# Supplementary material for: Mg2+ Catalyzes Nonenzymatic RNA Primer Extension through a Concerted Outer-Sphere Mechanism
Source: J Am Chem Soc. 2026 Jun 8;148(23):24379–94. doi: 10.1021/jacs.6c06167 (PMC13281521; doi:10.1021/jacs.6c06167)
Supplement: Supplementary file 1 [file ja6c06167_si_001.zip]

Archive with 116 entries (104 files):
- Wang Nisler NonEnzPrimerExt eSI/
- Wang Nisler NonEnzPrimerExt eSI/.DS_Store
- __MACOSX/Wang Nisler NonEnzPrimerExt eSI/._.DS_Store
- Wang Nisler NonEnzPrimerExt eSI/parm_2AI/
- Wang Nisler NonEnzPrimerExt eSI/classical_md/
- Wang Nisler NonEnzPrimerExt eSI/cluster_geometries/
- Wang Nisler NonEnzPrimerExt eSI/adaptive_steered_md/
- Wang Nisler NonEnzPrimerExt eSI/ti/
- Wang Nisler NonEnzPrimerExt eSI/parm_2AI/2AI_monomer.mol2
- __MACOSX/Wang Nisler NonEnzPrimerExt eSI/parm_2AI/._2AI_monomer.mol2
- Wang Nisler NonEnzPrimerExt eSI/parm_2AI/README
- __MACOSX/Wang Nisler NonEnzPrimerExt eSI/parm_2AI/._README
- Wang Nisler NonEnzPrimerExt eSI/parm_2AI/2AI_dimer.mol2
- __MACOSX/Wang Nisler NonEnzPrimerExt eSI/parm_2AI/._2AI_dimer.mol2
- Wang Nisler NonEnzPrimerExt eSI/parm_2AI/2AI.frcmod
- __MACOSX/Wang Nisler NonEnzPrimerExt eSI/parm_2AI/._2AI.frcmod
- Wang Nisler NonEnzPrimerExt eSI/classical_md/topology/
- Wang Nisler NonEnzPrimerExt eSI/classical_md/.DS_Store
- __MACOSX/Wang Nisler NonEnzPrimerExt eSI/classical_md/._.DS_Store
- Wang Nisler NonEnzPrimerExt eSI/classical_md/coordinates/
- Wang Nisler NonEnzPrimerExt eSI/classical_md/input/
- Wang Nisler NonEnzPrimerExt eSI/classical_md/restraints/
- Wang Nisler NonEnzPrimerExt eSI/cluster_geometries/TS_2a3a.xyz
- Wang Nisler NonEnzPrimerExt eSI/cluster_geometries/1b.xyz
- Wang Nisler NonEnzPrimerExt eSI/cluster_geometries/README
- __MACOSX/Wang Nisler NonEnzPrimerExt eSI/cluster_geometries/._README
- Wang Nisler NonEnzPrimerExt eSI/cluster_geometries/2a.xyz
- Wang Nisler NonEnzPrimerExt eSI/cluster_geometries/3b.xyz
- Wang Nisler NonEnzPrimerExt eSI/cluster_geometries/3a.xyz
- Wang Nisler NonEnzPrimerExt eSI/cluster_geometries/TS_1b3b.xyz
- Wang Nisler NonEnzPrimerExt eSI/adaptive_steered_md/video/
- Wang Nisler NonEnzPrimerExt eSI/adaptive_steered_md/.DS_Store
- __MACOSX/Wang Nisler NonEnzPrimerExt eSI/adaptive_steered_md/._.DS_Store
- Wang Nisler NonEnzPrimerExt eSI/adaptive_steered_md/qmmm.in
- __MACOSX/Wang Nisler NonEnzPrimerExt eSI/adaptive_steered_md/._qmmm.in
- Wang Nisler NonEnzPrimerExt eSI/adaptive_steered_md/qmmm.prmtop
- Wang Nisler NonEnzPrimerExt eSI/adaptive_steered_md/README
- __MACOSX/Wang Nisler NonEnzPrimerExt eSI/adaptive_steered_md/._README
- Wang Nisler NonEnzPrimerExt eSI/adaptive_steered_md/react.rst7
- Wang Nisler NonEnzPrimerExt eSI/adaptive_steered_md/prod.rst7
- Wang Nisler NonEnzPrimerExt eSI/ti/ti.prmtop
- Wang Nisler NonEnzPrimerExt eSI/ti/.DS_Store
- __MACOSX/Wang Nisler NonEnzPrimerExt eSI/ti/._.DS_Store
- Wang Nisler NonEnzPrimerExt eSI/ti/ti_unbound.rst7
- Wang Nisler NonEnzPrimerExt eSI/ti/input/
- Wang Nisler NonEnzPrimerExt eSI/ti/ti_bound.rst7
- Wang Nisler NonEnzPrimerExt eSI/ti/README
- __MACOSX/Wang Nisler NonEnzPrimerExt eSI/ti/._README
- Wang Nisler NonEnzPrimerExt eSI/classical_md/topology/.DS_Store
- __MACOSX/Wang Nisler NonEnzPrimerExt eSI/classical_md/topology/._.DS_Store
- Wang Nisler NonEnzPrimerExt eSI/classical_md/topology/int.prmtop
- Wang Nisler NonEnzPrimerExt eSI/classical_md/topology/README
- __MACOSX/Wang Nisler NonEnzPrimerExt eSI/classical_md/topology/._README
- Wang Nisler NonEnzPrimerExt eSI/classical_md/topology/prod.prmtop
- Wang Nisler NonEnzPrimerExt eSI/classical_md/topology/pre.prmtop
- Wang Nisler NonEnzPrimerExt eSI/classical_md/coordinates/sim6_start.rst7
- Wang Nisler NonEnzPrimerExt eSI/classical_md/coordinates/.DS_Store
- __MACOSX/Wang Nisler NonEnzPrimerExt eSI/classical_md/coordinates/._.DS_Store
- Wang Nisler NonEnzPrimerExt eSI/classical_md/coordinates/sim1_end.rst7
- __MACOSX/Wang Nisler NonEnzPrimerExt eSI/classical_md/coordinates/._sim1_end.rst7
- Wang Nisler NonEnzPrimerExt eSI/classical_md/coordinates/sim4_sim5_start.rst7
- Wang Nisler NonEnzPrimerExt eSI/classical_md/coordinates/sim3_start.rst7
- Wang Nisler NonEnzPrimerExt eSI/classical_md/coordinates/sim6_end.rst7
- __MACOSX/Wang Nisler NonEnzPrimerExt eSI/classical_md/coordinates/._sim6_end.rst7
- Wang Nisler NonEnzPrimerExt eSI/classical_md/coordinates/sim1_start.rst7
- Wang Nisler NonEnzPrimerExt eSI/classical_md/coordinates/README
- __MACOSX/Wang Nisler NonEnzPrimerExt eSI/classical_md/coordinates/._README
- Wang Nisler NonEnzPrimerExt eSI/classical_md/coordinates/sim2_start.rst7
- Wang Nisler NonEnzPrimerExt eSI/classical_md/coordinates/sim2_end.rst7
- __MACOSX/Wang Nisler NonEnzPrimerExt eSI/classical_md/coordinates/._sim2_end.rst7
- Wang Nisler NonEnzPrimerExt eSI/classical_md/coordinates/sim3_end.rst7
- __MACOSX/Wang Nisler NonEnzPrimerExt eSI/classical_md/coordinates/._sim3_end.rst7
- Wang Nisler NonEnzPrimerExt eSI/classical_md/coordinates/sim5_end.rst7
- __MACOSX/Wang Nisler NonEnzPrimerExt eSI/classical_md/coordinates/._sim5_end.rst7
- Wang Nisler NonEnzPrimerExt eSI/classical_md/coordinates/sim4_end.rst7
- __MACOSX/Wang Nisler NonEnzPrimerExt eSI/classical_md/coordinates/._sim4_end.rst7
- Wang Nisler NonEnzPrimerExt eSI/classical_md/input/min2.in
- __MACOSX/Wang Nisler NonEnzPrimerExt eSI/classical_md/input/._min2.in
- Wang Nisler NonEnzPrimerExt eSI/classical_md/input/README
- __MACOSX/Wang Nisler NonEnzPrimerExt eSI/classical_md/input/._README
- Wang Nisler NonEnzPrimerExt eSI/classical_md/input/prod.in
- __MACOSX/Wang Nisler NonEnzPrimerExt eSI/classical_md/input/._prod.in
- Wang Nisler NonEnzPrimerExt eSI/classical_md/input/min1.in
- __MACOSX/Wang Nisler NonEnzPrimerExt eSI/classical_md/input/._min1.in
- Wang Nisler NonEnzPrimerExt eSI/classical_md/input/equi.in
- __MACOSX/Wang Nisler NonEnzPrimerExt eSI/classical_md/input/._equi.in
- Wang Nisler NonEnzPrimerExt eSI/classical_md/restraints/.DS_Store
- __MACOSX/Wang Nisler NonEnzPrimerExt eSI/classical_md/restraints/._.DS_Store
- Wang Nisler NonEnzPrimerExt eSI/classical_md/restraints/README
- __MACOSX/Wang Nisler NonEnzPrimerExt eSI/classical_md/restraints/._README
- Wang Nisler NonEnzPrimerExt eSI/classical_md/restraints/sim5.RST
- __MACOSX/Wang Nisler NonEnzPrimerExt eSI/classical_md/restraints/._sim5.RST
- Wang Nisler NonEnzPrimerExt eSI/classical_md/restraints/sim6.RST
- __MACOSX/Wang Nisler NonEnzPrimerExt eSI/classical_md/restraints/._sim6.RST
- Wang Nisler NonEnzPrimerExt eSI/adaptive_steered_md/video/.DS_Store
- __MACOSX/Wang Nisler NonEnzPrimerExt eSI/adaptive_steered_md/video/._.DS_Store
- Wang Nisler NonEnzPrimerExt eSI/adaptive_steered_md/video/concerted.mp4
- __MACOSX/Wang Nisler NonEnzPrimerExt eSI/adaptive_steered_md/video/._concerted.mp4
- Wang Nisler NonEnzPrimerExt eSI/adaptive_steered_md/video/stepwise_step1.mp4
- __MACOSX/Wang Nisler NonEnzPrimerExt eSI/adaptive_steered_md/video/._stepwise_step1.mp4
- Wang Nisler NonEnzPrimerExt eSI/adaptive_steered_md/video/README
- __MACOSX/Wang Nisler NonEnzPrimerExt eSI/adaptive_steered_md/video/._README
- Wang Nisler NonEnzPrimerExt eSI/adaptive_steered_md/video/stepwise_step2_reverse.mp4
- __MACOSX/Wang Nisler NonEnzPrimerExt eSI/adaptive_steered_md/video/._stepwise_step2_reverse.mp4
- Wang Nisler NonEnzPrimerExt eSI/ti/input/ti_min1.in
- __MACOSX/Wang Nisler NonEnzPrimerExt eSI/ti/input/._ti_min1.in
- Wang Nisler NonEnzPrimerExt eSI/ti/input/ion.RST
- __MACOSX/Wang Nisler NonEnzPrimerExt eSI/ti/input/._ion.RST
- Wang Nisler NonEnzPrimerExt eSI/ti/input/README
- __MACOSX/Wang Nisler NonEnzPrimerExt eSI/ti/input/._README
- Wang Nisler NonEnzPrimerExt eSI/ti/input/equi_0.00.in
- __MACOSX/Wang Nisler NonEnzPrimerExt eSI/ti/input/._equi_0.00.in
- Wang Nisler NonEnzPrimerExt eSI/ti/input/prod_0.00.in
- __MACOSX/Wang Nisler NonEnzPrimerExt eSI/ti/input/._prod_0.00.in
- Wang Nisler NonEnzPrimerExt eSI/ti/input/ti_min2.in
- __MACOSX/Wang Nisler NonEnzPrimerExt eSI/ti/input/._ti_min2.in
