# Supplementary material for: Mg2+ Catalyzes Nonenzymatic RNA Primer Extension through a Concerted Outer-Sphere Mechanism
Source: J Am Chem Soc. 2026 Jun 8;148(23):24379–94. doi: 10.1021/jacs.6c06167 (PMC13281521; doi:10.1021/jacs.6c06167)
Supplement: Supplementary file 1 [file ja6c06167_si_001.zip › Wang Nisler NonEnzPrimerExt eSI/parm_2AI/2AI_monomer.mol2]

#
# Generated by PyRED version JUL-2025
#     http://q4md-forcefieldtools.org
#
@<TRIPOS>MOLECULE
EQ1
    45    48     1     0     1
SMALL
USER_CHARGES
@<TRIPOS>ATOM
   1 P     -0.812513   1.403852   0.000000 P    1   EQ1  1.0251  0.0000 ****
   2 O1    -0.094745   2.386055  -0.822400 O2   1   EQ1 -0.7415  0.0000 ****
   3 O2    -2.238109   1.061350  -0.114796 O2   1   EQ1 -0.7415  0.0000 ****
   4 C1    -1.247487   1.555088   2.769201 CR   1   EQ1  0.6740  0.0000 ****
   5 N4    -2.202853   0.561039   2.741151 N2   1   EQ1 -0.9782  0.0000 ****
   6 H5    -2.845000   0.657382   3.497363 H    1   EQ1  0.3863  0.0000 ****
   7 H2    -2.645148   0.483569   1.844660 H    1   EQ1  0.3863  0.0000 ****
   8 N5    -0.877303   2.191688   3.836163 NA   1   EQ1 -0.6817  0.0000 ****
   9 C7     0.311553   2.916247   2.079197 CW   1   EQ1 -0.4176  0.0000 ****
  10 H3     0.951039   3.409822   1.382448 H4   1   EQ1  0.2150  0.0000 ****
  11 N     -0.573601   1.930475   1.653455 NA   1   EQ1 -0.0297  0.0000 ****
  12 C3     0.111609   3.051598   3.397865 CW   1   EQ1  0.0472  0.0000 ****
  13 H4     0.605410   3.717943   4.077558 H4   1   EQ1  0.1101  0.0000 ****
  14 O      0.000000   0.000000   0.000000 OS   1   EQ1 -0.4347  0.0000 ****
  15 C1'    1.303287  -3.419135   1.028439 CT   1   EQ1  0.0768  0.0000 ****
  16 H1'    1.947254  -4.012570   1.657691 H2   1   EQ1  0.1736  0.0000 ****
  17 C2'    1.601214  -3.706001  -0.446554 CT   1   EQ1  0.0278  0.0000 ****
  18 H2'    0.987405  -4.509918  -0.837525 H1   1   EQ1  0.1115  0.0000 ****
  19 O2'    2.962454  -4.022074  -0.507656 OH   1   EQ1 -0.6207  0.0000 ****
  20 H2T    3.213978  -4.195112  -1.403999 HO   1   EQ1  0.4327  0.0000 ****
  21 C3'    1.333472  -2.337519  -1.076276 CT   1   EQ1  0.2342  0.0000 ****
  22 H3'    0.266987  -2.171651  -1.173704 H1   1   EQ1  0.0444  0.0000 ****
  23 O3'    1.988837  -2.119032  -2.292977 OH   1   EQ1 -0.6771  0.0000 ****
  24 H3T    1.630588  -2.689268  -2.959644 HO   1   EQ1  0.4412  0.0000 ****
  25 C4'    1.904799  -1.423695  -0.000000 CT   1   EQ1  0.1459  0.0000 ****
  26 H4'    2.983877  -1.403438  -0.097276 H1   1   EQ1  0.1101  0.0000 ****
  27 C5'    1.397257   0.000000   0.000000 CI   1   EQ1  0.0402  0.0000 ****
  28 H51    1.786344   0.506527   0.878444 H1   1   EQ1  0.0691  0.0000 ****
  29 H52    1.786209   0.497458  -0.884607 H1   1   EQ1  0.0691  0.0000 ****
  30 O4'    1.551138  -2.061742   1.213205 OS   1   EQ1 -0.3673  0.0000 ****
  31 C6    -2.686548  -5.861750   2.387695 C    1   EQ1  0.5084  0.0000 ****
  32 O6    -3.839065  -5.950815   2.686930 O    1   EQ1 -0.5441  0.0000 ****
  33 C5    -1.886414  -4.726171   2.024722 CB   1   EQ1  0.1886  0.0000 ****
  34 N7    -2.208058  -3.392286   1.923984 NB   1   EQ1 -0.5736  0.0000 ****
  35 C8    -1.122259  -2.818939   1.560187 CP   1   EQ1  0.1431  0.0000 ****
  36 H8    -0.989679  -1.774066   1.385097 H5   1   EQ1  0.1612  0.0000 ****
  37 N9    -0.073540  -3.701447   1.401137 N*   1   EQ1  0.0150  0.0000 ****
  38 C4    -0.572102  -4.924524   1.706412 CB   1   EQ1  0.1299  0.0000 ****
  39 N3     0.133352  -6.085403   1.691262 NC   1   EQ1 -0.6080  0.0000 ****
  40 C2    -0.579181  -7.106712   2.017200 CA   1   EQ1  0.7235  0.0000 ****
  41 N2    -0.027178  -8.355043   1.999622 N2   1   EQ1 -0.9080  0.0000 ****
  42 H21    0.966122  -8.347516   1.917498 H    1   EQ1  0.3977  0.0000 ****
  43 H22   -0.376458  -9.023024   2.651004 H    1   EQ1  0.3977  0.0000 ****
  44 N1    -1.893571  -7.035693   2.350196 NA   1   EQ1 -0.5119  0.0000 ****
  45 H1    -2.403440  -7.874764   2.527690 H    1   EQ1  0.3499  0.0000 ****
@<TRIPOS>BOND
    1     1     2 1
    2     1     3 1
    3     1    11 1
    4     1    14 1
    5     4     5 1
    6     4     8 1
    7     4    11 1
    8     5     6 1
    9     5     7 1
   10     8    12 1
   11     9    10 1
   12     9    11 1
   13     9    12 1
   14    12    13 1
   15    14    27 1
   16    15    16 1
   17    15    17 1
   18    15    30 1
   19    15    37 1
   20    17    18 1
   21    17    19 1
   22    17    21 1
   23    19    20 1
   24    21    22 1
   25    21    23 1
   26    21    25 1
   27    23    24 1
   28    25    26 1
   29    25    27 1
   30    25    30 1
   31    27    28 1
   32    27    29 1
   33    31    32 1
   34    31    33 1
   35    31    44 1
   36    33    34 1
   37    33    38 1
   38    34    35 1
   39    35    36 1
   40    35    37 1
   41    37    38 1
   42    38    39 1
   43    39    40 1
   44    40    41 1
   45    40    44 1
   46    41    42 1
   47    41    43 1
   48    44    45 1
@<TRIPOS>SUBSTRUCTURE
      1 EQ1               1 ****               0 ****  ****
@<TRIPOS>HEADTAIL
0 0
0 0
@<TRIPOS>RESIDUECONNECT
1 0 0 0 0 0 0
