# Supplementary material for: Mg2+ Catalyzes Nonenzymatic RNA Primer Extension through a Concerted Outer-Sphere Mechanism
Source: J Am Chem Soc. 2026 Jun 8;148(23):24379–94. doi: 10.1021/jacs.6c06167 (PMC13281521; doi:10.1021/jacs.6c06167)
Supplement: Supplementary file 1 [file ja6c06167_si_001.zip › Wang Nisler NonEnzPrimerExt eSI/parm_2AI/README]

Charges and force field parameters for classical and QM/MM simulations

Description:

2AI.frcmod: the force field parameters for the 2AI bridging group

2AI_dimer/monomer.mol2: the RESP charges for 2AI-bridged diguanosine (G*G)/2AI-activated monoguanosine (*G)
