# Supplementary material for: Mg2+ Catalyzes Nonenzymatic RNA Primer Extension through a Concerted Outer-Sphere Mechanism
Source: J Am Chem Soc. 2026 Jun 8;148(23):24379–94. doi: 10.1021/jacs.6c06167 (PMC13281521; doi:10.1021/jacs.6c06167)
Supplement: Supplementary file 1 [file ja6c06167_si_001.zip › Wang Nisler NonEnzPrimerExt eSI/parm_2AI/2AI_dimer.mol2]

@<TRIPOS>MOLECULE
EQ1
   80    86     1     0     1
SMALL
USER_CHARGES
@<TRIPOS>ATOM
   1 C1'      4.2650    32.2460     8.3420 CT    1 EQ1     0.0794 ****
   2 H1'      4.6890    32.9830     9.0390 H2    1 EQ1     0.1731 ****
   3 C2'      4.9500    32.3450     6.9400 CT    1 EQ1     0.0272 ****
   4 H2'      5.7260    31.5680     6.8760 H1    1 EQ1     0.1111 ****
   5 O2'      5.5040    33.6360     6.6870 OH    1 EQ1    -0.6206 ****
   6 H2T      6.2300    33.4370     6.0910 HO    1 EQ1     0.4329 ****
   7 C3'      3.7340    32.0030     6.0510 CT    1 EQ1     0.2314 ****
   8 H3'      3.5340    30.9260     6.1530 H1    1 EQ1     0.0464 ****
   9 O3'      3.8480    32.4230     4.6640 OH    1 EQ1    -0.6775 ****
  10 H3T      4.2310    33.3030     4.6550 HO    1 EQ1     0.4411 ****
  11 C4'      2.6510    32.7590     6.7840 CT    1 EQ1     0.1537 ****
  12 H4'      2.7970    33.8350     6.6050 H1    1 EQ1     0.1064 ****
  13 C5'      1.2110    32.2760     6.4960 CI    1 EQ1     0.0547 ****
  14 H5'1     0.9500    32.3070     5.4170 H1    1 EQ1     0.0650 ****
  15 H5'2     0.5080    32.9360     7.0480 H1    1 EQ1     0.0650 ****
  16 O4'      2.9100    32.6110     8.1820 OS    1 EQ1    -0.3710 ****
  17 C6       6.0570    28.0610    10.2370 C     1 EQ1     0.5075 ****
  18 O6       5.8680    26.8990    10.6630 O     1 EQ1    -0.5439 ****
  19 C5       5.0400    28.9760     9.7630 CB    1 EQ1     0.1902 ****
  20 N7       3.6610    28.7640     9.4410 NB    1 EQ1    -0.5733 ****
  21 C8       3.2740    29.9040     8.9600 CP    1 EQ1     0.1381 ****
  22 H8       2.2910    30.0730     8.5200 H5    1 EQ1     0.1657 ****
  23 N9       4.2960    30.8520     8.9060 N*    1 EQ1     0.0154 ****
  24 C4       5.3680    30.2530     9.4020 CB    1 EQ1     0.1298 ****
  25 N3       6.6270    30.8180     9.4260 NC    1 EQ1    -0.6085 ****
  26 C2       7.5950    29.9650     9.8300 CA    1 EQ1     0.7238 ****
  27 N2       8.8520    30.3830     9.9920 N2    1 EQ1    -0.9080 ****
  28 H21      9.0020    31.3420     9.7500 H     1 EQ1     0.3978 ****
  29 H22      9.5990    29.8050    10.3190 H     1 EQ1     0.3978 ****
  30 N1       7.3220    28.6550    10.2000 NA    1 EQ1    -0.5119 ****
  31 H1       7.9520    27.9890    10.6220 H     1 EQ1     0.3502 ****
  32 P1      -0.2720    30.0570     6.6620 P     1 EQ1     1.1151 ****
  33 O1      -0.6050    29.0080     7.7150 O2    1 EQ1    -0.7414 ****
  34 O2      -1.4390    30.9780     6.2150 O2    1 EQ1    -0.7414 ****
  35 P        2.5830    26.6220     3.8730 P     1 EQ1     1.1182 ****
  36 O3       2.3650    26.2350     2.4150 O2    1 EQ1    -0.7423 ****
  37 O4       2.5130    25.5050     4.9050 O2    1 EQ1    -0.7423 ****
  38 C1       1.2070    28.2120     5.5230 CR    1 EQ1     0.4818 ****
  39 N11      1.5130    27.4860     6.7310 N2    1 EQ1    -0.9090 ****
  40 H18      1.9900    26.6070     6.7100 H     1 EQ1     0.4318 ****
  41 H2       1.1980    27.8090     7.6240 H     1 EQ1     0.4318 ****
  42 N8       0.4270    29.2660     5.4480 NA    1 EQ1    -0.0866 ****
  43 C17      1.1050    28.8360     3.4420 CW    1 EQ1    -0.2297 ****
  44 H3       1.3440    28.9640     2.3930 H4    1 EQ1     0.2140 ****
  45 N        1.5920    27.9090     4.3120 NA    1 EQ1    -0.0872 ****
  46 C3       0.3910    29.7160     4.1440 CW    1 EQ1    -0.2217 ****
  47 H4      -0.1770    30.5870     3.8430 H4    1 EQ1     0.2114 ****
  48 O5       0.9370    30.9930     7.0950 OS    1 EQ1    -0.4401 ****
  49 O        4.1350    27.1050     4.0450 OS    1 EQ1    -0.4404 ****
  50 C7       7.2860    27.3700     5.3930 CT    1 EQ1     0.0794 ****
  51 H6       8.2360    27.8700     5.6370 H2    1 EQ1     0.1731 ****
  52 C9       7.3020    26.7010     4.0510 CT    1 EQ1     0.0272 ****
  53 H7       6.4800    25.9740     3.9740 H1    1 EQ1     0.1111 ****
  54 O7       8.5060    25.9520     3.7990 OH    1 EQ1    -0.6206 ****
  55 H9       8.4110    25.0190     4.0040 HO    1 EQ1     0.4329 ****
  56 C10      6.9970    27.7970     3.0060 CT    1 EQ1     0.2314 ****
  57 H10      6.6720    27.3120     2.0740 H1    1 EQ1     0.0464 ****
  58 O8       8.1670    28.5340     2.6530 OH    1 EQ1    -0.6775 ****
  59 H11      8.7490    27.9650     2.1430 HO    1 EQ1     0.4411 ****
  60 C11      6.0020    28.7140     3.7800 CT    1 EQ1     0.1537 ****
  61 H12      6.2160    29.7440     3.4590 H1    1 EQ1     0.1064 ****
  62 C12      4.5940    28.3150     3.4990 CI    1 EQ1     0.0547 ****
  63 H13      4.4330    28.2780     2.4000 H1    1 EQ1     0.0650 ****
  64 H14      3.8940    29.0990     3.8580 H1    1 EQ1     0.0650 ****
  65 O9       6.3290    28.4390     5.2180 OS    1 EQ1    -0.3710 ****
  66 C13      7.1600    24.2930     9.2310 C     1 EQ1     0.5075 ****
  67 O10      6.5480    23.5430    10.0020 O     1 EQ1    -0.5439 ****
  68 C14      6.6620    25.1460     8.2300 CB    1 EQ1     0.1902 ****
  69 N4       5.4290    25.1910     7.7070 NB    1 EQ1    -0.5733 ****
  70 C15      5.5000    25.9940     6.5840 CP    1 EQ1     0.1381 ****
  71 H15      4.7150    26.2000     5.8560 H5    1 EQ1     0.1657 ****
  72 N5       6.8010    26.4510     6.4380 N*    1 EQ1     0.0154 ****
  73 C16      7.5590    25.9590     7.5110 CB    1 EQ1     0.1298 ****
  74 N6       8.8440    26.0800     7.7860 NC    1 EQ1    -0.6085 ****
  75 C18      9.3820    25.2080     8.6570 CA    1 EQ1     0.7238 ****
  76 N10     10.6490    25.1330     8.9370 N2    1 EQ1    -0.9080 ****
  77 H16     11.2620    25.7170     8.4060 H     1 EQ1     0.3978 ****
  78 H17     11.0610    24.3060     9.3190 H     1 EQ1     0.3978 ****
  79 N12      8.5480    24.3560     9.3600 NA    1 EQ1    -0.5119 ****
  80 H19      8.9930    23.8350    10.1020 H     1 EQ1     0.3502 ****
@<TRIPOS>BOND
     1    35    45 1
     2    35    36 1
     3    35    37 1
     4    35    49 1
     5    32    33 1
     6    32    42 1
     7    32    34 1
     8    32    48 1
     9    38    45 2
    10    38    42 1
    11    38    39 1
    12    50    52 1
    13    50    65 1
    14    50    72 1
    15    50    51 1
    16     1     3 1
    17     1    16 1
    18     1    23 1
    19     1     2 1
    20    75    79 1
    21    66    79 1
    22    79    80 1
    23    26    30 1
    24    17    30 1
    25    30    31 1
    26    43    45 1
    27    75    76 1
    28    74    75 2
    29    26    27 1
    30    25    26 2
    31    42    46 1
    32    43    46 2
    33    46    47 1
    34    52    54 1
    35    52    56 1
    36    52    53 1
    37     3     5 1
    38     3     7 1
    39     3     4 1
    40    76    77 1
    41    76    78 1
    42    27    28 1
    43    27    29 1
    44    54    55 1
    45     5     6 1
    46    43    44 1
    47    56    58 1
    48    56    60 1
    49    56    57 1
    50     7     9 1
    51     7    11 1
    52     7     8 1
    53    73    74 1
    54    24    25 1
    55    39    40 1
    56    39    41 1
    57    58    59 1
    58     9    10 1
    59    68    73 2
    60    72    73 1
    61    19    24 2
    62    23    24 1
    63    60    65 1
    64    60    62 1
    65    60    61 1
    66    11    16 1
    67    11    13 1
    68    11    12 1
    69    66    68 1
    70    68    69 1
    71    17    19 1
    72    19    20 1
    73    49    62 1
    74    62    63 1
    75    62    64 1
    76    13    48 1
    77    13    14 1
    78    13    15 1
    79    66    67 2
    80    17    18 2
    81    69    70 2
    82    20    21 2
    83    70    72 1
    84    70    71 1
    85    21    23 1
    86    21    22 1
@<TRIPOS>SUBSTRUCTURE
      1  EQ1              1 ****               0 ****  ****
