# Supplementary material for: Mg2+ Catalyzes Nonenzymatic RNA Primer Extension through a Concerted Outer-Sphere Mechanism
Source: J Am Chem Soc. 2026 Jun 8;148(23):24379–94. doi: 10.1021/jacs.6c06167 (PMC13281521; doi:10.1021/jacs.6c06167)
Supplement: Supplementary file 1 [file ja6c06167_si_001.zip › Wang Nisler NonEnzPrimerExt eSI/parm_2AI/2AI.frcmod]

FRCMOD file for EQ1
MASS      mass             pol             Source

BOND   K(kcal.mol-1.ang-2)  Dist0(ang)     Source
CR-N2       481.0     1.340     taken from CA-N2 parm10
CW-CW       518.0     1.371     taken from CC-CW parm10

ANGLE  K(kcal.mol-1.rad-2)  Theta0(deg)    Source
NA-P-O2     42.9      102.38    taken from NA-P-OP parm 10
CR-N2-H     50.0      120.00    taken from CA-N2-H parm 10
NA-CR-N2    70.0      120.00    taken from N2-CA-N2 parm 10
NA-P-OS     42.9      102.38    taken from NA-P-OQ phosa19
CW-CW-NA    70.0      120.00    taken from CW-CC-NA parm10
CW-CW-H4    50.0      120.00    taken from CC-CW-H4 parm10
CR-NA-P     76.7      125.10    taken from CR-NA-P parm10
CW-NA-P     76.7      125.10    taken from CC-NA-P parm10

DIHEDRAL    Path V(kcal.mol-1.rad-1) Phase(deg.) Period Source
CW-NA-P-O2    1    0.181761        0       3        taken from CW-NA-P-OP phosaa19
CR-NA-P-O2    1    0.00          0.0       3.0      taken from CR-NA-P-OP parm 10
NA-CW-CW-H4   4   21.50        180.0       2.0      taken from X -CC-CW-X parm 10
CW-NA-P-OS    1    0.000000        0       3        taken from CW-NA-P-OQ phosaa19
NA-CR-N2-H    4    9.60        180.0       2.0      taken from X -CA-N2-X parm 10
NA-CW-CW-NA   4   21.50        180.0       2.0      taken from X -CC-CW-X parm 10
NA-CW-CW-H4   4   21.50        180.0       2.0      taken from X -CC-CW-X parm 10
H4-CW-CW-H4   4   21.50        180.0       2.0      taken from X -CC-CW-X parm 10
CR-NA-P-OS    1    0.00         0.0        3.0      taken from CR-NA-P-OQ phosaa19

IMPROPER         V(kcal.mol-1.rad-1) Phase(deg.) Period Source

NONBON     R*(ang)   Eps(kcal.mol-1)       Source
