# Supplementary material for: Mg2+ Catalyzes Nonenzymatic RNA Primer Extension through a Concerted Outer-Sphere Mechanism
Source: J Am Chem Soc. 2026 Jun 8;148(23):24379–94. doi: 10.1021/jacs.6c06167 (PMC13281521; doi:10.1021/jacs.6c06167)
Supplement: Supplementary file 1 [file ja6c06167_si_001.zip › Wang Nisler NonEnzPrimerExt eSI/cluster_geometries/TS_2a3a.xyz]

53
Coordinates from ORCA-job ts E -2383.367771682330
  C           4.64657001519529     -1.44364995025943     -0.00276011328913
  H           4.56554168573169     -2.18423625886786     -0.80466958716528
  O           5.33092811364891     -2.01598039293595      1.12568772437493
  C           4.36086999123680     -2.33398004626845      2.15382011690143
  H           4.54884680246855     -3.34665921763299      2.51622072294047
  C           3.25664478813337     -1.05640722732304      0.51092628555172
  H           3.35560162302647     -0.14017958731101      1.10886028076671
  C           2.99654671060344     -2.19292093610649      1.51682431761152
  H           2.22582422783557     -1.94003303001294      2.24588317470751
  O           2.62917794960798     -3.37039725029378      0.78689012392272
  H           2.58298104535968     -4.10392318615691      1.41283250226475
  O           2.31421772661287     -0.89352856113775     -0.48813983346367
  H           3.06795761640400      1.78518764892382     -1.12575845917912
  C          -0.41538000461935     -2.46292000104348      0.02083999589738
  H          -1.36368422091117     -2.22955538275786     -0.46902457576884
  H           0.29774635312035     -2.82922313786974     -0.71563156788424
  P           0.47810253673633      0.02147381414837     -0.10229676357902
  O           1.11010708520582      1.04121044382969      0.79402246759977
  O           0.39718787704798      0.02871179185988     -1.61993304633219
  P          -4.31411547331744      2.11787242285862      2.09421813921758
  O          -5.32405392681076      2.83544315264538      1.27040784382255
  O          -3.52258693073810      2.79328708265548      3.16125306812325
  C          -1.85312013772868      1.15322606385363      1.18814333474867
  N          -1.23556378514190      1.26241626374427      2.37961158715148
  H          -1.69101311370125      1.88165092761047      3.03872221263671
  H          -0.22475372869336      1.28982276538306      2.31004851488407
  N          -1.29866543223997      0.67321777361893      0.06999877531280
  C          -3.42587030820326      1.14642082984536     -0.38071931955551
  H          -4.39630637513912      1.31074015092878     -0.81025259091426
  N          -3.15455837588471      1.47350906098311      0.95606299181222
  C          -2.28964713921085      0.65848062988212     -0.90936880903299
  H          -2.08577469599527      0.30942310229644     -1.90364579655513
  O           0.09572873850801     -1.31569451975543      0.70601305502444
  O          -4.92956768535553      0.79158024728763      2.75465692316703
  C          -5.85273999820013     -0.04044999864006      2.02535000281818
  H          -6.68097447069351      0.55206223217726      1.63812433837623
  H          -5.34280378328384     -0.54752220553332      1.20453763159826
  Mg          2.23804366733356     -0.38239785140585     -2.41613230493205
  O           4.12403158726758     -0.85760765818533     -3.21807783086481
  H           4.83874175475420     -0.36507113301703     -2.79146167362103
  H           4.36410990773077     -1.78989815148303     -3.12701884642885
  O           3.08818215650360      1.54195229860034     -2.06139485846731
  H           2.65633510503098      2.26979145633976     -2.52833438000517
  O           1.69432377817804     -2.35468893883534     -3.06381232868132
  H           2.07730435857224     -3.00372496560248     -2.45612408190692
  H           0.73758417633177     -2.47350688485450     -2.98011545170711
  O           1.59950592401908      0.37033445984726     -4.28161575575991
  H           0.63609159606681      0.37045045890322     -4.36717588171260
  H           1.92777697250572     -0.12188481811683     -5.04644033812806
  H           5.22039324889140     -0.58863308095358     -0.36325280062397
  H           4.47781913937567     -1.63534173095693      2.98790394154399
  H          -0.58182959078741     -3.22862910756220      0.77532004143433
  H          -6.22710224042293     -0.77952542944617      2.73009476688742
