# Supplementary material for: Mg2+ Catalyzes Nonenzymatic RNA Primer Extension through a Concerted Outer-Sphere Mechanism
Source: J Am Chem Soc. 2026 Jun 8;148(23):24379–94. doi: 10.1021/jacs.6c06167 (PMC13281521; doi:10.1021/jacs.6c06167)
Supplement: Supplementary file 1 [file ja6c06167_si_001.zip › Wang Nisler NonEnzPrimerExt eSI/cluster_geometries/1b.xyz]

56
Coordinates from ORCA-job opt E -2459.832719476640
  C          47.48487997941169     31.41826998635751     58.02869008291136
  H          47.67075504208511     30.48985190733254     57.47649520861803
  O          47.86362968369080     31.25578772721895     59.41589242545260
  C          46.67910000572207     31.07226001918331     60.24341990408338
  H          46.80775480886687     30.18398682858084     60.86233854694847
  C          45.98672874563176     31.72856873557956     58.05673261218175
  H          45.84703837725204     32.79125248022645     58.29130698114042
  C          45.50373516494304     30.92603227764308     59.27925630356499
  H          44.58554190314323     31.33776261139267     59.69489360956793
  O          45.20040141465934     29.56379227772841     58.96564466205059
  H          45.97216083510953     29.14653749265334     58.55950432921297
  O          45.31220930864028     31.38612378178484     56.86957558598655
  H          45.68146782730682     31.99002969689224     56.13778827199734
  C          41.99987001149432     32.12666999528076     57.32325001491579
  H          40.94247181027371     32.38978323458712     57.27837358611892
  H          42.35249396876145     31.82841641569603     56.33740951739875
  P          43.09257678294296     34.49496668593235     56.89920745013784
  O          43.88057374536570     35.46042532336437     57.70371421453780
  O          43.50651175512211     34.05543849899743     55.53847864105498
  P          38.34396447579547     37.18577629097314     57.76353633442223
  O          37.38322268163942     37.50737657358556     56.67761902752189
  O          39.03890955069166     38.22127016434101     58.57630526446892
  C          40.85684667054768     36.02641491864198     57.48214578491352
  N          41.33251667918792     36.49747557096102     58.63269145353477
  H          40.81677416876708     37.26047285182887     59.05425057244882
  H          42.33009300276742     36.41472228924501     58.78152897492890
  N          41.51892566400631     35.20432618976544     56.63541558458368
  C          39.50207131739751     35.54611562555480     55.78218682474213
  H          38.59923102321640     35.58490875527098     55.20241245189796
  N          39.62444551705300     36.26430503005524     56.98216372563719
  C          40.65488662617537     34.89922892164741     55.56901461852899
  H          40.96456725203177     34.25253043574908     54.76985239662172
  O          42.76087678216869     33.24504519115631     57.82609378537133
  O          37.75434728032917     36.11211418763383     58.79379582332224
  C          36.94946999603090     35.00655999963552     58.33425999688953
  H          36.07654322802715     35.36930462054433     57.79274904296171
  H          37.53640251279455     34.34567986057942     57.69446969063687
  Mg         44.84240278965155     33.76782999455725     54.04329035193914
  O          45.90365258803333     33.60788728128882     52.18993735798320
  H          46.57803066498158     32.91610900576223     52.23499527213253
  H          45.36685380043482     33.39562976582269     51.41413002263754
  O          46.32516299677589     32.91583845270808     55.03711754346512
  H          46.86594817940057     33.53149618173396     55.54245830488969
  O          43.94948868705041     31.84149643252345     53.67100970113278
  H          44.46275150886497     31.13785411003300     54.09170341940408
  H          43.07509376412558     31.79280305835630     54.08181401952447
  O          43.29777978152446     34.57780937469146     52.77997923306440
  H          43.61272077749847     35.15873963363055     52.07424763404830
  H          42.66648837792316     35.10528947416076     53.28878092430220
  O          45.60866934556239     35.74318373713249     54.32783807971386
  H          45.06379033072529     36.43431875841495     53.92703334011942
  H          46.49578845396374     35.87259857352298     53.96593053902520
  H          48.08646359157777     32.21851753764613     57.59838692646423
  H          46.56011371540253     31.94852455169073     60.88516500400159
  H          42.14533725377606     31.31172265496851     58.02773829541786
  H          36.63445676684047     34.46485538570937     59.22296001021362
