# Supplementary material for: Mg2+ Catalyzes Nonenzymatic RNA Primer Extension through a Concerted Outer-Sphere Mechanism
Source: J Am Chem Soc. 2026 Jun 8;148(23):24379–94. doi: 10.1021/jacs.6c06167 (PMC13281521; doi:10.1021/jacs.6c06167)
Supplement: Supplementary file 1 [file ja6c06167_si_001.zip › Wang Nisler NonEnzPrimerExt eSI/cluster_geometries/README]

Geometries optimized at the B3LYP-D4/def2-TZVP(SMD) level of theory

Nomenclature:
1: React; 2: Int; 3: Prod
a: 3OH/3O-/3O-IS; b: 3OH/3O-/3O-OS

Description:
1b.xyz:      React_PO_IS_3OH_OS
TS_1b3b.xyz: TS(React_PO_IS_3OH_OS to Prod_PO_IS_3O_OS) 
3b.xyz:      Prod_PO_IS_3O_OS
2a.xyz:      React_PO_IS_3O-_IS
TS_2a3a.xyz: TS(React_PO_IS_3O-_IS to Prod_PO_IS_3O_IS) 
3a.xyz:      Prod_PO_IS_3O_IS
