# Supplementary material for: Mg2+ Catalyzes Nonenzymatic RNA Primer Extension through a Concerted Outer-Sphere Mechanism
Source: J Am Chem Soc. 2026 Jun 8;148(23):24379–94. doi: 10.1021/jacs.6c06167 (PMC13281521; doi:10.1021/jacs.6c06167)
Supplement: Supplementary file 1 [file ja6c06167_si_001.zip › Wang Nisler NonEnzPrimerExt eSI/cluster_geometries/2a.xyz]

53
Coordinates from ORCA-job opt E -2383.383956175991
  C          50.06645999467380     35.50053001010406     58.96422996192160
  H          50.31974601761767     34.59746967907193     58.39620928184582
  O          50.38234219764374     35.31559281285834     60.34952746370545
  C          49.14949999587424     35.11965999280375     61.07176004622658
  H          49.26736301637261     34.27126975452408     61.75006405755966
  C          48.55622361793614     35.75984439221964     58.87506040081428
  H          48.38259115602312     36.80025839284246     59.20124580017897
  C          48.05873010200528     34.89110108622197     60.04803179069023
  H          47.08866271640208     35.20887236279508     60.42770394051183
  O          47.99509729913111     33.52478711418387     59.61115110662325
  H          47.76802205662409     32.98204242847957     60.37663379639397
  O          48.01526839081627     35.51000272430355     57.63013321185311
  H          49.00503916648152     38.26278064249676     57.05028013315405
  C          44.56180000203446     34.87675999902808     59.49763999430908
  H          43.58511624791040     34.93141185587177     59.01555197422268
  H          45.34044442397673     34.71820307329555     58.75699865496608
  P          45.01050979833330     37.49424095808201     59.54148078457597
  O          45.51883465645167     38.44931708181775     60.55743275351920
  O          45.64564696246060     37.34630145883862     58.20416837423070
  P          39.92090096918655     39.59469784170363     60.04034526201673
  O          39.00003261179368     39.77744484285247     58.88990397140216
  O          40.42791434242991     40.72170522829771     60.87080417471388
  C          42.55148045724110     38.70926476471082     59.97110289755725
  N          42.86027209603257     39.20820850804941     61.16510621699170
  H          42.23314699814077     39.91256410405357     61.53387127338920
  H          43.84240449618542     39.21335644979016     61.41192540111145
  N          43.37454728135387     37.98439428649790     59.17769515247993
  C          41.41584399808469     38.12442318066621     58.14729116241310
  H          40.56940992680329     38.07678595616717     57.48821100859900
  N          41.34980363297435     38.82151250832528     59.36329932861409
  C          42.64923222190214     37.61553456952558     58.03040869701996
  H          43.09930703910875     37.03087787222807     57.24941926767046
  O          44.81488673964258     36.08375740366766     60.24984111460826
  O          39.40322411257200     38.47733256497830     61.06272293208953
  C          38.78217000327174     37.26698000213653     60.58683999836087
  H          37.90293666607943     37.49952777412511     59.98687047594730
  H          39.48807260590398     36.67828308059902     59.99858221354452
  Mg         46.85200586970905     36.77497792876379     56.67912785776031
  O          47.94397904283116     36.53527460665358     54.87059503224638
  H          48.54225720090214     35.77699293176842     54.91892127379209
  H          47.41203906504867     36.39644011432907     54.07520819278420
  O          48.06890933343780     38.50645669922019     57.06798221073315
  H          47.90961546237907     38.81935194590000     57.96930037435472
  O          45.52172885746858     35.18818807407172     56.06778046203244
  H          45.81482854898830     34.37459504279403     56.50228468002048
  H          44.63010408335569     35.34527095258161     56.40969321601494
  O          45.59266962162041     38.06061191596906     55.48763534075206
  H          44.71814254840852     38.16279493246549     55.88859762977454
  H          45.42927072351362     37.75011562295786     54.58666082921162
  H          50.65750355043140     36.33365296290841     58.57672964697612
  H          48.93283885499349     36.01214920952797     61.66812777654304
  H          44.56549223704720     34.06373789422522     60.21917076072934
  H          38.48797559944174     36.70358993969820     61.46920104570796
