# Supplementary material for: Mg2+ Catalyzes Nonenzymatic RNA Primer Extension through a Concerted Outer-Sphere Mechanism
Source: J Am Chem Soc. 2026 Jun 8;148(23):24379–94. doi: 10.1021/jacs.6c06167 (PMC13281521; doi:10.1021/jacs.6c06167)
Supplement: Supplementary file 1 [file ja6c06167_si_001.zip › Wang Nisler NonEnzPrimerExt eSI/cluster_geometries/3b.xyz]

56
Coordinates from ORCA-job opt E -2459.846564884022
  C           4.84640002337091     -1.50677000887375      1.47789998653675
  H           4.93009558186893     -2.36556286087210      0.80411408928984
  O           5.26420001830594     -1.88252002893651      2.79621907239591
  C           4.12782998732640     -1.78675999834552      3.67654000833467
  H           4.19798110104810     -2.57946161482123      4.42089011663195
  C           3.39053859099007     -1.07939554148203      1.60572425973432
  H           3.32301529494847     -0.02784146963217      1.88768767479164
  C           2.91042840602413     -1.92709099522548      2.79129535780802
  H           2.00800326463517     -1.53478835112341      3.25306923127109
  O           2.63879618772575     -3.28103392102026      2.44024428807839
  H           3.46321043534861     -3.72294266699943      2.19613639565898
  O           2.70812430551170     -1.28217251037110      0.37154118601413
  H           4.23014759740125     -2.01940858778546     -2.77671022682784
  C          -0.05789000265486     -2.49039999200623      0.97089999890881
  H          -0.84471039881701     -2.60311297334831      0.22401229603173
  H           0.80245827784418     -3.09553605931858      0.69666231581891
  P           1.33770840901686     -0.47267905531478      0.06242160238532
  O           1.45019720791950      0.97488472496173      0.39543060589732
  O           0.98720445211213     -0.89364162392746     -1.33877827705470
  P          -4.45402573980124      2.85609928677382      1.61077445085508
  O          -5.67472025252795      3.50672912480009      1.05391328511251
  O          -3.39234042345493      3.63543469709213      2.31380668109658
  C          -2.40300742900252      1.56905442165073      0.20049764916734
  N          -1.49724585350693      1.72239871089440      1.21315514729424
  H          -1.66749362801357      2.52245766996026      1.80811674536505
  H          -0.53252510370814      1.56947549253380      0.94158157365005
  N          -2.18671917537172      0.92355148483395     -0.92832570842024
  C          -4.33046510210222      1.63021849687006     -0.89352057310544
  H          -5.35848855611230      1.87338616507851     -1.09022264865749
  N          -3.69463249477063      2.04024159675766      0.28790448311483
  C          -3.39619699339355      0.96183197481387     -1.60901501655057
  H          -3.50606935841115      0.50568419718178     -2.57966309706938
  O           0.29279907369192     -1.10135585771483      1.09444314636806
  O          -4.84763593303637      1.65254599182881      2.60850922340852
  C          -5.94980000556736      0.77850999671302      2.30350000270560
  H          -6.87900664674955      1.34359078186810      2.23088437308649
  H          -5.77098353674722      0.24179811740352      1.36966192779780
  Mg          1.80979696626968     -0.92724524858838     -3.16070872015947
  O           2.70343400413671     -0.94323755817031     -5.06493113666970
  H           3.52779261851058     -1.44657838006921     -5.11446269496213
  H           2.13859235135918     -1.29990047626312     -5.76445956768836
  O           3.74261077294980     -1.29333275636267     -2.36448666698174
  H           3.68651061254818     -1.49948214500878     -1.41523814429988
  O           1.45961652251935     -3.00760481149574     -3.32360086589332
  H           0.92775364437133     -3.33453865881518     -2.58450553600065
  H           0.98943955484591     -3.28193925416065     -4.12308300609237
  O          -0.05672539167947     -0.54586264357981     -4.11138718847997
  H          -0.58008528956427     -1.34648301588155     -4.25418555336125
  H          -0.62470631878888      0.04311537383621     -3.59464834092059
  O           2.15442419077537      1.15616756103635     -3.10792537143083
  H           1.52674839544306      1.63963185004632     -2.55365361648119
  H           2.12984147376744      1.58981068848560     -3.97152402910683
  H           5.48498389764392     -0.70474394257734      1.10526094429635
  H           4.12665595700776     -0.81762296111128      4.18542451366571
  H          -0.43110681629823     -2.81187108760188      1.94072705701478
  H          -6.01763784209010      0.06505061844542      3.12206917001975
