# Supplementary material for: Mg2+ Catalyzes Nonenzymatic RNA Primer Extension through a Concerted Outer-Sphere Mechanism
Source: J Am Chem Soc. 2026 Jun 8;148(23):24379–94. doi: 10.1021/jacs.6c06167 (PMC13281521; doi:10.1021/jacs.6c06167)
Supplement: Supplementary file 1 [file ja6c06167_si_001.zip › Wang Nisler NonEnzPrimerExt eSI/cluster_geometries/3a.xyz]

53
Coordinates from ORCA-job opt E -2383.386332941533
  C          48.92112999923945     35.18341999923219     58.78885000467466
  H          48.88696069931217     34.32921090438654     58.10650526021921
  O          49.27051071968668     34.75138850366989     60.11863537191977
  C          48.09861000317206     34.79448000017957     60.97994999496743
  H          48.05384050424050     33.87410792438818     61.56207854456061
  C          47.53195275813447     35.80057491292142     58.93454254386382
  H          47.59975965019152     36.83031209130593     59.28788016907743
  C          46.91374454601422     34.93810398149478     60.04416088975400
  H          46.05964786443012     35.41681853292186     60.52405858172630
  O          46.54400278332907     33.68280220553042     59.47580718713517
  H          46.08529641510901     33.17234651292453     60.15471029812258
  O          46.85203328799937     35.76707322298854     57.68215248617430
  H          47.03441126232794     38.01283689851550     55.10235452104869
  C          43.81687999865935     34.42997000076173     57.92913000118607
  H          43.38490566384088     34.47831934917022     56.93065671156673
  H          44.60130955804008     33.67728765684794     57.96926012533871
  P          45.43159109627231     36.50017759182238     57.44262019801975
  O          45.46361726311316     37.89583581373010     57.95616352463323
  O          45.17760257385477     36.24763397786031     55.97285552478854
  P          39.18383376142539     39.19773522736288     58.81910503187147
  O          37.86747771666148     39.73869218736625     58.37457703225355
  O          40.27868199560603     40.08825782967159     59.30247279527345
  C          40.99981200432994     37.61136517672409     57.41797466882367
  N          42.02152829933886     37.84257137965927     58.29332317428457
  H          41.78854957322355     38.32561226092412     59.14707063171162
  H          42.70037450690381     37.09869088538453     58.37748536568985
  N          41.06561542051347     36.80608893201700     56.37616425935872
  C          39.03830734335895     37.80173284712125     56.40592926610132
  H          38.03772802496403     38.15023823275242     56.22762149527674
  N          39.79226256113843     38.26734057579863     57.49416698812323
  C          39.83317171002953     36.92738243255829     55.74730015663133
  H          39.60612572706744     36.37366977660119     54.85067867901655
  O          44.33848219572334     35.71823141883788     58.31354568231249
  O          39.00478703363257     38.07577129203284     59.96375930005298
  C          38.08694999892909     36.98784999982648     59.76446999917180
  H          37.08535393754728     37.36014012159144     59.54590134156296
  H          38.42659972418081     36.34529996823380     58.94980290781674
  Mg         46.50503398834371     35.46179503870018     54.71405804928561
  O          48.28193998925774     34.68972496513216     53.99004165756345
  H          49.04398803631292     35.27292745213268     53.87490840580833
  H          48.62258897404289     33.87872161072610     54.39059001002159
  O          47.32334935267066     37.36096976532141     54.44929326465041
  H          48.27867844034754     37.47636576575428     54.35962798906977
  O          46.19050684307194     33.51061602262202     55.39600068776698
  H          46.80279375151293     33.25223237159440     56.09978127432355
  H          45.30722395247700     33.38410551995813     55.76964763634269
  O          45.39718205309823     35.37870646249712     53.00573595969129
  H          44.46732613841477     35.62906952172790     53.09976110566654
  H          45.39759531541117     34.53228110470683     52.53769288842581
  H          49.66737044383200     35.89716468317474     58.44062318209877
  H          48.17786585834190     35.64978668496457     61.65667772213150
  H          43.04164206807813     34.18638897143687     58.65175947735085
  H          38.06938070453644     36.41696355906101     60.69047406119821
