# Supplementary material for: Mg2+ Catalyzes Nonenzymatic RNA Primer Extension through a Concerted Outer-Sphere Mechanism
Source: J Am Chem Soc. 2026 Jun 8;148(23):24379–94. doi: 10.1021/jacs.6c06167 (PMC13281521; doi:10.1021/jacs.6c06167)
Supplement: Supplementary file 1 [file ja6c06167_si_001.zip › Wang Nisler NonEnzPrimerExt eSI/cluster_geometries/TS_1b3b.xyz]

56
Coordinates from ORCA-job ts E -2459.813949832655
  C           4.26190215146831     -2.02319188110185      1.57739583366755
  H           4.10153328258015     -2.81301118488596      0.83656323665287
  O           4.55630542566049     -2.60572183984547      2.86203325350703
  C           3.40712529753696     -2.45420804664830      3.73441802229610
  H           3.22369073078809     -3.40278843944147      4.24117807038987
  C           2.97215101742056     -1.20512131033263      1.76970104581013
  H           3.22709717383387     -0.23559030227478      2.21760590935853
  C           2.25879261400166     -2.03554784645912      2.85200342217847
  H           1.51007238736979     -1.45915949178632      3.39837570582079
  O           1.65985118283633     -3.19383547514023      2.25984583056108
  H           1.36513529946105     -2.91014368840122      1.38072313254305
  O           2.24768989330699     -1.04574408281903      0.58932892832883
  H           3.08929531269670     -0.29401995201267     -0.38471293429805
  C          -0.97569984646211     -1.95901162066595      0.66441343317672
  H          -1.81714465849933     -1.48299875972679      0.15700472020203
  H          -0.37077945365633     -2.49887978831729     -0.06649569054938
  P           0.52472346662986      0.18803797252579      0.54551513256523
  O           1.18669356658087      1.19606646658108      1.42791481312724
  O           0.60729235078631      0.02615987601411     -0.95132175402470
  P          -4.30058042399721      2.85642242281486      1.98173855291018
  O          -5.03610951396671      3.74051003252828      1.03766829865409
  O          -3.62188114249940      3.37046593519673      3.20559845820607
  C          -1.84083095971496      1.62023168821927      1.45571222076108
  N          -1.42377467777274      1.62086121653187      2.73754034843699
  H          -1.91887718035725      2.26453675438041      3.34294366433386
  H          -0.42043147230971      1.54722795029091      2.84620484550040
  N          -1.15594035912930      1.12057842491615      0.42320266414177
  C          -3.10772382044382      1.86034536843115     -0.35133983740426
  H          -3.96255187254249      2.15667258666554     -0.92991056257309
  N          -3.04456185661049      2.09356682804784      1.03018099411622
  C          -1.95345046233701      1.26748131653507     -0.70806383079883
  H          -1.62027218779913      0.93647007643630     -1.67306784354582
  O          -0.18820150089918     -0.99317218400671      1.36659776447922
  O          -5.21103194404339      1.61893350807554      2.44642280273125
  C          -6.25821055820520      1.09198619560418      1.60424188195325
  H          -6.99773474083928      1.86214680677544      1.38937031371567
  H          -5.84331786191061      0.70441211751889      0.67235649164199
  Mg          1.90804588212062      0.30743029240153     -2.45238091453581
  O           3.18356537612039      0.69611963295420     -4.08595997926668
  H           2.91168319891864      1.43730932218026     -4.64469394225158
  H           4.09519355938621      0.88743275827821     -3.82640655971552
  O           3.54009018894767      0.23275954963421     -1.15943027288742
  H           3.76004123674277      1.10028077518227     -0.79801301427742
  O           2.19270917864558     -1.78120933208807     -2.70082225367342
  H           2.12704696280985     -2.22898233746635     -1.84475536237523
  H           1.53168005706100     -2.20505083831394     -3.26493927709304
  O           0.37594002586944      0.20596511739062     -3.91438103334217
  H          -0.51155850603855      0.10645300260251     -3.54395776809535
  H           0.33016446181851      0.98062972480455     -4.49130112477632
  O           1.64704982058886      2.40181941021868     -2.21339664468173
  H           0.80526140890179      2.59756389032981     -1.77806300587922
  H           1.63977313363247      2.91041172767328     -3.03567547911866
  H           5.11046235732130     -1.41129096842334      1.26860899305173
  H           3.61996346960432     -1.68602232024938      4.48351995735325
  H          -1.35453016914160     -2.65497114823108      1.40946377657161
  H          -6.72057666412593      0.28058206913787      2.16162391085349
