# Supplementary material for: Mg2+ Catalyzes Nonenzymatic RNA Primer Extension through a Concerted Outer-Sphere Mechanism
Source: J Am Chem Soc. 2026 Jun 8;148(23):24379–94. doi: 10.1021/jacs.6c06167 (PMC13281521; doi:10.1021/jacs.6c06167)
Supplement: Supplementary file 1 [file ja6c06167_si_001.zip › Wang Nisler NonEnzPrimerExt eSI/adaptive_steered_md/qmmm.in]

QMMM NVT Production

&cntrl

ntx = 1, irest = 0,

ntwr = 1, ntwx = 1, ntpr = 1,

ntc = 2, tol = 0.00001, ntf = 2,

ntb = 0, cut = 999,

ifqnt = 1,

tempi = 300.0, temp0 = 300.0,

ntt = 3, gamma_ln = 1, ig = -1,

ivcap = 0, fcap = 1.5,

nstlim = 10000, dt = 0.0005,
/
&qmmm

qmmask = ':3253,275,4493,232,3275|@714-716,733-750,763-765,157-164,137-141,782'

qmcharge = 0, spin = 1,

qmcut = 999, qm_ewald = 0,

qm_theory = 'extern',  qmmm_int = 1, qmshake = 0,

lnk_method = 1, adjust_q = 1,
/

&orc

basis = '', cbasis = 'NONE', jbasis = 'NONE', method = 'r2SCAN-3c',

convkey = 'TIGHTSCF', maxiter = 100,

maxcore = 2000, num_threads = 32,
/
