# Supplementary material for: Mg2+ Catalyzes Nonenzymatic RNA Primer Extension through a Concerted Outer-Sphere Mechanism
Source: J Am Chem Soc. 2026 Jun 8;148(23):24379–94. doi: 10.1021/jacs.6c06167 (PMC13281521; doi:10.1021/jacs.6c06167)
Supplement: Supplementary file 1 [file ja6c06167_si_001.zip › Wang Nisler NonEnzPrimerExt eSI/adaptive_steered_md/README]

Input file, topology file, and the initial and final coordinates of the QM/MM trajectories in adaptive steered molecular dynamics

Description:

qmmm.in: input file for QM/MM simulations

qmmm.prmtop: the topology file for QM/MM simulations

react.rst7: the equilibrated reactant structure at the QM/MM level; used as starting structure for the concerted mechanism and the first step of the stepwise mechanism

prod.rst7: the equilibrated product structure at the QM/MM level; used as the starting structure for the reverse pulling of the second step of the stepwise mechanism
