# Supplementary material for: Mg2+ Catalyzes Nonenzymatic RNA Primer Extension through a Concerted Outer-Sphere Mechanism
Source: J Am Chem Soc. 2026 Jun 8;148(23):24379–94. doi: 10.1021/jacs.6c06167 (PMC13281521; doi:10.1021/jacs.6c06167)
Supplement: Supplementary file 1 [file ja6c06167_si_001.zip › Wang Nisler NonEnzPrimerExt eSI/adaptive_steered_md/react.rst7]

TITLE : Created by VMD with 26933 atoms                                         
 26933
  53.6457825  45.7606621  77.5156403  54.4997635  45.3911934  77.2794113
  54.4812355  44.8996353  75.9156342  53.9984016  45.6746635  75.3204193
  53.8193436  44.0377045  75.8314743  55.8573761  44.5381165  75.3116989
  56.4642601  45.4376678  75.2087173  56.6784821  43.4922142  75.9624557
  57.1748695  42.5126801  74.9990540  58.1967354  42.1782379  75.1780243
  56.4753914  41.2516823  74.9542236  55.2728348  40.9213791  75.5366974
  54.6022339  41.6594238  75.9514008  54.8378639  39.7163620  75.3241501
  55.8585358  39.1389503  74.5689468  55.9907532  37.8573494  73.9813614
  55.2450523  36.8822479  74.1886063  57.0807991  37.6142273  73.1925659
  57.0320320  36.7334747  72.7006302  58.0198364  38.5487213  73.0113297
  59.0718002  38.2780991  72.2618942  59.1394577  37.3899384  71.7857971
  59.7749176  38.9895210  72.1218872  57.9789581  39.8001785  73.5247955
  56.8202400  40.0883827  74.2701187  55.6554947  44.0329361  73.8520432
  54.7716179  43.4106865  73.7118073  57.0233002  43.2636261  73.6621704
  57.0158195  42.5387535  72.8481598  58.0729218  44.2095261  73.4257431
  58.8728142  43.7104836  73.2448273  55.5529823  45.1992493  73.0546036
  54.9410286  45.0936127  71.5972214  54.9124794  46.4294930  70.9949875
  53.6880684  44.3260612  71.7816849  55.8380814  44.0322838  70.7241211
  57.1228256  44.3987579  70.2965164  57.7432022  44.6940765  71.1426849
  57.0687141  45.2639122  69.6356964  57.7596512  43.2669983  69.4935684
  58.7413673  43.5732346  69.1322479  58.0844002  42.1189728  70.3148727
  57.9754143  40.9388084  69.5076828  58.9064751  40.3722153  69.4931641
  56.8598137  40.0674591  70.0287704  55.8225479  40.5027390  70.8524857
  55.6503410  41.5430870  71.0857468  54.9714317  39.5622330  71.1969986
  55.5315170  38.4028168  70.6253662  55.0466690  37.0738525  70.6070557
  54.0721436  36.6035690  71.1623306  55.8227577  36.1974678  69.9133453
  55.4541359  35.2631721  69.8069687  56.8620186  36.5971298  69.2020950
  57.3322906  35.6602249  68.3740311  56.9761467  34.7196007  68.2819672
  57.7979088  36.0422134  67.5632248  57.2600327  37.8385544  69.0482330
  56.6051674  38.7316742  69.8317719  56.9689598  42.6621437  68.3156967
  55.9150276  42.5218506  68.5557938  57.6454124  41.3306122  68.1074142
  56.9299774  40.6523895  67.6423721  58.9607658  41.4877052  67.4218140
  58.7746811  42.1960907  66.8012009  57.0770569  43.4921913  67.2133789
  55.9412155  43.3455429  66.1363754  56.2008896  44.4074554  65.1457062
  54.6781654  43.4959183  66.8137207  55.8577805  41.9448586  65.3596039
  56.8508873  41.6338196  64.4629440  57.8127594  41.9102249  64.8948059
  56.7957268  42.2374535  63.5570297  56.9639549  40.1787186  64.1085129
  57.8532104  39.9797096  63.5104065  57.0833588  39.4361534  65.3057785
  56.3481331  38.2163963  65.0812683  57.0496483  37.4105606  65.2971878
  55.0996628  38.1248169  65.9529114  54.6160774  39.0623703  66.7649994
  54.8729553  40.0998611  66.6100311  53.6663170  38.6936569  67.5795135
  53.5987129  37.3178253  67.3760071  52.7337494  36.2800827  67.8705063
  51.6842804  36.4605408  68.6470184  51.3090706  35.6530952  69.1238098
  51.5210190  37.3617058  69.0728836  52.9026642  35.0180130  67.4450302
  53.8914795  34.7781677  66.6675491  54.0030212  33.7402344  66.3906784
  54.7756577  35.6041145  66.0831299  54.5010643  36.9247780  66.4079742
  55.7245789  39.7075500  63.4085121  54.8251114  40.1373444  63.8493652
  55.8854256  38.2107735  63.6382942  54.9422302  37.6842155  63.4925766
  56.9194183  37.6666031  62.8302231  56.7994423  38.1173782  61.9911728
  55.7074585  39.9517136  62.0346489  54.3914757  39.8184738  61.1898346
  54.7662392  40.0353355  59.7558289  53.4055176  40.7623863  61.7979012
  53.9193726  38.3558006  61.4174309  54.3783836  37.2925415  60.6262093
  55.4606018  37.3627968  60.5168686  54.0153275  37.4216995  59.6066017
  53.7911797  35.9247894  61.1011658  54.1574097  35.0167046  60.6222420
  53.8574104  35.8510094  62.4977379  52.6660690  35.2019005  63.0064774
  52.7750626  34.2062950  63.4365692  51.8497734  36.0030785  63.9457970
  51.9736252  37.3814049  64.1434250  52.6607323  37.9636192  63.5473328
  51.2156143  38.0252800  65.1301346  51.2997246  39.0959167  65.2444763
  50.2278099  37.2885475  65.9139709  49.4022293  37.8144493  66.7047729
  50.1231499  35.9334373  65.5823135  49.3628273  35.3665085  65.9296036
  50.9355507  35.2847023  64.6690903  50.6802711  34.0921707  64.5471039
  52.3487396  36.0292091  60.8310890  51.9749641  37.0010262  61.1535149
  51.7850876  34.8838577  61.8008385  50.7215042  35.0135040  62.0010452
  52.1179237  33.6552086  61.2388000  52.2863579  33.8631439  60.3168449
  52.1348686  35.7948532  59.4954681  50.8721886  36.3801842  58.6973991
  51.0309448  36.2434082  57.2035103  50.6126862  37.7568512  59.2086792
  49.6414337  35.4674988  59.0671577  49.6602554  34.0806198  58.8057480
  50.6245308  33.6700859  59.1052895  49.3529510  33.8487282  57.7859917
  48.5782318  33.4912987  59.6442070  48.5644531  32.3942108  59.5476913
  48.8155098  33.8221855  61.0576782  47.5663261  33.5167160  61.7347374
  47.6616631  32.6181259  62.2628555  47.3831177  34.6105003  62.7564201
  47.8905830  35.8806190  62.7222939  48.5045891  36.2649231  61.9212265
  47.6099548  36.5313148  63.8200874  46.6110497  35.7913284  64.4414139
  45.8800850  35.9198341  65.6498108  45.8379364  36.9166451  66.3466339
  45.0669632  34.8590546  65.9438248  44.3995781  34.9728928  66.6933136
  44.9726524  33.7552948  65.1821213  44.2371788  32.7752419  65.6096725
  43.7981415  32.9230347  66.5071793  44.1575851  31.8974266  65.1165237
  45.5921631  33.5420418  64.0575714  46.4585876  34.5730476  63.7910080
  47.1739845  34.0008926  59.4421349  47.1268311  35.1284904  59.3647652
  46.4720955  33.4635468  60.7193985  45.6330490  34.0611801  61.0419960
  46.0265808  32.1698799  60.4417152  45.8289528  31.7674637  61.3476486
  46.4780045  33.4919395  58.3410416  46.4037170  34.0870132  57.5905876
  35.9775848  39.8803520  59.5255661  35.4241333  40.5431747  59.9450569
  34.5288124  39.9772377  60.9495773  34.5868340  38.8897858  60.9963837
  33.5251656  40.1707535  60.5709763  34.5923042  40.6109581  62.3963051
  33.9357986  40.1884956  63.1569824  35.9263077  40.5202675  62.8934250
  36.2432404  41.5865097  63.8358192  36.2938232  41.1311455  64.8248520
  37.4917793  42.2786331  63.5038757  38.3712845  41.9251595  62.4788170
  38.2789841  41.1428795  61.7399521  39.5221291  42.4367599  62.5910339
  39.4613342  43.2760201  63.6989098  40.4135056  44.1141434  64.3407440
  41.5753479  44.3048668  64.1333771  39.9003410  44.8848152  65.2842865
  40.4807472  45.6382637  65.6241989  38.7636986  44.6651115  65.9059830
  38.5752068  45.4233055  66.9837570  39.3792343  45.9333420  67.3206711
  37.7978134  45.3016891  67.6169662  37.8941917  43.7825012  65.4544220
  38.2232246  43.1790657  64.2560654  34.3207817  42.0633240  62.4099007
  34.8387299  42.5148506  61.5637589  35.0663261  42.5401535  63.7189484
  35.4367256  43.5518417  63.5534401  34.1516037  42.2857628  64.7765656
  33.3153954  42.5532799  64.3882446  32.9261551  42.3060989  62.3839378
  32.4263649  43.5763245  61.5784912  30.9512291  43.6594696  61.5845871
  33.1302452  43.6361809  60.2700729  32.9473190  44.7865028  62.4051628
  32.2435188  45.3850327  63.5115242  31.9469090  44.6013565  64.2086334
  31.3836575  45.9168091  63.1041603  33.1282845  46.4748192  64.0529709
  32.5474358  46.9212036  64.8601074  34.3441505  45.8971062  64.4480286
  35.2642288  46.9668427  64.2840195  35.7482834  47.1882553  65.2352142
  36.4590225  46.7274628  63.4253387  36.4193382  45.9017563  62.3442230
  35.4810753  45.4094810  62.1350937  37.4986610  45.6493073  61.6187096
  37.3965378  44.9151497  60.8332214  38.8298683  46.1024246  62.0269775
  39.8890572  45.8005180  61.5259171  38.7807999  47.0208092  63.0298309
  39.6534805  47.4079247  63.3595047  37.6714478  47.3360443  63.8206978
  37.8197632  48.2027969  64.7003326  33.4895592  47.5713425  63.0307655
  33.9183502  47.1865883  62.1054649  34.5671997  48.2650299  63.8983688
  35.1969566  48.9621124  63.3455887  34.0900497  48.8698120  65.1613617
  33.3196449  49.4392014  65.0991440  32.3755608  48.4620285  62.7263069
  32.4715157  49.3868141  61.4265175  31.2747250  50.1654167  61.4446793
  32.8317375  48.6447906  60.2474594  33.6668053  50.4198303  61.7549782
  33.4864311  51.4771614  62.6412697  33.1199150  50.9860497  63.5426979
  32.6711006  52.1047897  62.2815094  34.7321053  52.2778244  62.9052963
  34.5744934  52.9510536  63.7479248  35.7375679  51.4520073  63.5323486
  37.0105171  51.9970741  63.1892281  37.5188599  52.1867752  64.1345749
  37.8448715  51.1414795  62.3195648  37.2883186  50.2024231  61.4901733
  36.2213554  50.0504112  61.4202919  38.1523895  49.4282875  60.9138222
  39.3421745  49.9642181  61.3391724  40.7263527  49.6870461  61.1911888
  41.2781868  48.6425362  60.5791512  42.2844620  48.6376457  60.4927254
  40.8479729  47.7373390  60.4541359  41.6649780  50.5455780  61.6454239
  41.3051109  51.5504608  62.4503021  42.0987854  52.2338409  62.7138977
  40.0293579  51.7970467  62.7853775  39.1669235  51.0457191  62.1953773
  35.4141541  52.9619598  61.6682434  35.5401878  52.3668365  60.7637749
  36.7283211  53.2716980  62.4494171  37.5382500  53.4133759  61.7338371
  36.7177925  54.4081917  63.3225479  36.4815407  55.2086639  62.8481712
  34.7053452  54.0809631  61.2870903  35.1815414  54.8352890  59.9793129
  34.1649132  55.8618813  59.6162491  35.5003204  53.8317375  58.9027634
  36.5983887  55.4721031  60.2071381  36.8533669  56.7387810  60.8280411
  36.4804573  56.8192101  61.8491020  36.3858833  57.5939980  60.3400307
  38.4170609  56.8752594  60.9074821  38.6559677  57.7508163  61.5111542
  38.9426880  55.7035446  61.5857925  40.2003174  55.4268646  60.9749374
  40.9410210  55.3165932  61.7669563  40.3098488  54.2601471  60.1097260
  39.3436127  53.5949020  59.4385910  38.3183670  53.9188919  59.5401039
  39.6738472  52.5388222  58.7799263  41.0589027  52.5626564  59.0391693
  42.0780983  51.6729698  58.5278587  41.8992195  50.6410828  57.8643837
  43.3534889  52.1147842  58.8310204  44.1600761  51.5401421  58.6327896
  43.6144829  53.2115402  59.5727768  44.8696175  53.5262718  59.6683807
  45.5625839  52.8133888  59.4903450  45.0418243  54.5059128  59.8437309
  42.7565536  54.0119438  60.1516953  41.4847336  53.6028061  59.8425751
  39.1750107  56.9965248  59.6263504  38.7953453  56.1747780  59.0191574
  40.5555153  56.6562805  60.1226807  41.1965942  56.4277649  59.2712746
  41.0572395  57.6773796  61.0334816  41.9686623  57.4333038  61.2104797
  39.0510635  58.2910500  59.1447983  39.5894432  58.7677269  57.7098770
  39.7458115  60.2243538  57.6615410  38.6585732  58.1340065  56.7090073
  41.0304451  58.1907654  57.4720421  42.2982712  58.7262115  57.9125824
  42.4494858  58.5334740  58.9746971  42.2734604  59.7979317  57.7153702
  43.5394592  58.2351112  57.2030411  44.3074226  58.9490433  57.5007477
  43.8794670  56.8799667  57.5754089  44.5445290  56.1899567  56.5409012
  45.5151825  55.8923645  56.9376068  43.6488609  55.0724869  56.2416763
  42.2571449  54.9946747  56.3945656  41.6243477  55.8075752  56.7188454
  41.8138428  53.7850227  56.0756950  42.9477539  53.1218185  55.5692253
  43.0340195  51.8615570  54.8898087  42.2307892  50.9998398  54.6089668
  44.3365059  51.4491615  54.6315765  44.4596519  50.5041008  54.2972221
  45.3965187  52.2036934  54.8920326  46.5543480  51.6675377  54.6349258
  46.5806961  50.8121223  54.0985832  47.3681488  52.2523537  54.7606773
  45.3397865  53.4185753  55.5210304  44.0674858  53.8272629  55.8557320
  43.4812927  58.1518097  55.6886635  42.5345840  57.7174683  55.3674164
  44.6351967  57.1596069  55.2792320  44.3923569  56.5797424  54.3887901
  45.8823853  57.7648659  55.2598534  46.5361443  57.0842667  55.4358940
  43.6220474  59.4271317  54.9853668  43.4951935  59.2071266  54.0595589
  46.8996658  42.7552567  53.4348831  47.6001320  42.7992973  54.0898705
  48.8290138  42.9761353  53.3239365  48.7524414  42.4381065  52.3790779
  49.7128563  42.5879097  53.8300934  49.1467323  44.4449120  52.9860916
  49.9964294  44.5547676  52.3122749  47.9631844  44.9498634  52.4246712
  47.9647217  46.4132957  52.6180534  48.1147308  46.9278221  51.6689148
  46.6503029  46.8912582  53.1263313  45.6785698  46.0145378  53.4889336
  45.8663902  44.9534454  53.5610695  44.5114517  46.5180206  53.9769287
  43.7887573  45.7691994  54.2657013  44.3553848  47.8797684  54.0788155
  43.1506042  48.2772789  54.4134445  42.8294601  49.2182198  54.5911674
  42.5589790  47.4956818  54.6567001  45.2705460  48.7548180  53.7533875
  46.4210777  48.2755966  53.2992096  47.3100967  49.1118164  52.9393158
  49.3504829  45.2763367  54.2607460  48.5573692  45.0335503  54.9679413
  49.0295792  46.6851425  53.6761589  48.7812881  47.3097763  54.5342255
  50.2610703  47.0620232  53.0168266  50.9887161  46.5719566  53.4066315
  50.5613060  45.0957642  54.9635429  50.6888237  45.3807487  56.5637207
  52.0665627  45.1179466  57.0046082  49.5880852  44.6558342  57.2744904
  50.4202766  46.9194221  56.8183594  51.2954216  47.8836823  56.3476143
  51.4987144  47.7399635  55.2864304  52.2559166  47.7964630  56.8554916
  50.7751770  49.2721825  56.6908569  51.5445518  49.9814796  56.3858185
  49.5366249  49.6088829  56.0956154  48.7800369  50.3667831  57.0522728
  48.5515060  51.3487778  56.6380844  47.4614372  49.6790123  57.3733444
  47.2115402  48.3217125  57.1607666  48.0558395  47.6907234  56.9253693
  45.9436455  47.8900757  57.2668114  45.7036095  46.8660316  57.0216522
  44.9072952  48.8135147  57.5143623  43.6728821  48.4253082  57.5274887
  42.9052582  49.0816040  57.5160599  43.5756035  47.4207420  57.4890785
  45.1187859  50.0779610  57.6882362  46.3931351  50.4891052  57.7222061
  46.5770836  51.5901299  58.2748642  50.3534317  49.3927803  58.1741943
  49.7687263  48.5057716  58.4179878  49.5721092  50.6200485  58.3116875
  48.8575401  50.5132484  59.1278343  50.1427345  51.9054108  58.3035812
  50.9994278  51.7598114  58.7116165  51.5401382  49.3715134  58.9209976
  51.5398827  48.7013512  60.4047623  52.9011307  48.6025009  60.8176537
  50.7962036  47.4561081  60.2090912  50.7268982  49.6422501  61.3361816
  51.2400703  50.9255371  61.7884941  51.6982841  51.4712181  60.9636459
  51.9427986  50.7463570  62.6022339  50.0188599  51.7543678  62.3817902
  50.4110336  52.7410393  62.6283226  49.0293274  51.8928032  61.3681717
  47.7448692  52.0578308  62.0045166  47.3476830  53.0510864  61.7952499
  46.7991524  50.9777336  61.6523628  47.2599411  49.8138466  61.0757370
  48.3297310  49.7155304  60.9649200  46.3825493  48.8493805  60.7004166
  46.6999092  47.8648109  60.3900986  44.9637146  48.9851074  60.8841629
  44.1672935  48.1035767  60.6257973  44.6104393  50.1715889  61.4601173
  43.6508827  50.3353615  61.7294388  45.4596481  51.2113419  61.8170433
  45.0135460  52.2587509  62.1838684  49.3121605  51.0568352  63.5458298
  49.0651360  50.0052681  63.3999557  48.0637817  51.9145355  63.4994621
  47.2314720  51.3570862  63.9291306  48.2738876  53.2245407  64.0664062
  49.0952339  53.1892662  64.5621490  49.9046898  51.0760117  64.8063354
  49.3305931  50.3400497  66.0830002  50.2728500  50.5877571  67.2543259
  49.0347939  48.9848061  65.6566467  47.8703423  50.9488068  66.3677826
  47.7348518  52.0357742  67.2685242  47.9771538  52.8541298  66.5905304
  48.2826385  51.8609200  68.1945114  46.2798653  52.2082939  67.6294861
  46.1932335  53.0980873  68.2530823  45.4695702  52.1690025  66.4391327
  44.2369995  51.4735794  66.7523727  43.3226624  52.0381355  66.5697098
  44.1944466  50.2922134  65.8912811  45.2097626  49.5490952  65.4315186
  46.2614098  49.7211685  65.6070786  44.8698883  48.6321754  64.5387573
  43.4948082  48.6811714  64.5771103  42.4769936  47.8349724  63.9497223
  42.5983772  46.8456116  63.0702438  41.8769073  46.1497879  62.9461555
  43.5234756  46.6760292  62.7021027  41.1653938  48.0369987  64.3204651
  40.9316826  49.0048485  65.2316513  39.9177284  49.1627388  65.5683517
  41.8410187  49.7948570  65.8222961  43.0705605  49.6632996  65.4182663
  45.7575378  51.1027718  68.5873871  46.2361069  50.1895256  68.2337646
  44.2550850  51.0026283  68.2322388  43.9758415  49.9550591  68.3450012
  43.4337959  51.8461914  69.0449219  43.2921715  51.4543648  69.9098053
  46.2426300  51.4094582  69.8950729  46.6877365  50.2262497  70.8349075
  47.3273048  50.7882805  71.9965897  47.5094261  49.3030052  69.9279099
  45.3943520  49.4488297  71.2745438  44.3468437  50.0838432  72.0619736
  44.3328209  51.1280975  71.7498245  44.5456390  50.0024872  73.1306152
  42.9995918  49.3924332  71.7612305  42.1658669  49.8407021  72.3016510
  42.8234329  49.5215950  70.3522263  41.9540901  48.4789047  69.9592896
  41.0521851  49.0442886  69.7247314  42.4640923  47.6315041  68.7516098
  43.7906570  47.4470482  68.5249786  44.4794426  47.9583778  69.1811142
  44.2034683  46.8109322  67.4279175  45.2683411  46.7135086  67.2764282
  43.2456169  46.2249527  66.6361160  43.5940475  45.5168533  65.5681839
  42.8553047  45.0332336  65.0778122  44.5881119  45.4725456  65.3950653
  41.9036789  46.2952614  66.8201370  41.5347748  47.0947685  67.8513031
  40.3346672  47.4355354  67.8898087  42.7696762  47.9102211  72.1070404
  43.7196236  47.4306908  71.8709183  41.6156845  47.5065269  71.1126251
  41.6983223  46.4642868  70.8043671  40.3706207  47.7516785  71.7173386
  40.3928909  47.1170311  72.4372940  42.4632454  47.7148972  73.4441986
  42.7945709  46.3700638  74.1681061  42.6201019  46.6750717  75.6233368
  44.1183167  45.8408623  73.6808395  41.6189041  45.4663734  73.7307816
  40.3800354  45.4562721  74.3160172  39.9196510  46.4341507  74.1749344
  40.4250984  45.0325699  75.3192825  39.3993263  44.5219765  73.6176453
  38.5059624  44.5557861  74.2412338  39.0670013  44.9934044  72.3513184
  38.6319046  43.8579025  71.5662842  37.6568375  44.0033607  71.1013107
  39.6240158  43.4891052  70.5329742  40.9299393  43.7665634  70.7049179
  41.2655907  44.1058464  71.6737518  41.7896996  43.6795807  69.6542816
  42.8257332  43.9391479  69.8144379  41.2928581  43.2821045  68.3840485
  42.1345291  43.0064049  67.3644333  41.7837601  42.4183159  66.6220016
  43.0872993  43.1557693  67.6644669  40.0261726  42.8014793  68.2977142
  39.1905937  42.9259148  69.3905563  37.9998627  42.6428757  69.2206802
  39.7089729  43.0158691  73.5508881  40.7189941  42.8030586  73.2006454
  38.5626526  42.6781311  72.5226288  38.6845512  41.7801361  71.9169388
  37.2587013  42.6792870  73.1569595  37.3874016  42.2922745  74.0260086
  39.6006927  42.4903564  74.8893661  40.1108971  41.0184975  75.1439819
  39.5888786  40.6553879  76.4533691  41.5434189  41.1035309  74.8809357
  39.3580780  40.0328445  74.0790100  38.0382500  39.5872040  74.2896652
  37.3089867  40.3951340  74.3489227  37.9571228  39.1134949  75.2679901
  37.5870476  38.6732483  73.1971741  36.6016808  38.2423134  73.3745346
  37.5750656  39.3692513  71.9725494  37.9597588  38.4969215  70.9088593
  37.0906601  38.3323021  70.2719345  39.2206268  38.8714294  70.2417374
  40.0805244  39.7647781  70.7540970  39.9654732  39.9304390  71.8150864
  41.1838303  40.2581863  70.0963593  41.9053993  40.9260101  70.5432892
  41.4378395  39.7113495  68.8065567  42.4409447  40.0532494  68.0263062
  42.5248795  39.5682755  67.1443405  43.1083679  40.7280655  68.3716660
  40.6209755  38.7985115  68.3470078  39.5331993  38.3269424  69.0300980
  38.7800674  37.4709549  68.5158081  38.5981102  37.5442696  73.0314407
  39.6103706  37.9134941  73.1960831  38.3372269  37.1630630  71.5887070
  39.2039337  36.6953773  71.1215973  37.2057076  36.3687401  71.3391113
  36.6836929  36.5682869  72.1196747  38.3319054  36.5385628  74.0006332
  39.3653069  35.5526466  74.5851974  38.7175140  34.6943588  75.6125336
  40.5740891  36.3572197  74.9933014  39.8741684  34.6147728  73.3760376
  39.0789604  33.5614700  72.9293747  38.0716133  33.9418488  72.7600937
  38.9915352  32.8494873  73.7500763  39.6344109  32.7420273  71.7257538
  39.0716476  31.8224831  71.5650177  39.6110458  33.5078163  70.5347672
  40.7317390  33.2114868  69.7303696  40.3674583  32.8395348  68.7727280
  41.7215080  34.3283386  69.5428543  41.6813354  35.4407005  70.3606262
  41.0152092  35.3959923  71.2095490  42.4779510  36.5131264  70.1188278
  42.4289627  37.3855667  70.7535248  43.3424835  36.4586220  69.0253448
  44.1530151  37.3734932  68.7656937  44.8376846  37.1371155  68.0618057
  44.3179779  38.2157326  69.2981644  43.4765358  35.3969803  68.2405319
  42.6539040  34.2979851  68.4961243  42.6966438  33.2604408  67.8145523
  41.0298157  32.1966934  71.9029465  41.7085762  32.9230309  72.3499451
  41.4199371  32.0331116  70.4365005  42.5096703  32.0095863  70.4417877
  40.8281555  30.8785152  69.9081955  40.7658615  30.1949787  70.5793686
  41.1877136  30.9834023  72.6048965  42.5400085  30.3977451  73.0652161
  42.3583221  29.1482296  73.8312836  43.1088753  31.5082321  73.7781525
  43.4446449  30.1126595  71.6925354  43.3014984  28.8936501  70.9744034
  42.2795944  28.8967686  70.5951996  43.4017220  27.9663982  71.5385437
  44.1431770  28.9229965  69.7097549  43.9933395  28.0753517  69.0410690
  44.0380707  30.1255741  68.9511490  45.3657112  30.5674286  68.5471191
  45.2927818  30.5436726  67.4598236  45.7370529  31.9069633  68.9591522
  45.2413406  32.6571884  69.9344254  44.4161186  32.3284073  70.5486832
  45.6738739  33.9123840  69.9326935  46.6835670  33.8965645  68.9292984
  47.6477623  34.8049698  68.3917542  47.8974190  36.0462914  68.6643372
  48.6257668  36.5289879  68.1577682  47.1985626  36.4978485  69.2368698
  48.3477135  34.3940010  67.2947388  48.1763687  33.1734810  66.8218536
  48.5620689  32.8436699  65.8685303  47.3547592  32.2477646  67.2784500
  46.6422119  32.6860352  68.3312912  45.6839333  28.8109989  70.2292633
  45.7586174  29.3040791  71.1984863  46.4314041  29.5754490  69.0961609
  47.2728348  30.1909256  69.4144211  46.7348289  28.6480637  67.9846268
  47.6832085  28.5957661  67.8452148  46.1323929  27.4762707  70.3215790
  47.6265450  27.0892792  70.8964539  47.6520615  25.6831245  71.2006989
  47.8782234  28.0521908  72.0643539  48.6916351  27.4070225  69.8085938
  49.0692368  26.4547024  68.8358231  48.2139244  26.1447544  68.2354279
  49.5581474  25.6057510  69.3136902  50.0029907  27.1814499  67.8826828
  50.1668930  26.5395546  67.0171051  49.4811859  28.4474640  67.3927994
  50.6844368  29.2338772  67.0921860  50.7303619  29.4006214  66.0159988
  50.5715294  30.5414677  67.8078766  49.9486237  30.5713329  69.0221558
  49.5846024  29.7023201  69.5500946  49.7959976  31.7549686  69.7248077
  49.4626961  31.7077446  70.7510147  50.4508667  32.9397240  69.2452469
  50.5321045  34.0516624  69.8194580  51.2094269  32.7565498  68.0834808
  51.7004013  33.5841866  67.7767868  51.3060265  31.6379929  67.3609390
  52.1045723  31.7278194  66.3933334  51.3400040  27.5449924  68.5871201
  51.1160736  28.0679131  69.5169067  51.9395485  28.4634628  67.5719299
  52.5905304  29.2230473  68.0047684  52.5085640  27.7410297  66.5293808
  53.4108238  27.5338211  66.7835312  52.0947914  26.4076042  68.8695984
  53.0882225  26.3724384  70.0198822  53.6319809  25.0171471  70.2006454
  52.5158272  27.0420055  71.2102661  54.2576714  27.3072987  69.4475784
  55.1590881  26.9471970  68.5158920  54.6062012  26.5877190  67.6480255
  55.7813187  26.1346970  68.8910904  56.1636887  28.0513916  68.1264877
  56.8464050  27.6738529  67.3652649  55.5168839  29.1171627  67.6000366
  56.1229897  30.3473358  67.9447861  56.3179932  30.8406105  66.9925537
  55.3349533  31.2317314  68.8367386  54.3642769  30.7907391  69.6970215
  54.2375298  29.7194309  69.7483673  53.5750427  31.6468697  70.3860397
  52.7779388  31.2427292  70.9924088  53.8880806  32.9967499  70.2570038
  53.4560852  33.9512634  70.9975815  53.7275085  34.9181709  70.8901901
  52.8323174  33.6454010  71.7307053  54.7957077  33.4672546  69.4421310
  55.4791946  32.6053391  68.6707840  56.2787971  33.0251770  67.8449326
  57.1015930  28.5654736  69.2013474  56.5165863  28.6847019  70.1132965
  57.4754219  29.9985294  68.6740417  57.6636658  30.7068157  69.4808960
  58.5669670  30.0217571  67.7227402  58.8342361  30.9195900  67.5128326
  58.2202263  27.7714920  69.5342865  58.9280090  27.8856850  70.9251709
  59.9254341  26.8074989  70.8765488  57.9790726  27.8830070  71.9803238
  59.6200333  29.2820930  70.8695068  60.8034248  29.5757599  70.0569534
  60.5090179  29.2232056  69.0684509  61.7507515  29.0818310  70.2730789
  61.1457787  31.0519505  70.0368652  61.8957672  31.2851810  69.2810745
  59.9793243  31.7931747  69.7245178  59.9639130  33.0972710  70.4216843
  60.0202370  33.8140450  69.6024246  58.8562317  33.2826767  71.3709564
  57.9446678  32.3187637  71.6552658  58.0693359  31.3118687  71.2851257
  56.8329849  32.6416779  72.4007874  56.1369476  31.8251781  72.5243607
  56.7328110  33.9107437  72.9359360  55.6848984  34.2164345  73.5914001
  55.5313759  35.1748734  73.8705215  55.1364250  33.4241867  73.8940659
  57.5681648  34.8847008  72.5776215  58.6101227  34.6191292  71.7793503
  59.2744446  35.6061630  71.5100403  61.6593552  31.6202698  71.3188095
  61.0102272  31.3464279  72.1505203  61.3584595  33.0748253  71.0712585
  61.3014412  33.4825096  72.0805435  62.2641869  33.6886063  70.2560043
  63.0817757  33.6985359  70.7590408  62.9984322  31.3693619  71.5773544
  63.4855614  31.5719833  70.7753296  42.1865196  33.4614868  62.3561401
  42.2180939  32.6871643  63.1226425  40.8065529  33.6577415  61.8006058
  40.2652626  34.4062042  62.3793373  40.0563889  32.4289169  61.5428314
  39.3767433  32.6550255  60.9036560  41.1781960  34.3307152  60.4235458
  41.7177925  35.2548370  60.6307449  40.0498505  34.3245010  59.5654182
  40.0391846  33.5413857  59.0102539  42.3288803  33.4064026  59.9536476
  41.8403778  32.5148849  59.5603943  43.2157173  33.9182091  58.8496323
  42.6371574  33.8582993  57.9450188  44.1199188  33.3021317  58.7474976
  43.0127373  33.1283417  61.2222824  42.5415726  37.3503723  65.5222702
  42.9506454  38.4585457  65.7631302  42.8181839  36.4846497  64.4195175
  43.6915321  36.6929359  63.3819771  43.4953499  35.7112236  62.6071701
  44.0259743  35.6048508  61.6725464  42.5311127  34.7735329  63.0296211
  42.0470200  35.3406410  64.1778030  40.9977379  34.8894043  64.9752579
  40.8441658  35.7331810  66.0254440  39.8516502  35.4121895  66.8601379
  39.5654411  34.4474869  66.7733231  39.5759239  36.0964432  67.5499802
  41.5864716  36.8168221  66.3158112  41.3448639  37.4153709  67.0926514
  43.4699478  36.4927788  58.0377312  44.1362419  37.6398544  58.7541847
  43.7240715  35.9957619  56.6621399  38.6280746  38.6021271  59.6192970
  37.5188522  38.8601494  58.6768456  39.3006744  39.6313591  60.4291229
  41.1259537  37.5773506  59.0569077  41.6343575  37.9558907  60.2526550
  41.0258064  38.6766815  60.6430321  42.6191750  38.1782990  60.1516800
  41.7548790  36.8681679  58.0936661  39.6439514  37.0346451  57.4769325
  38.7064438  37.0521927  56.9730911  39.8089066  37.6516266  58.6795883
  40.8420105  36.5327644  57.0769196  41.1733589  36.1777306  56.1746483
  43.6994705  35.2452888  59.1264000  38.1854782  37.4367485  60.7068520
  37.5236015  36.6042595  63.7750053  37.3969765  36.1095848  64.7380142
  36.2031021  37.3368988  63.3552208  36.5731964  38.2696419  62.9296341
  35.2994957  37.6270676  64.4463348  35.8133125  37.8142891  65.2353439
  35.6902962  36.4091988  62.2780190  35.0779152  36.9308205  61.5424805
  34.7957687  35.4785728  62.8776321  34.6988945  35.8442802  63.7599487
  36.9150887  35.6528320  61.7265625  36.5682716  34.6735764  61.3965912
  37.4512596  36.2565269  60.4284439  36.6455612  36.3881378  59.6703873
  38.1769829  35.5357552  60.0052261  37.8446388  35.5584984  62.8091698
  40.2267342  40.5128212  65.2442856  41.2773628  41.2035828  65.3968277
  39.8749657  39.3130684  64.4578323  40.5611000  38.5780678  63.4444885
  39.8407288  37.5183525  63.1932182  40.0919876  36.8587227  62.3758087
  38.6275101  37.5418358  63.8590431  38.6711311  38.6897430  64.7035828
  37.7211380  39.1368408  65.5850983  38.0840988  40.1294823  66.3420258
  37.2989960  40.5838585  67.3110962  36.4033394  40.1546631  67.4946213
  37.6470146  41.2228508  68.0115738  39.2002678  40.8283081  66.1384659
  39.3396416  41.5245628  66.8567352  44.7043266  34.8246307  55.2217979
  62.7535095  46.3703499  46.0670624  31.0652618  53.0169449  58.3008461
  62.0309410  58.5546532  59.5109520  43.9067230  43.6860657  77.7989807
  52.1185875  39.7686729  55.9238358  52.5443420  44.4016838  61.3646126
  36.7373009  49.6926422  68.2345352  43.8458977  40.9476929  62.3515968
  50.5872536  25.1004677  77.4441757  68.2336502  47.3664818  65.6831360
  42.3833656  14.4186087  57.3837090  18.2127285  29.6331158  67.4452972
  55.5340385  41.7509689  80.5465240  43.8966064  26.8117561  65.6031189
  34.2834473  44.0978470  68.3600388  64.2639465  21.5498791  54.5696182
  16.1726665  44.9509277  67.6917496  49.5359459  72.9283676  54.5660820
  50.3976135  46.3525429  74.1883316  29.3188133  28.1007957  41.2917175
  47.9760513  34.9717789  73.2381058  40.8985100  18.3471622  69.3554840
  38.3619499  51.5564117  57.4206161  51.4976273  42.1419716  68.4691772
  28.6049538  61.3275452  61.9215164  50.9935608  59.0108719  54.7207680
  52.6477776  22.2889385  67.4541397  48.4330902  26.1727257  77.5645523
  14.4942474  37.8604584  60.8970985  63.0508232  59.2600594  61.5878372
  73.8638000  26.2250118  64.6838989  32.5402184  19.6295547  73.4012299
  45.6774254  27.3525162  64.1493225  29.3994312  28.0966263  69.5606689
  50.3466301  18.7443314  82.3813400  51.2305145  42.0844498  74.9036331
  32.6168671  35.7458611  92.8720856  63.7535667  58.0752296  75.8680954
  52.2145042  11.1996517  67.7036743  48.6230545  41.9869537  60.4833832
  31.8127270  25.4428711  38.8260651  41.1336288  17.7018452  67.0018311
  66.9318542  47.1460266  67.7538605  51.6795578  46.0160942  78.7667923
  27.4692326  36.9404068  47.9494781  47.3943329  17.8622284  68.4020386
  28.1559238  47.7888412  84.0654984  64.2227631  45.4750290  47.6878738
  13.3676348  44.4682579  70.9650345  36.1569595  54.7867126  91.9099121
  32.6248779  68.2259216  69.5312653  37.2153435  16.2260914  69.7270737
  18.1915913  43.6989059  67.4533691  64.1225128  19.2890263  55.2988701
  35.7939568  45.7549706  69.2636261  47.7184258  42.9847984  72.1893311
  58.6763535  51.4372444  48.3028412  53.3096848  20.9934120  50.3234253
  42.9030762  31.5514584  41.0029335  50.2181931  53.7198105  95.4484406
  56.9554329  67.0372467  82.3667603  51.5377274  32.4477882  48.3918381
  29.1016579  59.6448059  60.3260002  43.2716675  64.5945435  85.9673691
  38.9827843  58.5902596  92.4867477  23.7062798  63.1853180  44.9583778
  23.3660946  63.6661530  45.7128983  24.5768452  63.5551109  44.8113785
  23.7628422  63.2760277  45.0231667  61.9644661  39.9322014  44.4834557
  62.4260941  39.3848343  43.8482246  62.5453644  40.6802673  44.6219215
  62.0756454  39.9536018  44.4304771  50.5694275  44.2858849  34.8046875
  49.6720428  44.5491371  34.6006355  50.6177368  43.3692665  34.5332108
  50.4788818  44.2162094  34.7539749  45.5963440  13.1224623  48.0793533
  45.7212105  13.8502588  47.4702950  45.3207741  13.5383606  48.8962517
  45.5802689  13.2444286  48.1015167  46.0796242  63.9567490  56.1351547
  46.0025787  64.8453598  55.7877884  45.6302910  63.9899216  56.9796829
  46.0234985  64.0550461  56.1881714  31.9186096  50.1868591  95.6527100
  32.2713089  51.0320358  95.3742905  31.1051235  50.4049149  96.1075974
  31.8694668  50.3002396  95.6715240  39.0916405  22.3663712  82.6584167
  38.9838295  23.3167191  82.6964417  39.3649788  22.1921768  81.7577591
  39.1092949  22.4491425  82.5664139  16.2188587  34.1276474  55.8567619
  16.9798508  34.4994392  55.4107704  16.4542122  34.1421165  56.7844620
  16.3251095  34.1688385  55.9081345  44.2011986  38.9884949  30.2879620
  43.6193466  38.2994385  29.9672012  44.0625343  38.9974365  31.2350235
  44.1243629  38.9159660  30.3547516  39.2358589  67.2725220  48.0765228
  38.8758278  67.2749329  48.9634247  38.7609367  66.5734406  47.6271324
  39.1468163  67.1982193  48.1231804  49.3699799  63.6107140  54.4432259
  49.0892448  63.8712044  53.5659828  48.5644455  63.3346024  54.8803711
  49.2541389  63.6090431  54.3962936  34.5160942  17.0718842  72.4479599
  33.9224777  17.7978916  72.6397247  33.9535255  16.2974663  72.4428940
  34.3927917  17.0667210  72.4678650  57.2623863  63.2936554  58.9705276
  56.7167816  63.7624588  58.3390274  56.6713409  63.0950966  59.6968002
  57.1411705  63.3224716  58.9806328  57.3898735  12.8755140  75.3272400
  57.5002632  12.6974812  74.3932419  56.5274925  13.2857170  75.3925934
  57.3096809  12.9002733  75.2346039  58.1021080  37.2402458  59.8241806
  58.6054916  36.8060265  60.5128670  57.5822258  36.5399666  59.4297562
  58.1003494  37.1192703  59.8555603  59.4050903  61.4840012  46.8822937
  59.4833527  61.0845795  46.0159416  58.7388077  62.1626244  46.7738647
  59.3423805  61.5137749  46.7783470  58.8414803  53.4820671  64.4296951
  58.8682518  54.4383392  64.4621964  57.9158440  53.2724648  64.3051758
  58.7456245  53.5616951  64.4198685  25.3893700  25.1834545  64.3773193
  24.5499783  24.9344311  64.7641525  25.9155884  25.4823704  65.1189270
  25.3559723  25.1887741  64.4976501  44.9457817  45.8645668  91.2514648
  44.5361633  46.0023651  90.3973770  44.4049988  45.1955910  91.6713181
  44.8444252  45.8079185  91.2051620  21.8861885  39.4263954  64.8771133
  21.5694008  39.9286003  65.6278915  22.6635666  38.9729004  65.2031174
  21.9353085  39.4315834  64.9919510  40.2742004  60.3283653  41.4402275
  40.6123314  59.9923439  42.2702789  39.5910301  60.9491043  41.6936188
  40.2374039  60.3587303  41.5557671  41.1811485  60.4074860  81.6027908
  41.8090782  60.4416008  82.3244476  41.6114120  60.8774872  80.8885040
  41.2939949  60.4612503  81.6035843  42.5396385  50.2804642  78.4380417
  42.4041557  51.0149345  79.0367126  43.3264313  49.8455391  78.7667236
  42.6090965  50.3124084  78.5369263  37.2453918  12.1965227  50.7942047
  36.4627991  11.9132690  51.2670174  37.8619041  12.4494982  51.4813309
  37.2276802  12.1932926  50.9179077  49.4830933  45.3190498  40.1998863
  48.5678596  45.0851250  40.0454025  49.9010315  44.4962082  40.4538231
  49.4300575  45.2063560  40.2104912  43.7085152  41.1822968  72.9573669
  42.9862213  41.0730743  73.5759125  43.7620697  42.1275024  72.8161392
  43.6371994  41.2714424  73.0082703  47.6618652  31.5473652  91.5819855
  48.0544891  32.2764664  92.0620728  48.4085770  31.0352459  91.2715302
  47.7833633  31.5705070  91.6000748  28.1496315  33.0196686  62.9999123
  28.8873653  32.9907913  62.3906937  28.4464016  33.5906410  63.7085342
  28.2599545  33.0774803  63.0105133  56.9724121  65.2040634  62.6018791
  57.4544258  65.2277374  63.4285164  57.5551300  65.6290894  61.9725838
  57.0859566  65.2519150  62.6229210  48.4504585  44.9106903  47.3811951
  48.8436317  44.2996674  48.0043259  49.1790428  45.4602776  47.0924721
  48.5700874  44.9041405  47.4168549  36.7621803  65.3040161  54.6162186
  36.6617661  64.5258026  55.1644287  36.0130463  65.2760010  54.0210342
  36.6715851  65.2180405  54.6112022  32.6110649  43.0984383  45.0063515
  32.6357994  43.9341698  44.5403137  32.7122345  42.4385834  44.3203621
  32.6244888  43.1171951  44.8834953  23.7396202  37.0409355  91.7416000
  23.0243149  37.5520515  92.1201859  24.3315182  37.6954384  91.3707657
  23.7264595  37.1652451  91.7424316  74.5454330  56.3871841  67.8832397
  75.0229721  57.0586395  68.3704147  74.3881454  56.7804375  67.0248413
  74.5796051  56.5007286  67.8436508  52.8587608  18.0767860  62.7228203
  53.2313995  17.2389431  62.4482574  51.9823151  18.0866737  62.3381348
  52.8050346  17.9884930  62.6525192  36.3406334  20.6849709  42.6711235
  36.6478081  20.0062103  43.2720833  36.4745178  20.3119087  41.7998428
  36.3876648  20.5728016  42.6422958  22.9339943  37.5244102  71.0985031
  22.1863365  36.9649353  70.8882065  22.6665611  37.9947777  71.8881073
  22.8257427  37.5149117  71.1602783  42.9598656  29.3344917  90.8151245
  43.3169441  28.4666462  90.6265259  43.5141335  29.6740189  91.5177917
  43.0570526  29.2781487  90.8699417  40.8927574  45.4116020  45.3324776
  39.9368515  45.3632011  45.3210373  41.0887413  46.3259697  45.1281395
  40.8117256  45.5039558  45.3094635  32.7470055  48.3941460  32.7440491
  32.2980347  49.1984673  32.4838448  33.4135971  48.6828499  33.3673744
  32.7702179  48.5107002  32.7827721  52.3797874  48.1155243  41.2415695
  52.5802498  47.4757767  41.9247742  51.4619751  47.9533844  41.0234756
  52.3032875  48.0300064  41.2911682  25.5549679  40.9611664  71.9520798
  25.5841579  41.3632584  72.8202515  25.3582039  41.6861343  71.3588486
  25.5370960  41.0813560  71.9814072  33.8604012  63.8502731  57.0641098
  33.7228432  64.6816330  57.5181503  34.7720718  63.6244888  57.2488098
  33.9429550  63.9148445  57.1322289  65.4689789  21.3548107  50.5444412
  65.6174927  22.2133389  50.1480751  65.7231979  20.7301788  49.8651505
  65.5119324  21.3797550  50.4297333  30.5162773  33.9809189  55.9941444
  30.2877769  34.7897720  55.5361366  31.4675465  34.0218201  56.0923386
  30.5933533  34.0715446  55.9557724  63.0959740  57.1651764  81.6764526
  63.4787064  57.0447388  82.5455093  63.5568504  56.5352249  81.1223984
  63.1859398  57.0851479  81.7100449  36.0655251  26.6633053  64.9761887
  35.1593056  26.9532013  64.8715515  36.0058441  25.8867455  65.5326157
  35.9625244  26.6114082  65.0243683  71.0186920  50.8137550  79.5230408
  71.2927780  49.8969574  79.4986877  70.0957489  50.7812233  79.7746964
  70.9494858  50.7125168  79.5472794  52.7944794  61.3480415  50.2395782
  53.7238274  61.1517105  50.1212502  52.5567551  61.8574181  49.4648170
  52.8682365  61.3814278  50.1443367  17.1620636  23.7707691  58.9697571
  17.0631828  23.0748711  59.6195107  16.5793190  24.4667053  59.2735901
  17.0893745  23.7707710  59.0714455  22.0636940  59.1070480  73.4975967
  22.1921177  60.0528603  73.5695419  21.3138103  59.0111160  72.9104843
  21.9974213  59.1976814  73.4426651  70.6386642  19.7135029  77.8075638
  69.7383347  19.9081020  78.0678940  71.1752701  20.0727997  78.5140915
  70.5998688  19.7725716  77.9106674  46.6158257  56.8195915  84.7579956
  47.5670242  56.9045792  84.6928711  46.3561974  57.5021057  85.3768616
  46.6895790  56.9014397  84.8170395  28.8891983  29.0108204  53.5820885
  28.4717464  28.3425140  53.0386429  28.2144470  29.2626419  54.2125854
  28.7727242  28.9664059  53.5913696  22.1133957  53.6146164  81.5415192
  22.2344971  54.3142624  80.8995819  21.5495720  52.9794617  81.1000366
  22.0661793  53.6214981  81.4259644  55.5277023  27.1550941  90.1805115
  55.2765923  26.4101429  90.7266235  55.5213013  27.9029446  90.7779465
  55.5002441  27.1554031  90.3024750  77.4870148  35.0760040  81.8147278
  77.2707901  35.8081474  82.3921814  77.3488312  35.4185410  80.9316635
  77.4492264  35.1906090  81.7821426  41.8299446  37.9589500  73.2764969
  42.2136459  38.5522690  73.9222260  41.2228127  37.4168930  73.7802811
  41.8061180  37.9644241  73.3990707  31.6926765  40.0068817  46.4434814
  31.0072174  39.4515762  46.8150063  31.4829140  40.0546341  45.5107765
  31.5972080  39.9527550  46.3836365  33.5200844  24.6190529  66.6045151
  33.1215363  23.7962437  66.8880157  34.3688126  24.3623505  66.2439804
  33.5680923  24.5039291  66.5963058  64.6174164  47.5322533  85.6049042
  65.2506332  47.5566139  84.8874969  65.0476227  48.0009155  86.3201141
  64.7307968  47.5848389  85.6046677  55.0356560  57.9976425  41.8941612
  54.1790466  57.5983276  42.0457687  55.4690857  57.4077950  41.2773476
  54.9905357  57.8921547  41.8445511  58.2365417  69.1015244  71.5621185
  58.3005447  68.1474152  71.6045074  58.9953003  69.4145889  72.0545654
  58.3242836  69.0331726  71.6191559  33.2963448  26.7889957  43.3817863
  33.8088570  26.6619720  42.5833969  33.7032585  26.2062073  44.0228806
  33.3943939  26.7133026  43.3650131  45.5985909  59.4115486  43.9809532
  46.0388222  59.5703621  44.8159447  46.2908707  59.4960632  43.3253288
  45.7193642  59.4375000  44.0000839  44.1707230  71.7459564  76.4195099
  45.0675163  72.0633774  76.3135757  43.6996727  72.4837570  76.8068008
  44.2161255  71.8584900  76.4495316  69.3482971  67.1543961  76.8402634
  70.1493988  67.5650101  76.5148621  68.6673050  67.4432449  76.2327728
  69.3611069  67.2289810  76.7407761  38.5938835  29.4396114  79.0835114
  37.9470139  29.0052109  79.6394653  38.8998718  30.1807747  79.6062698
  38.5575294  29.4723282  79.1985397  28.4185219  56.1863327  76.7008820
  28.7201519  55.9011040  75.8383865  28.4160156  55.3884583  77.2296677
  28.4504223  56.0708275  76.6652832  44.6691322  63.1559525  79.0009232
  45.3204079  63.8484993  78.8893967  45.0906982  62.3718338  78.6492233
  44.7835464  63.1461792  78.9515228  30.2799034  68.0871582  59.2769775
  29.6527615  67.4941254  58.8631821  30.3732605  67.7526550  60.1689491
  30.2229805  67.9882507  59.3279648  57.3481178  40.3432350  89.0939636
  58.2399750  40.4868050  88.7773895  57.0248528  41.2191925  89.3046951
  57.4087601  40.4519577  89.0826797  21.5603123  48.5343170  48.5896187
  21.1577435  49.3212509  48.9569244  21.3713245  47.8477516  49.2292557
  21.4972267  48.5450211  48.6970024  68.3320618  40.9920044  86.2487488
  67.5044098  41.4269333  86.4537811  68.9849930  41.4634705  86.7660904
  68.3134308  41.0886612  86.3257828  32.7891197  66.6703720  72.1959076
  32.6563187  67.2416077  71.4394073  32.1684685  65.9532547  72.0664139
  32.7087708  66.6548080  72.1014252  37.8321838  15.9102058  80.4040527
  37.4264259  16.1711502  81.2307968  38.0725327  16.7360725  79.9840546
  37.8145485  16.0261059  80.4474411  41.0831146  65.5509949  82.0061188
  40.5837517  66.3627167  82.0954514  40.9048538  65.2572250  81.1127243
  41.0108528  65.6062317  81.9203720  45.1945648  11.0991907  78.3949127
  45.8095322  11.8237228  78.2804871  44.4975662  11.4608192  78.9423218
  45.1858139  11.2150211  78.4410858  23.7418270  40.6392365  55.9935989
  24.2751484  41.3877640  56.2610092  24.2053680  39.8779831  56.3426743
  23.8481331  40.6378822  56.0593414  48.9739838  21.1410828  45.4642487
  48.4125099  20.9822845  46.2230415  49.8229065  20.7760468  45.7138748
  49.0046349  21.0852184  45.5717850  65.5192337  29.8201141  65.5041885
  65.9303741  30.6747265  65.6339722  64.7360153  29.8451653  66.0538635
  65.4795532  29.9139233  65.5766525  30.5742073  38.8659363  38.8997345
  30.3360138  39.5072403  39.5692368  29.9574223  38.1453056  39.0281258
  30.4830322  38.8574829  38.9848175  43.0569801  13.2080593  58.9626999
  43.8898315  13.2059565  59.4344826  42.4980507  12.6116095  59.4607849
  43.0861893  13.1442289  59.0661240  54.1701279  14.2656422  78.3437653
  54.3987427  14.2877140  77.4145355  54.4590569  15.1133194  78.6816940
  54.2253227  14.3583946  78.2807159  66.6671219  69.1529236  59.4490814
  67.1899948  69.3558655  60.2247505  66.4955215  68.2135468  59.5149536
  66.7045822  69.0743713  59.5388222  36.0660858  16.8025856  76.8617325
  36.0706940  16.6177101  75.9225693  36.3657837  17.7091789  76.9288559
  36.0985413  16.8795509  76.7687378  52.9561844  62.9117966  62.0159302
  53.3019447  63.3319702  62.8034210  52.6012917  62.0783920  62.3253021
  52.9552116  62.8677292  62.1329079  48.7534142  29.2057686  61.5669518
  48.1571922  29.2312469  60.8185539  49.2173424  30.0423012  61.5321770
  48.7393036  29.2976952  61.4834366  32.8956451  13.7588091  51.3884048
  32.1643715  13.9142590  51.9861412  33.1917763  14.6343451  51.1394501
  32.8492432  13.8687544  51.4255943  25.7862663  35.7474518  50.3197441
  26.4587593  36.2323227  49.8413277  26.2259808  35.4510384  51.1166229
  25.9048729  35.7675514  50.3537064  68.0946960  40.2528305  76.5481033
  69.0476761  40.2997093  76.4712296  67.9420471  39.9092484  77.4283905
  68.1800613  40.2211952  76.6337891  45.9984894  65.8015900  44.1172676
  46.1021576  66.1657791  43.2381477  45.8158493  66.5607224  44.6709824
  45.9900703  65.9213867  44.0825653  70.4702454  47.8805161  47.7926674
  69.8927917  48.3812981  48.3688812  71.2282486  47.6695213  48.3377800
  70.4895020  47.9114189  47.9122429  69.4947433  30.5097256  86.0010681
  70.1957474  31.1585636  85.9392319  69.4984512  30.2398796  86.9194412
  69.5698929  30.5501442  86.0924149  58.6789894  25.9346027  50.6511688
  57.7505188  25.7126789  50.5809822  59.1293907  25.2310829  50.1837959
  58.6280060  25.8359108  50.5938416  45.6202545  36.6222420  36.4672852
  46.2047348  36.7183609  35.7153625  45.9283600  37.2756958  37.0952110
  45.7154427  36.7021751  36.4540596  60.4677086  61.9771385  52.2665977
  60.9160233  61.5549088  52.9993820  59.8454857  61.3196335  51.9555550
  60.4491653  61.8619919  52.3115692  59.2252769  17.2218304  80.1190338
  58.6974258  16.5120201  79.7532730  59.0222778  17.2137871  81.0544205
  59.1473427  17.1452770  80.1797791  32.2435188  45.4165306  79.5132370
  31.4885921  45.7363968  79.0192719  33.0021019  45.7470169  79.0320358
  32.2439117  45.4858856  79.4092484  42.2272339  26.8202057  45.5170517
  42.0694962  27.0406570  46.4350624  43.0869598  27.1947212  45.3250999
  42.3020935  26.8836517  45.5944824  31.7805176  19.6837330  61.7359772
  32.5797081  19.4466133  62.2064056  31.6844139  20.6242161  61.8859558
  31.8554955  19.7587452  61.8021393  24.0318375  43.5006218  38.2311478
  24.9368763  43.6933098  38.4761124  24.0760593  43.2883186  37.2988434
  24.1330662  43.4985237  38.1578560  40.1208916  23.0647621  79.5460968
  39.4947624  22.4120064  79.2328796  40.8468704  23.0181408  78.9239883
  40.1315384  22.9901810  79.4463577  26.8813324  66.0374908  59.0658684
  25.9392910  66.2055435  59.0892982  27.2223091  66.6724625  58.4359665
  26.8172359  66.1231308  59.0011902  48.2097435  53.7144089  58.0531769
  48.9563980  53.2814751  58.4670639  47.5277176  53.0432739  58.0276108
  48.2166367  53.5966644  58.0945892  49.9524994  24.7790375  61.3510246
  49.0237808  24.6363010  61.5335960  50.0126457  25.7077980  61.1273727
  49.8598824  24.8628616  61.3466415  42.4679337  40.4775352  34.4773827
  42.4367371  41.4070740  34.7036858  42.1286392  40.0307007  35.2529182
  42.4284248  40.5290146  34.5842209  55.1881638  66.6370392  61.1537743
  54.4084892  67.0262146  61.5498695  55.5741920  66.1095963  61.8530579
  55.1461792  66.6222839  61.2705841  55.5024910   9.3889008  57.8734665
  55.6524773   9.6914005  56.9777985  56.3599854   9.0839586  58.1700363
  55.6099281   9.3886414  57.8095818  52.6986198  50.4968452  71.1173630
  53.1967812  50.4236832  70.3032837  51.7930946  50.6222610  70.8335953
  52.6551781  50.5024185  71.0002823  40.0973663  30.7201309  49.5676918
  40.8701439  30.1974144  49.7816963  39.7794991  30.3513870  48.7435417
  40.1458740  30.6250668  49.5026245  65.7099686  44.1422157  59.6434898
  65.0570679  43.4591141  59.7962494  66.5490265  43.7136497  59.8123970
  65.7298126  44.0236664  59.6777954  36.5594139  21.5517635  53.4729958
  37.5092621  21.5193291  53.5868492  36.3197594  20.6643791  53.2058945
  36.6351509  21.4536724  53.4566536  51.0465927  63.1460495  38.9134827
  51.2208099  64.0789566  38.7886810  50.7788696  63.0728378  39.8295555
  51.0366249  63.2377281  38.9978676  42.6788101  21.5400906  46.2450981
  42.6597099  22.4615288  45.9865990  42.1304321  21.4997177  47.0286064
  42.6182899  21.6340504  46.3010864  48.6921425  34.8322144  30.8517628
  49.4340363  35.3183861  31.2115860  48.7534065  33.9672127  31.2570457
  48.7777939  34.7918129  30.9333572  55.8258476  57.8614731  48.3992233
  56.6908607  58.2318840  48.2237930  55.9092560  56.9370232  48.1654205
  55.9269867  57.8023911  48.3555870  39.0151901  54.1901398  36.0263214
  38.1884270  54.3909912  35.5877304  39.5860596  53.8716812  35.3271027
  38.9879036  54.1776009  35.9049911  31.0778027  16.0165920  81.5005951
  30.1526604  15.7716074  81.4824524  31.0748444  16.9469032  81.7258530
  30.9788284  16.0896740  81.5226822  19.4074669  32.2111092  85.2921600
  19.3004704  32.1132011  86.2382889  18.8566971  32.9603271  85.0650864
  19.3373222  32.2805634  85.3688202  55.8403778  42.5145836  59.2712364
  55.3081703  41.7336731  59.4234200  56.6273766  42.3744278  59.7977486
  55.8675461  42.4163589  59.3436050  33.5802689  37.9782982  46.4343147
  33.6847305  37.4958725  47.2544250  33.0548782  38.7425346  46.6712456
  33.5353775  38.0083466  46.5470390  55.8610611  68.5600357  66.7325363
  55.6938286  67.8777084  66.0823822  55.1483116  69.1871643  66.6103516
  55.7672195  68.5541611  66.6501694  24.1628685  28.5313282  45.5036850
  23.4843082  28.0593586  45.0209541  23.7112370  28.8806000  46.2719727
  24.0423450  28.5182438  45.5341377  59.2748718  27.3263760  66.8816910
  59.6707497  26.8012695  67.5772247  59.0109406  28.1380177  67.3150482
  59.2889481  27.3569298  67.0020676  31.1451149  48.2426910  37.5459290
  31.8066025  48.1569977  36.8593979  31.2579327  47.4606361  38.0861931
  31.2276859  48.1501617  37.5303307  73.5155258  48.8345490  46.0067253
  74.4372101  48.9888802  45.7996101  73.4574966  48.9656067  46.9531288
  73.6076279  48.8649826  46.0855598  21.0205917  53.6123962  73.9674911
  20.9826317  53.6852722  74.9211731  20.5035152  54.3526955  73.6499557
  20.9614029  53.6991234  74.0353394  48.4300537  14.5415850  55.3492851
  47.9971275  14.1376505  54.5971870  48.0463333  15.4167347  55.4049759
  48.3429680  14.5918369  55.2750206  57.8232727  33.8768845  56.4687195
  58.2527733  34.6050682  56.0198212  56.8992691  33.9622536  56.2338409
  57.7705345  33.9636383  56.3958015  58.5097961  36.6459007  47.9458008
  57.8426933  37.3294296  47.8826103  59.1573105  36.8810120  47.2812157
  58.5077057  36.7438622  47.8681908  62.9125023  25.9131012  74.4038849
  63.1375160  26.0632534  73.4857178  63.2437515  25.0347748  74.5911179
  62.9718246  25.8354473  74.3259430  29.4605846  39.5992584  52.2146568
  29.2707443  39.3704147  53.1245079  29.7938347  40.4955444  52.2576408
  29.4758778  39.6704369  52.3162689  31.0695419  26.5552673  82.5006409
  31.7173653  26.3908081  81.8154297  30.2365971  26.2884026  82.1117630
  31.0498009  26.5092697  82.3861008  54.2303429  16.8062096  79.7821732
  54.7517090  16.8125572  80.5848999  53.3226700  16.8094902  80.0860748
  54.1891441  16.8072357  79.9001846  72.1060562  18.2281494  65.9273605
  71.9405441  18.4896717  66.8331528  72.8850021  18.7232151  65.6736679
  72.1714859  18.3088322  65.9969101  41.8244514  65.5112457  48.1932068
  41.8210182  65.3298645  49.1330605  41.0805397  66.0986633  48.0599251
  41.7447472  65.5545425  48.2792206  30.8178082  29.2315960  60.7627869
  31.0450249  30.1208267  60.4909859  30.8913555  29.2466640  61.7170372
  30.8498802  29.3280334  60.8355598  41.0265999  20.6365376  39.8531265
  41.2452774  19.7089577  39.9426003  41.6002464  21.0792713  40.4785385
  41.1110878  20.5848351  39.9293594  62.0150452  25.1509552  66.3898773
  62.3508530  25.4583817  67.2318802  61.8248177  25.9516773  65.9011078
  62.0305748  25.2691288  66.4275436  49.5857010  15.6454916  69.3254547
  49.2299500  15.0238628  69.9604721  48.8507690  16.2224121  69.1174545
  49.4693909  15.6407232  69.3709869  20.6599541  61.8357964  57.1527290
  20.4663887  61.6198311  58.0649338  21.6099281  61.7428665  57.0809822
  20.7406197  61.8028488  57.2423553  45.1063728  33.4972572  53.4800873
  45.9592018  33.0740509  53.7171364  45.1428795  33.9251480  52.6334152
  74.1038589  47.3371315  58.6354752  73.4760208  47.7778282  58.0629120
  74.3770294  46.5641441  58.1414032  74.0660248  47.3016968  58.5217285
  44.9113312  53.4518471  31.3277950  45.1984978  52.5633469  31.1172504
  45.7080154  53.9000969  31.6117077  45.0269127  53.4048996  31.3356228
  73.3582764  54.7050934  74.3713226  72.8327179  55.3256607  73.8664169
  72.7678299  53.9699974  74.5364456  73.2392654  54.6928749  74.3350906
  17.5488319  60.1347809  61.1995354  17.2576160  59.2508507  60.9757156
  16.8673801  60.7076874  60.8479156  17.4451046  60.1016083  61.1381683
  45.0067978  58.3253937  86.5947571  45.1181488  57.8269386  87.4043121
  45.6882553  58.9966087  86.6311111  45.0913391  58.3438187  86.6849670
  37.3303757  30.8589401  68.9541397  36.5174980  30.7950344  69.4555206
  37.8377228  30.0926533  69.2217789  37.2977943  30.7704086  69.0361557
  63.2030106  52.8370171  54.6200676  62.5458336  52.1550827  54.4810905
  63.1229248  53.0614548  55.5471344  63.1243935  52.7882271  54.7041092
  42.0338554  48.6129036  81.3664856  41.5902214  48.5006714  82.2072144
  41.6308823  49.3929863  80.9852905  41.9435692  48.6841164  81.4154816
  30.5224628  17.3692036  73.8763580  29.8900375  17.3363266  73.1585770
  30.9400253  18.2260418  73.7886047  30.4995499  17.4570732  73.7904587
  56.1622124  64.3029633  66.3657074  55.4631729  64.9034271  66.1068192
  56.9049454  64.5478592  65.8137894  56.1668739  64.3931198  66.2792358
  28.4163246  28.9736156  58.0276833  29.1019936  29.2062778  57.4016151
  28.1883564  29.8009663  58.4516678  28.4651337  29.0866585  58.0061340
  68.4894791  38.1047173  39.7455101  67.8489685  37.7185478  39.1481590
  69.2339859  38.3278427  39.1867676  68.5005798  38.0873222  39.6222229
  69.9310150  43.7412643  62.3285103  70.3859253  42.9484711  62.0443459
  69.0046463  43.5002098  62.3247986  69.8807220  43.6310120  62.2978058
  21.5490036  45.7397156  57.7063217  21.7882690  46.3837662  58.3727837
  22.2651157  45.1046944  57.7189064  21.6508827  45.7406807  57.7787361
  44.2975235  61.0393066  92.8501511  43.9081497  61.4963837  93.5956116
  44.5674591  61.7385712  92.2548523  44.2847824  61.1626205  92.8661728
  28.7223091  42.1273041  66.3018265  28.1213284  41.4447098  66.0033112
  28.5733490  42.8572006  65.7007599  28.6423397  42.1323471  66.2059021
  44.7333221  40.3059082  70.2670593  44.5509224  41.0946999  69.7564011
  44.5567436  40.5607071  71.1726685  44.6950378  40.4172020  70.3091660
  35.1651039  49.4692764  59.1884117  34.3084793  49.2854805  59.5739517
  35.5494270  48.6059494  59.0360985  35.1147423  49.3576088  59.2132835
  63.2656631  37.5364113  72.0103455  62.9849129  36.7159996  72.4157181
  63.6133347  38.0552902  72.7356949  63.2728004  37.5042572  72.1309204
  49.0311737  52.3840179  98.2114410  49.5870056  52.6987000  97.4985123
  49.5766373  52.4646797  98.9938736  49.1486244  52.4261780  98.2188568
  74.9217911  52.5111923  71.8544159  75.4381104  53.0334358  72.4683533
  75.2089996  52.8047066  70.9897842  75.0074844  52.5981903  71.8276825
  31.9997978  30.9320164  79.5328827  31.3829613  30.3790855  79.0532837
  32.0586777  31.7328529  79.0118866  31.9402924  30.9584541  79.4261780
  39.1950722  59.5289459  90.5412140  39.8843765  59.5253830  89.8770752
  38.5567398  60.1660500  90.2204742  39.2005043  59.5965080  90.4361801
  51.4066238  58.0134964  83.4125214  52.2255783  57.6794662  83.7785416
  51.6322556  58.2747154  82.5197220  51.5180206  58.0057373  83.3563538
  45.0608788  54.4689369  70.4797897  45.3937416  53.9183578  71.1885071
  45.7336044  55.1394768  70.3612595  45.1681137  54.4817238  70.5427246
  30.3976974  24.2668800  79.1526031  29.9478989  25.1085587  79.0784912
  30.3795509  24.0672016  80.0885620  30.3477936  24.3353424  79.2445068
  46.2374382  31.4230518  47.3688736  45.7193909  32.2105942  47.2026367
  47.1207237  31.6519127  47.0796204  46.2763824  31.5314388  47.3203011
  66.9236221  50.4242744  52.1474686  66.8928070  51.3733139  52.0265923
  67.2035294  50.0835800  51.2978821  66.9501801  50.4891510  52.0439835
  45.1400452  49.0754890  78.5830841  45.1279106  48.8811760  77.6459045
  45.4173431  48.2566071  78.9938965  45.1683197  48.9674377  78.5269547
  25.6905174  71.0671921  71.4713745  25.2750225  70.5483398  70.7826233
  26.2160091  71.7137604  71.0001602  25.7022457  71.0808182  71.3476715
  22.6957874  39.9205399  40.6808319  23.1960297  39.8977356  41.4965973
  22.1130009  40.6736107  40.7782173  22.6869850  39.9984245  40.7782059
  80.5149994  48.4005280  66.8199234  80.5373459  47.4486122  66.9179077
  80.1364594  48.7169113  67.6402054  80.4770279  48.3327522  66.9178619
  56.3025093  43.1376839  52.2110939  56.1665268  43.9398270  51.7068100
  56.2396812  42.4347115  51.5644722  56.2813110  43.1482544  52.0883598
  30.7350883  46.1525841  96.7760544  30.5504360  47.0479012  96.4922638
  30.1639633  45.6072540  96.2350693  30.6544876  46.1899071  96.6881104
  55.9714775  63.1807289  61.2588387  56.3662987  63.9488983  61.6714630
  55.6213455  62.6701126  61.9888420  55.9762421  63.2081947  61.3806877
  67.1618805  39.1256943  64.0973969  67.8534012  39.4910622  63.5455475
  66.5062408  38.8043175  63.4784737  67.1657257  39.1303825  63.9725456
  41.0316887  48.6265068  48.5163193  41.2374725  47.7186394  48.2934723
  41.0184784  49.0825768  47.6748619  41.0522270  48.5783310  48.4028130
  22.2948608  39.4505348  89.3544540  21.7722855  38.9234352  88.7500458
  22.5462208  40.2207565  88.8447495  22.2659397  39.4764519  89.2356491
  54.7737961  33.3327446  81.1181946  54.0533829  33.6205177  80.5574646
  54.6122971  33.7654190  81.9566040  54.6797523  33.4095764  81.1478043
  37.9723473  49.2780151  85.6507645  38.0520897  48.9085159  86.5301666
  37.9642944  48.5165367  85.0708466  37.9799919  49.1574097  85.6827011
  39.4394684  16.2684498  64.7860107  40.0579300  15.9005985  64.1548004
  39.9902878  16.6048145  65.4928894  39.5641594  16.2650928  64.7940750
  64.6311874  24.8334160  67.5933990  64.2806244  24.1407127  68.1533203
  65.0549469  24.3673611  66.8726807  64.6389847  24.7098446  67.5762558
  46.4668961  34.6444206  56.1392326  47.2504158  35.1802483  55.8468590
  18.3468647  49.6769295  61.7856026  18.3423100  50.5909386  62.0698357
  19.2185669  49.5465355  61.4122810  18.4393406  49.7604904  61.7761040
  73.4301605  29.0756607  69.1566772  73.2980652  28.8556576  68.2345276
  72.6306534  28.7780933  69.5908051  73.3308182  29.0204697  69.1046448
  45.5129814  44.4544907  36.4774590  44.9599609  44.6426163  35.7191658
  46.1722221  45.1484604  36.4711800  45.5243073  44.5485649  36.3959236
  77.6037216  44.3872490  70.6397095  78.1151352  43.7226486  70.1781998
  77.6386337  44.1210632  71.5584869  77.6619720  44.2879868  70.6884689
  33.3627090  53.9731712  82.8290405  33.1808548  53.0809059  83.1240311
  32.7523384  54.5185699  83.3252563  33.2782326  53.9361801  82.9134216
  33.7732315  22.2656708  53.3694458  34.0966263  22.1244144  54.2592163
  33.0563545  21.6387806  53.2728119  33.7312737  22.1837540  53.4540253
  36.5203056  53.5283737  47.6442833  35.8124237  53.9061699  48.1662140
  36.4269867  53.9361191  46.7833138  36.4348602  53.6121483  47.6081276
  43.3438072  69.2297363  44.8560066  42.6777420  69.1736679  45.5411644
  44.0340652  68.6321640  45.1435127  43.3463860  69.1600418  44.9597282
  27.8838062  32.8905487  55.7198181  28.7460270  33.0960388  56.0811844
  28.0020390  32.0471382  55.2828865  27.9883633  32.8225212  55.7117615
  33.3291016  66.7781906  57.6033707  32.6016121  66.8298645  56.9834404
  34.1028442  66.9951401  57.0832825  33.3340302  66.8068314  57.4817963
  67.6631470  31.3085690  73.7714310  67.5850830  30.6677628  74.4781799
  68.3359222  31.9183941  74.0742569  67.7265549  31.3052654  73.8790894
  17.4822559  63.9770813  70.6527557  16.7049065  64.2067871  71.1618576
  17.7256870  63.1063271  70.9669952  17.4253178  63.9087181  70.7405548
  60.8071365  56.2470551  53.4958839  61.7183838  56.0476913  53.7106323
  60.6676292  55.8388786  52.6413841  60.8894348  56.1822548  53.4276619
  47.7828865  15.2406902  76.6538162  48.2310867  15.1607771  75.8118210
  47.5998116  14.3379965  76.9143143  47.8111649  15.1359024  76.5918045
  64.5281525  28.6921158  46.1879768  65.0105438  28.1198807  45.5912552
  63.6105537  28.5766182  45.9411430  64.4817352  28.6187744  46.0980148
  28.8208694  55.9331665  66.8478394  28.8595982  55.6631813  65.9303131
  29.4630280  56.6396294  66.9169312  28.8934822  55.9797096  66.7573624
  19.8357735  58.9995232  68.1998215  19.5895023  58.4704437  67.4411011
  19.8050137  58.3898544  68.9371033  19.8062286  58.8780861  68.1975327
  51.0061607  24.9555130  40.8864594  50.5584259  24.2038612  40.4981499
  51.6011162  24.5729599  41.5313797  51.0218658  24.8345604  40.9138260
  56.2769470  36.1348839  58.2487526  55.9182968  36.5938072  57.4891586
  55.8868752  35.2617569  58.2072411  56.1971092  36.0907135  58.1633224
  41.1467781  18.6080227  79.8097305  41.4928055  19.3539982  79.3197937
  41.8248558  17.9366379  79.7343063  41.2559891  18.6159782  79.7494431
  40.1238327  73.9245682  67.9099350  39.3806877  74.4352036  68.2312241
  40.0511246  73.0846176  68.3631668  40.0368233  73.8894501  67.9925385
  45.4414330  45.0172386  41.1587257  44.8614349  44.4578667  40.6420670
  46.0378723  45.4018898  40.5164452  45.4431877  44.9986076  41.0351334
  71.5384598  55.9787445  66.7920609  71.5506973  56.5458412  66.0210419
  72.4098129  55.5830307  66.8121796  71.6326828  55.9970169  66.7119751
  37.6315956  52.6228600  43.4405479  37.3219147  53.3579674  42.9114456
  38.3129921  52.9990501  43.9976959  37.6712418  52.7413712  43.4435387
  56.8331337  48.9946556  37.5834351  56.0884438  48.8671799  36.9957161
  57.4851074  48.3605728  37.2849464  56.8232422  48.9134483  37.4889297
  39.5498428  47.1023979  32.5775261  38.6186371  47.0334282  32.7880859
  39.9857330  46.5681763  33.2414856  39.4970245  47.0380669  32.6707878
  19.8538818  51.9785080  70.5118637  20.3346729  51.1570473  70.4105148
  19.6564007  52.0266037  71.4472427  19.8840942  51.8960342  70.6008148
  46.2996216  13.6539440  57.9052277  46.3177834  13.6562023  58.8622475
  47.1916618  13.4194412  57.6492958  46.3966904  13.6291771  57.9799919
  73.0549240  57.3844910  62.6337051  73.2020187  56.4397392  62.6787453
  73.6291809  57.6829453  61.9284401  73.1318512  57.3155708  62.5632973
  36.7461433  28.8011780  44.8474541  36.7606392  27.8575134  45.0071869
  37.6670113  29.0616150  44.8672066  36.8458900  28.7283134  44.8665886
  42.4547195  75.2686539  61.3022690  42.0040588  74.4426880  61.4781075
  42.6598511  75.6188507  62.1691742  42.4285355  75.2179260  61.4134674
  36.7053108  25.8344383  69.8199615  35.7965965  26.0934944  69.9728012
  37.1725731  26.6608086  69.6974640  36.6582336  25.9501896  69.8231964
  20.7301636  61.1132660  76.8715210  20.3861427  61.4827995  76.0583115
  20.8567104  61.8700447  77.4437943  20.7069740  61.2333794  76.8458176
  64.4203949  65.6330109  64.0748138  64.4314728  66.5322876  64.4025726
  63.5200119  65.4966049  63.7799911  64.3255615  65.7143631  64.0783234
  24.1599216  47.3622780  68.1498718  24.1282158  46.4086838  68.0730972
  24.4555264  47.5206757  69.0464096  24.1880646  47.2774734  68.2373047
  44.7002907  24.0934620  42.4471436  43.9482574  23.5314293  42.6336937
  45.4481964  23.4962292  42.4338951  44.6998520  23.9698353  42.4656334
  37.8038330  36.1658440  32.2651711  38.4338799  36.7228470  31.8079987
  37.6883698  36.5848351  33.1180191  37.8587112  36.2699280  32.3073616
  15.3198805  29.7624798  55.5304527  15.1505289  29.7710991  56.4725113
  15.4932518  28.8434315  55.3266640  15.3203087  29.6653900  55.6091843
  50.9053078  53.3088188  50.7016449  50.1193733  52.7632637  50.7318115
  51.6309700  52.6854973  50.7348747  50.8988762  53.1841698  50.7084084
  30.3845291  63.9060593  56.9837723  30.2742405  62.9570770  56.9245758
  29.8960094  64.2510376  56.2364006  30.3206749  63.8416557  56.8977585
  54.5033607  35.3446312  44.4328575  54.0683975  35.0184593  45.2206802
  55.4355965  35.2039299  44.5982933  54.5563850  35.2948494  44.5345154
  66.1843643  38.0719261  57.8747292  65.8207855  37.2104912  57.6698227
  66.7686691  37.9150124  58.6164818  66.2078934  37.9633255  57.9319801
  55.4174423  28.8903084  92.4494324  54.4897346  28.7336826  92.6256485
  55.8751335  28.4461136  93.1631851  55.3673096  28.8262386  92.5443344
  61.1936531  48.1226387  67.5738068  60.5685844  48.7423897  67.9498749
  62.0519295  48.4839783  67.7952499  61.2185211  48.2272644  67.6375275
  23.3639793  40.2247086  82.0122299  22.9367809  40.3252716  82.8628922
  22.9672298  39.4388504  81.6363907  23.2761116  40.1516228  82.0628662
  74.8668518  42.1402969  57.3363304  74.8698654  41.8864212  56.4134216
  75.7407379  42.4999809  57.4886551  74.9603729  42.1515808  57.2541542
  78.1002808  36.4687538  59.0943451  78.1594162  37.0467758  58.3336716
  78.0559235  35.5877151  58.7228127  78.1018677  36.4364395  58.9736099
  39.3181801  35.0397758  92.3237839  39.7135696  35.7629700  91.8370667
  38.8948441  35.4585724  93.0732040  39.3152008  35.1615639  92.3517990
  37.4549522  47.6607056  37.4264488  37.4297714  48.6014557  37.2515564
  37.0305710  47.5641289  38.2789764  37.4070129  47.7507248  37.4987183
  29.6572800  18.0053120  46.1896019  30.3514309  17.5931416  45.6753120
  29.3974495  18.7682533  45.6732330  29.7035961  18.0427208  46.0796928
  72.1002197  54.5247498  43.8316574  71.8533936  53.6246872  43.6190758
  72.4669800  54.4704590  44.7141418  72.1129990  54.4229736  43.9030952
  20.5401840  59.4307289  55.6301537  20.0529575  59.8331528  56.3491058
  20.6791897  58.5264626  55.9116287  20.5030479  59.3772125  55.7368317
  53.9257469  55.6563454  33.4986343  53.5681725  54.7748795  33.6053886
  53.7508965  55.8765488  32.5836716  53.8689651  55.5858231  33.4124451
  17.9299278  35.5063820  71.7631836  17.8562183  34.5781441  71.5413971
  17.7731915  35.9632607  70.9367828  17.9053516  35.4561081  71.6513977
  41.8414154  21.9659195  71.2551041  41.5147285  22.8649750  71.2202682
  42.7249298  22.0458813  71.6145782  41.9007950  22.0703220  71.2897263
  26.2325363  40.1175461  88.0797424  26.5763950  39.2864609  87.7521973
  25.9967442  39.9371948  88.9897537  26.2440605  40.0096817  88.1418533
  21.2306652  64.3524475  74.7263565  21.5850258  65.0228958  74.1422653
  21.5243988  64.6151810  75.5986633  21.2997799  64.4519501  74.7570877
  33.3146133  39.2850838  57.9728928  33.3729973  40.2403488  57.9557419
  32.6207390  39.0762596  57.3474655  33.2468491  39.3646851  57.9043655
  26.6582012  53.4263916  60.7095528  26.7228298  52.4749336  60.6272240
  27.5128059  53.6963081  61.0457535  26.7562313  53.3537140  60.7366219
  60.5262756  25.3951492  90.4403000  61.0019760  26.1399002  90.8081207
  59.6780472  25.4101753  90.8835983  60.4865532  25.4761696  90.5268021
  61.8918915  31.8938122  53.1947441  61.9265404  31.1342049  53.7761497
  61.1657944  31.7070274  52.5996590  61.8181572  31.7928886  53.1932869
  71.1693115  61.2572861  50.5897942  70.9579697  60.6928558  51.3334312
  72.0725250  61.5324593  50.7470436  71.2431107  61.2264404  50.6858635
  70.9634247  46.0124207  84.3172607  70.3782806  46.3146820  85.0118561
  71.1727448  45.1095314  84.5564499  70.9233475  45.9483719  84.4168396
  42.0239449  57.8020096  35.3829193  41.1030273  58.0630074  35.3772507
  42.4813957  58.5285339  34.9596710  41.9745216  57.9073219  35.3371811
  50.7731209  75.4472122  72.6943970  49.8826027  75.4234085  72.3442001
  50.8035431  76.2484131  73.2172470  50.6814003  75.5301208  72.7128220
  18.8699875  29.5339584  47.4215279  19.2274532  29.9503727  48.2057800
  18.9534492  30.1989212  46.7380829  18.9170113  29.6492767  47.4322777
  73.0663300  37.1240311  64.4873276  72.4038696  36.8408318  65.1175385
  73.4464111  36.3098984  64.1572113  73.0362167  37.0070076  64.5193253
  69.5689392  33.2371559  74.4637680  69.3839951  34.0294876  74.9679794
  69.8345642  33.5581970  73.6020126  69.5775375  33.3558884  74.4256439
  30.3597775  50.1404800  42.5288582  30.6518822  49.6166115  43.2748184
  31.1639175  50.3500175  42.0537872  30.4766865  50.1069565  42.5577431
  45.4379654  37.9611702  48.7200775  44.6449318  37.7626266  48.2221603
  45.8433876  37.1080284  48.8750038  45.3966217  37.8490181  48.6834984
  60.4686127  54.7471619  86.3744125  61.1940155  55.2105942  86.7930374
  60.7093163  54.7119255  85.4486542  60.5716362  54.7928276  86.3203354
  58.9607162  48.7378387  44.3666840  58.3004189  48.9329796  43.7017250
  59.2689247  49.5961876  44.6573257  58.9231720  48.8501816  44.3267670
  37.7716713  45.0451775  92.8948517  37.8601532  45.5085907  92.0619888
  38.2227211  44.2126122  92.7547684  37.8292084  45.0058060  92.7910995
  21.7399254  37.5381584  41.5060806  21.7504120  38.3352814  40.9762535
  20.8336411  37.4606133  41.8041801  21.6443977  37.6148949  41.4813690
  46.7019386  16.7597561  55.3138428  47.4381027  17.3149815  55.0569229
  46.8444977  16.5885830  56.2447624  46.7956467  16.8007107  55.3857231
  58.5080490  24.9263153  81.9882812  58.0241318  24.2373352  82.4436417
  58.3794746  25.7061977  82.5281601  58.4427376  24.9360085  82.0944138
  60.6329384  65.2526245  73.4674911  59.8691826  65.4911041  73.9928665
  61.3184395  65.0705872  74.1102905  60.6245918  65.2586365  73.5920715
  65.6147232  17.9790096  62.4859581  66.3769989  17.4318752  62.6752167
  65.8690796  18.8538971  62.7794075  65.7231369  18.0139618  62.5374336
  26.9634991  62.2950478  65.7497330  26.1133156  62.6553459  66.0019302
  27.5084667  62.3986473  66.5298157  26.9309483  62.3445168  65.8598251
  44.0343666  24.2577591  87.4473724  44.0306244  23.6508217  88.1875381
  44.5314865  23.8031387  86.7673645  44.0869827  24.1445541  87.4537888
  62.7261696  68.4578476  52.3913879  63.0294266  69.0617294  53.0693054
  63.5212021  68.0195312  52.0880051  62.8432884  68.4755020  52.4313316
  44.8233986  44.5067444  57.1575089  45.6868782  44.1391602  57.3459625
  44.7268143  45.2244568  57.7834473  44.9051819  44.5440903  57.2443581
  56.3343010  65.6271896  74.6599503  55.6010933  66.0769424  74.2400055
  56.1484566  65.6892624  75.5968704  56.2362900  65.6817780  74.7150879
  51.7492371  45.0723572  94.3696136  51.3109970  44.5626373  95.0510559
  52.0786629  44.4168816  93.7547379  51.7376289  44.9480972  94.3767166
  64.1153717  37.7715492  87.2252808  64.3085709  38.4830666  86.6148224
  63.2265663  37.4970894  86.9996414  64.0411835  37.8181496  87.1361160
  46.1147995  48.6195259  95.7866821  45.9126472  48.1679268  94.9672852
  47.0698166  48.6834335  95.7956543  46.1950836  48.5781860  95.7002640
  70.8190308  28.2715187  59.7644768  70.1684418  28.1828060  60.4609489
  71.5467682  28.7388821  60.1746368  70.8272552  28.3118992  59.8824883
  44.1371727  33.9870758  95.0845871  44.3327942  34.0549622  96.0191193
  43.1831245  33.9211044  95.0437469  44.0562935  33.9872818  95.1798859
  28.9676762  56.3080788  53.2599869  28.4826946  56.6762085  53.9985771
  28.4164581  56.4873962  52.4982643  28.8571758  56.3664627  53.2575188
  53.0612564  32.8394928  74.0943680  52.4350510  32.7690659  74.8148651
  53.0906372  33.7748451  73.8931351  52.9976120  32.9317284  74.1497345
  69.1073990  55.2905922  72.5452576  69.0617523  54.3378906  72.4646530
  68.2878723  55.5340996  72.9757004  69.0151520  55.2149620  72.5825653
  25.5532112  67.0838470  71.2037506  25.6190586  66.2884445  71.7321777
  26.4594421  67.3683014  71.0851364  25.6568794  67.0293579  71.2474442
  58.2295914  24.9693375  44.9707146  57.3655014  24.7156239  44.6463394
  58.0533485  25.4112473  45.8013077  58.1186485  24.9894066  45.0246964
  53.1662560  27.6490345  44.3510780  52.5222511  28.3320198  44.5382156
  52.6490593  26.8475666  44.2711868  53.0424271  27.6363983  44.3625183
  73.3492584  20.9910965  57.1518707  72.8269043  20.8681355  57.9445114
  74.2153091  21.2429409  57.4724083  73.3859177  21.0048409  57.2705803
  35.0403633  66.9754410  82.6696167  35.1885643  67.4956741  83.4593124
  34.9122009  66.0830536  82.9912415  35.0424995  66.9357529  82.7881317
  48.6744080  62.4564095  62.5091782  48.8228035  62.6623421  63.4321136
  47.7324753  62.2975922  62.4476585  48.5897865  62.4614334  62.6010437
  45.0389709  13.1399670  60.4185791  45.1322594  13.6244764  61.2388153
  45.2042389  12.2282610  60.6588287  45.0665436  13.0944090  60.5316772
  14.8769865  49.1803589  64.1973038  14.0045042  48.7879829  64.2297058
  15.2117653  49.0939407  65.0898819  14.8196459  49.1292992  64.2959442
  33.1375008  72.6596756  59.6159935  32.4720993  72.4997482  60.2852440
  33.5483932  71.8062286  59.4780197  33.1103668  72.5515976  59.6726456
  52.7764740  55.4696999  74.0578766  52.2336502  54.8471718  73.5741043
  52.8561630  56.2231140  73.4728470  52.7270851  55.4836578  73.9438934
  25.7281132  14.0397635  61.2227287  26.2830524  13.9330568  60.4501419
  25.8903923  13.2539053  61.7445755  25.8045998  13.9445801  61.1959877
  46.1018715  35.2068558  41.2899284  45.6955070  35.1304817  40.4266434
  45.7261734  34.4864960  41.7960701  46.0184631  35.1218948  41.2518463
  41.6840782  44.0828781  86.3500061  40.9007874  43.9711914  86.8887253
  42.4085083  44.0722313  86.9755783  41.6778030  44.0698395  86.4741821
  20.0880947  35.5151482  87.9420242  20.6199455  35.8914795  88.6432724
  19.5693378  36.2497902  87.6142807  20.0894928  35.6336212  87.9818497
  64.4316330  49.3609810  58.0140839  63.7016983  49.7729568  58.4763908
  64.6398087  48.5866699  58.5369034  64.3759842  49.3223419  58.1191444
  69.1075211  19.8263893  72.2604294  69.9026184  19.2934494  72.2574387
  68.9859161  20.0699921  73.1780853  69.1793518  19.7955360  72.3579636
  62.3438072  71.0317154  80.3829498  62.5619011  71.9637375  80.3851166
  62.5950851  70.7289734  79.5103455  62.3938637  71.0988159  80.2901306
  55.6241570  54.7772827  81.0717392  55.2332420  54.9138336  80.2087402
  55.4907379  55.6074486  81.5291901  55.5682449  54.8803787  81.0285034
  49.1606674  51.7180023  75.7496262  49.7429237  52.4670830  75.8764496
  48.4113045  51.8983231  76.3172226  49.1428490  51.8171196  75.8236847
  34.9631844   9.3388443  70.6952820  35.2855873   8.8373060  69.9464569
  35.6857643   9.3234272  71.3228760  35.0746269   9.2837162  70.6823502
  38.9012299  46.0728531  78.7695923  38.6405563  46.2717285  77.8703003
  39.4630165  46.8050461  79.0236053  38.9333420  46.1721497  78.7007828
  36.3019257  55.7536507  88.7512817  36.7090416  54.9565735  88.4119415
  36.1990166  55.5896187  89.6887054  36.3343658  55.6511612  88.8150787
  32.4669991  23.8452721  58.3081932  32.2593880  23.5055828  59.1786804
  31.9885750  24.6725311  58.2535439  32.3938370  23.8972664  58.3951950
  23.2799454  44.9685020  74.4247360  23.7618103  45.6906433  74.8279037
  22.4983330  44.8691177  74.9682693  23.2479782  45.0349197  74.5256958
  58.0218811  62.7140961  54.6970024  58.9065056  62.9339867  54.9890938
  57.5959930  62.3524704  55.4742241  58.0708008  62.6989861  54.8110428
  35.3576202  15.2843800  45.1094284  35.9531288  14.6021557  45.4195328
  35.6360130  15.4543839  44.2095261  35.4508057  15.2297544  45.0465279
  42.2418938  18.0493965  90.7650604  41.5764465  17.3944378  90.9758759
  42.9607353  17.5460415  90.3827896  42.2475929  17.9258728  90.7467880
  55.7361679  22.9583931  89.9983444  56.4288101  23.2390327  89.4002457
  54.9301491  23.2932396  89.6053467  55.7240753  23.0240269  89.8926620
  69.0385895  53.9174309  84.1922607  68.5522385  53.5341721  84.9221954
  68.3622284  54.2161751  83.5843811  68.9145966  53.9084167  84.2052765
  74.4522705  28.8256207  54.7750206  74.3195877  28.7867813  53.8278542
  75.3502045  28.5199966  54.9038048  74.5338898  28.7888851  54.6877441
  56.7340202  53.7341652  84.3475113  57.2134895  53.5971680  83.5304565
  56.9194298  54.6428337  84.5845490  56.8049278  53.8164558  84.2856598
  77.2795105  33.6619263  68.2172470  78.1477432  33.3639297  67.9460220
  77.2402802  34.5752563  67.9334946  77.3679047  33.7275467  68.1580734
  67.4821930  36.5290565  45.1177063  67.3599014  37.4249001  45.4319305
  68.0838089  36.6146774  44.3781395  67.5333023  36.6337204  45.0723419
  35.9384041  60.4260139  84.7022095  36.7072601  60.5516472  84.1460724
  35.5260658  61.2890434  84.7393494  35.9764214  60.5314484  84.6468582
  51.9944153  41.3378754  64.0279388  52.3385811  41.0369911  63.1869583
  51.0436096  41.2884521  63.9291229  51.9297256  41.3005219  63.9277191
  38.3911171  21.4234238  68.9067459  38.8128357  21.7854137  69.6860733
  37.5799446  21.9239693  68.8190155  38.3495827  21.5154076  68.9804916
  20.7124691  45.1025009  55.0984612  20.2459335  44.2973633  55.3227806
  20.7957191  45.5704842  55.9293022  20.6715984  45.0665512  55.2109833
  48.3406639  32.5732689  32.5596313  48.0320930  32.9172363  33.3979073
  47.5543098  32.2245483  32.1397781  48.2238960  32.5727615  32.6042557
  34.1343079  53.7984085  75.7888718  34.4361343  52.9711151  76.1639938
  34.8154335  54.0393066  75.1609650  34.2391319  53.7358704  75.7619095
  72.5474014  27.5724831  79.3302307  71.6261597  27.3462791  79.2022247
  72.6636353  27.5749588  80.2803574  72.4615555  27.5486259  79.4179077
  17.8160343  29.3385487  75.2707291  18.2931118  28.5782833  74.9381256
  16.9265785  29.0172482  75.4186325  17.7720585  29.2232075  75.2510376
  28.4387264  59.5780296  53.4695511  29.0832233  60.2807999  53.3860016
  28.9620533  58.7785225  53.5255165  28.5632648  59.5677223  53.4666100
  59.5666962  67.3722610  49.6358490  60.2381821  67.5972595  48.9918671
  59.3428650  66.4623260  49.4405441  59.6144333  67.2992096  49.5463486
  19.5054913  22.1991901  57.3809929  19.5222893  21.4945335  56.7333679
  19.1837463  22.9605465  56.8982430  19.4729691  22.2052364  57.2604408
  15.8352356  24.7269363  64.5706253  15.0242338  25.2353668  64.5724258
  16.0591660  24.6365013  63.6443863  15.7726297  24.7715111  64.4720383
  19.1977673  46.4652100  84.6760483  18.9514065  47.3895302  84.6417389
  20.1395817  46.4745407  84.8467331  19.2719326  46.5647774  84.6905975
  52.7512932  62.2117271  66.9415207  53.3867378  61.6394997  66.5114136
  52.9847450  63.0923500  66.6478653  52.8439484  62.2446136  66.8643494
  60.5379601  23.3620167  43.6411896  61.1332664  23.2524185  42.8996887
  59.7138748  23.6473465  43.2465935  60.5135612  23.3807564  43.5200348
  22.3153343  55.1984406  79.0430222  22.5300732  54.6118164  78.3177719
  23.0038986  55.8631210  79.0253906  22.4116650  55.2067680  78.9637985
  37.0979309  38.1102753  81.8420334  37.8538132  38.5990677  82.1675415
  37.4617767  37.2760315  81.5455551  37.2173424  38.0734367  81.8451233
  54.6030045  55.4420395  59.0504341  55.0587349  54.6607056  58.7372894
  54.0384712  55.6984520  58.3211937  54.5914001  55.3860626  58.9392738
  42.5476494  15.0954294  71.0027237  42.8439064  15.8149548  71.5601807
  41.8780251  14.6502218  71.5219803  42.5078316  15.1246843  71.1175537
  26.7307396  26.7648525  69.8663025  27.5170364  27.2793121  69.6838074
  26.6729851  26.1485214  69.1362000  26.8084335  26.7539902  69.7689819
  28.0991192  50.9684258  75.7599182  28.2299290  51.1971779  76.6801453
  27.4666920  50.2501678  75.7792358  28.0456238  50.9162254  75.8601227
  52.8011322  53.6191750  78.2364807  53.4625473  54.3019791  78.1244965
  52.1428947  54.0147476  78.8078766  52.8014717  53.7341843  78.2854767
  52.0159073  10.2110014  72.5111389  51.1572113  10.6339073  72.5156021
  52.4864120  10.6318283  71.7915955  51.9745102  10.3009768  72.4348907
  48.5471230  66.2843094  41.9406891  48.2710075  66.5410995  42.8204842
  49.3968086  65.8628769  42.0697784  48.6082916  66.2667694  42.0482712
  53.0293121  63.3821640  92.8242722  52.1730042  63.0027161  92.6268311
  52.8296661  64.1983795  93.2827225  52.9167023  63.4287453  92.8521042
  34.7438622  63.8681412  73.3483124  33.7916336  63.7713089  73.3594513
  35.0414581  63.3987732  74.1276474  34.6740417  63.8077621  73.4326019
  30.6834087  25.3835316  88.2879257  30.9237537  26.2151566  88.6964264
  31.4731750  24.8468246  88.3546600  30.7932644  25.4149857  88.3386078
  63.3181229  47.0160065  64.5899658  63.5761871  46.5976562  63.7686234
  62.3634987  47.0679283  64.5427094  63.2438354  46.9769325  64.4973373
  29.1228104  28.1671982  93.7422638  29.8619080  27.6707878  93.3907852
  28.7673378  28.6348801  92.9865189  29.1637230  28.1641350  93.6241913
  74.9935760  49.4339714  61.9947510  75.9378891  49.5894699  62.0128479
  74.9088669  48.4859200  61.8934479  75.0852432  49.3494530  61.9858780
  28.0208282  57.2387695  84.5993042  28.1382236  57.5529289  85.4958344
  28.4168701  57.9182053  84.0536423  28.0755825  57.3447304  84.6367188
  52.8963432  50.5184326  81.7415009  52.0869637  51.0255051  81.6781235
  52.9145699  49.9952469  80.9401398  52.8119736  50.5167122  81.6492767
  31.5286522  34.3745880  38.4330826  32.1569099  34.7773552  39.0325012
  31.9664917  34.3890076  37.5820122  31.6423416  34.4190788  38.4062500
  37.8922539  57.0239830  82.1929855  38.6675186  56.6868248  82.6418839
  37.1924019  56.4176674  82.4355316  37.9002914  56.9233704  82.2667236
  20.5100117  42.5693970  85.4175949  19.7141323  42.4534111  85.9365845
  20.2177773  43.0289116  84.6303940  20.3939743  42.6060333  85.3889847
  32.8753586  44.4289093  35.9270210  32.1303673  44.0605125  36.4018898
  33.3871460  43.6667938  35.6559181  32.8504906  44.3083496  35.9487534
  39.0969582  20.6267204  71.7446060  38.2756958  20.2336922  72.0400467
  39.0567017  21.5300999  72.0584793  39.0050850  20.6811447  71.8095779
  21.8546772  56.8678513  62.9499969  21.7090816  57.6900940  62.4820747
  22.7498665  56.9364204  63.2819099  21.9346161  56.9628448  62.9354935
  58.0308075  16.5005093  82.6022415  58.0276489  15.6616478  83.0632553
  58.3443909  17.1296635  83.2519073  58.0639114  16.4781456  82.7206802
  70.3595886  43.2474022  85.7749557  70.9686890  42.7346382  85.2436142
  69.5408325  43.2355614  85.2792664  70.3372192  43.1914597  85.6654282
  35.3601112  21.1868114  73.8583298  35.8567390  20.4124928  73.5937271
  34.4453506  20.9465904  73.7108612  35.3155212  21.0786171  73.8143921
  57.8845978  21.1736851  41.1453247  58.3782234  21.9617538  41.3722992
  57.7776909  20.7104549  41.9761200  57.9258347  21.2083263  41.2581291
  37.6293716  14.1578188  46.4426155  37.1356163  13.8658590  47.2089043
  38.5468178  14.0530281  46.6946487  37.6745491  14.1155090  46.5512085
  44.7375298  40.4175034  80.1279678  44.0710220  40.7322769  80.7386322
  45.3846931  39.9824944  80.6831055  44.7354660  40.4046822  80.2522888
  43.3351936  73.5265350  52.2148819  43.6272354  72.6360855  52.0198746
  42.5591774  73.6492310  51.6680984  43.2835808  73.4446640  52.1357727
  56.2477226  26.4892273  73.1449509  56.9453964  26.9287987  72.6588821
  56.5468292  26.4983292  74.0541687  56.3540192  26.5370731  73.1900787
  60.4877739  66.5287323  52.3775826  61.0882072  67.2566299  52.5384293
  60.4263229  66.4752121  51.4238586  60.5452461  66.6006470  52.2930298
  74.8784256  37.1977463  61.8039322  75.4709778  36.6691971  62.3385048
  75.4132004  37.4808578  61.0622368  74.9986420  37.1715736  61.7818413
  58.2653694  18.5287762  84.9677429  57.3231583  18.6857567  85.0295410
  58.5214882  18.2584229  85.8495255  58.1922035  18.5166912  85.0683746
  62.1458130  28.3836002  45.1589241  61.6197052  29.1060238  45.5017776
  61.7627182  27.6000748  45.5533409  62.0488548  28.3770828  45.2375450
  66.6801987  18.2287407  65.2553253  67.5604401  18.4372826  64.9423752
  66.8110886  17.9248676  66.1535339  66.7880325  18.2185745  65.3177490
  35.6786842  63.7537842  82.5182724  35.9990997  63.9940872  81.6489029
  36.4599266  63.4653091  82.9901886  35.7961655  63.7486496  82.4758987
  23.1628799  53.1768875  84.0081482  22.6835060  53.1178474  83.1817322
  23.3819771  54.1048737  84.0921707  23.1351223  53.2695503  83.9289780
  19.5620079  58.6599312  59.2435150  20.4822941  58.4158058  59.1450005
  19.5537758  59.6111183  59.1366882  19.6592693  58.7353325  59.2216225
  68.1810074  44.5666389  50.8029785  67.4583282  44.3401184  51.3883591
  67.8048477  44.5090218  49.9246674  68.0638199  44.5363312  50.7717400
  52.6874161  10.4228935  60.9850883  52.2181892  10.8186550  61.7195473
  52.0176811   9.9307365  60.5102539  52.5659561  10.4126129  61.0127754
  25.6044140  59.0441666  68.8970795  25.8848476  58.2078629  68.5253525
  26.3876972  59.3911819  69.3240204  25.7178535  58.9919853  68.9029694
  65.7833633  66.5039368  58.7999420  64.8577042  66.4607391  59.0397072
  66.0679321  65.5902786  58.7776909  65.7150040  66.4019012  58.8231430
  41.5698051  50.9223785  85.4019470  41.1594772  50.4739342  84.6625214
  42.2536697  50.3211823  85.6971054  41.5989723  50.8104401  85.3545609
  47.9415131  57.3705559  43.8388863  48.7582970  57.8378792  43.6637344
  47.6923332  57.6461220  44.7210464  48.0020370  57.4497757  43.9142838
  34.2002754  33.7258224  33.1854362  33.8604240  33.0018196  32.6595535
  34.6970711  34.2596436  32.5653877  34.2170143  33.7055397  33.0632286
  29.2938480  15.3686943  75.3510666  29.8398685  16.0901794  75.0387421
  28.7761497  15.7497559  76.0603104  29.2968674  15.4862719  75.3934021
  46.0504265  15.3828888  46.5472488  45.8318481  15.9359522  45.7971916
  46.6378479  15.9206553  47.0782547  46.0897636  15.4992170  46.5238838
  69.7291489  45.8997269  40.1050148  70.5145569  46.2389221  40.5343437
  69.6639328  44.9935226  40.4062958  69.8059692  45.8392563  40.1829262
  39.9747238  71.3049545  54.0805550  40.6501274  70.9557266  53.4990768
  40.3773842  72.0764313  54.4791870  40.0896912  71.3499680  54.0610542
  27.7396374  53.0995674  86.9253311  27.7113934  53.0447311  85.9701309
  26.9613667  53.6053009  87.1593323  27.6536274  53.1476479  86.8484268
  42.2496758  61.8707657  68.1398926  41.4232292  62.1813202  67.7700653
  42.1739426  62.0476608  69.0775528  42.1534691  61.9227448  68.2004547
  21.4264832  32.8377037  64.2757568  21.5029125  32.5466232  63.3670921
  20.4835777  32.8917732  64.4314346  21.3340855  32.8124313  64.1954498
  65.5544968  56.1294403  64.6715775  65.6388474  56.7155495  63.9195137
  64.7113571  56.3601074  65.0616302  65.4735641  56.2165451  64.6329727
  50.5991364  76.4775391  56.8359833  49.8941116  76.4384842  57.4822388
  51.3842735  76.2265625  57.3225975  50.6076813  76.4466095  56.9567909
  68.5317230  48.7278442  80.5728149  69.4807587  48.6251945  80.5016937
  68.3859863  48.9824066  81.4839630  68.6173935  48.7440491  80.6623993
  49.2360764  42.9897766  38.6964378  49.9935226  43.3324623  38.2220192
  49.5067558  42.1170006  38.9814339  49.3457146  42.9332466  38.6762428
  22.6395397  21.8042603  64.3807831  22.6867752  21.7824631  63.4249992
  21.7455444  21.5282097  64.5827637  22.5492420  21.7724972  64.3003998
  53.6944160  54.7436638  68.3984146  53.2012978  54.2766533  67.7238846
  53.0482979  54.9348831  69.0782623  53.5729256  54.7142563  68.3989639
  32.3186417  50.9400368  66.0493851  32.6102371  50.9675941  66.9606705
  31.3731709  50.8012123  66.1045456  32.2489128  50.9281693  66.1524506
  56.9728279   9.0233383  67.2660446  57.9077301   9.0939379  67.0731354
  56.6114044   9.8730478  67.0138626  57.0339890   9.1214809  67.2185745
  56.8919601  50.9527664  80.1560135  56.2049370  51.4837265  80.5588913
  57.2488174  51.5084648  79.4631271  56.8567543  51.0686493  80.1250839
  35.9759521  67.6697235  64.2994995  35.7595406  68.4740601  64.7711411
  35.9531631  66.9860001  64.9689865  35.9504395  67.6825790  64.4211807
  38.8452034  42.0840454  42.7154236  38.1663895  42.5744820  43.1790237
  39.3106918  42.7451706  42.2031021  38.8224449  42.2068558  42.7102318
  55.5247498  58.2487564  58.9617386  56.4260826  58.0400848  58.7162018
  55.0582542  57.4159431  58.8907394  55.5711250  58.1376839  58.9279785
  32.3473282  62.7929001  73.7137985  31.8429432  62.9549103  72.9165649
  32.0945740  63.5017281  74.3053207  32.2665825  62.8857689  73.6918640
  17.9378510  46.6953583  81.8486023  18.8726234  46.8476028  81.9873352
  17.5260353  47.5360603  82.0482712  17.9936199  46.8012466  81.8846970
  70.8007507  57.1455498  52.7107506  71.5451355  56.9513550  53.2803307
  70.2267380  56.3846626  52.7989883  70.8189240  57.0437050  52.7808990
  26.8520184  28.8886795  55.6849022  27.2436161  28.5741386  56.4997330
  26.2296600  28.2044334  55.4385071  26.8274117  28.7821693  55.7455215
  17.2186394  39.9595337  54.2226562  16.3702221  40.3375397  54.4540138
  17.0339355  39.4003525  53.4680481  17.1084633  39.9402122  54.1668625
  18.1701679  42.3401566  86.5949936  17.3246651  42.6379356  86.9306793
  18.5036640  41.7526817  87.2731400  18.1155643  42.3092575  86.7031021
  20.6919556  35.6500969  80.8818283  20.1346664  35.6526604  80.1035919
  21.2210026  36.4436226  80.8001709  20.6889439  35.7349930  80.7901306
  46.4543037  57.2249413  91.8490906  46.7429504  57.6886292  92.6351547
  46.8863068  57.6833839  91.1283722  46.5311508  57.3232803  91.8560486
  30.0942841  29.0075951  83.4117584  30.6643944  28.7832985  84.1472092
  30.3659363  28.4168510  82.7092896  30.1840477  28.9206772  83.4152756
  66.8637772  58.6896896  85.4876404  67.7840805  58.6743240  85.2248306
  66.4133072  58.1826782  84.8121796  66.9138870  58.6339874  85.3875809
  69.4112549  26.6892605  57.9825592  70.0694122  27.1990833  58.4549217
  69.7180710  26.6835289  57.0758781  69.5141602  26.7430153  57.9362411
  49.6377831  26.4745998  34.5059586  49.6476784  27.1482258  33.8259926
  48.8923912  26.7049999  35.0605278  49.5593491  26.5710068  34.4925880
  43.4445686  22.4944000  68.0182495  43.7655983  21.7385788  68.5100937
  43.2072716  23.1339226  68.6897736  43.4534988  22.4819965  68.1423187
  26.2607498  59.4508705  58.9856911  26.3686409  59.9556885  58.1796188
  27.1309185  59.4475098  59.3844719  26.3650532  59.5043526  58.9422569
  25.1146049  26.7108326  55.1122055  25.1170712  26.6504002  54.1569176
  24.2991409  26.2852383  55.3770103  25.0279083  26.6590004  55.0385704
  32.9478760  57.8161774  82.5359039  32.5750313  57.0830765  83.0255814
  32.4400368  57.8455849  81.7250671  32.8539543  57.7411385  82.5016479
  32.5921783  47.3089828  35.2429886  32.7088165  46.3589134  35.2421570
  32.6582718  47.5592079  34.3214378  32.6116600  47.2343521  35.1446190
  51.4453468  20.5632992  60.4766006  50.8458252  20.1066017  61.0667114
  52.1578102  19.9410210  60.3303261  51.4573898  20.4482346  60.5239334
  19.1841469  55.8192444  49.7057343  19.4314919  56.7438354  49.7195854
  19.9760056  55.3637314  49.4199181  19.2949696  55.8692703  49.6767311
  48.9691963  14.2837725  74.3556366  49.6664619  13.8705521  74.8648529
  49.3496742  15.1085920  74.0537491  49.0841331  14.3276653  74.3777542
  37.9914627  19.1648483  76.6235504  38.2417679  19.0235157  77.5365677
  37.4457626  19.9509983  76.6437378  37.9599609  19.2336121  76.7230606
  48.3827591  17.1583271  46.7612915  49.2601166  16.8074360  46.9140739
  48.1196365  16.7871094  45.9191551  48.4482574  17.0813217  46.6877747
  68.8871765  49.2513084  49.4294090  69.0181122  49.0899811  50.3637924
  68.7026978  50.1887970  49.3717690  68.8814468  49.3340836  49.5229034
  30.6601543  45.0783310  66.4410248  30.3512135  44.3050652  65.9689636
  29.8641338  45.5711174  66.6404266  30.5423183  45.0484200  66.4119492
  53.2019958  48.7941132  49.7115860  52.4725647  48.2070847  49.9104881
  53.8602142  48.5920753  50.3765450  53.1944008  48.7099648  49.8037033
  69.8668518  38.4936981  69.5622101  70.1026993  39.3398590  69.9425049
  69.7533875  38.6738129  68.6289825  69.8799210  38.6031380  69.5032349
  63.1388474  47.4911690  75.9148331  63.5528488  46.9752579  75.2229767
  63.8683891  47.8022842  76.4507675  63.2608032  47.4693298  75.8982010
  48.1637878  27.9185486  41.7159843  47.5253258  28.5034142  42.1240501
  47.7690125  27.6809921  40.8769684  48.0536041  27.9555855  41.6700287
  37.0956573  56.7149429  77.3819046  36.2086029  56.8627243  77.7098160
  37.5211601  56.1986771  78.0664749  37.0464363  56.6756439  77.4898682
  65.1216507  61.5918694  46.9381523  64.8120651  61.6898537  46.0377235
  65.8887558  61.0237274  46.8671799  65.1704636  61.5417290  46.8345566
  60.8351250  70.4796829  61.7631073  61.3415947  70.7613297  62.5249367
  59.9221191  70.5643768  62.0378265  60.7917671  70.5187378  61.8736496
  19.2441978  43.0857506  56.7469711  18.4886169  42.9670677  56.1714401
  18.8953953  43.5510254  57.5072937  19.1264267  43.1227074  56.7666779
  39.9173470  68.1117020  81.8426514  40.1480026  68.2643433  82.7590179
  39.1051178  68.6018829  81.7152557  39.8553276  68.1802597  81.9267883
  56.9345665  56.2481728  70.2948456  57.5387611  56.9348907  70.0127029
  57.4566002  55.6930351  70.8740997  57.0546646  56.2621994  70.3265457
  33.8693008  27.8616123  70.8524094  33.4990273  27.6890640  69.9867554
  33.8781242  27.0071659  71.2837830  33.8307495  27.7520885  70.8060989
  29.6173325  33.1019592  41.9926147  30.2814941  33.1964035  42.6753998
  29.6989746  33.8979683  41.4673233  29.6968651  33.1969147  42.0094109
  21.2712517  58.9686623  64.8044586  20.3512726  59.2194443  64.7209549
  21.3559647  58.1845779  64.2620010  21.1821785  58.9117889  64.7377014
  61.6263618  18.2715378  78.9445267  60.9723434  17.8175583  79.4759369
  62.4041901  17.7160397  78.9958496  61.6395607  18.1638870  79.0066757
  32.4611359  46.2274742  59.3830986  32.5256653  46.9441109  60.0143661
  32.8463135  45.4759331  59.8337250  32.5091019  46.2237549  59.4984741
  38.8349571  65.2898788  52.7556763  38.5925331  64.4367828  52.3955421
  38.1371422  65.4941101  53.3782349  38.7346840  65.2206879  52.7836647
  14.6208563  50.3364983  77.6217117  15.5120430  50.0799103  77.8587418
  14.7322750  51.1212730  77.0850983  14.7277756  50.3928299  77.5897675
  62.8808022  35.4832687  40.6693077  62.6423607  35.6094017  41.5877113
  62.8039703  36.3543777  40.2800941  62.8471832  35.5896149  40.7257385
  41.3646545  40.3520088  97.2719269  41.1032944  39.7718239  96.5568771
  41.4801826  41.2067413  96.8567963  41.3491096  40.3812866  97.1513977
  42.2323570  61.5447807  78.9686127  42.1176758  61.6989059  78.0308914
  42.9596291  62.1150169  79.2178879  42.2976837  61.6220284  78.8952026
  36.6520538  32.3593864  82.1484451  37.2922630  31.9084873  82.6989441
  36.9634590  32.2184143  81.2543564  36.7535362  32.2962723  82.1118088
  77.8694687  40.6476593  60.5545311  78.5176773  40.4206657  61.2212830
  77.3628540  39.8451271  60.4299850  77.8845749  40.5378685  60.6123505
  46.5213242  50.7475510  50.9425850  46.8147926  50.1007423  51.5842514
  46.0731659  50.2328453  50.2714233  46.5048294  50.6236916  50.9394379
  27.7994881  25.4029846  84.5876083  27.8940487  26.2219620  84.1012192
  28.0434837  25.6280746  85.4853973  27.8355904  25.5143280  84.6314774
  39.7845230  20.0217457  83.8690033  39.5809746  20.9250507  83.6264343
  40.3609047  20.1019039  84.6289902  39.8242798  20.1266212  83.9241791
  36.2181778  12.9545765  76.4762421  35.6352119  13.2409458  77.1793671
  36.8987350  12.4488335  76.9204178  36.2285805  12.9311848  76.5985870
  35.7963943  24.6032181  55.2572289  36.7177696  24.5520763  55.5115395
  35.8151283  24.9010601  54.3477440  35.8966446  24.6295261  55.1873627
  53.4343987  25.5622864  63.3953476  54.2591858  25.0870438  63.4958992
  53.2108231  25.4609070  62.4701653  53.4985199  25.5007935  63.3074036
  35.7882080  44.5704575  80.3046265  35.1474762  44.7084122  81.0022507
  35.7882118  43.6237564  80.1632156  35.7198792  44.4842186  80.3639450
  37.3767509  50.3448601  36.9186859  37.2918015  50.6424637  36.0129013
  38.2811203  50.5512733  37.1547966  37.4641304  50.3986130  36.8472748
  65.4184647  28.8715134  93.1764755  65.6965637  29.7209473  92.8339157
  65.3595428  28.3093662  92.4039764  65.4418335  28.9021492  93.0575638
  29.9142723  64.6365891  44.3931694  29.7266598  63.7256737  44.6195564
  30.8336143  64.6326828  44.1266441  29.9923058  64.5390320  44.3888817
  34.8541145  32.8061447  63.4317894  35.7561531  32.7623940  63.7490463
  34.7237091  33.7273903  63.2069931  34.9364014  32.8997192  63.4416504
  62.9706612  30.4287796  50.1848030  63.7062454  29.9386215  49.8175354
  62.1974373  29.9220142  49.9367180  62.9666481  30.3224697  50.1191826
  74.1070251  32.8325691  75.0460815  74.6092072  32.0997925  75.4025726
  73.2825775  32.4404640  74.7583923  74.0726547  32.7126083  75.0534210
  13.5147009  51.6537170  65.1841278  14.0411873  50.9425125  64.8191147
  13.1284246  52.0821533  64.4202728  13.5296526  51.6235619  65.0637512
  46.8445969  26.8562031  80.0680237  47.3779335  26.5813198  79.3222122
  45.9841156  26.4711838  79.9019928  46.8097115  26.7858315  79.9707718
  21.9985657  25.1666641  60.9417152  22.3367615  25.3276558  61.8225784
  21.4264584  24.4055901  61.0401878  21.9736195  25.1026707  61.0461464
  65.3844223  19.7809334  60.5327606  66.2366486  20.2137928  60.4819603
  65.4580002  19.1948109  61.2859344  65.4831543  19.7645912  60.6076622
  43.3653336  63.8309822  74.7222824  43.3675537  64.5578918  75.3450317
  44.1733284  63.3530121  74.9091721  43.4517365  63.8575249  74.8086166
  19.2933636  37.4269905  42.4154167  18.6162796  38.1007385  42.3533440
  19.4871960  37.3676834  43.3509102  19.2418270  37.4925156  42.5085602
  34.0357208  18.2691040  67.8519592  33.2973061  18.2286415  68.4596710
  34.5988579  18.9580097  68.2048340  34.0170288  18.3382549  67.9543991
  10.9520626  37.5997467  63.7560883  11.4423552  36.9469604  63.2563667
  10.6157026  38.2045479  63.0948029  10.9684792  37.5946274  63.6322823
  55.6038284  45.8684158  82.7244949  54.8432045  45.7817802  82.1498795
  55.9813423  46.7177505  82.4956970  55.5629730  45.9497528  82.6388168
  46.9276428  14.8143034  43.4636269  46.9988174  15.2859993  42.6337624
  46.0643768  14.4020300  43.4315147  46.8431740  14.8206387  43.3717003
  60.2618828  35.6396637  74.4143295  59.9333954  35.9494591  73.5703201
  59.5427551  35.1214485  74.7756271  60.1501617  35.6174316  74.3628464
  48.7788849  62.4068832  82.0484543  48.4553680  62.5841446  82.9317017
  48.5542946  63.1919975  81.5490570  48.7204323  62.5095139  82.0893784
  58.1044655  41.7476730  48.1555786  58.5281143  41.4823303  48.9718704
  57.1806374  41.5327606  48.2843208  58.0511246  41.6964569  48.2563553
  19.6230621  28.0860806  55.2908936  18.7548180  28.2525291  54.9239159
  20.2109547  28.1107807  54.5359077  19.5931664  28.1064663  55.1712456
  66.5555191  61.5277939  69.3219070  65.9788132  62.0629501  68.7766876
  66.0979156  60.6911926  69.4052505  66.4452133  61.4956551  69.2726517
  13.9672937  33.6059113  77.5615005  14.3828783  34.4657364  77.4965363
  13.3895340  33.6759453  78.3214569  13.9499998  33.7050743  77.6356125
  56.1113281  75.2086182  60.9465141  55.3775177  74.5940094  60.9425583
  56.6912651  74.8847885  61.6357384  56.0949249  75.1085434  61.0195923
  37.1971512  43.1899719  37.3627586  37.0408249  42.2621231  37.5385246
  36.3222923  43.5754547  37.3152275  37.0871849  43.1321297  37.3764343
  63.8158989  28.9632435  73.0490036  64.7118835  28.6264820  73.0536194
  63.7458839  29.4464397  72.2256851  63.9039803  28.9788589  72.9617004
  36.4973984  36.9898415  66.9020004  37.2514496  37.5445251  66.7021103
  35.9162521  37.5514145  67.4149704  36.5158348  37.1088829  66.9353867
  75.1622772  28.2485294  75.4240265  75.8745880  28.2278595  76.0631027
  75.5655746  28.5922985  74.6268921  75.2812500  28.2829876  75.4071655
  24.3250751  52.8767815  47.9868546  23.8479366  52.3206749  48.6027412
  25.1750431  52.4482346  47.8861504  24.3648338  52.7717705  48.0417938
  61.1882706  34.1649170  54.5352859  61.4466515  33.3120117  54.1859703
  61.3240814  34.0880623  55.4796791  61.2303123  34.0657692  54.5987434
  32.6646729  54.9261398  67.1393051  33.3150482  55.6195908  67.0280838
  32.2636528  55.1079521  67.9892349  32.6912613  55.0194778  67.2180786
  55.8896255  61.4066391  49.5576477  56.4735260  60.8079185  49.0920067
  56.4629250  61.8794594  50.1609612  56.0130310  61.3932190  49.5723305
  21.7020054  55.0999107  58.0299530  22.5752335  54.7130203  58.0933418
  21.1194954  54.4390755  58.4044075  21.7330093  54.9881744  58.0766449
  22.1372547  27.8178806  59.2842674  22.8553028  27.8641491  58.6529846
  21.7582397  28.6968384  59.2807388  22.1734104  27.9165497  59.2165642
  64.2788162  21.1392803  66.6942825  63.8159370  21.8469944  66.2458267
  63.5835114  20.5787716  67.0386505  64.1553116  21.1549816  66.6831741
  29.7893257  49.1340485  86.3022156  30.4194050  48.4211693  86.4072952
  29.2921524  48.9006538  85.5182648  29.8035011  49.0331306  86.2298203
  61.6568642  20.4082775  57.9012489  62.0644417  21.0327053  58.5014153
  62.1008949  19.5793800  58.0801048  61.7476807  20.3864746  57.9843216
  65.9304199  16.0868416  59.3954620  65.4318237  16.8973808  59.2921715
  66.8344345  16.3355350  59.2028427  65.9736404  16.1997986  59.3639107
  52.2383156   9.2154884  74.9925003  52.2152557   9.7308130  74.1861877
  53.1202698   9.3517151  75.3386765  52.3299103   9.2849712  74.9434357
  60.2147331  39.2283554  93.9227829  60.3392525  40.1761131  93.9724579
  60.3755455  38.9186172  94.8141022  60.2451668  39.2963867  94.0231323
  40.8431816  40.9402733  32.1467018  41.3143082  40.7974739  32.9676094
  41.5304070  41.1118774  31.5028725  40.9667130  40.9433441  32.1655846
  14.3783884  56.9675522  62.9292412  15.1233664  57.4855347  63.2340965
  13.9841318  57.4990311  62.2376289  14.4157915  57.0794678  62.8879967
  32.7367897  18.4941177  82.5003738  32.2956619  18.6352215  83.3380661
  33.2372475  17.6879082  82.6260376  32.7431145  18.4231911  82.6031036
  55.5448189  43.9466591  95.1895981  55.1021385  44.7205925  94.8413239
  55.1811295  43.8378220  96.0683060  55.4588242  44.0175858  95.2461700
  47.8581810  59.8327332  73.6787262  48.1778488  59.8205872  72.7765656
  47.2764740  59.0747948  73.7369385  47.8302422  59.7506065  73.5887299
  29.0374355  55.0424805  83.5204697  28.5677357  55.7038765  84.0285492
  28.5490646  54.2331734  83.6712799  28.9352665  55.0266991  83.5907211
  33.7236862  58.0533333  60.8254585  33.0446358  58.4983253  60.3184013
  33.9617996  57.2945290  60.2927933  33.6766624  58.0198746  60.7145767
  45.0340958  24.8004131  62.3547134  44.8273354  25.5914097  62.8525047
  44.2861137  24.6836987  61.7689362  44.9322815  24.8723183  62.3453255
  25.9725761  21.3662548  55.4356956  26.2161446  22.2872047  55.3421288
  25.9128342  21.2291698  56.3811417  25.9921799  21.4498482  55.5265388
  63.4651337  28.9605999  42.5181656  63.0762787  28.5846233  43.3078918
  63.0165482  28.5192909  41.7968826  63.3758240  28.8734455  42.5254669
  19.2967567  24.1146374  53.7455215  18.8527756  23.3246975  53.4371262
  18.9109631  24.2863293  54.6045418  19.2082691  24.0487080  53.8042374
  56.4017372  43.3154449  81.8300629  57.3478889  43.2261467  81.9442978
  56.2183304  44.2275352  82.0551987  56.4830780  43.4031944  81.8662491
  29.5329456  30.5963612  95.4902420  30.4738560  30.4441776  95.4021149
  29.1359253  30.0325928  94.8263397  29.5909462  30.5200119  95.4100342
  55.4645958  58.6874580  53.4383392  55.2005348  58.3509521  52.5820274
  56.2915993  59.1402206  53.2731247  55.5246315  58.6998520  53.3294029
  28.1121616  49.5062447  40.2671623  28.3121128  48.7114754  40.7617149
  27.9618378  50.1735458  40.9367485  28.1174507  49.4926529  40.3913078
  41.9474983  43.0472107  34.4086800  41.1925583  43.5427933  34.7260017
  42.6791763  43.6615677  34.4674568  41.9450264  43.1655807  34.4487839
  31.6088772  48.1293182  47.2673073  31.1680527  47.2799377  47.2884979
  31.8375854  48.2575722  46.3467216  31.5862598  48.0524178  47.1713943
  57.3872948  52.1442032  87.3033600  56.6406593  51.8922501  86.7599564
  57.2767487  53.0849876  87.4409485  57.2958946  52.2176590  87.2600784
  53.6801605  27.9523640  78.8513412  53.5097275  28.7536316  79.3464813
  53.6607590  27.2562809  79.5080948  53.6599159  27.9635811  78.9741745
  28.6116314  38.7783203  35.3986359  28.8346577  37.8479042  35.4270325
  27.6989098  38.8146820  35.6847229  28.5380840  38.6829834  35.4321709
  10.7874813  35.5295525  66.0168686  11.0240059  34.9205055  65.3173370
  10.5755787  36.3451500  65.5628662  10.7901077  35.5515823  65.8938522
  53.3740120  55.6746902  50.8521729  53.6106339  54.8652573  50.3993378
  52.5075111  55.8956490  50.5107193  53.3068390  55.6119347  50.7674675
  19.4519215  64.0077744  68.6145401  18.8011990  64.0390396  69.3158417
  18.9427834  64.1111450  67.8106079  19.3282299  64.0221252  68.6035995
  22.4443188  26.6769829  66.1068726  22.6126785  27.5681019  65.8006210
  21.8870716  26.7896385  66.8769455  22.4028492  26.7840233  66.1563339
  17.4112453  51.0368614  70.2705460  18.2695522  51.4405479  70.3992996
  17.0177593  51.0273094  71.1430893  17.4608154  51.0788918  70.3773346
  60.5768013  60.2201767  69.2089157  60.7241364  61.1215439  68.9224548
  61.0414467  60.1550446  70.0432434  60.6420670  60.3093529  69.2673416
  23.4957561  55.5182953  48.1916428  22.8491898  55.5248909  47.4858551
  23.9473877  54.6799011  48.0949173  23.4749680  55.4295845  48.1060638
  70.8769150  53.4934502  66.1436462  69.9273834  53.3910866  66.2077942
  71.0244598  54.4328690  66.2529984  70.7913971  53.5827141  66.1621399
  15.5047846  48.5463371  74.6150360  14.8285055  48.8977661  75.1941528
  15.2132072  47.6559677  74.4189453  15.4015713  48.4888725  74.6558838
  61.9010315  50.6525154  35.0693817  61.5489159  51.4570160  35.4501839
  62.2706451  50.9266129  34.2300377  61.9028969  50.7675438  35.0204773
  62.8561287  19.2615643  75.1127853  62.3322945  19.9773922  75.4725342
  63.4925270  19.6933975  74.5429230  62.8681374  19.3839531  75.0903778
  49.8658028  73.3369904  74.0798950  50.5410728  72.7893448  74.4802933
  50.3301926  73.8380280  73.4094162  49.9873390  73.3320312  74.0510941
  48.7429657  29.8199577  86.1569214  49.5567017  29.3410549  86.3141556
  49.0121155  30.5932045  85.6610565  48.8584442  29.8513489  86.1208115
  20.7771988  52.8146744  47.0903511  21.3229160  52.0406227  46.9514999
  20.0491219  52.5012932  47.6269417  20.7577553  52.6987038  47.1327667
  47.1703835  59.8699684  59.3895073  47.3203583  59.3853989  60.2012520
  47.8481026  60.5459213  59.3853645  47.2586479  59.8903694  59.4756317
  71.8206863  51.9630394  64.1749039  71.0306549  51.4811211  63.9303322
  71.5310822  52.5661316  64.8594894  71.7055588  51.9759560  64.2218399
  56.2056847  38.4032974  47.4101028  55.4697113  37.7969704  47.3268509
  56.5614967  38.4711838  46.5240860  56.1651497  38.3458786  47.3067398
  24.3896732  19.6442337  61.7437134  24.6070232  19.5918770  62.6744385
  23.7075005  20.3138847  61.6943588  24.3401051  19.7100601  61.8376999
  32.1511879  47.4911118  86.1912079  31.6301498  46.8691902  85.6832962
  32.4188461  48.1547165  85.5554123  32.1241684  47.4955521  86.0692368
  28.6323242  55.8034668  43.9821739  28.0171165  56.4543152  44.3200264
  29.3700275  56.3183022  43.6551056  28.6453838  55.9277878  43.9833221
  63.8115997  32.9599686  67.4266357  63.3175392  32.8729172  66.6114273
  63.4524536  33.7441254  67.8417892  63.7206116  33.0343132  67.3839798
  56.1223640  23.3818798  87.2108231  56.5746651  23.0955200  86.4173203
  55.6573524  22.6028061  87.5158386  56.1210175  23.2682610  87.1587296
  54.8167152  38.2573357  83.8489532  53.9029617  38.5120010  83.7207718
  54.9047012  37.4324303  83.3714218  54.7286568  38.1965218  83.7843475
  73.8518677  26.2206097  60.6174393  73.1401825  26.5549259  61.1633186
  74.1501160  26.9820461  60.1199493  73.8077621  26.3374615  60.6226006
  25.6418896  65.1362915  67.4120178  26.1224651  65.0550232  68.2358322
  24.7220306  65.1740799  67.6740494  25.5950451  65.1316528  67.5278168
  25.5351925  43.7196350  67.0300064  26.3134861  44.1968079  67.3177719
  25.3788853  44.0316391  66.1386871  25.6015224  43.8037910  66.9656372
  39.2738113  49.9178352  33.3084412  39.4685135  49.1955605  32.7112350
  39.6249771  50.6926956  32.8696899  39.3320198  49.9234352  33.1979675
  44.9222832  40.2529221  58.5041275  45.8200302  40.2642822  58.1722183
  44.6477432  39.3397179  58.4210205  44.9887466  40.1567497  58.4598732
  48.0126381  44.9209099  43.4142761  47.7962494  44.3084793  42.7111816
  48.5905800  44.4251595  43.9943123  48.0511894  44.8027267  43.4011536
  45.8753242  42.7938995  95.9756927  46.8163948  42.9567184  96.0398102
  45.8075485  41.8657341  95.7517395  45.9684525  42.7122803  95.9586411
  40.4315529  35.2350731  39.8083305  40.1410446  34.9680290  40.6804161
  40.1278763  36.1385994  39.7209549  40.3681870  35.3029518  39.8920174
  60.1258392  35.6495209  66.8519287  60.0725174  36.6037598  66.9049988
  61.0336494  35.4474030  67.0783081  60.2169609  35.7297287  66.8817215
  40.0423813  56.1243744  83.4573517  39.8687744  55.1840134  83.4146729
  40.8736267  56.2356491  82.9959488  40.1125107  56.0359535  83.4035950
  37.7187614  51.8410454  72.9021149  38.2614670  52.3378181  73.5144119
  38.1370964  50.9814262  72.8543320  37.8212547  51.8023453  72.9623108
  36.3618355  23.9298935  84.4213562  37.0387306  23.4933777  84.9385605
  36.1671600  23.3151054  83.7139816  36.4132576  23.8177795  84.4010773
  26.7401600  33.7432518  58.2515068  26.7729740  33.3372536  59.1177139
  27.2173748  33.1372452  57.6847191  26.7945518  33.6353302  58.2834358
  56.1158295  73.2966156  54.4811363  56.1593857  73.5440292  55.4047737
  55.7896767  72.3967209  54.4893532  56.0856972  73.2270355  54.5805092
  52.7963486  13.3552017  59.3917847  52.0774956  13.3587437  60.0238152
  52.5376968  12.7051573  58.7385063  52.6921082  13.2862549  59.3895187
  52.6499176  57.0732346  76.9315109  52.6386185  57.2678070  75.9943619
  51.7262306  57.0398369  77.1803513  52.5502167  57.0904236  76.8581009
  25.4391270  42.6585426  44.6641693  26.3063793  43.0612679  44.6203690
  25.3165588  42.4540367  45.5911980  25.5185432  42.6796722  44.7583580
  59.1645393  26.7225800  43.2569962  58.8975372  26.1026611  43.9357071
  59.2461052  26.1906204  42.4654236  59.1447601  26.5997410  43.2449646
  37.4801674  26.0686569  44.5802078  38.1307755  25.6969948  45.1758728
  36.7207336  25.4922180  44.6651459  37.4685593  25.9675484  44.6527901
  34.8154030  52.5000916  86.6864700  35.4966927  52.7316170  87.3177261
  33.9976082  52.7600861  87.1105576  34.8008461  52.5525093  86.7990112
  57.4607887  26.8915806  75.6517334  58.2379875  27.4416409  75.5536499
  56.9211998  27.3518353  76.2945709  57.4861298  26.9993229  75.7098236
  26.3024063  36.9889526  39.5930061  25.7255688  36.4431229  40.1273804
  26.2013092  36.6463890  38.7049370  26.2301140  36.8942108  39.5552864
  27.0812950  40.1371574  65.4990845  27.6427498  39.4147339  65.2178192
  26.7397652  40.5061798  64.6845932  27.1047478  40.0994720  65.3822250
  30.7205181  52.5475388  78.8601227  31.5283871  52.5342941  79.3733521
  30.9423828  52.0846100  78.0522232  30.8303280  52.4967575  78.8287048
  40.2357788  21.4166584  67.0520172  39.5302315  21.4166965  67.6988831
  39.9263420  20.8320599  66.3601303  40.1275444  21.3543224  67.0472183
  43.5249901  27.6798077  97.7736053  43.3535652  26.9261475  98.3382492
  43.9618912  27.3098774  97.0064621  43.5533104  27.5599861  97.7520065
  16.3294907  39.9083481  47.8239861  15.4073582  39.9881783  48.0679855
  16.7036285  39.3291130  48.4878616  16.2710495  39.8550911  47.9208031
  78.7594681  33.7630196  58.0553398  79.1402893  33.8480339  57.1812897
  79.4941635  33.5068283  58.6128387  78.8784256  33.7447586  58.0215797
  69.1596756  57.9767380  84.4155197  69.0749054  57.2131424  83.8445892
  69.9783096  58.3905716  84.1420212  69.2379456  57.9394379  84.3254700
  28.7453175  20.2827950  45.0474777  28.8562336  21.1085739  45.5186729
  27.9792480  20.4252834  44.4915390  28.6754513  20.3860531  45.0384407
  45.8455734  10.8397312  51.7162361  45.8290062  11.6920700  51.2809486
  44.9342957  10.5470419  51.7044907  45.7466278  10.8994122  51.6685600
  65.8981934  56.0252762  77.1066742  66.7213745  56.4398117  77.3650589
  65.3521576  56.7485733  76.7985611  65.9277420  56.1466141  77.1013718
  57.1113701  19.8480148  59.5896645  57.7515373  20.0382614  60.2753906
  56.6278496  19.0895939  59.9171371  57.1280670  19.7874260  59.6977119
  61.4398117  45.5412636  50.0426140  62.3128624  45.6096115  49.6561584
  61.3525963  46.3297272  50.5782928  61.5236168  45.6326294  50.0585289
  18.4700127  47.7679863  52.2655144  18.6034832  46.9603271  52.7616043
  18.1748219  47.4737778  51.4038162  18.4527645  47.6504822  52.2265320
  37.3537712  22.9813042  51.4184151  37.4983139  23.8675919  51.7498207
  36.9518166  22.5142765  52.1509056  37.3263206  23.0260162  51.5318680
  24.6338348  64.7846832  75.6280212  25.1766453  65.0830002  76.3578033
  24.2969513  65.5899811  75.2352676  24.6557961  64.9023743  75.6639557
  40.2615852  12.7293329  66.6040344  40.1939392  12.3217659  67.4674759
  39.4763145  13.2720842  66.5331879  40.1706276  12.7437496  66.6885605
  50.2504234  27.3286190  60.1415749  49.8027534  27.9639702  60.7002678
  49.7486992  27.3310871  59.3264046  50.1491814  27.3966370  60.1142197
  58.1931572  53.7349968  81.9637680  58.8818932  54.3991318  81.9353485
  57.4019737  54.1985397  81.6892014  58.1822319  53.8552475  81.9314651
  24.4969597  32.7257347  49.7269783  24.1901321  33.5056038  49.2644882
  25.0842896  33.0637550  50.4030113  24.5268764  32.8449440  49.7497444
  19.3485088  35.1595535  78.5999451  18.9352684  34.3076172  78.7402344
  19.6835232  35.1186523  77.7042236  19.3401642  35.0643387  78.5193863
  41.5807343  42.3308563  38.7695923  42.5206070  42.2416420  38.9274254
  41.3409615  41.5349579  38.2949600  41.6553955  42.2364655  38.7358131
  57.1186447  14.5355320  66.2785110  58.0057907  14.1766367  66.2985229
  57.1471291  15.2783718  66.8815231  57.2162895  14.5764771  66.3449478
  24.1959801  50.3393288  61.6691818  23.7965088  49.4698029  61.6450806
  24.8980694  50.2984352  61.0198479  24.2282505  50.2422447  61.5973663
  54.5972710  60.2975655  57.4320564  54.8544540  59.5158348  57.9209137
  54.3900261  60.9444199  58.1064949  54.6025963  60.2831879  57.5561104
  50.0854340  37.5286026  94.8591766  49.6468353  38.1570930  95.4326477
  50.1550827  36.7321472  95.3855209  50.0460854  37.5106888  94.9764633
  39.2701492  64.8747864  56.6625900  38.9500008  65.7586746  56.8427963
  39.8208275  64.6612930  57.4158592  39.2947350  64.9462814  56.7621422
  51.3395309  11.1208344  76.9794235  51.6344643  10.4756298  76.3368073
  51.2591095  11.9347343  76.4820862  51.3624115  11.1388245  76.8578568
  62.0326614  56.4697876  47.8963737  61.1756516  56.7988777  47.6253166
  62.0036812  55.5339203  47.6975403  61.9381752  56.4050789  47.8462639
  46.0055962  26.5233173  54.9857941  45.9029274  26.4423981  55.9340286
  46.9513779  26.4858761  54.8432312  46.0955086  26.5106945  55.0717163
  60.9446602  63.5023689  86.3000641  60.3612823  64.2545547  86.1994858
  60.4963531  62.7891197  85.8456192  60.8346405  63.5065231  86.2408676
  56.8373680  46.8402519  47.8818855  57.4339867  46.8834000  47.1346092
  57.3726044  46.4941635  48.5960197  56.9580688  46.8079491  47.8783493
  61.0282555  37.5674744  40.9877815  61.5674744  37.8475990  41.7273788
  60.4199181  38.2928925  40.8465691  61.0208855  37.6747093  41.0515938
  54.3912163  10.8903370  51.2348633  55.2136993  11.2310505  51.5865250
  54.2463646  10.0737705  51.7128448  54.4634743  10.8395920  51.3233337
  31.4844589  26.3117752  48.7886009  31.8091412  25.4478436  49.0424385
  30.7590847  26.1290607  48.1913681  31.4417324  26.2001572  48.7519798
  65.2671585  52.7279549  91.2441330  65.1723785  51.7861137  91.3862610
  65.4223480  52.8138161  90.3035126  65.2735901  52.6366692  91.1589813
  61.9553452  10.7018642  68.3254395  62.1068764  11.4962664  68.8375015
  62.5655670  10.7701874  67.5911331  62.0365829  10.7938690  68.3017349
  43.1453018  16.3128777  75.8916397  43.8761749  15.8572903  75.4739227
  43.3534813  16.2936211  76.8257294  43.2454414  16.2622375  75.9467163
  27.7260971  37.9870834  94.1169586  28.5013504  37.5517998  94.4715652
  27.3500996  38.4526901  94.8639984  27.7686787  37.9903221  94.2344437
  54.3825912  18.3955002  57.0499229  55.3080902  18.1868858  56.9227753
  54.3566704  19.3512230  57.0962868  54.4785233  18.4751701  57.0413094
  22.8070679  20.3924713  82.0245285  23.3389797  20.8201618  82.6956406
  23.0308094  20.8499413  81.2140350  22.8876534  20.4868660  82.0096588
  45.4908562  47.4944038  93.3240662  45.4613914  46.9088669  92.5674362
  44.5722771  47.6789513  93.5200195  45.3897514  47.4516373  93.2642822
  54.8086853  30.6219101  84.9011612  54.2901039  31.1720009  85.4882736
  55.4731483  31.2117043  84.5449829  54.8242416  30.7434692  84.9257889
  20.5371304  49.7337074  63.8082504  21.2629871  50.3248253  63.6083908
  19.7514515  50.2564583  63.6480293  20.5307522  49.8524857  63.7698555
  62.6022682  45.8611298  81.3528900  61.6796265  45.6922455  81.5437851
  63.0531807  45.0614319  81.6238022  62.5519524  45.7578430  81.4021454
  77.9666519  52.2645493  54.7652245  78.0378799  51.3227806  54.6096001
  78.7523575  52.4847145  55.2656593  78.0580215  52.1875992  54.8019943
  66.6772614  37.4644928  51.7275543  67.2132187  37.9642067  51.1117134
  67.0379944  36.5784760  51.6948433  66.7728882  37.4232941  51.6583939
  55.0405960  26.4410057  42.1569214  55.5395775  27.1136074  42.6204414
  55.6929588  25.9790497  41.6303711  55.1633759  26.4634705  42.1501999
  50.7160225  46.5119972  86.4499664  50.2388954  47.2380562  86.0482025
  51.1910057  46.1068611  85.7243729  50.7158012  46.5462189  86.3297424
  72.2524872  58.5267448  68.4383087  71.3688202  58.8693199  68.3041306
  72.3014297  57.7600937  67.8672791  72.1634750  58.4815216  68.3631134
  54.9667778  62.0825996  91.5665131  54.3046684  62.6003227  92.0245667
  55.4015236  62.7083588  90.9871521  54.9425278  62.2045403  91.5535736
  33.3500214  35.2117462  65.5531387  32.9218788  35.0538063  66.3945694
  34.1881523  34.7544479  65.6213074  33.3937492  35.1461411  65.6501465
  80.2120667  40.1506615  62.3166847  80.8956604  39.5832901  61.9602776
  80.4077911  41.0161057  61.9575996  80.3058395  40.1824493  62.2403870
  50.3054619  34.8668633  77.8554306  49.6072083  35.1990089  78.4196396
  51.0080719  34.6271858  78.4596863  50.3059235  34.8767242  77.9800262
  52.2284508  71.5696259  71.8594513  52.6307793  72.4246292  72.0121231
  52.8862228  71.0801620  71.3654785  52.3415031  71.6086121  71.8230591
  65.1807098  18.5835857  49.8479576  64.6569061  18.4718208  50.6412849
  65.8424606  17.8938522  49.8987427  65.1953964  18.4981117  49.9379768
  37.1082268  19.3665962  63.0150146  37.4976234  20.0406094  62.4579620
  36.9433479  18.6325760  62.4231873  37.1321716  19.3601971  62.8924980
  27.6976795  52.4273453  84.1726379  26.8653336  52.6243401  83.7429581
  28.2512226  52.0785027  83.4739685  27.6679497  52.4111557  84.0522995
  76.3446732  38.5193634  59.6447411  75.7393570  38.8805237  58.9971313
  76.7341003  37.7599792  59.2112579  76.3216629  38.4768982  59.5294571
  33.8553314  40.6160660  44.0032272  34.4636345  40.5241966  44.7365494
  34.4165764  40.6418610  43.2282639  33.9800568  40.6090202  43.9987869
  70.8981781  63.3299370  63.4910812  70.3683929  64.1239929  63.5621490
  71.8010941  63.6359673  63.5765800  70.9379425  63.4472542  63.5077782
  57.2017212  29.6371803  74.1705704  57.2764511  28.9488602  73.5096130
  56.2614098  29.8027878  74.2386475  57.1094131  29.5814400  74.1073456
  34.3786011  28.2783852  74.4683380  34.6054802  27.4481277  74.0494919
  34.7554207  28.2147636  75.3459320  34.4429855  28.1830616  74.5172577
  24.1686077  61.5928612  82.8535004  23.7516422  61.7725563  82.0108490
  23.5131779  61.0969658  83.3441467  24.0542450  61.5591393  82.8159637
  25.9566097  70.4703751  67.5146561  26.8890724  70.5161743  67.7259598
  25.8662987  70.9896851  66.7156525  26.0464191  70.5306320  67.4519806
  40.2520599  42.8339958  81.3549805  40.1936569  42.9609070  80.4080353
  40.4012604  43.7120895  81.7055817  40.2617455  42.9411697  81.2913895
  60.4917259  22.5024261  91.1055069  61.1009140  22.0789795  90.5006866
  60.8116875  23.4017105  91.1772308  60.5908089  22.5531712  91.0486603
  26.4423904  59.1531410  81.7013474  26.2383518  58.2180099  81.6902237
  26.2680244  59.4256325  82.6022186  26.4020348  59.0824738  81.7962341
  64.7800293  57.2214127  83.9338455  64.3338547  58.0391960  84.1538086
  64.5226059  56.6140480  84.6274414  64.7049942  57.2438507  84.0312729
  44.7185059  45.1657333  98.1789093  45.4973145  45.3702011  98.6964874
  44.6310234  45.9039841  97.5759430  44.7922325  45.2662659  98.1698151
  25.1729736  55.4162979  59.8333740  25.6579819  54.6474953  60.1332779
  25.5731716  56.1493759  60.3009949  25.2673759  55.4124908  59.9152222
  42.8781662  57.9680977  76.7328415  43.3062630  58.3701172  77.4887161
  43.5872612  57.5332756  76.2591858  42.9994354  57.9645958  76.7629395
  34.8126640  11.1533680  55.5265770  35.4933243  10.5383492  55.7998734
  35.2400131  12.0095530  55.5501175  34.9308243  11.1790838  55.5582314
  53.6612892  37.6151657  95.3764038  54.5597801  37.3291397  95.2116852
  53.4563332  37.2719994  96.2461472  53.7352409  37.5480728  95.4515915
  56.9255638  32.2057190  93.7944794  57.4222603  31.8901405  93.0395355
  56.0665512  31.7929058  93.7055664  56.8869171  32.1280403  93.7044983
  67.6089401  33.5152931  68.9748840  67.4556885  32.9266701  68.2357941
  66.7494659  33.6142387  69.3844833  67.5009460  33.4630737  68.9397507
  64.6255112  35.2690697  45.1653290  65.5179291  35.6145630  45.1864700
  64.4562988  34.9875870  46.0644226  64.7026291  35.2758904  45.2634659
  28.0545712  51.5053139  42.0503502  27.3301010  51.7365494  42.6316376
  28.7247887  51.1484833  42.6331902  28.0487862  51.4919167  42.1744881
  78.1918564  44.5143547  78.3767014  77.7112732  43.6958122  78.2531815
  78.4787445  44.4882584  79.2895203  78.1712189  44.4242783  78.4608688
  36.5920982  30.9584904  77.9931259  37.1753426  30.3041916  78.3777695
  35.7259598  30.7383957  78.3360291  36.5619278  30.8652458  78.0707092
  25.1915379  46.2633324  93.7181778  24.5695782  45.8462219  94.3143463
  24.6925182  46.9689522  93.3066940  25.0719929  46.2940979  93.7378693
  50.8309402  59.1551323  50.6380081  51.6456566  59.3372498  50.1697083
  50.7165947  58.2079697  50.5602684  50.9056320  59.0735474  50.5797806
  17.9927711  32.1395874  49.2494926  17.5154572  31.3727779  49.5663528
  18.4073658  31.8453636  48.4384651  17.9860821  32.0264435  49.1967926
  47.0800552  46.1079826  39.2844963  47.2117348  46.3662186  38.3722458
  47.1521873  46.9252396  39.7775726  47.1017876  46.2226753  39.2397957
  75.4235992  28.4297276  60.0388336  75.4584885  28.7528591  60.9391670
  75.1280823  29.1818047  59.5257225  75.3958054  28.5443878  60.0801315
  33.8300056  64.1584320  65.5678024  34.5516243  64.4564590  66.1215897
  34.2478638  63.9091148  64.7435074  33.9515266  64.1636276  65.5389481
  66.8480301  55.2955666  61.3766327  67.1805420  55.3394966  60.4801178
  66.7928619  56.2092323  61.6566582  66.8776016  55.3976898  61.3108902
  11.8485098  46.5390968  56.3849678  11.7407026  46.4996567  55.4346771
  12.4243679  47.2898750  56.5297241  11.8984232  46.6149521  56.2990646
  22.4370804  33.1932983  40.8685112  22.8822613  33.6711311  41.5683098
  22.5410156  32.2714195  41.1042519  22.4956398  33.1459389  40.9682808
  34.5452728  75.6870956  64.0656204  34.4232178  74.9396591  63.4802284
  34.1347580  75.4173965  64.8871841  34.4884796  75.5786209  64.0908127
  19.0818233  37.7044258  75.1531372  19.3558903  37.7736053  74.2386246
  19.4264545  38.4957581  75.5669632  19.1478024  37.7961884  75.0997391
  38.9457817  33.3938980  38.3850060  38.8000870  32.6757050  39.0007973
  39.3229027  34.0937462  38.9181366  38.9704666  33.3919411  38.5075264
  35.3751106  73.1926041  70.8741302  36.1311684  72.6135788  70.9708328
  35.4589920  73.8182373  71.5937042  35.4646835  73.1975784  70.9611816
  69.5011139  31.9384041  41.7843895  69.0737457  31.5997677  42.5710907
  70.0326843  31.2081871  41.4674377  69.5122375  31.8244190  41.8344879
  29.1768837  69.3245010  51.5733681  29.5668831  68.4506226  51.5947838
  28.7333355  69.3681488  50.7262650  29.1711712  69.2359619  51.4853172
  32.8311234  13.8884754  80.8874130  32.3952942  14.6866159  81.1861649
  33.4751472  13.6976414  81.5693512  32.8533287  13.9532394  80.9919968
  63.0999680  15.6062317  82.4311218  62.6600266  15.0937328  81.7528687
  62.5535240  16.3852425  82.5349503  62.9947739  15.6346540  82.3698654
  52.8099556  35.1586456  94.7850113  52.9255066  36.1001167  94.9135361
  51.9078407  34.9888306  95.0562592  52.7260818  35.2409401  94.8276443
  55.5436821  34.6879272  48.1960716  56.3389359  34.4390373  48.6670914
  54.9738426  33.9220810  48.2667656  55.5677185  34.5797195  48.2538414
  49.1858253  30.0937519  75.0856552  48.5129318  29.8052177  75.7022629
  48.7667007  30.0315266  74.2273483  49.0693665  30.0563488  75.0598831
  49.8352318  58.0306053  63.8948059  50.5807610  57.9740829  63.2971382
  50.1100769  58.6598434  64.5617142  49.9440498  58.0916824  63.9022026
  58.8687401  24.4471092  74.7819519  58.6684875  24.2168541  73.8747025
  58.6352654  25.3728142  74.8512344  58.8224831  24.5212746  74.6925888
  31.2119656  52.5384827  60.3084145  31.6656399  53.1320763  60.9067841
  31.0883141  51.7359123  60.8151894  31.2471638  52.5162010  60.4262619
  18.2465649  55.5222588  69.0961990  18.4310417  55.2017479  68.2133102
  17.9934330  54.7403259  69.5868378  18.2392426  55.4046974  69.0543747
  33.4868660  14.1009188  48.4387627  33.2325249  13.9647598  49.3514481
  32.7344704  14.5413399  48.0435944  33.3795090  14.1333666  48.4939537
  46.4540634  10.7436018  55.0853004  47.1549911  11.3234062  54.7873726
  46.3821831  10.0817051  54.3975868  46.5211449  10.7348471  54.9801941
  23.4815254  36.5659676  52.3349571  22.9730930  36.8323326  53.1009636
  23.0214214  36.9593430  51.5934753  23.3782425  36.6363182  52.3375740
  57.8325348  37.4513741  89.0826111  57.4474831  38.3108711  88.9116287
  58.5902100  37.6345825  89.6381302  57.8722763  37.5625725  89.1236191
  12.5811777  47.8375893  67.6923904  12.5576391  48.0886879  66.7690201
  12.3079910  48.6257019  68.1619492  12.5495338  47.9484138  67.6439972
  28.0020142  21.2454147  49.5196304  27.8200455  20.3437004  49.2550049
  27.8141308  21.7666512  48.7390900  27.9625721  21.2048378  49.4081764
  46.8098297  22.9785633  93.8091583  47.0574875  22.0737476  93.9994583
  46.6711082  23.3748817  94.6693497  46.8214455  22.9243393  93.9211807
  71.8656235  24.2734833  70.8549423  72.1009140  24.7206078  70.0419540
  72.5158997  24.5734348  71.4900970  71.9600677  24.3531494  70.8359756
  53.9088211  59.2058182  38.7047768  53.8593636  59.5430069  37.8102989
  54.7681580  59.4865074  39.0193825  53.9951897  59.2717133  38.6429367
  56.0591354  59.4747124  92.5358810  56.5322189  59.1284714  91.7792282
  55.7911835  60.3540382  92.2689743  56.0810089  59.5315628  92.4267197
  73.9623795  43.1518745  49.7437286  74.3262787  42.3370056  49.3976402
  73.5519638  43.5711594  48.9874229  73.9574127  43.1096954  49.6261711
  51.2524948  75.2607574  50.8985863  51.3897018  76.1241989  51.2882881
  52.0864449  74.8072586  51.0214310  51.3560562  75.3044662  50.9532471
  30.5829086  32.6862907  61.6638947  30.9332199  32.5341911  62.5416107
  31.1706104  33.3376236  61.2809982  30.6829414  32.7395287  61.7166634
  64.9852600  61.1386299  63.1968231  65.7218781  61.3794861  62.6350403
  64.3662109  60.7068558  62.6081085  64.9977951  61.1182709  63.0741386
  28.1836586  61.9159508  84.1459045  28.7651920  62.1530075  84.8682938
  27.8565063  62.7532806  83.8171310  28.2107868  62.0305176  84.1878815
  50.0996170  28.1195812  81.3463898  49.3143806  27.8808708  81.8389740
  49.7800674  28.3121185  80.4648819  49.9818001  28.1146622  81.3049088
  38.1551323  34.7563248  36.1513100  38.4698639  34.1922569  36.8577118
  38.2814598  34.2379875  35.3565788  38.2021675  34.6408958  36.1418877
  47.9836655  11.5356808  48.6080971  48.1479340  11.8038836  49.5121536
  47.2490234  12.0807657  48.3262901  47.9228439  11.6224098  48.6744537
  17.3578033  57.3746529  60.2341309  17.8406811  56.7592468  60.7858047
  17.9799042  57.6220436  59.5500145  17.4756393  57.3354073  60.2200050
  66.3728943  38.8602295  92.9602737  66.6918335  39.6016388  93.4748993
  65.4540863  39.0658798  92.7879181  66.3089447  38.9612236  92.9967728
  53.2815704   7.7162838  58.9253197  53.5970650   8.4886475  58.4561157
  53.6258163   7.8178983  59.8126793  53.3519287   7.8094859  58.9699097
  58.6511307  19.9005318  75.9213486  58.4396935  19.4488144  75.1043549
  59.2826271  19.3270607  76.3556061  58.6959267  19.7912025  75.8805313
  24.6463032  58.2410431  71.3364868  23.9200115  57.6554413  71.1224899
  25.0297852  58.4666367  70.4889832  24.6097488  58.2026558  71.2232971
  33.5932732  60.9848709  75.5052109  33.1243668  60.8162346  74.6879425
  34.4140396  61.3936310  75.2304688  33.6307945  61.0104790  75.3887558
  42.7658348  47.9676666  93.4197083  42.1981316  47.4477348  92.8508224
  42.1637840  48.5183868  93.9201813  42.6410866  47.9709473  93.4124146
  34.8856430  66.4101715  78.5568848  34.1665344  66.5833511  77.9493103
  34.8685837  65.4616165  78.6840515  34.8071289  66.3274918  78.5056458
  48.6312790  20.7321892  67.7646408  48.1758194  20.9542828  66.9525604
  48.1923866  19.9408417  68.0766754  48.5359039  20.6714840  67.7113190
  61.3417664  47.3107986  87.1211014  60.6104317  47.3404961  87.7379684
  60.9387283  47.4536514  86.2647324  61.2207909  47.3291969  87.0955658
  34.6684380  34.3706856  77.6440430  35.3397980  34.6046715  77.0031357
  34.5615425  35.1583481  78.1773376  34.7286339  34.4796371  77.6325684
  20.4183216  51.9091721  80.2671738  20.2731266  51.1872253  80.8786774
  19.5982780  52.4027138  80.2802353  20.3153877  51.8848152  80.3337784
  38.1041336  28.4220924  69.6709213  38.1966934  28.7342529  70.5710297
  38.9699593  28.0821400  69.4450684  38.2063408  28.4191303  69.7428131
  25.3924255  42.5604706  56.3428612  26.3254433  42.3473282  56.3595467
  25.3349323  43.4174805  56.7653084  25.4857922  42.6291351  56.3896866
  66.0307159  35.2275658  63.3291168  65.9588318  34.8639832  64.2116470
  65.9622421  36.1741486  63.4537315  66.0157623  35.2897415  63.4365196
  72.2863235  41.2083740  58.1570549  72.1061020  42.1442795  58.2455292
  73.2289047  41.1600113  57.9974213  72.3676224  41.3030243  58.1494637
  24.8062973  43.8108177  42.0837479  24.8441925  43.2339745  42.8466721
  23.8716049  43.9020233  41.8986435  24.7106609  43.7590218  42.1453705
  36.9385414  41.2357407  97.1499329  37.1512833  40.4612808  96.6291809
  37.7832451  41.5417175  97.4802246  37.0513039  41.1857834  97.1296234
  38.7371101  16.2437534  72.8419647  38.9970512  15.5776043  72.2056503
  37.7980499  16.1044655  72.9644699  38.6646881  16.1578598  72.7871780
  24.7680912  33.3924294  38.8409538  25.5064697  33.5230637  39.4359016
  24.0094013  33.7171478  39.3259087  24.7659245  33.4409866  38.9561157
  38.2497177  47.4583969  94.1341171  37.4888878  47.4944534  94.7138367
  38.3029823  46.5411797  93.8656006  38.1742592  47.3644295  94.1673126
  68.0126190  38.6134872  88.0821228  68.1047974  39.4342728  87.5983429
  68.7499313  38.6111069  88.6925049  68.1010666  38.7007637  88.0956192
  43.1245461  74.1524048  68.3551636  42.2884140  73.9871979  68.7908554
  43.7299728  74.3560410  69.0680618  43.0999374  74.1564941  68.4776459
  22.8117256  17.2127266  74.4928131  23.3920689  16.7292423  73.9048691
  23.1152229  16.9831448  75.3711243  22.9059792  17.1366806  74.5237732
  44.8793144  32.4580879  84.5757141  44.7048264  33.2525673  84.0711365
  44.0582008  32.2805595  85.0344925  44.7731400  32.5238838  84.5708313
  59.0351334  43.4418907  85.5979004  58.5205765  44.0639877  86.1121597
  59.8313141  43.9213066  85.3687820  59.0651703  43.5593567  85.6283035
  49.5280991  30.9437809  64.2182388  48.6405640  30.7875004  64.5408859
  49.8273811  31.7127151  64.7034225  49.4653664  31.0091190  64.3043823
  62.7546844  15.8361712  75.9754715  63.1910515  16.5371208  76.4597092
  62.2298660  16.2909241  75.3166885  62.7452507  15.9594154  75.9568634
  66.3502502  59.7536659  58.7701530  66.5539398  59.5513077  57.8570290
  66.8770599  59.1348267  59.2758751  66.4281540  59.6660957  58.7267113
  12.1707525  43.4407005  54.5490761  12.6223536  43.5998726  55.3779068
  12.2304230  44.2730217  54.0801239  12.2252750  43.5464363  54.5874519
  56.0624428  24.4217033  60.0929031  55.2434502  23.9618282  59.9085197
  56.4811935  24.5174522  59.2375031  56.0197639  24.3828735  59.9820213
  20.1364231  50.9281807  53.3724823  19.1943626  50.7642097  53.4157562
  20.2419415  51.8126144  53.7229919  20.0472126  51.0050087  53.4144783
  55.8885307  35.9431267  85.9583054  55.3185310  35.2678070  86.3260956
  55.8586578  36.6555824  86.5968704  55.8245621  35.9470901  86.0656357
  57.9343987  34.1890945  61.0891609  57.2764320  33.9605370  60.4326019
  57.4272194  34.5091286  61.8352013  57.8101425  34.1988525  61.0987015
  71.7218018  60.6612053  62.6162605  72.1970825  60.3263855  63.3766937
  71.4250259  61.5311661  62.8833046  71.7408447  60.7182732  62.7258301
  46.3479385  21.8793945  57.9032288  46.9683533  21.4397202  58.4845963
  46.8980827  22.3288879  57.2617149  46.4727631  21.8804436  57.8968086
  35.9860611  66.8971176  87.7360458  36.3233833  66.1603546  88.2455826
  35.1225624  66.6085587  87.4405136  35.9299545  66.7877884  87.7588577
  77.8262100  50.2719345  62.4275818  78.1713943  49.8918610  63.2354279
  78.5652390  50.2538757  61.8195114  77.9418259  50.2294769  62.4488869
  33.0986290  57.6914787  71.3428345  32.1617661  57.5847588  71.1781158
  33.1575928  58.4721832  71.8935165  33.0050049  57.7633514  71.3839874
  48.6434860  36.7991333  56.0642929  49.4764671  36.6387596  56.5077667
  48.0933456  37.2119827  56.7299728  48.6736488  36.8260612  56.1825752
  48.7526054  31.9452400  46.7870560  48.7408295  32.3854446  45.9371605
  49.5817223  32.2125015  47.1837540  48.8397675  32.0206871  46.7387238
  57.3789864  49.9556007  42.5644608  56.9898949  49.5224380  41.8047180
  57.0045052  50.8364563  42.5558014  57.2975578  50.0033379  42.4825172
  50.8480339  37.8931808 100.2335281  51.2372322  37.8491821 101.1069260
  51.3945122  38.5196724  99.7590714  50.9478111  37.9553032 100.2760696
  73.7427444  49.6720428  48.7614288  73.5935440  48.9797707  49.4054184
  74.5099716  50.1419258  49.0882912  73.8086548  49.6483307  48.8649635
  47.7610168  75.9734802  68.4988632  47.3642387  75.9153976  67.6297226
  47.7534637  75.0740128  68.8262100  47.7178917  75.8713531  68.4410934
  45.6659660  50.6248055  30.6047974  45.3046532  49.8582802  31.0499039
  46.3726616  50.2755013  30.0618401  45.7028008  50.5058060  30.5943642
  31.4649010  50.6137314  71.5169525  31.0527592  50.8226471  72.3552399
  31.5555534  51.4591599  71.0773392  31.4306164  50.7261696  71.5594711
  46.7432022  61.1571236  46.4057312  46.8066101  61.7590752  47.1472664
  47.0436783  61.6693764  45.6550369  46.7820053  61.2759438  46.4047546
  52.5923157  52.5613060  87.9297562  53.0916443  52.8158951  88.7057037
  51.9047775  53.2235603  87.8594513  52.5722427  52.6590767  88.0049973
  54.7639542  54.4969406  75.7520828  54.3377037  53.6697884  75.9765167
  54.2429047  54.8464699  75.0291901  54.6629295  54.4460030  75.6989288
  50.2967072  53.6752853  92.0998383  50.4176369  53.8278809  93.0370331
  50.9181595  52.9786224  91.8884506  50.3758698  53.6172752  92.1772385
  35.5522614  46.9022903  35.6800613  35.0751839  47.6925468  35.4268227
  36.1262283  47.1866264  36.3913574  35.5625877  47.0168915  35.7289124
  49.0852203  47.5159645  78.1526031  49.3761063  48.3709641  78.4697723
  49.8516045  46.9508553  78.2502594  49.1979713  47.5468750  78.1968384
  44.3453674  39.0566101  32.8770866  44.5852585  38.1934547  33.2141876
  43.5908699  39.3185730  33.4046707  44.2904892  38.9925003  32.9692955
  17.3589172  57.3649254  77.9184113  18.3087578  57.2468414  77.9282227
  17.1994762  57.9633179  77.1885300  17.4432068  57.4161415  77.8416138
  32.5210381  38.6819382  81.3642960  32.3091164  37.7487221  81.3845901
  32.6629143  38.9153519  82.2816849  32.5135689  38.6073151  81.4642868
  35.7297783  58.1627808  71.0865860  34.7906151  58.0160789  70.9739914
  35.8812370  58.0369568  72.0233154  35.6457787  58.1337166  71.1744766
  29.1726513  59.0347061  82.8477478  28.6654167  59.7956696  83.1303711
  30.0762901  59.2500114  83.0786362  29.2149258  59.1388168  82.9025192
  22.9970264  27.9058933  50.3952484  22.1819191  27.9182835  50.8969231
  23.0141468  28.7505283  49.9452133  22.9119282  27.9972858  50.4007530
  54.0852203  73.3821030  60.8616066  53.7049179  72.5373764  60.6206818
  53.3319397  73.9291534  61.0841484  53.9643326  73.3503647  60.8596458
  56.7532196  45.0152397  62.4819565  56.7870369  45.9681816  62.5654716
  56.4885063  44.7080574  63.3490219  56.7285995  45.0841026  62.5833244
  49.8010902  13.0696545  47.4138374  49.1656342  12.4770422  47.8153763
  50.4231300  13.2644634  48.1147995  49.7996597  13.0272312  47.5314064
  54.3525429  37.9655685  34.2836189  54.1199760  37.0472298  34.1464958
  54.6989326  37.9943352  35.1754799  54.3646812  37.8707047  34.3641014
  63.0374527  21.0258808  49.0982819  63.5593758  20.9391747  49.8959694
  63.5295982  20.5405216  48.4361229  63.1455994  20.9648743  49.1127319
  71.7670135  38.9092522  78.6980438  71.9797287  38.1573105  79.2508316
  72.1668091  39.6555481  79.1446381  71.8323288  38.9086571  78.8046265
  45.4714775  39.9593925  36.9457474  44.9642067  39.8201218  36.1460609
  45.7639694  40.8690033  36.8884850  45.4485703  40.0415421  36.8543663
  25.9654598  51.9338989  72.2444000  25.7693863  51.3208427  72.9528809
  26.6641788  51.5092430  71.7467194  26.0190639  51.8232307  72.2668839
  33.7404175  38.5393295  91.9826431  33.5398483  39.1637840  92.6798325
  33.3806610  37.7088203  92.2941742  33.6806602  38.5173531  92.0902176
  67.0571289  54.2702446  56.6772270  67.9275284  53.9770241  56.4076118
  66.4660263  53.5857430  56.3637505  67.0869141  54.1659813  56.6150398
  28.0240154  18.0444393  56.9362221  28.1588650  18.9666023  57.1545372
  27.1917534  18.0294113  56.4636307  27.9496422  18.1411781  56.9091034
  46.5386276  39.7577591  88.4187546  47.4093857  39.3611069  88.3926697
  45.9974098  39.1832619  87.8771973  46.5737648  39.6541939  88.3582230
  64.4624023  51.3337173  75.8201065  65.1884079  51.0176506  75.2822723
  63.7259941  50.7697411  75.5837631  64.4612885  51.2398682  75.7375488
  18.5569458  34.7090111  84.2047424  18.3948174  34.4123917  83.3092117
  19.4039421  35.1527100  84.1604309  18.6299763  34.7247009  84.1045151
  68.5539474  60.5375938  54.2232780  69.3790970  60.3758049  53.7659264
  68.0548172  61.0954704  53.6267090  68.5887222  60.5798264  54.1108856
  44.7299500  27.7664642  51.0161896  44.9026184  27.4754467  50.1208038
  45.4767265  28.3238010  51.2351036  44.8279953  27.7948647  50.9440498
  27.8337517  58.7841949  42.1329498  27.3418941  59.2020149  42.8398705
  28.7049847  58.6377487  42.5013809  27.8742085  58.8131332  42.2476273
  20.0276089  38.6531105  83.4315186  19.3120213  39.0378380  83.9376373
  19.8399277  38.8995552  82.5258331  19.9312840  38.7204170  83.3889084
  39.8372803  29.4009380  63.5022545  39.1273575  28.8001747  63.2757034
  39.6423569  30.1984692  63.0101395  39.7407875  29.4219227  63.4256134
  62.0593376  38.1203156  46.7554245  61.5596352  38.8826065  46.4631310
  61.9677811  38.1248932  47.7082253  61.9962845  38.2020874  46.8258667
  38.2708588  51.0892067  68.4649353  39.2014275  51.1117325  68.2418671
  38.1523018  51.8197823  69.0719376  38.3574524  51.1695175  68.5058746
  40.5736923  44.9961510  94.5368118  39.6944046  44.6178818  94.5364456
  40.5913620  45.5604362  95.3097916  40.4818039  45.0159912  94.6192093
  27.5749531  64.6396790  74.6212082  28.3616257  65.0344772  74.2450256
  26.9638691  65.3699036  74.7191238  27.5936775  64.7596512  74.5915375
  56.8178215  27.7238026  58.1448746  57.6834564  27.8541698  57.7576866
  56.2089462  27.8436718  57.4160881  56.8452034  27.7504883  58.0258636
  76.8399124  49.8277512  75.0240479  76.0828018  49.8550186  75.6090927
  77.3824081  49.1177483  75.3673172  76.8170395  49.7549477  75.1230392
  41.0442772  67.8407516  77.4638519  41.6808968  67.7522354  78.1731644
  40.7913589  66.9414062  77.2554169  41.0852013  67.7353973  77.5172729
  74.2654800  57.5092468  65.4354706  74.5327072  56.8164902  64.8313904
  74.7404175  58.2844887  65.1360321  74.3446274  57.5180397  65.3391190
  30.0718822  55.1226273  40.4314308  29.6591454  54.3285141  40.0919113
  29.4654331  55.8258362  40.1991692  29.9631977  55.1129303  40.3704529
  43.8231201  40.7034683  40.1031647  43.5786781  40.8970299  41.0081596
  43.6902695  39.7595634  40.0158386  43.7828865  40.6234474  40.1903610
  70.6613388  66.2060394  59.6181183  70.0031128  66.6034546  60.1882172
  70.5364456  66.6359482  58.7720718  70.5778198  66.2942581  59.5886955
  22.0582676  56.9323730  67.6257095  21.7033787  56.1020660  67.3081055
  21.3175621  57.3610916  68.0544052  21.9414349  56.8895454  67.6375580
  54.4239578  49.7997284  92.8747711  54.2283440  49.0450058  92.3194733
  53.9608116  49.6213226  93.6932449  54.3537064  49.7002106  92.9028397
  30.9555874  20.0279045  58.9688721  31.1184635  19.1178379  58.7209206
  31.2366772  20.0812626  59.8823128  31.0029335  19.9365463  59.0398407
  61.0723915  52.6815872  91.2643356  61.4868126  52.2857704  90.4976425
  60.3802452  53.2354851  90.9032745  61.0427818  52.6984482  91.1440811
  22.7038040  43.4484177  44.7314377  22.2308064  43.1981010  43.9378166
  23.6256962  43.3089828  44.5148506  22.7516747  43.4068527  44.6237068
  22.4733944  46.4123878  39.3330956  23.3156948  46.5398026  38.8965988
  21.8551483  46.2552795  38.6194267  22.4972858  46.4092216  39.2104416
  59.8957062  55.9353180  81.8451614  60.4300232  55.7192230  81.0809479
  59.2951241  56.6124954  81.5337601  59.8886490  55.9844818  81.7304688
  37.4948845  32.9883957  64.0916214  38.3840599  32.6349907  64.1181335
  37.5269203  33.6671295  63.4174423  37.5931244  33.0230865  64.0225525
  41.9247131  32.1162872  76.2060089  42.1430702  31.3908234  76.7910461
  42.2837334  31.8562279  75.3576508  41.9862862  32.0111885  76.1779251
  62.0151596  53.7868118  47.5578003  62.7038841  53.6902618  48.2154961
  61.2178879  53.9361191  48.0660172  62.0035858  53.7924347  47.6821327
  55.8219681  54.5166893  87.3040543  56.6456833  54.9941292  87.4029465
  55.3804207  54.6237946  88.1465607  55.8627205  54.5790291  87.4044495
  48.4133339  64.0082855  58.1247787  47.7479782  63.9633751  57.4381065
  47.9690132  64.4274445  58.8617516  48.2949944  64.0482025  58.1301384
  44.0828781  46.5837059  86.1504440  43.9586639  46.4348831  85.2130890
  45.0325890  46.6247826  86.2626648  44.1709061  46.5722160  86.0624619
  35.7513618  54.8440590  56.5599709  35.9007072  55.7765617  56.7160187
  35.5811234  54.4800835  57.4287453  35.7491379  54.9046822  56.6692581
  35.2300987  74.6936188  73.4997101  35.3215637  75.6353760  73.3549881
  34.2847404  74.5467682  73.5307617  35.1390305  74.7784042  73.4875870
  26.6617508  63.2493477  78.9965515  27.5977631  63.1737480  79.1820145
  26.2528305  63.3323936  79.8580170  26.7179585  63.2501450  79.1082001
  17.6282253  54.6580772  66.0383453  16.9152260  54.0206146  65.9995728
  18.1089172  54.5298195  65.2205963  17.6034546  54.5764275  65.9470062
  52.1052628  55.9330902  70.3987427  52.8357353  56.5507736  70.4322662
  51.5002937  56.2407341  71.0737152  52.1186562  56.0317688  70.4742889
  53.3437576  63.1329079  73.2563629  52.5878830  62.7846832  72.7834778
  53.8959923  63.5171967  72.5754852  53.3220444  63.1367607  73.1333160
  30.9834614  25.0696583  69.8828659  30.9580784  26.0111656  69.7121277
  30.5102596  24.6800613  69.1476669  30.9302902  25.1285172  69.7862625
  43.5183182  65.2970047  64.9363861  43.6679382  64.5187531  65.4732208
  43.4393845  64.9606400  64.0437164  43.5258560  65.1781464  64.8984375
  31.4972630  46.3844414  49.5998268  31.0573807  46.8255196  50.3265839
  31.2024307  45.4756050  49.6574936  31.4189148  46.3345566  49.6834793
  63.2128906  59.6717110  47.6086006  62.7796822  59.3146973  46.8332901
  63.8146095  60.3316727  47.2641869  63.2308617  59.7040215  47.4891891
  27.2286873  14.7921391  54.0851593  27.9067898  15.4666290  54.1235733
  26.5106888  15.2015753  53.6023903  27.2244320  14.9077301  54.0377731
  80.7132263  45.7515678  67.6262665  80.4271393  44.8389473  67.6651154
  81.6690216  45.7040176  67.6465683  80.7846527  45.6491737  67.6325684
  37.8935471  37.7941246  34.6238976  38.2250023  38.6496887  34.8966103
  36.9764214  37.7941093  34.8979759  37.8310890  37.8853607  34.6822090
  68.6785278  36.6125870  71.1367950  69.2172546  37.0523415  70.4790573
  67.7791595  36.8396072  70.9004974  68.6400604  36.6836929  71.0414505
  65.8414001  53.1330986  73.1471481  64.9009857  52.9556046  73.1660690
  66.0583649  53.3712807  74.0484924  65.7642441  53.1395721  73.2452774
  37.9006729  47.6495628  48.6189346  36.9724617  47.8706093  48.5428352
  38.3369102  48.2293243  47.9945755  37.8482132  47.7349663  48.5442352
  53.9702377  16.1455441  52.9568291  53.0428429  15.9472008  53.0865707
  54.3398056  15.3387251  52.5980949  53.9107475  16.0383530  52.9324074
  69.8144608  55.8261032  69.2196274  70.2753601  55.9973564  68.3983688
  70.2104111  55.0209541  69.5530930  69.9058456  55.7584991  69.1675949
  32.7494469  42.1657410  58.1982460  31.9050751  41.7525864  58.3787079
  32.9931755  42.5833588  59.0243378  32.6853981  42.1662178  58.3055840
  26.6448174  56.2196503  55.2460365  26.5217266  55.2812119  55.3888779
  25.7783833  56.5392838  54.9943161  26.5392933  56.1536636  55.2344246
  38.2898293  13.8914671  55.8651657  38.2911606  14.7536907  56.2808571
  38.4579697  13.2797480  56.5819359  38.3079033  13.9181805  55.9859276
  55.2588806  66.5508728  85.5367432  54.3847466  66.8160477  85.8227386
  55.4503212  67.1207275  84.7918625  55.1860809  66.6399155  85.4878006
  59.7333412  15.3107138  53.4570160  60.6017838  14.9275951  53.5805664
  59.5354271  15.7304821  54.2941856  59.8048515  15.3146248  53.5594673
  56.4380531  53.6593361  78.5853653  57.3211670  53.7832794  78.2375565
  55.9961052  54.4919662  78.4190979  56.4850998  53.7613449  78.5305405
  62.2879028  45.7243881  58.2098770  61.5489922  45.3300934  58.6733246
  62.6050529  45.0311394  57.6310349  62.2429237  45.6084099  58.1975708
  54.7192917  31.5208702  92.5593262  54.2486305  31.3234959  93.3691025
  55.0915565  30.6817875  92.2880554  54.7088013  31.4103394  92.6167374
  13.6540642  40.3400612  50.3866501  13.1665983  40.1497574  51.1881409
  14.2304506  39.5845375  50.2717781  13.6635475  40.2391968  50.4598770
  36.6623039  23.0503731  44.0479927  37.5683594  23.3589077  44.0578613
  36.6689072  22.3072357  43.4447250  36.7596321  23.0040264  43.9847107
  63.2658539  63.5734901  71.7048264  63.2433624  64.5300140  71.7326202
  64.1863861  63.3598747  71.5524826  63.3616219  63.6527138  71.6915436
  33.8702850  54.9406853  70.1544800  34.6160927  55.2109070  69.6187897
  33.3113861  55.7166786  70.1957626  33.8902092  55.0522537  70.1017532
  58.5170326  59.4942703  89.8862915  59.0651970  59.1666183  90.5993118
  57.7580185  58.9110947  89.8803024  58.4945488  59.3971329  89.9616852
  63.0088997  32.5383453  41.6892471  63.1226501  33.4152908  41.3228378
  63.5653877  32.5301247  42.4680138  63.0803719  32.6309891  41.7332153
  53.5736694  17.2043228  88.3041763  52.8836479  17.7728405  88.6460724
  54.3720741  17.7275352  88.3749695  53.5852280  17.3207474  88.3481750
  53.8614578  17.2771912  73.5581512  54.6996498  17.5169868  73.9533539
  54.0900841  16.9646721  72.6827698  53.9752274  17.2694359  73.5069427
  47.4490852  15.5120468  85.8732681  46.6219749  15.3186874  85.4319916
  48.0028992  15.8889818  85.1895676  47.4199409  15.5316238  85.7532959
  55.0013695  48.2523155  80.1939240  55.4294815  48.5525742  79.3921814
  54.0734215  48.4418869  80.0553741  54.9480705  48.3045502  80.0936508
  50.4699974  75.6134109  67.8851776  50.5601654  75.7556000  66.9429092
  49.6320839  76.0182037  68.1093979  50.3902664  75.6717453  67.8086090
  41.9000816  37.4222870  50.8283844  41.7303314  36.6807899  50.2473488
  41.2532196  38.0798874  50.5727196  41.8129959  37.4133301  50.7391548
  55.9991570  76.5316925  58.5379562  56.4167442  77.3902283  58.6069832
  56.3157730  76.0492630  59.3016586  56.0774536  76.5718002  58.6267624
  52.8487206  65.0015869  43.1089211  53.5193558  65.2087250  42.4580841
  53.1301651  64.1679535  43.4858742  52.9502525  64.9347839  43.0797157
  57.0089607  67.9045486  48.5910034  57.9325027  67.7043304  48.7432823
  56.5344582  67.2629929  49.1196594  57.0568504  67.8147812  48.6636124
  77.8658142  27.0245247  60.8080444  76.9989700  27.1807537  60.4333839
  77.7439728  26.2733994  61.3887253  77.7603760  26.9610825  60.8300133
  54.5713348  47.8682747  90.7929382  54.9926758  48.1713371  89.9886551
  54.5540428  46.9148598  90.7096710  54.6144218  47.7989235  90.6982803
  41.5277481  33.4103661  94.5353317  41.1825333  33.9602699  95.2386551
  41.8120689  34.0305901  93.8639832  41.5212555  33.5351448  94.5387421
  71.1422577  44.5341034  50.5581207  71.5401306  43.7287369  50.8887405
  70.2066193  44.4268570  50.7293777  71.0848999  44.4367828  50.6116409
  59.2484093  53.5067406  35.8977776  58.6468124  52.7763748  35.7532997
  58.7087135  54.2884712  35.7800522  59.1266937  53.5122185  35.8698082
  58.0526352  70.9517746  69.5073395  58.8979454  71.1038818  69.0848007
  58.2139511  70.2273865  70.1118851  58.1599808  70.8907318  69.5267487
  43.5102882  31.9156876  79.7778473  42.6728249  32.3692398  79.8736649
  43.2947617  31.1123428  79.3041382  43.3979988  31.8783855  79.7375488
  34.3792801  13.4390860  58.3481789  34.8653412  12.8216963  57.8015480
  34.7458153  14.2951288  58.1266518  34.4701996  13.4645357  58.2662582
  42.5994415  66.7784729  83.8913193  42.7142487  66.0997467  84.5564499
  42.2982941  66.3052368  83.1156998  42.5795746  66.6556244  83.8795395
  54.4507027  24.5009537  56.0081253  55.2033501  24.6244984  56.5864792
  54.6546936  23.7055950  55.5161591  54.5527267  24.4293118  56.0173340
  57.1046181  57.0206261  78.5198059  56.1886368  56.7495880  78.5809402
  57.4281082  56.5942459  77.7262192  57.0414276  56.9462547  78.4417114
  41.6903992  68.1789246  63.0655899  41.4393501  68.6306915  62.2599144
  42.5502052  68.5385361  63.2838745  41.7553177  68.2654572  63.0029488
  12.3429852  39.0516853  67.9088364  12.5682230  38.3493118  68.5188904
  12.7006063  38.7633896  67.0690536  12.4051428  38.9460411  67.8843307
  18.1529064  33.3876572  81.7483521  18.9941616  33.0064240  81.4969711
  17.5192127  32.6845207  81.6060181  18.1750412  33.2720261  81.7063599
  25.1722488  52.6009254  68.5364456  24.7915287  53.0876503  67.8054276
  25.7475262  53.2311935  68.9700928  25.1929951  52.7200432  68.5047302
  50.8359146  69.4269867  52.2331467  51.1154633  68.7215195  51.6497078
  51.3664703  70.1792374  51.9707184  50.9223061  69.4319763  52.1429405
  32.4073181  35.4523239  89.7861862  33.0618820  34.7730598  89.6237411
  32.6647415  35.8376083  90.6237488  32.5045738  35.4209671  89.8581772
  39.1430969  30.0405693  52.0097008  39.7704277  29.9775600  52.7299232
  39.5138245  30.7028160  51.4264145  39.2495308  30.1044750  52.0243073
  59.4947014  41.2732544  50.4438019  60.4347610  41.3825302  50.5872650
  59.2733879  40.4671059  50.9100456  59.5713577  41.1989365  50.5088234
  54.6071968  31.5404739  57.5941162  54.6848755  30.7492294  58.1271515
  55.2368927  31.4139309  56.8843994  54.6826286  31.4426060  57.5752716
  54.9843445  73.6149445  64.3584290  54.1218452  73.9154968  64.0720901
  55.1337128  74.0702591  65.1870575  54.9082909  73.6955414  64.4162598
  27.1465549  59.4863358  74.4928589  26.2321281  59.2585754  74.3249664
  27.1112080  60.0847549  75.2390976  27.0452709  59.5258636  74.5545349
  37.0087128  64.8368607  89.1393127  37.6200409  64.5037613  89.7962570
  36.2028351  64.3427277  89.2897110  36.9879608  64.7486572  89.2254181
  38.0728302  45.8561668  45.8478966  38.1595573  46.5321083  46.5200653
  37.6016083  46.2867661  45.1346169  38.0318222  45.9741745  45.8435135
  29.4179096  52.3308029  49.1866074  29.3911419  51.4320450  48.8583717
  30.2067986  52.7054787  48.7948151  29.4991837  52.2749100  49.1098251
  31.5566540  43.8094597  40.8692360  30.6263466  43.9449272  41.0492706
  32.0071793  44.2716866  41.5760651  31.5054855  43.8731956  40.9638062
  34.7186546  30.2947273  57.0425491  34.7948723  29.8738995  56.1862068
  34.6942825  29.5681190  57.6651764  34.7241859  30.1723633  57.0176239
  51.8347588  17.7898026  76.7741699  51.5753479  18.1418800  75.9227066
  52.7911148  17.8297138  76.7685471  51.9090881  17.8316078  76.6827698
  51.9671822  60.4983406  40.3522835  52.6018295  59.8659706  40.0152855
  51.3086777  60.5683365  39.6611252  51.9646416  60.4383774  40.2426414
  30.8416634  30.7388935  74.0565643  30.3969212  29.9385014  73.7776184
  31.3964386  30.9760513  73.3134537  30.8533974  30.6788292  73.9475708
  52.9002495  58.8555870  55.7744484  53.4993629  58.1554527  55.5153694
  53.3667068  59.3267021  56.4648819  53.0138817  58.8311577  55.8204460
  38.4815979  60.2076950  37.4946594  37.6611404  60.0605850  37.0240860
  38.3466644  59.7930298  38.3467560  38.3797150  60.1477852  37.5353508
  20.4517612  39.0121307  70.0125198  21.0841999  39.6879005  69.7684097
  20.8715343  38.1893311  69.7614822  20.5639706  38.9964485  69.9597244
  31.9983025  61.1920700  81.7723083  32.9297791  61.0079994  81.8936005
  31.8595619  61.1135635  80.8284912  32.0828438  61.1640701  81.6845932
  74.1300507  48.9788513  76.8165207  74.6117096  48.1662674  76.6617737
  74.0627213  49.0396156  77.7694092  74.1742477  48.8986740  76.9016342
  41.4834251  59.8929138  43.8655472  42.2072449  60.4800644  44.0836678
  41.9063148  59.0628510  43.6455383  41.6057129  59.8670044  43.8653488
  65.3604736  34.1033478  70.7760849  65.3010712  33.6311188  71.6065598
  65.8505020  34.8980980  70.9869843  65.4064026  34.1377449  70.8871307
  75.3817825  48.2552643  72.4037781  75.9063416  47.4698601  72.5593948
  75.8776627  48.9607010  72.8193436  75.4906082  48.2467270  72.4646912
  62.7115669  52.2964935  72.8151550  62.7882080  52.7455673  71.9733200
  62.0492249  51.6214981  72.6671219  62.6491051  52.2724037  72.7095871
  39.5045280  30.3374939  96.9548111  39.2242889  29.4441204  96.7558746
  39.4162941  30.8065567  96.1250916  39.4652290  30.2922440  96.8451080
  54.9286232  71.5585098  80.2916183  55.8365211  71.5303345  80.5935364
  54.9295425  72.2098846  79.5902557  55.0255356  71.6249542  80.2490158
  30.1578083  23.6851559  56.7883720  30.9176807  23.2306385  57.1520233
  29.9754353  23.2278748  55.9674797  30.2193947  23.5879173  56.7396088
  31.5044193  58.3385010  52.9140396  31.4540882  57.6963272  52.2060089
  31.6344147  57.8141289  53.7042046  31.5129128  58.2141037  52.9227943
  40.7650642  18.0378799  82.6082153  40.9999733  18.2542191  81.7058640
  40.3804054  18.8428116  82.9551239  40.7490921  18.1467857  82.5489731
  26.9883690  38.5921059  69.5553436  26.2344704  38.0036697  69.5955124
  26.6490593  39.3885574  69.1469803  26.8717899  38.6142883  69.5160904
  71.3559952  23.3802319  66.8974915  71.1557312  23.5140896  67.8238754
  71.2717743  24.2497082  66.5061569  71.3256607  23.4872284  66.9545517
  29.2777843  49.7821808  59.9705086  29.1426811  48.8638229  59.7368317
  30.0718021  49.7789917  60.5050697  29.3480549  49.6839027  60.0025940
  67.4909058  25.0711269  43.5611115  66.9318695  24.2948437  43.5942612
  67.3626328  25.4211769  42.6794930  67.4176254  25.0256748  43.4706268
  57.5342865  50.8513069  58.8898239  58.1329765  51.5388412  59.1815300
  56.8145485  50.8770676  59.5203400  57.5213814  50.9273643  58.9881744
  53.7270851  66.4726257  53.4733009  54.3594971  66.6058044  54.1793900
  54.0103188  65.6634750  53.0475273  53.8247299  66.4005432  53.5031967
  38.5917130  64.2258835  66.1482315  38.2992325  63.4291878  66.5909042
  39.3291550  63.9425774  65.6077194  38.6391678  64.1107101  66.1378021
  20.7077274  47.0505829  79.5856094  20.5063477  47.7237778  78.9356232
  20.3763313  46.2392540  79.2006836  20.6509132  47.0358543  79.4752426
  34.3711243  29.6008186  78.8288879  34.1114426  29.0583420  78.0842285
  33.5836029  30.0984669  79.0488586  34.2594490  29.5960407  78.7729340
  28.9770355  54.2273865  64.7262039  28.3882294  53.5190315  64.9865341
  29.8531857  53.8936806  64.9191666  29.0076790  54.1162605  64.7745285
  25.0561466  30.2846260  81.4806137  24.3017178  30.0614357  80.9354019
  25.4494057  31.0419254  81.0469360  25.0176315  30.3415852  81.3762207
  39.1036148  30.0822449  45.3705826  38.9347878  30.9388294  44.9781532
  40.0580521  30.0191307  45.4064255  39.1873932  30.1668606  45.3325577
  42.5996361  65.0557022  90.4669952  41.7565498  64.9562378  90.0247955
  43.1206245  65.5939407  89.8710861  42.5652847  65.1024933  90.3562851
  51.9158707  44.8993034  47.5732193  52.7010574  45.3989677  47.7969398
  52.0157776  44.7002869  46.6422844  52.0102539  44.9313698  47.4978027
  72.8219070  21.2070255  73.3920364  71.9931412  21.6482010  73.2056732
  73.4579010  21.9174690  73.4757538  72.8013535  21.3298321  73.3810959
  32.1893921  55.2735367  38.8245888  31.5213470  55.1949692  39.5055962
  31.7150211  55.6008759  38.0603523  32.0675621  55.3000717  38.8157043
  76.2587662  49.0415649  58.6790695  75.3893738  48.6480255  58.7533722
  76.7384491  48.7075310  59.4370613  76.2172012  48.9639854  58.7678261
  61.2849503  10.5346289  63.6895561  61.7535858  10.6677494  62.8656082
  61.8907776  10.8449821  64.3625183  61.3995361  10.5819216  63.6734581
  34.0618935  55.9185410  77.4918289  34.0235367  56.6773148  76.9095688
  34.0673141  55.1643600  76.9023972  34.0583801  55.9190292  77.3668823
  36.8802719  31.6136322  57.3458481  36.0706367  31.1160545  57.2312126
  36.6149635  32.5282669  57.2494774  36.7656326  31.6581078  57.3233452
  56.7101631  28.0847855  43.4474564  56.4712257  28.1468391  44.3722801
  57.5139961  27.5651207  43.4420967  56.7704010  28.0359859  43.5455055
  62.5513420  51.2077103  82.8049164  63.4606705  51.4902649  82.7074051
  62.0542412  51.8021431  82.2429810  62.5953026  51.3012314  82.7345963
  40.7335587  71.0331345  72.5974655  40.8220978  70.0990601  72.4080811
  41.5778618  71.2824326  72.9732666  40.8330307  70.9601212  72.6173401
  53.6637077  73.1354752  57.7367706  53.1766739  73.7371063  58.2998581
  54.5177231  73.5524902  57.6227303  53.7028503  73.2441101  57.7846527
  15.3251152  49.7143402  54.7193832  14.6281519  50.3155403  54.9821205
  15.8412514  49.5837250  55.5148544  15.3058319  49.7645226  54.8322334
  13.3060150  42.3425140  65.3826981  12.4697790  41.9178085  65.5739059
  13.9475412  41.6327553  65.4128265  13.2852526  42.2215347  65.4062958
  52.1738243  38.9362755  38.7373772  51.2417221  38.7588310  38.8635674
  52.5939484  38.5771980  39.5189018  52.1192245  38.8790550  38.8341789
  69.1302032  32.2286530  63.2797050  69.6446075  32.6638412  63.9595795
  69.7541275  32.0715637  62.5709839  69.2515793  32.2583046  63.2766304
  20.5784836  35.6589317  60.9747200  20.6590195  36.2700539  60.2424126
  19.9750481  36.0892067  61.5804939  20.5227203  35.7699814  60.9612274
  33.3671494  39.5504837  66.5671997  32.8029938  40.2451706  66.9068527
  32.7611542  38.8609924  66.2958832  33.2423630  39.5510292  66.5744858
  50.9057503  61.8608627  75.2565384  50.1499710  61.2753220  75.2099380
  51.5584755  61.3701630  75.7559280  50.8947601  61.7460785  75.3048248
  54.0451202  24.1678028  40.5144043  53.7103996  24.4262028  39.6556702
  54.4934196  24.9477863  40.8413391  54.0572319  24.2785397  40.4576950
  59.7804298  65.4223175  82.4023285  60.5024490  66.0104675  82.1809616
  58.9922523  65.9464264  82.2597046  59.7733765  65.5409317  82.3635101
  76.3592682  48.3778229  65.6447449  76.4844818  48.6268997  66.5604477
  77.2018356  48.5613556  65.2292557  76.4624710  48.4239616  65.6980820
  41.9477272  67.4490585  55.0704002  42.6975288  67.2035217  55.6123810
  41.5917206  66.6156235  54.7623482  41.9897194  67.3339767  55.0953445
  27.1519661  32.5482254  47.2241211  28.0942535  32.4970627  47.0637627
  26.7629547  31.9997883  46.5428619  27.2109680  32.4842796  47.1343727
  22.2824574  59.4869194  83.5437851  22.6498871  58.6520195  83.8339005
  21.8929501  59.8641891  84.3325806  22.2801056  59.4381180  83.6588440
  55.1025085  62.5853271  70.6305237  55.7459602  62.4599876  69.9330292
  55.1870193  61.8043671  71.1775208  55.1801376  62.4886742  70.6144714
  27.5855522  59.2221336  65.9424286  28.1831646  59.5909882  66.5928421
  26.9886608  58.6724014  66.4501266  27.5856285  59.2028503  66.0659409
  29.6137638  45.8398132  47.3381462  29.9234562  45.0998764  47.8604660
  29.0438671  46.3296394  47.9310341  29.5860157  45.8131409  47.4570770
  41.9823418  67.2484360  66.0047836  42.5486641  66.6447372  65.5241013
  41.5770302  66.7080078  66.6829376  41.9995041  67.1264267  66.0258331
  41.3917503  14.6372414  83.5380783  41.6790771  14.9669037  82.6866074
  40.4698563  14.4139099  83.4097672  41.3240814  14.6485806  83.4335861
  22.6003151  29.6201439  80.1121445  22.4006901  30.3615112  79.5405197
  21.7448864  29.2552547  80.3387070  22.4878006  29.6602898  80.0753479
  52.2497444  27.2735443  40.4738083  52.8690872  27.3468475  41.1999474
  51.9165154  26.3781567  40.5326958  52.2802582  27.1858788  40.5575218
  53.8141479  37.0752106  47.4833946  53.0112305  37.5498123  47.6985970
  53.5133667  36.2931595  47.0206108  53.6964493  37.0424194  47.4569931
  26.6912403  50.7409821  60.3991623  27.4163761  50.3439026  59.9167328
  26.6858864  50.2856560  61.2411118  26.7679996  50.6500816  60.4375076
  65.6911469  34.9682274  41.2073250  64.8139496  35.3017159  41.0187492
  65.7525253  34.1570129  40.7029419  65.6041489  34.9172859  41.1334229
  35.4031525  18.0580502  46.6561127  36.2994499  17.7735596  46.8348122
  34.9952393  17.3074913  46.2242661  35.4552383  17.9476738  46.6291199
  15.3182039  48.7559280  67.4681244  15.3633118  48.3153877  68.3167343
  15.7742090  49.5863495  67.6048279  15.3716431  48.7975082  67.5732040
  39.2598763  36.7713966  98.8283081  39.0563393  35.8590431  99.0342712
  38.6885986  36.9834900  98.0901260  39.1772537  36.6967201  98.7715454
  52.9203606  75.8792038  66.2903061  52.3668175  76.1528168  67.0217209
  53.4030190  75.1233521  66.6249161  52.9127998  75.8277740  66.4039917
  49.1394463  63.8081474  70.9456253  49.1646538  63.8989716  69.9930725
  49.9467964  63.3422546  71.1632538  49.2282333  63.7681503  70.8672485
  50.8318214  35.0274277  90.5178299  51.3426628  35.3637543  91.2541351
  49.9202843  35.1420860  90.7864990  50.7890930  35.0755157  90.6250000
  22.4728813  28.5566273  84.5646973  22.2859612  27.7508068  84.0830841
  23.4258213  28.5665150  84.6543045  22.5545731  28.4717464  84.5228882
  22.8913631  42.7189751  63.3734283  23.4306850  41.9323082  63.2926636
  22.6167736  42.9141388  62.4774666  22.9195957  42.6558990  63.2692719
  26.2235012  35.0365982  71.2381668  25.6965065  35.7456970  70.8698120
  25.9294338  34.9665298  72.1463776  26.1359406  35.1047440  71.2957458
  55.1732025  70.0487289  74.8798218  55.1477699  69.9585800  75.8324356
  54.2802963  70.2952957  74.6386490  55.0752716  70.0653992  74.9557037
  76.9624634  36.2811890  67.5480499  76.2549210  36.2415161  68.1914978
  77.3932266  37.1191025  67.7170792  76.9329529  36.3663177  67.6346893
  24.6322021  27.9798241  72.0577545  25.4465275  28.2370625  72.4901199
  24.0124969  28.6741638  72.2815781  24.6529522  28.0813046  72.1277237
  68.3727341  41.0573540  91.0289764  69.0501709  40.4233398  90.7936859
  68.7094193  41.8958931  90.7131882  68.4808884  41.0791588  90.9702072
  20.3839188  37.4390564  64.3857117  20.9651928  38.1833916  64.5416565
  19.9389591  37.3032761  65.2222595  20.3984566  37.5039520  64.4915543
  35.5077858  36.9147873  78.5986328  35.5099792  37.8187981  78.9132767
  36.3648148  36.8022118  78.1874542  35.5994148  36.9991875  78.5883331
  76.5093307  48.5552902  51.1608963  77.0514450  49.3438301  51.1374321
  76.3982620  48.3135529  50.2414169  76.5553055  48.6136055  51.0603371
  60.3529434  70.5071182  51.9713516  61.0178108  69.8346329  51.8232231
  60.0023232  70.6932526  51.1003418  60.3864517  70.4552612  51.8626671
  76.5882492  47.4196510  47.5024567  76.8749390  46.7329521  48.1045189
  76.2097168  46.9460335  46.7617416  76.5784607  47.2959099  47.4876709
  66.6062851  51.1420593  60.2241707  66.5518265  50.9816399  61.1662598
  66.8944702  50.3071175  59.8553085  66.6312027  51.0359154  60.2853050
  46.0740662  60.9523773  89.5278702  45.6451378  61.6172409  90.0665817
  45.6150208  60.9912567  88.6888123  45.9793663  61.0274277  89.4958420
  45.0409164  60.9023209  64.8071442  44.4856186  60.1607437  65.0478668
  45.5642929  60.5811882  64.0728455  45.0375175  60.7889824  64.7545090
  61.1961517  22.9507790  50.1792488  61.7105827  22.4280777  49.5641365
  60.2905426  22.8379230  49.8904877  61.1544380  22.8830051  50.0828629
  55.7247353  24.4903393  53.0302086  55.1161423  23.8014603  53.2972069
  55.1840553  25.2780075  52.9713745  55.6021729  24.5008755  53.0524063
  48.6192741  48.6624489  85.9983292  47.9805870  49.3717613  86.0702744
  49.4047699  49.0031128  86.4263306  48.6349297  48.7744179  86.0516434
  18.4803925  36.1337471  62.9306908  19.1502666  36.5759315  63.4522018
  17.7277241  36.0630417  63.5178223  18.4715633  36.1733665  63.0489197
  27.9578094  32.5567284  36.1646919  27.1478138  32.1525764  35.8535690
  28.6416798  31.9253292  35.9413490  27.9443569  32.4462929  36.1077003
  48.6353798  45.5248489  73.5420685  47.8404198  46.0474319  73.6478500
  48.3185959  44.6488647  73.3217545  48.5168190  45.4871597  73.5298538
  29.3668747  23.4574375  71.5553741  29.5061321  24.3896694  71.3886795
  28.7649574  23.4344521  72.2992783  29.3175354  23.5544052  71.6169281
  27.4374714  65.3502960  65.3143616  28.3510685  65.3216248  65.5985336
  26.9326763  65.2237473  66.1177368  27.4810638  65.3337479  65.4303360
  52.3672104  55.5897102  57.1859016  51.9206009  54.8107567  56.8542404
  51.6608658  56.2042999  57.3848572  52.2442589  55.5721855  57.1717491
  66.5612106  47.7531776  44.0186768  67.2038879  47.9430618  44.7021637
  66.8424301  48.2819061  43.2719536  66.6597672  47.8298035  44.0119324
  70.2224426  33.8075752  65.1449127  70.1942902  34.7643623  65.1436768
  70.9155807  33.5891495  65.7678680  70.2933502  33.8863144  65.2112122
  27.5379257  47.3951263  93.7088547  27.2611446  48.2939606  93.8869629
  26.7200222  46.9071960  93.6130219  27.4211903  47.4389458  93.7176285
  49.3604355  16.8910389  73.4171143  49.9985580  17.5619164  73.6599121
  48.5218811  17.3523827  73.4020386  49.3390617  17.0117798  73.4413986
  16.4767380  58.7812920  71.9891357  16.6278954  57.8537903  72.1711273
  16.2876186  58.8136368  71.0513611  16.4726906  58.6858292  71.9085388
  30.1231365  69.3816071  65.7541504  30.9347591  69.2706528  66.2493134
  29.6046467  69.9924240  66.2778702  30.1543980  69.4348984  65.8628006
  46.9960022  76.0701523  65.6614532  47.2302284  75.1647110  65.4576645
  46.5784264  76.3948975  64.8637009  46.9764519  76.0082245  65.5546494
  29.9729862  32.6114731  80.7826233  30.3630619  33.1165276  81.4960709
  30.5577831  31.8617592  80.6722717  30.0769482  32.5853806  80.8469391
  42.2027588  30.4847736  98.1536026  41.3187103  30.2596073  97.8637772
  42.6752930  29.6523514  98.1499786  42.1588707  30.3719940  98.1223068
  57.3906288  38.9874535  77.5901642  58.1889229  39.4891472  77.7552643
  57.6304512  38.3788338  76.8913879  57.5013313  38.9760590  77.5332565
  57.5728760  66.4340286  72.2519226  57.5819931  65.5779266  71.8238449
  57.4692841  66.2353745  73.1825333  57.5627975  66.3215408  72.3055115
  74.4843140  45.6664772  56.6921043  75.3319550  45.6775017  56.2475586
  73.8604584  45.4126740  56.0119667  74.5081787  45.6405830  56.5721664
  31.1761532  23.9438152  53.6814079  31.5666847  23.3465595  53.0434418
  31.8421955  24.0353947  54.3627548  31.2888260  23.8898888  53.6860390
  15.3669605  42.3490791  51.3840637  14.7122631  41.6785088  51.1892776
  15.8457184  42.4620590  50.5629349  15.3481989  42.2896118  51.2757301
  48.0873833  30.4854507  83.2771454  47.7759094  30.1576843  82.4334793
  47.5379143  30.0425777  83.9238205  47.9955750  30.4032726  83.2561493
  34.0880890  58.3029671  75.4888229  33.9298782  59.2404213  75.3775711
  33.2178001  57.9273262  75.6219559  33.9784050  58.3628769  75.4911575
  65.1251678  20.2653503  46.1072350  64.9187927  19.6818027  46.8373718
  65.1064835  19.6993084  45.3355637  65.1011810  20.1427555  46.1028023
  59.2189636  44.1021194  48.5883865  58.7616730  43.2657890  48.6759300
  60.1188049  43.8611870  48.3682289  59.2661591  43.9872284  48.5742493
  55.7745285  17.1058922  68.2952499  55.5925636  17.4554577  67.4229507
  56.6774330  17.3681126  68.4748154  55.8514137  17.1711330  68.2213898
  29.5055847  49.3928719  53.9695206  29.0540218  49.6372604  53.1616859
  28.8080235  49.3185463  54.6207581  29.3830395  49.4110031  53.9528198
  29.8860378  67.0221329  68.9214478  29.4998188  67.2918701  69.7546997
  30.7538013  67.4261246  68.9177628  29.9373932  67.0939789  69.0099182
  51.3505402  41.6926193  80.0830460  50.7626305  40.9676056  80.2950668
  50.8162117  42.4775200  80.2040787  51.2308617  41.6990051  80.1185684
  35.9716873  59.7885780  78.6195602  35.9933319  60.0733719  79.5331497
  36.5577660  60.3943291  78.1659012  36.0364952  59.8835487  78.6686096
  70.7688675  28.4122391  82.6723099  69.8225479  28.3998833  82.8157196
  70.9299316  29.2332172  82.2072449  70.6851349  28.4984741  82.6380157
  26.0238400  17.0442924  79.8764191  25.9517632  17.3544502  80.7790985
  26.8787670  16.6155071  79.8380356  26.1073246  17.0316429  79.9685898
  52.3608093  57.4994583  62.6608658  53.2553177  57.1693878  62.7453651
  51.9930611  57.0091743  61.9255981  52.4169846  57.4119759  62.5914612
  42.1442299  53.5670128  52.4326248  42.8601379  52.9375496  52.3460693
  41.3958206  53.0412178  52.7148705  42.1407661  53.4438095  52.4534988
  71.7226562  18.9765320  71.5809326  71.4995804  19.8381290  71.2286377
  72.6166992  19.0757313  71.9081726  71.7942047  19.0789890  71.5782623
  24.0337811  37.8452034  64.8633423  23.3875294  37.2958450  64.4197388
  24.7311573  37.2394829  65.1143341  24.0392342  37.7220230  64.8427963
  16.0109501  26.7999287  68.5967102  15.5515347  26.7912483  69.4364014
  16.6382275  26.0796318  68.6594315  16.0288525  26.7221909  68.6929398
  65.6486969  36.7773819  68.7080078  65.7424927  36.8912773  69.6537704
  65.2495422  37.5936089  68.4068832  65.6161270  36.8765717  68.7767487
  57.0578804  44.8617935  43.0266838  57.3339691  44.4784660  42.1941681
  56.2085457  44.4584732  43.2061043  56.9967499  44.7778969  42.9570351
  39.2890053  12.9568844  63.6160278  38.3354492  12.9997950  63.6876030
  39.5781097  12.6223841  64.4650116  39.2181511  12.9257889  63.7141953
  59.3629761  38.4751091  67.2444839  59.5163918  39.0261345  66.4769669
  58.5879135  38.8533096  67.6597900  59.2966805  38.5742035  67.2069244
  42.7998505  58.0851555  67.5227051  42.7964020  58.3338509  66.5983734
  43.4420776  57.3775406  67.5779495  42.8679695  58.0362129  67.4300156
  50.1506119  39.9146309  77.0663910  50.6459923  40.5563812  76.5574875
  49.9916687  39.1953583  76.4551620  50.1864891  39.9063606  76.9469452
  47.7367287  36.7420158  74.2631226  46.9054413  36.9230461  74.7017975
  48.3327446  37.4147949  74.5923080  47.7116394  36.8330688  74.3450089
  15.4090509  48.3934669  59.0010986  15.0976162  49.1717796  59.4631271
  15.6035213  47.7643394  59.6957970  15.3965778  48.4093742  59.1244583
  61.7704201  42.6071320  69.5928116  61.4426460  43.2010689  68.9175034
  62.2132912  41.9120560  69.1060257  61.7826920  42.5963478  69.4688797
  56.9395866  35.0662384  90.2561493  57.2412300  35.7681541  89.6794739
  57.6434326  34.9633636  90.8966522  57.0468102  35.1301231  90.2629623
  77.1425934  32.0315018  59.8951263  77.7611923  32.1056519  59.1684456
  77.3766251  31.2094231  60.3259735  77.2335052  31.9517422  59.8635750
  56.8316040  57.4953766  89.8503265  56.2045746  57.8781548  89.2366867
  56.2884903  57.0587082  90.5065079  56.7068176  57.4896278  89.8548737
  73.8818283  32.7839012  46.6426735  74.7084961  33.0128899  47.0674248
  73.2956467  33.5111656  46.8517075  73.9074783  32.8858795  46.7102547
  11.6157150  50.0521927  69.0323105  11.2838287  49.4077415  69.6574326
  10.8523779  50.2909393  68.5064392  11.4989185  50.0089226  69.0428925
  26.7997990  56.1945648  48.9420738  25.9405327  56.4595490  48.6139374
  26.6832848  56.1248894  49.8896027  26.6957455  56.2153931  49.0081291
  46.7117767  25.3728275  75.0365295  46.3849983  26.2416553  74.8028870
  47.2627144  25.5227699  75.8047791  46.7356758  25.4814720  75.0935364
  22.3390102  56.4329834  73.9198303  21.4513187  56.3132057  73.5823517
  22.4824181  57.3787880  73.8862686  22.2596359  56.5210800  73.8802643
  44.5987206  26.9962769  91.3443451  45.3645630  26.6559639  90.8818512
  44.1395683  26.2156181  91.6541595  44.6314201  26.8767319  91.3280640
  28.8095284  26.6321583  66.7497940  29.6336861  26.8726940  66.3265533
  28.9490833  26.8302860  67.6758194  28.9123001  26.6789398  66.8034134
  55.2855377  48.1191292  51.2175560  55.3926773  47.1729050  51.1205368
  56.1263351  48.4848022  50.9426537  55.3866234  48.0572166  51.1778946
  36.0489426  32.8219528  34.9953079  36.7402611  33.1515427  34.4211349
  35.3487854  32.5563278  34.3991089  36.0479965  32.8287735  34.8705025
  63.6827621  25.8324852  41.2458153  63.4041786  25.8819065  42.1602440
  63.1135101  26.4512100  40.7882385  63.5923462  25.9037380  41.2945328
  27.0146294  66.8167725  80.3474579  27.3748779  67.5350037  80.8676376
  27.7322216  66.1869736  80.2793274  27.1295700  66.8261948  80.3956680
  40.7963066  73.0886993  58.0875854  40.3495216  72.3897324  57.6100273
  40.1912994  73.3224411  58.7915497  40.6841431  73.0390778  58.1117287
  61.0868683  28.6103344  50.0055695  60.5459938  28.7724667  50.7784882
  61.3884888  27.7078400  50.1093369  61.0613556  28.5313816  50.0990562
  41.1759071  61.0828438  55.8073807  40.7204704  60.5998917  56.4969978
  41.5508080  60.4035568  55.2468071  41.1673126  60.9589081  55.8211441
  42.9172783  22.7911205  56.9069977  42.5967140  23.6243896  56.5618362
  43.1771088  22.2945213  56.1310349  42.9108009  22.8270226  56.7874374
  51.6599274  30.7502480  84.5300903  51.7449570  31.3684406  83.8042526
  51.6614151  29.8889275  84.1125336  51.6691551  30.7243233  84.4081573
  72.6242752  25.4237537  57.4484749  71.8350067  25.2235756  56.9452744
  72.5872269  26.3703613  57.5856018  72.5361557  25.5033550  57.4094315
  55.2894325  48.3520508  85.1373215  55.3947678  49.2303658  85.5029602
  55.4164810  48.4677887  84.1956787  55.3142090  48.4580536  85.0758896
  42.9129066  48.8974228  50.4642258  42.3996620  48.9397278  51.2710800
  42.2613678  48.9318047  49.7638397  42.7886925  48.9055977  50.4755859
  53.3359566  45.4373436  81.2019577  52.9958153  45.8737946  80.4208908
  52.8823853  45.8618088  81.9301910  53.2513123  45.5291519  81.1963196
  56.1801643  42.5342903  90.6276474  55.6807709  42.3293228  91.4180984
  55.7957764  43.3498764  90.3062286  56.0859070  42.5994034  90.6776505
  36.6851883  21.4405136  46.3023071  36.6883926  21.9538765  45.4944229
  35.7793808  21.1452408  46.3948631  36.5889320  21.4637680  46.2260208
  32.2392883  40.9284744  54.0032539  31.8300533  41.5032997  53.3564682
  33.1771889  41.0982208  53.9151535  32.2956657  41.0078735  53.9248848
  48.5557022  61.6106148  52.2186241  47.8726730  61.6904144  52.8844604
  48.2026672  62.0705872  51.4570312  48.4452057  61.6681824  52.2084160
  41.2665901  11.7473135  70.1973572  41.3566628  11.3724461  69.3212280
  42.1548042  11.7387028  70.5540390  41.3709145  11.7064180  70.1419601
  58.4074516  66.0494385  42.7635651  58.2736092  66.9961700  42.7187042
  57.9971237  65.7115479  41.9675140  58.3494148  66.1143646  42.6738930
  57.0741692  57.8841743  55.7042389  56.5762520  58.4003830  55.0703392
  56.5084381  57.1379623  55.9026146  56.9607391  57.8596420  55.6577911
  62.8966866  49.9323082  86.1778336  63.4669228  49.2490501  85.8254013
  62.2035904  50.0264587  85.5243912  62.8835754  49.8694839  86.0705719
  27.3824520  28.7865372  46.8873711  27.0719433  29.3707638  46.1956367
  27.0679398  29.1867657  47.6980019  27.3157978  28.8915195  46.9000511
  31.8883419  35.3693619  63.2949867  31.7789154  36.2999306  63.0993118
  32.5127258  35.3489113  64.0202103  31.9432545  35.4664154  63.3514595
  30.3831882  44.3940735  57.4494972  31.0960865  44.2936707  56.8186798
  30.6483669  43.8592529  58.1977425  30.4874897  44.3263321  57.4620171
  32.9725266  18.0137978  48.3056564  33.7761154  18.0338173  47.7859764
  32.5384407  18.8435860  48.1075516  33.0119286  18.1044216  48.2291222
  58.4805832  30.7752419  92.2096710  59.2696190  30.6901550  92.7448502
  58.8056297  30.9995327  91.3377228  58.5993919  30.7900867  92.1737518
  61.3559952  44.4163895  61.9261284  61.2561760  45.3489761  61.7349472
  62.2429886  44.3374710  62.2771988  61.4399452  44.5074234  61.9431801
  59.6705513  31.1964092  74.2327576  58.8606567  30.7732010  73.9478073
  60.3213615  30.4945049  74.2300491  59.6535835  31.0764313  74.2020874
  50.3216629  58.1910057  47.2195473  50.7106247  57.4089470  47.6111069
  50.2942467  58.8279877  47.9335022  50.3602142  58.1755371  47.3374405
  51.6411934  44.9145050  73.4869003  52.2887688  44.9765968  72.7847366
  51.6772766  43.9995422  73.7657700  51.7141037  44.8235550  73.4417648
  44.1059875  51.4900055  38.0228691  43.6938095  50.7012901  37.6703339
  43.3782997  52.0929565  38.1750298  43.9844246  51.4701920  38.0014992
  23.9801140  60.5671577  43.7920685  23.9511929  61.4326019  44.1999931
  23.8761368  60.7398415  42.8563309  23.9659386  60.6778641  43.7357788
  39.8506851  39.1771240  49.8184814  40.4352264  39.0755157  49.0673294
  39.2077637  39.8273201  49.5354233  39.8444633  39.2356224  49.7081871
  58.1689873  32.0433426  47.0151253  57.9872055  32.8585091  47.4827690
  57.6998901  32.1333542  46.1856232  58.0995789  32.1398697  46.9765358
  23.3817768  30.5144958  75.4087677  23.0255299  30.0541992  76.1686783
  24.3009624  30.2492771  75.3773575  23.4418087  30.4371204  75.4864578
  52.1949120  43.3429184  86.9851151  52.4853058  42.4440575  86.8303680
  51.4876366  43.2593613  87.6246719  52.1504478  43.2381477  87.0368118
  18.6535854  26.2225208  51.8064041  18.9937572  25.6427002  51.1249962
  18.6819267  25.6958218  52.6051674  18.6928864  26.1045189  51.8189201
  36.3533363  58.2519913  44.0979614  36.3919258  58.0054321  45.0220566
  37.1809311  57.9398804  43.7320366  36.4457130  58.1924133  44.1574821
  62.4427185  67.3658829  56.6764908  62.2732582  66.6349792  56.0820999
  61.6381493  67.8839874  56.6544952  62.3388519  67.3432007  56.6107559
  40.0041885  33.9002457  48.6771812  39.3335991  33.5152206  48.1129913
  39.5142632  34.4403305  49.2972755  39.8804283  33.9167862  48.6831360
  29.8118973  46.7876015  59.7922554  30.6432362  46.3330727  59.6562042
  29.1726265  46.2689667  59.3038063  29.8323803  46.6838226  59.7256546
  67.4774094  19.3266373  82.3927917  67.8635101  19.4754696  83.2559280
  66.5416489  19.2205696  82.5640564  67.4187927  19.3311977  82.5031052
  42.7138786  38.0290680  93.3439102  43.2486877  38.7960777  93.5486145
  42.0344086  38.0240021  94.0181122  42.6984482  38.1103210  93.4376373
  50.2927055  47.4210358  72.3998795  49.9601440  46.8094559  71.7429047
  51.0869370  47.7845650  72.0084000  50.3419380  47.3945808  72.2880859
  63.1769867  63.8736916  78.7045670  63.0294266  64.3034821  77.8621216
  62.9675140  62.9535980  78.5439835  63.1389160  63.8214035  78.5976105
  77.4395065  43.6904564  73.3633728  77.3254471  42.7414818  73.4150085
  78.2350235  43.8638229  73.8666916  77.5121841  43.6077461  73.4225540
  58.9894829  12.2255630  65.8848343  58.3501320  12.1584892  65.1756439
  59.2214279  11.3186665  66.0847778  58.9460335  12.1216984  65.8305283
  53.9771538  70.1859436  70.1151962  53.3012123  69.7362061  69.6081772
  54.5352516  69.4826813  70.4471283  53.9645882  70.0629883  70.0965271
  48.1481094  19.4820786  70.9008408  47.7665863  20.2912102  70.5602951
  47.8384705  18.8013039  70.3034363  48.0744057  19.4957638  70.8008194
  13.7773209  33.5462761  68.8556595  13.8136091  33.8866615  69.7495651
  13.0487947  34.0161552  68.4498291  13.7034988  33.6326828  68.9077148
  23.5658932  30.4952221  72.7148590  24.3017902  31.0070019  72.3790588
  23.5791168  30.6481800  73.6596756  23.6457825  30.5661106  72.7798080
  21.8115063  31.4707031  66.5202408  21.6476765  31.8322773  65.6492310
  22.5034466  30.8233566  66.3845749  21.8678265  31.4402275  66.4128799
  39.5287476  32.0407791  58.3631592  38.7244072  31.8217163  57.8927536
  39.7081757  31.2705574  58.9024086  39.4621048  31.9352818  58.3704987
  45.9079399  41.0957031  62.1043243  46.4149323  41.1603203  61.2949867
  46.4016266  40.4816360  62.6478348  46.0146523  41.0371170  62.0759735
  36.3662872  15.8527479  74.1986618  36.0623894  14.9480896  74.1246872
  35.7709694  16.3518696  73.6394501  36.2703934  15.8095026  74.1311340
  39.7131348  63.2614517  82.4801254  40.2327423  64.0129852  82.1947632
  39.5556679  62.7612038  81.6793747  39.7517586  63.2882538  82.3643112
  43.2600555  43.7201614  88.4440308  44.1830902  43.7752647  88.1966705
  43.1205521  42.7945557  88.6440887  43.3436089  43.6273308  88.4389877
  36.7834740  38.7276611  39.6085205  36.4803047  37.8197441  39.6089745
  37.0463638  38.8928490  40.5139656  36.7791748  38.6484566  39.7051239
  67.3938065  41.1190758  52.7917862  66.6154861  40.6026726  53.0009270
  68.1279831  40.5473595  53.0162125  67.3890915  41.0030365  52.8380203
  50.0191574  15.9162121  78.1040268  50.4297447  16.7104149  77.7621307
  49.2505455  15.7858105  77.5486298  49.9809723  15.9869995  78.0083313
  42.9528618  30.0295773  50.9500618  43.5664825  29.3171844  50.7706146
  43.2723007  30.4218445  51.7626610  43.0523643  29.9954376  51.0175858
  27.3375282  69.1110458  54.0931015  28.1056118  68.8933716  53.5649872
  27.6751614  69.6826324  54.7826729  27.4554405  69.1487808  54.1103249
  46.8817711  46.9617577  49.6806450  46.0139999  46.8786697  50.0759888
  47.0678444  46.0921898  49.3264198  46.8090744  46.8601608  49.6850357
  79.4707489  41.1351318  58.4358521  79.0062714  41.9653664  58.3300934
  79.0032272  40.6872330  59.1408577  79.3713684  41.1759033  58.4997559
  36.0469208  65.6752853  66.2740784  36.9395866  65.3444519  66.1743622
  36.0174828  66.0198364  67.1666183  36.1389771  65.6767426  66.3586197
  53.4339828  16.4653034  47.1779404  54.0847092  17.0294991  46.7602501
  53.6114426  15.5932684  46.8253937  53.5222969  16.4324741  47.0958023
  48.1691666  22.2953072  55.9187317  48.4336700  21.3769035  55.9717369
  48.1265450  22.4784966  54.9801941  48.1928329  22.2168999  55.8242989
  64.7150192  55.6375504  91.3664474  64.3136444  56.2692719  91.9631271
  64.9363251  54.8902969  91.9222107  64.6958008  55.6252289  91.4893341
  26.5680771  30.7115955  88.4076309  27.2740021  30.5353565  89.0296021
  25.7657757  30.5454712  88.9025574  26.5577984  30.6750889  88.5267334
  39.8935928  51.4420776  55.9732399  40.4323692  52.1811600  55.6908951
  40.5239563  50.7549133  56.1893158  40.0182724  51.4476166  55.9661751
  49.4897118  49.8001022  79.4737625  49.7261772  49.2546082  80.2239456
  49.9489975  50.6263275  79.6241913  49.5639191  49.8300362  79.5697937
  51.9570122  65.4466476  71.1108170  51.8192482  65.6158295  72.0428238
  51.4605255  66.1340103  70.6666794  51.8893776  65.5379944  71.1628342
  28.9716682  61.7414627  89.6580582  29.8855820  61.6369705  89.9227905
  28.6321201  60.8477249  89.6114883  29.0329189  61.6350136  89.6813278
  36.7448502  51.6335602  58.7085876  36.1540070  50.8965759  58.8634987
  36.1850548  52.4072227  58.7742348  36.6221428  51.6374702  58.7321091
  31.7397594  35.7406158  79.9774475  31.9818707  34.9376564  79.5160828
  32.3222313  35.7655411  80.7366257  31.8276901  35.6576462  80.0092163
  49.5643654  39.2222939  85.2999725  50.4940948  39.0229988  85.4100952
  49.5516472  40.0269547  84.7817078  49.6621590  39.2868538  85.2564545
  54.8461800  45.4423523  33.4676361  55.1601906  44.7823830  34.0857544
  54.4449196  44.9367867  32.7607880  54.8368759  45.3180580  33.4581795
  20.8070393  17.7997856  63.2851868  20.2030735  17.2355366  63.7679749
  21.6710854  17.5784454  63.6325493  20.8347721  17.7160110  63.3737144
  64.3311157  23.8945408  77.7459106  63.8076363  23.0932865  77.7597198
  63.7521095  24.5651913  78.1081390  64.2135391  23.8806114  77.7859955
  59.6773834  20.4236927  83.3798523  58.8639412  20.7113647  82.9653702
  59.4000206  19.7761269  84.0278854  59.5610542  20.3853168  83.4047623
  58.9766731  48.2442627  80.7412872  58.1072273  48.0959930  81.1131897
  59.2834091  49.0474129  81.1621017  58.9166565  48.3140984  80.8258133
  28.8614807  34.2148056  79.0348358  29.4663296  34.3209763  78.3005905
  29.2765560  33.5581207  79.5940475  28.9702473  34.1560936  79.0161743
  38.7618179  49.7803726  58.3335571  39.0596161  49.0008469  57.8646317
  38.3848190  49.4419136  59.1456871  38.7533684  49.6611443  58.3701553
  47.4381866  30.9310646  42.4673309  48.0151253  31.6433716  42.7429924
  47.2755013  30.4313602  43.2673645  47.4823570  30.9537373  42.5820389
  37.6861076  15.0726032  60.1917610  37.0131073  14.4028015  60.3128586
  37.3114700  15.8619776  60.5826149  37.5743828  15.0853529  60.2463531
  64.5188675  33.2863731  47.7549706  64.2283783  33.1203041  48.6517830
  64.6941757  32.4169006  47.3951035  64.5065613  33.1759453  47.8122292
  44.6437492  61.0218430  59.0857201  45.5664711  60.8134804  59.2320175
  44.5862923  61.2100067  58.1489563  44.7360229  61.0196953  59.0014229
  53.3978615  23.4362774  48.6898384  52.7438469  24.0878963  48.9426155
  53.1260948  22.6368103  49.1406441  53.2991295  23.4205132  48.7648659
  24.6076012  33.8810081  82.5929794  24.3888779  34.8074112  82.6937943
  23.8698349  33.4163666  82.9880142  24.5056038  33.9302521  82.6458588
  70.6513062  49.4614182  59.5514908  70.0279388  50.1808815  59.6515579
  71.4637756  49.7936020  59.9333458  70.6714859  49.5735664  59.6028824
  58.2754250  18.5957851  73.6278076  58.4168282  19.3805504  73.0982971
  59.0203438  18.0308475  73.4224243  58.3699455  18.6192284  73.5494385
  66.8261719  31.9757977  54.2913246  66.2912521  31.9094734  53.5003281
  66.5777283  31.2127762  54.8131523  66.7426453  31.8873558  54.2626190
  30.1991196  40.2201080  72.4075546  31.1313248  40.4272881  72.3420029
  30.0926895  39.4264603  71.8831177  30.2871799  40.1575546  72.3446350
  41.9144516  29.4360771  47.9485703  42.8382263  29.2623272  48.1293602
  41.9117012  29.8360691  47.0789566  42.0126724  29.4602032  47.8751144
  44.0231323  61.5980606  44.0899658  44.5691910  60.8128090  44.1279449
  43.8162727  61.7012444  43.1610985  44.0593071  61.5253258  43.9949608
  57.7030525  40.5461884  93.9764099  57.2074165  40.0526733  94.6298676
  58.4753456  40.0074654  93.8044662  57.7325554  40.4361115  94.0277557
  22.5999126  52.3281479  60.1298904  22.5923176  53.2734261  60.2803040
  23.1381149  51.9770622  60.8393250  22.6564941  52.3915138  60.2215881
  58.8626251  27.0998573  62.5670815  58.0830688  27.1966801  62.0201302
  58.8959999  27.9064159  63.0814514  58.7830544  27.1961956  62.5636024
  28.0149860  23.1769600  58.3284950  28.6520042  23.5687809  57.7310677
  28.2381172  22.2461948  58.3397141  28.1067123  23.1194878  58.2659798
  40.0135727   9.3551197  70.8904037  40.4665527   9.1399422  71.7057114
  40.2542419  10.2649288  70.7155991  40.0875359   9.4291954  70.9587021
  50.4480324  41.8777809  84.2134857  51.0463638  42.6182480  84.1137848
  49.8240700  41.9754982  83.4942245  50.4453049  41.9671631  84.1261520
  63.5739861  59.6319351  78.6370010  64.0337067  59.2160301  79.3663330
  63.6684837  59.0149956  77.9112701  63.6330910  59.5217896  78.6373825
  30.0982590  71.5659714  52.9758720  29.4375954  72.1584778  53.3346252
  29.5929642  70.8680801  52.5589142  29.9739151  71.5547333  52.9696655
  16.7279873  36.3791275  65.0269852  15.8953638  36.1642647  64.6064987
  16.6123619  36.1104965  65.9384155  16.6268635  36.3275604  65.0793381
  30.8792381  30.9576244  44.4089584  30.3096981  31.5588951  44.8888931
  31.6116486  31.5014801  44.1190681  30.8966084  31.0797462  44.4292259
  37.0873947  50.5666504  55.9975319  36.7142677  49.6856918  55.9671249
  37.0148811  50.8886108  55.0990257  37.0398750  50.5070343  55.8984756
  38.3644905  61.2698669  77.2201157  38.1583099  62.1853065  77.0312042
  38.7212105  60.9303894  76.3992996  38.3805466  61.3312874  77.1124268
  33.4705887  25.6120949  79.9861221  33.5724487  24.7000046  80.2580490
  34.2279396  25.7809353  79.4256363  33.5622139  25.5328350  79.9553452
  19.8145256  56.0558395  77.1007538  20.6021519  56.5820961  76.9631653
  20.1243992  55.1504707  77.0779877  19.9315643  56.0154152  77.0836487
  72.6859741  45.9897308  73.0790939  71.7801208  46.2732544  73.2027512
  73.0028915  45.8078156  73.9637985  72.6231689  46.0005646  73.1866226
  55.0032692  69.9071274  77.7940369  55.1647453  70.8291626  77.9941101
  54.0865784  69.7674866  78.0315399  54.9227295  69.9905701  77.8407059
  56.9338150  65.2024689  40.6150780  57.0713844  64.4652710  40.0202217
  55.9827156  65.2649078  40.7031479  56.8470535  65.1305161  40.5610313
  35.7335815  35.0397491  81.4977112  36.5495186  34.5640755  81.6533890
  35.9004555  35.5482025  80.7040787  35.8383904  35.0432472  81.4296951
  23.8060532  57.5579910  78.1448898  23.0704498  57.9543571  77.6779709
  24.4604073  57.3940201  77.4657974  23.7973881  57.5827751  78.0226746
  44.3729401  68.2268600  67.4182587  43.5292931  67.8516235  67.1659012
  44.2804832  68.4180069  68.3516083  44.2731133  68.2072449  67.4908752
  78.0339890  38.6595840  68.2121658  78.7520828  38.7929878  68.8308411
  77.4734192  39.4269638  68.3267593  78.0507965  38.7556458  68.2903595
  74.5631638  46.9799919  49.3034172  74.7764816  46.1537857  49.7371292
  75.2573853  47.0962219  48.6547470  74.6599274  46.9042740  49.2804909
  15.9991198  33.5736618  63.8192596  15.5027504  33.3742943  64.6130447
  15.5444431  34.3228683  63.4342995  15.8976974  33.6322975  63.8628540
  59.2884598  70.8518219  56.6691132  59.8985062  71.1287689  57.3527603
  59.7597389  71.0066681  55.8504868  59.4037743  70.8978653  56.6547165
  51.5955391  44.3724480  84.2819748  52.4246483  44.6411438  83.8862381
  51.8490868  43.9294472  85.0917206  51.7109947  44.3538551  84.3261185
  12.7325449  41.0673866  53.4208908  12.4977789  41.9945183  53.4601059
  12.2121763  40.6590805  54.1127968  12.6520157  41.1227150  53.4988594
  17.1976299  60.4521332  65.3123932  16.9706211  61.3527641  65.5438385
  17.9424744  60.5382195  64.7173996  17.2528534  60.5573578  65.2736282
  29.2356663  65.7335358  79.5415039  29.1801205  65.3408966  78.6703110
  29.8172665  65.1510773  80.0300903  29.2917671  65.6295624  79.5007095
  57.1671829  39.6009483  58.7334175  56.2728081  39.6900635  59.0626526
  57.4611855  38.7526474  59.0653496  57.1031570  39.5199852  58.8039207
  38.7500877  70.2612457  46.0083237  38.4591599  71.0597229  46.4488106
  38.0776939  70.0933685  45.3480721  38.6473541  70.3284912  45.9848900
  34.0099754  62.0239334  71.1706619  34.7384682  61.5580978  70.7601166
  34.4287300  62.6824913  71.7248840  34.1323280  62.0444870  71.1859741
  40.5598373  48.2443695  76.2603302  41.3088417  47.6601944  76.1421661
  40.5220604  48.7523232  75.4499130  40.6356812  48.2362442  76.1613007
  72.2850266  28.1899357  74.4607239  71.7970734  28.7209988  75.0901031
  73.1505280  28.0851593  74.8558884  72.3252945  28.2353954  74.5699768
  19.9365864  57.4154892  46.7529678  19.2093296  57.9374161  46.4139557
  19.7493553  57.3220482  47.6870193  19.8390656  57.4611816  46.8164253
  59.7286415  29.4878407  45.9618988  59.4714546  28.8627071  46.6396141
  59.0835304  30.1918793  46.0282173  59.6324234  29.4962559  46.0412407
  50.6240158  41.6902504  34.0282555  50.4808426  41.6041794  33.0857544
  51.5042305  41.3417244  34.1696205  50.7026138  41.6439056  33.9428253
  37.8647423  53.3081284  56.5248528  37.0234489  53.7628021  56.4832230
  38.3253174  53.5835457  55.7322388  37.8241425  53.3859901  56.4358864
  51.0298805  31.3572788  55.9582329  50.9127007  30.4113884  55.8699532
  51.3274422  31.4786491  56.8598747  51.0491219  31.2693539  56.0449715
  56.1788597  28.5231304  64.3123093  55.8920975  27.7140198  64.7357864
  55.9496040  29.2134056  64.9345551  56.1238365  28.5104561  64.4238205
  59.5354080  42.0211563  97.3397141  59.4219589  42.9244537  97.6353836
  58.9815331  41.5058403  97.9261322  59.4642487  42.0625343  97.4337692
  40.8876991  63.2401466  37.0991249  40.6816483  63.2514801  38.0338211
  40.4482002  64.0144043  36.7475739  40.8188515  63.3239212  37.1613121
  36.9297104  31.5453377  75.2621307  36.8060455  32.4944839  75.2537994
  36.7371216  31.2866135  76.1633530  36.8959846  31.6189690  75.3573456
  64.2132645  47.0246353  68.9700546  64.9981003  47.0452232  68.4224854
  64.0468903  47.9424896  69.1847534  64.2792206  47.1247177  68.9345627
  60.2311478  52.5410080  96.8059769  60.2604370  51.6953354  96.3585205
  59.7910461  52.3576813  97.6360016  60.1873360  52.4312782  96.8467789
  51.7948837  28.2235031  50.1580849  51.9635620  29.0753975  50.5606461
  52.0973358  28.3211670  49.2551880  51.8451309  28.3247681  50.1047249
  26.3184338  63.6216354  44.8103065  27.1343861  63.1445847  44.6590805
  26.5897636  64.5338516  44.9126167  26.4343853  63.6680412  44.8050880
  25.7020416  46.5084572  90.3929977  25.2435303  45.8098793  89.9261093
  26.5826435  46.5094223  90.0177994  25.7470551  46.4340630  90.3031998
  69.7822266  26.6805363  44.1089668  69.3449936  25.8357830  44.0019646
  69.3200836  27.0991402  44.8352127  69.6863251  26.6350899  44.1750031
  41.0097122  58.3115730  92.2502747  41.7796135  58.0433083  92.7518158
  41.3644218  58.8177719  91.5194092  41.1296425  58.3369484  92.2258148
  60.3035698  29.0149860  78.0639420  60.8583717  28.4127274  77.5682526
  60.9170532  29.6302891  78.4655228  60.4281540  29.0163765  78.0539169
  42.2546005  53.3612823  64.7919769  41.3782234  53.6071930  64.4958267
  42.8453331  53.8984566  64.2640686  42.2241478  53.4447861  64.7041092
  42.7914047  49.7464218  91.0853043  42.0424080  49.4010925  90.5995026
  42.8204308  49.2217979  91.8854065  42.7146225  49.6536446  91.1188126
  55.9979630  25.0541897  50.0166740  55.1118469  25.3095894  50.2731781
  56.0327072  24.1118641  50.1811447  55.9071770  24.9809341  50.0615654
  73.5480881  44.3957787  68.0716400  73.4279099  43.6553230  68.6662064
  74.4370728  44.7033501  68.2487869  73.6300812  44.3496132  68.1539307
  33.1298523  19.4729214  45.0220909  33.4908066  19.9260025  45.7840996
  32.8142815  18.6377640  45.3672791  33.1346893  19.4321785  45.1401634
  40.7389526  29.0577507  92.4194717  40.0523796  29.5793095  92.0037308
  41.5320358  29.2698803  91.9272995  40.7503128  29.1359901  92.3226471
  40.9544716  27.9250507  79.7576904  40.5468025  27.1576595  80.1591263
  40.2181740  28.4574699  79.4566345  40.8324814  27.8999920  79.7683945
  42.1815987  37.8239250  82.0769806  41.9714470  37.3826447  81.2539825
  41.4003716  37.7071686  82.6176376  42.0758705  37.7644157  82.0468750
  53.4322891  51.9434624  76.2935333  53.1081200  52.5974579  76.9127579
  54.3017387  51.7135506  76.6212921  53.4904366  51.9886856  76.3945236
  54.6138115  13.1599236  75.7949142  54.2067604  13.2810249  74.9370728
  54.4954910  12.2296867  75.9869919  54.5577850  13.0736370  75.7239075
  75.2475739  56.4666901  55.9557419  75.4880905  56.3068886  55.0431328
  75.0446167  55.5990562  56.3053856  75.2515945  56.3571205  55.8956985
  64.2291641  20.3956814  70.8998260  65.1721573  20.5078182  70.7799454
  64.1222687  19.4661980  71.1019897  64.3183060  20.3085175  70.9085999
  55.2052498  58.2585983  65.4244843  55.3270760  59.0729294  64.9363785
  55.8952522  58.2714195  66.0877914  55.2918205  58.3468056  65.4431763
  40.9483490  61.8973160  91.6270676  41.4702492  62.6996193  91.6143112
  41.5455170  61.2181129  91.3135529  41.0676880  61.9104424  91.5922852
  71.1147766  41.7415085  81.5349808  70.9853287  42.6799469  81.6721344
  70.2904739  41.4392471  81.1536331  71.0130692  41.8093567  81.5089417
  29.1862125  70.6935196  55.5286942  29.7669888  70.9662704  54.8183823
  29.7543240  70.6456604  56.2975883  29.3087292  70.7174911  55.5349426
  24.6344376  61.2905731  78.4742126  24.9190273  60.3818665  78.5716782
  25.4327869  61.8054657  78.5914917  24.7499256  61.2485733  78.4971085
  33.1992226  57.9936752  66.7636032  34.0120087  57.5800858  67.0543518
  33.4486122  58.4901352  65.9841309  33.3124924  58.0025139  66.7114868
  42.1627693  23.0917549  65.7555466  42.4936409  22.8375874  66.6170502
  41.2112503  23.1051464  65.8588257  42.0965805  23.0660782  65.8584290
  66.9221420  20.7612839  66.4393082  66.8493881  19.9333992  65.9643936
  66.0385361  21.1286850  66.4169006  66.8201370  20.7121792  66.3862839
  44.0716095  11.1223898  46.9330673  44.6270599  11.8740664  47.1396713
  44.6600113  10.3690128  46.9824600  44.1935883  11.1222095  46.9603653
  54.1014442  27.1508713  95.9035797  53.9265900  26.4890900  95.2344742
  53.3188782  27.1467896  96.4547653  53.9993439  27.0798626  95.8909988
  36.4468880  19.7942905  66.8335037  37.1805916  20.3943119  66.6997833
  36.8583641  18.9469051  67.0033722  36.5690117  19.7679100  66.8373566
  41.2711105  49.7779617  52.3659744  41.5963364  50.3083115  53.0934296
  40.8033028  49.0562515  52.7861214  41.2559090  49.7575569  52.4883537
  75.3119888  42.2544594  76.3478088  74.4378815  42.1694641  76.7285538
  75.1768646  42.7649117  75.5494385  75.2043610  42.2998352  76.3032761
  48.8782768  42.4503250  95.3932037  49.0245590  42.6332359  94.4651031
  49.7332458  42.5859451  95.8017120  48.9850502  42.4842911  95.3378067
  37.9438972  61.8220978  68.0393219  38.6436729  61.2403145  67.7425232
  37.2161102  61.6447716  67.4434052  37.9409103  61.7411461  67.9441223
  21.7364578  25.0770798  52.9487839  20.9235764  24.7867203  53.3624687
  22.3150597  25.2900124  53.6809807  21.7114773  25.0688190  53.0709801
  29.5815125  24.5006504  41.7909088  29.8632412  24.2098331  42.6582527
  30.2606163  24.1787796  41.1980743  29.6839752  24.4353142  41.8201828
  46.8914757  22.7013092  46.8197021  47.3288574  23.2720146  46.1878624
  46.2471504  23.2659950  47.2465630  46.8694038  22.8223915  46.7978401
  44.5670395  66.5008087  61.4853706  44.3342896  65.7135620  61.9776077
  45.4630547  66.3416061  61.1886444  44.6377678  66.3998718  61.5062256
  62.3605843  20.6265831  43.5749931  62.9507408  19.8843536  43.4444542
  61.8238258  20.6480179  42.7827301  62.3662720  20.5497169  43.4765816
  60.2064629  52.2154388  87.7499008  59.2568359  52.1858406  87.6334229
  60.4975471  52.9165344  87.1668243  60.1362381  52.2870483  87.6752930
  39.2454643  17.9756107  89.2628860  39.7517204  17.1653633  89.2042084
  39.8723221  18.6658916  89.0465469  39.3663063  17.9628181  89.2335587
  57.4772224  44.9358978  87.3069153  57.8195038  44.9785805  88.1997986
  56.6923180  44.3925362  87.3770065  57.4300194  44.8825073  87.4095993
  60.0851173  18.9894638  50.8943863  59.2833138  18.5486012  50.6133461
  59.7812347  19.7117004  51.4441681  59.9672089  19.0194683  50.9230461
  37.2028465  24.3690929  81.0631027  36.8091469  23.5964565  81.4683990
  36.5948105  25.0807152  81.2634048  37.0960197  24.3625851  81.1276932
  14.8739758  40.4481735  70.6071091  13.9176540  40.4892006  70.6081085
  15.0822744  39.7018547  71.1691132  14.7942057  40.3729553  70.6671371
  21.2185936  28.9439850  74.6690903  22.0223064  29.4518490  74.5579605
  21.2912788  28.2371922  74.0276871  21.3120518  28.9227676  74.5888443
  28.4746323  32.3058243  72.0675278  29.1762505  31.8874874  71.5685654
  28.9257145  32.7667732  72.7748260  28.5975571  32.3103676  72.0897293
  46.4384422  61.5727348  68.4785538  46.1146469  62.4644089  68.6062164
  45.6794701  61.0153961  68.6504898  46.3229675  61.6083832  68.5104980
  47.4046211  46.6089630  36.6629791  46.6638565  47.1220131  36.3400307
  48.1700974  47.1555214  36.4853439  47.4072495  46.7219658  36.6095963
  53.0490227  42.4395027  47.6609573  52.4969978  43.2063408  47.8141708
  52.4364777  41.7516327  47.4004822  52.9248238  42.4479294  47.6495171
  19.8217831  53.2814293  59.6735802  19.2709904  53.8739014  60.1852798
  19.2313271  52.5775604  59.4049530  19.7000771  53.2695541  59.6995010
  35.1793213  35.6130066  31.5637722  36.1055527  35.8524666  31.5951519
  34.7144012  36.4306641  31.7412930  35.2285194  35.7257347  31.5860500
  47.8562317  41.2913094  90.3848953  47.2457848  40.8501434  89.7941666
  47.5111580  42.1804924  90.4655304  47.7543335  41.3390808  90.3304977
  41.0863533  73.1507874  50.3163414  41.4003601  73.6700974  49.5761032
  41.0813103  72.2501831  49.9920998  41.1193047  73.1101379  50.2028198
  78.9887161  31.7786293  74.5853271  78.4845352  31.0660801  74.1925430
  79.2578049  31.4393921  75.4390106  78.9636459  31.6664658  74.6344833
  75.3178940  39.7185211  62.8157959  74.5790710  40.3113403  62.6782494
  75.1259460  38.9635315  62.2595749  75.2186203  39.7012291  62.7418060
  46.1231270  65.1973648  78.5985336  46.0822830  65.6951599  77.7819748
  45.5639839  65.6841278  79.2040329  46.0591469  65.3023529  78.5760269
  28.9288788  12.2733898  72.5330811  28.5378990  11.5296640  72.9916000
  29.8326702  12.0047674  72.3680344  28.9835682  12.1654320  72.5643768
  71.2495804  21.5534649  70.7394943  71.5292206  22.4685040  70.7667084
  70.6148987  21.4756985  71.4517899  71.2117157  21.6427555  70.8183670
  56.4960213  53.3429756  54.4582863  56.6642418  52.6988297  53.7705307
  55.5439911  53.3441963  54.5576248  56.4124374  53.2744102  54.3955345
  46.5776825  42.2965851  75.0144958  46.5039444  41.3422318  75.0122681
  46.9953690  42.5064926  74.1792145  46.6143608  42.2171936  74.9251785
  59.1981392  36.4779510  43.6650505  58.6601181  35.8497353  43.1832619
  59.8381729  35.9385796  44.1294479  59.2090187  36.3534317  43.6631966
  38.9364777  26.6213722  73.0766296  38.1568527  26.1606083  72.7665787
  39.4369965  25.9551296  73.5476227  38.9067116  26.5011864  73.0937881
  29.3855972  41.8209152  63.0082855  29.9658051  42.3945808  62.5077896
  29.5656662  40.9438477  62.6698189  29.4666767  41.7885666  62.9188232
  57.3266487  49.0137634  49.8545837  56.7956047  48.8820305  49.0691719
  57.6462173  49.9129257  49.7795944  57.3040962  49.0956039  49.7628212
  61.5171928  65.0917282  67.2565536  60.6319427  65.0554886  67.6188278
  61.7353630  66.0236969  67.2500229  61.4460526  65.1872406  67.2944946
  57.7496872  20.8820248  47.7084808  58.0515289  21.3157215  46.9103470
  58.3026772  20.1042080  47.7822075  57.8408508  20.8453293  47.6312294
  37.1057281  75.5119629  64.8849030  36.8725395  74.5842590  64.9195786
  36.3792992  75.9242172  64.4173813  37.0033951  75.4569931  64.8387451
  67.2030869  66.9270630  68.3705215  67.0963821  67.1127625  67.4375839
  66.6074448  67.5369644  68.8057861  67.1281738  67.0119095  68.3174515
  39.0624008  43.2979774  47.7745056  38.3172379  43.4865074  47.2040482
  39.7738152  43.0760689  47.1737747  39.0588036  43.2944221  47.6496086
  36.8423042  64.6523056  61.4549675  36.5198555  64.4920883  60.5680695
  36.1344490  64.3520126  62.0250587  36.7324295  64.6031799  61.4211884
  44.4846458  68.9675217  82.1193848  43.8371010  69.4324493  82.6492538
  44.2590942  68.0429993  82.2222672  44.3915443  68.9185181  82.1868668
  68.5325699  39.2393494  50.3693428  68.4692001  39.0119820  49.4417038
  67.9165573  39.9634094  50.4810982  68.4601364  39.2923164  50.2823334
  39.6829758  38.3398895  45.4125290  39.4919205  38.0072441  44.5355644
  39.0982132  39.0905342  45.5166130  39.6002388  38.3844719  45.3301086
  73.0265961  57.8643341  59.2906990  72.2607040  58.4133224  59.4587517
  73.7408218  58.3010674  59.7548141  73.0210800  57.9694557  59.3581161
  65.9400101  28.6134205  58.4681015  66.3919144  28.6725502  59.3098297
  65.2817917  27.9305115  58.5970879  65.9179916  28.5469017  58.5716248
  45.2038956  31.3713436  57.2860870  45.5807495  31.9461765  57.9522438
  44.4087334  31.0247498  57.6908340  45.1592903  31.3956814  57.4002838
  61.7769966  36.3448372  52.0555611  61.8486824  37.2306633  52.4110909
  62.6690941  35.9996490  52.0909042  61.8797798  36.4024887  52.0972481
  24.5866623  23.9457436  53.0477791  23.9895439  23.3011303  53.4274635
  25.3030167  24.0098610  53.6794167  24.5993748  23.8838406  53.1556320
  35.3526917  51.3221741  44.4076614  36.1802483  51.3789330  43.9300003
  34.6919403  51.6079140  43.7767982  35.3704758  51.3586998  44.2894516
  68.3632736  23.1156921  71.7490768  67.9085770  23.8262978  72.2013168
  67.6615219  22.5666676  71.3992767  68.2399368  23.1329250  71.7600098
  25.6070194  23.9178753  83.2622604  26.4634495  24.0991726  83.6494141
  25.0182114  23.8333416  84.0121918  25.6355591  23.9281902  83.3835297
  65.2954025  69.5263443  77.9651566  65.3031387  69.0788574  78.8112946
  65.7313919  68.9179840  77.3684616  65.3427124  69.4137497  77.9917603
  60.0940819  30.5351334  61.2862892  60.2280121  31.4817238  61.2387886
  59.5217438  30.3367157  60.5451546  60.0473366  30.6149197  61.2021904
  33.4836884  60.0802536  64.8876190  33.5413589  60.4894981  65.7509995
  33.1865921  60.7825394  64.3090515  33.4581566  60.1987839  64.9179916
  58.1868401  17.6329441  63.2800598  58.4785767  17.7388134  64.1855545
  57.7982407  18.4778118  63.0532951  58.1765060  17.7343311  63.3524361
  38.4089203  25.7114010  47.4816322  37.5450172  26.1215267  47.5228806
  38.9525452  26.2386227  48.0670738  38.3747673  25.8113632  47.5484581
  38.1989861  30.9849758  32.7980423  37.9590073  31.5551414  32.0675964
  38.7454758  31.5336609  33.3606453  38.2316704  31.1042938  32.7801437
  26.2908993  62.9982719  47.3858147  26.2744141  63.4408455  46.5372353
  25.3684521  62.8878288  47.6163025  26.1907692  63.0336952  47.3199043
  23.0820866  61.2989502  48.7935333  22.6717396  60.6817894  48.1877708
  23.6488857  60.7559013  49.3413162  23.0987682  61.1752243  48.7873497
  54.3919029  28.2368908  72.8243256  55.0911255  27.6011353  72.9764252
  53.6975060  27.7324066  72.4006119  54.3924141  28.1152935  72.7953644
  36.1051674  19.2275562  52.1409416  36.7608337  18.6054745  51.8257370
  35.6299400  19.4939957  51.3539200  36.1244125  19.1896286  52.0233994
  34.0902328  47.4230385  92.8162003  34.2651100  47.0005112  93.6571045
  33.2247963  47.8180733  92.9220352  34.0165901  47.4201050  92.9171600
  41.4940872  32.2112579  56.1781158  41.4778748  32.0978279  57.1284294
  40.8463440  32.8950119  56.0074196  41.4232864  32.2720757  56.2612534
  48.5989227  69.0178452  68.4258347  49.1339760  69.6180801  68.9451447
  48.0238457  68.5961151  69.0643158  48.5946541  69.0368958  68.5493088
  34.8815308  40.4879761  71.0677490  34.9613113  39.8265343  70.3804626
  35.5588989  40.2561302  71.7030792  34.9622726  40.3927155  71.0622025
  72.5432434  28.5087128  47.9489021  72.9271469  28.6146450  48.8193245
  73.0782776  29.0641518  47.3819351  72.6412430  28.5792427  47.9812622
  43.6143570  41.5227051  60.4737129  42.9935455  42.2247238  60.2788086
  43.9276924  41.2351379  59.6161842  43.5815697  41.5668983  60.3614807
  72.0366592  40.0117607  41.5633659  71.4028625  40.4084892  40.9657555
  71.6245346  39.1936455  41.8409653  71.9251328  39.9668236  41.5292397
  50.6213799  42.3983345  58.2318115  49.9032326  42.1994591  58.8325958
  50.3879013  43.2451057  57.8514214  50.5198975  42.4674263  58.2553101
  29.6521664  37.2849731  79.7341156  29.6301880  37.5447311  80.6551437
  30.4006500  36.6917191  79.6703873  29.7296429  37.2494125  79.8255463
  47.8441048  39.2111282  63.0181732  48.5815544  39.0179253  62.4393120
  47.6591530  38.3802223  63.4559174  47.9030190  39.1019058  63.0031166
  18.2472706  63.0356445  66.0634689  19.1881447  62.9142151  65.9360123
  18.0423737  63.8386993  65.5845642  18.3257580  63.1083336  65.9988098
  45.7394028   7.0161929  62.5318680  45.0396843   6.8785601  63.1703720
  46.4984627   7.2664251  63.0585899  45.7457275   7.0282001  62.6561279
  34.7416496  28.6686096  94.2182465  34.0929451  29.0444622  93.6231384
  34.8996506  29.3559818  94.8653793  34.6893120  28.7819901  94.2237854
  32.3211823  66.4052658  65.0963287  32.6069031  65.4977264  65.2010956
  31.3961411  66.3950195  65.3421402  32.2530022  66.3073883  65.1337204
  33.4819107  52.1867599  94.8278656  33.9727631  52.1498718  95.6488113
  34.0460243  51.7472992  94.1915741  33.5944138  52.1359596  94.8475647
  17.6971760  61.4520454  72.3336258  18.5582638  61.0393982  72.4006195
  17.0770359  60.7297974  72.4336548  17.7228718  61.3310165  72.3514404
  19.3861027  32.5186234  88.0112991  19.2009468  33.3916588  88.3573608
  19.9929371  32.1340065  88.6438065  19.4310741  32.5707092  88.1156464
  26.9155712  33.8302231  43.7907867  27.6932411  34.2244148  44.1858444
  26.2228661  33.9676399  44.4369316  26.9246311  33.8869095  43.9018173
  39.9454765  67.6432724  59.0663033  39.8693504  68.5280685  59.4234581
  39.2417679  67.5844421  58.4201088  39.8623161  67.7313385  59.0354843
  32.5049706  31.1907234  90.1784439  32.7914429  31.9501572  89.6710815
  31.6417236  31.4366341  90.5109711  32.4434624  31.2979355  90.1597977
  58.7302475  48.1374588  92.0101547  58.2237930  48.9461021  91.9337692
  59.5380363  48.3143387  91.5280380  58.7623825  48.2425613  91.9505920
  18.0057049  25.8453102  65.8698425  18.6710720  25.3180790  65.4276352
  17.1919518  25.6388264  65.4100647  17.9898834  25.7670670  65.7736588
  43.0076637  35.2496376  49.4163551  42.3418770  34.5886841  49.2263718
  43.7150955  34.7624741  49.8387909  43.0121040  35.1272011  49.4411469
  21.9970493  55.1497879  54.3967476  22.8023510  55.5864449  54.1191711
  21.6671677  54.7285690  53.6030235  22.0477486  55.1514320  54.2825050
  55.1396027  52.2540283  81.9530640  54.2972183  51.8632050  81.7209625
  55.1358795  53.1068192  81.5183792  55.0493698  52.3032913  81.8819580
  69.2463379  48.2742310  45.0483742  69.8038406  47.5225182  45.2492867
  69.6308746  48.6531067  44.2579079  69.3468170  48.2344742  44.9855003
  34.6596222  23.8534546  40.9163589  33.7034378  23.8596649  40.8727531
  34.8639908  23.2174168  41.6018600  34.5794525  23.7862911  40.9848099
  12.7265940  37.9029770  70.4220810  13.5835199  37.8458710  70.8447418
  12.1230326  38.1198730  71.1326447  12.7536125  37.9200172  70.5429230
  45.5114517  40.0439224  51.6992874  44.9753456  40.0691414  50.9067078
  46.3686256  40.3646889  51.4189606  45.5456848  40.0808144  51.5848732
  74.8211212  37.9809265  45.4163475  74.6423416  38.7844353  44.9278374
  73.9603348  37.5827675  45.5457687  74.7102585  38.0241547  45.3780556
  69.4773560  23.2767487  69.0942154  69.2959900  23.6996536  69.9335556
  69.2037125  22.3681297  69.2197495  69.4288330  23.2249508  69.1971130
  37.0828018  40.2772598  52.7254677  36.5246582  40.8702393  53.2285423
  36.6480141  40.2020264  51.8760376  36.9769135  40.3324661  52.6885338
  64.8722458  49.3607712  77.5150070  64.9365997  50.1484756  76.9749908
  63.9959831  49.4037743  77.8978424  64.7856522  49.4493561  77.4982452
  42.3023949  32.3062019  49.8130417  41.4066505  32.0662346  49.5757675
  42.6901779  31.4933853  50.1373558  42.2482262  32.1939354  49.8223228
  59.4973869  48.6169968  53.6807938  59.4233513  47.6746597  53.5300255
  59.7128220  48.6946678  54.6101952  59.5124664  48.5247955  53.7638245
  39.2764015  34.5711250  83.2688293  38.9870338  34.6975784  82.3652344
  39.1374550  33.6390419  83.4366074  39.2307243  34.4852066  83.1903610
  34.4491501  73.5662918  61.9165421  33.6026878  73.2546082  62.2368393
  34.3929672  73.4767838  60.9651947  34.3528824  73.5235138  61.8492470
  54.3707581  12.1753263  73.1740570  54.1708984  12.0569458  72.2454758
  54.9651375  11.4552402  73.3848190  54.4128304  12.0859118  73.0975113
  57.8242073  47.0908127  85.7307358  57.7214966  46.3933144  86.3781738
  56.9304390  47.3789062  85.5452194  57.7179375  47.0471535  85.7799835
  43.4718513  57.0834656  96.3920135  44.0102234  57.0557899  97.1829758
  43.9942436  56.6295929  95.7307053  43.5849724  57.0321121  96.4058380
  40.0886765  37.9160652  77.1953125  39.8636856  38.7781944  76.8455124
  40.3521423  37.4076805  76.4282684  40.0927773  37.9537888  77.0762100
  33.8132057  17.0272694  59.9548912  34.0740776  16.7612324  60.8365936
  32.9072304  16.7293625  59.8730392  33.7444038  16.9671307  60.0401840
  45.5058556  17.0166817  41.8275604  44.5706558  16.9584160  42.0231094
  45.7831345  17.8412361  42.2268715  45.4356880  17.0984001  41.8909950
  13.4398642  51.6374626  72.1808395  13.1371813  51.0978088  72.9111633
  12.7696562  52.3147697  72.0896378  13.3361139  51.6521492  72.2489929
  29.2821732  66.6080093  51.6070251  28.3340816  66.6183319  51.7383804
  29.6381207  66.3343277  52.4523888  29.2190266  66.5799332  51.7111855
  70.9620132  19.2645664  74.8093491  71.7366333  19.6763115  74.4263611
  71.2028732  19.1030998  75.7215652  71.0702972  19.2912579  74.8657837
  16.5500565  52.6177063  55.0477066  16.5583496  51.6630554  55.1170273
  15.6958523  52.8228302  54.6675873  16.4598465  52.5377731  55.0145569
  35.0027542  70.6763840  73.9450531  35.7934990  70.8394928  74.4592133
  35.2948608  70.7241669  73.0347595  35.1182365  70.6988678  73.9028015
  50.3659210  67.6226120  65.0108337  49.4635315  67.9331512  65.0849228
  50.2833099  66.7113190  64.7298355  50.2608757  67.5585480  64.9887619
  73.8037415  29.9364529  46.1108513  73.9408493  30.8698997  45.9492645
  73.1140060  29.6857643  45.4963074  73.7447968  30.0092621  46.0280838
  79.4733429  39.8414078  56.0055809  80.3612061  39.9921227  55.6811905
  79.4666519  40.2363129  56.8774948  79.5673065  39.8995934  56.0639725
  50.5530472  52.1220284  39.9850616  49.9835815  52.6267433  39.4043655
  51.4259605  52.2131195  39.6030083  50.5854111  52.1855659  39.8823929
  46.0445709  51.8728561  90.1867676  45.3319321  51.5174866  89.6556396
  46.0020218  51.3792419  91.0057678  45.9640274  51.7823143  90.2174606
  39.2122040  58.6714630  77.8781281  38.3155518  58.3455391  77.9557114
  39.1143646  59.6166725  77.7630615  39.1061516  58.7375031  77.8741302
  31.5201626  29.2391815  66.5548630  31.5553741  30.1811886  66.7210388
  31.0036030  28.8872280  67.2798004  31.4688301  29.3021088  66.6498871
  21.1537418  23.3505707  72.4501877  21.8888226  22.7375717  72.4392090
  21.4787521  24.1055145  72.9407501  21.2667904  23.3657055  72.5013275
  14.2197914  34.9675865  51.9697571  13.8380423  35.4089088  52.7285347
  14.8384047  34.3401527  52.3437691  14.2450504  34.9477348  52.0905647
  35.0383224  45.0273438  37.5779991  34.1386795  44.7163582  37.4771996
  35.1161957  45.7435455  36.9477425  34.9506874  45.0705566  37.5000381
  42.3773079  26.1254539  66.9809494  42.8421860  25.7814579  67.7436981
  41.6323471  25.5350838  66.8681564  42.3474426  26.0258102  67.0502625
  30.1784821  59.6195450  69.3900375  30.3998051  59.2705841  68.5266266
  30.8795109  60.2418556  69.5837479  30.2768440  59.6486969  69.3186111
  19.7735939  61.2975082  59.7415581  18.9602680  60.9779549  60.1322403
  20.1190147  61.9191093  60.3822823  19.7236938  61.3297157  59.8515511
  55.5698357  60.1668053  72.0655136  55.1303520  60.4443359  72.8692932
  56.4953308  60.1149025  72.3042374  55.6216621  60.1908722  72.1766891
  13.6398764  48.9068031  56.8971901  14.3832340  48.6434822  57.4396935
  13.6995716  49.8612556  56.8560715  13.7255154  48.9805107  56.9506607
  45.1124649  26.4875298  67.3107300  45.2456245  25.8020992  67.9654694
  45.7602119  27.1572895  67.5299911  45.1957359  26.4858608  67.4039383
  36.6732712  19.0802288  73.1368256  37.4683952  18.5886421  73.3426361
  36.1721344  18.4972649  72.5665207  36.7046204  18.9656372  73.0979614
  66.9892578  16.3085670  76.3786163  66.5595932  15.7520828  77.0282059
  66.4728088  17.1144943  76.3745193  66.8883591  16.3351688  76.4474487
  64.7214432  41.0966568  43.0746231  65.3334351  41.1366997  42.3397217
  65.2224045  41.4241753  43.8216209  64.8401108  41.1358490  43.0759087
  32.0200729  68.4027786  50.2942047  31.1128540  68.6738815  50.4344978
  32.1221962  68.3913422  49.3425369  31.9342175  68.4304810  50.2076759
  51.3607368  66.7871628  67.4113998  50.6218758  66.7274094  68.0169983
  50.9678993  67.0520859  66.5797043  51.2400513  66.8090439  67.3872833
  38.3424606  21.2633343  56.9019775  37.8612633  22.0273094  57.2197990
  39.2587852  21.4589729  57.0977173  38.3888664  21.3656654  56.9567451
  64.4120789  40.0197182  50.2955208  63.6374702  40.4491005  50.6586075
  64.8111877  39.5739746  51.0426865  64.3720398  40.0179787  50.4139252
  65.4694748  63.3131981  87.0099945  66.1833496  63.6601028  87.5450363
  65.6097488  62.3663330  87.0082932  65.5605469  63.2492104  87.0668564
  78.3528824  40.2062874  53.3069115  78.2987976  39.2700233  53.1153297
  78.7905502  40.2519264  54.1569786  78.3937836  40.1113091  53.3771324
  23.8443146  23.1103134  85.3008804  24.2215118  23.4222336  86.1234818
  23.1214638  23.7126904  85.1252213  23.8074532  23.2078133  85.3698807
  62.9073257  39.7772636  89.1130447  63.4176025  39.5972099  88.3234711
  62.9405518  40.7291794  89.2077942  62.9652939  39.8595695  89.0389404
  68.0633469  61.6526604  84.7164917  68.8672943  61.5090942  85.2157745
  67.3803406  61.7381516  85.3816376  68.0762405  61.6464653  84.8406677
  14.3227558  42.0730591  73.0286026  14.0325718  42.9610062  72.8198700
  14.7719536  41.7756653  72.2373962  14.3397131  42.1360397  72.9219742
  44.0170288  24.8015156  65.2324753  44.6566696  24.4038467  64.6417465
  43.4241333  24.0855122  65.4605865  44.0220146  24.6827507  65.1938095
  52.8518639  45.7176323  35.3534355  52.0108337  45.2828217  35.2125778
  53.3661995  45.5020790  34.5754738  52.8170319  45.6482773  35.2554550
  30.4296551  12.7009068  58.3608055  30.9232674  12.2313156  57.6884460
  29.8403835  12.0425491  58.7289810  30.4194527  12.5806208  58.3283653
  53.7578621  29.4998093  33.9424133  53.2598648  29.2279930  34.7133522
  53.7629051  28.7280617  33.3761826  53.7052956  29.3885231  33.9642448
  42.1734276  45.9779129  98.8871918  43.0816498  45.7083549  98.7504730
  42.2383957  46.8063965  99.3621750  42.2772064  46.0375137  98.9232559
  74.7644196  62.0093384  65.7830200  75.4658203  61.5672188  66.2613525
  74.2120285  62.3901482  66.4657364  74.7802963  62.0027962  65.9068375
  51.9697609  13.8774300  49.4050598  52.8464127  13.5728607  49.1706543
  51.7998505  13.4827938  50.2604141  52.0451279  13.8028669  49.4712753
  44.3959503  14.7744083  87.3699112  44.4936714  15.3331013  86.5988541
  45.2621841  14.3873291  87.4965744  44.4987450  14.7927094  87.3011856
  76.2963867  59.3427467  64.9272232  76.1969223  59.5355339  65.8595200
  77.0201874  58.7176094  64.8877869  76.3629684  59.2966423  65.0224304
  55.1906967  61.7378731  65.7939453  55.7003326  62.5480919  65.7868500
  54.9845123  61.5765419  64.8732452  55.2230530  61.8070793  65.6949997
  35.9787216  52.3108597  83.9582977  36.8459663  52.5852509  84.2563400
  35.4101906  52.4493675  84.7158051  36.0105782  52.3548965  84.0708542
  31.8231277  73.1710510  68.5263596  32.5413055  72.5409622  68.5848236
  31.5870476  73.3502655  69.4365158  31.8745403  73.1229782  68.6296539
  75.6743546  42.7574348  53.9043961  75.9884567  42.3650169  53.0897827
  75.2337875  43.5612640  53.6287346  75.6608658  42.8013000  53.7881279
  42.3391495  27.0523243  64.2090912  41.9188538  26.2452908  63.9119644
  41.9924278  27.7304401  63.6292992  42.2573547  27.0385761  64.1155777
  51.0763054  72.1829987  79.9342575  51.0753860  71.2277069  79.9943771
  51.6461983  72.4674149  80.6487885  51.1369781  72.1114578  80.0168610
  21.2050209  64.2717209  64.3098984  21.2520657  63.3678932  64.6215515
  22.0538788  64.6491241  64.5406418  21.3005619  64.2155762  64.3677368
  73.3222961  55.7337761  51.2051353  72.6702042  56.4342537  51.2235985
  72.8681412  54.9740906  51.5696373  73.2043304  55.7274590  51.2459755
  63.9786606  32.1866035  63.1629677  64.8121185  32.2101479  63.6331139
  64.0455704  32.8937378  62.5213127  64.0746765  32.2645264  63.1446800
  79.6743164  46.0510406  70.5106354  78.9556580  45.4191399  70.5322800
  80.0858383  45.9166069  69.6569443  79.6415634  45.9693222  70.4219055
  50.4974251  15.6902113  66.7948914  50.3503685  15.5999022  67.7363968
  50.8321152  14.8360462  66.5217285  50.5174408  15.5894928  66.8661575
  35.6967163  50.9894104  89.9480209  36.3260040  50.9048500  90.6643066
  35.2361641  51.8087120  90.1292953  35.7147141  51.0677605  90.0437393
  51.0768471  35.0960083  99.2253647  50.5590897  34.3156204  99.4232635
  50.8267937  35.7268829  99.9004135  50.9949646  35.0800629  99.3184509
  47.2644730  48.9007645  33.2616768  48.1410751  48.5244598  33.1829147
  46.8332939  48.6782837  32.4365540  47.3119698  48.8369064  33.1652870
  77.1125946  29.4696636  73.9311829  76.5868530  30.0939751  73.4311142
  77.1149750  28.6759281  73.3962021  77.0567780  29.4515915  73.8208160
  21.8515301  24.2652283  50.3255539  22.7488155  24.2487259  49.9926338
  21.9305515  24.6241417  51.2093887  21.9556427  24.3017426  50.3843040
  64.4697418  43.8710022  57.0268555  65.0267258  43.8920212  57.8050499
  64.0654755  43.0035515  57.0450325  64.4860458  43.7807312  57.1117859
  51.3847542  42.8501167  95.9595261  51.7387085  42.0273590  95.6218643
  52.1107140  43.2417793  96.4451370  51.4999275  42.8041458  95.9753036
  50.5863037  66.6479874  51.1391487  50.5627708  66.6785889  52.0955696
  51.5003433  66.4577103  50.9280243  50.6812782  66.6309509  51.2186279
  36.3196907  22.0573196  82.2862625  35.8860321  21.3799095  82.8051910
  37.2232628  22.0592995  82.6021652  36.3698044  21.9852943  82.3752975
  47.8306808  46.3449173  89.7306290  48.2424622  45.9645920  88.9547272
  47.2110939  45.6771355  90.0246048  47.8085175  46.2331467  89.6792297
  36.2234650  69.5938416  77.3607025  35.9279556  68.8752823  76.8016281
  37.0581360  69.2912750  77.7184830  36.2809639  69.4849625  77.3392334
  55.0162659  32.5493774  62.3230820  55.7852135  31.9802856  62.2900925
  54.4415970  32.1383018  62.9688454  55.0369835  32.4448509  62.3884277
  38.6805458  53.4149551  66.2767563  38.7234955  53.8166008  67.1445541
  39.0704269  52.5486755  66.3942184  38.7267075  53.3653984  66.3818359
  31.4137077  15.7977810  47.8255196  31.7861729  16.6695938  47.9575806
  30.8431911  15.6638985  48.5823631  31.3925838  15.8764744  47.9203148
  43.7610397  46.7376518  38.0657883  44.2316551  46.0995483  37.5295296
  43.0251884  46.2468071  38.4315987  43.7327499  46.6172562  38.0476074
  60.7566261  37.5747490  77.3456268  60.1057854  37.9043465  76.7259445
  61.3256760  37.0132027  76.8192520  60.7479095  37.5500183  77.2234192
  51.3181610  59.6577988  65.6644516  51.1915741  59.0234642  66.3700180
  51.1666183  60.5082016  66.0768814  51.2884903  59.6808395  65.7836761
  47.7754707  50.4349327  45.3471146  47.1812630  49.6891098  45.4301605
  47.8644524  50.5663261  44.4031563  47.7215996  50.3694153  45.2553062
  42.1618958  42.9386177  95.2521057  42.8996048  43.5401039  95.3532333
  41.4247704  43.5013809  95.0150833  42.1619606  43.0627785  95.2376022
  39.5500908  34.0669823  55.8274956  39.5173378  34.9720497  55.5176277
  38.7520409  33.9621620  56.3455391  39.4614868  34.1523209  55.8496933
  31.9085484  11.1800251  74.8197937  31.4593410  11.8788261  75.2953186
  32.7019310  11.0152311  75.3293228  31.9452515  11.2369709  74.9248428
  38.6271324  47.6056404  41.7618408  39.4823418  47.4006195  41.3839302
  38.6060829  48.5617638  41.8021545  38.7160835  47.6857414  41.7258415
  67.2386856  55.5240631  45.9288445  67.6783600  56.3230515  45.6380730
  67.2233505  55.5929756  46.8834419  67.2839432  55.6166153  45.9996414
  39.6301613  48.8506050  97.7857895  39.3474579  49.5392685  98.3874969
  40.5853996  48.8566856  97.8466110  39.7018776  48.9246979  97.8564453
  59.7856560  43.7962265  64.9218826  59.1278610  44.4902115  64.9656601
  59.6030769  43.3447990  64.0977936  59.6960411  43.8220901  64.8386765
  78.5815735  29.6902370  60.5030594  78.2290497  28.8009186  60.5358925
  79.5035858  29.5740757  60.2736626  78.6423111  29.5830116  60.4821014
  56.3128853  56.5697441  43.8185043  56.0208740  57.0880775  43.0686417
  57.0360680  56.0428772  43.4784279  56.3588676  56.5688362  43.7022705
  38.4883041  64.0031967  76.4056702  38.2608871  64.6406784  77.0825272
  39.2610970  64.3727646  75.9785385  38.5464668  64.1105957  76.4323044
  61.4925346  62.4403572  67.7877274  61.8198967  62.0027504  67.0018616
  61.3691025  63.3512650  67.5207977  61.5142822  62.4908333  67.6754532
  34.4625626  60.9092941  61.6360703  34.8024635  61.2284737  60.8001137
  34.0465469  60.0741501  61.4222908  34.4544487  60.8542671  61.5241241
  59.3272133  64.9499054  59.1279678  58.5984802  64.3293152  59.1224937
  59.3683434  65.2789383  58.2300377  59.2538910  64.9188080  59.0316277
  22.4861088  31.7699986  55.7084198  21.6924934  32.1810265  56.0511551
  23.1930733  32.3608284  55.9679489  22.4768677  31.8768368  55.7726440
  74.4520416  49.8875999  52.6329002  75.0191269  49.1519814  52.4015198
  75.0567474  50.5973091  52.8494110  74.5769958  49.8848381  52.6313095
  15.3949118  38.9128647  57.2125244  15.7215538  39.4713783  57.9179268
  15.6365519  39.3748970  56.4098015  15.4555140  39.0216942  57.2021408
  59.8919029  55.2106285  67.9002380  60.8129387  55.2348671  67.6407318
  59.7377319  56.0590401  68.3157501  59.9736862  55.3036880  67.9168854
  46.0432129  22.3296738  66.7386246  45.2577820  22.4065971  67.2803040
  45.7137108  22.0963783  65.8707352  45.9243202  22.3129997  66.7038422
  53.2818031  66.7077789  76.8870850  53.0052109  65.9744644  76.3375778
  54.2167358  66.5605469  77.0301514  53.3520164  66.6138840  76.8437424
  60.3844070  38.1445808  89.7339706  60.6619110  37.9735832  88.8339767
  60.5925522  39.0677910  89.8774719  60.4361992  38.2248001  89.6532974
  43.6823235  28.7729015  66.1107635  43.0788422  29.1714897  66.7378082
  43.7329025  29.4038582  65.3927307  43.6233559  28.8826923  66.1010666
  24.0680466  49.2920074  44.2002106  23.6011219  48.7870369  43.5344543
  23.3984776  49.8572731  44.5854187  23.9468479  49.2984314  44.1702957
  20.9299240  32.5007057  43.9982834  20.6661472  33.2936363  43.5314751
  21.8845310  32.5552940  44.0427246  21.0035934  32.5910797  43.9532433
  51.7902260  51.2599144  46.1647682  51.7532120  50.6849709  45.4003754
  50.9815788  51.0754623  46.6425819  51.7000427  51.1789246  46.1342087
  34.2805367  12.6083174  70.6481476  33.7573280  12.7917194  69.8678513
  34.4373665  11.6646357  70.6149979  34.2414627  12.5272408  70.5614014
  49.2035484  58.7107239  79.4593048  49.9665184  58.9718781  79.9749680
  48.4606552  59.1108170  79.9112549  49.2056885  58.7812386  79.5624924
  40.0002670  54.7117729  47.8794785  39.3647499  54.4035873  48.5255318
  40.7304192  55.0443344  48.4015083  40.0103607  54.7143745  48.0040474
  40.4795647  25.9635220  43.8160667  40.9681206  26.4434948  44.4847641
  40.0614967  26.6449070  43.2895966  40.4870758  26.0873718  43.8312302
  63.4625130  29.4741268  84.1394577  64.0473862  29.1749477  83.4432907
  62.9172668  28.7128296  84.3378754  63.4667358  29.3610382  84.0863800
  36.3549080  61.5814018  92.6418304  36.6224823  62.4478264  92.3353577
  35.4314995  61.6835022  92.8723297  36.2849731  61.6846848  92.6337357
  44.3532143  19.8478432  47.4872131  45.2978973  19.7437248  47.3733330
  44.0634308  20.2920361  46.6903763  44.4230576  19.8841057  47.3900871
  60.4655342  13.5410690  80.5075684  60.2138596  14.3825245  80.1269760
  59.7420540  13.3169403  81.0928574  60.3615456  13.6069012  80.5293961
  72.2291565  32.9771690  68.9461975  71.3765640  32.7892876  69.3386307
  72.2590179  33.9318733  68.8839111  72.1414337  33.0589447  68.9813995
  35.4749756  26.3317947  47.2075424  35.1016502  25.9828300  46.3981667
  35.3651123  25.6266823  47.8454857  35.4234543  26.2193851  47.1892586
  27.0616055  48.7896194  57.0932655  26.4572487  48.5216522  57.7854958
  27.2748833  47.9774055  56.6338654  27.0199013  48.6744270  57.1180916
  48.8198853  70.8339233  63.1125793  48.1546478  70.3616104  62.6119614
  48.6774788  70.5596466  64.0185242  48.7337570  70.7543030  63.1557999
  35.3072510  36.8074760  44.4148369  34.8513336  37.2732620  45.1158524
  36.2306786  36.8438225  44.6642265  35.3571053  36.8610268  44.5161896
  60.5578499  68.8714600  80.7713242  60.9507370  69.7065277  80.5173569
  60.6090622  68.8635101  81.7271271  60.6052055  68.9596710  80.8461685
  25.6998138  55.1282463  81.0936661  26.5494385  55.5684700  81.0696564
  25.0653629  55.8375664  81.1964645  25.7227650  55.2508392  81.1020660
  73.0221100  51.8281326  47.0907249  73.4377060  51.1361237  47.6051559
  72.5690231  51.3640137  46.3867683  73.0181122  51.7048340  47.0705070
  34.4786415  29.6756611  83.0471420  34.9816017  29.5341797  82.2451172
  34.5771599  28.8602066  83.5386429  34.5427818  29.5736103  83.0140228
  27.2002296  32.7475662  50.0979080  26.6281681  32.8070946  49.3327713
  27.5650711  31.8636150  50.0559959  27.1781330  32.6596527  50.0118446
  46.4487915  38.0121994  70.8392105  45.8275833  38.7398834  70.8110657
  47.2874260  38.4036179  70.5948486  46.4719810  38.1315422  70.8101425
  77.2763519  28.9043274  68.0659256  77.1326675  29.5116177  68.7917175
  76.9282837  28.0696278  68.3795395  77.2239075  28.8800774  68.1767654
  58.1045914  59.1119766  57.9205360  57.9723167  58.5206184  57.1795692
  58.0527420  59.9885826  57.5395889  58.0849533  59.1423988  57.8008957
  32.9466286  31.3381042  69.8851089  33.5818367  30.6977081  70.2054749
  33.2939339  31.6167164  69.0377655  33.0514030  31.2995224  69.8289032
  31.0148430  68.7475357  73.8421860  31.0763664  69.2794800  74.6355972
  31.9173832  68.4876862  73.6574707  31.1176529  68.7765427  73.9071045
  25.6841717  39.1315575  36.2113609  25.2671642  38.3431244  35.8639297
  25.2652912  39.2695122  37.0609169  25.5950298  39.0621910  36.2649155
  69.7816772  28.8717155  48.9621239  70.4562149  28.7815266  48.2889900
  70.0063705  29.6821079  49.4192924  69.8775787  28.9485207  48.9390907
  48.9491577  60.2493057  85.0953751  48.8633118  59.6045609  84.3931198
  48.6485634  59.7904892  85.8798218  48.9079475  60.1316147  85.1041412
  60.9194145  30.4012012  83.5194168  60.6577721  29.9269505  82.7301941
  61.8695450  30.2925205  83.5602112  60.9928360  30.3390331  83.4396057
  46.6618958  41.8320999  47.8110771  46.5772285  42.7854538  47.7973442
  45.9029388  41.5314255  48.3108940  46.5719223  41.9017067  47.8629112
  39.9980049  30.8801918  41.3311043  40.9266548  30.9725361  41.1182518
  39.8633919  29.9359016  41.4112244  40.0826874  30.7893391  41.3169556
  29.9333038  33.4323578  74.2186508  30.2991886  32.5553627  74.3336868
  30.5588245  33.8800201  73.6489563  30.0390301  33.3865738  74.1701736
  38.2368927  46.6743431  76.1937790  37.6284103  47.3266258  75.8466568
  39.0741692  47.1346436  76.2515030  38.2612953  46.7929916  76.1629181
  52.5739365  50.6634445  97.3122940  52.0166931  49.9146461  97.5244827
  52.4874458  50.7653923  96.3644714  52.5052910  50.5944595  97.2338486
  25.4759636  37.0591278  43.4665756  25.6009045  37.9663582  43.1880951
  25.1510754  37.1267548  44.3644066  25.4546413  37.1630821  43.5326233
  54.8524170  37.0246735  56.1454887  54.4087296  36.1857376  56.0207367
  55.2937698  37.1884613  55.3120499  54.8521652  36.9526749  56.0433083
  76.9543381  27.2998962  72.2904739  76.2605209  27.2907219  71.6311035
  77.6300812  26.7225170  71.9351654  76.9524155  27.2373466  72.1822739
  68.6615829  20.6033936  53.6125259  68.3908615  19.7238007  53.8756981
  69.5620270  20.6812191  53.9277496  68.7287521  20.5178947  53.6742096
  67.7709351  15.1014080  73.1958694  67.4163208  14.5178051  73.8666000
  68.3638458  15.6821232  73.6727982  67.7963562  15.1011028  73.3182526
  60.6080437  25.2448006  40.2042122  59.9232788  25.0837460  39.5550537
  60.8258286  26.1708126  40.0978966  60.5582428  25.3263741  40.1236420
  38.9725952  48.1157722  88.0206299  39.5584030  47.9663391  88.7627487
  38.1909447  47.6026039  88.2253799  38.9517136  48.0451126  88.1216125
  61.6639328  38.5798416  49.5786285  62.2631378  39.3054924  49.7536087
  62.0224571  37.8471069  50.0794296  61.7660751  38.5790863  49.6506996
  48.6871147  19.9118004  49.4976006  49.5096359  19.5287056  49.1927528
  48.8185768  20.8565121  49.4171638  48.7888489  19.9716930  49.4565163
  57.3574944  30.3537788  48.9766159  57.6066017  30.8183765  49.7755661
  57.3360367  31.0322914  48.3017921  57.3817673  30.4756813  48.9898529
  54.3588333  30.1093597  74.8205261  54.3568001  29.5289726  74.0593491
  53.6765900  29.7571297  75.3921127  54.2858582  30.0099030  74.8003159
  29.2171001  47.0674438  71.1586838  28.9787197  46.9267845  72.0750046
  28.3815613  47.0711670  70.6916962  29.1025753  47.0528450  71.2065964
  58.4952850  31.0797691  89.1705093  57.7308960  31.5974178  88.9175644
  58.4411774  30.2923470  88.6289749  58.4079933  31.0510006  89.0857925
  52.5668449  49.0400276  84.7234802  53.4548111  48.8519821  85.0274353
  52.6654358  49.8020020  84.1525955  52.6720505  49.1012344  84.6950150
  34.7793427  54.1040573  53.7857590  35.0260048  54.2951546  54.6906700
  34.8224373  53.1499443  53.7221489  34.8102417  54.0226936  53.8754730
  58.9836617   8.9304352  63.0222435  59.5138741   9.7068691  63.2018585
  58.0957832   9.1828728  63.2755661  58.9455261   9.0401554  63.0684166
  38.9440498  37.2430840  42.8485222  38.4708366  37.9966393  42.4957390
  38.4587517  36.4834023  42.5266647  38.8418350  37.2424316  42.7765770
  55.2930222  59.0397263  88.0141678  56.0203362  59.3634186  87.4827042
  54.5144043  59.2113571  87.4845200  55.2875519  59.0925446  87.9010162
  70.9575958  68.5539169  66.1862488  70.1039200  68.6612167  65.7667847
  71.3742218  67.8407135  65.7024918  70.9109955  68.4892883  66.0899277
  76.2302017  44.8462753  68.3161011  76.4896622  44.3628883  69.1004791
  76.3823242  45.7645493  68.5393906  76.2740784  44.8926468  68.4235687
  51.3333168  50.7627563  94.7581482  50.6599579  50.1331100  95.0157623
  51.0358887  51.5951843  95.1253510  51.2297859  50.7843781  94.8247833
  31.7684078  19.4908085  84.7772827  32.4018860  20.2079468  84.7515945
  31.8095722  19.1669941  85.6771164  31.8403568  19.5327530  84.8704987
  54.7910233  19.2209415  42.4014740  55.7081070  18.9497509  42.4420052
  54.7389908  19.9776402  42.9853706  54.8832741  19.2727146  42.4680634
  23.6382465  44.9091072  54.1803436  23.9166698  44.3658104  53.4430885
  22.6846771  44.8266182  54.1919785  23.5662460  44.8423767  54.1029625
  60.1890869  32.4042435  96.4339981  59.7276497  32.8004189  97.1731644
  61.1076355  32.6342278  96.5739822  60.2378311  32.4710197  96.5277481
  46.6636696   9.1376991  67.7775192  46.5487366   8.4391384  68.4217377
  46.6659813   9.9428692  68.2951279  46.6516571   9.1490688  67.9014130
  25.2733269  18.0545101  55.9347458  25.2985458  17.1309528  56.1850204
  25.1962719  18.0421124  54.9807320  25.2677994  17.9546986  55.8596992
  61.6666412  27.3764935  84.7293320  61.8423042  26.6242199  85.2945557
  60.8708878  27.1381187  84.2537537  61.6005173  27.2708492  84.7388916
  37.2794495  67.3768997  62.1676941  37.0873451  66.4577484  61.9819260
  36.7237396  67.5910187  62.9170685  37.1997070  67.3017120  62.2277946
  42.0902672  64.5842285  92.9589462  41.5529022  65.2959061  93.3067780
  42.3391800  64.8782883  92.0827026  42.0595016  64.6914749  92.9026031
  47.6165199  30.0040092  59.3986778  47.1972466  30.8033943  59.7171478
  47.9984970  30.2528667  58.5570183  47.6125450  30.1157932  59.3428879
  28.2063637  47.1958733  89.4371567  29.0311584  46.7187042  89.5279694
  28.4258251  48.0991440  89.6655807  28.3177223  47.2413216  89.4712067
  56.8129883  20.8547306  83.3543472  56.7498055  20.4195614  82.5041275
  56.3441391  20.2756462  83.9552383  56.7562485  20.7465706  83.3277588
  15.8146496  31.6680374  76.9239044  15.2975426  32.4604721  77.0684052
  16.3529148  31.8695526  76.1584625  15.8169069  31.7740364  76.8576965
  45.7597542  10.7015896  61.2312279  44.8893166  10.3105793  61.3066826
  46.2343826  10.1172400  60.6400528  45.7175369  10.5975742  61.1762352
  36.8479118  13.3215971  71.4872818  35.9286346  13.0917349  71.6226730
  36.8218575  14.2008953  71.1099319  36.7470970  13.3908529  71.4614792
  36.0790558  21.6879883  70.8991318  35.7999687  21.4813080  71.7911072
  36.3776932  20.8517227  70.5417786  36.0811386  21.5767689  70.9561386
  25.7384129  24.6225529  57.8667679  25.9950466  25.4103737  58.3460579
  26.3895035  23.9671097  58.1171837  25.8352146  24.6366711  57.9445839
  33.8488846  48.2536278  42.5562859  33.9482384  47.5830154  41.8805389
  34.3713684  48.9909363  42.2406731  33.9151955  48.2607422  42.4505615
  42.2200966  17.8049622  87.2667084  43.0382462  18.0743618  87.6841888
  42.4130630  17.8205757  86.3292923  42.3279190  17.8353558  87.2112656
  23.2008133  63.9713020  47.5437622  22.3714352  64.3617020  47.8193703
  23.1360550  63.0554390  47.8143501  23.1054630  63.9152679  47.6020088
  21.4526310  40.1090813  54.3510857  22.3444748  39.8905144  54.6213989
  20.9034729  39.8170395  55.0786667  21.4891758  40.0546227  54.4575005
  48.5916328  71.0869980  54.3647308  48.3110962  70.5827179  53.6010399
  47.9987259  70.8122482  55.0641632  48.4984856  71.0039215  54.3578835
  72.2716904  35.7570496  75.5884323  72.6579514  35.1472931  76.2171097
  72.5446167  36.6218338  75.8948364  72.3419952  35.7842445  75.6881485
  52.1389847  36.5962448  76.5344162  51.5434608  35.9724197  76.9496536
  53.0078316  36.2118111  76.6508331  52.1681366  36.4887238  76.5911179
  43.5792236  35.9383621  78.6159286  43.7684326  35.3339920  79.3336945
  43.6060638  35.3926811  77.8299713  43.6022682  35.8157196  78.6086655
  17.1979027  38.1295967  52.1647606  17.1081905  37.4080200  52.7872658
  18.1429939  38.2394295  52.0599861  17.2891216  38.0643616  52.2199745
  54.1021156  62.2174759  59.2377052  53.3675537  62.7642860  58.9590378
  54.3814964  62.5979156  60.0704422  54.0535774  62.3163567  59.2967949
  66.7279510  41.4794312  50.0967293  66.9814224  41.7625885  50.9752502
  65.8131714  41.2120514  50.1858864  66.6574097  41.4811096  50.1999245
  18.8967953  49.0557823  84.4302826  18.0618000  49.1709671  84.8838654
  19.5074043  49.6189957  84.9058533  18.8728657  49.1281242  84.5293655
  52.8361015  41.3503723  37.2349663  52.1986618  42.0079727  37.5133057
  52.5451584  40.5414886  37.6560402  52.7370987  41.3342400  37.3095551
  53.5817070  68.2786942  44.6911011  54.0211678  67.9772568  45.4862366
  53.7052498  69.2278748  44.6943359  53.6417465  68.3477707  44.7762451
  29.6479492  47.6478500  35.4278374  30.2216091  47.9814644  36.1176529
  30.0803833  46.8507957  35.1213493  29.7552414  47.5984268  35.4687119
  56.6868782  53.3546371  50.2698364  56.8736649  53.1763268  51.1915436
  57.4143486  52.9518013  49.7957573  56.7843857  53.2926636  50.3175735
  63.4526100  18.4806423  47.6654091  62.5937271  18.0994778  47.8478088
  63.9374695  18.3816948  48.4847755  63.4127235  18.4294415  47.7722359
  15.0654411  40.1452789  65.1863556  15.2782850  40.3112907  66.1047134
  15.9088535  39.9550323  64.7756348  15.1780825  40.1426926  65.2404938
  59.8228607  61.9216805  84.1995239  58.9644432  62.3448296  84.1824951
  60.2600174  62.2348289  83.4076691  59.7779427  62.0002022  84.1132736
  47.8004341  66.9187775  66.1965332  47.1406631  67.4630508  65.7667618
  47.9929962  67.3769455  67.0146027  47.7506104  67.0256805  66.2379379
  56.1189880  45.8798981  79.3901596  55.5873756  46.5135498  79.8719330
  55.6318130  45.7246132  78.5809784  56.0103416  45.9309158  79.3552475
  38.8063889  56.6847572  91.6899338  38.1493492  56.0008812  91.8197479
  39.3174896  56.3861694  90.9377060  38.7908249  56.5799866  91.6235580
  38.3255539  33.8544197  33.6933212  39.2455521  33.7636375  33.4451370
  38.0604362  34.6975784  33.3258629  38.3953934  33.9346581  33.6276703
  74.7372589  48.7267647  79.4877396  75.6694641  48.5125923  79.5247040
  74.3730850  48.3504257  80.2889786  74.7978363  48.6637955  79.5771332
  69.2517166  45.7261467  77.8903275  69.0546417  44.8792534  77.4901276
  68.6321030  45.7979660  78.6163635  69.1646347  45.6434975  77.9250793
  31.5733299  36.0726585  45.5006065  31.7757206  35.5207977  46.2560692
  32.2393913  36.7598190  45.5206642  31.6659393  36.0870895  45.5833092
  19.3198051  54.6873856  80.0738907  18.8533993  55.5077133  80.2344131
  20.1547337  54.9574318  79.6915283  19.3591061  54.8036652  80.0502319
  57.2692947  15.4973412  86.2730865  57.0672035  15.0181618  85.4694748
  56.4438324  15.5115585  86.7574921  57.1597214  15.4477568  86.2390518
  61.9206429  61.4780426  77.6501541  62.3635712  60.9218445  78.2910080
  61.8145676  60.9189453  76.8804932  61.9565697  61.3591080  77.6364136
  42.4026985  22.2088947  41.9411201  42.1708221  21.7372208  42.7411156
  43.1183128  21.6990700  41.5613670  42.4542847  22.1042252  41.9859352
  51.6122627  27.4374332  47.1341515  50.9366684  28.1147728  47.1022530
  51.4328423  26.8842010  46.3739090  51.5210800  27.4506702  47.0496826
  35.9084892  10.9770679  52.9540215  36.7794571  10.8117800  53.3150177
  35.3061447  10.6703892  53.6317825  35.9371376  10.9267378  53.0647926
  29.6849499  24.1810036  67.5352020  29.5106220  25.0063190  67.0827637
  29.5261593  23.5072556  66.8740768  29.6494255  24.1971664  67.4164581
  48.1602592  56.2464371  88.1427765  48.7955399  56.0317764  88.8258209
  48.3265266  55.6058807  87.4511948  48.2457390  56.1552353  88.1418610
  35.9107246  42.6411400  87.9118195  35.7829971  41.8375702  87.4076385
  35.8862610  42.3570137  88.8255615  35.8944931  42.5251389  87.9555054
  42.2522659  20.8056545  73.9371796  41.8206444  20.2371025  74.5748825
  41.7782211  20.6520863  73.1199112  42.1556892  20.7286453  73.9180298
  29.7623882  57.2956161  49.4067116  28.8936615  57.0269508  49.1077728
  30.3248558  57.1828117  48.6404686  29.7297268  57.2549400  49.2931175
  70.9766617  47.2623520  54.9855423  70.8276978  48.1324501  54.6154709
  70.0984955  46.9134254  55.1381912  70.8671417  47.3179321  54.9623528
  36.3944130  32.8918533  59.6822319  36.6401558  32.3657761  58.9212570
  35.5422173  32.5459251  59.9474525  36.3297348  32.7988586  59.6293678
  26.3564968  22.8431568  65.8621979  26.2026100  21.9024525  65.9495087
  25.9818573  23.0691357  65.0108337  26.3001328  22.7669392  65.7807159
  27.3062286  60.5835037  48.1788635  26.7030983  59.8439522  48.1045303
  26.9771290  61.2251663  47.5494194  27.2068176  60.5730667  48.1038055
  49.9595757   8.9891748  53.9459877  49.3046875   8.9098721  53.2523956
  49.4531212   8.9623260  54.7577896  49.8357277   8.9778538  53.9585953
  52.8114357  34.6198120  46.5652618  52.5103569  33.9227371  47.1480713
  52.0126305  34.9496231  46.1536980  52.6941414  34.5806465  46.5835190
  44.0709496  65.5054550  39.1094589  44.8682137  65.6421967  38.5977020
  44.2828712  65.8459396  39.9785919  44.1785660  65.5563507  39.1475754
  48.4162712  59.1345901  87.4174728  48.8899345  59.5083427  88.1605682
  48.1278267  58.2752647  87.7250290  48.4360161  59.0828094  87.5295105
  67.8732681  45.7078590  88.2276001  67.5751114  46.3807144  88.8396454
  68.3164368  46.1952324  87.5331116  67.8887329  45.8315887  88.2188034
  46.9135361  42.8794327  33.7189026  46.0617065  42.5383453  33.4463806
  47.3834305  42.1138725  34.0495911  46.8728065  42.7614250  33.7251091
  32.9148979  62.2624016  59.1588211  33.3900414  62.4429054  58.3477211
  32.8029213  63.1209488  59.5669518  32.9536171  62.3732071  59.1158485
  40.4615974  46.4942360  96.6814194  39.9124031  47.2217255  96.9736328
  41.0221672  46.3005142  97.4327393  40.4628105  46.5511627  96.7927017
  66.5323715  26.1294212  41.1138229  65.6408691  25.8930168  40.8577499
  66.6899261  26.9702072  40.6843185  66.4540863  26.1938725  41.0407104
  49.5455627  42.8620148  98.7729187  49.2488174  42.0128937  99.1002884
  49.4048920  43.4631844  99.5043869  49.4989128  42.8355789  98.8858337
  15.3233929  45.2504272  75.0457764  15.9358625  44.5149536  75.0596085
  14.5408716  44.9187813  75.4861145  15.3052588  45.1366348  75.0942154
  47.6885567  37.8993340  79.8276825  48.1544685  37.1007462  80.0754929
  47.1794739  38.1304855  80.6046295  47.6839523  37.8388176  79.9369736
  32.9966507  23.3745613  46.6289978  32.1403313  22.9469280  46.6370163
  33.1390686  23.6425323  47.5368195  32.9205246  23.3575363  46.7266617
  28.3867607  44.2419930  64.7939911  28.3671303  45.1727257  65.0166779
  28.2866707  44.2212791  63.8422661  28.3739929  44.3390465  64.7162476
  20.7627430  36.0484543  76.3138962  19.9008961  36.3811836  76.0634003
  21.2245445  35.9306488  75.4837799  20.7200794  36.0713692  76.1986542
  31.9261761  14.5482922  61.6800385  32.8371010  14.3334045  61.4793549
  31.9406700  15.4825640  61.8877945  32.0248680  14.6250095  61.6807938
  60.3918228  36.0427284  61.3497276  60.2244644  35.1246681  61.5627861
  60.9466705  36.0104370  60.5704117  60.4331436  35.9413834  61.2893410
  39.7105370  39.7954788  55.8134918  40.1850281  39.5913277  55.0076294
  38.8787994  39.3298264  55.7262154  39.6724396  39.7240524  55.7182426
  25.1229706  37.3093185  85.4896088  25.9498043  37.2790642  85.9709396
  24.9326897  38.2430153  85.3988571  25.1908550  37.4056625  85.5312729
  39.6895714  53.2774811  45.2062340  39.7317047  53.9797668  45.8552742
  39.2671204  52.5517616  45.6656799  39.6490135  53.2749825  45.3244400
  57.3236160  29.8871784  52.9513321  57.6834412  30.3267384  53.7217484
  58.0442085  29.3484840  52.6245422  57.4388275  29.8766041  52.9986420
  40.3619118  36.9298363  84.0181198  39.8172951  36.2084007  83.7032089
  41.2044830  36.5232162  84.2205048  40.3936882  36.8095436  84.0061264
  59.3355598  54.0422249  54.5713997  59.7221222  54.8469887  54.2262115
  58.4256516  54.0674133  54.2752914  59.2797470  54.1307297  54.5030136
  61.1686478  52.2673454  37.1244125  60.5183372  52.8355980  36.7115936
  61.7242317  52.8640442  37.6259232  61.1585426  52.3915749  37.1338692
  12.9352961  46.0525093  53.3331909  13.0112305  46.5421677  52.5142288
  13.6028347  46.4341774  53.9032288  13.0145817  46.1454315  53.3066444
  53.2984009  21.9086685  41.5241699  53.6870041  22.7300453  41.2232361
  53.6281929  21.2497005  40.9132423  53.3750114  21.9259911  41.4269295
  28.0006504  42.1457100  53.3780098  27.2085915  41.8039818  52.9631767
  27.8585320  43.0912361  53.4231148  27.9010296  42.2101059  53.3385811
  63.7789078  49.8818169  43.1108932  62.9023552  49.9467545  42.7318649
  64.3600388  50.2205048  42.4298477  63.7474060  49.9248581  42.9978485
  40.1011200  10.6335201  75.4488297  40.8801537  10.9474850  74.9897461
  39.3677025  10.9790468  74.9399567  40.1059837  10.7038479  75.3456039
  13.6992674  54.6526222  60.3456955  13.8349609  54.1423759  59.5472832
  12.7693367  54.5434608  60.5445595  13.6145697  54.5865669  60.2817612
  26.7270889  16.2062263  76.8848419  25.8468399  16.0932693  76.5261841
  26.6227551  16.0624542  77.8254166  26.6220913  16.1788502  76.9468994
  72.0168381  36.4593582  72.9933090  71.3721237  37.1666908  72.9780350
  71.9137192  36.0599022  73.8570557  71.9371033  36.4921875  73.0837936
  57.1942406  55.4811783  61.3139877  57.4881516  55.4244118  60.4048004
  57.7563133  56.1493988  61.7061424  57.2855148  55.5463867  61.2588539
  42.1667786  53.3594093  78.4684067  42.1605988  53.2194977  79.4153061
  41.3576088  53.8393326  78.2919388  42.0798302  53.3956642  78.5505753
  54.2160683  71.3053436  65.8664017  54.2922516  72.1956024  65.5231018
  53.3317184  71.0302429  65.6245499  54.1298866  71.3709564  65.8040009
  57.4362373  68.6909103  77.2763596  57.9468384  68.8138504  78.0766144
  56.6002197  69.1205292  77.4572906  57.4015388  68.7498245  77.3809891
  41.2952309  20.8334484  43.8903618  41.7594872  20.6938496  44.7157135
  40.7036438  21.5644398  44.0689926  41.2816544  20.8965149  43.9974289
  47.9554520  69.7027817  45.6213341  47.5996361  69.7144699  44.7328033
  48.9038887  69.7476044  45.5001373  48.0186539  69.7088165  45.5136566
  53.6224670  51.3799171  48.2454567  53.5211716  50.5940475  48.7824669
  53.0462952  51.2333031  47.4952850  53.5502205  51.2804794  48.2227249
  47.7522964  26.9152641  45.8736267  48.6369934  26.5809135  45.7261581
  47.1828766  26.2951622  45.4181442  47.7859154  26.8134785  45.8093224
  66.8284988  64.9014664  61.8852043  66.8043900  64.6210480  62.8000946
  66.1940155  65.6165466  61.8370667  66.7582626  64.9478149  61.9776382
  74.7042923  54.6627693  79.6759872  75.4994431  54.3504562  79.2442245
  74.5531387  55.5304031  79.3010406  74.7729645  54.7219887  79.5899582
  66.5549622  41.0479965  66.0380096  66.3558884  40.5791321  66.8484192
  66.7570114  40.3583260  65.4057236  66.5552750  40.9244576  66.0570068
  45.4889526  37.5504570  45.7256088  45.7021294  37.4969864  44.7939796
  46.3375549  37.5218086  46.1675224  45.6021805  37.5416946  45.6733818
  58.1712570  55.7943306  85.0241318  58.7098122  55.4357452  85.7295609
  58.3851967  56.7272072  85.0100098  58.2515106  55.8555756  85.0978546
  34.8162041  63.2842064  89.5849838  34.6499557  62.3934860  89.2764130
  33.9864731  63.7425461  89.4519424  34.7099876  63.2380943  89.5378876
  44.1942253  67.3978958  52.5783691  45.0556068  66.9926605  52.4782524
  44.3574257  68.1805115  53.1047821  44.3034821  67.4381561  52.6238251
  26.9737720  57.1159248  87.8387833  27.1811752  57.3918381  88.7315750
  26.8718815  57.9342422  87.3527679  26.9850254  57.2326164  87.8821640
  25.0983105  25.3432198  86.7551422  26.0510216  25.2541065  86.7803040
  24.8684139  25.7002678  87.6129990  25.1753922  25.3717976  86.8493118
  59.0568199  44.4160080  98.4401474  58.4203339  44.6209221  97.7552185
  59.2582397  45.2617111  98.8407059  59.0104218  44.5280457  98.4098129
  52.3005600  70.1140671  74.1175995  51.9472389  69.2575912  73.8771439
  52.0574188  70.6863556  73.3898544  52.2369461  70.0837784  74.0143433
  46.0546417  24.5923500  69.0239334  46.1675491  23.6500607  69.1487122
  46.5605698  24.9900990  69.7324982  46.1206398  24.5342789  69.1128006
  46.6558571  26.7285557  93.5752258  46.7629852  26.6777363  94.5250549
  46.5447845  27.6623077  93.3963547  46.6554413  26.8227139  93.6574478
  65.3115234  14.7069378  61.6142769  65.4681854  15.1754723  60.7944107
  64.6935043  15.2601805  62.0919914  65.2623291  14.8159027  61.5777855
  13.9947386  52.7552452  53.5983429  14.4846802  52.3206024  52.9002800
  13.2056170  53.0843544  53.1679802  13.9628334  52.7439842  53.4780045
  26.8023911  49.9500618  90.9855576  26.4199715  49.2919769  90.4051208
  27.5128593  50.3369026  90.4738617  26.8373756  49.9211388  90.8690948
  39.8780441  18.5947723  43.9694061  40.4878654  17.9568481  44.3400841
  40.4328461  19.3246536  43.6942673  40.0022392  18.6045780  43.9795914
  64.4118805  21.9435024  85.8040619  64.9998703  21.9773140  86.5586319
  63.6311188  21.4949169  86.1287384  64.3913269  21.8992710  85.9191589
  45.2004509  47.1627312  42.9696732  44.5187798  47.5366745  42.4113464
  45.3819771  46.3054543  42.5845070  45.1471138  47.1111832  42.8690643
  17.4073124  56.1380043  72.2921448  16.8185482  55.7787819  71.6284103
  17.2920799  55.5647736  73.0500107  17.3322411  56.0385666  72.3021851
  18.1001129  51.9518585  57.8370705  18.8758526  52.3142090  57.4090958
  17.3763371  52.4900131  57.5164833  18.1056519  52.0478935  57.7572479
  73.3916550  38.3183975  76.5088654  73.0365219  39.1479568  76.1895981
  73.0360947  38.2301636  77.3931961  73.3158569  38.3974495  76.5691223
  75.1759415  28.5068340  80.2939301  74.7050476  27.9117241  80.8773193
  75.0036545  29.3781776  80.6507263  75.1073685  28.5362911  80.3941879
  24.9142609  48.9263382  50.3851433  25.6287365  49.0597420  51.0080032
  24.5904408  48.0462532  50.5769997  24.9559212  48.8467216  50.4720230
  35.0915413  51.7728996  73.3919449  34.9068336  52.6209564  72.9883118
  36.0462189  51.7046432  73.3796692  35.1736488  51.8560524  73.3475876
  27.0506973  44.5966034  50.8201790  26.2016563  44.2388229  51.0797119
  27.3916092  43.9673157  50.1845703  26.9965115  44.4913445  50.7800751
  31.8272266  33.7667961  43.7781487  31.4508591  34.3993835  44.3900375
  32.4930916  34.2620201  43.3010635  31.8580990  33.8870659  43.7925186
  44.0962067  30.7901745  53.4419289  44.3643799  31.6733570  53.6955070
  44.8538971  30.4336796  52.9781914  44.2056084  30.8463402  53.4195175
  47.6802559  24.8612595  49.7132988  47.0338173  24.5233383  50.3331032
  47.2117424  24.9073067  48.8798676  47.5613632  24.8301353  49.6905174
  24.1689854  55.9723587  84.2285919  24.8941746  55.4490509  84.5698853
  24.2827511  56.8321991  84.6335068  24.2584553  56.0082512  84.3081665
  53.2559052  74.6206894  54.1564980  54.0678101  74.1267014  54.0423203
  53.4638367  75.2716064  54.8267975  53.3646660  74.6374207  54.2158051
  23.5195522  46.3870926  80.5153503  22.7113533  46.4382362  80.0050278
  23.2514114  46.0048256  81.3509369  23.4047699  46.3517761  80.5500412
  24.0712318  48.2847366  92.3382721  23.8110790  49.1882744  92.5176392
  24.6523380  48.3487701  91.5803604  24.1054592  48.3879166  92.2765808
  46.3368797  68.1055832  41.7528152  45.4987564  68.1395569  41.2917099
  46.9801712  67.9248047  41.0674438  46.3161049  68.0899200  41.6305580
  69.1246796  54.0371017  75.8996277  69.2324524  53.5750008  76.7309494
  69.9750977  53.9551125  75.4680176  69.2268753  53.9790764  75.9422607
  60.1819115  33.5613861  50.9045944  60.5024605  33.9246330  51.7301369
  59.4361267  33.0166321  51.1561699  60.1365623  33.5420265  51.0194550
  25.4373798  54.9924164  86.8348618  24.5503521  54.9147034  87.1861038
  25.8059998  55.7544594  87.2816620  25.3820953  55.0653915  86.9199677
  34.0198135  20.1628876  91.4125671  34.8647804  20.3375626  91.8269958
  34.1963425  19.4483376  90.8006134  34.1287460  20.1053162  91.3915024
  51.9429970   6.8306394  66.4007034  51.4856682   7.2009978  67.1556244
  52.8583145   7.0792980  66.5295181  51.9918365   6.8966522  66.4949417
  35.1660652  48.5473099  45.3484573  35.2347069  49.4775429  45.1335297
  35.8826599  48.1362686  44.8649559  35.2498016  48.6026840  45.2739716
  56.2366142  30.8147717  55.6971016  55.8166046  30.1405067  55.1630669
  56.9344254  30.3524170  56.1613426  56.2662354  30.6935577  55.6896553
  26.7518845  56.7231255  51.5473900  26.1779461  56.1338234  52.0368347
  26.2735558  57.5516357  51.5156288  26.6396713  56.7486382  51.5961990
  74.0670547  30.4589863  64.4473953  74.2570724  29.9366970  65.2267151
  74.8146439  31.0515022  64.3680267  74.1670456  30.4664745  64.5220261
  22.5194759  56.4244003  70.3578644  22.5821323  55.5650253  70.7747421
  22.5198097  56.2359467  69.4194031  22.5261917  56.3126564  70.3022461
  49.2082558  32.9558067  76.0035629  49.1328430  32.8852234  76.9551773
  49.0305328  32.0715714  75.6829834  49.1812630  32.8539810  76.0708542
  54.1337624  19.0237808  52.6607246  54.0265694  19.4737530  51.8227119
  54.1544418  18.0943851  52.4326172  54.1245346  18.9726543  52.5470276
  54.5981750  46.3676071  64.3007584  54.9205017  45.7228699  64.9305725
  54.6186142  47.1980209  64.7763748  54.6347313  46.3873978  64.4186325
  54.5297966  71.4356613  55.8510246  54.1095200  71.9824219  56.5148506
  55.2830429  71.0510941  56.2993050  54.5653000  71.4529572  55.9696236
  19.9091644  56.1235237  73.2544022  19.7567806  56.6354637  74.0487289
  19.1325970  56.2787590  72.7167435  19.8100986  56.1946640  73.2817841
  44.1442299  50.4539261  45.4616508  44.7621117  49.7236748  45.4963150
  44.6693573  51.2227402  45.6838951  44.2661209  50.4580421  45.4890480
  69.7674026  39.8015442  53.2500267  70.6516647  39.8178177  53.6161232
  69.8284683  39.2065201  52.5027275  69.8682251  39.7398224  53.2093735
  57.0376854  18.5912762  56.4304771  57.7657661  19.1157913  56.7636642
  57.0281944  18.7652493  55.4892654  57.1143112  18.6657658  56.3656349
  25.2425995  39.5864639  90.8611298  24.4527149  40.0583267  91.1250687
  25.9268322  39.9220276  91.4403229  25.2313328  39.6725731  90.9510498
  28.2268219  55.8868523  81.0467682  28.7442608  55.5421982  81.7745743
  28.6274872  56.7330437  80.8476105  28.3247280  55.9403343  81.1031418
  40.5065651  63.7712708  59.0550842  40.6455154  64.2568970  59.8681602
  41.3854599  63.6481667  58.6964493  40.6151123  63.8099289  59.1035461
  41.0729599  73.5814896  65.2661362  40.4415970  72.9153366  64.9943695
  40.7438431  73.8937149  66.1090012  40.9705315  73.5437546  65.3270493
  58.3285141  17.2347889  49.6314087  58.8533173  16.5193062  49.9904251
  57.5221634  17.2224903  50.1470375  58.2984962  17.1571751  49.7246780
  18.8781071  51.9046783  63.2221031  18.9978733  51.9576874  64.1703110
  19.7175541  52.1864204  62.8585396  18.9803963  51.9403725  63.2844543
  67.0828857  43.6466904  73.1577988  67.3010178  44.4984970  73.5360718
  66.1281509  43.5998421  73.2078018  67.0043335  43.7325363  73.2034836
  60.2324715  39.6992035  64.9693604  59.6148453  39.0616417  64.6111908
  61.0781136  39.4484901  64.5975113  60.2567902  39.6044769  64.8915176
  47.0168533  20.5869751  79.6167984  47.7261200  21.2159786  79.7491989
  47.3879280  19.7471275  79.8873291  47.1320648  20.5644913  79.6597672
  45.0207634  62.5723991  84.2763672  44.4681969  63.3208084  84.5017471
  44.4130821  61.8351898  84.2173080  44.8970337  62.5735931  84.2941055
  36.7025528  11.1819277  78.4603043  36.3416519  11.8981228  78.9828415
  35.9346848  10.7317581  78.1082230  36.5821800  11.2102966  78.4784775
  68.5772781  35.8058319  78.7889709  68.6136627  35.5792923  79.7182770
  67.7573166  36.2901421  78.6924438  68.4937210  35.8333206  78.8777847
  46.9730606  23.8621464  87.6313858  47.3938141  23.7013168  86.7868042
  46.4290886  24.6359329  87.4844971  46.9599228  23.9275074  87.5256577
  23.6054173  33.4636078  77.5457764  22.8088360  32.9970856  77.7988586
  24.3100529  32.8334389  77.6961288  23.5956116  33.3466568  77.5887909
  31.8676853  22.9772377  92.1602097  32.5896339  22.9384727  91.5328979
  31.1198177  23.2816849  91.6461716  31.8649235  23.0055695  92.0384979
  29.5440273  50.0579758  68.7175674  29.9659824  50.8379364  69.0779037
  29.2094688  49.5912361  69.4833832  29.5533466  50.0913734  68.8376617
  77.2060699  41.3061752  63.4207153  76.4523926  40.7464523  63.2338257
  77.8157578  40.7377205  63.8911896  77.1907043  41.1858673  63.4509583
  63.3772583  26.1875286  79.1289291  62.9350586  26.7987938  79.7180405
  64.3095169  26.3248997  79.2969894  63.4295158  26.2673645  79.2096710
  62.7586136  29.5057373  38.9089546  61.9433289  29.7506123  38.4712563
  63.3561783  30.2305603  38.7251778  62.7353935  29.6091461  38.8426781
  72.5208435  45.0771065  75.7308884  71.6505203  45.2455902  75.3697739
  72.6331558  44.1297112  75.6530228  72.4400024  44.9940414  75.6840820
  69.7203293  46.6802292  71.5939789  69.5563431  45.7676010  71.3564148
  68.9981308  47.1651688  71.1945953  69.6258392  46.6346207  71.5260544
  55.9158554  26.1760597  84.9115906  55.8055115  26.2206497  85.8613586
  55.0567741  26.4089184  84.5594711  55.8124695  26.2056484  84.9753265
  63.9779396  43.0399551  62.4386597  63.9522018  42.4637604  61.6747437
  63.5848618  42.5230560  63.1418915  63.9332771  42.9233894  62.4321823
  49.4527359  61.5355568  59.0690804  50.3207703  61.4860954  59.4694443
  49.2811279  62.4734383  58.9843826  49.5270004  61.6303101  59.1027412
  39.2304878  19.8882504  46.7222443  38.5594978  20.4883289  46.3968010
  39.3798676  19.2804508  45.9980240  39.1748581  19.8874264  46.6103058
  60.5983086  62.3868980  41.9729118  60.5456505  62.1554832  42.9002304
  60.2551613  63.2793961  41.9289246  60.5561028  62.4574013  42.0671158
  42.4144173  50.5773964  43.2890930  41.9185867  51.3510399  43.0210114
  42.9804039  50.8886032  43.9955292  42.4219017  50.6930885  43.3358421
  34.5841560  57.6850395  94.0630188  34.1246567  57.1327286  93.4305191
  35.4474487  57.2810669  94.1510849  34.6272049  57.5830650  94.0049591
  35.2055817  50.0411110  82.3886185  35.1956520  50.6738167  83.1068115
  34.6608543  49.3178253  82.6990509  35.1464272  50.0314560  82.4983063
  28.0483284  63.4285889  58.6862221  27.6298790  64.2686768  58.8742981
  28.8504658  63.6600533  58.2180023  28.0892429  63.5428619  58.6563454
  17.5293961  34.6542854  49.9595222  16.6337070  34.9793892  49.8685226
  17.4567642  33.7100449  49.8204002  17.4261322  34.5882645  49.9349785
  50.4214783  13.9858227  61.1920471  49.7607651  13.9785986  61.8845978
  50.6754837  14.9053078  61.1129265  50.3781128  14.0831089  61.2574654
  36.3401108  11.1386042  65.9849091  37.1840973  10.7452164  65.7631683
  36.4323769  11.4034510  66.9001160  36.4399567  11.1248941  66.0588608
  50.7947273   8.8740692  59.9215202  50.4516945   8.2377262  60.5489120
  51.3076935   8.3507004  59.3057365  50.8128433   8.7503967  59.9227524
  34.8774834  18.9096222  89.3213120  34.9593315  19.4222679  88.5171204
  35.7514725  18.9340134  89.7109146  34.9794083  18.9668922  89.2771072
  46.4287262  15.8185043  70.6729965  45.7814255  16.2245216  71.2495270
  46.4712753  16.3998165  69.9137115  46.3642311  15.9237938  70.6535034
  34.2936516  22.6512184  90.3726501  34.2103958  21.7146149  90.5517426
  34.9384918  22.9603405  91.0089340  34.3535423  22.5843029  90.4596024
  54.9265404  64.1768265  83.9250565  54.3243713  64.5798798  83.2996216
  55.0363503  64.8358154  84.6105652  54.8740387  64.2900772  83.9314651
  43.1375008  39.0892792  75.4827805  42.8786659  38.8762817  76.3793793
  42.7077370  39.9251671  75.3015900  43.0640640  39.1557083  75.5590744
  43.9777832  44.0241165  92.7705841  43.9116707  44.3125114  93.6809082
  43.0818329  43.7907143  92.5276184  43.8751793  44.0299797  92.8417587
  20.5852489  48.9334831  73.2116013  19.9025459  48.3277397  72.9231339
  21.1596203  48.4020576  73.7628937  20.5736961  48.8122101  73.2396393
  17.3674583  31.1590290  66.3189163  17.7875729  31.8846626  65.8572006
  16.4303970  31.2987785  66.1824722  17.3123283  31.2513142  66.2551346
  53.2931480  67.0897141  50.8327179  53.3682976  67.0215836  51.7845306
  54.0923843  66.6817398  50.4995384  53.3863907  67.0389481  50.8986893
  29.7231178  51.4555397  45.8903313  29.4910622  52.3831139  45.9350395
  30.6649094  51.4357986  46.0602531  29.7988052  51.5523491  45.9132195
  24.5555172  23.5904598  49.6322556  24.8260689  24.4915924  49.4561958
  24.8688049  23.0942307  48.8760605  24.6177788  23.6336384  49.5328445
  66.9662933  22.4374332  62.7990723  66.0545883  22.1521091  62.8592186
  67.4703674  21.7050915  63.1538010  66.9228439  22.3289070  62.8433189
  30.4665165  44.3694229  93.6615906  30.6746407  43.4608269  93.4439240
  29.7452850  44.3065262  94.2877731  30.4118004  44.2658195  93.7051468
  15.3383255  41.6847458  57.6638069  15.8685322  42.3674507  57.2526779
  15.9513454  41.2117615  58.2265854  15.4602413  41.7071037  57.6799812
  38.6704254  62.0503540  59.0708237  39.3164253  62.7557182  59.0338402
  38.9245224  61.4556198  58.3651619  38.7664108  62.0621490  58.9916229
  46.4377174  39.9862366  99.5033340  45.8049698  40.4321632 100.0663757
  46.2364731  39.0561600  99.6066132  46.3487816  39.9346085  99.5743866
  54.9449883  38.1742897  43.1919785  55.8687744  38.2395401  43.4340324
  54.7088585  37.2681198  43.3902855  55.0183220  38.0846138  43.2389336
  61.1223106  23.4941063  73.7145233  61.9649734  23.5832882  74.1597137
  60.4931793  23.9037628  74.3083191  61.1450806  23.5473003  73.8253250
  31.4160824  56.3127289  86.5529022  30.6862564  55.9473038  87.0529480
  32.0426178  56.5985565  87.2177200  31.4050674  56.3042450  86.6771317
  48.6543846  62.9206696  49.3912621  48.2252083  63.6907883  49.7640266
  49.2223053  63.2715225  48.7052574  48.6691780  63.0402222  49.3578606
  58.2016754  57.9479485  80.9614334  57.6466522  57.6048317  80.2611160
  59.0060234  58.2186089  80.5187302  58.2282677  57.9402237  80.8395462
  34.9975052  36.1911736  73.1231079  34.7171288  35.8110771  72.2905655
  34.2094841  36.6054420  73.4747314  34.8835678  36.1948204  73.0718307
  67.3530197  49.6531219  46.7515869  67.9888763  48.9737968  46.5270653
  66.7889404  49.2454262  47.4087257  67.3606796  49.5372047  46.7977219
  63.6795959  42.4817734  36.9049606  63.9599380  41.8279305  36.2645416
  64.4183731  43.0871086  36.9683113  63.7882881  42.4765968  36.8434219
  23.6935368  21.5402451  47.1153259  23.2109146  20.7459354  47.3441849
  23.0779152  22.0516338  46.5902290  23.5764179  21.5100727  47.0837326
  44.5000648  52.4199142  51.3218384  45.2605553  51.8403702  51.2770042
  44.5277519  52.9151726  50.5031967  44.5841141  52.4109192  51.2297592
  35.3891029  48.3877525  48.1355858  34.9196243  49.1217804  48.5318565
  35.3503723  48.5586662  47.1945572  35.3349037  48.4842567  48.0774918
  61.0415268  68.0981216  68.0297699  60.6994400  67.7212219  68.8404160
  60.9943085  69.0442657  68.1669159  61.0000114  68.1588211  68.1308441
  31.2887669  28.2116985  86.0615311  30.6161938  28.3191643  86.7341003
  31.3543930  27.2648258  85.9375916  31.2240410  28.1221809  86.1200409
  44.8610916  53.9799767  82.5305405  44.6500511  54.9022865  82.3855438
  45.2484512  53.9576035  83.4055786  44.8798943  54.0759468  82.6083984
  69.0771866  24.0324459  79.1520615  68.1344910  23.8676720  79.1719360
  69.4179077  23.5664940  79.9156342  69.0129776  23.9651871  79.2356186
  37.8239059  55.8830185  46.2053795  38.6179543  55.7114105  46.7116203
  37.4338875  56.6502228  46.6243210  37.8669930  55.9465332  46.3040466
  64.6385651  41.9434662  94.7274094  64.0302277  42.6133003  94.4151917
  65.4763031  42.1751251  94.3264313  64.6630325  42.0396004  94.6513519
  25.1803780  44.8282356  48.2683601  25.9245605  45.3429260  47.9560928
  25.3572044  43.9396935  47.9594040  25.2785950  44.7883682  48.2021141
  56.9163742  30.6427498  62.5386887  57.3728676  31.0834446  63.2553635
  56.6945419  29.7805367  62.8902779  56.9413948  30.5977993  62.6526108
  46.2897873  32.8049240  86.9651642  46.0204964  32.0708389  87.5172806
  45.8634300  32.6409683  86.1239929  46.2155952  32.7091560  86.9343414
  28.8859100  70.9575195  67.9059906  29.4287872  71.7452698  67.9367599
  29.1629086  70.4459152  68.6660995  28.9733429  70.9869766  67.9903336
  52.5190582  70.6889725  50.0265541  53.1378136  70.3081894  50.6497574
  53.0634918  71.2105255  49.4367905  52.6431007  70.7039871  50.0301208
  29.0709229  51.5273170  73.1605835  28.9446564  51.4133301  74.1025391
  29.3442078  52.4395981  73.0642242  29.0866013  51.6124420  73.2507477
  16.6970749  47.0010872  46.9837074  16.6751003  47.9576607  46.9568596
  17.6282063  46.7818527  46.9496002  16.7940311  47.0797195  46.9772072
  39.0175972  60.1973305  50.8038673  39.5894508  60.2135544  51.5713043
  39.6017838  60.3725243  50.0661278  39.1408806  60.2177429  50.8070335
  27.4651165  30.5571899  61.9598923  27.7784595  29.8696823  62.5475807
  27.7975063  31.3692017  62.3424950  27.5339794  30.5704670  62.0633698
  15.0034637  45.6816177  80.7684174  14.5329514  45.1190071  80.1533356
  14.6390209  46.5544548  80.6215591  14.9144239  45.7146988  80.6871643
  49.3229828  57.7395935  37.6934853  49.6220169  57.1013260  37.0458488
  49.9228897  58.4790382  37.5957298  49.4188423  57.7503777  37.6139946
  67.2564316  25.9962578  56.0743446  67.8603592  25.4216919  55.6038322
  67.4899902  25.8859692  56.9960403  67.3457413  25.9232235  56.1224670
  45.6966629  28.8930855  37.0944824  44.9387856  29.0581245  37.6553841
  45.9297447  29.7541294  36.7473335  45.6407013  29.0025101  37.1172791
  66.7451248  56.1175270  73.8114700  66.4861298  55.7081375  74.6370316
  65.9186096  56.2952423  73.3625793  66.6293716  56.0928230  73.8516388
  32.8994980  37.9462662  63.0114746  33.6220512  37.7893333  63.6193542
  32.5182266  38.7749786  63.3014603  32.9358902  38.0179138  63.1072235
  21.9107189  47.4873505  63.1433945  21.6063805  48.3727722  63.3424683
  22.4775753  47.2577133  63.8797226  21.9387150  47.5572853  63.2431488
  51.8303413  48.4917908  67.3047333  51.1145706  49.1168098  67.4198456
  51.5143013  47.8866272  66.6338043  51.7203064  48.4939041  67.2454605
  55.7581978  14.7995548  73.1725388  55.1290207  14.9148350  72.4604492
  55.9939194  13.8725491  73.1361465  55.7162323  14.7129917  73.0927124
  48.8140717  22.7257099  48.7356415  48.1348419  22.5427742  48.0864792
  48.4915504  23.4917583  49.2103844  48.7072487  22.7878914  48.7170372
  65.4934540  51.3365440  56.1348877  64.8233719  51.4471817  55.4603577
  65.0558853  50.8428726  56.8284683  65.3753128  51.2957001  56.1369209
  54.4724197  43.6407166  43.0465355  54.3269539  42.9091682  43.6464615
  54.4291763  43.2477875  42.1747742  54.4522934  43.5207977  43.0175476
  47.0434036  66.9106827  52.2671051  47.4355507  66.3642273  51.5860481
  47.5070610  67.7454834  52.2008896  47.1346626  66.9414368  52.1874161
  39.3172989   8.0792675  68.5004501  38.4097633   7.7751341  68.5114746
  39.3859673   8.6557589  69.2614899  39.2278404   8.1083126  68.5827789
  22.8118572  28.9519691  77.5366364  22.5888805  28.0212135  77.5222855
  22.5604019  29.2450218  78.4124832  22.7612648  28.8839607  77.6285019
  57.6342697  33.8714371  86.5631790  57.2231102  33.3978577  87.2863083
  57.0252838  34.5830956  86.3659439  57.5254784  33.8968277  86.6192703
  48.2303314  54.7740211  49.7354088  48.7414932  54.8384666  48.9286842
  48.3934822  53.8855476  50.0519943  48.3022385  54.6861420  49.6831360
  43.3115158  11.9759350  62.4166870  43.5552254  12.6646957  63.0351028
  43.2702179  11.1807318  62.9478951  43.3331032  11.9645824  62.5392838
  74.0500336  25.6647377  75.3043518  73.7388687  25.4589405  76.1858521
  74.6395798  26.4089508  75.4261246  74.0797348  25.7221527  75.4113312
  21.3774090  52.8356934  62.7342987  21.7391033  53.3761826  62.0319595
  22.1084938  52.2841454  63.0127754  21.4939442  52.8345108  62.6890984
  61.4725723  24.7805309  71.2738037  61.2326622  24.1850166  71.9837723
  60.8009834  25.4622288  71.2957535  61.3753738  24.7897205  71.3518600
  47.5283928  23.9770584  62.3193130  47.6736565  24.4802589  63.1205177
  46.6315880  24.1905670  62.0616684  47.4482498  24.0534897  62.3772812
  21.3437252  42.6121826  72.5945129  20.4096584  42.4545822  72.7320557
  21.4199867  43.5645943  72.5368881  21.2522488  42.6969414  72.6030426
  44.6172791  64.6852036  47.6271210  43.7525101  64.9716949  47.9209366
  44.5433083  64.6392822  46.6738853  44.5171700  64.7108536  47.5568047
  55.6460304  31.3922081  78.5986328  56.0423660  30.6871414  79.1105194
  54.9293594  31.7122822  79.1465073  55.6118660  31.3511524  78.7116470
  23.1869488  31.9597511  58.4615288  24.0031319  31.5581188  58.1636009
  22.5199509  31.6159496  57.8672752  23.2028561  31.8802567  58.3663864
  60.5235405  44.8166161  92.2426910  60.5501289  45.5146179  92.8971481
  59.6412697  44.4527435  92.3163147  60.4322891  44.8522491  92.3203278
  59.1525421  23.2980938  59.3948746  58.2590790  22.9958458  59.5579681
  59.2893562  23.9971848  60.0342331  59.0718536  23.3404121  59.4804459
  47.5243149  73.3933792  69.6815872  46.7570648  72.8292542  69.5849915
  48.2621346  72.7863541  69.7396393  47.5211754  73.2684937  69.6774750
  38.3742867  31.7089577  54.6443443  38.0088348  30.8272781  54.5713959
  37.8880692  32.1109581  55.3642159  38.2834625  31.6578007  54.7133331
  29.9515800  18.2385330  50.6862946  29.7903042  17.2950687  50.6962776
  29.3644047  18.5889931  51.3560982  29.8717651  18.1752930  50.7587852
  64.5307922  26.9200630  56.1484756  64.6166840  27.5860786  55.4663620
  65.3665771  26.4537086  56.1344795  64.6290817  26.9413567  56.0742378
  55.6640968  68.8128357  59.2915039  55.7228661  68.2340088  60.0515862
  55.5482063  69.6867752  59.6643715  55.6580086  68.8443069  59.4123192
  32.3562012  22.3232498  67.5869141  32.1542625  22.2245712  68.5173569
  31.6536598  21.8528461  67.1381531  32.2597504  22.2625637  67.6382828
  76.5349579  57.1010323  73.9363556  76.3797913  56.5098190  74.6729965
  75.8024750  57.7165871  73.9648743  76.4402924  57.1036186  74.0179596
  42.6547546  20.6670361  78.5298843  41.9974022  21.2335548  78.1259308
  43.0065575  20.1525536  77.8033981  42.6221733  20.6725845  78.4093323
  60.1382370  10.3510361  70.8950882  59.2560616  10.3092108  70.5259628
  60.7186279  10.2748880  70.1377335  60.1060562  10.3384571  70.7749634
  42.9576187  37.2530937  35.3939018  42.8938446  36.4955750  34.8122406
  43.7918549  37.1364365  35.8485146  43.0397835  37.1598740  35.3803558
  71.6673355  29.8137207  52.4999962  70.9557571  30.4365273  52.3516884
  72.3214874  30.3101330  52.9918327  71.6612015  29.9330769  52.5366249
  59.9905281  40.8488617  32.4329338  59.2000542  40.3605309  32.2028923
  60.5046387  40.2376099  32.9604721  59.9610481  40.7315979  32.4646568
  18.7298508  52.7857742  85.5194016  17.9118690  52.3680954  85.2498169
  19.2117157  52.0962334  85.9760971  18.6940079  52.6677017  85.5393600
  66.4309998  50.4339409  67.8411407  66.7797546  49.5820961  68.1037445
  66.7582397  51.0415382  68.5044250  66.5030975  50.4078903  67.9398727
  59.9757118  68.2665634  57.2188530  59.5444183  69.0800705  56.9572678
  59.3652496  67.5771179  56.9576797  59.8646126  68.2797928  57.1631050
  37.6089020  61.4883308  89.0662689  38.1172600  61.7038155  88.2843552
  36.6968536  61.5363312  88.7797165  37.5658569  61.5164299  88.9523163
  60.7488213  22.8617325  54.5767136  60.9524612  22.6826210  55.4946899
  59.7925034  22.8506241  54.5369530  60.6685524  22.8414459  54.6703682
  46.5771751  32.6218452  97.9218369  47.4079514  32.6725235  97.4490814
  46.5899086  31.7593193  98.3366928  46.6671333  32.5352707  97.9156570
  52.1311302  50.6570282  51.4497910  52.5762558  50.4385185  52.2685394
  52.5551033  50.1056900  50.7921295  52.2238083  50.5749321  51.4669685
  61.9726715  51.8568497  67.3738556  61.0393524  51.7777138  67.1766739
  62.3527908  52.2402229  66.5834198  61.9136810  51.8893013  67.2685318
  65.7643814  30.2536392  42.6526375  66.1188354  30.0950890  41.7777367
  64.9757690  29.7126484  42.6932220  65.7180710  30.1790390  42.5636635
  68.1246948  69.8790588  61.7878914  68.1776047  69.5435104  62.6827927
  68.7733459  70.5822830  61.7570305  68.1995010  69.9182587  61.8800316
  13.5919085  48.6430244  79.6311493  13.8452282  49.2814941  78.9645081
  12.6533127  48.7848625  79.7542419  13.5188303  48.7262383  79.5731812
  56.2834129  40.2144241  55.8730621  56.2470665  39.8956337  56.7748795
  56.9729576  39.6928864  55.4622688  56.3530769  40.1248131  55.9254227
  57.7309151  10.0675163  69.7137604  57.3757172  10.9337139  69.5143356
  57.5273514   9.5413485  68.9404755  57.6713295  10.1037769  69.6100159
  76.2229919  41.0417519  73.3373184  76.1083908  40.5634384  72.5161438
  75.9467926  40.4243851  74.0146561  76.1813202  40.9249039  73.3219757
  65.9259338  41.5720863  87.0217590  65.8015442  42.5074844  87.1823425
  66.0310440  41.1912918  87.8936386  65.9238815  41.6312256  87.1318588
  59.9865456  49.5718613  89.9805145  59.3840714  49.0553513  89.4452820
  59.5305977  50.4016266  90.1213379  59.8736763  49.6052704  89.9384613
  57.4122505  47.7897530  62.4632912  56.6062012  48.2899017  62.3353271
  57.9398193  47.9833679  61.6884232  57.3825531  47.8637390  62.3670082
  62.3600693  34.5124245  36.9832497  62.0332375  33.9854927  37.7124634
  61.7325096  34.3592491  36.2768936  62.2582932  34.4398956  36.9856873
  43.6192780  64.3061981  44.6631317  44.3974342  64.7897491  44.3858490
  43.6713104  63.4763947  44.1888390  43.7078133  64.2692642  44.5829773
  61.5629311  60.3508492  54.0995865  62.3555336  59.8771744  53.8472977
  61.8261642  60.8709412  54.8588257  61.6755295  60.3558006  54.1536522
  62.1514893  56.0824203  77.5342407  62.4667168  56.6824379  76.8583450
  62.3602905  55.2111320  77.1973572  62.2073708  56.0534973  77.4262466
  26.6319447  14.9445095  68.0046082  26.1536617  14.4262180  68.6518021
  27.5470333  14.8850918  68.2790604  26.6785278  14.8829012  68.1029053
  46.4997749  46.5308380  79.2325439  46.7470245  46.6938019  80.1427917
  47.2457695  46.8452034  78.7217560  46.6056938  46.5817375  79.2751389
  66.4100800  41.8008881  82.1204453  65.6567459  41.6308289  82.6859589
  66.1340714  42.5315704  81.5671234  66.3003006  41.8606758  82.1217422
  59.2791748  48.1194916  47.7560692  59.0476990  48.0023193  48.6774406
  58.7964058  48.9004135  47.4852676  59.2030067  48.1902771  47.8254471
  53.7515450  42.6727715  40.4406013  53.3776245  42.0819626  39.7868843
  52.9982567  43.1446915  40.7956772  53.6313438  42.6600990  40.4087524
  73.4997559  32.8785629  61.4968529  73.6257401  32.8787575  62.4457207
  74.1114502  33.5401726  61.1738777  73.5784225  32.9491386  61.5636024
  35.1130600  34.8293610  91.0911942  34.3433571  34.8573112  91.6595154
  35.2624207  35.7422676  90.8451920  35.0469017  34.9296875  91.1255646
  74.9981308  34.9310188  53.4614296  74.0730286  35.1311874  53.6041298
  75.1541290  35.1598549  52.5451622  74.9160919  34.9767685  53.3789330
  26.4301624  66.7671890  48.9821091  26.6340580  66.9991455  49.8881187
  27.0517483  66.0717239  48.7672310  26.5181904  66.7177582  49.0558090
  65.5450134  38.0015984  48.1724281  65.0712128  37.2162857  48.4463501
  65.2119598  38.6937065  48.7436409  65.4589767  37.9916611  48.2625542
  36.3981476  32.0967178  88.0029831  37.1493340  32.3910446  88.5180817
  36.4165306  32.6443939  87.2181625  36.4802208  32.1865120  87.9742126
  60.8648491  49.7117043  84.1480408  61.3322868  50.0815811  83.3990784
  60.2035675  50.3685989  84.3658371  60.8441772  49.8212013  84.0913849
  49.3158073  18.9311275  58.9110107  48.9018898  18.1230965  59.2143097
  50.2533722  18.7385540  58.9216080  49.3716469  18.8244228  58.9444847
  30.7537060  37.7218132  91.4974670  29.9350815  37.2441864  91.3633957
  31.3452396  37.0783920  91.8877640  30.7294884  37.6022606  91.5247879
  74.5296173  30.6401997  76.7325592  74.6484528  29.7703896  76.3510437
  74.0989685  30.4768887  77.5716705  74.4963684  30.5300217  76.7813568
  45.7960358  26.7814274  84.2101669  44.9825554  26.3564491  83.9383469
  46.1014252  26.2610531  84.9532547  45.7418556  26.6806126  84.2604294
  41.6199150  53.7082138  94.5440674  40.9306717  53.2735825  94.0417938
  42.4321136  53.4540215  94.1059494  41.6330261  53.6347580  94.4437866
  35.0682793  46.7169533  31.7998772  34.2072487  47.0444832  32.0598297
  34.8860512  45.8856277  31.3617783  34.9570236  46.6632233  31.7808762
  75.0669403  60.5381813  71.6403503  74.5459595  60.5201492  70.8375473
  75.8102570  61.1037064  71.4308395  75.0906601  60.5965691  71.5324020
  57.7481537  39.4390144  40.9344177  58.2943153  40.0670853  40.4616966
  58.0102768  39.5351562  41.8499908  57.8343506  39.5162430  40.9816399
  37.9034119  32.7512016  47.2079659  37.1214600  32.2912788  47.5133324
  37.8484497  32.7092514  46.2532616  37.8141632  32.6976814  47.1387215
  61.6741257  25.8935585  46.3163681  61.9884949  25.7781315  45.4196663
  60.9820747  25.2394638  46.4136162  61.6338463  25.8114967  46.2311134
  36.5883942  41.8324318  93.0993958  35.9371147  41.8573227  92.3983688
  36.1322441  42.1865578  93.8627777  36.4702988  41.8728485  93.1060486
  29.3795242  41.0931625  34.5474854  29.3094311  40.1485443  34.6853790
  30.2138786  41.3328209  34.9507828  29.4610271  41.0179863  34.6052017
  43.8423195  69.7341995  57.0813789  44.2079659  68.9103928  57.4036789
  44.0172462  69.7219925  56.1403732  43.8999596  69.6450577  57.0153961
  44.9064560  67.1904907  85.4406204  44.5624580  66.3417969  85.7191696
  44.3565254  67.4397507  84.6978683  44.8111229  67.1265717  85.3911209
  17.4374199  44.0005226  77.8292770  17.2211647  43.1713333  77.4027634
  18.3943176  44.0213013  77.8412399  17.5164013  43.9143105  77.7850647
  25.3800125  29.3351269  52.2728691  25.7171326  30.0095234  52.8625908
  24.7585812  28.8394928  52.8061638  25.3496895  29.3541908  52.3926277
  30.7044163  46.0384026  84.5157547  29.9039059  46.4468918  84.1862869
  30.3974667  45.3676872  85.1258087  30.5863152  46.0104370  84.5456772
  41.1779137  40.3045883  90.7478790  41.5561829  41.1225052  91.0706024
  41.6332245  40.1395035  89.9222488  41.2668114  40.3742104  90.6942444
  58.1228256  41.7839661  60.4760742  58.6397705  41.6675911  61.2732277
  57.9861374  40.8954201  60.1473923  58.1633797  41.6768036  60.5260277
  53.1539192  60.6329155  82.9728775  52.9594154  60.1433945  83.7721100
  52.6961441  61.4660568  83.0848999  53.0843544  60.6695595  83.0700607
  63.0926971  38.1767921  42.9334641  62.8474617  37.3314514  43.3096046
  63.9820061  38.3316803  43.2518616  63.1613770  38.1031647  43.0075302
  44.3803787  33.6699028  73.0427628  43.9613724  32.8766174  73.3764496
  43.9945908  34.3790283  73.5571060  44.2945557  33.6609306  73.1331940
  49.0655632  67.9480362  88.6339798  48.9664459  68.8335190  88.9837341
  48.1889725  67.7103729  88.3317719  48.9615173  68.0171204  88.6390533
  31.9325790  36.5166054  36.2950935  31.2937050  36.0102348  36.7967491
  32.4182549  37.0108261  36.9554825  31.9162407  36.5153160  36.4190178
  35.1192169  50.0325928  85.9508820  35.0105934  50.9341812  86.2534637
  36.0643768  49.8834763  85.9767914  35.2084274  50.1128311  85.9859161
  47.8664780  66.0615921  62.6796761  47.6509018  65.4153366  63.3520775
  48.6683311  66.4778442  62.9958839  47.9290009  66.0370560  62.7851143
  29.8687248  56.5088692  60.4624557  30.3791847  56.7848778  61.2236977
  29.3746643  57.2888031  60.2097969  29.8704739  56.6214752  60.5166931
  38.0469246  21.5913582  78.3268814  38.1461678  22.0813103  77.5105972
  37.2067986  21.8832226  78.6807785  37.9679146  21.6747322  78.2775726
  38.1246529  38.8510056  91.2422180  37.9975052  39.5919418  90.6496964
  37.3092766  38.8005676  91.7410583  38.0241432  38.9246445  91.2322235
  42.6307831  67.7265091  80.2600098  41.8983307  67.3114014  80.7154541
  42.5966454  68.6422882  80.5364227  42.5490341  67.7799072  80.3380585
  36.7382698  30.5054283  84.4194489  36.2861023  30.1531010  85.1860199
  36.0848885  30.4741974  83.7206192  36.6203690  30.4645252  84.4266739
  45.6819496  62.5226135  51.1678734  45.7084084  62.5626373  52.1238747
  45.3395691  61.6500053  50.9740753  45.6482544  62.4338226  51.2491570
  55.5843773  32.3460732  43.2639046  54.7152863  32.7390175  43.1832237
  55.6692886  32.1416283  44.1951523  55.5007515  32.3661728  43.3546104
  49.1925926  39.8218384  92.3370743  49.9364395  39.4469070  91.8655624
  48.7518082  40.3725433  91.6900330  49.2249107  39.8405838  92.2178040
  25.2548981  38.5607643  52.6463699  25.8866539  38.0974274  53.1963043
  24.5899944  37.9038811  52.4398689  25.2513599  38.4413033  52.6829910
  35.5368538  31.9411736  38.6763535  36.4035988  31.7660103  39.0428391
  35.4555397  31.3248367  37.9485168  35.6206093  31.8567619  38.6378212
  70.6267242  30.0928230  55.5103645  70.6146469  29.1436081  55.3875732
  70.8503647  30.2120934  56.4333954  70.6492767  30.0043163  55.5956993
  55.1077499  72.4854660  48.5626602  55.6659203  71.9621277  49.1378098
  55.5120316  72.4052811  47.6987419  55.2103882  72.4211121  48.5318604
  70.0690613  38.6354523  90.0145721  70.1352081  37.8779106  90.5959473
  70.7691650  38.5079308  89.3743973  70.1507645  38.5410576  90.0083084
  60.1799583  20.8162518  39.7630386  59.9091454  20.5733109  38.8776703
  59.4067345  20.6532803  40.3032188  60.0686226  20.7729607  39.7262306
  50.5918808  22.2402306  52.6458054  50.9412918  21.6982765  53.3532219
  50.9275093  21.8355427  51.8459206  50.6649361  22.1392784  52.6359444
  53.2055550  50.1735382  54.1599731  53.2191353  49.2165184  54.1724319
  53.7968750  50.4306908  54.8673897  53.2700653  50.0988998  54.2367363
  53.8306732  46.1079903  67.4576950  54.2503242  45.2486115  67.4178085
  53.2846832  46.0716858  68.2430649  53.8172035  46.0124741  67.5371933
  16.0037060  40.4487839  76.6902313  16.1619530  39.8033562  77.3791580
  16.1645241  39.9734039  75.8751373  16.0377293  40.3292656  76.6767883
  30.9977779  53.9471207  42.9478951  30.0901012  53.9201317  43.2505951
  30.9510441  54.3640823  42.0875549  30.8959999  53.9887123  42.8884239
  31.8289585  16.5596371  53.6221199  32.5561295  16.7530880  53.0304871
  32.1205177  15.7944202  54.1177673  31.9375935  16.4986629  53.6118851
  34.3049698  26.3670235  57.7052536  34.0195541  25.9119873  56.9129753
  33.8364449  27.2014523  57.6841621  34.2245674  26.4074821  57.6185150
  37.5634880  65.5886765  46.6296425  37.7881012  64.6584549  46.6510124
  36.7841263  65.6595917  47.1808281  37.5043297  65.4970398  46.6907005
  69.3057175  51.6435242  60.7019501  69.7731094  52.3481712  61.1505585
  68.4249344  51.9913063  60.5622826  69.2616348  51.7557564  60.7348976
  46.1480141  67.6804886  74.9785995  46.6866760  68.3282928  75.4329376
  46.5603752  66.8409729  75.1820908  46.2494316  67.6600494  75.0487595
  44.7512207  15.8668137  84.9996948  43.9842453  16.4076385  84.8112946
  44.7363815  15.1871357  84.3258667  44.6678429  15.8520079  84.9077454
  57.5258789  73.5779037  62.6828079  58.0510025  72.7980042  62.8623085
  56.8708229  73.5914154  63.3806229  57.5120277  73.4961700  62.7763710
  63.1913681  17.2483749  58.4455681  62.2612572  17.2674561  58.2202644
  63.5958443  16.7306156  57.7494736  63.1353073  17.1951923  58.3473091
  29.4642582  28.6761723  88.1710205  30.0660896  28.2746124  88.7977448
  29.4354630  29.5988693  88.4240646  29.5253658  28.7317429  88.2648468
  22.4130421  41.5338058  74.7615585  23.2773552  41.9432449  74.8010406
  22.0163670  41.8879890  73.9656677  22.4629097  41.6152420  74.6809006
  53.4034309  55.3772507  86.0098724  53.9965439  55.2328720  86.7471542
  53.5626183  54.6358833  85.4256897  53.4836578  55.2827911  86.0261993
  58.5062103  64.1589355  75.4735184  58.9304657  64.7815933  76.0638733
  57.6826859  64.5820923  75.2306671  58.4636307  64.2704620  75.5105743
  49.4708290  19.9898109  88.6187057  48.7791443  20.4518147  89.0923615
  49.0797348  19.1481228  88.3845367  49.3553543  19.9493198  88.6442490
  27.6127205  57.3760719  90.6687927  27.2051468  58.1069374  91.1334915
  27.4350834  56.6133614  91.2192078  27.5503120  57.3726692  90.7770386
  35.5225830  56.0669212  85.4597168  34.7972031  55.5408249  85.7962875
  35.6665230  55.7368431  84.5728378  35.4605751  55.9756088  85.4010315
  50.3375092  22.5890999  90.7156143  49.5664406  22.1232758  91.0391617
  51.0687332  22.0000973  90.9016724  50.3332596  22.4766140  90.7699585
  48.6186638  11.8194342  81.8734894  49.4576187  11.3792477  82.0099792
  48.0642281  11.1561317  81.4625702  48.6490059  11.7017565  81.8442307
  45.1046181  24.4231091  95.9066544  44.8656006  25.3465023  95.8263321
  44.4875870  23.9654427  95.3356552  45.0133286  24.4727783  95.8371964
  28.8420601  39.6680031  43.8152122  29.7651997  39.8624420  43.6532173
  28.7605610  38.7303925  43.6406364  28.9318123  39.5887527  43.7793198
  42.5297394  10.5536613  67.5529861  42.4628067   9.7554607  68.0770416
  43.3140221  10.4248905  67.0195541  42.6062393  10.4548073  67.5519791
  56.9476128  46.7235832  58.7539482  57.3452454  45.8602409  58.8669052
  57.4635849  47.3004646  59.3171768  57.0450401  46.6930389  58.8260612
  52.6392059  30.7015209  61.1527214  51.7162666  30.8626289  61.3488121
  53.1020470  31.4332581  61.5608635  52.5901337  30.7967377  61.2171669
  33.2396507  40.1601601  50.1402702  32.8382530  40.5607910  49.3691597
  32.5981598  39.5141296  50.4358597  33.1284332  40.1339874  50.0895615
  51.7314072  51.4075394  92.1615143  52.6773643  51.2613182  92.1638260
  51.4740257  51.3248558  93.0797501  51.8048363  51.3831329  92.2596817
  21.1445465  39.2451401  46.8043213  21.1880341  40.1913757  46.6665611
  21.8845329  39.0526733  47.3801804  21.2280998  39.3255196  46.8510399
  41.0963745  28.5862427  75.9606018  40.2589645  28.9811382  75.7176361
  41.6953087  28.8447971  75.2601242  41.0709419  28.6559277  75.8599854
  47.5635986  26.3794880  96.0975647  47.7105980  27.0574570  96.7571106
  47.1401596  25.6671333  96.5765991  47.5341263  26.3758202  96.2189789
  38.5870514  26.9076633  66.4678726  39.1218910  27.6999245  66.5178757
  37.7303085  27.2153320  66.1719589  38.5527306  27.0249596  66.4416504
  22.3329620  49.1779938  83.8297272  21.7465973  49.5075798  83.1487122
  22.2369404  48.2265129  83.7885742  22.2601948  49.1116714  83.7527084
  63.0006447  41.3462715  39.8054352  63.0703506  41.7637672  38.9469070
  63.8996429  41.3209534  40.1331444  63.1039467  41.3881073  39.7488327
  47.1272545  31.1265869  78.6227341  47.1253929  30.7909451  79.5191574
  47.0938683  30.3432617  78.0736237  47.1234894  31.0072575  78.6597824
  24.2355289  28.5332260  68.3153687  24.9648685  28.8810806  68.8284912
  24.2739925  27.5870895  68.4552994  24.3174095  28.4694233  68.3850098
  37.5258751  16.4971924  42.7296333  38.1761017  16.7575417  42.0772018
  37.2815666  17.3145752  43.1637192  37.5691605  16.6121235  42.7063522
  50.0749588  27.7917728  63.6982956  49.4692307  28.4165573  63.2995872
  50.9301491  28.2180614  63.6420860  50.1015663  27.9038601  63.6497841
  50.5223923  69.7023239  78.6819000  51.3811989  69.3659973  78.9379730
  50.6904984  70.2076797  77.8865585  50.6319008  69.7203522  78.6243896
  64.4311142  32.5548096  85.1071014  64.6167374  32.0099411  84.3423157
  65.2357407  32.5232697  85.6246185  64.5367126  32.4933357  85.0807266
  44.6881104  10.0657539  65.9495087  45.2428322  10.7900658  65.6598816
  45.2067871   9.6197071  66.6190186  44.8025780  10.0954285  65.9900131
  38.8515511  62.1260796  80.0673752  38.9657173  61.6319160  79.2555847
  38.1229591  61.6922455  80.5114059  38.7860298  62.0271149  80.0281601
  53.6163368  73.6184769  50.8260040  53.6590996  72.8499527  51.3950005
  54.2818069  73.4584198  50.1568604  53.6918602  73.5194626  50.8153267
  36.7944336  64.3460846  80.1729584  37.5502434  63.7952538  79.9690781
  37.0952225  65.2384796  80.0015488  36.9071045  64.3824997  80.1329422
  39.8212547  61.4189491  47.3687019  40.1799049  60.5711250  47.6310158
  40.5859642  61.9898453  47.2943687  39.9410515  61.3894196  47.3887482
  48.9903908  25.4526768  42.4572258  49.6913719  25.0831356  41.9202881
  48.8367805  26.3213844  42.0857735  49.0487633  25.5059090  42.3603592
  48.8866806  54.8690338  42.7219734  49.6899414  55.0251045  42.2253342
  49.1852417  54.4812851  43.5446243  49.0041847  54.8443298  42.7567482
  35.8708954  16.4704933  49.2341499  35.6826248  15.8232870  48.5545120
  36.4271011  16.0061111  49.8596230  35.9101295  16.3519535  49.2283745
  49.1009254  22.9570007  73.8295212  48.1933212  23.1431675  73.5890274
  49.4962654  22.6163521  73.0270920  49.0462990  22.9405270  73.7183075
  47.6589622  20.4756489  64.1778946  48.4239922  21.0187397  64.3676682
  46.9198608  21.0829735  64.2112808  47.6617279  20.5983295  64.2016907
  58.6784325  29.6378670  56.8616180  58.8900795  30.5135746  57.1849861
  59.4839325  29.1357479  56.9851952  58.7868958  29.6777058  56.9092827
  61.0156403  49.9915237  49.7436562  61.7961235  50.4288864  49.4033585
  60.3201866  50.2320976  49.1315308  61.0247116  50.0638161  49.6420937
  36.8580551  18.4025135  55.4826584  37.5614395  18.8230038  54.9880104
  37.2187653  18.2881908  56.3618851  36.9715271  18.4351654  55.5236664
  55.5611801  17.2473774  82.0895691  56.4731331  16.9942760  82.2327271
  55.0849266  16.8493500  82.8182526  55.6076393  17.1779404  82.1825409
  58.8347435  17.1453972  87.3491135  58.2716713  16.4810562  86.9518433
  59.7238197  16.8720818  87.1231232  58.8695107  17.0454063  87.2826462
  19.1280231  48.2356758  77.2604904  18.3072014  48.2515144  77.7526627
  19.1758423  49.0974884  76.8466873  19.0455894  48.3292732  77.2688522
  23.3666763  59.4958076  55.5735435  23.2888622  59.3854752  56.5211716
  22.4648895  59.4654617  55.2540321  23.2622108  59.4808083  55.6405258
  49.7515373  17.2201538  91.1340179  48.8340950  17.0743027  90.9031982
  50.0448761  16.3818722  91.4910278  49.6849861  17.1152058  91.1474686
  36.9866562  34.6533737  56.7940178  36.3087540  34.8203888  57.4488297
  36.6147423  34.9812469  55.9752350  36.8747063  34.7061501  56.7765312
  41.0899925  28.4039440  83.7500839  41.5503845  28.0205135  83.0035782
  40.4479256  27.7402668  84.0021057  41.0706177  28.2922764  83.6973495
  22.7392426  25.4503040  45.7435455  22.3685970  25.7117596  46.5864563
  22.1461983  25.8275547  45.0937691  22.6364746  25.5184174  45.7641449
  31.9828262  31.9158516  63.9909973  32.8680840  32.2015495  63.7653198
  31.9209957  32.0518570  64.9364700  32.0706406  31.9608212  64.0677643
  45.5895119  30.7740803  74.4133606  44.7327766  31.0798683  74.1154709
  45.6655655  31.1081200  75.3071518  45.5062637  30.8423157  74.4769058
  57.4917030  17.8512974  53.6847115  58.4026947  18.0765724  53.8733673
  57.0493393  18.6956367  53.5973663  57.5416794  17.9653625  53.6955223
  64.1469116  68.5521393  64.4404449  63.7882881  68.2815933  65.2856750
  64.9473648  69.0283279  64.6612396  64.1940308  68.5740662  64.5541229
  28.4038715  42.6299324  49.5900307  27.8564835  42.1299515  50.1955261
  28.2718277  42.2060585  48.7420197  28.3314171  42.5314102  49.5641747
  38.8209496  40.4365387  35.2645721  38.6150970  40.6683235  34.3589592
  38.0400352  40.6855087  35.7589569  38.7157173  40.4878120  35.2207184
  42.8438263  76.5051193  58.7986374  42.5090294  77.3869705  58.9613533
  42.7397614  76.0513077  59.6349716  42.7970276  76.5507736  58.9051743
  67.7108536  46.1562462  80.1456833  67.9126892  47.0580750  80.3950577
  66.8230515  46.1989822  79.7903671  67.6376953  46.2569733  80.1343842
  69.9836044  20.3867683  81.0144958  69.2973633  20.3394432  80.3488922
  69.6411819  19.8763714  81.7482910  69.8739319  20.3272915  81.0217743
  41.7574043  34.8596954  81.7965164  40.9878540  35.2548828  82.2062149
  42.4964371  35.1872826  82.3091049  41.7541504  34.9367714  81.8948669
  21.4596596  32.9042435  61.2028084  21.1181965  33.7432632  60.8934669
  20.6962929  32.3270340  61.2210274  21.3418407  32.9321594  61.1717644
  52.3419189  59.2586632  89.6494370  51.5155716  59.6452599  89.3597336
  52.9888763  59.9523621  89.5211258  52.3227921  59.3738708  89.6048660
  44.4672966  56.0380745  75.7156143  44.9620743  55.9550934  74.9004288
  45.1351318  56.1672668  76.3890610  44.5912781  56.0430069  75.7005005
  44.7700348  22.2522163  71.4179001  45.2184334  22.8829384  71.9812546
  45.3915863  22.0781708  70.7110748  44.8841362  22.3009186  71.4026031
  47.2030144  50.0948982  42.3696404  47.1749649  49.2528687  42.8239899
  47.4050941  49.8703423  41.4613609  47.2215729  49.9811554  42.3212318
  49.1944885  23.5333595  39.5784950  49.4110069  23.5375023  38.6461143
  48.2997704  23.1951714  39.6151085  49.1221657  23.4977360  39.4829636
  62.5739555  62.8287010  83.1858673  63.0093842  63.0225372  82.3557663
  62.9070358  63.4909630  83.7914124  62.6559029  62.9199982  83.1619263
  50.9945374  34.5391273  82.3961945  51.8342438  34.8661118  82.0733795
  50.7981949  35.0901451  83.1538544  51.0631485  34.6327553  82.4425659
  31.2423477  51.7310524  34.1404533  30.3325787  51.4496803  34.0435905
  31.2360210  52.6538353  33.8861732  31.1446552  51.7994499  34.1030083
  72.8760223  23.6583252  62.9800415  73.6508560  23.1010513  63.0529518
  73.1148834  24.4622116  63.4414902  72.9841232  23.6846218  63.0370255
  76.8548279  45.7579346  51.9327431  75.9588013  45.4237671  51.8910446
  76.7750015  46.6856804  51.7110558  76.7507553  45.8212357  51.9046593
  48.9588623  10.9063454  62.6922684  48.3096046  10.2637978  62.9783287
  49.6916580  10.7920961  63.2974091  48.9677696  10.8256378  62.7873077
  19.8305073  24.1429501  64.8481140  20.4547386  23.7468452  65.4561157
  19.9132042  23.6240177  64.0480576  19.9058933  24.0453682  64.8276443
  61.2846565  55.6609039  92.1045990  61.9230919  55.9395981  92.7610703
  60.9908485  54.8012314  92.4060593  61.3214073  55.5989418  92.2067490
  53.7428131  62.4170761  42.8305702  53.8885345  62.8651543  41.9973755
  54.3707657  61.6946487  42.8270454  53.8253174  62.3878136  42.7413406
  55.1124687  64.9186478  45.6390457  55.1321716  65.7431183  46.1249275
  54.4930077  65.0753860  44.9263496  55.0485077  65.0232849  45.6148529
  52.0022240  52.4363594  43.2584457  52.3678551  52.6371002  42.3969002
  51.0836296  52.2294044  43.0864792  51.9432487  52.4356995  43.1482277
  68.3377762  17.7904644  54.4564285  67.4281464  17.5010529  54.5275650
  68.8466949  17.0782833  54.8437614  68.2950439  17.6836529  54.5053253
  76.0669098  26.9096813  69.2660294  75.6998215  26.1910477  68.7511978
  75.3219452  27.4853058  69.4389954  75.9483185  26.8944340  69.2295685
  79.4488373  31.7664757  70.2316284  79.8763809  32.2454681  70.9415512
  80.0712738  31.0776215  69.9986267  79.5608292  31.7440929  70.2824860
  27.0483398  41.5932808  35.9937668  26.4789219  40.8598289  35.7612762
  27.7889500  41.5217552  35.3915901  27.0665951  41.5074348  35.9047585
  57.6693077  39.6156082  31.0131969  57.0322075  38.9760284  31.3314247
  57.2864151  40.4648895  31.2330780  57.5605392  39.6379738  31.0705795
  14.4601116  36.1638870  63.5906372  13.8777647  36.7422104  64.0832291
  14.4256334  36.4966393  62.6937981  14.3943319  36.2610435  63.5475197
  51.6623917  59.3774643  80.9272003  52.2454414  59.7090378  81.6100922
  51.8308563  59.9426270  80.1732407  51.7425308  59.4730949  80.9196091
  38.1972466  62.9470444  48.8905716  37.9594421  62.9146156  49.8171883
  38.8279533  62.2355232  48.7801208  38.2391472  62.8677063  48.9776039
  61.7885323  17.2372513  73.7250977  61.7883911  17.5070763  72.8067169
  62.2568970  17.9370308  74.1802597  61.8384590  17.3406506  73.6756973
  42.4072456  31.0654221  36.4339066  41.6303825  30.5454578  36.2280998
  42.1117020  31.9735451  36.3691292  42.2928810  31.1068096  36.4050522
  33.8274345  69.0500107  58.8457642  33.9942398  69.7177658  58.1805534
  33.5839500  68.2703400  58.3467026  33.8192596  69.0380707  58.7216072
  58.3377609  45.0997849  89.7826004  59.2485085  44.8356323  89.6522446
  58.2267189  45.1157303  90.7332077  58.4230347  45.0733185  89.8700790
  23.5498829  35.5526199  67.6077194  23.1118927  35.4762039  66.7600479
  24.2974739  34.9580879  67.5454941  23.5829010  35.4810677  67.5106812
  45.9734001  39.7299271  74.4810104  45.6277733  38.9462776  74.9084015
  45.2794952  40.0006447  73.8798065  45.8625450  39.6752205  74.4624710
  68.5198059  51.5591850  65.6633911  67.5863647  51.7293396  65.7896957
  68.6185989  50.6234169  65.8388977  68.4307938  51.4775391  65.6955795
  33.3023987  55.7918434  48.6514244  32.7587395  56.4356003  49.1055756
  32.6766586  55.1739426  48.2734261  33.1776848  55.7946014  48.6595421
  29.9405956  42.7181931  45.1821709  29.8788681  42.0879097  44.4644203
  30.8807869  42.8454666  45.3089561  30.0342751  42.6645508  45.1191521
  36.5613480  44.5674248  76.1682663  37.1660843  43.9847717  76.6276627
  37.1198082  45.2559738  75.8073654  36.6853981  44.5787201  76.1787796
  46.0693703  40.0968628  94.3739624  45.8599205  40.1963997  95.3026581
  46.7692375  39.4441376  94.3549042  46.1216698  40.0378723  94.4709625
  28.6487713  22.3381691  74.4921341  29.0496502  21.6581783  75.0335464
  27.7777443  21.9984169  74.2869110  28.5986309  22.2294254  74.5279846
  58.5389442  22.5727673  49.8082123  58.3326874  22.2166595  48.9440002
  57.6961021  22.8673534  50.1532707  58.4270706  22.5662060  49.7528534
  23.8893871  67.1168671  68.7337646  23.1512909  66.5239487  68.8748093
  24.4861526  66.9332428  69.4592896  23.8743191  67.0340576  68.8261719
  45.8807869  31.1459866  88.9138565  46.6150665  30.5324345  88.8888855
  45.8472633  31.4425125  89.8233490  45.9555168  31.1121807  89.0081787
  52.2803001  61.1401749  79.0579987  53.0853043  61.5443420  78.7341919
  51.6445503  61.8554573  79.0783005  52.2983475  61.2595558  79.0256195
  55.9638138  32.5631294  88.1378021  55.3700981  32.8549004  88.8296204
  55.5083694  31.8293610  87.7250290  55.8519249  32.5159950  88.1675568
  66.8716202  32.6739197  86.4805756  66.7171173  33.1191063  87.3137436
  67.7957001  32.4260178  86.5092010  66.9536819  32.6949615  86.5724792
  20.0458164  30.3229980  83.2610016  20.8267651  29.8838367  83.5978851
  19.5617466  30.5849743  84.0441208  20.0774727  30.3041039  83.3804321
  67.5014114  65.8718567  78.3523712  67.3885574  65.0861435  77.8174210
  68.2421570  66.3286362  77.9537735  67.5683746  65.8367691  78.2528152
  58.0896912  14.2499313  83.8067245  58.2041512  14.0471268  82.8782806
  58.2379913  13.4167233  84.2539444  58.1177101  14.1394501  83.7554016
  41.8478203  70.6394730  77.5132523  42.7820854  70.7611237  77.3441925
  41.6640205  69.7493286  77.2130890  41.9278488  70.5575180  77.4631958
  41.1651764  33.0784492  79.9778595  40.5466461  33.3393669  79.2955475
  41.1914749  33.8255272  80.5757141  41.1020203  33.1859474  79.9688644
  57.6133118  51.3790817  36.0423927  57.5508766  50.7642097  36.7733307
  57.3605080  50.8655663  35.2751732  57.5796967  51.2587433  36.0385246
  60.2417793  46.9569931  84.4803238  60.3477287  47.8817596  84.2571106
  59.4055786  46.9169006  84.9444122  60.1639061  47.0513420  84.5060120
  65.8354721  44.1347771  76.1457901  65.9951630  45.0783653  76.1267548
  65.1569138  44.0200615  76.8111115  65.7801361  44.2231636  76.2147217
  65.1232224  30.9048920  52.1398430  65.7869568  30.5531731  51.5465469
  64.2950821  30.5639248  51.8019447  65.1057053  30.8310223  52.0405388
  18.0547028  57.3539696  66.4462433  17.2953033  57.8306580  66.7813568
  17.7210999  56.4780235  66.2521515  17.9381447  57.3113899  66.4612808
  55.2199936  14.1574631  51.6415291  54.9072075  13.4830189  52.2444534
  55.0435448  13.8009205  50.7709122  55.1678200  14.0475168  51.6129799
  19.9480228  23.4928188  59.8380432  19.5123901  23.1472397  60.6171646
  19.8019428  22.8264885  59.1665573  19.8859863  23.3849068  59.8495255
  47.0564384  29.0904560  76.8661804  47.5209198  28.3460102  77.2486572
  46.1693802  28.7656250  76.7117844  47.0113716  28.9764271  76.8905029
  47.0450134  52.9847717  95.0536118  46.8424568  53.4567986  94.2459106
  47.9384155  53.2520218  95.2695999  47.1186867  53.0636063  94.9905319
  20.9041157  35.8361015  57.7259331  20.2789249  36.5591927  57.7759743
  21.5564461  36.1271400  57.0887604  20.9070110  35.9442482  57.6633186
  66.5164261  37.6080742  37.8080368  66.6328430  38.3571510  37.2235909
  65.9399185  37.0153580  37.3258057  66.4673691  37.6247444  37.6942825
  70.5774078  63.6457367  60.5627327  70.5809174  64.5223846  60.1784248
  70.6487274  63.7970810  61.5051956  70.5853806  63.7553596  60.6222534
  49.7329903  45.4469299  70.6931000  50.3466797  45.7199020  70.0111160
  48.9278412  45.9257545  70.4964142  49.7125702  45.5271034  70.5993881
  37.1690063  57.1268616  65.0613174  38.0084496  57.2801819  64.6276474
  36.5475235  57.6731529  64.5801163  37.1922531  57.2014732  64.9637604
  71.1506348  59.7891731  52.8515663  71.6748505  59.9532471  53.6354752
  70.9428864  58.8557167  52.8934059  71.1843796  59.7071228  52.9396248
  60.8897247  51.5305405  41.3157425  60.5790939  51.0271950  42.0683250
  60.2046242  51.4224777  40.6560555  60.7835350  51.4653358  41.3256531
  67.8574219  39.4081039  45.3958244  68.7977066  39.4089470  45.2167053
  67.7346039  40.1106186  46.0342751  67.9445953  39.4831085  45.4448090
  66.6856308  62.6892967  56.0993805  66.9859467  63.1406555  55.3105049
  67.4863815  62.5099792  56.5922203  66.8030472  62.7183075  56.0678101
  16.4331970  53.7220497  70.6144867  15.7478657  54.2053070  70.1529541
  16.2758331  52.8059998  70.3857498  16.3433323  53.6758957  70.5408783
  47.7371559  40.8922844  49.9660721  48.3157272  40.2000008  49.6463547
  47.3446274  41.2608871  49.1746864  47.7569923  40.8577728  49.8475876
  44.3043938  25.2919159  79.3768082  43.4723663  25.7603054  79.3092651
  44.3884811  24.8314266  78.5418777  44.2246284  25.2927570  79.2805634
  30.4118633  58.0988388  67.0728455  31.3582001  58.0026932  67.1797791
  30.2862434  58.1972504  66.1290436  30.4993858  58.0990829  66.9835892
  48.5478363  37.5103226  83.2546692  49.0844803  37.6567917  84.0336380
  47.8527489  36.9221191  83.5498123  48.5309372  37.4632111  83.3692093
  47.2978287  55.4463043  54.8070335  47.2942429  55.3743248  53.8525467
  47.1208115  54.5574379  55.1149254  47.2785683  55.3438454  54.7380791
  63.5410652  53.3974419  65.2910843  63.5004692  53.8956757  64.4747925
  63.9083481  54.0105171  65.9278641  63.5759048  53.5159607  65.2719421
  70.1508026  45.4020882  74.5392380  70.3686981  44.8274384  73.8053894
  69.3420258  45.8377762  74.2703247  70.0877914  45.3872719  74.4323044
  37.6646271  49.0022469  79.8358154  38.1562500  49.3215752  79.0791397
  36.8202019  48.7310982  79.4757385  37.6270027  49.0073814  79.7167358
  60.1204681  34.0401917  35.3612251  59.7251968  33.2562027  35.7424774
  59.5364952  34.2766113  34.6405869  60.0160446  33.9818001  35.3250275
  38.4007492  52.3604164  85.4277802  38.6704025  52.6875229  86.2859879
  38.3144341  51.4147491  85.5482101  38.4202995  52.2944450  85.5321426
  19.1109734  23.3229656  62.3034363  18.5706310  24.1058216  62.1966705
  18.4822445  22.6159477  62.4485435  18.9862976  23.3310547  62.3075333
  28.6681767  31.0575638  68.0292740  28.1076374  30.4637623  67.5298538
  28.8567390  30.5841541  68.8395615  28.6285095  30.9437542  68.0624161
  64.0269089  33.8456078  53.0187874  63.2939110  33.2597313  52.8298645
  64.2549362  33.6580276  53.9293098  63.9730568  33.7631226  53.0957413
  30.0397568  47.3478508  51.6134987  30.4512768  48.1911621  51.8024368
  29.1713543  47.5743294  51.2806244  29.9910393  47.4619293  51.5981445
  40.3844833  49.4400101  39.8945885  40.3811798  48.5796394  39.4750786
  41.2023125  49.4610329  40.3915176  40.4713478  49.3504982  39.9028473
  46.3577271  24.0347939  72.7071991  46.4600983  24.5470123  73.5093155
  46.8976364  24.4905510  72.0614166  46.4262123  24.1380215  72.7238693
  57.2224655  16.9923077  47.1203804  57.3772202  17.3295498  48.0027390
  56.4155884  17.4226627  46.8375778  57.1529236  17.0741673  47.1843147
  43.2799644  40.4524536  85.3240738  42.3669472  40.1664124  85.2954712
  43.3970222  40.7915497  86.2115173  43.1950836  40.4581146  85.4156647
  22.4691753  51.2045174  72.8857803  22.2469063  50.3775406  72.4580612
  21.6237011  51.6140442  73.0693207  22.3553085  51.1599960  72.8597336
  46.8259163  52.5485954  76.9574356  46.8615799  51.8608932  77.6222763
  45.8918800  52.7256889  76.8458786  46.7301140  52.4941559  77.0164261
  23.8845100  16.3326912  70.2702637  24.4446926  16.8506355  69.6921997
  23.0149860  16.7205906  70.1717987  23.8515224  16.4292908  70.1981201
  57.8018646  19.9510174  43.3709984  58.4920540  20.2621174  43.9567413
  57.9563332  19.0091991  43.2978096  57.8919487  19.8837547  43.4256592
  70.7030869  36.6227798  82.9931412  70.7662735  36.8956795  82.0778580
  70.2657318  37.3529358  83.4311371  70.6631927  36.7297440  82.9422455
  48.8543663  42.5121193  86.4224625  49.4099770  42.5360527  85.6433945
  49.3945236  42.0875015  87.0889282  48.9712219  42.4693871  86.4104538
  39.5063400  23.3226070  44.5373306  39.8396568  23.3632088  45.4337006
  39.7575569  24.1611900  44.1501617  39.5686798  23.4163647  44.5916290
  18.1730652  20.6683369  67.5372238  17.8582096  21.5054855  67.1962433
  17.3766937  20.1741295  67.7316055  18.0545635  20.7049046  67.5215912
  70.0066681  43.4302979  41.4510841  70.8103714  43.8016014  41.8149834
  69.3715973  43.4878197  42.1649590  70.0246353  43.4760323  41.5660133
  12.0078163  40.6964607  70.1685791  12.1198997  40.0511360  69.4705582
  11.1526690  40.4932327  70.5475998  11.9285746  40.6059685  70.1345520
  49.0531158  67.5546188  55.9498329  49.1846733  67.0531387  56.7544670
  49.4147873  66.9989395  55.2594452  49.1057129  67.4419022  55.9620171
  76.4655991  54.4115562  65.0621719  76.4536209  53.4727440  64.8758240
  76.7691040  54.4720993  65.9679642  76.4966965  54.3179016  65.1389084
  64.6841354  38.6339417  82.1490784  64.0306473  39.2968597  81.9260941
  64.1847534  37.8206635  82.2228699  64.5611877  38.6179047  82.1331558
  25.0908279  45.2726974  56.6294327  24.5423870  45.0924568  55.8659134
  25.8824673  45.6705399  56.2671356  25.1167679  45.2958984  56.5093765
  52.3608017  30.3089123  45.6971550  51.9983711  30.8226242  44.9753647
  52.0850372  30.7761059  46.4857674  52.2927475  30.4135189  45.7042770
  44.6057281  48.1766090  31.6215229  43.8234367  48.3744583  31.1066437
  44.7991714  47.2608528  31.4210014  44.5429382  48.1000557  31.5452328
  72.1139984  36.6289711  45.2686157  72.0978470  36.2844162  44.3757324
  72.1452179  35.8507919  45.8251076  72.1155930  36.5092430  45.2327423
  71.8602371  37.3413544  58.7607079  71.5409393  36.6906891  58.1354713
  72.0217438  36.8440208  59.5624657  71.8434143  37.2189255  58.7795296
  76.8583527  35.7389946  47.6476402  76.7765732  36.4710083  48.2589417
  77.3415909  36.1003189  46.9045677  76.9011765  35.8555870  47.6335831
  65.8545151  16.7771053  53.7578812  65.6724930  16.1120491  53.0939407
  65.0899811  17.3526554  53.7362404  65.7535706  16.7675610  53.6847687
  63.0090599  53.9431076  70.2668457  62.7367630  54.6708336  70.8258667
  63.9644089  53.9398346  70.3263397  63.0819092  54.0203629  70.3328018
  29.1589985  17.4040661  69.2244339  28.7814560  17.2163868  70.0837708
  29.2894421  16.5431328  68.8269272  29.1326485  17.2922401  69.2736740
  43.1382027  36.7394104  42.8404121  42.6125031  37.4401398  43.2262383
  43.0423431  36.0058708  43.4478378  43.0719147  36.7359161  42.9463348
  44.5027809  25.6672859  71.4055786  45.1988945  25.2183475  71.8852921
  44.9584656  26.3302116  70.8868332  44.6256180  25.6901054  71.4014206
  40.0583572  56.5309525  89.4052811  39.3862572  56.6941299  88.7435608
  40.8801270  56.7682037  88.9755859  40.0743217  56.5736504  89.2888870
  44.7330055   8.8070793  71.6633453  44.6803055   8.6172256  72.6000443
  44.2521515   9.6279888  71.5579224  44.6761093   8.8743773  71.7519989
  51.4028206  32.3177567  91.4113083  51.7884865  31.6340733  90.8635178
  52.1443253  32.8663025  91.6672516  51.5230255  32.3033447  91.3801880
  69.5176086  16.9073067  71.0329285  69.4943085  16.1441765  71.6102676
  70.2962875  17.3915977  71.3073730  69.5981522  16.8775730  71.1237564
  24.8198833  50.5974960  74.2985077  24.0949402  50.7357025  73.6889343
  24.8239899  49.6532898  74.4556503  24.7430153  50.5115433  74.2502670
  14.8549242  46.9592819  55.0603027  15.7091427  46.7288361  55.4255905
  14.8232813  47.9146957  55.1094322  14.9426460  47.0365944  55.1044998
  37.9682846  52.9100037  78.7495499  37.1736336  53.4383926  78.8241806
  38.2199707  52.7267761  79.6547012  37.9103851  52.9468079  78.8540268
  45.1837273  56.6238556  88.9002533  46.1064835  56.5152016  88.6701508
  44.9308052  55.7822838  89.2797470  45.2551575  56.5225220  88.9161835
  54.3209496  34.9823570  76.3185501  54.1371841  34.0571709  76.1557465
  55.0142250  35.2019730  75.6961441  54.3752823  34.9071083  76.2348022
  39.2183609  51.9750175  89.8541870  39.7262497  51.5140991  89.1864777
  39.8374596  52.1173325  90.5702133  39.3385391  51.9410362  89.8593216
  62.6678467  12.7356167  69.7540054  61.9833412  12.7960815  70.4203644
  62.6979523  13.6082134  69.3617096  62.5980568  12.8351202  69.7832413
  44.7027473  16.7747364  72.3411026  44.5064392  17.6911602  72.5356979
  45.0185318  16.4161091  73.1705017  44.7154846  16.8342209  72.4503098
  34.2446861  30.9869766  60.8262520  34.7659378  30.1882801  60.7449646
  34.2526245  31.1838570  61.7629585  34.3011208  30.9227982  60.9174805
  35.6978798  13.1433086  60.7103767  34.9576378  12.8588724  61.2464447
  35.3108864  13.3558607  59.8610954  35.5776672  13.1356421  60.6769791
  35.9590492  41.4670639  83.8122330  35.1958427  41.4391594  83.2351913
  36.6835365  41.7179718  83.2391815  35.9549217  41.4908447  83.6895828
  73.7609253  34.1557922  49.6080170  73.2438431  33.5473671  50.1358833
  74.5505981  33.6646500  49.3811646  73.7899857  34.0385361  49.6401100
  54.1554146  26.4780273  53.9067726  53.3165627  26.3423615  53.4661407
  54.1439209  25.8614273  54.6388245  54.0647430  26.3978062  53.9378471
  39.2082481  31.4227371  80.9851227  39.1136246  31.2789917  81.9267273
  40.0158997  31.9294167  80.9001617  39.2842903  31.4614410  81.0764771
  60.6623268  39.8954735  61.7720680  61.0219612  39.6601028  60.9167976
  61.3578110  39.6775017  62.3925667  60.7748489  39.8471336  61.7470322
  22.9448605  51.2162666  85.9257584  22.8973637  50.5211258  85.2694397
  23.0029259  52.0239754  85.4153900  22.9459877  51.2282639  85.8013458
  66.5324173  24.0464554  60.7301865  66.4908142  24.9014931  61.1584473
  66.7405319  23.4347420  61.4363937  66.5501785  24.0724049  60.8511658
  47.4955406  53.8965607  92.0859528  47.4253349  54.8511887  92.0876923
  48.4238472  53.7249680  91.9277420  47.5870552  53.9800720  92.0692749
  45.4150658  23.7658405  91.6358566  45.9178619  24.4178600  91.1477051
  45.9050484  23.6453629  92.4492722  45.5209351  23.8225212  91.6705475
  23.5507832  57.8974724  49.5400543  23.4625874  57.3370667  48.7690811
  22.9099026  57.5522842  50.1616364  23.4730301  57.8008957  49.5241280
  16.5187912  24.1504917  71.0247498  16.9474030  24.1484413  70.1688843
  16.9846230  23.4823093  71.5275040  16.6141739  24.0790157  70.9870987
  57.0404816  20.3694916  63.2393456  57.9278107  20.3519897  63.5979042
  57.0165253  21.1583595  62.6977272  57.1325531  20.4517517  63.2198257
  52.9264107  13.7898636  56.2270470  52.8883018  13.8559046  55.2728920
  53.8610878  13.8160267  56.4318047  53.0220184  13.7996950  56.1471329
  47.3875923  29.7923679  44.9923477  47.7258453  30.1970978  45.7911034
  47.5224915  28.8538723  45.1237335  47.4380455  29.7354412  45.0915413
  47.0045929  51.1199188  37.5029678  46.1232529  51.3942642  37.7563362
  47.5695801  51.8396339  37.7841148  46.9708595  51.2259293  37.5599670
  68.8772736  21.7134457  56.4524231  68.3766022  22.1851196  57.1180725
  68.8785782  20.8046513  56.7529526  68.8240128  21.6668339  56.5554543
  58.2850876  22.2817783  56.3432693  59.0104485  22.8734474  56.5432472
  58.5508156  21.4419270  56.7178001  58.3907776  22.2553082  56.4045296
  77.7782822  52.9795074  59.8276367  78.2313309  52.3344231  59.2846260
  78.4174728  53.2189636  60.4986801  77.8947678  52.9362488  59.8412895
  30.2991276  44.7157745  70.2848206  30.3191490  45.5304680  70.7869110
  29.6496277  44.1740646  70.7330856  30.2319965  44.7448845  70.3861694
  76.8042374  28.5497322  77.8128967  77.6012115  28.3800907  78.3151627
  76.0922012  28.3908195  78.4325790  76.8132858  28.5146980  77.9325485
  23.9805126  57.2397995  81.2896271  23.3070507  57.8215408  80.9371338
  23.7857246  57.1871605  82.2253265  23.8879242  57.2962227  81.3518066
  54.1302910  40.2005005  91.6329651  54.6649857  39.4147835  91.5190353
  54.5744667  40.6946526  92.3219757  54.2346802  40.1694107  91.6942902
  48.9538612  57.0925140  40.1928673  48.0979080  56.6710396  40.2699394
  49.1096992  57.1475716  39.2500496  48.8792038  57.0534401  40.1005440
  44.6977539  47.1470642  47.4403915  45.0784187  47.7641640  48.0653038
  45.2577896  46.3728561  47.4969177  44.7980728  47.1303062  47.5130692
  25.7906303  64.7653732  54.6248169  26.5726509  64.5998154  54.0982552
  25.7803993  64.0564423  55.2678986  25.8729362  64.6721115  54.6372414
  76.4707947  41.4724579  51.7253799  75.7774734  40.8392944  51.5393028
  77.1087570  40.9832840  52.2449341  76.4648972  41.3527756  51.7609406
  59.4097977  21.0632877  45.2013474  59.9518394  21.7726669  44.8560753
  60.0271187  20.4889565  45.6544533  59.5334396  21.0776844  45.2128487
  68.2243576  57.2327080  78.1981506  68.2080307  57.9583435  77.5741196
  69.1029892  56.8627243  78.1123581  68.3163071  57.2706299  78.1224518
  40.0546036  39.6625214 100.0127487  39.6216202  38.8089485  99.9995651
  40.2267151  39.8580284  99.0916672  40.0267830  39.5923462  99.9131165
  31.3502312  65.0315781  59.2961731  31.3671875  65.9787064  59.1586952
  31.3221283  64.6619339  58.4136734  31.3490429  65.0931625  59.1873970
  23.4674549  52.7055244  52.1554298  23.6608582  52.2037468  52.9472847
  22.6387920  53.1448250  52.3466606  23.3997116  52.6988640  52.2602692
  66.8404694  59.4854126  46.5904808  66.3178329  58.7740555  46.9606705
  67.7243881  59.3319168  46.9241447  66.8789749  59.3931847  46.6655388
  69.1126328  31.1160965  52.2704315  68.4264679  31.2376080  52.9266701
  69.1847229  31.9674149  51.8388214  69.0471420  31.2198410  52.2943878
  17.9580784  42.3339233  45.8892555  18.8757324  42.2923241  46.1583557
  17.6946182  41.4186211  45.7942238  18.0278435  42.2318840  45.9078217
  66.0308533  38.0598526  61.8985291  66.5012970  37.7718925  61.1162186
  65.1153412  38.1080475  61.6233292  65.9834061  38.0342827  61.7857513
  57.9709091  17.1599331  43.2037315  57.0696793  16.8374004  43.2030373
  58.3920288  16.6955948  42.4803543  57.9197044  17.0760231  43.1265144
  42.0377884  46.2754097  47.6565018  41.8972549  45.7999458  46.8377037
  42.9833260  46.2324715  47.7991409  42.1236343  46.2201271  47.5843964
  77.3567963  46.9017181  77.4051666  76.5715179  46.7829285  76.8708954
  77.3843079  46.1266403  77.9661865  77.2759705  46.8063965  77.4080276
  48.2198219  69.6785660  51.9401321  48.0752907  70.0057220  51.0522690
  49.1692581  69.5763855  52.0061493  48.3056564  69.7025528  51.8524857
  28.9996777  38.5962219  54.8314857  29.6816292  38.0515480  55.2245560
  28.2876854  37.9863052  54.6383362  28.9964714  38.4730911  54.8528061
  51.8551064  32.6980057  76.4920349  50.9607925  32.8858604  76.2071457
  51.9380341  31.7479401  76.4099426  51.7685738  32.6167221  76.4528885
  77.2484360  41.5068817  77.8534012  77.5094528  40.7152557  77.3828278
  76.5409927  41.8770561  77.3254547  77.2008209  41.4619408  77.7469330
  64.3746338  32.5142708  44.0774460  64.8472290  32.0487671  44.7675056
  64.2167892  33.3855362  44.4410629  64.4082031  32.5575409  44.1898117
  41.4473763  48.9929276  34.9777794  40.9392242  48.2776489  34.5951843
  40.8190842  49.7087250  35.0732727  41.3261833  48.9929848  34.9471588
  31.2702579  43.0219917  37.8462105  30.4071178  42.6154709  37.9234161
  31.6900692  42.8548584  38.6900482  31.2229805  42.9608154  37.9444351
  25.0421677  36.8290100  69.5106506  24.6863842  36.4477196  68.7079773
  24.2785683  37.1828346  69.9666595  24.9227924  36.8260841  69.4736786
  72.5661087  42.5713081  70.2966232  72.5787506  41.6748352  70.6318893
  73.4361954  42.9150581  70.4991379  72.6602325  42.5123672  70.3539658
  65.7403564  33.4865952  50.7889481  66.2785721  32.8213539  50.3600082
  65.1052628  32.9867096  51.3018036  65.7300110  33.3623428  50.7978973
  43.1796570  55.9426956  36.9199181  43.1264954  55.1465950  36.3911362
  42.6291771  56.5746155  36.4574509  43.1152840  55.9251976  36.8142128
  51.6048050  38.4890366  78.7482300  52.0699921  38.0729256  78.0224838
  51.0630989  39.1597252  78.3323517  51.5966454  38.5161819  78.6264725
  68.9278793  59.0646935  64.3082809  69.8498535  58.8221855  64.3941650
  68.9430161  60.0056610  64.1333847  69.0278091  59.1391754  64.2987747
  59.9328384  43.0894470  45.3940659  59.8611336  42.3566628  44.7824211
  59.0677910  43.4989853  45.3796272  59.8329391  43.0549736  45.3273010
  65.0282135  43.1646919  90.5075378  65.5182877  42.4043121  90.1946564
  64.2277298  42.7964287  90.8814697  64.9951172  43.0443344  90.5140457
  11.9319592  47.1679077  59.2001495  11.8719463  46.2787209  59.5494118
  11.8670378  47.0575218  58.2515564  11.9186373  47.0613136  59.1362381
  66.8860168  21.0063190  71.1050644  67.7037201  20.7545414  71.5342255
  67.0759964  20.9389801  70.1693344  66.9934769  20.9722919  71.0510330
  31.8955879  25.6949787  84.9980164  31.3893051  24.9260559  84.7359619
  31.8674126  26.2718334  84.2346878  31.8385925  25.6744976  84.8886719
  41.9289856  12.8649797  77.1828690  42.4673805  13.1585798  77.9178238
  41.0702667  12.6924076  77.5689392  41.8948250  12.8778858  77.3024139
  61.6906853  18.1240501  82.0894241  61.8539429  18.6989822  81.3417358
  61.5570221  18.7208443  82.8257675  61.6938477  18.2490082  82.0882187
  17.7691059  52.7342987  78.2863159  18.4674854  53.2990150  78.6173477
  18.2280865  52.0149345  77.8526306  17.8925285  52.7178078  78.2753754
  48.6929550  29.2057686  38.4618721  47.9554138  29.5637512  38.9559517
  49.4668388  29.4827080  38.9524307  48.6968346  29.2734814  38.5668755
  32.1850090  43.4977913  85.9752426  32.2076950  42.6061325  85.6278687
  31.2547092  43.6791420  86.1089706  32.0882263  43.4220467  85.9524536
  47.7815437  75.1880569  75.0176163  48.1321487  76.0787125  75.0101013
  48.5552216  74.6257782  74.9790802  47.9014397  75.2230759  75.0127029
  31.7717552  53.5053520  48.0040512  32.1419601  52.8807640  47.3802910
  31.1915169  54.0547638  47.4770737  31.7493553  53.4973335  47.8813324
  64.9011078  66.6740036  78.6619568  64.7113266  66.6996460  79.5998077
  65.8504715  66.5623169  78.6126556  64.9820938  66.6648254  78.7567215
  24.2330799  58.3342018  45.2726173  24.0428524  58.9607773  44.5744476
  23.9846420  57.4852676  44.9067993  24.1863003  58.3104935  45.1591530
  43.6595650  26.4306660  53.2368355  44.0123482  26.3934479  52.3477974
  44.4321594  26.4901524  53.7987976  43.7795792  26.4330406  53.2019577
  34.6213150  71.1281738  54.8520088  34.1658821  71.2117691  55.6897621
  35.4729614  71.5391922  55.0003319  34.6635666  71.1809235  54.9571609
  20.5133896  48.2962189  43.2161484  20.7239761  47.5337753  43.7551880
  21.1934566  48.3085938  42.5426521  20.6083717  48.2162323  43.2018051
  68.2947998  43.3360825  77.2531815  67.4124832  43.6041908  76.9965363
  68.1563797  42.6698685  77.9264069  68.1859512  43.2936249  77.2976074
  42.2986946  25.0796947  91.8848038  42.0177994  24.6061726  91.1017838
  41.5011482  25.4955578  92.2122116  42.1836891  25.0735474  91.8362122
  52.2928009  21.6268406  74.4331512  52.0766487  21.4581738  73.5160599
  52.5402336  22.5512505  74.4547958  52.2961349  21.7074318  74.3376617
  66.3097153  50.8480988  63.0736389  65.3760529  50.9477425  63.2595901
  66.6871490  51.7038269  63.2773743  66.2503967  50.9499855  63.1151924
  71.0338745  30.4797668  58.2156754  70.5321121  31.2947483  58.2320709
  70.5324020  29.8786411  58.7665100  70.9268951  30.5025749  58.2761650
  48.8469238  22.5679588  80.5049057  48.9439812  23.3692474  81.0194473
  49.6281891  22.0547886  80.7111206  48.9405899  22.5986824  80.5817642
  44.7056770  23.7033081  76.8712845  45.1722374  22.8755322  76.7557755
  44.9424438  24.2210846  76.1018143  44.7806778  23.6702499  76.7769012
  25.1354904  42.1553040  47.4333420  25.4734745  41.2826881  47.6347084
  24.3375816  42.2297783  47.9568138  25.0864449  42.0701904  47.5106354
  66.4873199  35.8343925  74.0385590  66.1548767  34.9509735  73.8795319
  67.2391815  35.7068558  74.6170502  66.5320282  35.7265854  74.0832977
  51.2165604  63.8252754  85.6972275  51.1939621  63.8505325  84.7406235
  50.6990166  63.0540619  85.9287643  51.1589584  63.7457314  85.6198959
  35.3404121  65.5353775  48.2509422  35.1926880  66.2813644  48.8322449
  34.6128387  65.5679855  47.6298065  35.2470703  65.6184082  48.2466927
  47.7329102  21.5870228  90.2813263  47.2811089  22.4257240  90.3745804
  47.1956100  20.9691162  90.7770386  47.6274261  21.6105690  90.3441315
  51.3353958  16.2907467  71.2680511  50.8218727  16.1790047  72.0680847
  50.7363167  16.0459824  70.5627670  51.2167473  16.2527275  71.2781601
  48.6278343  19.9215450  40.6982079  49.4889603  19.9790039  41.1121788
  48.7881966  20.1408730  39.7803802  48.7367630  19.9510593  40.6444778
  41.9600754  63.0376472  46.6904182  42.0330315  63.8511429  47.1895485
  42.4206009  63.2174187  45.8707733  42.0169640  63.1435661  46.6562386
  67.8471451  66.7618942  65.5914001  67.4944000  66.0207901  65.0989075
  68.4264832  66.3637543  66.2410965  67.8713226  66.6403961  65.6081696
  18.6973171  43.3927917  70.9610901  18.6642780  43.1423416  70.0378189
  19.5634804  43.7848129  71.0720520  18.7861614  43.4078903  70.8744583
  35.8060913  61.3162994  52.7885742  36.3990593  60.8626938  53.3876266
  34.9315071  61.1279030  53.1289139  35.7760582  61.2478371  52.8887520
  32.9145851  30.3177357  86.8872986  32.9505959  30.2195816  87.8387604
  32.4862175  29.5187492  86.5801392  32.8727455  30.2220631  86.9560089
  57.1250305  46.2240829  92.4412003  56.5185242  46.7881241  92.9210358
  57.8469734  46.8026924  92.1957779  57.1373329  46.3459320  92.4661865
  55.1154060  70.5142593  63.1756363  54.9831200  70.8557739  64.0599976
  55.6291695  71.1894455  62.7324944  55.1560898  70.6226807  63.2226906
  61.0516777  54.3462601  83.9347153  61.9902534  54.5244598  83.8750992
  60.6565933  54.9214592  83.2795258  61.1096344  54.4266052  83.8584900
  45.2244911  59.5378494  61.8217239  45.0949478  59.4251823  60.8800354
  44.6020660  58.9316101  62.2233353  45.1443024  59.4611855  61.7641296
  26.8063889  50.3780632  80.8409805  26.0805359  49.8569183  80.4977951
  26.4255447  50.8689003  81.5691833  26.6883678  50.3748322  80.8820267
  51.1212692  31.8662987  43.9158211  50.9466629  31.1481094  43.3075790
  51.7112045  32.4480476  43.4364777  51.1655579  31.8517513  43.7998428
  46.5419769  55.5861969  32.3902054  46.9666557  55.2360497  33.1733284
  45.8936882  56.2053223  32.7258339  46.5181236  55.6148796  32.5095139
  47.7895775  18.4860134  84.8048706  48.0124321  18.5115128  85.7354202
  48.5913239  18.1888008  84.3746338  47.8988457  18.4570389  84.8582230
  31.9409161  19.1482944  87.5597000  32.1419411  19.7120934  88.3066635
  32.5873604  18.4441757  87.6102676  32.0312920  19.1333313  87.6447678
  43.6294823  56.9519958  61.5773277  43.7558861  56.2509117  62.2166519
  43.9827042  56.5982895  60.7610207  43.6806335  56.8395081  61.5584488
  32.6708488  44.3459129  55.7721825  33.1237373  44.5939674  54.9662056
  33.1333923  43.5649681  56.0761795  32.7684708  44.2890892  55.7186508
  75.5081177  22.3916607  58.8528595  76.4256668  22.4789066  59.1111679
  75.2704849  23.2561035  58.5174637  75.5806274  22.4931488  58.8446426
  58.7402496  43.5684929  41.3382721  59.6874390  43.4304276  41.3392792
  58.5802650  44.1258965  40.5767326  58.8241959  43.6132050  41.2571640
  20.7496662  35.9338989  83.5649490  20.6766758  35.5889206  82.6750641
  20.6461887  36.8801422  83.4642487  20.7308502  35.9980202  83.4593124
  68.8811951  42.2303123  67.5695114  67.9250259  42.1985092  67.6006775
  69.0783615  42.7440147  66.7862778  68.8002548  42.2817039  67.4893112
  32.9515266  44.8346100  75.3406372  33.5971298  45.0295448  76.0199127
  33.4353638  44.3273697  74.6888351  33.0719681  44.8013000  75.3435593
  71.9080505  41.9685211  51.1883163  72.6326828  42.2614441  50.6357384
  71.9081879  41.0155678  51.0982437  71.9853210  41.8981400  51.1197891
  60.2099342  70.5836487  73.1941071  59.7252464  70.0386353  73.8139877
  59.6479492  71.3459167  73.0550308  60.0983124  70.6068039  73.2453766
  63.5996552  49.7477837  68.1969757  62.9815865  50.4665070  68.0640640
  64.4551239  50.1740456  68.2487869  63.6249619  49.8698883  68.1883240
  70.2329788  31.9280224  46.6499023  70.8794937  32.6202087  46.5115814
  70.5429306  31.1997395  46.1116028  70.3349686  31.9241734  46.5777512
  22.2891827  28.6914558  47.4138107  22.2004089  27.8994160  47.9439201
  21.8348427  29.3679409  47.9159775  22.2312622  28.6791344  47.5238914
  41.7761497  30.4356003  45.4209976  41.6231232  31.3764744  45.5080223
  42.5809631  30.3703766  44.9069328  41.8456535  30.5289841  45.3754616
  20.1777878  49.9648552  82.0307846  20.2860928  49.2148323  81.4460144
  19.6469326  49.6302910  82.7536163  20.1327248  49.8491936  82.0454941
  23.2556915  47.4998589  41.9397659  23.7253056  48.0673141  41.3284645
  22.6636963  46.9900131  41.3867531  23.2426395  47.5060043  41.8156090
  30.7725086  13.5591240  76.2502747  30.1264324  14.1848965  75.9228134
  30.5906792  13.4956779  77.1878967  30.6842175  13.6190920  76.3153381
  38.9454155  13.5499506  53.1324387  38.6284256  13.9541922  53.9401169
  39.2161980  14.2875137  52.5857124  38.9404869  13.6717138  53.1602669
  73.4818497  25.6433601  72.4720001  73.2325592  26.5441170  72.2653046
  73.7540741  25.6746311  73.3891449  73.4842987  25.7427483  72.5477676
  61.7974930  36.5255432  86.3043671  60.9781456  37.0155182  86.3738403
  61.5733757  35.6415977  86.5953064  61.6862106  36.4835281  86.3427963
  30.0230980  38.7211876  48.1752243  29.2875557  38.1087189  48.1658936
  29.6140919  39.5865555  48.1841850  29.9010410  38.7481613  48.1751900
  61.1465111  20.8269768  79.6064835  61.4790154  19.9557171  79.3906555
  61.4292412  21.3786774  78.8771591  61.2121162  20.7928963  79.5056915
  23.3735485  33.3102837  74.8841553  23.4955921  33.6005173  75.7880936
  23.2067947  32.3703766  74.9548340  23.3687801  33.2409973  74.9880905
  40.4458351  37.1015434  90.7973404  41.2858391  37.5538483  90.7195969
  39.8339043  37.7801208  91.0824966  40.4701500  37.2221336  90.8194580
  61.9701538  54.7662926  63.1403313  61.7638206  55.6248322  63.5098953
  62.5997314  54.9506111  62.4432755  62.0152855  54.8774986  63.1054077
  21.2655506  41.5617981  67.1722107  22.1076031  41.3773422  67.5883102
  21.3895340  42.4100456  66.7463531  21.3685665  41.6325798  67.1711578
  61.8712616  13.6337557  73.4510956  61.2116356  13.6069698  72.7579803
  61.3668556  13.7382317  74.2578659  61.7471237  13.6420403  73.4632111
  30.7120991  46.1438675  90.5606079  30.5063210  46.3340073  91.4758759
  31.3239765  46.8339157  90.3043289  30.7554054  46.2377281  90.6308670
  27.9223633  62.8010597  63.2204361  27.7239437  63.7044678  62.9740562
  27.7104568  62.7549973  64.1527405  27.8786049  62.8924866  63.2935867
  72.6674347  24.4660912  50.9087448  72.8620377  24.7488708  50.0152130
  71.9540787  23.8354740  50.8103867  72.6121063  24.4289970  50.8029671
  65.2268143  31.2759228  46.2569466  66.0537720  31.0999641  46.7057228
  64.8693848  30.4089966  46.0648232  65.2768860  31.1647091  46.2843094
  67.7809372  66.7465591  54.7031517  68.3037949  66.2626801  55.3424568
  66.9429092  66.8940430  55.1415558  67.7473373  66.7106857  54.8180771
  32.1077919  69.7345810  53.4883995  31.3359680  70.0400543  53.0117264
  32.6889076  70.4947128  53.5155334  32.0874557  69.8482208  53.4404602
  65.6948395  46.4752541  71.8068237  65.0332642  46.9718246  72.2884521
  65.2085800  45.7550964  71.4053802  65.5724106  46.4514160  71.8153763
  23.5735245  51.7786140  63.8609200  23.5380478  51.2332687  64.6467743
  24.0327320  51.2402496  63.2163200  23.6187134  51.6630516  63.8759918
  40.5406036  64.4857788  79.7159729  40.4845886  63.5311966  79.7591782
  40.2042236  64.7063599  78.8473969  40.4987526  64.4075012  79.6279449
  49.9297905  28.5894852  56.0442429  49.2905350  28.8512192  55.3816071
  49.6916313  27.6888676  56.2642441  49.8362236  28.5213566  55.9970398
  40.0331116  21.0344601  63.3539162  39.5334282  20.4165096  63.8874741
  40.9464684  20.8682537  63.5871162  40.0772209  20.9508362  63.4356842
  35.1986389  34.6477470  38.3289986  35.3705673  33.7065086  38.3563004
  34.5166206  34.7858124  38.9862785  35.1442413  34.5620995  38.4020042
  39.7029915  71.6182327  69.3135223  40.5781250  71.2777328  69.1279373
  39.1090736  70.9835129  68.9127350  39.7329826  71.5142212  69.2509918
  61.5726280  57.2924767  63.5615997  62.1141319  57.3270378  64.3501587
  62.0194244  57.8659401  62.9389114  61.6780281  57.3573189  63.5792961
  38.0358238  57.1486168  86.8942719  37.4583282  57.7954102  87.2997360
  37.4594002  56.4162331  86.6761475  37.9127655  57.1394920  86.9142532
  49.1538925  21.1885967  83.7337418  49.6436768  20.5263386  83.2461548
  48.3050232  21.2311459  83.2934570  49.1155930  21.1225090  83.6348038
  67.3926010  26.3607178  70.8270264  68.3480530  26.3251877  70.8730392
  67.0983963  25.6681728  71.4186859  67.4631119  26.2830753  70.8950348
  61.9374580  27.0798950  76.8649521  62.6185608  26.8912430  77.5104904
  62.3607521  26.9304581  76.0195236  62.0552292  27.0438423  76.8436432
  59.6520500  54.4921799  49.0350494  58.9478378  53.9197350  48.7307205
  59.4350281  55.3516541  48.6738663  59.5538101  54.5227928  48.9640770
  18.0335197  49.7199707  74.7532501  18.5461960  49.0922623  74.2439651
  17.1962891  49.2805519  74.9022064  17.9989090  49.6061707  74.7148285
  28.5446930  42.5520554  71.1435013  28.8353081  41.7243347  71.5264511
  27.7222805  42.3367538  70.7035904  28.4879799  42.4408226  71.1374283
  55.6791229  37.9095917  31.9037571  54.9926338  38.0549164  31.2527218
  55.2968597  38.2138062  32.7268944  55.5651512  37.9575310  31.9221096
  43.5548325  11.0551958  75.9649582  44.0470314  10.7663155  76.7334061
  42.8519592  11.5986624  76.3211060  43.5323639  11.0823479  76.0848923
  49.1283760  26.4980526  92.7096329  49.4667969  27.3930779  92.7349701
  48.2201271  26.5770741  93.0013123  49.0676155  26.6019249  92.7434464
  53.6637421  25.6082497  93.6878357  54.3239899  25.3071098  93.0636292
  52.8563271  25.1759090  93.4096527  53.6480484  25.5300293  93.5916061
  50.3851509  47.6934814  90.9980621  49.5990257  47.2293854  90.7102280
  50.4270973  47.5318527  91.9405899  50.3057938  47.6267548  91.0678787
  56.1819420  53.7220192  73.5332108  55.4506187  53.8014488  72.9207458
  55.8239899  54.0113411  74.3724899  56.0657768  53.7613373  73.5573883
  51.5176620  18.5332642  74.2154770  52.3059120  18.0127907  74.0605316
  51.7503967  19.4138432  73.9211273  51.6265411  18.5716667  74.1675568
  39.2688141  30.0820656  74.8350143  38.4694862  30.6080036  74.8612289
  39.9732361  30.7218857  74.7318115  39.2586899  30.2063789  74.8268051
  36.5965195  40.4662590  37.5079575  36.1530418  39.8766327  36.8981285
  36.7218933  39.9424133  38.2992249  36.5625954  40.3475189  37.5273094
  54.5854683  48.5190620  74.5589752  55.2014275  48.0876427  73.9667816
  54.4876785  49.4015961  74.2014847  54.6407204  48.5671730  74.4577103
  23.1550274  63.6343040  77.4348068  23.5262127  62.7938843  77.7034073
  23.7024689  63.9144440  76.7012787  23.2529888  63.5745506  77.3852310
  36.1213837  57.4162560  56.4391289  35.6458511  58.1122971  56.8926048
  37.0301170  57.7166824  56.4253731  36.1675797  57.5225182  56.4860268
  54.1040421  13.7795725  65.8015442  54.1320648  14.4903126  65.1609879
  54.4162560  13.0123549  65.3218231  54.1403236  13.7735500  65.6820831
  40.1095695  69.7387619  65.9233932  40.3913460  69.0240173  65.3524780
  40.9161034  70.2092819  66.1339645  40.2256279  69.7127228  65.8849716
  60.0518532  13.5900841  75.5752792  59.1491203  13.2932663  75.4603958
  60.4245605  12.9818935  76.2135696  59.9953308  13.4935741  75.6310959
  49.2601128  65.6582031  73.1642838  49.2325859  65.0359192  73.8910828
  49.1578102  65.1168823  72.3815079  49.2462692  65.5341110  73.1583099
  35.2872963  48.3632889  78.3290329  34.4870529  48.7452278  78.6895370
  35.1068459  47.4241714  78.2874908  35.1827202  48.3038712  78.3630524
  52.4985771  18.4888306  44.9359550  52.1768417  17.5986137  45.0781975
  51.9769211  19.0296421  45.5289421  52.4086342  18.4515686  45.0143585
  59.3690033  39.5293961  80.9640579  59.1028214  40.3322716  80.5159988
  58.6613121  38.9099197  80.7861328  59.2651520  39.5489578  80.8973007
  72.2405319  48.7621307  57.1815643  71.5255966  48.8233109  57.8151054
  71.8654938  48.2827759  56.4427872  72.1242828  48.7175369  57.1703415
  34.1010551  22.9585361  81.0448151  34.4365768  22.8554573  80.1542892
  34.8339539  22.7082596  81.6073685  34.2149887  22.9208527  81.0098419
  14.8607616  40.5023270  55.1319733  14.2699728  40.7413597  54.4177856
  14.5971203  41.0656166  55.8596001  14.7696438  40.5878906  55.1334038
  72.3480377  32.9069328  51.4364624  71.6119919  32.4005814  51.0928230
  72.9725342  32.2472076  51.7381248  72.3361282  32.7825813  51.4319878
  17.4992828  60.2734756  68.0995636  17.3077488  60.4088669  67.1715546
  18.4083767  59.9742508  68.1153183  17.5758038  60.2560005  68.0022736
  39.6778259  53.5484085  83.5215530  39.1855888  53.2521782  84.2871780
  40.5954933  53.4259186  83.7647018  39.7231979  53.5037613  83.6291275
  25.9345474  49.4288101  54.5833130  26.0961208  49.2240524  55.5042877
  25.3802528  48.7130089  54.2724876  25.8926678  49.3306389  54.6483841
  22.7035732  55.8114738  87.7129211  21.9409714  55.5339355  87.2053528
  22.7568951  55.1796303  88.4299774  22.6279316  55.7144966  87.7352753
  57.1653824  38.1929359  80.6843796  57.3465309  37.3483353  81.0967636
  57.1494598  38.0029488  79.7463531  57.1830025  38.0826073  80.6283264
  78.0621490  47.1704063  60.1103401  77.5857162  46.8856812  60.8902016
  78.7840271  46.5470200  60.0297699  78.0883255  47.0735664  60.1849136
  54.9147339  28.1585598  56.0289307  54.7914619  27.8774357  55.1222763
  54.0696259  27.9947739  56.4474792  54.8114624  28.1111145  55.9768753
  43.7868729  69.8820724  49.3707504  43.9227524  68.9379883  49.2902145
  43.8508873  70.2106171  48.4739838  43.8081932  69.8164291  49.2665291
  63.7920837  43.3144264  81.3909149  63.9866905  43.0113754  82.2777710
  63.3281975  42.5825958  80.9841232  63.7633591  43.2040634  81.4421082
  49.5847206  29.9074783  35.9490356  48.9946213  29.6422958  36.6545029
  50.0635643  30.6555805  36.3057976  49.5728531  29.9589767  36.0623131
  40.1330490  14.9497957  50.8025627  40.4100227  15.4754200  51.5530510
  39.1802139  15.0395784  50.7858505  40.0609741  15.0154247  50.8808136
  11.8231850  38.5855484  72.8430939  12.2400732  39.0914803  73.5405655
  10.8848362  38.7124329  72.9832153  11.7675753  38.6530342  72.9324112
  34.4307671  39.7866554  74.3711243  34.3288040  39.0903664  75.0199890
  34.3842049  40.5964050  74.8794403  34.4149246  39.7987556  74.4945374
  43.9425240  41.1103745  56.0450630  44.5996857  41.2975159  56.7153969
  43.1169090  41.4035873  56.4305763  43.9245605  41.1615982  56.1576653
  14.1395226  54.1005669  57.3624573  13.6298609  54.9082031  57.2976532
  15.0481968  54.3950729  57.4241676  14.1820726  54.2181015  57.3621330
  57.0473633  34.5251083  45.5592041  56.6996727  34.5606537  46.4503136
  57.8888931  34.9781609  45.6121979  57.1000290  34.5772171  45.6598816
  20.5965481  47.0542221  50.6136284  20.7895164  46.2981339  51.1680107
  20.2645836  47.7168694  51.2193718  20.5817280  47.0442581  50.7373428
  31.2749081  64.3216782  62.6517868  31.3592091  63.6764259  63.3537636
  32.1442299  64.7165070  62.5837173  31.3766041  64.2949677  62.7193909
  78.1182556  39.1481094  65.3778076  78.6245422  38.8139076  66.1182251
  77.2125931  38.9154015  65.5824127  78.0756683  39.0876541  65.4785843
  55.0523720  37.7162666  89.6045456  54.3840179  37.1632004  90.0090714
  55.7794075  37.7075539  90.2270966  55.0586319  37.6563530  89.7140732
  50.2002754  65.8383865  57.7632561  49.6928787  65.0378494  57.8971519
  50.6157494  66.0030060  58.6097298  50.1904755  65.7705612  57.8678055
  75.9770508  43.2487640  61.0991478  75.1633148  43.1738091  61.5975990
  76.2369308  42.3436852  60.9273300  75.9180069  43.1442604  61.1339798
  60.6949921  51.6718102  79.1957703  60.1393509  51.4579849  79.9452820
  61.4835167  52.0520287  79.5829239  60.7198296  51.6895485  79.3169861
  43.4264565  25.8300705  48.6024666  42.7163963  26.4594479  48.7286835
  43.0013695  24.9744511  48.6612091  43.3054008  25.8059425  48.6221924
  38.3768845  44.3532562  96.6080475  39.0072708  45.0654602  96.7157745
  38.6211586  43.7139206  97.2772293  38.4701538  44.3610268  96.6909027
  54.4054947  28.3983288  61.4319267  53.9238358  27.6014614  61.2100296
  53.7472000  29.0925426  61.4009933  54.2839279  28.3873863  61.4049606
  44.4751434  26.6435966  41.0459137  44.5481339  25.7584877  41.4029617
  43.9996033  27.1339169  41.7164993  44.4322014  26.6014957  41.1555023
  36.7127228  46.7947159  39.7992706  37.0383835  45.9143677  39.6117325
  37.3382149  47.1522751  40.4294662  36.8141594  46.7389603  39.8464737
  44.1636543  58.9974899  48.3723526  44.7081108  58.4524994  47.8042107
  44.4306564  59.8944473  48.1713448  44.2501945  59.0350189  48.2903290
  46.6578293  62.3200607  54.0022964  46.8609657  61.4627800  54.3765182
  46.1209679  62.7506752  54.6675644  46.6222420  62.2745590  54.1131516
  53.8260307  26.5272350  50.6081200  54.3940430  27.1648350  51.0406265
  53.0561256  27.0317078  50.3454628  53.8045044  26.6490288  50.6262360
  55.9136925  72.6192169  77.7029114  56.3902054  72.9304276  76.9332886
  56.5826836  72.5398560  78.3829117  56.0358620  72.6439438  77.6933594
  59.4651031  62.3383446  78.5406113  59.4987030  62.2846527  79.4957199
  60.2352180  61.8521118  78.2461548  59.5508080  62.2807732  78.6110764
  37.4088364  42.3256836  77.4197998  37.9958496  41.5948105  77.2262497
  36.7158699  42.2566986  76.7630844  37.3975372  42.2403831  77.3291245
  38.9241982  33.8439369  52.8199234  39.8744278  33.7370224  52.7767220
  38.6466217  33.2421494  53.5106010  38.9959335  33.7683563  52.8889656
  64.2195892  54.0060501  51.5971375  64.4499512  53.0774612  51.6269341
  63.2808037  54.0260086  51.7829247  64.1440430  53.9091568  51.6201363
  51.6651382  62.8729935  83.0285950  50.8450737  62.5834503  82.6287384
  51.8526344  63.7128029  82.6092911  51.5976753  62.9316826  82.9412308
  71.7532959  54.0009956  52.9002876  71.4242630  53.6486397  53.7272263
  71.7071228  53.2643623  52.2908058  71.7132797  53.8848648  52.9234772
  67.0951385  48.3989105  59.3626022  66.4375458  47.9625435  59.9042664
  67.9322586  48.1457977  59.7516975  67.1142807  48.3253822  59.4618568
  54.4693642  21.1502571  87.6681519  54.0350380  21.1147995  86.8158875
  54.8128891  20.2664394  87.7988663  54.4596786  21.0522270  87.5912018
  23.5204468  44.5808449  68.7315140  22.6644421  44.3791580  68.3535995
  24.1293068  44.0087624  68.2643356  23.4940891  44.4983253  68.6413956
  41.4404984  23.2233467  75.1924286  41.6972504  23.3857117  76.1001358
  41.9278870  22.4383793  74.9423981  41.5198517  23.1569500  75.2625504
  22.8400612  64.7626801  81.1011276  22.1910114  65.0562897  80.4617920
  22.9283104  63.8234711  80.9388199  22.7802582  64.6938248  81.0156326
  51.9867439  25.1711426  52.2263985  51.7754440  25.3603268  51.3121834
  52.1064148  24.2218285  52.2530670  51.9769707  25.0900803  52.1317482
  73.6717911  28.6589813  72.2731323  73.0642624  28.7150517  71.5355911
  73.1076660  28.6010742  73.0442581  73.5468369  28.6587868  72.2767105
  38.0134163  23.6542034  70.9396896  37.7356262  24.5035610  70.5966797
  37.1962929  23.2004318  71.1461792  37.8966484  23.6963902  70.9251251
  43.7743187  11.3658562  71.0264282  44.3365822  11.9769030  70.5502930
  44.0820389  11.4128294  71.9316025  43.8670959  11.4360266  71.0721817
  58.6833839  16.3670559  55.9656715  58.6074028  15.7368946  56.6821518
  57.8100739  16.7518444  55.8915100  58.5821495  16.3408909  56.0341682
  26.9955139  39.4734497  96.1951752  27.1153336  40.3890648  95.9431381
  27.6567650  39.3224335  96.8705750  27.0788097  39.5549812  96.2403183
  26.3256111  38.7150497  61.0595818  26.0239944  37.8789520  61.4148254
  26.0050716  39.3688583  61.6808891  26.2592621  38.6956100  61.1637230
  51.8606567  60.4905663  63.1786613  51.2358093  60.3649178  63.8928146
  52.4318123  59.7236977  63.2224388  51.8549347  60.3953934  63.2594910
  50.2677765  23.3090439  59.0841675  49.7581711  22.5508881  59.3700562
  50.2915688  23.8839073  59.8491516  50.2159653  23.2894974  59.1962357
  70.4520569  46.0084419  57.9837875  69.8279953  45.3005791  57.8234787
  70.1488724  46.4158936  58.7951279  70.3531799  45.9764061  58.0532150
  76.5729752  56.5810852  61.9871483  75.8820953  55.9434280  62.1669579
  76.9421082  56.3041916  61.1485252  76.5386658  56.4835548  61.9168930
  57.8212852  66.5197067  56.7931480  58.0032120  65.8683167  56.1157761
  56.9715004  66.2624359  57.1507797  57.7500610  66.4227982  56.7590446
  55.4037361  28.3181820  45.7887421  55.2814026  27.7331257  46.5363846
  54.5649071  28.2968578  45.3281555  55.3012352  28.2535152  45.8193550
  53.8343163  41.7960815  44.8251839  54.7535324  41.6059151  45.0125923
  53.4483719  40.9424477  44.6287384  53.8911896  41.6847649  44.8242188
  32.4091873  67.4628754  81.5700073  31.9613209  66.6206970  81.6497574
  33.2770882  67.3089066  81.9432068  32.4539833  67.3566437  81.6183090
  50.3746796  59.7195320  69.1984787  51.0868263  60.3051071  69.4557419
  50.7732468  59.1207428  68.5669556  50.4931259  59.7181244  69.1585770
  58.1943359  55.8656120  38.9446144  57.3642235  55.9896049  39.4047966
  57.9413109  55.6750412  38.0413475  58.0788307  55.8585129  38.8973579
  64.0030823  26.3975258  51.9763870  64.8887100  26.5977535  52.2793579
  64.0243378  25.4617901  51.7759438  64.0997925  26.3190937  51.9873276
  56.9999046  29.1619682  87.3597641  57.4585419  29.4176102  86.5594482
  57.1717720  28.2242088  87.4451828  57.0671425  29.0892258  87.2835312
  62.4451180  29.1319046  94.2869873  62.2314911  28.2116737  94.4411316
  63.4000931  29.1487904  94.2239761  62.5241737  29.0355721  94.2967072
  30.5271759  33.2452049  95.2255249  30.1717625  34.0670929  95.5637741
  29.9749699  32.5672112  95.6149216  30.4303837  33.2605515  95.3031311
  41.0705147  62.7107315  65.5793152  41.1206589  62.6491699  64.6254120
  41.9830971  62.7037888  65.8680801  41.1731758  62.7034225  65.5083847
  65.9329605  57.7266846  62.2779160  66.7059097  58.1718941  61.9306946
  65.2199631  58.3532524  62.1543465  65.9393387  57.8409767  62.2277145
  62.3362808  19.4167461  65.8373337  62.7188110  18.5394859  65.8195267
  61.4127541  19.2796688  65.6262512  62.2785912  19.3085766  65.8129196
  46.7970886  72.8992310  76.6379166  46.9449272  73.8188477  76.4172211
  47.3492470  72.7451248  77.4044800  46.8717422  72.9808731  76.6961288
  50.6293182  53.6981239  65.4708710  51.0496140  52.8709297  65.7061005
  51.3564262  54.3037262  65.3267136  50.7516747  53.6744957  65.4805908
  38.9479294  18.7975464  53.7561646  38.7253838  18.8073654  52.8252449
  39.7928467  18.3494530  53.7957306  39.0143013  18.7508087  53.6611061
  19.1251087  62.2851105  74.6461258  18.5006542  62.1777534  73.9286652
  19.7868729  62.8839149  74.3000946  19.1290874  62.3375206  74.5327225
  25.2255955  43.5496368  35.4464378  25.6186905  44.3560143  35.7803040
  25.8989029  42.8822861  35.5788345  25.3393173  43.5644608  35.4961624
  64.4169083  63.7494698  81.1449814  63.8925552  63.9652710  80.3737946
  65.3120117  63.6776352  80.8135529  64.4564514  63.7648163  81.0273972
  64.3790283  17.7800045  71.2361832  63.9752541  16.9458218  71.4756317
  65.2216797  17.7773094  71.6902618  64.4258347  17.6907578  71.3101349
  49.6273994  38.4883118  74.6404190  50.5799751  38.5810432  74.6247787
  49.3307610  38.9290504  73.8441772  49.6973572  38.5452080  74.5538406
  60.9651871  21.4611797  75.6179352  60.8681526  21.7806911  74.7208710
  60.2255173  20.8663635  75.7416534  60.8759651  21.4318199  75.5354691
  50.5308800  23.9217186  46.4825897  50.8065376  24.1149940  47.3786354
  50.0013237  23.1281948  46.5608025  50.5038033  23.8577080  46.5864906
  23.7275658  24.1561642  77.0874176  24.4065704  24.7955437  76.8720474
  23.3614292  24.4655037  77.9159622  23.7609291  24.2573376  77.1528168
  28.6166515  26.4233780  40.1978073  28.9299431  26.1576385  39.3332481
  28.8307362  25.6846561  40.7676239  28.6728916  26.3162613  40.1663742
  22.3684731  32.4547768  68.9421844  22.2490063  32.1345978  68.0480728
  23.0811424  33.0903320  68.8757935  22.4317322  32.4884071  68.8397675
  57.3989487  35.0879631  38.2897797  57.3642654  34.8997231  37.3519173
  58.2950020  35.3888626  38.4407005  57.4908066  35.0999794  38.2058601
  22.6888008  46.9882164  70.8759689  22.7999477  46.4800072  70.0724792
  23.5312977  46.9147301  71.3243256  22.7904987  46.9261818  70.8381042
  25.7152348  18.6497707  72.0873260  25.3119087  19.1372337  71.3690414
  25.0727997  17.9760323  72.3100128  25.6037102  18.6299057  72.0344772
  62.7534218  56.6176834  50.4647522  62.4297600  56.6553993  49.5647240
  63.3097420  57.3917389  50.5518494  62.7782364  56.7042542  50.3780594
  48.6289825  31.1288605  57.1773109  47.9531364  31.2566090  56.5116158
  49.4500732  31.1154594  56.6855240  48.6444664  31.1410542  57.0538750
  65.0916443  28.4689827  53.7862549  64.6201706  28.8308601  53.0359268
  65.9800568  28.3210011  53.4621849  65.1361084  28.4917908  53.6716805
  68.8154297  30.3153973  65.0931702  69.7249222  30.1816597  65.3600006
  68.8726120  30.8785725  64.3213043  68.9185181  30.3611889  65.0393143
  40.4136581  14.6337337  58.3945312  40.3457527  14.4191542  59.3249016
  39.5477028  14.9689760  58.1622314  40.3140755  14.6466007  58.4689751
  62.7175941  35.1697006  73.2294464  61.9580002  35.3347816  73.7880096
  63.1117592  34.3753510  73.5898056  62.6786232  35.1026001  73.3274460
  38.2539673  49.2836494  72.2377625  39.1211128  48.8821144  72.1824493
  37.8419380  48.8610115  72.9913101  38.3025055  49.1957626  72.3122253
  18.6277561  25.6111488  78.2293777  18.6082783  24.6954155  78.5073776
  19.5409737  25.8757133  78.3401489  18.7230682  25.5417061  78.2708435
  64.3482056  49.0646973  93.5742035  64.8762589  49.2668915  94.3465424
  64.1260223  48.1387558  93.6716690  64.3808289  48.9875183  93.6669540
  62.3236542  28.4163399  80.7176895  61.4090080  28.6902523  80.7856140
  62.4133034  27.7179279  81.3660889  62.2356758  28.3710709  80.7940750
  58.6124649  46.0617180  44.6825829  58.0883598  45.6624413  43.9882317
  58.8110428  46.9399796  44.3578300  58.5777473  46.1128006  44.5738983
  30.0218201  41.9915962  68.6632614  29.7239418  42.0823936  67.7581329
  29.7261600  42.7934875  69.0942993  29.9585266  42.0867958  68.6127014
  56.7190132  48.8969841  54.1618729  56.0400009  48.4485016  53.6578522
  57.5208092  48.7618713  53.6567917  56.7321053  48.8347511  54.0542603
  27.7121944  46.4582596  55.8817558  28.6509056  46.5449715  56.0476761
  27.6490631  46.3000183  54.9398422  27.8055630  46.4506416  55.7990036
  13.2685843  37.9302902  65.1993866  12.4352417  38.0156898  64.7362595
  13.7630301  38.7105865  64.9485931  13.2324448  38.0226097  65.1232529
  35.8542671  26.9938145  37.6393013  36.6115952  26.6627274  38.1220703
  35.4853439  26.2204018  37.2127419  35.8956947  26.8760319  37.6452942
  22.7044926  36.9575157  62.6030502  22.1191807  37.7060394  62.4874725
  22.2743549  36.2424622  62.1340981  22.5962029  36.9610786  62.5407181
  63.4919052  16.5791492  51.7332993  63.4772377  15.8019171  51.1747971
  63.0012360  16.3223648  52.5140266  63.4380226  16.4688778  51.7570000
  58.4927483  31.7379208  64.4402847  58.8435936  32.4537582  63.9104576
  58.5228996  32.0676155  65.3384018  58.5333786  31.8494186  64.4795609
  54.0402412  19.6858482  79.1766357  54.6543579  19.8283939  79.8968887
  54.1174774  18.7528610  78.9771194  54.1139641  19.6015530  79.2321625
  55.5981750  64.9950027  57.6030006  55.3003273  64.6415100  56.7648201
  54.7963715  65.1096420  58.1131020  55.4809074  64.9695282  57.5680161
  40.6894188  27.1755829  48.6316719  40.3666878  27.4755344  49.4814415
  41.0116730  27.9690742  48.2041817  40.6893654  27.2921906  48.6767044
  29.8216991  32.7165794  58.3800468  30.2199020  33.1163216  57.6068230
  30.1454887  33.2393799  59.1135750  29.8986950  32.8149567  58.3758125
  68.9936447  46.9109039  52.2792358  68.7833710  46.9023209  53.2130127
  69.0037918  45.9874458  52.0275154  68.9722824  46.8115120  52.3519745
  32.4360657  19.8641376  40.9320831  33.2500000  19.6670685  41.3956566
  31.7523098  19.7600822  41.5938148  32.4499474  19.8320255  41.0520897
  72.1270447  51.7414474  72.6495972  72.0349808  50.8337250  72.9390488
  73.0292969  51.8024330  72.3357925  72.2134552  51.6511536  72.6469955
  28.0085125  16.8450127  59.5967064  28.0144215  17.4899197  60.3040199
  27.5105286  17.2639561  58.8947601  27.9560375  16.9584637  59.5972786
  52.5367737  57.0724487  42.4064140  52.6057320  56.1177826  42.4160652
  51.5971603  57.2453194  42.4653816  52.4439201  56.9890747  42.4137306
  58.1253815  22.4689560  85.4725418  58.7437859  23.1981049  85.4262161
  58.2888260  21.9652634  84.6751556  58.2087631  22.4929981  85.3825607
  39.1535873  11.1724815  68.2298203  38.3382034  11.5376396  68.5733871
  38.9176979  10.8285513  67.3682632  39.0414734  11.1747437  68.1745758
  19.6751404  37.4529114  66.9700775  19.1230373  37.9103470  67.6042480
  20.5700359  37.6725006  67.2292633  19.7116947  37.5251083  67.0653534
  73.1782455  40.6207390  48.2447014  73.9732285  40.0878410  48.2295647
  73.3333511  41.3009949  47.5893898  73.2795563  40.6364517  48.1732063
  35.7984390  54.5788727  79.0790405  35.0291214  54.9697838  78.6648178
  35.4528885  54.1297722  79.8504791  35.6795502  54.5726776  79.1171265
  22.9550037  59.0012245  52.4530449  22.2834663  59.6721687  52.3301697
  23.4749279  59.0328369  51.6499825  22.9388371  59.0761414  52.3543015
  32.1486130  48.8781700  57.7145805  32.4247398  48.9222565  58.6300278
  32.9633408  48.7718735  57.2235184  32.2649422  48.8715324  57.7598381
  58.2620773  23.3545399  72.1113510  58.4719734  23.7423954  71.2617950
  57.3071823  23.2883320  72.1150665  58.1826286  23.3888435  72.0211563
  42.4538651  59.8509598  90.7668457  42.9991455  59.2927170  90.2125320
  43.0258331  60.0991745  91.4931183  42.5730095  59.8178902  90.7851791
  51.4887924  53.7594566  36.7046127  52.2700043  53.6875000  37.2530365
  51.7516098  53.3862762  35.8632469  51.6001320  53.7119865  36.6733704
  29.0547409  33.3947258  38.7402763  28.7182312  33.0820389  37.9004974
  29.9001293  33.7899742  38.5273590  29.1090088  33.4035339  38.6280174
  56.1286163  23.6657200  69.3644409  55.7295227  24.1371651  70.0956573
  56.9904137  24.0692806  69.2610931  56.1779671  23.7590313  69.4314041
  55.4122353  21.3410988  56.4321289  55.1313171  21.6863689  57.2795372
  56.3630028  21.2615147  56.5091896  55.4836693  21.3694324  56.5307198
  21.1709557  33.8688736  50.3288994  20.3326778  33.6849823  49.9049683
  21.7468262  34.1392250  49.6136971  21.1429729  33.8780899  50.2074242
  34.1783791  25.1263084  71.5872574  33.5611763  25.0200157  72.3111343
  34.0734291  24.3314629  71.0643616  34.1013718  25.0302086  71.6086884
  25.6217747  39.6008720  83.2046280  24.9168644  39.8616676  82.6119080
  25.2431679  39.6869202  84.0795593  25.5062275  39.6378632  83.2347260
  51.7859077  18.1737080  40.3056145  51.3605423  18.8003845  40.8909111
  52.3005409  17.6140594  40.8871422  51.7954216  18.1808586  40.4300461
  45.2243118  24.5553970  35.5594559  45.5005569  24.5763702  36.4756927
  44.8924751  23.6669903  35.4296188  45.2183838  24.4628925  35.6433182
  31.5823650  37.0586624  71.7266006  30.7745953  37.1335983  71.2185440
  31.7003765  36.1169891  71.8513260  31.5088062  36.9662285  71.6857224
  41.0784187  20.7466602  48.5930939  40.5304909  20.7078285  49.3769989
  40.4569283  20.7284260  47.8653297  40.9537048  20.7405739  48.5990829
  28.1657753  62.7480278  68.0990753  27.9314938  63.5349655  68.5911026
  28.0152550  62.0285378  68.7121964  28.1247406  62.7552261  68.2169342
  35.3009453  63.8136978  50.3460350  35.5463829  64.4296570  49.6556854
  34.8587494  63.1009102  49.8849297  35.2799644  63.8033638  50.2232475
  54.3868599  51.0953293  34.5462799  55.2036858  50.7141724  34.2241898
  54.2889824  50.7404327  35.4298553  54.4635239  51.0168381  34.6061554
  64.2907410  57.0688591  72.8228378  63.6977196  56.4656372  72.3748703
  63.9748459  57.0886269  73.7261963  64.1938171  57.0066376  72.8713913
  50.9618187  13.6401939  76.1084442  51.1094131  14.1622963  76.8970184
  51.7054253  13.8463335  75.5420609  51.0568619  13.7178545  76.1321411
  56.1582413  52.8439178  60.9816132  55.6036911  52.4531326  61.6568871
  56.3722382  53.7130508  61.3208122  56.1219254  52.8949356  61.0898018
  54.8563118  36.0746117  79.5187302  55.8061485  35.9562225  79.5140686
  54.6966667  36.7560425  78.8657379  54.9405785  36.1346512  79.4486084
  37.3189812  43.8799400  84.4195862  38.0227890  43.3627014  84.0279846
  36.5570641  43.3008461  84.4005585  37.3127899  43.7630234  84.3757935
  20.7066574  45.2254868  71.6637268  20.1812439  45.9498367  72.0035706
  21.5443363  45.6258659  71.4308548  20.7399578  45.3454323  71.6751251
  42.8556938  17.4155254  42.6529579  42.6764259  16.5199490  42.9393845
  43.0087967  17.9002686  43.4640160  42.8529091  17.3717117  42.7699890
  59.2263145  24.9404984  85.6148300  58.7120399  25.6944752  85.3262787
  59.4289856  25.1256237  86.5318298  59.1930809  25.0406456  85.6818542
  53.7810631  33.9950371  51.2934761  53.7933426  34.2721214  52.2096176
  52.9051590  34.2268944  50.9848442  53.6889687  34.0493126  51.3582649
  65.9250946  36.5994148  71.4545135  65.0495834  36.9442177  71.6301041
  66.3352966  36.5368271  72.3171005  65.8754730  36.6295090  71.5652237
  47.0155945  71.9806824  66.4929199  46.2128334  71.5909805  66.1465988
  46.8318176  72.1222382  67.4215851  46.9103889  71.9542084  66.5550232
  60.9563141  33.4487953  46.7755585  60.1461830  33.1748047  47.2054977
  61.6481934  33.2041588  47.3901215  60.9436951  33.3934898  46.8869400
  56.2787819  71.3473434  60.4663200  55.5016212  71.8713608  60.6603775
  56.7680817  71.8705978  59.8314819  56.2480812  71.4590225  60.4193192
  42.8481522  35.4441528  74.2442245  41.9703598  35.4569550  74.6257172
  42.8781586  36.2212982  73.6862106  42.7577438  35.5283928  74.2254028
  30.8821011  37.9148216  66.4769821  30.3688812  38.3530807  67.1557846
  31.1240063  37.0739212  66.8650589  30.8531685  37.8718834  66.5907516
  35.4804802  16.1797371  85.8050842  35.5998116  16.7371292  85.0361328
  36.0907974  16.5316887  86.4530563  35.5582924  16.2767105  85.7921753
  36.4301567  49.5512886  52.0148811  37.1118393  48.8803101  51.9785461
  35.6137772  49.0589409  52.1006241  36.4157906  49.4272308  52.0201530
  29.7885666  55.3567772  93.8506393  29.8378239  56.3085251  93.7612610
  30.3852615  55.0221405  93.1811523  29.8574505  55.4225883  93.7697067
  56.0557404  55.6757164  92.1118240  56.7309532  55.1070976  91.7416992
  55.8346024  55.2705078  92.9503479  56.1041603  55.5718689  92.1617813
  59.8493233  12.4967709  78.1858139  59.1634445  11.8651056  78.4021378
  60.2337418  12.7315369  79.0304108  59.8171768  12.4544449  78.2989578
  80.3605042  45.4566154  60.4672012  80.6502075  44.7076607  59.9462814
  80.0739822  45.0748291  61.2968826  80.3608398  45.3360329  60.5001259
  64.2976608  38.9163208  74.5132751  64.5611191  38.1195641  74.9737244
  64.9481125  39.5689545  74.7725143  64.3951187  38.9009514  74.5900269
  49.7172470  22.0981922  64.8091507  50.4489441  22.3178349  64.2324219
  49.3460388  22.9446373  65.0580750  49.7556915  22.2118797  64.7741928
  46.6111794  53.7093811  98.1345901  47.4418411  53.2638130  98.3009872
  45.9959526  53.0031853  97.9370193  46.6341515  53.5865517  98.1312714
  65.9828110  42.4818344  45.2400169  66.2740707  43.3916473  45.1797333
  66.4263306  42.1392746  46.0160255  66.0611801  42.5423203  45.3163414
  40.6490974  64.1049347  72.8869476  41.2669678  63.7656784  73.5345383
  39.9786072  63.4254265  72.8166580  40.6434822  63.9962921  72.9485092
  20.6982880  56.6933365  56.1214447  21.0419331  56.1928101  56.8614578
  20.9262829  56.1709557  55.3524361  20.7592487  56.5842514  56.1183548
  54.7111893   8.5038004  61.2895317  54.1508331   9.2161837  60.9817238
  54.3480949   8.2648678  62.1423569  54.6127052   8.5542898  61.3476562
  46.1067924  36.7501602  78.0077515  45.6542625  36.0198784  78.4298096
  46.6222267  37.1496582  78.7084198  46.1135025  36.7148857  78.1274719
  76.7979736  34.8970146  65.1587524  76.6516876  35.4636650  65.9162064
  77.7192917  34.6452980  65.2223129  76.8806305  34.9305992  65.2462997
  26.5410519  66.9982681  51.9780655  25.8134937  66.4474716  51.6890793
  26.1644630  67.5539169  52.6604614  26.4233055  66.9987869  52.0200233
  37.3887367  20.1520329  85.6180649  37.4142914  19.2123260  85.7984314
  37.8961411  20.2552757  84.8130035  37.4455719  20.0628281  85.5514374
  43.6580963  74.7420578  74.2810593  43.3544388  74.9048309  75.1741104
  44.5819511  74.5121384  74.3803864  43.7242355  74.7349167  74.3868866
  55.5756111  18.1266708  65.6302414  55.6101761  17.3655415  65.0508347
  54.7207870  18.5209770  65.4569473  55.4881325  18.0875530  65.5499725
  45.7507820  17.9281559  86.9046555  45.4829712  17.5739498  86.0566864
  45.4097481  18.8225231  86.9091492  45.6858559  17.9857578  86.8147049
  19.3866100  37.7896881  78.6904984  19.1151543  36.8721237  78.7153015
  20.2841244  37.7650490  78.3587036  19.4533749  37.6892128  78.6577606
  61.0079308  63.4324684  70.4227905  61.2711716  63.0031433  69.6087799
  61.8182678  63.5079956  70.9266586  61.1224174  63.3947372  70.3897171
  44.9197922  17.4798031  64.8594131  44.3976326  16.7474461  65.1868668
  44.6446037  18.2267494  65.3909836  44.8347588  17.4813595  64.9510117
  77.6869278  45.6048851  49.2313232  77.6195221  45.2151375  50.1029778
  78.6185226  45.7985458  49.1269379  77.7790909  45.5839806  49.3131409
  42.2821617  23.5861473  48.7053642  41.8497391  23.6287766  47.8524704
  41.5936394  23.8026733  49.3340797  42.1626205  23.6137829  48.6814575
  24.9401855  21.3299294  58.1713142  24.1566315  20.8281212  57.9466858
  24.6058521  22.1774712  58.4647903  24.8209724  21.3667984  58.1786537
  19.4333420  48.3334618  56.0079689  19.0051651  49.1820145  55.8945847
  18.7297134  47.6936951  55.8991814  19.3126431  48.3557281  55.9842720
  52.6938133  61.5432587  69.4947815  53.5645599  61.8491020  69.7487183
  52.6434174  61.7174988  68.5549164  52.7812920  61.5944519  69.4216232
  31.2779598  64.8586197  75.3349380  31.5133076  65.4690247  76.0336914
  30.8943863  65.4108429  74.6536484  31.2621498  64.9826126  75.3368073
  40.2761345  50.4998589  87.7558060  40.1200142  49.5608521  87.6551666
  40.6571159  50.7702103  86.9203491  40.3001099  50.4285507  87.6559830
  17.5735092  29.6891766  79.4378815  18.2831440  29.2474327  79.9042664
  17.9850349  30.4630184  79.0531082  17.6930714  29.7245922  79.4465714
  31.3440685  53.2225494  75.5305481  32.2739296  53.4496613  75.5339737
  31.0167599  53.5657158  74.6990967  31.4083233  53.2833672  75.4422531
  30.1382198  58.4587097  64.3942108  30.7398243  58.0443382  63.7756577
  29.2753372  58.1242676  64.1496429  30.1103592  58.3788528  64.3021698
  40.1058044  63.3364639  39.7631912  39.6229782  62.5978699  40.1341171
  40.7331963  63.5787811  40.4442978  40.1212234  63.2835426  39.8753815
  58.7714386  28.1439342  91.5524826  58.5284157  29.0686913  91.5972366
  59.7252083  28.1427479  91.6334686  58.8472290  28.2424259  91.5659027
  33.0229912  69.9235611  76.0228958  33.3211250  70.2695618  76.8640976
  33.4901924  70.4450836  75.3702469  33.1046028  70.0160751  76.0430069
  23.8574238  67.0420685  73.9022980  23.1755600  66.6945343  73.3274002
  24.2245884  67.7818527  73.4183884  23.8238659  67.0839005  73.7893829
  45.1665344  38.7685318  55.6355209  45.7864838  38.5313530  56.3251877
  44.7548981  39.5734558  55.9499474  45.1887512  38.8290749  55.7425957
  35.2048607  13.2814407  73.9019775  35.5241508  12.9564943  74.7438126
  34.3219681  13.6010771  74.0878983  35.1447563  13.2808752  74.0115814
  59.2022667  67.6314392  84.7630997  58.4507599  68.1768951  84.5307999
  58.9872780  66.7663727  84.4143066  59.0992012  67.5973740  84.7011337
  46.7649460  64.8350220  64.9533005  45.8126984  64.8679886  65.0447617
  47.0731812  65.6423569  65.3649292  46.6962700  64.9246368  65.0069504
  44.0279999  43.6898880  39.4167900  44.2838211  42.7716103  39.3298340
  44.2025032  44.0697060  38.5556717  44.0738907  43.6324654  39.3156815
  34.2737694  22.1300907  59.3814011  34.0069160  21.2581425  59.0903168
  33.6938820  22.7279606  58.9096870  34.1834679  22.1008606  59.3000488
  64.3345566  49.2871475  65.6567917  63.8305130  48.5707970  65.2707672
  63.9152832  49.4465332  66.5023956  64.2360916  49.2277565  65.7058105
  73.4403763  51.6268234  85.9691467  73.3410492  51.4636765  86.9070892
  73.5613785  52.5739861  85.9022903  73.4426804  51.7104340  86.0620346
  71.4498291  49.8258324  54.3996620  72.3838120  49.6634331  54.5321617
  71.2978516  49.6122665  53.4790497  71.5332336  49.7857323  54.3156128
  72.0894089  44.8224335  42.6753960  71.6777420  44.9280205  43.5330772
  72.9282455  45.2765770  42.7548180  72.1349487  44.8821297  42.7753296
  30.5840492  20.8583717  42.7867966  29.8610802  21.2759590  42.3186417
  30.1667671  20.4148769  43.5253258  30.4624500  20.8556099  42.8156281
  31.5325203  52.7044258  70.1153564  32.2583656  52.9285622  69.5330048
  30.7944927  53.2178040  69.7867432  31.5312214  52.7830734  70.0182037
  49.9999771  12.4348087  56.3238602  49.6897964  13.2456360  55.9206390
  50.0605812  12.6392879  57.2569962  49.9733582  12.5430851  56.3803749
  52.6028442  32.1242485  86.6456604  51.9002838  32.6194534  87.0668869
  52.1867752  31.7174854  85.8856277  52.4835510  32.1336823  86.6095352
  26.0658264  36.4986763  88.9243011  25.3656731  36.2441292  88.3232803
  26.6370850  37.0616493  88.4018555  26.0520802  36.5315590  88.8044968
  58.3026810  51.6309929  94.7152328  58.8058968  52.3526917  94.3381882
  57.9949875  51.1324005  93.9583054  58.3235359  51.6547890  94.5943069
  23.9631119  46.4008217  50.1580963  24.3463116  45.7129974  49.6137810
  23.5618305  45.9316902  50.8896141  23.9611835  46.2774429  50.1780663
  56.9630318  27.3756294  36.5228920  56.4920044  28.1047096  36.1193810
  56.8288383  26.6422462  35.9225807  56.8984871  27.3751736  36.4158401
  29.0276451  53.5868034  52.5833702  29.0289974  54.4990120  52.8733711
  29.7015495  53.5502777  51.9045830  29.0996552  53.6801910  52.5419083
  57.1908760  35.3370209  94.3752060  56.8002281  34.5148849  94.6713638
  58.0348587  35.0808830  94.0032959  57.2392159  35.2220383  94.3671265
  55.0146713  51.3671379  63.3878517  54.2451515  51.1268158  63.9039078
  55.4393234  52.0568085  63.8979988  54.9778938  51.4150543  63.4972916
  49.5134811  39.9100800  80.6518173  49.5925064  38.9840240  80.8807220
  48.8490829  39.9307060  79.9630661  49.4510574  39.8135223  80.6027832
  41.6138840  41.9274330  47.4069901  42.3030357  42.2431221  46.8224831
  41.4101791  41.0493965  47.0848160  41.6656532  41.8674622  47.3102951
  65.2137222  53.0104828  47.6576385  64.6108475  52.7236824  46.9716949
  66.0837936  52.8926697  47.2764168  65.2422104  52.9673271  47.5438347
  66.5016632  59.4802856  65.1104660  65.9668198  59.9012070  64.4374313
  67.3579102  59.3648224  64.6984406  66.5359421  59.5128593  64.9947510
  76.7819290  53.8767853  78.5192719  76.6353683  53.1129227  77.9613571
  77.6347122  53.7177811  78.9238663  76.8572311  53.7783737  78.5029221
  30.0541534  42.3281403  59.5017815  30.0317383  41.3763924  59.6012955
  30.2375698  42.6567230  60.3819084  30.0713234  42.2616844  59.6062546
  41.2758026  55.6861382  42.2666473  40.6589928  55.6320457  41.5366783
  42.1387444  55.6690102  41.8528099  41.3020477  55.6785431  42.1446724
  73.2980728  44.9315910  80.2243805  72.6527023  44.9780807  80.9297638
  72.8860168  45.3901596  79.4921646  73.1853104  44.9854584  80.2215271
  21.9736538  38.3460732  77.5495911  21.9295959  37.4642105  77.1800079
  22.8998337  38.4737625  77.7548294  22.0677261  38.2656517  77.5320663
  34.7693939  42.8045731  56.5371475  34.2143784  42.3751297  57.1881180
  35.6588211  42.5334511  56.7644234  34.8050613  42.7298698  56.6308022
  64.2433090  20.3147278  63.9642715  64.2938156  19.3706570  63.8145676
  63.8878937  20.3982430  64.8491058  64.2107849  20.2229576  64.0426712
  33.0686493  40.1844978  94.1447067  32.4176979  40.8821411  94.0686569
  33.8313255  40.6101837  94.5362930  33.0805626  40.3042908  94.1783524
  53.5130234  28.5095234  86.0853577  54.0129700  27.7949200  86.4798431
  54.1724091  29.0547791  85.6562347  53.6366539  28.4914627  86.0816650
  56.7690926  29.0932674  80.2054977  56.9046593  28.1486244  80.1312866
  56.4188881  29.2163906  81.0877838  56.7462082  29.0056591  80.2916718
  20.6339798  42.4190826  46.4617882  21.3528824  42.8016510  45.9587440
  20.5178337  43.0131073  47.2033195  20.6982574  42.5232277  46.4872169
  61.0823555  39.5221634  59.1126671  60.2908363  39.8173828  58.6625862
  61.1538963  38.5945206  58.8877525  61.0055771  39.4547157  59.0406837
  35.2468987  30.1027374  70.6490326  34.8039589  29.2555313  70.6967926
  35.4946480  30.2948189  71.5534439  35.2260857  30.0328732  70.7505798
  49.2777443  75.0335388  59.2183380  49.9005089  75.0552979  59.9449196
  49.2526360  74.1145248  58.9518471  49.3414726  74.9378510  59.2673988
  80.1244354  39.5623093  70.1598511  80.2460709  39.5880699  71.1089401
  80.9400482  39.9151878  69.8041916  80.2243881  39.6026917  70.2231293
  62.6553802  69.8601608  77.9425125  63.5999336  69.7721024  77.8148117
  62.2807846  69.1063538  77.4867630  62.7161636  69.7703934  77.8802872
  68.6301270  59.4487305  76.3966980  67.7596741  59.4994431  76.0017548
  68.7146149  60.2614212  76.8953323  68.5462952  59.5408058  76.4077530
  68.2285309  49.3892059  83.1830215  69.0259399  49.3299561  83.7091904
  67.6663055  49.9937592  83.6674500  68.2536011  49.4473572  83.2908020
  50.5928078  35.4125938  85.1746445  50.8713188  36.2834473  85.4579544
  50.0610580  35.0836143  85.8993759  50.5658035  35.4703751  85.2821426
  62.8306885  55.3984642  67.8712311  62.6017189  54.8659363  68.6329575
  63.6967278  55.7505569  68.0767517  62.8986320  55.3792191  67.9743805
  68.9648895  56.2146568  82.2076721  68.1508179  56.5259590  81.8119278
  69.6089172  56.2644196  81.5013046  68.9467392  56.2531586  82.0901489
  50.9350548  32.2007751  36.6035995  51.7514725  32.0038414  36.1443443
  50.5330925  32.9001656  36.0883217  50.9792519  32.2543564  36.4996719
  53.3378830  35.9695053  40.8528633  52.7888641  35.5581970  40.1853027
  54.2084618  35.5985680  40.7088623  53.3721771  35.8860817  40.7663193
  45.5792274  67.5379410  46.2055779  46.1824608  66.9700623  46.6850052
  45.8524818  68.4260330  46.4355087  45.6726952  67.5720978  46.2812233
  30.9145432  56.3904495  46.3168640  31.6687450  56.0230064  45.8559914
  30.3331547  55.6433563  46.4585304  30.9329681  56.2715912  46.2828217
  66.0707092  60.5874557  87.2314758  65.4496536  60.1025505  87.7749481
  66.3887024  59.9436150  86.5985641  66.0383911  60.4670868  87.2219238
  21.5882874  58.5613785  76.7640762  21.0426502  58.5771217  75.9777679
  21.7885132  59.4816399  76.9351120  21.5514488  58.6611938  76.6984558
  71.9808578  60.0913811  55.5080414  71.3340378  59.4142189  55.7063446
  72.8015213  59.7501411  55.8634377  71.9993973  59.9827805  55.5670929
  52.5390015  41.7480850  56.3556671  52.0488625  42.1798019  57.0553932
  53.0484161  42.4504890  55.9514923  52.5410614  41.8690262  56.3871880
  63.4667091  24.5678749  57.9072876  63.9514885  25.3578339  57.6681557
  63.4456062  24.5802689  58.8641701  63.5161552  24.6534386  57.9838333
  63.9968224  35.6135826  49.8631325  63.6747932  34.7279587  50.0310974
  64.9378204  35.5620842  50.0307426  64.0628281  35.5136414  49.8989182
  37.0811043  35.9798813  39.4842186  36.4387169  35.5714760  38.9038925
  37.7656479  36.2996101  38.8965149  37.0855980  35.9704170  39.3596573
  43.3241959  27.5586281  33.6263580  42.4786224  27.8853455  33.3189468
  43.1262245  26.7032051  34.0075302  43.2129059  27.5022488  33.6342278
  34.3415871  57.1590538  54.0400200  33.8867874  57.7036591  54.6825104
  35.1053238  56.8227501  54.5088882  34.3745308  57.1812668  54.1585350
  20.4041424  18.5464153  60.6821289  20.3786678  18.2992516  61.6065178
  21.0344601  17.9421787  60.2899246  20.4686432  18.4556198  60.7388840
  44.5710297  48.6328163  75.9909210  44.1481323  49.4097481  75.6251755
  43.9012527  47.9506607  75.9431458  44.4545097  48.6429214  75.9468231
  55.1935539  24.0647297  72.3861389  54.6214409  24.5242996  71.7715607
  55.7360458  24.7539024  72.7695007  55.1903954  24.1872349  72.3614807
  60.9419060  59.2786446  72.6767502  60.7477150  58.4563293  73.1265640
  61.2282715  59.8703995  73.3724823  60.9517403  59.2540588  72.7989120
  69.4912796  19.7587433  50.5003166  70.0341644  19.9422417  51.2670288
  68.8649139  20.4819832  50.4717140  69.4823761  19.8554382  50.5790329
  38.7827072  35.5481033  80.7699203  39.3978004  36.0434914  80.2291107
  38.3135185  34.9904213  80.1493683  38.7982674  35.5414658  80.6460724
  64.9808502  46.7366333  79.4713593  64.9840164  47.0702705  80.3685226
  64.1310883  46.3058128  79.3790436  64.8905716  46.7262688  79.5571823
  48.0070801  39.0658112  59.7901497  48.2449341  39.9846611  59.9141693
  48.8280106  38.5878906  59.9080200  48.1199837  39.1128349  59.8159447
  47.5042877  44.7570877  84.2746887  48.1706810  44.6709900  83.5929718
  46.9618607  43.9741516  84.1796417  47.5175056  44.6644058  84.1918564
  68.2415009  37.8988953  47.8576050  67.3236084  37.9258728  48.1277466
  68.2688751  38.4129753  47.0506287  68.1465302  37.9565964  47.8003578
  43.3367386  52.5718269  73.4766312  43.3567467  51.8839912  74.1419907
  44.2287941  52.9186859  73.4638290  43.4340019  52.5354652  73.5462189
  54.6971626  62.2060471  85.7378235  54.4853745  62.6470375  86.5605621
  54.6270065  62.8917007  85.0735931  54.6670952  62.3261871  85.7547226
  31.2178478  10.9273777  62.1359253  30.4849110  11.4692698  61.8437119
  31.0872765  10.8366957  63.0798302  31.1257610  10.9754944  62.2054176
  56.5131302  21.2839508  74.9594345  55.6504250  20.9491653  75.2041855
  57.1176796  20.8520794  75.5629654  56.4855995  21.2021923  75.0499039
  29.7101479  43.0448647  89.1954117  30.4966660  42.7667046  89.6647110
  29.8944225  43.9466248  88.9325485  29.8136730  43.1113663  89.2174225
  44.2233658  60.1154251  68.8828964  43.4743156  60.5907440  68.5234146
  44.0889053  59.2098541  68.6034470  44.1291428  60.0695419  68.8147659
  73.5811539  49.7387123  64.4681625  73.0285110  50.4654694  64.1806564
  73.8283463  49.2911148  63.6589699  73.5485764  49.7684784  64.3511887
  60.9365883  59.5664558  76.1001358  61.7971268  59.1508331  76.0457535
  60.5464325  59.2060547  76.8964539  60.9867516  59.4837036  76.1792526
  20.0314388  48.3478012  58.8652687  19.2536850  48.0790138  59.3542213
  19.7579041  48.3241539  57.9482918  19.9193306  48.3166199  58.8196259
  40.7114944  59.1911774  63.3733444  40.9700966  60.1027489  63.2377396
  40.7500877  58.7989540  62.5010414  40.7431870  59.2465630  63.2658653
  57.7182121  21.2982445  69.5523529  57.2504425  21.0562439  70.3516541
  57.1896896  21.9976387  69.1679764  57.6119614  21.3470211  69.5966187
  34.5713539  15.7402306  62.1893120  33.9950905  15.5699644  62.9344101
  35.4135742  15.9654980  62.5844727  34.5997200  15.7460938  62.3109093
  38.9864464  27.0693855  54.4389801  38.9369354  26.5209808  53.6560135
  39.9141884  27.2915363  54.5175247  39.0800972  27.0345917  54.3638573
  14.7273798  36.5225029  67.0177002  13.8963318  36.4417686  67.4857559
  14.5818911  37.2320824  66.3919678  14.6232405  36.5895576  67.0008850
  17.7826366  24.9486732  68.7812424  17.8495770  25.0446415  67.8312225
  18.6864891  24.8338032  69.0746460  17.8861656  24.9466553  68.7112122
  53.7698174  30.4778099  80.3525925  53.5410881  31.3158493  80.7545929
  54.1462669  29.9641819  81.0672379  53.7855682  30.5124016  80.4716797
  37.4834290  23.9668980  61.3396645  36.8691788  24.4796867  60.8143349
  36.9291077  23.3665390  61.8381920  37.3588104  23.9575615  61.3368111
  50.2091904  47.0224266  93.7034607  49.3101845  46.6944695  93.6818542
  50.7337875  46.2661095  93.9661560  50.1692619  46.9067955  93.7291718
  30.3343639  34.6120644  76.6742325  29.8247833  34.2045670  75.9738846
  31.1719322  34.8300476  76.2653351  30.3693409  34.5918579  76.5559464
  60.5186806  15.3147879  78.3652267  59.8467026  15.9753056  78.1966858
  60.3550110  14.6345215  77.7120056  60.4295616  15.3126812  78.2775879
  58.5534096  44.2194824  36.7758293  58.7542305  44.6540146  35.9469185
  58.6637802  43.2869453  36.5902901  58.5865936  44.1663780  36.6676407
  55.2824287  41.8501816  93.3842239  55.3499222  42.5992813  93.9762802
  56.0467110  41.3121300  93.5906601  55.3711357  41.8726883  93.4693832
  73.1373215  36.2720795  87.5751190  73.3029709  36.0804634  86.6520462
  72.3329163  35.7946739  87.7782516  73.0692215  36.2007294  87.4983521
  27.3685741  44.5600929  73.4910507  27.2830601  43.7829666  72.9387817
  27.5357475  44.2137756  74.3676071  27.3772812  44.4402847  73.5256348
  38.9297523  10.3620167  65.7476349  39.4924889  11.0742168  66.0514908
  39.5386124   9.6839123  65.4549103  39.0546875  10.3656521  65.7488251
  52.7789803  75.8436050  58.3520050  53.4797630  76.4923706  58.2867317
  52.4557076  75.9296646  59.2488441  52.8192406  75.9219818  58.4406815
  58.8952599  46.0756760  53.0000229  59.2090797  45.2000542  52.7740936
  58.1278648  45.9203835  53.5506706  58.8468895  45.9657326  53.0346489
  38.2320251  33.4506989  90.1628418  38.6563339  34.2026596  89.7496185
  38.0019798  33.7575722  91.0398483  38.2527466  33.5636139  90.2123032
  63.5085182  47.9723663  72.8387451  63.1199226  48.8163185  73.0688934
  62.7588387  47.3965950  72.6881104  63.3871307  48.0009651  72.8472366
  33.1867027  37.8692055  38.8814774  32.3292236  38.2505493  39.0699768
  33.7263107  38.6133537  38.6144676  33.1528015  37.9892273  38.8731003
  41.7671280  13.7604179  87.1858063  41.8403549  13.3638220  86.3177185
  42.6728249  13.8860226  87.4689178  41.8715172  13.7315178  87.1234207
  52.4335785  24.2235260  77.1544876  52.8451385  23.4362049  77.5108261
  53.1010132  24.6056995  76.5846481  52.5486450  24.1803169  77.1317215
  78.1513519  26.2134457  58.0099602  77.3669052  25.6865044  58.1623802
  78.4287415  26.4883652  58.8838539  78.0972748  26.1865730  58.1194038
  54.8824844  67.4956436  46.9472885  55.5420494  67.8497314  47.5438042
  54.0600128  67.5631866  47.4322701  54.8651085  67.5406036  47.0626183
  51.9908676  17.4402122  85.6751404  51.8139915  18.2781754  85.2476273
  52.7281990  17.0733624  85.1873016  52.0506287  17.4904537  85.5775223
  38.3783493  25.8447342  51.9449501  39.2377281  25.4319344  51.8594933
  38.4175606  26.6025314  51.3614769  38.4741745  25.8815250  51.8736153
  37.1789093  67.8785553  73.0773392  37.2252617  68.6636505  72.5317307
  36.6372337  67.2696381  72.5753098  37.1260834  67.8973541  72.9656143
  40.2435875  42.6206779  84.2952042  40.8947601  42.9539490  84.9125671
  40.7571259  42.3127441  83.5484085  40.3677940  42.6233788  84.2813950
  43.4529076  69.3689575  75.0167389  43.9924774  68.8775787  74.3973541
  44.0785713  69.8958588  75.5139008  43.5771713  69.3727417  75.0037155
  32.4836044  64.0243225  88.1663284  31.6486073  64.4734879  88.0349274
  32.3479462  63.1528702  87.7942963  32.3800964  63.9792900  88.1126328
  32.8422775  34.1417427  35.8766136  32.7917633  35.0974693  35.8600540
  33.7232704  33.9429321  35.5594978  32.9308395  34.2224617  35.8410301
  39.3647804  18.6496620  74.0686874  38.9886017  18.6936684  74.9477768
  39.7893600  17.7925434  74.0324860  39.3699455  18.5629501  74.1585846
  17.8742046  39.0361595  85.0800858  17.3836689  39.6863785  84.5772629
  17.5025158  38.1958160  84.8119431  17.7822571  39.0158844  84.9978561
  38.5711517  18.0010071  78.9941025  38.7236595  17.2411518  78.4323196
  39.4013824  18.1303940  79.4525757  38.6759567  17.9337692  78.9830856
  35.3782616  55.7519531  66.8443527  35.8809242  55.8156586  67.6564407
  35.9884567  56.0325813  66.1623383  35.4969482  55.7886734  66.8582306
  14.1613522  56.7439499  68.5621567  14.5097923  56.6824760  67.6727524
  14.6405735  57.4722519  68.9573288  14.2496166  56.8150635  68.5094452
  59.3520851  40.2652054  46.2985268  58.8108406  40.7572517  46.9159317
  60.1880112  40.7314224  46.2884483  59.3835068  40.3673973  46.3632965
  46.7518272  37.3569832  30.4382992  47.1164742  36.5268440  30.1314774
  46.0763206  37.5739136  29.7957535  46.7186775  37.2915878  30.3370552
  39.6718407  33.5436020  87.2312469  39.9571915  32.9940147  87.9611588
  39.3161697  34.3287964  87.6474152  39.6643486  33.5687256  87.3534698
  79.3358612  40.9890594  73.2026596  79.5250854  41.3734016  74.0586472
  78.3809662  40.9302635  73.1723328  79.2542191  41.0237770  73.2907257
  20.4089546  44.4528656  75.1809082  19.8697166  43.7394142  74.8396759
  19.8417740  45.2228012  75.1392593  20.2909641  44.4588852  75.1400681
  42.8586502  63.4187775  56.3948402  42.4924545  64.1655807  55.9211006
  42.2132072  62.7215500  56.2785950  42.7507668  63.4240646  56.3319244
  58.0160027  54.8225784  42.2707176  58.9664574  54.9236183  42.2191238
  57.8792191  53.8781013  42.3447609  58.1027679  54.7326355  42.2731133
  43.9143600  50.1422424  33.8660545  43.2194099  49.7104759  34.3628998
  43.8267479  49.7934380  32.9789772  43.8309059  50.0589981  33.8244400
  52.8656082  58.3895493  48.6731415  53.6199951  58.3283615  49.2591286
  53.2424507  58.5997009  47.8187065  52.9862404  58.4054413  48.6445160
  50.4271011  67.2116852  77.2296295  51.3677216  67.3333969  77.1006165
  50.2821884  67.4251099  78.1514130  50.5119553  67.2474213  77.3141785
  51.0334129  25.4811401  79.5054398  50.4575691  25.2592926  80.2371674
  51.8839722  25.6472969  79.9118500  51.0627060  25.4752007  79.6268082
  49.8613930  23.1785755  78.0017319  49.3225822  23.0480976  78.7820511
  49.8222618  22.3405857  77.5407867  49.7997627  23.0752983  78.0357971
  53.4691277  68.5950928  57.2612648  54.0846748  68.2733154  56.6026344
  53.8715820  68.3639297  58.0984192  53.5776901  68.5361176  57.2803040
  42.7944450  62.5164108  94.7656708  43.0331421  62.9992943  95.5569229
  42.6650238  63.1936264  94.1016922  42.8060989  62.6401291  94.7792435
  21.6848755  50.3238487  67.4087906  21.7706833  50.4473419  68.3541031
  21.2465343  49.4779282  67.3165588  21.6472778  50.2468071  67.4997559
  39.8057823  42.1437531  59.5437469  39.5829010  41.2758446  59.8803520
  38.9632111  42.5884666  59.4513931  39.6921616  42.0986214  59.5697899
  49.3176384  41.2986336  64.3930054  48.7333603  40.5575867  64.2326660
  48.7772980  41.9317703  64.8656693  49.1977043  41.2871284  64.4263153
  50.3666077  61.4282341  46.4946022  50.6765060  60.7142143  45.9375000
  50.2383881  61.0240974  47.3527756  50.3859863  61.3089867  46.5267105
  45.0464783  59.8858109  51.1800194  44.3651772  59.5873985  51.7825241
  44.7714500  59.5553055  50.3248215  44.9444962  59.8187370  51.1530685
  13.4967289  39.7906570  74.4603653  13.5387316  40.5996590  73.9504929
  13.2257252  40.0720711  75.3342056  13.4723053  39.9069405  74.4991837
  49.4351807  15.2757883  50.6460342  49.0226250  16.1225967  50.8161774
  49.7289772  15.3308954  49.7367058  49.4225121  15.3719702  50.5672073
  34.2879715  55.2222862  40.6792755  33.6125717  55.2406578  40.0012398
  34.9714584  55.8073196  40.3524246  34.2888336  55.2866325  40.5721130
  51.5222397  53.2891769  56.1486816  51.5888939  52.5651550  56.7712402
  50.6465416  53.2015305  55.7722473  51.4359589  53.2026215  56.1749306
  62.6244431  53.1988144  39.4848709  62.1170387  52.9559708  40.2593384
  62.8335953  54.1236572  39.6158638  62.5926323  53.2715416  39.5814285
  34.6129570  71.1667328  78.8216934  34.3166771  70.5707779  79.5096588
  35.1577721  70.6233368  78.2523651  34.6394577  71.0452347  78.8343582
  39.3405685  43.6381531  87.6994476  39.1854019  42.8068428  87.2510223
  38.6318817  44.2076950  87.4000778  39.2484474  43.6102371  87.6196976
  68.2800293  47.8796883  76.3007355  68.1593628  47.2832260  75.5618896
  68.7975540  47.3785896  76.9310608  68.3223419  47.7626457  76.2891769
  29.1381416  34.5093384  49.1467171  28.4453354  33.9257469  49.4560318
  28.6767750  35.1907730  48.6578293  29.0150585  34.5197754  49.1275597
  58.5340576  26.4857750  94.5782928  57.8572960  27.1506538  94.4511642
  58.8282852  26.6128922  95.4802322  58.4932632  26.5702362  94.6609192
  38.0239601  65.1579208  40.0478745  37.3493195  64.4921188  39.9144402
  38.8414650  64.7221985  39.8069420  38.0391960  65.0404434  40.0079575
  64.1631165  41.5317268  71.0582809  64.2594910  42.4330673  71.3657074
  63.6906548  41.6105576  70.2295532  64.1230164  41.6362457  71.0026855
  46.1313362  65.5657806  83.1963196  47.0825310  65.6464462  83.1259766
  45.8844681  66.2117615  83.8581314  46.2064438  65.6432724  83.2593994
  28.5227909  15.4909096  62.0791855  28.6903553  14.5503931  62.1390610
  27.8003654  15.5662737  61.4557648  28.4636211  15.3986483  62.0190887
  35.3962784  51.2480125  79.8440247  34.9906273  50.7062073  80.5208740
  36.3355865  51.0938683  79.9448624  35.4531860  51.1737976  79.9269485
  37.2144012  53.0378685  70.3594589  37.3898048  52.9295273  71.2941895
  37.5660591  53.9027672  70.1484451  37.2706070  53.1185493  70.4366302
  51.9650002  47.6393890  74.8196106  52.8658676  47.7695084  74.5234222
  51.7706757  48.4163017  75.3439102  52.0403442  47.7361107  74.8439331
  36.0890579  53.1019516  66.7942963  36.9895592  53.3121262  66.5470428
  35.6075134  53.9185371  66.6618729  36.1337318  53.2114487  66.7538147
  64.4288177  40.3251534  35.2774086  63.6967812  39.7472610  35.4927826
  64.5983047  40.1614189  34.3496704  64.3688202  40.2460670  35.2014427
  53.0520134  31.7941666  35.0414009  53.6981583  31.9354744  35.7333298
  53.3284225  30.9814510  34.6179352  53.1503944  31.7225647  35.0700340
  64.2319183  44.7683029  85.3514938  64.8533936  44.5653610  86.0506592
  64.3000946  45.7163315  85.2381668  64.3054504  44.8477631  85.4139633
  19.8659153  28.9636745  80.6778946  19.9093361  28.0188160  80.8248291
  19.8491497  29.3422470  81.5568848  19.8687592  28.9032860  80.7872849
  37.1818199  59.8416061  61.7685051  36.6462250  59.8966026  60.9770927
  38.0758514  59.9971581  61.4639626  37.2200394  59.8640480  61.6516342
  65.8206024  56.1267319  52.2140961  66.6903915  55.9869041  52.5884781
  65.4337463  55.2521248  52.1738701  65.8721008  56.0185547  52.2497330
  21.3639221  54.4484482  66.6355591  20.8601398  53.7034836  66.9633636
  20.8637829  54.7630348  65.8824768  21.2568645  54.4025536  66.5902023
  50.2592545  24.8984566  75.3576431  49.9088707  24.0665455  75.0392303
  49.9795876  25.5412884  74.7058868  50.1920624  24.8782921  75.2541885
  72.4001160  35.6692581  60.7747803  72.8544617  36.1841507  61.4416351
  72.1297226  34.8722000  61.2306442  72.4197388  35.6391640  60.8945084
  71.1336670  52.8260727  49.1930122  71.8294220  52.5319939  48.6051064
  71.4930191  52.7002411  50.0712166  71.2461700  52.7812920  49.2239761
  32.1131592  15.6073656  72.3904648  31.4746494  15.1957207  71.8081512
  31.6037922  16.2427120  72.8935699  31.9907494  15.6312218  72.3820190
  49.6987228  64.6290359  76.9986496  49.7693253  65.5521851  77.2416382
  49.9784660  64.1534119  77.7808075  49.7360840  64.6767578  77.1079712
  58.7087669  25.6313858  64.9918365  58.7053719  26.1842384  64.2104568
  58.9054947  26.2329006  65.7099762  58.7293739  25.7544861  64.9850998
  55.0349579  21.7601452  59.0977211  55.7167206  21.1425743  59.3623619
  54.4956474  21.8715057  59.8806496  55.0501442  21.7061615  59.2094345
  65.3942566  59.2161102  69.5954437  66.1866455  58.8454247  69.9839630
  64.8084869  59.3611641  70.3384399  65.4162827  59.1920471  69.7161026
  31.8112984  17.7683849  69.3646164  30.8692131  17.7304020  69.5297241
  32.1970024  17.9566174  70.2202072  31.7519665  17.7844067  69.4734650
  57.1434593  63.3157387  77.8669205  57.3315430  63.8000145  77.0629654
  57.9695053  62.8843231  78.0854721  57.2516060  63.3213806  77.8044968
  30.6578941  17.6178570  58.0134735  30.7161446  16.7336693  58.3754845
  29.7305031  17.7307129  57.8050461  30.5652084  17.5356026  58.0298500
  46.8111916  55.4832649  59.6790504  47.4348335  54.9550514  59.1807594
  47.2810287  55.7167778  60.4796448  46.9278069  55.4518356  59.7112885
  66.0670700  70.1389465  65.2681580  65.8969498  70.9717941  64.8280716
  65.7999115  70.2883606  66.1750946  66.0204468  70.2437057  65.3179474
  29.5966454  39.2897186  68.4777756  28.7950420  39.1946106  68.9921722
  29.7517242  40.2338142  68.4483109  29.5277004  39.3802528  68.5294876
  25.0883102  45.6703033  72.2553787  24.3090343  45.5149879  72.7890778
  25.8170834  45.3867874  72.8074188  25.0829239  45.6235085  72.3711624
  53.1733704  64.9634476  79.4326401  52.8887672  65.6835632  78.8699265
  54.1266251  65.0450745  79.4624023  53.2446785  65.0489426  79.3758087
  36.6702728  23.1856861  58.1696854  35.8783112  22.8226624  58.5662346
  36.6934090  24.0943813  58.4696198  36.5882874  23.2438774  58.2439575
  36.6076355  55.0979500  74.7662354  37.4552689  54.6569939  74.7087173
  36.5077248  55.3046074  75.6955032  36.6873703  55.0729675  74.8591843
  75.9322281  33.3568077  48.2589264  76.5369949  33.0913696  48.9517746
  76.2764587  34.1942482  47.9483948  76.0334396  33.4178047  48.2996979
  69.3860321  34.0139580  49.7183418  69.7497559  34.8934517  49.6162033
  68.6611557  33.9805832  49.0941238  69.3475189  34.1041908  49.6408844
  56.0001411  74.3029099  57.0539932  55.7668724  75.1111145  57.5107307
  56.6732597  73.9025269  57.6043129  56.0470505  74.3463821  57.1613846
  54.3892746  25.8228226  75.9679031  54.7403641  26.6906738  76.1673889
  55.1634865  25.2713699  75.8550873  54.5092773  25.8565655  75.9771347
  31.6512470  48.5365677  44.3908005  32.5293961  48.4064178  44.0328178
  31.2722378  47.6581230  44.4208946  31.7044773  48.4290161  44.3558388
  29.7184906  53.2662506  36.6117020  29.5640411  53.3006096  37.5557365
  30.5646935  52.8276787  36.5232582  29.7922611  53.2231483  36.7029457
  33.1179886  53.0951385  80.0843964  33.7953835  52.4249878  79.9934540
  33.1473503  53.3414574  81.0088959  33.1933632  53.0499458  80.1732864
  53.2218323  56.1195412  53.4167290  53.1808739  55.2162895  53.7308922
  53.3569984  56.0388260  52.4725609  53.2318802  56.0146027  53.3495407
  64.4138870  53.0692329  44.5711555  63.5244370  52.7710457  44.7613297
  64.9171066  52.2632408  44.4554329  64.3727112  52.9514809  44.5790939
  46.6729622  72.3665695  58.1436996  46.1139832  72.3447876  58.9204292
  46.0836868  72.1586304  57.4186249  46.5505142  72.3420639  58.1492081
  60.0473518  64.8683243  77.5842438  60.3597679  65.4733047  78.2570114
  59.9857597  64.0241318  78.0311966  60.0741043  64.8428192  77.7036514
  51.4980850  56.1462975  93.6353226  51.2404327  55.7856255  94.4837112
  50.6729546  56.4030190  93.2236404  51.3826141  56.1352081  93.6818924
  56.8092537  12.4216995  63.8605652  56.4006996  11.5600786  63.7773323
  57.0959435  12.6375580  62.9731827  56.7962608  12.3528347  63.7570572
  65.5396805  33.0380669  73.2150116  66.3008270  32.4659386  73.3127136
  64.8084412  32.5245476  73.5582428  65.5428772  32.9222908  73.2620316
  29.1534214  26.3182755  47.3415489  28.6554604  27.1236076  47.4819069
  29.5823536  26.4462833  46.4954567  29.1460609  26.4178085  47.2662849
  75.5665283  51.7497292  58.5591202  76.3500290  52.1202507  58.9654007
  75.4835892  50.8792877  58.9486008  75.6412277  51.6964149  58.6439781
  38.8677979  19.6676140  65.3604050  39.0764313  18.7815056  65.6562347
  38.0238571  19.5797310  64.9173813  38.8000488  19.5637455  65.3447113
  30.0992470  30.5161552  35.6161652  30.5014744  31.2640362  35.1744385
  30.5648346  30.4517136  36.4500160  30.1917915  30.5890427  35.6579819
  12.5273247  36.2999001  68.1056671  12.1543427  36.5359344  68.9550171
  11.7933407  35.9276390  67.6168823  12.4092779  36.2853699  68.1441193
  51.6081200  66.0263519  39.9792557  51.4938812  66.8352051  40.4781914
  51.2508202  65.3427887  40.5461121  51.5578384  66.0397034  40.0929146
  57.5495300  35.9060898  79.3082581  57.6349030  35.1188965  79.8460999
  58.3937683  35.9854965  78.8641968  57.6486664  35.8306122  79.3182602
  22.2539616  35.5947533  73.8023071  22.5850334  34.6998024  73.8776703
  23.0318909  36.1459045  73.8877182  22.3722267  35.5580864  73.8194427
  58.8798523  38.8655128  51.6959381  57.9298553  38.9006500  51.5841331
  59.1397438  38.0435829  51.2798500  58.8062592  38.7816086  51.6396484
  37.8837128  64.0504761  69.9102936  38.0595779  63.3452415  69.2874451
  38.0037346  63.6464767  70.7697296  37.9152641  63.9321899  69.9355316
  37.5264587  58.5149460  52.8060684  36.7283936  58.1864738  52.3920555
  37.9698982  59.0067215  52.1148834  37.4886436  58.5323639  52.6882133
  57.2588921  50.6611519  89.5695801  57.0754967  49.7227936  89.5240250
  57.1106873  50.9777031  88.6784744  57.2235260  50.5948448  89.4696960
  66.6689453  21.6936855  76.9445267  66.8701630  21.2458897  76.1228027
  66.8692398  22.6135254  76.7713013  66.7117538  21.7440262  76.8384323
  59.2841644  38.0326309  38.5244141  58.7590790  37.9042397  39.3143692
  59.7919159  37.2255478  38.4405289  59.2823105  37.9328690  38.5997124
  57.4137917  59.9450264  85.8145294  57.4434166  60.9004211  85.7636948
  57.3449287  59.6587448  84.9037399  57.4096069  60.0163803  85.7119751
  38.5174904  24.7600613  89.6443329  38.0908852  24.2747345  88.9381485
  39.2781029  25.1672001  89.2296829  38.5531082  24.7517262  89.5248032
  51.6731415  27.0088768  77.1270294  51.5945435  27.7101593  76.4802933
  52.3118057  27.3372021  77.7599030  51.7328682  27.1186771  77.1255569
  55.3276176  52.9173965  58.4354057  56.1030731  52.9720459  57.8769035
  55.6649551  53.0245628  59.3247566  55.4462852  52.9346504  58.4706841
  58.4044838  34.1213417  48.8069458  58.3621178  35.0510368  48.5831184
  58.9731369  34.0858383  49.5760994  58.4606094  34.2166901  48.8651009
  22.0086422  56.5995445  51.4949455  21.9572754  57.3967323  52.0222855
  21.3881760  55.9988670  51.9077988  21.9369946  56.6205063  51.5952034
  26.5991364  21.6190910  80.5186081  26.5759926  20.7458172  80.1273270
  26.7271729  21.4592838  81.4536438  26.6103249  21.5089226  80.5765991
  20.5205173  31.9729767  52.3476982  20.9652271  32.6275597  51.8091965
  21.0991421  31.2108078  52.3248253  20.6296463  31.9615040  52.2878342
  27.3313904  48.5856133  51.8381157  26.9177971  48.8492432  52.6601143
  27.8137321  49.3616829  51.5530052  27.3387203  48.6964874  51.8953705
  73.8500824  51.6630249  76.5865097  73.9863281  50.7238350  76.7114334
  72.9778214  51.7289085  76.1979218  73.7715988  51.5698853  76.5583954
  76.9595642  44.1312141  55.8268738  77.4124680  44.7815552  55.2900505
  76.5154343  43.5661316  55.1946754  76.9604950  44.1403084  55.7022057
  49.4048004  20.1885071  37.7412796  49.7600555  21.0666580  37.6038589
  50.1570396  19.6669006  38.0210762  49.5228996  20.2265301  37.7564583
  53.9002800  73.4393082  74.6648865  54.5519371  72.7441483  74.5737000
  53.4040108  73.2011871  75.4479828  53.9168472  73.3397751  74.7386780
  65.9534225  42.1896591  40.3857994  66.4319000  42.9381905  40.7421494
  66.5306473  41.4415741  40.5387650  66.0660019  42.1897125  40.4401131
  45.5386734  24.8671894  38.5296898  45.8493843  25.7223301  38.8270531
  44.6572990  24.7921429  38.8954659  45.4778175  24.9503803  38.6004028
  64.8334656  32.8210487  37.2353783  65.3629684  32.4425735  36.5335274
  64.1053848  33.2470856  36.7829971  64.8122940  32.8261223  37.1122932
  56.7297440  70.7568436  50.3203812  56.5113335  69.8489838  50.5308800
  56.8737564  71.1719055  51.1708031  56.7218132  70.7042923  50.4335175
  54.1845284  49.0346947  36.6908417  53.7741089  49.1898766  37.5415573
  53.7404594  48.2588539  36.3486366  54.0934067  48.9685097  36.7450676
  35.8811722  25.6565285  78.3398209  36.7106781  25.1807594  78.3821564
  35.4441986  25.3074188  77.5630264  35.9230309  25.5685654  78.2614975
  57.7407684  71.9302902  52.6311150  58.6351471  71.8726273  52.9672546
  57.2734833  72.4537048  53.2821999  57.7863159  71.9799500  52.7363930
  48.4173050  39.2056885  31.5857925  47.7188568  38.6696358  31.2102070
  48.6905670  38.7284050  32.3692207  48.3719635  39.0976219  31.6292839
  76.0574570  25.4601707  62.3543282  75.7220764  25.7541733  63.2012711
  75.2743073  25.3208084  61.8218918  75.9381714  25.4766598  62.3878670
  42.8728714  35.0562897  92.7132568  43.8001823  35.0972557  92.9469986
  42.5497398  35.9455109  92.8585205  42.9372978  35.1554871  92.7536774
  36.2463341  41.7975197  79.8502655  36.6904945  41.7980652  79.0023422
  35.7178650  40.9994583  79.8432846  36.2373428  41.7124672  79.7590942
  51.5834198  30.0608959  76.2132721  50.8209610  30.0350552  75.6351547
  51.2154617  30.1688957  77.0902939  51.4628716  30.0696583  76.2451477
  51.9807930  38.1323929  32.1907425  51.9124489  38.7774124  31.4868164
  51.3428192  38.4214058  32.8431931  51.9054794  38.2320023  32.1852570
  25.6188869  68.6587524  64.3374710  25.0874004  68.5387497  65.1244507
  26.4846935  68.3311081  64.5809174  25.6545391  68.6110001  64.4473572
  67.8623886  36.0974426  42.3775558  67.5092392  36.9417496  42.0970840
  67.2065125  35.4587364  42.0980911  67.7547989  36.1193695  42.3178482
  60.9611092  43.2028885  40.0206146  60.9931297  44.0554581  39.5866432
  61.8784218  42.9433975  40.1068115  61.0623436  43.2661324  39.9835243
  43.4937439  64.0945511  62.3913460  43.3220100  63.1544380  62.4453926
  42.7828827  64.4371262  61.8495598  43.3996277  64.0308228  62.3393364
  50.2829971  53.9872398  87.9252396  50.2096481  54.6188850  88.6406860
  49.7644424  53.2364578  88.2144852  50.2198792  53.9745255  88.0323715
  34.5545235  45.6270599  77.9484406  35.2159462  45.2183189  77.3901596
  34.6434174  45.1812553  78.7908096  34.6345367  45.5359306  77.9787369
  16.7745972  46.1568756  60.4614868  16.2383976  46.4798546  61.1856499
  17.6755676  46.2464409  60.7720757  16.8134995  46.2008743  60.5718307
  46.8461761   8.8318119  58.9551163  47.6064224   9.4080114  59.0341606
  47.2095795   7.9476614  59.0045967  46.9659996   8.7989712  58.9688225
[truncated: 583,235 more chars]
