# Supplementary material for: Mg2+ Catalyzes Nonenzymatic RNA Primer Extension through a Concerted Outer-Sphere Mechanism
Source: J Am Chem Soc. 2026 Jun 8;148(23):24379–94. doi: 10.1021/jacs.6c06167 (PMC13281521; doi:10.1021/jacs.6c06167)
Supplement: Supplementary file 1 [file ja6c06167_si_001.zip › Wang Nisler NonEnzPrimerExt eSI/adaptive_steered_md/prod.rst7]

TITLE : Created by VMD with 26933 atoms                                         
 26933
  56.8262215  48.2526588  76.3958511  55.9591103  47.9501839  76.1161423
  55.7779503  48.1020393  74.7774811  55.6105156  49.1566467  74.5586700
  54.8791351  47.5132065  74.5944366  56.9412575  47.7369308  73.8169708
  57.6716843  48.5424309  73.8927765  57.5392876  46.4839516  74.3037643
  57.8020897  45.6879311  73.1832123  58.8588104  45.4271469  73.1246567
  56.9810333  44.4608192  73.2151718  55.9050179  44.1690750  74.1120300
  55.4807816  44.9220085  74.7597275  55.5140533  42.9104309  74.1241455
  56.4125252  42.3394394  73.1953049  56.4720917  40.9742432  72.7141724
  55.8747902  39.9692764  73.0626831  57.5547180  40.8121376  71.8341370
  57.8379517  39.8463593  71.7496033  58.4186935  41.7266273  71.4532776
  59.5356178  41.3161850  70.9113770  59.6727715  40.3743401  70.5734253
  60.3938217  41.8466339  70.9583588  58.3792496  42.9868507  71.8453827
  57.3176041  43.2495155  72.6599655  56.4317970  47.5797043  72.3886948
  55.4595070  47.0947227  72.3017731  57.5752029  46.6214104  71.9462662
  57.2214127  46.0086250  71.1171570  58.8436127  47.1873817  71.7496414
  59.4766312  46.5580940  71.3962555  56.4865265  48.7288933  71.5424881
  55.7209892  48.6679726  70.1255875  55.9188423  50.0489235  69.5764771
  54.4296303  48.1273193  70.4545975  56.5184784  47.5926208  69.2567978
  57.6919785  47.9268913  68.6280594  58.3376617  48.3715401  69.3853455
  57.3788719  48.6918526  67.9174957  58.4654922  46.8349152  67.9169998
  59.4018631  47.1992683  67.4944458  58.6241150  45.8045502  68.8601761
  58.4744949  44.4892883  68.2677460  59.2901077  43.7970886  68.4768677
  57.2212601  43.8393135  68.6546173  56.0366859  44.2839851  69.2851944
  55.8799248  45.2838173  69.6622467  55.1597176  43.3353500  69.5347672
  55.7745743  42.2022705  69.0707855  55.4661522  40.7935905  69.2719803
  54.5710449  40.3147125  70.0279694  56.4420586  39.8736305  68.6733475
  56.3959732  38.8822365  68.8607254  57.4048462  40.3300362  67.8609848
  58.2145004  39.4761162  67.3139267  57.8990822  38.5197639  67.3914032
  59.0551186  39.8010902  66.8580093  57.8455925  41.6086388  67.8485565
  56.9665375  42.5057945  68.4949493  57.6498528  46.2661552  66.7915802
  56.6093826  46.1221008  67.0827332  58.4364624  44.8829727  66.7791977
  57.9168663  44.0510368  66.3037949  59.7537460  45.0545654  66.1816711
  59.6460495  45.8111916  65.6007080  57.9291763  46.8293839  65.5918732
  57.1368446  46.6280212  64.2787170  57.7968369  47.5253754  63.3163414
  55.7361259  46.8334999  64.5692749  57.1960373  45.1415405  63.9825783
  57.8588257  44.7066879  62.9023933  58.9091835  44.9640732  63.0388336
  57.5448608  45.2173691  61.9920464  57.8336029  43.1314316  62.7058945
  58.7364159  42.7673149  62.2155380  57.9112320  42.4516182  63.9520035
  57.2000847  41.2649498  63.8475151  57.8424950  40.4096870  64.0571213
  56.0701523  41.2834282  64.8616180  55.4955902  42.3381996  65.4878082
  55.7486916  43.3796883  65.3549881  54.5493011  42.0192337  66.3407898
  54.4729271  40.6577225  66.1635208  53.4773293  39.6447563  66.5429153
  52.4931679  39.8696365  67.3690338  51.8287430  39.1286049  67.5408096
  52.5101051  40.6771355  67.9754715  53.4606400  38.4643745  66.0055923
  54.3848076  38.1723938  65.0955276  54.2794991  37.1441460  64.7824554
  55.2522888  38.9247932  64.5568619  55.2410469  40.1708870  65.1417236
  56.6019821  42.6069946  62.0408401  55.7617149  43.0526924  62.5731964
  56.7671165  41.1271400  62.3750038  55.7495995  40.7446671  62.2945862
  57.8015709  40.4536552  61.5910797  58.1973076  39.7846489  62.1544914
  56.6203766  42.9271278  60.6289635  55.2090302  43.1865501  59.9985733
  55.3372955  43.3222809  58.5172844  54.5363121  44.3014603  60.6664810
  54.3128967  41.8199005  60.2193604  54.7713661  40.6543388  59.5381584
  55.8155746  40.5201340  59.8204994  54.7615700  40.9542885  58.4902878
  53.8932571  39.4040756  59.6427498  54.3872452  38.6852226  58.9890480
  54.0591660  38.9073067  60.9844513  52.8461418  38.2601624  61.3927193
  53.0254440  37.1929169  61.5228767  52.2001648  38.9725418  62.4765663
  52.4942589  40.3361053  62.7370720  53.2867546  40.7766533  62.1503334
  51.8509521  40.9572639  63.7739182  51.9936790  41.9961510  64.0322800
  50.6698303  40.3832893  64.3838577  49.9112968  40.9225655  65.1876831
  50.4674606  39.0068893  64.1389847  49.6621933  38.5691528  64.5632858
  51.1350937  38.2829323  63.1830864  50.8149529  37.0937920  62.9144630
  52.4406624  39.4974937  59.3626099  52.0728836  40.3401527  59.9480667
  51.9356537  38.2511482  60.1052704  50.8856773  38.2269936  60.3969307
  52.1643486  36.9884605  59.5019875  53.0786514  37.0040627  59.2097397
  52.1659317  39.5899620  58.0183144  50.7243652  40.1326485  57.4478188
  50.8056412  39.9992561  55.9313698  50.5385895  41.4316063  58.0274544
  49.7207298  39.0484734  57.9838333  49.5635033  37.8142509  57.3462524
  50.4628067  37.3733788  57.2159157  49.1651955  37.8872566  56.4209824
  48.6647415  36.8545570  58.1566849  48.6438484  35.8184967  57.7319489
  49.1406898  36.7731285  59.5063057  47.9451332  36.5487175  60.3565788
  48.1158562  35.6531487  60.9310417  47.7976837  37.7439880  61.2062759
  48.2909813  38.9860649  61.0784645  48.9903564  39.1900253  60.2676811
  47.7900887  39.7574654  61.9760361  46.8347206  39.0958824  62.7698364
  45.9710197  39.3391685  63.8696632  45.8341637  40.4390678  64.4681778
  45.2675819  38.2598457  64.3827972  44.6464310  38.3900108  65.2689896
  45.3444977  37.0805969  63.7794037  44.4824867  36.2162971  64.0773163
  43.8883514  36.3855019  64.8121414  44.4989815  35.4547615  63.4930305
  46.0844040  36.8082733  62.6683159  46.9222412  37.7950897  62.3061600
  47.1802711  37.2315674  58.2373047  47.1537209  38.3113174  58.5803833
  46.7450447  36.3613701  59.4054298  45.8376389  36.7032585  59.8241005
  46.5389557  34.9595222  59.1038094  47.4291725  34.6158867  58.8658676
  46.5125504  36.9812279  56.9472389  47.7460442  36.8411369  53.9748306
  36.4050636  42.4577408  58.1265259  35.7329674  43.1339264  58.4599380
  35.0582390  42.4615860  59.5362015  35.3902550  41.5110664  59.6160355
  34.0766449  42.4159698  59.3027611  35.3064957  43.2006035  60.8772621
  34.6201057  42.7200470  61.5744247  36.6035728  43.1484909  61.3669815
  36.6972809  44.2490616  62.3235435  36.7500343  43.9027328  63.3557129
  38.0101357  45.0087700  62.0479202  38.8381157  44.9222183  60.8886948
  38.5360641  44.3633385  60.1689644  39.9432030  45.5609818  61.0141182
  39.8588524  46.1737595  62.3306503  40.8473244  46.9365501  63.0407829
  41.8980141  47.3339462  62.5801392  40.4059372  47.4394608  64.2317123
  41.1001205  48.0011864  64.8567581  39.2071075  47.1290970  64.7453384
  38.8231621  47.8946648  65.7121429  39.5291862  48.5915337  66.1638260
  37.8381844  47.8236809  66.1735306  38.3140030  46.3095245  64.1580429
  38.6756134  45.8674889  62.9148445  35.0164185  44.6768875  60.7540703
  35.7550011  45.0587616  60.0492516  35.3777733  45.1181984  62.1553535
  35.6016388  46.1738892  62.1977844  34.3652840  44.8186989  63.0633202
  33.6246758  44.3806686  62.5344200  33.7112541  45.0932655  60.3259659
  33.4871254  46.4374619  59.5747070  32.0037689  46.6095352  59.3655548
  34.2768707  46.3721771  58.3149261  33.9976082  47.4998550  60.6725006
  33.1718979  47.8047676  61.7804756  32.8583031  46.9348221  62.3575058
  32.2700996  48.1257172  61.4582138  33.8523941  48.7521362  62.8109474
  33.2144547  48.7504997  63.6947632  35.1399155  48.2504768  63.1168137
  36.0049400  49.3584862  63.3477783  36.2318306  49.2367859  64.2726059
  37.1581993  49.2901268  62.4340515  37.1575203  48.5656013  61.2624664
  36.3572540  48.1022758  61.0045891  38.3030739  48.5557632  60.5157700
  38.3395920  48.1927147  59.4886551  39.4708252  49.2884140  60.8294334
  40.4605293  49.3941879  60.1444130  39.3677101  49.9417496  62.0047684
  40.1836472  50.5751648  62.3528214  38.2953873  49.9781532  62.8638878
  38.3502350  50.7460938  63.8311157  34.0113029  50.1397667  62.2234840
  34.4622192  49.9776421  61.2444611  35.1437149  50.6361542  63.1140556
  35.7185555  51.4124260  62.6090202  34.7023621  51.0260162  64.3901443
  33.8322144  51.6572723  64.2863617  32.8436852  51.0009880  62.1827812
  32.7156372  51.9725685  60.9301376  31.3809109  52.6436424  61.0164299
  33.0927505  51.2526588  59.6645889  33.8167534  53.1482925  61.2672310
  33.6830521  53.8792343  62.4371872  33.5927200  53.1596985  63.2375069
  32.8032036  54.3749237  62.4211121  34.8733902  54.7964973  62.6585236
  34.5420494  55.5077095  63.4151535  36.0465126  54.0534515  63.1575012
  37.2388458  54.7147827  62.6870422  37.9132996  54.9730759  63.5034294
  37.9588394  53.8985710  61.7776451  37.4732246  52.7513618  61.0624390
  36.5437202  52.5169144  61.0108566  38.4283333  52.2632751  60.3298111
  39.5843048  53.0018387  60.5872421  40.8819618  52.9282913  60.1723061
  41.3335190  52.0042305  59.3293037  42.3835831  51.8830948  59.0632439
  40.6570740  51.1585693  59.2052956  41.8055763  53.7273216  60.5831375
  41.4217072  54.7203712  61.3965645  42.2106552  55.3010712  61.8745308
  40.1842880  54.9498444  61.8592415  39.3183441  54.0079689  61.4456825
  35.3817635  55.6586952  61.5232086  35.4671326  54.9983482  60.6602211
  36.7505341  56.0505028  61.9967537  37.2961655  56.4379311  61.1490593
  36.6882324  56.9843979  63.0677872  35.8328018  57.6405754  63.0040092
  34.6072540  56.7605820  61.1576653  34.6873703  57.3386078  59.6698799
  33.8622055  58.5230827  59.5395088  34.5341873  56.1977539  58.7605782
  36.2214127  57.7230835  59.5331383  36.6810608  58.9816818  59.9234695
  36.3522835  59.2334824  60.8446579  36.3451080  59.6831398  59.2791176
  38.1919975  59.1760101  59.9898186  38.5064049  60.0573540  60.5488205
  38.8780289  58.1270599  60.5772667  40.0765457  57.9802704  59.8553505
  40.9290314  57.9335327  60.5329857  40.0318871  56.7510719  58.9812279
  38.9667511  56.0590630  58.5600128  38.0857430  56.4066391  58.7169113
  39.1769180  55.0231972  57.7892876  40.6112061  55.0958557  57.7878761
  41.5951233  54.3398476  57.0234680  41.3855133  53.4040108  56.1764717
  42.9254379  54.7443810  57.1828499  43.7033730  54.1926689  56.6550903
  43.2599373  55.9113579  57.8260498  44.4581032  56.2740173  57.7045174
  45.1994514  55.6072350  57.2641602  44.8492432  57.0990791  58.2998161
  42.4012032  56.6741295  58.5632820  41.1348000  56.1932602  58.4493256
  38.7291107  59.4712372  58.5186958  38.3544807  58.6895027  57.8579063
  40.2238464  59.1660156  58.9131699  40.9169388  58.8529778  58.1463356
  40.7064972  60.2457581  59.6970863  41.7146912  60.1980286  59.7340775
  38.4010658  60.7517509  58.0981979  38.3958778  61.0853653  56.5585213
  37.9576530  62.4518051  56.2694206  37.7062454  59.9410706  55.8799629
  39.9719620  61.1230812  56.1778221  40.9265327  62.0003853  56.8782845
  40.7804489  61.7870712  57.8546333  40.9001160  62.9782219  56.6268082
  42.4236984  61.4993820  56.6135674  43.1831207  62.1708031  57.0142822
  42.6909828  60.2160149  57.0762215  43.4309235  59.4912605  56.1590805
  44.1820946  58.8602371  56.6341057  42.5502090  58.3841743  55.4784126
  41.2235641  58.3137436  55.5536690  40.6729279  58.9303780  56.0416908
  40.7370453  57.3555946  54.8701744  41.8530693  56.5588989  54.4745216
  41.9938660  55.2749596  53.8429413  41.1511459  54.3954544  53.5625038
  43.3134193  54.9222908  53.5327187  43.5217781  54.0523720  53.1842613
  44.3453903  55.7537346  53.8444939  45.5492020  55.3862190  53.4881783
  45.6454430  54.3093948  53.3493080  46.3803787  55.8850479  53.9865913
  44.2245636  56.9307976  54.4463654  42.9690018  57.2605515  54.7700882
  42.8961906  61.4625854  55.0956039  42.0605202  61.1274643  54.4812355
  44.0062561  60.3980637  55.0537758  43.9592514  59.9338112  54.0687065
  45.3821602  60.7376556  55.3212280  45.9040184  59.8004723  55.4467506
  43.4481773  62.6490631  54.6088753  43.4481163  62.4470711  53.6192780
  45.9339294  46.2050171  52.6805534  46.9306145  46.0286255  53.0572624
  47.8837776  46.5557327  52.1651649  47.7440872  46.3418427  51.1880074
  48.7629662  46.1046028  52.3740120  48.1202583  48.0536995  52.2568970
  48.8772087  48.4304352  51.5690041  46.9436798  48.7157249  51.8851967
  46.9658966  50.0169983  52.3844795  47.1516304  50.7712784  51.6198502
  45.6209145  50.3743134  52.9134178  44.6311188  49.4146881  53.1125565
  44.7660446  48.4642181  53.1103973  43.2976265  49.7284126  53.2064514
  42.4648132  49.0289536  53.2791176  42.9900589  51.1035385  53.0030594
  41.7772255  51.5472031  53.2219048  41.6931839  52.6298065  53.3168259
  41.0079460  50.8276672  53.5022278  43.9225769  52.0288353  52.9428062
  45.2168159  51.7034721  52.8160477  46.0978928  52.6033592  52.8896027
  48.4755669  48.5802345  53.6093407  47.7318382  48.0951691  54.2415428
  48.1008110  50.0945244  53.3884583  47.7782478  50.5650368  54.3055077
  49.2580795  50.6807098  52.8147049  49.7844162  51.1323509  53.5489311
  49.7799911  48.2852097  53.8963280  50.2382660  48.3865967  55.4628143
  51.6699600  47.9737206  55.6042061  49.2790031  47.7462845  56.3278427
  50.2382164  49.9030266  55.8241844  51.3255043  50.7407990  55.4529114
  51.6552086  50.7190552  54.4984894  52.1577568  50.3912010  55.9059410
  50.9552345  52.2060699  55.7589722  51.7643356  52.8966255  55.5210838
  49.7723808  52.6235924  55.0633545  48.9791603  53.4279327  55.9470406
  48.8577843  54.4452133  55.5748787  47.6497421  52.8789749  56.1927109
  47.4455566  51.5467682  56.3599243  48.1292686  50.8754349  56.4186516
  46.1726227  51.0852127  56.4107666  46.0020943  50.1486626  56.5348434
  45.1204987  51.9847565  56.3701363  43.8728142  51.5293999  56.2102394
  43.0705910  52.2093239  55.9234810  43.7062454  50.4550171  56.2880974
  45.2511826  53.2995758  56.3704910  46.5072212  53.8075409  56.2421494
  46.6836243  54.9930115  56.3111458  50.6172791  52.3709145  57.1897278
  50.0413971  51.5475502  57.6122627  49.7214470  53.6461182  57.2054062
  49.0160103  53.5890732  58.0343857  50.3994942  54.8704109  57.1351662
  51.3301697  54.7164154  57.6610222  51.7760887  52.6122208  58.0402756
  51.7857857  52.0136642  59.4958954  53.1427040  52.0446663  60.0802612
  51.0852699  50.7551117  59.4952469  50.8015480  52.9611206  60.2390442
  51.1157494  54.3217354  60.3844833  51.4648285  54.7400093  59.4403992
  51.8470573  54.4521942  61.0687866  49.8620415  55.1542587  60.7563248
  50.1131439  56.2149429  60.7557259  48.8082123  55.0600548  59.8515396
  47.5975380  55.1867523  60.5835609  47.1700554  55.9228592  60.1397095
  46.7182961  54.0107994  60.3928528  47.2473335  52.7804260  60.0910187
  48.3203697  52.6319923  60.2121048  46.4131088  51.7214890  59.7378197
  46.8578033  50.7554169  59.4989738  45.0080147  51.9032326  59.5792770
  44.2554245  51.0457497  59.1079216  44.5476379  53.1507797  60.0102234
  43.4617348  53.2444839  60.0216942  45.3065491  54.1577187  60.4945259
  44.7347870  55.1804886  60.9199638  49.2836990  54.7709923  62.0527649
  49.0877419  53.7002678  62.1097755  47.9348450  55.4670753  62.0231247
  47.3630295  54.9326477  62.7673111  48.0504036  56.8649406  62.1718483
  47.1805458  57.2555122  62.6789970  50.2144356  55.2224960  63.0946426
  50.1520195  54.6326523  64.5442886  50.9874878  55.4648132  65.3843536
  50.4914207  53.2020493  64.4190063  48.6562004  54.6821365  65.0553360
  48.1510048  55.8466339  65.5611877  48.2564964  56.5440063  64.7433014
  48.6914597  56.1585274  66.3553696  46.7059784  55.7594986  65.9348679
  46.4630280  56.6774330  66.4701004  45.8877640  55.5741425  64.8308563
  44.7982826  54.7017059  65.2033386  43.9102135  55.2994461  64.9980469
  44.8292313  53.4300804  64.4052429  45.8268814  52.8469696  63.7471123
  46.7634964  53.0314445  63.8487282  45.4495544  51.9754372  62.8689880
  44.0191116  51.9051170  63.0815582  42.9404984  51.1381989  62.5820541
  42.9260750  50.2470932  61.6042213  42.0120926  49.7354050  61.3027229
  43.8417816  49.7983551  61.2192383  41.6641121  51.2012939  63.0998650
  41.4229355  52.0699081  64.0771027  40.4183960  52.1860924  64.4839325
  42.3245087  52.9009895  64.6063156  43.6789169  52.7463684  64.0957642
  46.4755516  54.6472740  66.9463120  46.9071884  53.7017784  66.6179352
  44.9107132  54.4791565  66.7260208  44.5397987  53.5076637  67.0176086
  44.1286888  55.5727882  67.2313385  44.6840286  55.9834061  68.0616455
  46.7336693  55.0141220  68.3165131  47.0411949  53.8163567  69.3268127
  47.4954872  54.4965401  70.5195999  48.0108032  52.8700638  68.7265015
  45.6993294  53.0915794  69.5226517  44.5353737  53.6638908  70.1888275
  44.2937622  54.5475655  69.7635574  44.7107353  53.8645515  71.1630402
  43.1112785  52.9681244  70.0294571  42.3962288  53.5586281  70.6022644
  42.7070427  53.0419731  68.6253586  41.8914108  51.8730011  68.3510132
  40.8741035  52.1621971  68.0872803  42.4999657  50.9272728  67.3601532
  43.8660698  50.8558159  67.0980988  44.4597664  51.3726006  67.6477051
  44.3460884  50.0023346  66.1893463  45.4071846  49.8958054  65.9638901
  43.4360123  49.2574997  65.4656982  43.9141579  48.5050888  64.4867935
  43.2019310  48.0346985  63.8088799  44.9771194  48.3049812  64.3519974
  42.1998138  49.2137108  65.7081909  41.6575432  50.0369339  66.6398010
  40.4228210  49.9651756  66.8729019  43.0796738  51.5115166  70.4631729
  43.9804039  51.0676231  70.0392151  41.8383293  51.0556870  69.6575089
  41.8200989  49.9837494  69.5270386  40.6618996  51.4855843  70.2826614
  40.7668648  51.5227089  71.2865143  42.9070358  51.2625084  71.8856049
  43.0401649  49.8054199  72.4526138  43.1791039  49.8956337  73.8991394
  44.2231331  49.2408791  71.7302170  41.8181915  48.8678741  71.9459076
  40.5787277  48.9218407  72.6752701  40.3021317  49.8857918  72.7952576
  40.7917747  48.5284958  73.5808029  39.5342674  48.0548553  71.9717407
  38.6333008  48.1787567  72.5725784  39.2754097  48.4504280  70.6016312
  38.8654327  47.2152672  69.8933029  37.8675842  47.3427467  69.4736023
  39.8708916  46.8559799  68.8099060  41.2097588  47.3729515  68.8005905
  41.3827400  48.0437050  69.4652481  42.1462669  46.9154434  67.8866959
  43.1464005  47.3488312  67.8847885  41.7189026  45.9064369  66.9609985
  42.5577965  45.4654083  66.0554581  42.0866852  44.8054276  65.3270493
  43.6064987  45.7232399  66.2033005  40.5284882  45.2856407  67.0754471
  39.5986137  45.7987022  67.9311752  38.4255180  45.2409058  67.8927612
  39.9275665  46.5700569  71.9958954  40.9693184  46.4385071  71.7034073
  38.8248024  46.0995560  70.9749680  39.0830650  45.1252022  70.5872345
  37.5285492  45.9903107  71.5203400  37.7306366  45.7448578  72.5524826
  39.8484802  45.8591919  73.2389374  40.5776978  44.4365196  73.4206009
  40.3844185  44.0536995  74.7864075  41.9594193  44.4504929  72.9448013
  39.7364197  43.4628143  72.5459442  38.4170761  43.0219116  72.9029999
  37.7281685  43.7582436  72.9606857  38.5256386  42.6072197  73.8175201
  37.9464722  41.9624062  71.9767990  36.9761047  41.6645699  72.3740158
  37.8562393  42.3688431  70.6179276  38.2632675  41.3406143  69.6151428
  37.3819351  41.0801888  69.0290222  39.4205475  41.7929306  68.8264923
  40.3061943  42.7036324  69.3708496  40.1157990  43.1080132  70.2204514
  41.4873962  42.9463196  68.7960052  42.2056694  43.5842667  69.3109894
  41.6476173  42.3231087  67.5027924  42.6646156  42.6346855  66.7567673
  42.8014221  42.0270462  65.8622589  43.3557625  43.4399757  67.0056152
  40.8028030  41.4507484  66.9525604  39.6909409  41.1294975  67.6330948
  38.9669228  40.2589035  67.2426987  38.9298668  40.7379379  71.9174423
  39.9526100  41.1098671  71.9787979  38.7401657  40.1656914  70.4364471
  39.6298370  39.6462708  70.1122818  37.5693207  39.2761993  70.3308411
  37.2724686  39.1584930  71.3625565  38.6266823  39.7307549  72.8644562
  39.6774864  38.7034569  73.3398285  39.0071640  37.9157829  74.3945160
  40.8278122  39.5224953  73.7323380  40.1187057  37.8214798  72.1232300
  39.3167877  36.7735405  71.6412964  38.3695602  37.0135193  71.3858185
  39.3438950  36.1447868  72.4312515  39.8943558  36.1682739  70.3271103
  39.2743263  35.2908897  70.1430740  39.9676971  37.1075554  69.2791748
  41.0794601  36.6838684  68.4626770  40.7453537  36.3935051  67.4666061
  42.0800018  37.6983566  68.1868973  42.2845879  38.7361603  69.0644455
  41.7388344  38.8311996  69.8484879  43.3248253  39.5774345  68.8193893
  43.4637108  40.4358749  69.4765625  44.0860672  39.4228554  67.6158447
  45.0398331  40.2016411  67.3112335  45.7259941  39.9803963  66.4937057
  45.1971054  41.0243988  68.0086823  43.8586998  38.4594002  66.7710342
  42.8451424  37.5401764  67.0215302  42.7601776  36.5472450  66.3542404
  41.3359833  35.6666527  70.5511093  41.9220886  36.5435295  70.8261719
  41.7132950  35.4485550  69.0659866  42.7789803  35.4256935  68.8922272
  41.0249023  34.3925438  68.4353027  40.5430527  33.8455734  69.2322006
  41.3984261  34.4608002  71.3107147  42.7059669  33.8603935  71.9452972
  42.3664322  32.6055870  72.6594925  43.3685608  35.0058098  72.6726685
  43.7172546  33.3341713  70.7476349  43.4059258  32.2211723  69.8640137
  42.4540939  32.3765907  69.3779449  43.4942093  31.3391838  70.3481674
  44.4990196  32.2631836  68.7804642  44.2658195  31.3621597  68.2131271
  44.2524414  33.4659348  68.0615158  45.3628998  33.7765617  67.2996445
  45.1303368  33.7103844  66.2368011  45.7472191  35.1897507  67.5351334
  45.5097733  35.9491844  68.6675644  44.8951340  35.6632004  69.3472977
  46.2500000  36.9981079  68.7227554  46.9872742  37.0450592  67.5109100
  47.8196983  37.9796371  66.8650208  48.1254349  39.2245293  67.2010956
  48.9781036  39.6080246  66.6407394  47.7937775  39.6438370  68.1509781
  48.3536263  37.6443901  65.6524200  48.1310310  36.4079666  65.1163406
  48.6943321  36.2158661  64.2031708  47.2225304  35.4959717  65.5935974
  46.7052307  35.8819504  66.7553558  45.9374352  32.2004356  69.0817719
  46.1906242  32.7947693  69.9597015  46.5285530  32.8861923  67.7713394
  47.4359818  33.3928032  68.0651321  46.7233505  32.0147667  66.7031250
  47.7848701  31.8665028  66.5704651  46.5013618  30.8384838  69.2137451
  48.1074944  30.6191349  69.4355087  48.1894264  29.2063026  69.6721878
  48.3928642  31.5052719  70.5732803  49.0703850  31.1279392  68.2247849
  49.4052620  30.2720337  67.1635590  48.5482407  29.9507484  66.5716171
  49.8857422  29.4883919  67.5820618  50.4380188  30.9506435  66.2113037
  50.7033157  30.2605858  65.4103470  49.9205742  32.1888924  65.6537247
  50.9896774  33.1353226  65.5686874  51.1033287  33.4903069  64.6840057
  50.8384972  34.3712807  66.3444214  49.9888496  34.3283386  67.4642868
  49.4172821  33.4410858  67.7366714  49.9407120  35.4858818  68.2124939
  49.3990479  35.5974426  69.1517792  50.7574959  36.6058388  67.9476013
  50.8112793  37.6185493  68.6831131  51.4672508  36.5486565  66.7982254
  51.6693802  37.5463829  66.4086304  51.6355247  35.4789696  65.9905319
  52.4582520  35.4473457  65.0341263  51.7847023  31.2567730  66.9302750
  51.5913734  31.6187744  67.9400711  52.3178978  32.4133377  66.0481491
  52.9598961  33.1432419  66.5187683  53.0804329  31.8955383  65.0269394
  52.5293884  31.8080673  64.1850357  52.6009293  30.1528053  67.1600952
  53.6406097  30.1773968  68.4247665  54.0387154  28.7681713  68.5651169
  52.9877777  30.8527069  69.5728302  54.8584747  31.0211678  67.9167252
  55.7909927  30.5559464  66.9441071  55.2680435  30.4292507  66.0893707
  56.2351646  29.6930714  67.2238541  56.7657814  31.7311859  66.6469116
  57.5027924  31.4658833  65.8889313  56.1348572  32.9689064  66.2553558
  56.9728127  34.0268059  66.6867828  57.2739792  34.5710068  65.7916641
  56.1106682  34.9298210  67.5981064  54.9491310  34.4046021  68.1127167
  54.7021713  33.4815483  68.0200577  54.1531296  35.2544441  68.8173523
  53.2709694  34.9206924  69.3637161  54.6013756  36.5602798  69.0015335
  53.7834969  37.4067955  69.5508575  54.0838699  38.4416580  69.7149506
  52.7462120  37.0723686  69.5334549  55.7089539  37.0684052  68.6197815
  56.4293785  36.2358093  67.8305054  57.4632530  36.6717873  67.2904053
  57.6096001  32.0523071  67.8516617  56.9447327  32.0411224  68.7153320
  58.1200638  33.4268227  67.4786148  58.0945549  33.9796524  68.4060516
  59.3791847  33.4475136  66.7317123  59.8618279  34.4087524  66.8290710
  58.5553284  31.0767155  68.0357285  59.1413383  30.7484589  69.4363861
  60.1755600  29.7182426  69.2502441  57.9673729  30.3215656  70.2944336
  59.8804893  32.0084114  70.0596390  61.2589302  32.2419853  69.8528900
  61.6097107  31.9447861  68.9535980  61.7752190  31.7277203  70.5522232
  61.6108551  33.6803780  70.1301575  62.6660004  33.8252754  69.8982697
  60.8390732  34.6415329  69.4385757  60.6380272  35.7836418  70.2625885
  61.0573730  36.7061424  69.8610306  59.2183876  36.1664772  70.4662628
  58.3314590  35.1740456  70.7614136  58.5724411  34.2499084  70.6639557
  57.1250420  35.5397835  71.2779694  56.4636192  34.8919830  71.5318985
  56.8126755  36.9285851  71.4337234  55.6823311  37.3990211  71.9750824
  55.7017708  38.4834938  72.0829620  54.8609924  36.6924477  72.0944977
  57.7456245  37.8720169  71.2230911  58.8934288  37.5240173  70.7453003
  59.6344032  38.4265022  70.4946289  61.3153801  34.0780487  71.6081696
  60.2969017  33.7534142  71.8212738  61.3655891  35.5625954  71.5942383
  60.8318138  36.0373421  72.4175262  62.6745682  36.0866928  71.5949249
  63.0901489  36.0176430  72.5893707  62.3070526  33.4733887  72.4763794
  63.2901993  33.8374329  72.2169495  42.1200104  36.2390175  60.8986740
  41.9728584  35.6723251  61.8062019  40.8404045  36.4427948  60.1771698
  40.3011589  37.3207893  60.5008049  39.9584846  35.3161163  60.4174004
  39.6167603  35.2962494  61.4522591  41.3349152  36.5201073  58.7153816
  41.5115433  37.5803871  58.5345306  40.2361679  36.0734863  57.9689827
  39.6865120  35.6438751  58.6284676  42.5524902  35.6361122  58.6853676
  42.1982307  34.6244583  58.4874916  43.6920738  36.0060921  57.6531792
  43.3386688  35.9876442  56.6510162  44.5060081  35.2551575  57.7871666
  43.0902824  35.6982384  59.9885101  42.2466888  40.0867119  64.0164566
  42.7104759  41.1964874  64.2661285  42.6291580  39.2951927  62.8446503
  43.6742973  39.4516487  61.9084778  43.5873528  38.3684120  61.1231194
  44.1979485  38.2454643  60.3925972  42.5477142  37.5450516  61.5135193
  41.9532089  38.1282616  62.6432304  40.9282684  37.6235580  63.4456673
  40.6427078  38.3432732  64.5414963  39.7255821  37.9282722  65.3932571
  39.1769028  36.9918137  65.2928314  39.5281715  38.3766098  66.3669739
  41.2335892  39.5830994  64.8229141  40.8397331  40.2489052  65.5908279
  45.2006073  37.9212608  56.7677727  45.5249634  39.3234825  56.9700470
  44.6798782  37.5382652  55.4376602  38.5251999  41.1528816  58.2396202
  37.4312592  41.6642227  57.2978592  39.3765373  42.1892624  58.8872643
  40.9121819  40.1157837  57.2152557  41.6396141  40.5748253  58.2804718
  41.2198486  41.4415321  58.6643829  42.5941658  40.5654602  58.0870972
  41.4132004  39.4640121  56.1901779  39.1024895  39.6165504  55.9852753
  38.1291275  39.5024605  55.6215820  39.5262260  40.1790047  57.1810379
  40.3094826  39.1379089  55.4540863  40.3920059  38.7088394  54.4417763
  44.1576576  37.3289070  57.8852806  38.0366325  40.1685753  59.4126778
  38.0587997  39.3355370  62.4178391  38.0988998  38.8800201  63.3962555
  36.6546326  39.9089203  62.1361580  36.7494736  40.7364960  61.5649986
  35.9067459  40.2744560  63.2820396  36.4753456  40.8026237  63.9284439
  36.0833549  38.8249588  61.1758690  35.4758530  39.1833153  60.4529457
  35.4472313  37.8589020  62.0008774  35.8088531  37.9451942  63.0255165
  37.2923470  38.1722832  60.5769005  37.0817490  37.1098366  60.4545898
  37.6177406  38.8277092  59.2408295  36.7891121  38.7575302  58.5036201
  38.4624290  38.2824211  58.7587318  38.3383217  38.3110390  61.4421959
  40.4997406  43.3881798  63.7744064  41.4974518  44.1100769  63.7374039
  40.2109680  42.2411232  62.9502716  40.7968521  41.7204399  61.7936287
  39.9499779  40.7570114  61.4842224  39.9669647  40.1175385  60.6016808
  38.9722252  40.4937515  62.3454170  39.0929756  41.5291519  63.2958412
  38.2600365  41.7409210  64.3241882  38.5506516  42.7397957  65.0779190
  37.7292900  43.1525993  65.9555511  36.7282829  42.7587624  66.0518951
  37.9740639  43.9715614  66.6319275  39.5502052  43.5319748  64.8679886
  39.8253860  44.2297630  65.6450119  45.0203056  37.6795464  53.5150833
  62.8561821  48.1072731  46.2122726  30.7539005  55.7191772  59.0418816
  62.4678879  60.9029770  55.6931801  44.8358383  46.6412354  75.0094299
  52.3610420  43.8873329  55.2706375  53.2614822  47.6965370  60.3173294
  37.4920883  52.7145081  67.7565994  44.2907104  44.1925621  61.6217346
  50.6558456  27.1181259  75.1873856  68.0935059  49.2092438  64.8070984
  44.9850960  18.7259636  58.3446999  17.4092102  34.6459122  67.0868149
  55.5145569  45.3389664  78.4803085  45.0839653  29.8777905  64.0072632
  34.6702614  45.9710846  67.0776138  65.5881729  24.8405132  52.9679451
  17.9213867  49.8012314  65.5631714  51.0863914  74.7167053  54.3724251
  51.9235306  50.2262001  73.6017380  30.1179581  31.3061962  42.0864525
  48.4110031  38.6355934  72.0521164  41.5603981  23.3163433  68.5873566
  37.7134628  53.9518089  56.6752014  52.1607475  45.7107086  66.4751129
  28.7577324  63.4408875  62.5324326  50.8416824  61.4092140  52.0517120
  52.5684624  26.5480022  64.8822250  48.8728638  28.5630684  75.8975601
  19.0529499  41.2605171  59.9945679  61.0835686  62.4752197  56.8195152
  70.3055954  28.8549500  66.6868210  34.6376038  21.3296719  75.8247604
  47.2375832  30.5475044  63.4034538  31.9181347  32.4697762  68.0651703
  47.8771820  24.6421394  81.0445557  52.3492622  45.9634857  73.6559753
  35.9591026  41.0849686  94.7443466  65.6765976  59.1615944  74.5650711
  54.1744652  14.5811577  67.2040863  48.1363792  44.9874763  60.0015755
  29.5013580  28.5547581  39.0069046  40.5629768  23.2918434  66.4167633
  66.5707169  49.8956757  66.6261444  52.9857521  49.0089111  78.2618561
  26.8920116  37.2573586  43.7926445  47.1836166  23.4610863  65.8747253
  30.3259869  52.3668594  87.5648193  63.9730034  46.1692734  47.0695381
  15.8505449  49.6364822  69.3789215  35.1532173  58.3002968  90.5198669
  32.9746513  71.6544342  71.0166092  38.0083733  20.7587528  69.8070145
  20.1304150  49.7669678  64.5355835  67.0038528  23.0501442  51.9927101
  35.9336319  47.9644661  67.3505707  48.4554863  46.1779327  69.8934937
  58.7268677  55.4538879  47.1899910  57.7302017  22.5138397  48.9434509
  42.0701408  37.7660751  38.7411079  52.8849564  53.9126511  95.7735519
  55.4350929  70.4253387  80.0137329  52.9365616  35.5708046  43.5187569
  28.4961224  61.8684311  60.7978020  45.4252281  65.4608841  86.1940994
  39.1766853  59.5051117  89.4502563  26.8305550  64.0391846  42.8205032
  26.0775642  63.5302467  43.1208725  26.9744015  64.6850433  43.5121689
  26.7655945  64.0537796  42.9262962  64.7529526  43.2247696  40.6381836
  64.1815567  42.4606476  40.5616684  65.3417511  43.1597939  39.8863029
  64.7548065  43.1363525  40.5498428  52.2089653  47.8662987  34.9765015
  52.3797150  48.2039108  34.0972443  51.8247757  47.0017929  34.8306847
  52.1862030  47.8101082  34.8671837  46.1301765  14.0602989  46.6577644
  46.4688644  14.4131670  45.8349609  46.8860168  13.6388016  47.0667572
  46.2468987  14.0529795  46.6136360  46.1016731  65.6177826  53.8173790
  46.2615433  66.5554199  53.9246597  45.7535133  65.3358536  54.6632690
  46.0815926  65.6877060  53.9190254  28.4371567  55.3291092  93.8971634
  28.6149616  54.7861977  93.1291428  29.3029938  55.5450859  94.2434464
  28.5484524  55.2942429  93.8521881  41.1828995  20.9897594  76.4846725
  40.3809166  20.9332943  75.9651871  41.6588783  21.7312031  76.1105881
  41.1481323  21.0628052  76.3893814  18.2778645  35.0759506  58.0699005
  18.1630592  34.2809448  58.5904922  17.8118019  34.8968582  57.2532349
  18.2159195  34.9720726  58.0383263  45.6371002  43.4704132  31.9309998
  45.5123215  44.0713654  31.1964798  44.8929977  43.6404190  32.5086174
  45.5444412  43.5526314  31.9142685  45.1358032  64.9072952  44.1624107
  45.1810608  64.4873581  43.3034401  45.4051514  64.2248230  44.7771606
  45.1693535  64.7897339  44.1363678  49.3113289  67.7603989  53.0663986
  48.5648537  68.2724533  52.7552719  49.0258560  66.8499756  52.9898071
  49.2012825  67.7179108  53.0250511  32.6217728  17.8593006  72.3327789
  32.4155083  16.9320641  72.2147903  32.2625198  18.2854824  71.5546112
  32.5614662  17.8058662  72.2372131  54.9406242  65.4242706  60.8743134
  54.2434578  65.9255219  61.2973289  55.7126541  65.5820770  61.4177284
  54.9486084  65.4945526  60.9773750  54.1886253  18.9460850  69.3497162
  53.9213104  18.7760887  68.4464569  54.2245483  19.9004955  69.4132767
  54.1639519  19.0297356  69.2601700  58.4911118  40.5340843  59.0708351
  58.0896912  40.5914154  59.9379044  59.1894341  39.8873672  59.1724854
  58.5227737  40.4712296  59.1741409  58.0240440  63.0759735  48.6018257
  58.9423981  63.0244370  48.8667717  58.0183372  63.7024689  47.8781548
  58.1213684  63.1372871  48.5529060  59.7836342  57.7612305  68.1334991
  59.3812027  58.2753143  67.4335022  59.6944046  56.8528519  67.8451996
  59.7312050  57.7191811  68.0281067  24.1738873  27.9149513  67.0556030
  23.8839912  28.8071442  67.2458267  24.7489090  27.6889534  67.7867050
  24.2042942  27.9859943  67.1538544  47.9427986  49.0039024  90.1183548
  48.1006203  49.7158394  90.7384109  47.1300316  48.5986862  90.4207458
  47.8729515  49.0366096  90.2167282  25.1861744  42.9638405  61.5675468
  26.1275063  43.1038094  61.6701889  25.0996227  42.0237236  61.4096794
  25.2773285  42.8785133  61.5616570  41.3338623  61.7168579  41.8679428
  42.0463562  61.1007309  42.0381508  41.5900574  62.5135727  42.3325348
  41.4371643  61.7361183  41.9356384  40.9364510  63.3942413  83.7250366
  41.2310486  64.1506958  84.2322083  41.3051300  62.6396675  84.1843033
  41.0071831  63.3944397  83.8281021  43.0473137  52.3863487  77.5803375
  43.3257751  51.4705658  77.5858307  43.5012474  52.7791862  78.3258972
  43.1254158  52.3305817  77.6604309  38.4601898  13.1990986  58.3897133
  38.5012360  13.9139748  59.0249290  38.4645996  12.4042530  58.9230347
  38.4650383  13.1905708  58.5143280  49.5839920  46.7428780  43.7014084
  48.9536438  46.1263466  44.0739441  49.8552132  46.3392525  42.8769341
  49.5456963  46.6340866  43.6532135  43.5126915  46.2731972  70.9363937
  42.8190384  45.7629013  71.3543396  43.3071976  47.1818619  71.1562424
  43.4168053  46.3156815  71.0044098  47.8846550  33.5714302  89.5968857
  48.5686302  33.7348061  90.2462845  47.3613129  34.3728867  89.5934296
  47.9017868  33.6743240  89.6657715  30.9153194  37.6072540  61.1091042
  31.6034718  38.2213211  61.3652306  30.6711769  37.1677551  61.9236374
  30.9626694  37.6258698  61.2232780  54.7533531  67.6450806  66.2832565
  55.1168404  68.2226486  65.6120453  54.9274216  66.7615280  65.9588089
  54.8106804  67.6124496  66.1770782  48.9622536  49.3515053  46.0617561
  48.8266144  48.9742088  46.9309387  49.8256340  49.0354080  45.7955093
  49.0398598  49.2775612  46.1260529  35.8312378  69.0550232  55.2950516
  35.2783203  69.1164093  54.5161095  36.3225632  69.8764343  55.3053513
  35.8246689  69.1491623  55.2130814  35.9254150  50.1795769  42.1135635
  36.1681519  51.1030922  42.0469894  36.0937233  49.9530220  43.0282097
  35.9692459  50.2539024  42.2040024  27.4842854  39.7547569  92.8460464
  27.4234695  39.1699944  93.6014175  26.5802631  39.8561134  92.5482178
  27.3813934  39.7032051  92.8948441  73.5926437  57.6632309  65.8324890
  72.9000778  57.8968315  65.2144165  73.8658676  56.7855492  65.5655518
  73.5479279  57.5945435  65.7381058  54.2280693  16.6357670  60.5255699
  54.8019104  17.2241077  60.0348625  53.4474678  17.1590710  60.7073479
  54.2060204  16.7543144  60.4926262  40.5283775  22.3807182  42.6592026
  39.7892609  22.9846363  42.5869064  41.2588081  22.8462811  42.2518311
  40.5274506  22.4947701  42.6080513  24.2102737  43.2253952  68.2624741
  24.6495171  44.0739822  68.2059326  23.6444340  43.1967125  67.4909592
  24.1967735  43.3128319  68.1741714  40.2453041  37.9586792  86.8298264
  40.2616005  37.1610909  87.3588028  41.0057564  38.4585228  87.1266556
  40.3281403  37.9269295  86.9178925  39.9323730  51.0127296  47.7179947
  39.6077499  51.0710678  48.6165771  39.5670128  51.7819633  47.2809296
  39.8587914  51.1009827  47.7672119  32.3328400  51.5178986  33.9825020
  32.9190369  50.7673683  33.8860435  31.5120983  51.2340660  33.5799408
  32.3078270  51.4075928  33.9292870  52.6437263  51.9799652  40.2683983
  51.8834801  51.4021988  40.2017212  52.4426956  52.7090111  39.6816177
  52.5412140  51.9960976  40.1987114  29.5880260  49.2604904  71.5990753
  29.2756214  48.6840858  72.2964935  28.8225574  49.7826729  71.3590393
  29.4730797  49.2547112  71.6478500  34.5482597  68.3879547  61.3864517
  35.1555481  68.9901047  60.9565201  34.5184860  68.6862869  62.2954865
  34.6098442  68.4839859  61.4375458  64.3901825  24.5056229  49.1299400
  65.0802536  24.4960403  48.4666595  63.9663429  23.6513977  49.0469666
  64.4185791  24.4135056  49.0503578  30.2490082  38.3948135  53.1054573
  29.6810455  37.6312180  53.2082520  30.9493008  38.2601318  53.7439575
  30.2631187  38.2990189  53.1845093  62.3181686  62.9691505  80.3416443
  62.5218773  63.6449699  79.6951141  61.7635193  63.4117088  80.9840927
  62.2807426  63.0884171  80.3412094  35.2976799  27.8017559  62.1035728
  35.0180511  28.4556732  61.4629211  35.7137909  27.1166000  61.5804596
  35.3122330  27.7984257  61.9794655  73.4280701  53.0523033  79.6444550
  73.9785767  52.3080597  79.8879242  73.7609329  53.7788925  80.1712341
  73.5222778  53.0504227  79.7265930  52.3636322  64.5300064  48.3169861
  52.2773438  63.5798759  48.2392693  52.1130867  64.8644943  47.4558372
  52.3277130  64.4643555  48.2168617  22.3605194  30.9018936  59.9725304
  22.3896008  29.9577389  59.8177490  22.4541492  31.2902031  59.1026573
  22.3736057  30.8426170  59.8632622  23.7927818  65.4876175  71.7627640
  24.6211014  65.8386230  72.0897446  23.9479580  65.3368835  70.8303299
  23.8976631  65.5089722  71.6981964  66.5817947  23.7744293  75.5243378
  65.6311417  23.7890224  75.6351852  66.8127289  24.6800194  75.3174438
  66.5050430  23.8725586  75.5140991  46.3827209  55.1731796  87.1293869
  46.2570915  54.4309120  87.7205582  46.6791344  55.8843002  87.6974335
  46.4009361  55.1698570  87.2530060  30.6441345  32.4914513  53.2399902
  29.7764282  32.5081635  52.8362083  31.0023556  33.3634491  53.0740623
  30.5898018  32.5862236  53.1792374  23.2904778  55.9699173  81.3122559
  23.7375507  55.2994995  80.7956314  23.9979401  56.4706116  81.7184982
  23.4135990  55.9518204  81.3004837  54.4486694  29.8541145  87.7740402
  55.0720177  29.5909081  88.4510880  54.8850975  29.6386089  86.9498291
  54.5616875  29.8030624  87.7583466  76.7610321  39.0452271  79.7716980
  76.0886841  38.9216309  80.4417038  76.3241348  38.8217087  78.9498749
  76.6427383  39.0082092  79.7555084  42.6549683  39.9602356  71.8057404
  43.2935524  39.2511787  71.7303848  42.0162354  39.6405983  72.4429932
  42.6549530  39.8505363  71.8656616  34.7878685  42.4657135  46.6944427
  34.7239075  41.8114204  47.3901749  34.4217186  42.0322113  45.9235725
  34.7420006  42.3497086  46.6864319  35.6334610  28.1826134  68.0445251
  35.0543404  28.9347630  68.1674957  35.8750191  27.9186440  68.9323273
  35.5974617  28.2346745  68.1523132  68.3884888  52.2425652  85.5676117
  68.0189667  53.1019897  85.3649521  68.4902573  52.2439957  86.5193787
  68.3599396  52.3343658  85.6474991  54.6252289  60.2745438  39.1188354
  54.5454521  61.1289444  38.6947289  54.2261200  59.6621742  38.5008163
  54.5741577  60.3003540  39.0077019  60.2253494  74.2265167  71.1518555
  59.7169609  74.7753448  71.7489853  59.7885666  73.3751984  71.1785049
  60.1245537  74.1942596  71.2183762  35.3290138  27.6062584  42.8304100
  35.5828323  27.0966759  42.0609055  34.5235176  27.1905346  43.1379547
  35.2701836  27.5075836  42.7811432  47.4385414  60.8144455  44.6603088
  48.0849686  61.2258186  44.0866051  46.5988197  60.9777412  44.2308502
  47.4179268  60.8757286  44.5533295  41.9738007  76.4181366  76.2350159
  42.8040199  76.3511353  75.7633438  41.3669586  76.7970734  75.5991058
  41.9976234  76.4514008  76.1168976  67.8976593  67.6037369  73.4740524
  68.6972275  67.5725021  73.9993668  67.2285538  67.9305496  74.0754852
  67.9115753  67.6352615  73.5942078  36.2534447  28.7868137  81.7732849
  35.3890800  29.1163445  81.5272827  36.7378616  28.7461853  80.9487076
  36.2129288  28.8176231  81.6591110  30.6956558  60.1934700  75.1888123
  30.3913345  60.9735680  75.6525726  30.5748806  60.4030418  74.2626801
  30.6503220  60.2990112  75.1395035  49.4857254  65.3793869  82.9185333
  49.9418907  65.8692780  83.6027527  49.1943512  66.0482178  82.2988510
  49.5032997  65.5029526  82.9254150  31.0239124  70.4926834  54.3674126
  30.3993454  69.9268112  53.9136162  30.5224190  71.2792511  54.5819931
  30.9038277  70.5162201  54.3419037  58.0387268  42.2018738  86.4973831
  58.1910439  41.5448723  87.1766357  58.4926872  41.8598213  85.7272186
  58.1033821  42.0953331  86.4876862  20.9593029  51.2897301  50.4971352
  20.3854313  50.9531364  49.8089447  21.6471806  50.6292458  50.5797005
  20.9714603  51.1833992  50.4325523  66.5301132  49.8379860  83.7087936
  67.4708481  49.9831009  83.6078262  66.1645050  50.7139854  83.8320389
  66.5914459  49.9468765  83.7111664  33.5878029  67.2703705  71.8239899
  33.4933815  67.2392273  70.8719635  33.0567665  68.0199661  72.0929565
  33.5211029  67.3469849  71.7511444  38.1979942  21.3340645  77.7889099
  38.7728462  20.6465111  78.1251373  37.5564651  21.4719315  78.4858017
  38.1908836  21.2754440  77.8990860  43.4389915  70.6492386  81.9712982
  43.7007980  70.9277344  81.0937347  42.8878174  69.8806076  81.8241882
  43.4081306  70.5969696  81.8620300  47.7836075  19.6074314  70.5435562
  46.9151001  19.8058300  70.8936539  48.3894081  19.9100838  71.2200470
  47.7555923  19.6608639  70.6530380  22.5794582  46.7046738  50.6743050
  21.7656269  46.9513168  51.1137123  22.6767216  45.7701683  50.8572464
  22.5030422  46.6313210  50.7406731  49.1536064  23.2693253  43.0122414
  49.4216995  23.9439831  43.6360970  48.3187408  22.9471169  43.3519630
  49.0931664  23.3069115  43.1149979  64.6322403  33.1891747  68.7158432
  64.4411469  33.6652184  67.9076996  64.4099808  32.2797546  68.5163879
  64.5881577  33.1429596  68.6083908  28.4298363  40.7950783  36.6595650
  28.5318031  39.8446388  36.7095184  28.6669636  41.1076241  37.5326729
  28.4659977  40.7270546  36.7579994  45.6387596  17.2387638  59.6397629
  46.4555779  17.2908936  60.1360703  45.1226578  16.5748100  60.0969696
  45.6708260  17.1735172  59.7414474  55.6706047  18.0513973  79.3355331
  55.9974670  18.5976868  78.6207199  54.8824081  17.6397495  78.9812469
  55.6214066  18.0657558  79.2215271  65.9747467  70.9105377  58.3819237
  66.7967300  70.5151138  58.0917244  65.9363403  70.7222977  59.3196449
  66.0583115  70.8482971  58.4509735  37.3838921  16.7608051  75.4632187
  37.6535034  17.5705338  75.0297623  38.0597305  16.1257534  75.2261810
  37.4847145  16.7794323  75.3917160  51.9686890  67.4975739  64.0719528
  52.8039513  67.9463043  63.9407501  51.9156303  66.8737259  63.3479080
  52.0521049  67.4788971  63.9807472  48.6805229  33.1194420  58.6375656
  49.4644699  33.5009079  59.0327110  48.2436905  32.6680298  59.3598099
  48.7175407  33.1119843  58.7567253  40.5168266  19.2183228  53.3497086
  40.5274277  20.0764980  53.7735672  39.8384056  19.2911263  52.6783829
  40.4456100  19.3176041  53.3233185  25.8842258  43.1723938  47.8116722
  25.5875225  42.3140640  48.1141167  25.4457359  43.7953033  48.3912811
  25.8058224  43.1472893  47.9057388  67.1080551  40.0824394  78.7891541
  67.7209015  40.3238144  78.0946121  67.5721741  39.4174271  79.2976608
  67.2229004  40.0372620  78.7693176  45.3232803  69.2012558  43.6415634
  46.1362534  69.6991653  43.5556107  44.8112030  69.6883545  44.2871208
  45.3553696  69.3062973  43.7012405  72.7783585  47.1060295  47.8131218
  72.8328018  46.5153923  47.0618439  72.5946274  47.9639664  47.4304771
  72.7645721  47.1345329  47.6921997  72.0622177  33.3429794  84.5701218
  71.2708969  32.8558083  84.3405380  71.7939377  34.2614555  84.5444412
  71.9492188  33.3889732  84.5429001  57.0923843  28.0492134  52.1948662
  57.7052536  27.3410530  52.3926849  57.1515160  28.6349621  52.9496078
  57.1640472  28.0361595  52.2964478  46.6480217  38.3795471  36.4160461
  46.1285782  38.2456284  35.6232834  46.9520798  37.5036621  36.6539688
  46.6250534  38.2718620  36.3568764  57.2446632  66.4365387  53.4949036
  58.0897903  66.3337250  53.9324265  57.4665833  66.5677948  52.5730820
  57.3584557  66.4395676  53.4432602  56.4370613  16.8390694  74.8186264
  56.4711876  17.3152504  75.6482773  57.1561279  17.2043056  74.3030853
  56.5173836  16.9287987  74.8521194  29.8482723  49.2299614  75.9629745
  29.1449261  48.9418335  75.3811493  30.2539997  49.9646568  75.5027084
  29.8165340  49.2775841  75.8518448  45.3029976  31.6752205  44.0815773
  46.2416191  31.5577908  44.2279778  44.9763641  30.7934742  43.9025040
  45.3682594  31.5686665  44.0780945  32.4703865  22.9301453  61.6258583
  32.8453903  23.2908840  60.8224449  33.1018600  23.1578751  62.3082161
  32.5777206  22.9928989  61.6129494  24.0194263  41.4193764  38.0419807
  23.7641449  40.9727440  37.2347717  23.8785992  40.7692413  38.7302589
  23.9771862  41.3024139  38.0292969  43.8721199  26.3841457  74.0069580
  44.7095833  26.0903263  74.3655090  43.8713722  27.3312759  74.1454391
  43.9613457  26.4538155  74.0599594  28.3969707  68.0054855  56.7524986
  29.1271114  67.6546173  56.2425804  28.1371307  68.7988129  56.2841568
  28.4471245  68.0526657  56.6481743  46.4741631  58.1884995  55.6751976
  46.4661217  58.2576637  54.7205315  45.9453506  57.4132080  55.8636322
  46.4169121  58.1131973  55.5934830  51.4104347  28.9447193  57.7819099
  51.1311684  28.6854649  58.6599922  50.5955162  29.0320454  57.2874260
  51.2937469  28.9263840  57.8228149  38.4973831  45.7804565  33.5358658
  39.0773277  45.1315308  33.9343529  37.9028778  45.2667313  32.9891663
  38.4958305  45.6564713  33.5200615  54.3864059  69.5723572  57.9086494
  54.6055412  70.2674866  57.2881622  54.2996063  70.0207825  58.7498474
  54.4005165  69.6943054  57.9321861  56.7854424  11.6398449  55.0015068
  56.7616806  11.2241364  55.8633957  56.0255470  12.2218685  54.9952850
  56.7018700  11.6575813  55.0927582  52.4532509  51.8994408  68.0184784
  51.6317787  52.3600998  68.1893692  52.2592354  50.9829178  68.2148895
  52.3449593  51.8508263  68.0576477  40.2450905  34.4935532  44.1922379
  40.9009056  35.1905212  44.1729469  39.5525017  34.8320084  44.7596817
  40.2411690  34.6039696  44.2506905  69.5736160  44.9047813  57.8368225
  68.8086090  44.3767433  58.0652275  69.3230209  45.3524666  57.0287285
  69.4653091  44.8962135  57.7750015  34.9863510  24.2631092  49.7156181
  35.6451721  24.0205288  49.0649757  35.4272499  24.9012814  50.2764893
  35.1036263  24.3052959  49.7060471  52.0616341  63.4169846  37.5806656
  52.8999596  63.7816124  37.8643646  51.4309082  64.1210251  37.7314568
  52.0837746  63.5309486  37.6269989  47.6891747  26.7557182  42.5617676
  48.4857712  26.8014469  42.0330200  46.9765663  26.7676792  41.9228020
  47.6981316  26.7618713  42.4372406  46.8483315  41.2143745  31.4847469
  47.7770538  41.1035271  31.6882515  46.6984520  42.1571045  31.5556774
  46.9313889  41.3030891  31.5140133  58.2467155  58.8177567  49.5206223
  58.8645020  58.1397629  49.2469597  57.8595505  58.4775505  50.3272171
  58.2713089  58.7091751  49.5774536  39.7554703  55.6894264  32.8346138
  38.8679237  55.3379822  32.7640762  40.1023216  55.6446495  31.9435883
  39.6978111  55.6471710  32.7320709  30.6774578  17.4811497  78.0516815
  31.5625324  17.3944607  77.6976242  30.4321117  16.5909538  78.3038559
  30.7456799  17.3769741  78.0408173  14.5725489  37.3117790  78.5002518
  14.6578569  36.7596130  79.2774734  14.6438465  38.2064285  78.8330383
  14.5892496  37.3483009  78.6186218  55.5930138  45.6362305  57.2692146
  55.5935516  44.9704056  57.9568977  56.2610168  45.3416977  56.6501427
  55.6643066  45.5338173  57.2765312  35.6611290  40.7631721  44.3675499
  35.5492668  40.1999512  45.1333847  36.4913521  40.4822006  43.9828224
  35.7377357  40.6731491  44.4081917  54.3411102  68.5639877  63.5369987
  54.3188095  68.2380142  62.6372910  53.9531326  69.4374847  63.4849586
  54.2973557  68.6223755  63.4355049  24.1004925  33.8046570  45.8133926
  23.8019905  33.1826820  46.4769249  23.7016335  34.6366234  46.0683022
  24.0261250  33.8270493  45.9113388  58.8169785  28.0724106  67.1669006
  59.1248322  28.7283897  67.7923203  58.7823868  28.5365925  66.3304977
  58.8461189  28.1918659  67.1444016  29.5859604  53.5387192  34.0074921
  29.7659969  54.4417419  34.2689705  30.4452763  53.1172409  33.9946213
  29.6967983  53.5900726  34.0340042  73.0408936  52.4597893  45.1343040
  72.4640427  52.5235748  45.8954887  72.4875107  52.0936546  44.4444199
  72.9203644  52.4275436  45.1419067  20.8779297  60.2076530  74.9637070
  21.1237316  59.3119545  75.1950989  20.0353279  60.1173935  74.5186157
  20.8142872  60.1025085  74.9409180  46.8630371  17.2961102  51.7040291
  47.6964798  17.7643280  51.6552773  46.2015686  17.9658089  51.5302620
  46.8813782  17.4174595  51.6803017  53.1824417  40.0093117  51.6717834
  52.5402908  40.6319084  51.3308296  53.8524170  40.5565147  52.0815773
  53.1854095  40.1340599  51.6791229  58.1774368  40.3172913  46.1336441
  57.8432693  40.8599854  46.8478165  59.0901070  40.5880623  46.0339127
  58.2391281  40.4040375  46.1991692  63.6201134  30.9767017  74.2859192
  62.7042580  30.7205811  74.3947601  63.8186913  30.7733250  73.3719025
  63.5436211  30.9277000  74.2000580  28.1724224  43.8445892  46.6144180
  28.2681160  43.3793259  45.7833939  27.3067932  43.5894165  46.9334831
  28.0903168  43.7677612  46.5598221  32.2861061  33.3363457  89.3450394
  32.5757599  34.0180511  88.7387314  32.3307266  33.7484474  90.2078323
  32.3217545  33.4529915  89.3723907  59.3059044  23.3554649  81.2870255
  59.7965279  22.6980476  80.7937469  59.9751091  23.8439236  81.7664108
  59.4295921  23.3374462  81.2855453  70.7948074  19.5597687  63.2690926
  70.5452042  20.3421307  62.7773170  70.2851257  19.6123409  64.0776062
  70.7138367  19.6488056  63.3028717  43.6177521  68.3407745  45.8512383
  43.3278770  67.9036942  45.0505142  44.1562042  67.6881485  46.2988739
  43.6442604  68.2245712  45.8135872  32.4813805  31.0075779  62.7125893
  31.6246777  31.2319279  63.0758476  33.0948982  31.1672745  63.4297523
  32.4554482  31.0485325  62.8278084  45.2248688  26.5666847  41.2924500
  44.9035988  26.1099892  42.0699120  45.2280083  25.8989544  40.6066246
  45.1909447  26.4467754  41.3022194  60.7252731  25.1415577  64.7777863
  59.8240242  25.2104111  65.0928040  61.2423553  25.6219997  65.4243393
  60.6843071  25.2001343  64.8803253  47.0766220  20.5259914  64.9124832
  46.8423500  20.1243229  65.7491531  47.3406487  21.4173946  65.1403427
  47.0797958  20.5782166  65.0260086  24.8698368  65.9683533  50.2809639
  25.1571312  66.8763046  50.1844559  24.9221745  65.7992783  51.2216568
  24.9060555  66.0471497  50.3709869  45.2772102  38.0698357  51.4322853
  45.7122879  37.5360260  50.7263603  44.4675636  38.4319382  50.9370193
  72.3858337  45.9426765  55.7026787  71.6118774  45.6579933  55.2166901
  72.7620697  46.6406021  55.1664162  72.3434219  45.9867439  55.5936623
  45.9884872  53.8721924  31.8467388  45.3953133  54.5987625  31.6557617
  45.6314507  53.1349869  31.3514805  45.8871574  53.8710594  31.7735577
  71.1972961  53.8986626  71.7324905  71.4765701  54.2465668  72.5793686
  70.2482681  54.0231094  71.7236099  71.1258774  53.9490356  71.8218536
  20.7519665  65.4392166  62.0283699  21.1281910  64.6823196  62.4775963
  20.2134209  65.0616608  61.3329201  20.7346554  65.3182373  62.0021133
  46.6276283  59.4953804  81.4269333  46.0201378  58.8410187  81.0819778
  46.0695572  60.1186409  81.8920517  46.5033302  59.4920616  81.4397430
  39.3389168  33.2882385  66.4530869  38.9634590  32.5826187  66.9797363
  39.9312401  33.7442131  67.0509720  39.3620415  33.2616158  66.5730057
  64.4917908  57.3782768  57.7119484  64.0092010  56.7101135  58.1986771
  65.4127655  57.1776123  57.8785973  64.5385361  57.2856216  57.7816277
  46.4171753  49.9600410  80.7655258  46.7354393  49.9332085  81.6678696
  46.3714790  50.8927536  80.5553055  46.4462395  50.0566444  80.8393326
  31.2653732  21.7350254  75.1077347  31.2121296  20.7864132  74.9914093
  32.1735153  21.8941879  75.3649826  31.3565407  21.6508369  75.1227646
  55.7043076  65.2813721  64.4742889  56.3913956  65.2424393  65.1395874
  55.6542625  64.3899384  64.1292114  55.7722435  65.1821518  64.5084381
  32.2291183  30.2025566  57.9803047  31.8113689  30.1588020  58.8404198
  31.5236492  30.0137558  57.3615150  32.1093369  30.1777573  58.0060387
  66.6156082  43.0220490  38.1695290  67.4855499  43.4164925  38.2315636
  66.7513885  42.1042976  38.4051781  66.7228546  42.9662399  38.2012749
  72.9291077  46.2858963  62.6328697  73.8660965  46.4624634  62.7171516
  72.5223007  46.8209572  63.3143730  72.9856491  46.3617859  62.7145348
  25.5183029  49.2417717  55.4115410  24.5809631  49.3629227  55.2600594
  25.5795059  48.9667473  56.3263321  25.4248714  49.2253647  55.4929390
  46.4652290  62.9029617  89.6231079  46.2120323  63.1519928  90.5119858
  46.7491264  63.7217598  89.2166519  46.4685020  63.0168343  89.6745529
  25.9416351  45.6648102  68.4184723  25.1314354  46.1672249  68.3324966
  26.5265923  46.0390739  67.7596970  25.9176140  45.7583008  68.3390503
  45.3281746  42.3404160  69.3930740  45.1837387  43.1590996  68.9186020
  44.6367950  42.3219147  70.0548019  45.2390404  42.4257469  69.4130402
  35.3796654  51.7363663  58.6263542  34.5951424  51.4493713  59.0936737
  35.7268448  50.9380646  58.2283401  35.3330269  51.6206284  58.6337433
  65.9248886  37.1418877  73.5667877  66.0246429  37.7161560  74.3260651
  66.1899414  37.6814690  72.8219147  65.9637909  37.2606697  73.5683212
  47.7268372  51.6585770  95.3477783  48.6667175  51.5681229  95.5048752
  47.3198357  51.4003868  96.1747742  47.7836647  51.6213989  95.4527283
  78.7801590  54.4761124  62.4084091  79.0383835  54.3364754  63.3194809
  77.8285370  54.5738220  62.4414597  78.7062149  54.4716415  62.5090904
  27.6925926  32.0907745  79.3550873  28.0210934  32.1684456  78.4593811
  27.5206013  32.9925346  79.6261597  27.7092819  32.1952209  79.2884750
  38.6159554  59.3577690  87.4730759  38.3955841  59.9969826  86.7955246
  38.6796494  58.5251389  87.0052109  38.5992470  59.3371429  87.3509293
  51.4309959  66.8151245  84.4215851  52.1300964  66.7424164  85.0713577
  51.8622894  66.6402130  83.5851517  51.5515404  66.7887192  84.4016800
  45.1358490  59.1712761  66.8795166  45.9559746  59.1663208  66.3859482
  45.4072113  59.1117592  67.7955170  45.2522469  59.1644020  66.9245605
  26.2036629  29.3610897  84.5949478  25.3397408  29.0730400  84.8897324
  26.7685966  29.2443466  85.3587875  26.1717777  29.3179226  84.7078400
  43.9901543  36.3774529  40.8595810  43.2198868  36.8259087  41.2085876
  44.1415863  36.7886276  40.0085602  43.9241600  36.4691277  40.8060455
  69.7607193  50.9670486  49.2101746  70.3790131  50.6980019  49.8895531
  69.7923889  50.2612228  48.5643845  69.8300323  50.8630867  49.2137566
  46.3755608  52.2574387  76.8004608  45.5943451  52.0903587  76.2731934
  46.4551468  51.4861641  77.3617477  46.3007393  52.1573715  76.8040924
  29.6611519  73.4187317  68.4906540  30.2093582  73.8734207  67.8511505
  29.8196373  72.4895096  68.3243332  29.7365131  73.3681259  68.4047165
  23.3324909  45.3163986  41.8074989  23.6951160  44.4794655  41.5171928
  23.5223141  45.9213257  41.0903740  23.3914051  45.2916565  41.7000656
  75.8392715  49.3263016  68.3794403  76.5014038  49.7029381  68.9590607
  75.1238785  49.0757256  68.9639511  75.8335953  49.3397446  68.5035858
  62.8791809  47.2185745  52.0725098  63.0605850  46.5411873  52.7240257
  63.2951698  46.8985214  51.2720375  62.9428864  47.1122055  52.0566254
  29.6209564  52.7446938  94.4194641  30.2203026  53.4672585  94.2326050
  30.1500015  52.1153336  94.9096146  29.7412891  52.7546349  94.4518051
  56.1663055  68.7205963  60.5732346  55.7041283  68.0507736  60.0692978
  55.7762299  69.5467834  60.2877693  56.0754204  68.7372742  60.4890518
  67.2688980  38.9566078  64.9620819  66.5387421  39.5743446  65.0008316
  67.9617462  39.3722191  65.4753723  67.2649231  39.0668068  65.0209503
  38.7966118  50.5223732  50.1175499  38.2021103  49.7783623  50.2137375
  38.2252731  51.2589226  49.9000587  38.6722832  50.5215759  50.1046143
  21.1529236  38.9014816  85.6315994  21.5912285  39.2157059  84.8407898
  20.5515747  38.2252998  85.3195343  21.1355362  38.8628845  85.5139923
  60.9311905  37.9687920  79.4982147  60.8457527  38.4476280  78.6738052
  60.2107887  38.2925262  80.0390015  60.8452568  38.0543785  79.4679718
  38.6010857  50.5652695  82.5435867  38.8199081  49.7333107  82.1238480
  38.1518097  51.0661545  81.8627777  38.5765076  50.5299644  82.4262238
  42.7980347  19.0657825  63.7479248  42.2921333  18.4124756  63.2647209
  43.2546539  18.5638008  64.4230118  42.7927780  18.9425812  63.7683868
  61.9265594  29.0987511  64.4297485  61.5194778  28.8487759  65.2592239
  62.8158684  29.3601360  64.6685715  61.9779854  29.0999680  64.5436783
  47.2306862  37.6349602  53.6987457  47.8238258  38.3532677  53.6001015
  14.9567146  53.8902435  60.5542030  15.0370426  54.5202408  61.2703590
  14.1266432  54.1118889  60.1322021  14.8767605  53.9810638  60.5855713
  77.1916962  27.9611721  66.0211487  76.3893127  27.4560184  65.8898926
  77.2462158  28.0821133  66.9691086  77.1119461  27.9201984  66.1082382
  43.8992844  51.4955444  31.7705040  44.8193817  51.3564529  31.5462151
  43.9240990  51.9509010  32.6120872  44.0000496  51.5292702  31.8363323
  77.8598328  46.0468521  67.5969086  76.9587936  46.0356102  67.2740707
  77.8016663  46.4674911  68.4547577  77.7575455  46.0905113  67.6539612
  34.9667358  52.5341187  83.8668747  34.7966309  53.1354637  84.5919113
  34.9350739  53.0860558  83.0854645  34.9452209  52.6571083  83.8608627
  30.7315502  22.1223469  51.5565453  30.9715710  21.2287006  51.8015251
  31.1938953  22.6756516  52.1860847  30.8064518  22.0860519  51.6498032
  35.2285690  54.8130417  47.1577263  36.0335121  55.2967110  46.9723587
  35.1371307  54.2088470  46.4209633  35.3046570  54.8001900  47.0593910
  41.9886131  73.0232315  45.5766258  41.0780258  73.0689087  45.8681374
  41.9307785  72.8730698  44.6330452  41.8853378  73.0120926  45.5070877
  28.7085457  38.8271751  48.9658585  28.5908890  38.6334229  48.0358887
  29.3899860  38.2192917  49.2528191  28.7686691  38.7416878  48.8972893
  34.0130997  69.4931412  57.2561226  33.7906227  68.9259338  57.9943733
  34.7928467  69.0919724  56.8723373  34.0725250  69.3898697  57.2939262
  71.5004501  34.0405617  73.3479309  70.8383179  34.3665886  73.9574509
  71.0315704  33.4126053  72.7983322  71.3798370  34.0083618  73.3543243
  20.3771515  67.2093658  67.0741806  21.0573978  66.8591156  66.4990158
  19.8882332  67.8200912  66.5226288  20.3975544  67.2371445  66.9540253
  66.0206985  58.1706619  53.2671165  65.4838791  58.0543480  52.4832001
  65.5562592  57.6860504  53.9495239  65.9139252  58.1065788  53.2562943
  48.1669235  20.0344810  77.1027679  49.0495338  19.6648750  77.1276627
  47.7942810  19.8225346  77.9586029  48.2213058  19.9724636  77.1966934
  62.1227913  35.8462181  46.3798141  61.7878151  36.6169434  46.8380775
  62.8525734  35.5443497  46.9206696  62.1648941  35.8962173  46.4863625
  31.2575741  59.7556343  67.2229004  32.2125740  59.7907715  67.2774506
  30.9574890  60.0540009  68.0814819  31.3274155  59.7911987  67.3202820
  20.8638878  58.1882095  67.1390152  20.7440777  58.1194534  68.0861893
  21.5665703  58.8293839  67.0323944  20.9260464  58.2492523  67.2286530
  49.8228455  28.1446457  41.3390045  49.5343819  28.2952251  40.4388123
  50.0541229  29.0143776  41.6650543  49.8167496  28.2534523  41.2777786
  57.0835876  38.8166313  57.3462753  57.9239845  39.2673531  57.2637291
  57.1210098  38.3954773  58.2050323  57.1772003  38.8197861  57.4290504
  42.9671173  21.0446110  78.7936020  42.4374390  21.5320339  79.4245453
  42.3448296  20.4625492  78.3574829  42.8442688  21.0345192  78.8143768
  47.1026421  77.8988190  64.8898773  46.6371117  78.0695267  65.7086411
  46.4554825  78.0711441  64.2059784  46.9839821  77.9353943  64.9042587
  45.5913086  49.0270691  40.6180840  44.8961906  48.5622673  40.1522446
  46.2305260  48.3480568  40.8338966  45.5853462  48.9050903  40.5914230
  71.5287781  57.5490456  67.9510727  70.9377670  57.1718826  67.2993927
  72.3323975  57.7360611  67.4658356  71.5514450  57.5287666  67.8298340
  37.0220070  56.8005943  48.0975342  37.6718712  56.3201904  47.5845795
  37.3488960  56.7603722  48.9962845  37.1261711  56.7450752  48.1386757
  56.0239792  51.3191910  36.2299500  55.5967751  50.4645348  36.1725655
  55.3142357  51.9502335  36.1104507  55.9027328  51.2953453  36.2110863
  36.6651268  49.3293419  31.4002323  36.5419731  49.3977585  30.4534569
  36.2166023  48.5190811  31.6421719  36.6041641  49.2502327  31.3250675
  22.6416702  55.2823410  70.3566589  21.8510208  55.1372337  70.8763275
  23.2934456  54.6980438  70.7439880  22.6268597  55.2045555  70.4533844
  50.5150108  18.0213013  58.8558922  49.8549919  17.4889603  59.2999916
  50.4685249  17.7458305  57.9403648  50.4396667  17.9351540  58.8056183
  73.3265457  55.6489563  58.2565918  73.2752533  56.3956146  58.8533325
  74.0307617  55.8757057  57.6492233  73.3961792  55.7527618  58.2554588
  40.4940681  31.8175240  43.6308060  40.5628471  32.7558823  43.8068428
  40.1398811  31.7657089  42.7430573  40.4636307  31.9120674  43.5549088
  43.1425209  77.5834579  60.2302017  44.0350533  77.8604431  60.0231056
  42.6765060  77.6333847  59.3955956  43.1880035  77.6183243  60.1191139
  38.9482880  28.1506462  71.1824799  39.0917473  28.4870396  72.0670700
  38.0349960  27.8640728  71.1804047  38.8661919  28.1559601  71.2765961
  26.2285633  62.3379364  72.1520844  26.9307423  62.4228096  72.7970505
  25.4371223  62.5966492  72.6242371  26.2190437  62.3745766  72.2712173
  66.6202393  67.3042679  63.9860153  66.9999771  66.5919113  64.5003891
  66.0993042  67.8029175  64.6154709  66.6051865  67.2814789  64.1079941
  25.7186584  50.4941025  65.7276993  24.7822933  50.4526138  65.5334549
  25.7623806  50.8133583  66.6290283  25.6234665  50.5237236  65.8031082
  42.1279945  28.2915401  40.8256454  41.2958527  28.7164364  40.6177139
  42.0088615  27.3830853  40.5486069  42.0265465  28.2399731  40.7739258
  38.8883362  37.6973534  32.9027863  38.4901123  38.0276604  33.7081108
  38.7143326  38.3781662  32.2528267  38.8273125  37.8051796  32.9193573
  14.7793884  31.0108814  51.6745834  14.1856375  30.6125984  51.0381393
  15.1155291  30.2728539  52.1830673  14.7519159  30.8897038  51.6609383
  51.7817001  50.1216393  51.5244904  52.4612885  50.7349625  51.8041801
  51.0315094  50.6764679  51.3109245  51.7741699  50.2462120  51.5315399
  31.0781364  64.8060455  57.0874863  30.3155098  64.4517899  57.5447998
  31.4298153  64.0630417  56.5970764  31.0343132  64.6890259  57.0839577
  58.3928146  41.1829872  40.2164803  57.9281502  42.0126801  40.1072502
  58.2347603  40.9381866  41.1282501  58.3264084  41.2453613  40.3020630
  69.7721863  35.8952255  59.5950813  70.5853577  35.5591965  59.2181625
  69.1063995  35.2588806  59.3342628  69.7879028  35.7915306  59.5270729
  54.1127853  33.5532951  87.9526978  53.3750000  33.1252365  87.5183334
  54.6461449  32.8316154  88.2857742  54.0909843  33.4306831  87.9418945
  61.3955116  52.8916092  67.1838303  61.1047173  52.0049019  66.9707184
  61.0410309  53.0564117  68.0575714  61.3266983  52.8146248  67.2542801
  25.0920944  43.8296814  83.3261032  25.2048149  42.8823776  83.2477493
  24.4680061  43.9380760  84.0437317  25.0375614  43.7402191  83.3942719
  76.8436127  46.9023895  58.1209373  76.4796753  46.0175133  58.1488380
  76.8505096  47.1874542  59.0346756  76.8055420  46.8384247  58.2213554
  74.7323303  40.5159721  59.4257202  74.1102524  41.0969505  58.9878654
  74.2192535  40.0890579  60.1118126  74.6112747  40.5324020  59.4521942
  41.2271996  41.1229057  90.2367783  40.7834702  41.9573212  90.0848160
  41.9788055  41.3477211  90.7852097  41.2600327  41.2358627  90.2790527
  39.6577454  47.2081070  40.1035118  39.8646507  46.4150887  40.5980263
  39.2015190  47.7692184  40.7306061  39.6311569  47.1833763  40.2231216
  29.3153934  26.9161491  43.2329636  29.4948578  27.2719135  44.1032829
  30.1017017  27.1168633  42.7253571  29.4183846  26.9754925  43.2716446
  69.8530579  54.5052719  43.5526848  69.6601486  53.5772858  43.6863556
  69.6378326  54.6646919  42.6337204  69.8095322  54.4233093  43.4689407
  23.6153069  62.1550598  50.3867607  23.1951122  62.9803162  50.1446457
  22.8878994  61.5628662  50.5775909  23.4929256  62.1799126  50.3812904
  59.0441513  55.8699989  34.9438477  59.3967094  56.6593475  35.3547783
  59.2274971  55.1709290  35.5714760  59.1012993  55.8796272  35.0545998
  18.4119720  40.8986244  74.5500107  18.7341328  41.3528824  73.7714920
  17.9435024  41.5718727  75.0434723  18.3963680  41.0188637  74.5196152
  44.6196594  26.0744934  69.3402252  44.6935196  26.3835697  70.2431412
  45.2849922  25.3903408  69.2660828  44.6984901  26.0344963  69.4286041
  27.9036732  43.2445869  85.4233856  27.8772278  42.3675652  85.0408096
  27.6578674  43.1139030  86.3392105  27.8746395  43.1371231  85.4802551
  20.9314079  64.7100754  69.8112564  20.7831535  64.3850937  70.6993103
  20.0529537  64.8352356  69.4522476  20.8219185  64.6887665  69.8676758
  32.2810020  41.5630760  51.5687714  31.8088856  42.3392563  51.2673111
  32.1638756  40.9235992  50.8662148  32.2181664  41.5776558  51.4617004
  24.0732536  57.2983475  63.2966309  23.9766312  57.2516174  62.3454704
  23.1960278  57.5091629  63.6164207  23.9694004  57.3158455  63.2293015
  54.8895264  27.4007950  94.2035675  54.9127274  27.0934258  95.1097794
  54.0559998  27.0769749  93.8620834  54.8031120  27.3334846  94.2637863
  58.9721909  38.5186691  53.9854164  59.0811501  39.4581299  54.1329842
  58.1657906  38.2951622  54.4501724  58.8978157  38.5950203  54.0507164
  67.7386856  63.7789345  49.7194061  68.3699493  63.8572464  50.4346695
  67.9357376  64.5180969  49.1440430  67.8270187  63.8661118  49.7343254
  70.4606400  48.2303429  83.6080246  71.0565567  48.4259987  82.8849564
  70.1513062  49.0871506  83.9020004  70.4912033  48.3425789  83.5622635
  50.1584282  65.6276779  37.5580368  49.2296791  65.4447784  37.7001724
  50.3705406  66.3040009  38.2013245  50.0820045  65.6802979  37.6417923
  45.9576187  76.2692871  72.7659302  46.8641129  76.4983978  72.5609741
  45.6145592  75.8985825  71.9528351  46.0177040  76.2541885  72.6573639
  23.6443043  32.3281937  47.8915939  23.8639603  32.4616394  48.8136444
  22.9518566  31.6674347  47.9035378  23.5938854  32.2719612  47.9911957
  72.9063797  36.1943092  60.7363510  72.5375061  35.3199463  60.8614807
  73.8110504  36.0362358  60.4665108  72.9635162  36.0842094  60.7209206
  68.0708542  34.4258499  76.5860214  68.8770218  34.6613503  77.0452194
  68.1415558  34.8639870  75.7379303  68.1643677  34.4976883  76.5445480
  32.1330643  53.3668175  39.8948708  31.7583504  52.6239281  40.3680916
  31.8058758  54.1367607  40.3600273  32.0582123  53.3697014  39.9949417
  48.0030708  39.1862411  50.4692039  47.3881760  39.8350487  50.1268845
  47.7380714  38.3641205  50.0567436  47.9092407  39.1677589  50.3887138
  64.1066742  58.6848755  90.0770264  64.8707047  58.1105843  90.0253067
  63.5658302  58.3023148  90.7679443  64.1304779  58.5828362  90.1451950
  61.4810829  51.3473701  41.2049942  60.6914177  51.1997833  40.6845284
  62.2000504  51.2618675  40.5788918  61.4735413  51.3225136  41.0827217
  38.7403450  47.9401207  94.1560364  39.2705498  48.1690598  93.3926926
  38.1777267  48.7021103  94.2941208  38.7368889  48.0457954  94.0893555
  18.1463413  43.6395340  46.4739876  17.2950592  44.0422211  46.6454353
  18.7104015  44.3703384  46.2210236  18.1157112  43.7604103  46.4652939
  51.5312424  23.0573616  55.9520836  52.1231689  23.3765793  56.6332245
  51.5777779  23.7211266  55.2639847  51.5993271  23.1621876  55.9513435
  59.8302689  30.6671600  82.4582291  59.5172234  31.1372585  81.6854172
  59.1444359  30.7989082  83.1128387  59.7237473  30.7313423  82.4456253
  60.3973656  67.0006180  68.5955505  60.3845978  66.4742889  69.3949585
  59.4970856  66.9668427  68.2721481  60.2999954  66.9408875  68.6463089
  65.0527496  13.5241337  65.8061600  65.0033188  14.1287165  66.5466156
  64.9381256  14.0797663  65.0352097  65.0352554  13.6478605  65.8029099
  27.5615082  65.5785828  67.9263840  26.9858170  65.0536804  67.3702393
  27.7184639  66.3771210  67.4224625  27.5168533  65.6077652  67.8133316
  42.4939766  28.8147850  87.2051620  43.1702042  28.5262413  87.8180923
  42.1921005  29.6517353  87.5581741  42.5338974  28.8732681  87.3081665
  62.8494453  70.0681305  52.5283356  62.1777344  69.6474380  53.0650444
  63.6288033  70.0775909  53.0839806  62.8609238  70.0242767  52.6448250
  43.9148140  46.4957924  56.4312210  44.8277779  46.3240471  56.2004890
  43.9281807  47.3657951  56.8301544  44.0135994  46.5702553  56.4491577
  56.8971176  69.9240646  72.7361526  57.8344765  69.7302094  72.7332687
  56.8310089  70.7929306  72.3399963  56.9900284  69.9960480  72.6935959
  52.5865860  42.8534126  89.5287094  52.6262512  42.0923653  90.1079025
  52.6722069  43.6052513  90.1149216  52.5999451  42.8524323  89.6529922
  65.0406189  40.3168602  86.4433289  65.5580063  41.0467949  86.1031265
  64.6510010  40.6547737  87.2497025  65.0542450  40.4307365  86.4930420
  43.5114441  48.9591599  94.2313156  43.6494713  48.0434265  93.9892044
  43.6607056  48.9821167  95.1765213  43.5420799  48.8639526  94.3062897
  68.5936966  30.7737427  56.6050568  67.9660950  31.3663788  57.0187378
  68.6952286  30.0571480  57.2314873  68.5375977  30.7605228  56.7159767
  43.5444069  38.2179298  91.8796234  42.9749641  38.1827621  92.6482162
  44.1647720  37.5003891  92.0081329  43.5498390  38.1376572  91.9752960
  31.3259258  57.8426170  51.7072945  31.9775848  58.4023247  52.1295509
  31.8073807  57.0491562  51.4730759  31.4467640  57.8176880  51.7273483
  53.3625488  35.8388023  72.9623108  53.4337769  34.9204407  73.2226410
  52.9529800  36.2693901  73.7126999  53.3264694  35.7867851  73.0700989
  72.1617050  57.5455284  73.5524368  71.3160019  57.4926262  73.1072235
  72.5328369  56.6673775  73.4667435  72.1110992  57.4462395  73.4958191
  27.3527031  70.4902496  72.1215286  26.5503330  70.6577301  72.6158829
  27.6472301  71.3570938  71.8421326  27.2985458  70.6005478  72.1444473
  60.1787643  27.3807068  46.2065392  59.3539467  27.7117481  45.8511200
  60.1502380  26.4385014  46.0402031  60.0877609  27.3155308  46.1508980
  57.7475700  35.3416214  45.9888229  57.3975677  34.5919151  45.5074959
  57.0532913  35.9991608  45.9458122  57.6362038  35.3317909  45.9329071
  75.2356644  25.5605927  57.9088402  75.8161163  25.1714401  58.5629578
  74.4788055  25.8637466  58.4103279  75.2168503  25.5514202  58.0320740
  35.1676216  70.9376755  83.4025879  36.0528641  71.1897507  83.6653442
  34.5937119  71.4495621  83.9725266  35.2008247  71.0191498  83.4913864
  47.7368851  62.9072304  57.1147881  48.1505089  62.7556610  57.9645996
  47.5678291  62.0300980  56.7708549  47.7629662  62.7975273  57.1687355
  47.6521034  14.8774204  61.7485657  47.0271263  14.6281414  62.4293709
  47.7028885  14.1107492  61.1777153  47.5908699  14.7690773  61.7602921
  13.0635023  49.6169662  60.3284760  12.8092813  49.7603111  59.4168549
  13.0334854  48.6666298  60.4389000  13.0331907  49.5309067  60.2430344
  36.8785744  73.0188751  65.5155182  36.6753044  73.4627914  66.3388367
  36.2901955  72.2640457  65.4987869  36.7941513  72.9857178  65.6015320
  52.0933456  55.4530792  72.4402618  52.2845573  56.3288498  72.1045532
  52.7181816  54.8830605  71.9920578  52.1803703  55.4856873  72.3566666
  25.4255695  19.3121471  62.8168983  26.2795658  19.2191200  62.3946800
  25.2422543  18.4456768  63.1800194  25.4970913  19.2098255  62.8105965
  51.3963509  38.4551697  37.3599739  52.1589966  38.1311340  37.8391418
  50.6856613  37.8667336  37.6147232  51.4018898  38.3578606  37.4382401
  41.8486061  49.5099945  85.4630203  42.6872025  49.8513107  85.7736511
  41.3267021  49.3975334  86.2574997  41.8823776  49.5343971  85.5808716
  17.1769371  36.7908974  83.4240494  16.4190826  37.1284485  83.9014893
  17.3778801  37.4714775  82.7816544  17.1175480  36.8994751  83.4064560
  66.5212708  48.9500122  56.3782272  67.4596710  49.1069756  56.2733688
  66.3365479  49.1987610  57.2838936  66.6016388  48.9932785  56.4636269
  64.9512558  23.2662830  72.5575867  64.7409744  24.1089916  72.9598999
  65.7960968  23.0240173  72.9367752  65.0189285  23.3303165  72.6409225
  56.2869072  73.8431015  79.1090393  55.8166084  74.0503006  79.9165802
  56.7776718  73.0475388  79.3150787  56.2890892  73.7803574  79.2171249
  54.1996765  55.7248344  78.5890808  54.8952560  56.0225105  79.1754150
  54.4643555  54.8414459  78.3325653  54.3020782  55.6623726  78.6242523
  47.7976418  58.4285545  71.6449814  47.1190453  57.7741814  71.4790421
  47.4728928  58.9252167  72.3960419  47.6906433  58.4117393  71.7073822
  37.3749695  15.5882158  70.9008179  37.1417542  15.4557867  71.8196793
  37.1159592  14.7745352  70.4683075  37.3224792  15.4873209  70.9526825
  38.3706207  47.8921165  75.8243790  37.9664726  47.9004326  76.6920319
  38.4548035  48.8164787  75.5904922  38.3365021  47.9915810  75.8919601
  34.4781799  61.9238548  88.7650146  35.3030472  62.4080772  88.8017807
  34.6785507  61.1489258  88.2400665  34.5875130  61.8928528  88.7129517
  35.1713524  26.9740810  57.6088066  36.0063896  26.5578556  57.3950195
  35.3788910  27.9059849  57.6774788  35.2825317  27.0290737  57.5933304
  25.7363014  47.5422745  74.0139389  25.5229225  48.3033600  73.4740677
  25.8439522  47.8971710  74.8963699  25.7250271  47.6612854  74.0504684
  56.9976845  63.7522736  53.2012558  56.9322968  64.6856995  53.4029312
  57.8600883  63.4963913  53.5283928  57.0826797  63.8245277  53.2576485
  42.0293007  15.9541101  43.1970406  42.9401855  16.0004768  42.9065742
  41.9054718  15.0398550  43.4520607  42.1132317  15.8615570  43.1932602
  44.1995621  22.9619579  90.9483795  44.8629875  23.4180851  91.4661102
  44.6968803  22.3436127  90.4130707  44.3233452  22.9446583  90.9465027
  56.8482475  26.5957584  89.4381256  56.8939133  25.7951660  88.9154434
  56.6948776  26.2897644  90.3320312  56.8367615  26.4777508  89.4777145
  64.3373108  57.7052078  82.8913345  64.2216492  57.2759094  83.7390060
  65.1319504  58.2287903  82.9944611  64.4097137  57.7152634  82.9927292
  74.1580658  29.7133446  54.7617912  74.6210403  29.4273357  53.9743347
  73.3474426  30.1033745  54.4346733  74.1209946  29.7244377  54.6429291
  54.4762344  58.2338028  84.2236786  54.1492386  58.5725517  85.0570831
  54.9921188  58.9527817  83.8587646  54.4963760  58.3465996  84.2736435
  80.3827667  40.3131447  70.1279221  80.7143707  40.8103600  69.3802261
  81.1683273  40.0446739  70.6044083  80.5018997  40.3375397  70.0989990
  67.5854263  35.2487831  44.7514610  67.7981186  35.7374420  45.5465775
  68.4232712  35.1511536  44.2990074  67.6974564  35.2904816  44.7880058
  35.7254829  65.8471527  82.3583145  35.4353867  66.7535706  82.4607391
  36.6807938  65.8960190  82.3932877  35.7964211  65.9490280  82.3729706
  53.1810226  43.7932510  62.7158585  53.5588913  43.9135094  61.8446617
  52.2647171  43.5709839  62.5508995  53.1236000  43.7823753  62.6053619
  36.3050957  27.6054306  70.7123032  36.0046349  26.9806118  71.3722687
  35.6968269  28.3409901  70.7843857  36.2081871  27.6172409  70.7903671
  21.9263210  43.7809525  55.7606659  21.7414589  44.4897804  55.1445312
  22.4103851  44.2014961  56.4713402  21.9582291  43.9013901  55.7707481
  44.9819603  39.9017792  29.5344563  44.3398247  40.5825500  29.3333435
  45.3839912  40.1866608  30.3550949  44.9563560  40.0047569  29.6005230
  33.3543968  59.0745811  75.3101120  32.5350304  59.5655212  75.3721466
  34.0292854  59.7009010  75.5717926  33.3389893  59.1937294  75.3446350
  73.1991272  26.5403538  79.2270889  72.4068146  26.0032654  79.2264099
  73.1451950  27.0457592  80.0381927  73.1088867  26.5369740  79.3135147
  22.1377831  33.6657982  75.2150192  21.4002132  34.2364120  75.4309464
  21.7460155  32.9432907  74.7243729  22.0173492  33.6495972  75.1857224
  27.0384827  63.2143631  57.1413193  27.8645782  62.9615669  57.5534973
  26.5409584  62.3987770  57.0820312  27.0735226  63.1004295  57.1789513
  59.3968048  64.6508865  51.0468140  58.5410614  64.9550781  50.7444916
  59.9214706  65.4479446  51.1220284  59.3614998  64.7683258  51.0225983
  23.8910122  26.1728382  56.5866661  24.4668789  25.4412212  56.8088036
  23.1006870  26.0215168  57.1050491  23.8681431  26.0786800  56.6656380
  19.9631367  31.4086323  61.4600372  19.9719906  32.3542519  61.6082001
  20.7357216  31.2436390  60.9195518  20.0464706  31.4918785  61.4181976
  23.3498726  47.4909744  81.0693817  23.8297024  47.4362793  80.2429428
  23.9452515  47.9497070  81.6621094  23.4645348  47.5340614  81.0444565
  53.0798607  61.2089691  63.3141975  52.5373840  61.3421783  62.5368919
  52.8003578  60.3608437  63.6588593  52.9922066  61.1327324  63.2680626
  60.4399261  23.5495682  43.5065689  61.1979980  23.7029095  42.9426193
  59.6863937  23.7780285  42.9622993  60.4404106  23.5902843  43.3883858
  24.1544609  58.3592606  75.9917526  24.4174023  58.2800980  75.0747833
  23.2016106  58.4451180  75.9611282  24.0808887  58.3599739  75.8907013
  40.5791435  38.1419258  84.0374222  40.1544228  37.7674713  84.8091888
  40.2720871  39.0481567  84.0110703  40.5011063  38.1986351  84.1169128
  55.6032867  59.6394348  59.3714104  56.4565773  59.7544441  58.9531975
  55.6510506  58.7748032  59.7792816  55.6993790  59.5594940  59.3703079
  42.0273666  19.2399540  67.6171036  42.7647858  19.2613811  67.0072021
  42.2701340  18.5767612  68.2632217  42.1318970  19.1715145  67.6209641
  27.9229813  30.0102158  69.2955704  28.5137234  30.1380787  70.0378036
  28.2851887  30.5630493  68.6031799  28.0246048  30.0828056  69.3008881
  30.4990425  54.0169067  76.9510651  30.4070263  54.9015465  76.5972595
  29.6577663  53.8383102  77.3712921  30.3995152  54.0922012  76.9581528
  48.4599266  53.4144363  79.2230606  48.7439537  52.5234108  79.0190201
  48.1660843  53.3697090  80.1329422  48.4588814  53.3146477  79.2983322
  54.2594643  12.4780931  69.5205688  54.2821999  12.9779158  68.7045517
  55.1802406  12.3470240  69.7468948  54.3600807  12.5174179  69.4576874
  49.3019676  68.9300919  40.9519615  49.9510574  68.3553848  40.5462265
  48.5464020  68.8895569  40.3656921  49.2906113  68.8644791  40.8461723
  52.5099678  63.9039230  92.1123352  53.3056717  64.4074783  91.9405365
  52.8239861  63.0780754  92.4805756  52.6283112  63.8695526  92.1332855
  34.5496101  65.2630157  73.5846100  34.1232262  65.9427414  73.0626907
  33.8357086  64.8526382  74.0726395  34.4280090  65.2917404  73.5809937
  35.4676857  28.0724049  92.2800827  34.5750351  28.2214527  92.5918427
  35.8167610  28.9500217  92.1246185  35.4097176  28.1818905  92.2967529
  63.2935448  51.4896774  60.7604599  63.5976791  51.1689148  61.6094856
  63.8730240  52.2248535  60.5606003  63.3877754  51.5338707  60.8296890
  31.0381565  37.0195045  95.1106186  31.4209957  37.2677002  94.2691498
  31.1416435  37.7968826  95.6594467  31.0900192  37.1288757  95.0794067
  71.6433487  48.9674759  58.3635025  72.1806641  49.7488213  58.2330208
  72.2414169  48.2366638  58.2071114  71.7644272  48.9728661  58.3329086
  26.8117523  62.9435005  80.8820419  27.4028778  62.2431717  81.1583405
  25.9746628  62.5046120  80.7307434  26.7855225  62.8220139  80.8953705
  52.3888206  52.0035934  78.1607742  52.3751831  51.0524673  78.2675781
  51.9616852  52.3392563  78.9488907  52.3418159  51.9379578  78.2562103
  29.1058273  36.3887901  34.8160782  28.2505779  36.1240044  35.1547089
  29.6663303  35.6259880  34.9582100  29.0743942  36.2792053  34.8673477
  37.6448975  61.1896172  76.3566589  37.4770813  61.0926857  77.2940369
  38.4103050  60.6388702  76.1921616  37.7086258  61.1205482  76.4390793
  26.9050312  51.2759247  88.1437836  26.8572502  52.1300087  88.5733032
  27.8424683  51.0969925  88.0700989  26.9999046  51.3479233  88.1817245
  30.1393814  49.4704628  37.7233772  30.4971943  48.6247444  37.4532547
  30.8373394  50.0974350  37.5336761  30.2519703  49.4471359  37.6743431
  41.7705345  24.5257111  73.5139771  40.8920708  24.6576595  73.8705292
  42.2528992  25.3124008  73.7682953  41.7282944  24.6236763  73.5791245
  21.4585571  57.3331757  64.2622604  20.9388962  56.6009521  63.9305496
  21.1748314  57.4361267  65.1706314  21.3728828  57.2660713  64.3237610
  61.7549210  20.5999432  80.9263306  61.1718445  20.3579826  81.6458511
  62.5246315  20.9722385  81.3566437  61.7748222  20.6138420  81.0489502
  73.4320221  49.1989174  85.4031448  73.7839279  48.6742554  86.1222534
  72.9963303  49.9342613  85.8340530  73.4230881  49.2213860  85.5257874
  38.8530540  21.0148430  74.9438248  38.2861366  20.8785076  74.1847153
  38.2506828  21.0711746  75.6855850  38.7283592  21.0063114  74.9419785
  56.1924210  27.8011646  48.1749992  55.5523834  27.9810905  48.8636322
  56.7767982  27.1459789  48.5564003  56.1864853  27.7504826  48.2891083
  38.7217674  16.7255821  53.8161049  38.0196877  16.9288940  53.1980553
  39.3266830  17.4637718  53.7427216  38.7114029  16.8259850  53.7423706
  44.9867096  43.5348473  80.0401611  44.3738174  43.4177208  80.7660217
  45.4286385  42.6894646  79.9610519  44.9684792  43.4322052  80.1091309
  41.2209396  74.2900620  52.4641151  40.8549614  74.0031509  53.3007622
  41.6190872  75.1392365  52.6554642  41.2243690  74.3500214  52.5737419
  57.9701080  31.8914375  72.5288544  57.1996422  32.4576378  72.5739365
  58.0410805  31.6567802  71.6035843  57.8955116  31.9267941  72.4349899
  58.9753990  70.2587738  55.7996902  59.0746613  71.0072556  55.2113380
  59.0451813  70.6334305  56.6777534  58.9934273  70.3785477  55.8305855
  74.6792831  38.2568359  57.9955406  74.6621017  39.0908699  58.4649277
  75.1356659  38.4519730  57.1770859  74.7261200  38.3665886  57.9583130
  64.0339203  22.3041801  81.9237595  64.6833878  21.7626324  81.4752655
  64.0970688  23.1579113  81.4955215  64.1099091  22.3374710  81.8302612
  62.8694572  30.2133732  46.5276184  62.6328583  29.6408424  47.2573166
  62.1577988  30.8520012  46.4837570  62.7683334  30.2204208  46.6007576
  68.1300659  23.9958916  66.4793243  68.8419037  23.9320374  67.1160583
  67.9691544  24.9355488  66.3933868  68.1888123  24.0892887  66.5380630
  38.8851128  66.6493912  85.1749954  38.9124107  66.6700058  86.1315842
  39.4714203  67.3555832  84.9033890  38.9505501  66.7268982  85.2480469
  20.8392029  57.3190727  78.8860626  21.1620960  57.8935051  78.1918030
  20.8899632  57.8511543  79.6801300  20.8790512  57.4370728  78.8967056
  22.5404282  64.6045837  50.1301918  22.1603737  64.8438721  49.2848892
  23.3372669  65.1313019  50.1922455  22.5848732  64.6862717  50.0466652
  67.3983765  48.6890106  52.3410912  67.3344345  49.5178680  51.8666039
  67.8463135  48.0996094  51.7343102  67.4393234  48.7145462  52.2257843
  48.4851608  11.9476185  61.1375275  49.2223434  12.1145954  61.7248192
  48.1882629  11.0678148  61.3699722  48.5321121  11.8716011  61.2249451
  28.5241089  64.4619293  70.2928772  27.9239197  64.6218872  71.0211792
  28.0654316  64.8031693  69.5251465  28.4111900  64.5153809  70.2886734
  67.0818634  64.8393631  57.6513481  67.8464813  65.1973267  57.2002869
  66.3482285  65.3658371  57.3338051  67.0851669  64.9336853  57.5693855
  43.7556381  53.5582657  82.8188629  44.4287109  53.0982056  83.3204117
  43.0278511  53.6604195  83.4321518  43.7498055  53.5200996  82.9377518
  50.3850136  57.4917717  43.5594940  50.1013565  58.1975136  42.9783783
  51.1859207  57.8232193  43.9655991  50.4401741  57.6023788  43.5408287
  35.9111023  34.6153336  31.6424141  35.8586311  35.5382004  31.3938370
  35.8088226  34.1391411  30.8183918  35.8945999  34.6629677  31.5280323
  31.5273914  15.3205748  72.0332413  31.3643532  14.7416534  71.2885895
  32.1416931  14.8352137  72.5839539  31.5755138  15.2070789  72.0125580
  44.7498283  17.6813679  44.7047195  44.7780113  17.0294800  44.0043755
  44.6823235  17.1663589  45.5087318  44.7456322  17.5569286  44.7157745
  68.8061218  49.3596764  38.0160370  69.3760300  48.6080704  38.1788864
  68.2168884  49.0672493  37.3206787  68.8040619  49.2483406  37.9592514
  38.7608719  75.1543350  51.7396317  39.6392632  75.1993713  52.1172981
  38.1780739  75.3969650  52.4591522  38.7923965  75.1850128  51.8566360
  32.9455299  60.2092552  85.0085373  32.1112175  60.4979973  85.3783798
  33.6073761  60.5798302  85.5923767  32.9271393  60.2795677  85.1102448
  43.6393318  63.6410751  73.2624054  43.1605835  62.9278183  72.8401566
  44.1761551  63.2089157  73.9267044  43.6455269  63.5189247  73.2882233
  20.2465706  37.2921906  65.9177094  20.3924255  38.2367477  65.8650665
  20.6206493  36.9465408  65.1072617  20.3020172  37.3560600  65.8256683
  62.7350502  60.6313515  63.2757301  62.1932869  61.3064842  62.8671684
  62.2581291  60.3895073  64.0696411  62.6264153  60.6775589  63.3168221
  49.3062515  77.4273987  57.8993912  49.3551064  76.5113983  58.1728668
  49.3678169  77.9244919  58.7150764  49.3180275  77.3827286  58.0155411
  70.0607147  52.7758446  78.0877533  70.8022385  52.1705589  78.0914764
  69.5051956  52.4784889  78.8083115  70.0805511  52.6795845  78.1649933
  51.2895851  46.9032211  38.6854858  51.3324776  47.7876472  38.3219147
  50.3895950  46.6207695  38.5227966  51.1981812  46.9674149  38.6293640
  23.9958858  28.5002346  63.4344559  24.7479172  28.3131008  63.9962959
  24.0103664  27.8058815  62.7757492  24.0776291  28.4062328  63.4241257
  53.5217247  56.7673187  63.8497314  52.9937706  56.1455002  64.3505707
  54.0258636  57.2409019  64.5113907  53.5191841  56.7515106  63.9737015
  34.6458549  55.3483238  66.7977142  34.2568588  56.2089272  66.9535141
  34.1085548  54.7459297  67.3121643  34.5470734  55.3758621  66.8691940
  56.7147293  10.4625921  63.4233322  57.6539993  10.5454884  63.5880356
  56.3052063  11.0163231  64.0880966  56.7712212  10.5304832  63.5117874
  58.8452911  56.1145401  79.5680847  58.2632751  56.8618698  79.7059021
  59.5073242  56.1967697  80.2545090  58.8538246  56.2030067  79.6559830
  36.0105743  70.3088989  65.8390198  36.8070488  70.0438461  65.3790131
  36.1387901  70.0016174  66.7364426  36.1091843  70.2478638  65.8856659
  41.6086197  46.3437309  38.3606300  41.0505142  46.7308769  39.0350685
  41.5296173  45.3996315  38.4972649  41.5406761  46.2843361  38.4471245
  58.0808220  60.2943726  54.6333656  57.4023399  59.6236801  54.5554771
  57.6615372  61.0038033  55.1203346  57.9637566  60.2985039  54.6769905
  32.4062233  62.1710052  71.8359833  33.0412064  61.6327667  71.3634109
  32.6403542  63.0712814  71.6103439  32.4989090  62.2096138  71.7615280
  23.8011417  52.8643150  89.0244675  24.5700035  53.1672478  89.5074997
  24.1181717  52.1210709  88.5113297  23.9169426  52.8173599  89.0212555
  71.4811935  58.9756966  51.9503555  71.7533646  59.2596664  51.0777054
  72.1196976  59.3740540  52.5418434  71.5783081  59.0484619  51.9203720
  28.2413807  36.4978142  53.6794815  28.5462246  36.1463928  54.5160255
  27.6280708  37.1920509  53.9205589  28.2084866  36.5343704  53.7943993
  16.7302876  38.8997421  53.1200485  17.1177597  38.1022034  53.4806442
  16.3554955  38.6265335  52.2827187  16.7316399  38.7855568  53.0692101
  21.6520195  48.7535744  86.7566681  22.0914268  48.9562569  85.9307861
  20.9954605  49.4432449  86.8541946  21.6288624  48.8487358  86.6789932
  21.5182705  36.0502930  82.7197113  20.7926311  36.2381401  83.3150253
  21.8579636  36.9116135  82.4768829  21.4771118  36.1621780  82.7573013
  48.7484703  58.0911026  93.2112045  48.8333855  57.2241364  92.8144760
  49.0121002  58.6979065  92.5194550  48.7856407  58.0633583  93.0951233
  32.8709450  30.4169064  82.9444504  31.9414425  30.6398697  82.9948959
  33.0635948  30.0016117  83.7850723  32.7923660  30.3963966  83.0394745
  69.4374390  60.3932228  83.7844467  69.6035614  61.1514320  83.2243118
  68.5665054  60.5509186  84.1489105  69.3622818  60.4908943  83.7635803
  68.8210754  28.5282955  57.9468575  69.4408493  28.3300762  58.6488724
  69.0691910  27.9387283  57.2347641  68.9136276  28.4442844  57.9457855
  47.9849739  32.7495651  30.6240826  47.0441399  32.7986259  30.7933655
  48.2786636  31.9872665  31.1229572  47.9159622  32.6735077  30.6953354
  42.3038025  29.9566345  66.6499329  42.4040947  29.5022526  67.4864197
  41.3693047  29.8922997  66.4529572  42.2148438  29.9013176  66.7181320
  24.6730900  64.6375809  57.5861473  25.4344063  64.0573959  57.5900192
  24.9078426  65.3367004  56.9759369  24.7793121  64.6502609  57.5214844
  29.3959923  31.8566399  55.6949158  29.9726639  31.9778423  54.9406013
  29.5947247  30.9745636  56.0090485  29.4786835  31.7754993  55.6479759
  33.4419594  58.8660927  82.5184860  33.2489052  57.9308510  82.5839539
  33.0002289  59.2552414  83.2732544  33.3742638  58.8078537  82.6059570
  32.8636818  47.3730392  32.4486542  31.9701920  47.5293694  32.7543831
  33.3951874  48.0097275  32.9265251  32.8250771  47.4576073  32.5322189
  55.5007820  20.5192661  57.6127014  55.2839508  20.0636234  56.7993088
  55.4127464  19.8510246  58.2923584  55.4682693  20.3994141  57.5984383
  19.0069447  58.6654510  48.9410210  18.5771313  58.1110420  49.5922661
  18.6763744  58.3480949  48.1006432  18.9258556  58.5724869  48.9208527
  52.9663353  16.6495953  75.7991409  52.6773987  17.5608463  75.8478088
  53.4687119  16.6007347  74.9858322  52.9890976  16.7415619  75.7175980
  43.0548515  22.2575817  74.5125046  42.5627975  21.9414158  73.7547760
  42.5655746  23.0233288  74.8132858  42.9502029  22.3055248  74.4637756
  47.4581337  16.7794094  47.0363731  46.8492966  16.2129765  47.5104027
  47.4683228  17.5939083  47.5390854  47.3942909  16.8058643  47.1405334
  70.3761368  47.9129486  48.6962280  71.2515717  47.5274544  48.6610489
  70.0490112  47.8466530  47.7991066  70.4346085  47.8647690  48.5968056
  30.4150391  46.9919052  64.0441437  31.0871201  46.9910202  64.7257156
  29.6519661  47.3924026  64.4607391  30.4053345  47.0345192  64.1612549
  50.6180229  47.6040955  50.1713982  51.1547241  48.1561165  50.7401276
  51.2462387  47.1810226  49.5860939  50.7422523  47.6178474  50.1696320
  72.7631302  39.8206329  66.2811356  72.8388519  40.6469421  66.7583237
  73.2935638  39.9487305  65.4947128  72.8277664  39.9224129  66.2481537
  60.8455009  50.6000290  73.5588684  60.8420448  51.4569740  73.1324081
  60.0998650  50.6278687  74.1584396  60.7656174  50.6943855  73.5773315
  47.9405937  33.3566246  35.6843529  48.1449585  32.4832077  36.0184250
  47.4981918  33.7938766  36.4118996  47.9152069  33.3101120  35.7975655
  40.2834282  62.5412521  79.2328644  40.1469803  62.5479012  80.1802597
  40.1432304  61.6295776  78.9770737  40.2539253  62.4447403  79.3066177
  64.7802734  63.9974785  45.1313896  65.2146530  63.1445999  45.1194191
  63.8725471  63.8007278  45.3627930  64.7297974  63.8855476  45.1547890
  61.6241531  74.2796555  57.8923073  62.2405891  73.6440048  57.5287476
  62.0236969  74.5560913  58.7170372  61.7324982  74.2413483  57.9414864
  18.8714428  46.8561249  53.9891129  19.0168972  46.4677162  54.8517914
  17.9699097  46.6210670  53.7695312  18.7908134  46.7896385  54.0576935
  42.7412910  68.3251114  85.3569412  42.7436829  68.3471603  86.3138809
  43.3823929  67.6510925  85.1312866  42.8099136  68.2555847  85.4349213
  55.5094719  59.4352493  67.7436600  56.1079979  60.0216293  68.2064362
  54.6408615  59.6775322  68.0646667  55.4806709  59.5236206  67.8272400
  35.3933029  31.0779781  73.5440292  35.4295540  31.9486561  73.1480026
  35.5495033  30.4768715  72.8156662  35.4138260  31.1067257  73.4241180
  29.0805264  35.1406441  42.6964874  28.4021301  35.7343864  43.0181694
  29.3430920  35.5110664  41.8538246  29.0361824  35.2434654  42.6409264
  18.9925213  58.4911423  64.2228165  19.9283695  58.3181572  64.3252716
  18.8263512  59.2492867  64.7830276  19.0746021  58.5535469  64.2934875
  64.4877853  22.5086880  78.2737198  64.3143921  21.5693913  78.2113419
  64.2428284  22.8549652  77.4156265  64.4431763  22.4454479  78.1755600
  31.3909264  49.1996498  59.1185532  32.1862564  49.6573753  59.3909035
  31.5847778  48.2740097  59.2663460  31.4964142  49.1497498  59.1633606
  39.1346703  70.2747879  52.9866905  38.5018730  70.4279861  52.2850304
  39.9193115  70.7475128  52.7090149  39.1508636  70.3415375  52.8822556
  15.2794714  51.0955162  79.7801132  16.1853580  51.2506065  80.0475922
  14.7845249  51.0952301  80.5994110  15.3232946  51.1120224  79.8960037
  65.5951614  36.5316505  40.0696487  65.8601303  35.9010048  40.7392082
  65.0255051  36.0335159  39.4834938  65.5626678  36.4112740  40.0785446
  41.8191032  44.7204323  99.9701462  42.2500229  45.3951912 100.4947815
  41.4152603  44.1382065 100.6136932  41.8219910  44.7303009 100.0947189
  42.3125839  66.3461761  80.8917542  42.1796722  67.2933273  80.8534241
  41.4575615  65.9753036  80.6735306  42.2072296  66.4076309  80.8643951
  36.1254616  35.6885185  75.7645264  36.8229599  35.1765213  76.1738968
  35.3991318  35.6440125  76.3863754  36.1223869  35.6291733  75.8744965
  77.4877930  41.6412735  59.8198738  78.3409653  42.0749245  59.8034935
  76.9768524  42.1418571  60.4559441  77.5242844  41.7409019  59.8859558
  45.9130707  57.2163658  47.1178360  45.0976181  57.6907501  46.9558716
  46.3017120  57.1049271  46.2502136  45.8675537  57.2550697  47.0080376
  30.8493290  29.7392101  90.9405670  31.6670628  29.5488396  91.4002457
  30.7701454  30.6924171  90.9774551  30.9280891  29.8205605  90.9935226
  41.5119247  24.8167152  81.4471893  41.9658394  25.2289429  80.7121582
  40.8112106  25.4295425  81.6700592  41.4856071  24.9260292  81.3925705
  39.0921326  18.7642326  79.5752640  38.6081314  18.0133476  79.2315369
  39.4210167  18.4689140  80.4242935  39.0755920  18.6526642  79.6291504
  35.2999268  29.1985302  50.7316017  35.9823036  29.1215782  50.0647659
  34.7406502  29.9105167  50.4209328  35.3130531  29.2662525  50.6273613
  56.4894753  26.8331318  60.0097847  57.2618065  26.8301582  59.4443436
  56.5981636  27.6090832  60.5596199  56.5834274  26.9155636  60.0081215
  31.8978786  47.8685760  77.3360062  31.1566429  48.2705956  76.8830414
  31.4970551  47.2803383  77.9759674  31.7760887  47.8487167  77.3559494
  36.7606277  51.8343849  38.0000000  37.6369209  51.4628334  37.8985481
  36.3896217  51.3713188  38.7511063  36.8145103  51.7453804  38.0692825
  60.8513145  33.2220421  94.3735962  61.6559906  32.8952942  94.7760468
  60.7577209  34.1119270  94.7135544  60.9271469  33.2820969  94.4527664
  30.6064816  65.0272369  44.5471573  29.6554394  64.9491501  44.4719810
  30.7631645  65.1540604  45.4828911  30.5217705  65.0324326  44.6389313
  34.1576653  32.3635101  61.1943092  33.4422874  31.8375797  61.5518951
  34.1883659  33.1387939  61.7548676  34.0846481  32.3901024  61.2922211
  65.6067886  30.8481255  49.7786674  66.4658203  31.2656517  49.8416901
  65.0955124  31.2444534  50.4841805  65.6438751  30.9349155  49.8606262
  72.6933441  36.6593513  77.3100052  73.3176727  36.1105270  77.7845993
  73.1100082  36.8187180  76.4631119  72.8043594  36.6178169  77.2703018
  14.0593910  58.2063408  61.6599159  13.4719925  58.0926781  62.4070930
  13.5017185  58.0701981  60.8939514  13.9372787  58.1797028  61.6579132
  48.5768318  27.9884624  79.0885468  49.5152893  27.8071823  79.0369263
  48.2842255  27.9978714  78.1772156  48.6457062  27.9701328  78.9858551
  22.6444378  32.1232986  57.4589806  23.2624454  31.8092403  56.7989273
  22.3733177  32.9850044  57.1424561  22.6814308  32.1817017  57.3548355
  69.9751892  21.6847382  61.6050644  69.3708115  21.9501781  62.2982445
  69.4846649  21.8209667  60.7944756  69.8584290  21.7275734  61.5925446
  39.6329880  68.1726151  77.2044525  40.5690956  68.3552246  77.1232910
  39.5904388  67.2552795  77.4744873  39.7282753  68.0942612  77.2245941
  18.3405514  39.0808258  43.5208206  18.5325546  39.6466713  44.2686081
  17.6948586  39.5694008  43.0103264  18.2921696  39.1932716  43.5461273
  34.2575035  19.8985043  70.3864288  34.8925629  19.1884212  70.4797668
  34.4200706  20.4658222  71.1400604  34.3425636  19.8832798  70.4767532
  13.2450485  43.2182503  60.1185226  13.4073114  43.0064888  61.0377960
  14.1176863  43.2932281  59.7323685  13.3554115  43.2036629  60.1753769
  58.4541130  52.1489639  81.4007797  57.7847786  51.5158539  81.6603851
  58.3138504  52.8972664  81.9809570  58.3677788  52.1612473  81.4903336
  47.9723625  18.2705173  42.3811150  48.3112602  17.3847752  42.2513351
  48.0456581  18.4192657  43.3238411  48.0163193  18.1919231  42.4678078
  59.0032349  40.3701324  74.4833984  59.1254730  39.4215851  74.4440613
  59.8877640  40.7216072  74.5848923  59.1105957  40.3064575  74.4900284
  51.6707802  65.4366913  88.6186295  51.1867027  64.8071823  89.1530685
  51.0749092  66.1799850  88.5254364  51.5556145  65.4488220  88.6656876
  61.9979897  44.0308151  47.6016388  62.8270035  44.4617386  47.3936119
  62.2201538  43.1019020  47.6648293  62.1100883  43.9777107  47.5861931
  20.7063408  33.7421341  56.1393433  21.2732563  33.4077606  55.4443398
  20.4634628  34.6210518  55.8482399  20.7408962  33.8002052  56.0341835
  65.5326462  62.8611183  66.8061752  65.9440765  62.7824059  67.6668549
  65.1314468  63.7301712  66.8110733  65.5337372  62.9454002  66.8984833
  16.6702518  37.0797348  76.3912735  16.9367104  36.1644211  76.3050232
  15.9017792  37.0527802  76.9613190  16.6167164  36.9792480  76.4428635
  58.0925751  75.7837067  62.7146378  57.5054359  75.5862579  63.4443703
  58.3195267  76.7061005  62.8326492  58.0541649  75.8610153  62.8050423
  38.4332886  45.7234993  36.5643425  38.2109108  46.6544838  36.5572662
  38.1563301  45.4045639  35.7053871  38.3800392  45.7887688  36.4719887
  66.6690674  31.1581974  74.7116394  66.5421753  30.8343563  75.6034088
  65.8059998  31.0833015  74.3045425  66.5634995  31.1156750  74.7633286
  36.5149727  39.2360001  66.6301270  37.3045197  39.6932793  66.9195023
  35.8176003  39.5891418  67.1825714  36.5247993  39.3224220  66.7198944
  74.1584244  29.8203583  78.8977051  73.8783569  29.4367657  79.7287598
  74.4075623  29.0692959  78.3591309  74.1551208  29.6993580  78.9288940
  27.6733456  53.3323555  42.9342308  26.9494267  52.8292923  43.3071899
  27.6494598  54.1680450  43.4003677  27.5935993  53.3678284  43.0237122
  60.6534119  35.9035454  58.0396194  61.3621597  36.3173637  57.5470085
  59.8532524  36.2523537  57.6468010  60.6436653  35.9848747  57.9451981
  33.5391159  59.4642410  65.2474213  32.6270294  59.5546036  64.9714355
  33.5443420  58.6872673  65.8064499  33.4424057  59.3910179  65.2776031
  54.9167900  60.6702919  50.5147896  55.8547974  60.7547607  50.6857758
  54.8036232  59.7588844  50.2450485  55.0047531  60.5821075  50.5042572
  26.3673553  58.3118172  55.0738144  26.3728600  58.5323372  56.0052490
  26.0358200  57.4144287  55.0420952  26.3325863  58.2396355  55.1697617
  24.5253468  31.4483070  55.3586006  25.2953243  31.9143162  55.6844864
  24.8142128  30.5398903  55.2716103  24.6382637  31.4011269  55.3840752
  63.8263855  23.8791046  61.0219460  63.1781006  23.2589779  61.3557091
  64.3096695  23.3865395  60.3585854  63.8087921  23.7604446  60.9867973
  26.0550232  52.1857033  84.3215408  26.3028564  51.2848282  84.5294571
  26.0798016  52.6412239  85.1630325  26.0840950  52.1382103  84.4334488
  64.7632904  21.1537037  54.8693199  64.3865051  20.8958588  55.7106171
  64.6847916  20.3722458  54.3221512  64.7147369  21.0428715  54.9006844
  68.9879379  20.9100895  53.8259239  68.5381851  21.4802513  53.2023277
  68.4685059  20.9747677  54.6273270  68.8845825  20.9777889  53.8448868
  55.0806084  16.0096474  69.9001694  54.5163612  15.5839815  69.2546768
  54.8555870  16.9380627  69.8398056  54.9964409  16.0632610  69.8248978
  59.8193436  43.2449188  93.2774429  58.9576721  42.8293915  93.2444077
  59.9992790  43.4955673  92.3713379  59.7466431  43.2273369  93.1772919
  40.9762383  43.3573570  30.3299904  41.5366325  43.5626945  31.0783405
  40.4214516  44.1305466  30.2269344  40.9768372  43.4617081  30.3988056
  16.6287880  63.7546272  63.6813202  16.2511959  62.9736519  64.0859604
  17.0252609  63.4363060  62.8703270  16.6308022  63.6373978  63.6379852
  33.8021774  19.4245644  80.3688660  34.4089508  19.1715298  81.0645828
  33.1673851  19.9961109  80.8008423  33.7991905  19.4585323  80.4891205
  57.3661728  48.8909340  91.7364426  57.3545837  49.0499535  92.6802673
  56.4513474  48.7225571  91.5106735  57.2673798  48.8899384  91.8130188
  52.0406494  60.7938805  70.7164001  51.1578674  61.1542244  70.6322403
  52.3532639  60.7130432  69.8153076  51.9798470  60.8236885  70.6113358
  35.2200546  53.4316216  81.4276199  34.4559937  53.0414391  81.0031281
  35.2093048  54.3464432  81.1461792  35.1374283  53.4875679  81.3523407
  32.0874100  60.0571098  61.1188850  31.8886814  60.9212761  60.7583923
  32.8295555  59.7462044  60.6004333  32.1453629  60.1161118  61.0251541
  44.9747963  29.5655880  59.4828606  44.8712082  30.3524227  58.9477043
  44.3025932  28.9657669  59.1594658  44.8920670  29.5855312  59.3913040
  26.5107231  24.3769073  54.8298836  26.2233143  24.7503777  53.9967308
  25.7917442  23.8038673  55.0962067  26.4034004  24.3556252  54.7694359
  61.3159332  28.9529095  39.8246651  61.0931091  28.1150131  40.2302589
  62.0349159  29.2930927  40.3571815  61.3688431  28.8998337  39.9247055
  22.8671112  27.7969894  54.7700615  23.3285580  27.4643478  55.5398979
  22.4225388  27.0306835  54.4076233  22.8689098  27.6797962  54.8135071
  55.7212753  47.3389015  79.1217804  55.9546242  47.7423515  79.9578476
  55.0834351  47.9392891  78.7358704  55.6781387  47.4459534  79.1697845
  32.2221985  36.9926071  90.6559448  32.3951340  36.8500519  91.5865402
  31.4075966  36.5187187  90.4883728  32.1537704  36.9268684  90.7373123
  55.3944969  58.9938087  54.4220505  55.0866013  59.7813377  53.9734612
  54.7313156  58.3319130  54.2263031  55.2909431  59.0072060  54.3533363
  28.7790623  51.8378677  38.0863991  28.2710056  51.8751411  38.8967819
  29.1963310  50.9766006  38.1047096  28.7693806  51.7499962  38.1747742
  44.4907150  44.5882454  35.3955002  44.2814255  43.6558189  35.3405876
  43.6436119  45.0171127  35.5168419  44.3780594  44.5345459  35.4025841
  29.6994953  47.9062119  44.5840225  30.2626228  47.7596283  45.3440437
  30.3077946  48.0251541  43.8545990  29.8244171  47.9032631  44.5872841
  56.2694588  56.2125664  87.1387253  56.1932602  57.1319466  87.3939972
  55.7103004  56.1313858  86.3660812  56.2017021  56.3019524  87.0835495
  54.0882072  30.1223068  75.1875229  54.4344940  30.5697842  75.9595795
  53.7177849  29.3082294  75.5285416  54.0856323  30.0832119  75.3062210
  30.0439396  37.2692986  32.3046494  29.9278603  37.1161270  33.2423553
  29.4436264  36.6529465  31.8851662  29.9675426  37.1872368  32.3599129
  11.5848885  44.1203880  67.4414520  11.6595726  44.8892326  66.8761749
  11.7153339  43.3768387  66.8529358  11.6067638  44.1230850  67.3184052
  51.6846733  59.1081047  49.1214638  52.3497543  58.8802834  48.4718513
  50.9423332  58.5407906  48.9133263  51.6764336  59.0233078  49.0299911
  21.7717819  69.3180161  63.4401283  21.8029022  69.7333221  64.3019791
  22.6620693  69.4058075  63.0996666  21.8700428  69.3716660  63.4957275
  21.0076923  33.8924828  65.2805862  21.8873043  34.0624199  64.9434891
  21.1103306  33.8999023  66.2322388  21.1124420  33.9113960  65.3461227
  19.1958447  52.1635590  70.9580612  19.4164467  51.3931274  71.4815063
  19.6713371  52.0392151  70.1366730  19.2700768  52.0681419  70.9262848
  61.4929810  60.4487190  65.5461502  60.7552071  60.1864166  66.0967178
  62.2228661  60.5515823  66.1568222  61.4921417  60.4317169  65.6699905
  26.4223633  53.7772369  48.5910187  26.6066895  52.8447533  48.7038689
  27.2837143  54.1801033  48.4814682  26.5338764  53.7207565  48.5913696
  69.9586563  57.0836067  65.3595505  70.0665970  56.7827187  64.4573059
  69.9508667  58.0385475  65.2942581  69.9693375  57.1533585  65.2563705
  18.3407707  57.0488205  75.2166748  18.0629139  56.4268684  75.8891296
  19.2928429  56.9557686  75.1830673  18.4126701  56.9725723  75.2847977
  59.4793129  51.6454773  33.5140457  59.2165680  51.6912193  34.4333420
  58.7823105  52.1018639  33.0427399  59.3769646  51.6990242  33.5618210
  60.1243324  23.9592628  73.9494858  60.5075417  23.5331821  73.1827774
  60.4508629  24.8582687  73.9121094  60.2000198  24.0096970  73.8637390
  51.7146645  71.1752548  73.4384689  51.1217079  71.2845383  74.1819000
  51.7845459  72.0504532  73.0571823  51.6588821  71.2802429  73.4770889
  49.3557549  33.2285271  87.4306641  49.2380753  32.3936768  86.9774399
  48.7773323  33.1717873  88.1912231  49.2815208  33.1334457  87.4634399
  20.7135334  54.3280602  47.0952148  20.6074657  55.0607986  47.7019081
  19.8227348  54.1188927  46.8142166  20.6072254  54.3838959  47.1299477
  53.5151291  62.2941666  58.0925827  54.0595589  62.4503822  58.8642197
  52.7485657  62.8523064  58.2233315  53.4914398  62.3703461  58.1888123
  73.3153076  53.1087685  66.8321915  73.4617081  52.2256622  66.4931870
  72.7872620  52.9784660  67.6198578  73.2746048  53.0006981  66.8800354
  58.0554314  40.4217186  51.4152794  58.1481361  39.5218048  51.7279930
  57.3705101  40.7979927  51.9680290  57.9922791  40.3658791  51.5075722
  25.9471245  20.7361298  58.5711746  26.5398083  20.8217068  57.8244247
  25.7245407  19.8054714  58.5948677  25.9865932  20.6460094  58.4940643
  32.5528641  50.8114929  86.1635437  31.8724670  51.2558708  86.6693268
  33.3712120  51.0579796  86.5945663  32.5675735  50.8851662  86.2634430
  30.4016285  56.7492142  43.0087662  30.7638264  57.4119263  43.5968628
  29.4534931  56.8283806  43.1136551  30.3391438  56.8283272  43.0826645
  66.3366470  36.5820885  70.6847000  65.7592545  36.0191536  71.2003937
  65.7906036  36.8847237  69.9591141  66.2168427  36.5543289  70.6623154
  55.4957428  26.8114300  85.3609238  55.2007599  27.0339279  84.4779053
  56.4283485  26.6204548  85.2608871  55.5637398  26.8147926  85.2560883
  54.1687622  40.2164917  78.4535065  54.0033379  40.7991753  77.7123260
  54.0527534  39.3359756  78.0964890  54.1387520  40.1847305  78.3363876
  70.7392426  32.2994385  56.1145439  69.9127960  31.9017200  56.3884888
  71.3412476  32.1229019  56.8374939  70.7153091  32.2381973  56.2208557
  24.9178505  69.3457336  65.3125839  25.6068058  69.9187317  65.6491089
  24.9408226  69.4748688  64.3644104  24.9937706  69.4206085  65.2473526
  26.6995487  42.3255196  66.6464386  26.6276569  41.3896255  66.4589081
  25.9242058  42.5249023  67.1711502  26.6091976  42.2469749  66.6823959
  29.8469772  50.5112038  32.8538475  30.0306320  49.6749496  32.4258461
  28.9261303  50.4527817  33.1085205  29.7683620  50.4157944  32.8353615
  45.2657051  42.7231979  55.9635849  46.1947327  42.7882004  55.7424164
  44.9418640  41.9995613  55.4272041  45.3302422  42.6529617  55.8828011
  45.8717690  46.9956131  43.3131676  45.9701653  46.2222557  43.8685646
  44.9285393  47.0667953  43.1665993  45.7816734  46.9207306  43.3567657
  42.8625908  43.4469604  97.6524200  42.7023849  44.0411720  98.3855515
  42.9196739  42.5802574  98.0546570  42.8515930  43.4179039  97.7734985
  41.5301018  37.1356659  32.5169907  41.8507805  36.2711716  32.7739830
  40.5828400  37.0878258  32.6459846  41.4632797  37.0383720  32.5581512
  62.9608727  39.1986465  65.0274887  62.1566963  39.7115173  65.1080856
  62.8847809  38.7659683  64.1770554  62.8670006  39.2071991  64.9453888
  38.4362602  56.1240540  83.9575119  38.1695824  55.2210388  84.1297836
  37.6314812  56.5630722  83.6821442  38.3219986  56.0745735  83.9465179
  37.3916817  56.5210533  71.2289810  36.5060501  56.4569969  71.5864639
  37.3271523  57.1903496  70.5477219  37.2903557  56.5855980  71.1944504
  40.7347717  28.1447468  83.8204651  40.3794594  27.5892658  83.1266098
  40.2317963  28.9567757  83.7583542  40.6432419  28.1721058  83.7398453
  28.8241043  40.6583290  51.6173782  29.4963493  40.1767654  52.0994720
  28.5974083  40.0849571  50.8851967  28.8716183  40.5458298  51.5907097
  59.1879272  71.5424118  58.2230186  58.5739136  72.1588898  58.6219788
  59.2772980  70.8415833  58.8688393  59.1319771  71.5334167  58.3344345
  52.6507111  20.1284218  58.7733154  52.1045113  19.4918385  58.3121643
  53.3269234  20.3675423  58.1394463  52.6645775  20.0860348  58.6565399
  53.2330513  55.7597656  74.7139893  53.0233002  56.6138649  75.0918121
  52.6841621  55.7025185  73.9318924  53.1521492  55.8447418  74.6708755
  28.4642372  44.3694115  37.4790382  29.1510239  44.5331650  36.8327103
  27.6692829  44.2512932  36.9591103  28.4527035  44.3742790  37.3546677
  61.6475792  30.8563957  43.7942619  60.9977608  31.0758400  44.4619522
  61.6306801  31.5989037  43.1904144  61.5764809  30.9589806  43.8010712
  39.0567093  26.7056503  47.6487961  39.9116936  26.4495430  47.3029022
  38.5040207  26.8030300  46.8733711  39.0889473  26.6887226  47.5292168
  35.5952110  56.0312195  88.0840530  36.4819412  56.2435188  87.7927246
  35.4087257  56.6719322  88.7703018  35.6698875  56.1221848  88.1261673
  58.9704132  29.7136307  78.8404999  59.3779449  30.0575428  78.0456009
  59.6889267  29.2986279  79.3177338  59.0904961  29.7060509  78.8066254
  25.0885620  39.8456306  43.0971107  25.6523857  39.1280174  43.3858376
  25.4983501  40.1633568  42.2925262  25.1923885  39.8029861  43.0420990
  27.2666569  43.6189880  64.3553085  27.2653446  43.3527870  65.2747498
  26.6301994  44.3326035  64.3116608  27.1986446  43.6666985  64.4487076
  33.8020935  56.5604286  74.7638321  33.9230881  56.0678329  75.5755844
  33.7041969  57.4693527  75.0475616  33.8045578  56.6048279  74.8806534
  39.0002823  26.5082703  68.5242157  39.0357552  27.1508369  69.2327957
  38.5261230  26.9526558  67.8214188  38.9534988  26.6241856  68.5248337
  49.4619675  36.0814705  98.2119293  50.1509094  36.6576805  98.5429459
  49.9329605  35.3603592  97.7943268  49.5856628  36.0660172  98.2026978
  16.4740963  47.1410065  51.3765755  16.4275494  46.8814163  52.2967262
  16.7503681  46.3477516  50.9176064  16.4985943  47.0287285  51.4257584
  76.2718582  38.8190308  55.7577477  76.8343353  38.3971519  55.1082306
  76.5769196  39.7258797  55.7858734  76.3643723  38.8707504  55.6914825
  68.9690552  62.2745667  79.4743881  68.0689011  61.9501228  79.5007401
  69.4253464  61.6678925  78.8913193  68.9217148  62.1752739  79.4150238
  35.4811363  21.0192490  38.5246429  35.5240669  20.9843121  37.5690460
  35.0891876  21.8713455  38.7157974  35.4439163  21.1063919  38.4431229
  45.2755051  13.9985065  50.5266380  45.0859413  14.8909073  50.2369537
  44.4665184  13.5152311  50.3586693  45.1690178  14.0421362  50.4778328
  68.0527039  60.2600670  72.8607635  67.3992462  60.0283585  73.5207138
  68.8779755  60.2988739  73.3441467  68.0710297  60.2394943  72.9826889
  58.2428436  23.9519520  58.9361534  57.8225555  23.1011372  59.0614738
  59.1696129  23.7895145  59.1120605  58.2968559  23.8438969  58.9682770
  64.9905853  48.3862267  49.9630623  65.2842026  48.7914658  50.7790298
  65.5732498  47.6360321  49.8450050  65.0840302  48.3494415  50.0374870
  15.3043814  52.7301826  52.5540924  16.0747147  53.1167564  52.9704819
  14.6314268  52.7451057  53.2346382  15.3147659  52.7729988  52.6710701
  36.8836594  23.6619148  47.9592361  37.1628075  24.3002796  47.3028831
  37.2912827  22.8409405  47.6834221  36.9568977  23.6424408  47.8598289
  24.9178181  68.5158310  74.5146637  24.7033329  67.6151810  74.7576675
  24.5241451  69.0502167  75.2043610  24.8529625  68.4767761  74.6141281
  39.2365341  17.6879330  67.3389511  39.8556442  18.3525238  67.0368729
  38.6458435  18.1600056  67.9258652  39.2395668  17.8091469  67.3693314
  50.6507568  32.9755478  54.3478088  50.2764702  32.7705116  55.2046051
  49.8945389  33.0342178  53.7639198  50.5301971  32.9599380  54.3769112
  56.1459541  56.3788605  80.1774826  55.5524902  56.7009773  80.8559189
  56.1991425  57.0959129  79.5456314  56.0883369  56.4896774  80.1824493
  27.0440025  34.1051826  49.6869545  27.1355572  34.5883026  48.8657112
  27.6391315  33.3611679  49.5947800  27.1172314  34.0773621  49.5895462
  20.5630970  39.2089081  75.7728882  21.3586197  39.7074623  75.9594727
  19.9558544  39.8537865  75.4100876  20.5831738  39.3308449  75.7540970
  41.9446793  46.2089653  35.5680885  41.5171661  46.9353256  35.1143646
  41.6542816  46.2899055  36.4765739  41.8681183  46.2950554  35.6165848
  54.4061165  21.0300007  66.1991501  53.6889610  20.9281216  66.8248825
  54.5713196  20.1436214  65.8777924  54.3472557  20.9246101  66.2316055
  24.9977646  54.2008591  59.0112190  24.9386368  53.2472229  58.9536018
  25.6473465  54.3596115  59.6961060  25.0607319  54.1160889  59.0781097
  55.5589142  60.9160309  56.6288490  55.7598801  60.1952286  56.0319519
  54.7986183  60.6117401  57.1244164  55.4992676  60.8067131  56.6180420
  52.7689095  44.9531517 100.2409210  51.8581352  44.7728004 100.0081177
  53.0932274  44.1261940 100.5975494  52.7063675  44.8457336 100.2541275
  37.1171074  75.4634552  53.8432808  36.3518143  75.9291000  54.1805153
  36.9321289  74.5406647  54.0178566  37.0157700  75.4147034  53.8978615
  50.2813988  14.2188606  72.5192566  50.4325371  13.7212191  71.7156754
  50.4351273  15.1299562  72.2692413  50.3139114  14.2629519  72.4068985
  60.0300369  57.8745499  45.9518929  59.6044273  57.1771164  46.4505615
  59.5974159  58.6766319  46.2446976  59.9385147  57.8857117  46.0362968
  48.3149185  30.3462677  51.9444504  48.8484459  30.9729328  51.4557076
  48.8752556  30.0685253  52.6690979  48.4315681  30.3834782  51.9696083
  63.4347572  63.9864197  87.2732315  62.6727180  64.5543289  87.3873138
  63.9137764  64.0596695  88.0987015  63.4045753  64.0547943  87.3734283
  58.9284668  50.1173439  43.6702499  58.3028107  50.8249550  43.8254013
  58.8863068  49.5822868  44.4628181  58.8572502  50.1357460  43.7713165
  57.5154648  35.1239128  39.7981606  56.8294373  34.9349136  39.1579437
  57.1753464  35.8629265  40.3025513  57.4060364  35.1825676  39.7836761
  55.5536041  16.4316425  50.5436707  56.1216316  16.6187935  49.7963066
  55.8028946  15.5494337  50.8189812  55.6407661  16.3575211  50.4933319
  31.2229176  29.8031197  47.8896294  31.1908188  29.3220081  48.7165108
  30.3163071  29.8126411  47.5827141  31.1228123  29.7528286  47.9450798
  61.3369751  51.3603325  95.9699936  61.6601982  50.4670029  95.8528671
  61.8011703  51.8718147  95.3073196  61.4209442  51.3196106  95.8868408
  58.0505753  13.0424004  65.8656006  57.2206497  12.5680647  65.8159485
  58.4704323  12.8795385  65.0209579  58.0068436  12.9744482  65.7702332
  46.0077057  15.8112230  70.9501877  46.4788971  16.3529701  70.3171616
  45.5550117  16.4393768  71.5129700  46.0096779  15.9359837  70.9426956
  30.9378757  39.5813446  90.1704025  31.2993317  38.7271194  90.4067993
  29.9936008  39.4842262  90.2934799  30.8757229  39.4798889  90.2087402
  53.0165710  17.2911587  50.6101723  53.0636482  18.2444973  50.6820297
  53.9302292  17.0057545  50.6076126  53.1190262  17.3623886  50.6175613
  30.2481232  20.4651871  79.0965271  30.3299885  19.5721436  78.7618561
  29.6697865  20.9029541  78.4719315  30.1951790  20.4166355  78.9942245
  46.1892014  51.1881638  88.2193756  46.9482918  51.1181526  87.6404953
  46.4178925  51.8884048  88.8306046  46.2945404  51.2553749  88.2228317
  61.7187576  36.8929329  84.0415039  61.3323021  36.0239372  83.9331970
  62.5001755  36.7429276  84.5735931  61.7608795  36.7842636  84.0867004
  21.3216400  52.0500755  58.7979584  21.7588120  52.6893539  59.3604851
  21.5521221  51.2013512  59.1758080  21.3928394  52.0277405  58.8982391
  63.7641182  48.6445580  84.5587006  63.2393150  49.4448280  84.5782089
  64.2405319  48.6907082  83.7297668  63.7589569  48.7348213  84.4723816
  77.9388046  47.9592972  55.1242867  77.0875931  47.5702667  55.3250923
  77.7947845  48.4443092  54.3117256  77.8326721  47.9695320  55.0590477
  67.4385147  36.2028198  50.0465431  66.6512146  36.7260017  49.8959808
  67.1084671  35.3427238  50.3064156  67.3193588  36.1668892  50.0582008
  55.4874077  29.5220280  46.1364174  55.8059196  28.9917793  46.8669090
  54.6428986  29.1332645  45.9086075  55.4313126  29.4240227  46.1900215
  51.0425072  42.7267914  83.7250595  50.3167076  42.1040421  83.6846466
  51.7133484  42.2796021  84.2410278  51.0366478  42.6126900  83.7757721
  70.1317596  58.6355667  70.1430283  70.2466660  59.5856934  70.1259384
  70.8037643  58.3023148  69.5483932  70.2156754  58.7013512  70.0777893
  52.0284081  59.1027451  93.5656738  51.1303139  58.8613548  93.7923660
  52.5715828  58.4600563  94.0219040  51.9905586  59.0084648  93.6385040
  35.5095367  33.8006859  66.4437180  36.1039009  34.3129883  65.8955307
  36.0278435  33.5799103  67.2175751  35.6281929  33.8317757  66.4677887
  80.2882233  46.1809959  54.6515770  79.6580734  46.8985062  54.5858192
  80.4680405  46.1052856  55.5886803  80.2401962  46.2494392  54.7444992
  49.5545731  40.0759926  75.4953766  48.6217995  39.8684082  75.4399490
  49.8216667  39.7506981  76.3550720  49.4835854  40.0191650  75.5811462
  55.0718498  75.8122559  71.6677704  54.1511192  76.0589600  71.7551041
  55.4462395  75.9736786  72.5338058  55.0135880  75.8557739  71.7694397
  65.9340515  21.6081734  48.4203758  65.8111420  21.6035175  49.3696404
  66.2921371  22.4750996  48.2294769  65.9591370  21.7001266  48.5012474
  40.3492889  20.9596138  64.2122116  41.0769043  20.3405590  64.2720566
  40.7207527  21.7941933  64.4980927  40.4664955  20.9825974  64.2490845
  29.2347927  55.0433273  81.1868820  29.0086231  54.6756706  80.3325348
  30.1526985  54.8041153  81.3151779  29.3085594  54.9786110  81.1094513
  73.9419250  41.2698593  54.8243599  74.1036148  41.9904518  55.4333229
  74.7476959  41.2039757  54.3118973  74.0450974  41.3396759  54.8346519
  34.5751152  47.4516487  43.9666634  34.6964302  46.6339149  44.4491882
  35.3775482  47.9473343  44.1298256  34.6736221  47.4173050  44.0355186
  76.6719742  58.0030403  62.1134911  77.1657562  57.7828560  62.9033813
  76.4259796  58.9203758  62.2327347  76.6983948  58.0773849  62.2104416
  57.3904648  35.8911247  74.7365036  56.9103508  36.7187614  74.7638168
  56.7901611  35.2799797  74.3094559  57.2752457  35.9142113  74.6938782
  38.2921410  27.7816582  76.5281219  38.8231277  27.3980217  75.8301926
  38.8984985  28.3461132  77.0076523  38.4134293  27.8009396  76.5048294
  27.0568485  66.5884094  81.8799438  27.8699131  67.0240936  82.1355591
  26.8137741  66.0669785  82.6449585  27.1176338  66.5792694  81.9887848
  27.7535133  73.0910568  64.2545929  28.0192966  73.3794632  63.3814240
  28.5600777  73.1120758  64.7696075  27.8678703  73.1240540  64.2163925
  42.2329826  48.2180672  78.9687042  41.9559593  48.0031815  78.0780258
  41.5970192  48.8682861  79.2670364  42.1356201  48.2644920  78.9055405
  65.3650665  28.1630516  88.6082382  64.8790359  28.9372711  88.8921127
  66.2649765  28.3288746  88.8891296  65.4092026  28.2632980  88.6684647
  27.5118732  59.7041931  82.4818115  27.1944160  59.2702637  83.2737427
  26.9088516  59.4200439  81.7948914  27.4137135  59.6276169  82.4930115
  67.5935898  59.6301880  79.6546402  68.1966934  58.9131889  79.8506241
  67.0264206  59.2844772  78.9654160  67.5974197  59.5168610  79.6020432
  48.3827705  50.2472954  98.0635223  49.2342300  49.8388443  97.9072647
  48.5823936  51.0258560  98.5833511  48.4948616  50.2867622  98.1022949
  25.3993187  60.5829506  60.4646111  25.6133137  59.7947426  60.9637756
  26.2472153  60.9231491  60.1790161  25.5125599  60.5351753  60.4873886
  46.2340355  61.6948204  76.7929306  46.6553650  61.1213188  77.4330902
  46.6227493  61.4445724  75.9547729  46.3204193  61.6069756  76.7718124
  36.4994278  18.6441269  53.9707565  36.0483131  17.9200268  53.5366936
  36.3571396  18.4895821  54.9046211  36.4361458  18.5504265  54.0240555
  54.2066956  38.9673538  99.6688690  54.3383064  39.1500931  98.7385330
  54.7395821  38.1904144  99.8380737  54.2775574  38.9039879  99.5876999
  55.9430542  32.1991005  89.8666077  55.8914871  31.2931290  89.5620041
  56.8636284  32.4369202  89.7560730  56.0357285  32.1278496  89.8223343
  68.7030334  36.8611946  65.9195709  69.4146118  37.0651932  65.3127213
  68.1061096  37.6060219  65.8478012  68.7152634  36.9623795  65.8472061
  63.5514755  38.2535172  41.8977699  62.8079262  37.8725471  41.4306145
  63.9403114  37.5172997  42.3700218  63.5136452  38.1343765  41.8983116
  23.9009075  53.3947105  43.8079338  23.2389164  54.0408897  44.0537949
  24.1377201  53.6244049  42.9093857  23.8555660  53.4881134  43.7383308
  75.3749161  52.2285919  82.9760742  75.7061691  51.3712044  83.2432709
  74.5863647  52.3557129  83.5035706  75.3261490  52.1507149  83.0608215
  38.5058861  33.2607994  78.1917648  38.0789452  33.0764542  77.3551254
  39.2295151  32.6356659  78.2342606  38.5375252  33.1744728  78.1070786
  26.2126770  47.4881973  91.0306702  27.1225243  47.7047462  91.2344284
  25.7384892  47.6554565  91.8451691  26.2591362  47.5291290  91.1392593
  49.5522270  61.1928101  46.7948151  48.6322327  61.0329895  46.5843315
  49.5379181  61.5299683  47.6905556  49.4525909  61.2117233  46.8678932
  18.6234741  34.7545509  49.8793755  18.0421734  35.4987602  49.7229424
  19.3505535  35.1203117  50.3831673  18.6390209  34.8729172  49.9164200
  45.7044945  52.8200684  36.5805817  46.2453766  52.0373230  36.6854019
  45.9027672  53.1317101  35.6975174  45.7833214  52.7698288  36.4975891
  73.8045349  30.2531490  58.6658363  74.2372131  30.5496922  59.4665108
  74.4728012  30.3403168  57.9860916  73.9219437  30.2940674  58.6787338
  32.7356186  68.2289276  65.2677994  33.4563484  67.6463699  65.5073853
  33.0929756  68.7773514  64.5694046  32.8505859  68.2252884  65.2188721
  65.4424210  60.9215469  63.1893616  64.5204697  60.7828865  63.4061546
  65.7189407  60.1003838  62.7825851  65.3735962  60.8191910  63.1691017
  13.9743519  47.1978226  58.1165314  14.4249840  46.4490395  57.7260323
  13.7223053  47.7415504  57.3701668  13.9955292  47.1759529  57.9952965
  22.2685242  36.6659050  40.0503616  22.1473427  35.8508720  39.5632591
  21.5051365  36.7169266  40.6255722  22.1741924  36.5844307  40.0597572
  36.8907890  73.1885605  62.6483727  36.3893471  73.9574814  62.3771591
  36.9578362  73.2697067  63.5997696  36.8444672  73.2792130  62.7209091
  18.4713364  44.0711060  78.2094803  18.0371132  43.7866707  77.4052505
  19.2424355  44.5516319  77.9082565  18.5072613  44.0920181  78.0915909
  39.6048431  37.9541512  36.8789558  39.9432068  37.6410904  37.7178459
  40.3379059  38.4288254  36.4871216  39.7191010  37.9713860  36.9266319
  38.7030449  77.2293472  67.9395370  39.3759232  77.5736008  68.5268631
  38.8617210  77.6739197  67.1068268  38.7917213  77.3134689  67.9133682
  73.8693771  34.8987312  43.2091370  73.4847717  34.2485428  42.6212883
  73.7656403  35.7305336  42.7469940  73.8172989  34.9180984  43.0971642
  29.9707527  70.5596390  50.2008400  30.7065678  70.6816406  49.6009026
  29.3741837  69.9756546  49.7325439  29.9856033  70.5103760  50.0869217
  32.8694687  21.3717003  82.0780869  31.9383945  21.2051907  81.9310837
  32.9840393  22.2974491  81.8633957  32.7823944  21.4526672  82.0395203
  63.6355896  15.9679594  67.2374573  63.3780365  16.7871304  66.8145447
  63.2419243  16.0141335  68.1087341  63.5661430  16.0602417  67.2852707
  50.8389664  40.6030388  98.1383972  51.4284821  40.7585754  98.8763123
  51.3922806  40.7054863  97.3640747  50.9608383  40.6305504  98.1345139
  56.2298775  37.7378616  43.5916176  55.6355820  38.4362640  43.3172531
  56.3097153  37.8496704  44.5389061  56.1750145  37.8242645  43.6633797
  49.7772179  34.0709457  73.3686218  50.4510918  33.3930473  73.3178101
  49.0906601  33.7713242  72.7727203  49.7758675  33.9667015  73.2996521
  46.7119751  62.8133430  61.7513046  45.8147354  62.4841766  61.8046303
  47.0132370  62.8358040  62.6595802  46.6484184  62.7806358  61.8538513
  61.2004051  29.6223049  74.3644638  60.8560600  30.4499035  74.0286942
  60.4252586  29.0766449  74.4972687  61.0810204  29.6523705  74.3428192
  30.4245625  56.3987427  61.0216408  31.1370716  56.7160873  61.5764847
  29.7730274  56.0628815  61.6372147  30.4310646  56.3967667  61.1464539
  17.9043770  56.8563499  67.6799011  17.5279694  57.0194359  66.8150635
  17.2580395  56.3063393  68.1225815  17.7953091  56.8150902  67.6348877
  31.9975243  18.0694942  49.5500679  32.7494469  18.5612183  49.8802986
  32.3827209  17.3532372  49.0452652  32.1187897  18.0455494  49.5314522
  45.7986488  15.0629034  57.6511917  46.6221466  14.7897863  58.0555344
  45.7654533  14.5798254  56.8255005  45.8829269  14.9822617  57.6062584
  19.8931503  43.2889404  53.0500565  20.1924496  42.4201279  53.3180428
  19.5786057  43.6937866  53.8583832  19.8915253  43.2394638  53.1648369
  59.2319679  40.8350868  88.7366638  59.9780579  40.2376137  88.6856537
  58.9309158  40.7655220  89.6426239  59.2794266  40.7639542  88.8278351
  13.4818859  49.9125557  64.5233841  13.6511421  49.0874825  64.0685883
  12.7765980  49.7074203  65.1371536  13.4247227  49.8026924  64.5403366
  31.8410835  20.9346619  41.6827164  31.5569782  21.7441959  41.2582512
  31.1369152  20.3111362  41.5049706  31.7356930  20.9544983  41.6184959
  50.3727150  26.7383289  95.1048431  50.9279594  27.3114052  94.5761490
  50.3265839  25.9227200  94.6059570  50.4270058  26.7124634  94.9952621
  75.3853302  29.0737724  72.0108337  75.1266174  29.2643890  72.9124756
  75.8698578  28.2503586  72.0696640  75.4094162  29.0062904  72.1132584
  55.1562920  56.9522972  39.3192863  55.5125160  57.3167992  38.5090561
  55.6128273  56.1179848  39.4276237  55.2429657  56.9021950  39.2444344
  55.5510406  61.7108002  92.4400406  54.8402481  61.6542587  93.0786438
  56.2996063  61.3061714  92.8783951  55.5550690  61.6616211  92.5548859
  73.2783737  45.3867722  45.3694725  72.9501038  45.3620453  44.4706612
  73.8899612  46.1230202  45.3809204  73.3085861  45.4626503  45.2748413
  53.8533783  75.3704224  52.3028069  53.3540344  74.9374237  51.6104202
  54.7539368  75.3798370  51.9785576  53.8961678  75.3252487  52.1943932
  31.6091919  37.0781250  58.1872520  30.7456226  36.6704826  58.2528801
  31.9392929  37.0858765  59.0856972  31.5523014  37.0354805  58.2900620
  70.8941956  63.8228836  58.9825859  71.1446991  64.2141037  59.8195000
  70.4234161  64.5189209  58.5241928  70.8707047  63.9388275  59.0229530
  30.4571457  66.0702362  81.6797409  30.8839321  65.5362778  81.0096893
  30.2517357  65.4536133  82.3824539  30.4807549  65.9475403  81.6832275
  51.2979927  27.6641998  79.6350479  51.3559990  26.8152676  80.0734329
  51.9038734  28.2255001  80.1188660  51.3687897  27.6335278  79.7333908
  37.7239265  38.8107719  35.1030045  36.9921761  39.2757187  35.5087128
  38.3414192  38.6642570  35.8195686  37.7117386  38.8447304  35.2226868
  43.5451508  13.6185999  47.1384125  43.5074196  13.6625080  48.0938606
  44.4627075  13.4280424  46.9434547  43.6389771  13.6029606  47.2195129
  19.4259415  62.3215828  58.7540627  18.8350449  62.6535988  58.0781631
  20.0479355  63.0344353  58.8996544  19.4292583  62.4330101  58.6975098
  63.8867302  46.4106674  94.9730835  63.1787529  46.0666199  94.4284439
  64.6628799  46.3635712  94.4148636  63.8940010  46.3689537  94.8554764
  55.7726440  11.0077257  52.6475410  55.9565620  10.1140833  52.3580437
  56.3193588  11.1251106  53.4244308  55.8505592  10.9249449  52.6995201
  56.0149689  24.8667507  78.4783859  55.7189598  24.8678055  77.5681076
  55.7139397  24.0277214  78.8271561  55.9513016  24.7773876  78.4185028
  25.8131275  63.3115807  69.6159439  25.9495754  63.0113792  70.5145493
  25.2091465  64.0495071  69.6990509  25.7632694  63.3582611  69.7206345
  32.7132072  69.5702362  79.4111862  31.9065304  70.0820465  79.3515854
  32.7685242  69.1118317  78.5727158  32.6330833  69.5759354  79.3154144
  41.0498924  54.0674248  93.2395630  40.6442757  53.4694405  93.8673477
  41.9854736  53.8723183  93.2930222  41.1064110  53.9828491  93.3122101
  30.0540924  69.2942581  81.6531372  29.3445683  69.8737488  81.3756409
  29.9675102  68.5238037  81.0917740  29.9691944  69.2738953  81.5636826
  49.1796265  22.9450359  63.3158035  48.4896660  23.0885067  63.9635735
  48.7509918  22.4555397  62.6137390  49.0603371  22.9081364  63.3100128
  65.8024673  51.9835701  89.0608521  65.2574158  52.6172943  88.5944366
  65.6208115  51.1483917  88.6299133  65.7249680  51.9620895  88.9651566
  34.1821365  36.3152542  71.8074799  33.9964638  35.8187943  72.6045303
  33.6157722  35.9224777  71.1432648  34.1019402  36.2204247  71.8216476
  21.1973343  53.8502235  80.4110260  20.2525234  53.8149872  80.2616196
  21.2961369  53.7127304  81.3531342  21.1071148  53.8318024  80.4955597
  39.5082893  32.5333824  72.2240906  39.1165047  31.9157715  72.8415756
  40.4085732  32.6404381  72.5311050  39.5625153  32.4789352  72.3226776
  25.0072670  46.6623878  53.9898491  25.2907143  47.4401474  54.4704552
  25.0556812  46.9190216  53.0689659  25.0426579  46.7726974  53.9428978
  66.9669724  41.7043304  63.7899208  66.4951630  41.5532036  62.9709015
  66.2788391  41.8069267  64.4473190  66.8432770  41.6991539  63.7726822
  67.4891052  39.6141472  54.1526566  67.6044083  39.6869774  53.2052193
  67.5450668  38.6750450  54.3292542  67.5073700  39.5217667  54.0704536
  25.6184273  48.9461441  42.0941315  26.1398678  49.3148041  41.3810921
  25.7006397  49.5822372  42.8046608  25.6828022  49.0532913  42.0938644
  40.4549522  45.9206505  98.0629196  40.7689362  45.3550339  98.7684174
  39.5099106  45.7705803  98.0382309  40.3876534  45.8443298  98.1355209
  41.2064972  21.5619907  72.6681061  41.4561577  20.6705837  72.4245987
  40.3563080  21.4639511  73.0968246  41.1424561  21.4564743  72.6878586
  26.1589890  36.1099892  40.5633087  25.8087292  36.2679443  41.4400063
  27.0288620  35.7408218  40.7158470  26.2144012  36.0874672  40.6730652
  41.3152580  50.5303726  96.1732788  41.7296753  51.3625221  95.9452133
  41.9350166  49.8645477  95.8752670  41.4255447  50.5481071  96.1171722
  70.9853668  44.8581963  81.8067169  70.5486679  44.0068779  81.8346100
  70.2970581  45.4876289  82.0218201  70.8653946  44.8345337  81.8326263
  44.7912903  75.6213760  70.4671097  45.1558952  75.3258743  69.6328583
  44.6154137  74.8143845  70.9509048  44.8114166  75.5038071  70.4297409
  20.9510002  29.6849899  79.7899704  21.4734459  28.9015503  79.6181946
  21.3569469  30.3659420  79.2535477  21.0500069  29.6740608  79.7144470
  44.2063065  40.5618553  81.7111130  43.8819275  41.4565697  81.8135910
  43.5189743  40.0131531  82.0889130  44.0984154  40.5987549  81.7623367
  61.4278297  46.9337311  84.9162979  61.7044411  46.2528687  85.5296021
  62.2446938  47.3341675  84.6186066  61.5444374  46.9038277  84.9499512
  50.3749084  34.3756447  62.6106300  49.4283447  34.3627586  62.7523422
  50.6248817  35.2897110  62.7456551  50.3006248  34.4717484  62.6401405
  64.4132462  19.9392185  72.9498444  64.4204330  19.9099407  71.9931183
  65.3377457  19.9746876  73.1953430  64.5126038  19.9398785  72.8740005
  66.7862778  61.9197960  58.0183258  66.9174957  62.8106689  57.6937370
  67.4933395  61.7884674  58.6500282  66.8756714  62.0007935  58.0510788
  14.5892839  43.2045059  55.1630478  15.4147081  43.0260544  55.6136703
  14.6359892  42.6825523  54.3620377  14.6822891  43.1298103  55.1256828
  59.5745544  27.6991177  59.4247284  59.3605728  28.0941010  60.2699699
  60.4359856  27.3031654  59.5566025  59.6435966  27.6990147  59.5289307
  18.0184536  56.6108360  50.6133118  17.7686653  55.7163048  50.3816719
  17.2086296  57.1145058  50.5312767  17.9054546  56.5691528  50.5798607
  58.2348366  38.2748528  86.5444489  57.8424568  37.7573280  85.8412857
  59.1530571  38.0047569  86.5568924  58.2909126  38.1908607  86.4707870
  54.5126495  36.0647888  58.7602234  55.2593803  36.5631676  59.0922623
  54.6567383  36.0185966  57.8150597  54.6076469  36.1130104  58.6948395
  72.4877701  60.7606888  62.8566437  71.5723419  60.9866028  62.6917458
  72.5025558  59.8036079  62.8536453  72.3917236  60.6827164  62.8387413
  46.4340744  25.8471317  55.1107178  45.9386406  26.6614418  55.1983223
  46.4682732  25.4908905  55.9984970  46.3848877  25.8959808  55.2147331
  37.8261681  70.9771576  83.9247818  38.3517380  71.0652084  83.1296387
  37.4204216  70.1135025  83.8492889  37.8389435  70.8944473  83.8319397
  76.2634048  52.5377388  59.1068878  75.3410797  52.6744385  59.3233681
  76.2580185  52.2873650  58.1830292  76.1644669  52.5256157  59.0314522
  31.9153233  64.1796799  76.8823929  32.0989418  63.8336525  76.0090179
  31.1230164  63.7201195  77.1604004  31.8504124  64.0937729  76.8189011
  49.3863297  39.6766930  53.6886940  48.9187164  40.5078468  53.7708664
  50.0407639  39.7000237  54.3868408  49.4062538  39.7678146  53.7719078
  52.7788315  38.6321869  43.9457169  53.4370651  38.7918510  44.6220818
  52.8952408  37.7115974  43.7107849  52.8614426  38.5510406  43.9927902
  59.3947411  54.0595474  36.9579506  59.2042847  53.1218491  36.9318352
  59.2673035  54.3043976  37.8744888  59.3608398  53.9856606  37.0529060
  57.2443123  41.8631058  95.9197769  57.7777214  42.0485268  96.6926422
  57.3788795  40.9300041  95.7541275  57.3155479  41.7833748  95.9845276
  72.0903015  54.9916801  46.2158928  72.3513718  54.4428368  45.4764023
  71.8257294  54.3699875  46.8939285  72.0899277  54.8668518  46.2093391
  50.9030724  71.1467056  65.0258026  51.1673279  70.6533432  65.8023300
  50.1257286  70.6896667  64.7047272  50.8483543  71.0453568  65.0743790
  42.3311844  53.6722717  31.0340729  41.5366020  53.5153618  31.5442200
  42.8152466  52.8480682  31.0851154  42.2980690  53.5676422  31.0939178
  32.9413033  50.2101974  71.4800644  33.5427513  50.7522697  71.9906006
  33.2726097  49.3185959  71.5873871  33.0407753  50.1729240  71.5459518
  48.9257240  63.7903519  45.8785934  49.5497513  63.1240349  46.1664162
  49.2410545  64.0566788  45.0149536  49.0258980  63.7476959  45.8171883
  54.3408813  55.5343475  91.1610565  53.5151176  55.7427216  91.5980072
  54.7563477  56.3844147  91.0161514  54.2971268  55.6472206  91.1921997
  57.8561134  59.0611839  74.0054703  58.4411049  58.6654701  74.6515579
  58.2577400  59.9065475  73.8047485  57.9613266  59.1091347  74.0529709
  51.9721413  55.0524139  92.3733597  51.1952972  55.5947456  92.2369080
  51.7997932  54.5890388  93.1930008  51.8709183  55.0608330  92.4462204
  34.1440964  50.0929565  37.5203705  33.9702606  50.0851822  38.4616203
  33.3106766  50.3485336  37.1249886  34.0366783  50.1193810  37.5785828
  47.9983940  51.1147690  74.8831787  47.7182655  51.6989098  75.5878372
  47.4184189  51.3265190  74.1517258  47.9066696  51.1996422  74.8803253
  44.4495506  41.8684731  35.7038689  44.3762207  41.1982155  36.3832855
  44.5481300  41.3746071  34.8898621  44.4522438  41.7443314  35.6895142
  17.9512634  59.3582382  76.2591400  17.8735580  59.8720284  75.4552689
  17.8503494  58.4501762  75.9737091  17.9322147  59.3161926  76.1429749
  34.2542572  39.9831200  77.8232346  34.4045334  39.6129875  78.6930847
  35.1190033  39.9891739  77.4128571  34.3624992  39.9442940  77.8722305
  37.1452065  64.0167084  77.8517303  37.3216362  63.6903000  76.9693680
  36.3565598  64.5507126  77.7563248  37.0799217  64.0388412  77.7474594
  29.3116093  61.5696754  82.0886307  28.6811867  60.8507080  82.0452423
  30.1666985  61.1399078  82.0698242  29.3355675  61.4471741  82.0819931
  25.5682850  30.5756664  51.6803360  24.9879227  30.5423794  50.9198723
  25.4606552  29.7227612  52.1012840  25.4949169  30.4811611  51.6441307
  53.1201744  70.9852448  63.4319687  52.3345451  71.0444031  63.9755821
  53.3423500  71.8946533  63.2323532  53.0600853  71.0885391  63.4686508
  58.8266640  49.8042870  60.4149323  58.0025749  50.2908974  60.4327812
  58.8685417  49.3727646  61.2683182  58.7432480  49.8101616  60.5078430
  46.9869537  15.7890520  44.1464691  47.8431091  15.6897879  43.7300873
  47.1455421  16.3805294  44.8821564  47.0951691  15.8415422  44.1805191
  52.9580040  40.6023712  32.9409256  53.5787354  39.8742065  32.9143906
  52.3105431  40.3414116  33.5958519  52.9551544  40.4968872  33.0079384
  64.5607834  22.9299145  46.1826668  64.9188919  22.1138363  46.5319633
  65.2635498  23.5692215  46.2994690  64.6739197  22.9110641  46.2323723
  70.9747620  41.3465042  78.6969604  70.2218170  41.3062134  78.1073151
  71.6049042  40.7304993  78.3231964  70.9616699  41.2765160  78.5942154
  38.8453598  41.1636047  33.7656517  38.5095520  41.8486366  34.3437462
  38.6022110  40.3449287  34.1979446  38.7836189  41.1493530  33.8734016
  26.4090118  55.7298660  74.2083282  26.2953663  56.5617981  73.7487564
  27.3067074  55.4656563  74.0069199  26.4926224  55.7904091  74.1378403
  33.2173767  43.8701515  92.4935760  34.0100174  43.7196007  91.9785156
  32.8364487  42.9993668  92.6069870  33.2612839  43.7612343  92.4507446
  68.8472061  57.0912247  52.3985405  68.1917801  56.9192009  51.7224808
  69.3980103  57.7809181  52.0281677  68.8360519  57.1464310  52.2869453
  31.0000477  23.3967896  57.7972946  30.3496208  24.0245399  57.4824867
  31.6497765  23.3529644  57.0957489  30.9999733  23.4590588  57.6889076
  46.7653122  45.5490532  82.7099915  47.4043846  45.6536369  83.4148941
  47.2886467  45.3054657  81.9464340  46.8892746  45.5342293  82.7037354
  67.5025024  50.5778084  74.6011658  68.2871399  51.1041336  74.4476852
  67.3117752  50.1789818  73.7521667  67.5658417  50.5914040  74.4942627
  14.8278008  42.8278313  81.3619232  15.5541487  42.2872925  81.0513306
  15.2472258  43.5291405  81.8603973  14.9499874  42.8449745  81.3819580
  66.0822372  66.6726913  55.6316452  65.7644653  67.4933319  56.0082130
  65.2946014  66.1410370  55.5167885  65.9643555  66.7035141  55.6595573
  46.0570297  33.4266319  41.5848160  46.7770729  33.9250183  41.9713135
  45.6607018  32.9657898  42.3242607  46.0915489  33.4306374  41.7048874
  26.7886238  58.8262634  44.6630058  26.4172516  59.0143661  45.5249405
  27.3023071  59.6049271  44.4484215  26.8038006  58.9293633  44.7320404
  18.7205315  45.6159134  85.2663193  17.7660618  45.5450249  85.2523117
  19.0156670  45.0106163  84.5860672  18.6502190  45.5438042  85.1922836
  35.4849167  34.8401070  62.9857712  34.7319870  34.7458305  63.5692444
  35.6677094  35.7796783  62.9805450  35.4241180  34.9302521  63.0474358
  59.4554138  43.3384743  45.6805763  59.9435234  42.5640182  45.9602203
  60.1089935  43.8921814  45.2534065  59.5771637  43.3149338  45.6648445
  39.2163620  53.9406319  68.0341263  39.7290688  54.5243912  67.4750214
  39.4274597  54.2167015  68.9260025  39.2935486  54.0323257  68.0696106
  44.2474213  44.3223572  91.6325760  43.5022736  44.9142838  91.5295792
  44.4651222  44.0537796  90.7399979  44.1911736  44.3568382  91.5264053
  32.3366737  69.4406891  73.0816650  31.4058609  69.2226868  73.1295700
  32.3717957  70.2206802  72.5279312  32.2411575  69.5006180  73.0277252
  56.4629860  34.2363701  56.8999557  56.1726418  33.9981384  57.7803955
  56.4830437  33.4073601  56.4218636  56.4341621  34.1225586  56.9428596
  74.8736496  50.5953827  72.8044891  74.9499512  51.5283089  73.0046387
  74.2959518  50.5604553  72.0420685  74.8201828  50.6911469  72.7445297
  40.5294113  68.4346390  83.9469681  40.4019852  69.3786697  83.8531189
  41.3443565  68.3510056  84.4420471  40.6027298  68.5263977  83.9897537
  72.9973602  58.1429329  62.9576340  72.2682800  57.5254135  62.8998642
  73.7798920  57.5982132  62.8729591  73.0030594  58.0189896  62.9424438
  30.0395355  56.2242508  40.2744522  30.9064503  56.4123726  39.9148674
  30.0515919  56.6177330  41.1469536  30.1332703  56.2862740  40.3291512
  46.0964432  45.2666588  37.9655342  45.5776939  44.9455948  37.2279358
  45.5898857  46.0007133  38.3130913  45.9871025  45.3107033  37.9239426
  70.5290146  67.7246475  61.9276962  70.0418243  67.2431259  62.5962906
  71.4425964  67.4791183  62.0736732  70.5744858  67.6471100  62.0145607
  27.0845108  58.3978310  67.7464981  27.2173710  59.3451195  67.7815552
  26.5248756  58.2626038  66.9818039  27.0389996  58.4844322  67.6686859
  55.1230202  53.8268967  93.2323532  55.0484962  54.5715523  92.6355591
  54.4383240  53.9735336  93.8849792  55.0420570  53.9219437  93.2383041
  32.7842216  26.3095303  56.7296104  33.7270699  26.3312531  56.8933105
  32.3979607  26.7296028  57.4981003  32.8435745  26.3566437  56.8290215
  60.4349365  55.9281349  94.3322220  61.1406746  55.8426056  94.9731979
  60.2250175  55.0274200  94.0854874  60.4878082  55.8229599  94.3742599
  26.1094074  46.3699646  41.8033409  25.9168510  47.3003082  41.9200325
  25.3752384  45.9192543  42.2205811  26.0105801  46.4211159  41.8602829
  24.3425579  50.7409935  39.2840004  24.7125835  49.8583031  39.2972260
  24.6104584  51.1003571  38.4382324  24.4105873  50.6851845  39.1952171
  63.9998245  60.4383125  80.4923248  64.6099396  60.4626503  81.2294769
  63.4842606  61.2398491  80.5815659  64.0099106  60.5263824  80.5804520
  38.0413399  35.6617393  65.9186020  37.9455261  35.7488098  66.8670044
  38.5735397  34.8745842  65.8029022  38.0878754  35.5870819  66.0074005
  41.9298210  35.9444046  74.6858749  42.1470566  36.8752022  74.7374344
  42.4001083  35.6311340  73.9132614  42.0031395  36.0102577  74.6089783
  62.9709053  54.7224579  48.1718063  63.5403099  54.0283508  48.5038109
  62.0938377  54.3392792  48.1843872  62.9380989  54.6075745  48.2085533
  55.7451477  54.5984306  96.6635818  54.8005562  54.4447861  96.6827469
  55.9456367  54.7426338  95.7387848  55.6657944  54.5974236  96.5670013
  41.5566673  65.5805664  53.6035194  40.8442955  65.2919159  54.1739960
  41.4368057  66.5274658  53.5310822  41.4679146  65.6507645  53.6566315
  48.4621964  48.0053864  87.6812286  48.1251869  47.1281357  87.8631363
  48.4376411  48.4516754  88.5276642  48.4236412  47.9594269  87.7908936
  36.0836372  57.8682747  56.4356270  36.8371201  58.4432564  56.3018608
  36.0532303  57.7296181  57.3822403  36.1607475  57.9148026  56.5223083
  37.2543182  74.3731308  71.6949844  36.9217834  75.0620880  71.1196671
  37.3234329  74.7906723  72.5535431  37.2262268  74.4911270  71.7251892
  26.4324493  67.4722748  78.0786438  25.9866409  67.0497437  78.8127747
  27.0153618  66.7969666  77.7316589  26.4470711  67.3552017  78.1199341
  15.0597563  55.7373581  62.5060310  14.4619455  56.4750938  62.3852005
  14.8010683  55.3542519  63.3442078  14.9684181  55.7751732  62.5825310
  50.5890541  57.9619865  66.5658035  50.9721336  57.1007614  66.3991547
  49.6962471  57.7749367  66.8558731  50.5346947  57.8501968  66.5789642
  53.7167664  65.9686508  72.9773560  54.1420097  66.8253479  72.9390106
  53.8219452  65.6093979  72.0963821  53.7733307  66.0216980  72.8793182
  32.1455231  30.0173931  70.1886597  32.4329224  30.6480942  69.5284729
  31.2231407  30.2272911  70.3349152  32.0778084  30.1070366  70.1338577
  42.7505836  67.4946976  63.9946785  42.8139420  68.2415009  64.5900803
  42.9708939  66.7370148  64.5365372  42.7808342  67.4935379  64.1159592
  29.4101868  49.1640282  48.1946106  28.6589756  48.6599770  48.5074158
  29.9036484  48.5476341  47.6535110  29.3827000  49.0445404  48.1702652
  62.1733742  63.1484261  45.5324211  61.5178261  63.3983421  44.8812447
  61.7029800  63.1686859  46.3658218  62.0533028  63.1772385  45.5518570
  31.0501957  17.6567593  56.1330338  31.8172760  17.3074436  55.6793861
  31.2886829  17.6332741  57.0597534  31.1574306  17.6170044  56.1834831
  78.7302704  48.8872070  67.1655350  77.7933884  48.8229599  67.3508911
  78.9472046  48.0587158  66.7380142  78.6534958  48.7920036  67.1397095
  37.8197517  39.1759109  30.5358658  37.4034576  39.3365288  29.6890297
  38.5446510  39.8001556  30.5686398  37.8526611  39.2596092  30.4490528
  71.2522202  38.3234138  67.5988312  71.6607819  38.9431992  66.9945374
  71.5918045  37.4692574  67.3317642  71.3320007  38.2984200  67.5059128
  65.6255569  55.3768234  74.5783157  65.5642166  54.7929497  73.8222961
  66.3205872  55.9936600  74.3487854  65.6931305  55.3803406  74.4732132
  35.0639572  52.0865822  51.4943581  34.1488609  51.8378754  51.3640480
  35.2688103  52.6468544  50.7457809  34.9882164  52.1198082  51.4006310
  49.2689781  18.4474678  51.1506462  49.4152107  18.2079239  50.2355156
  49.6907730  19.3015289  51.2450104  49.3295555  18.5130005  51.0631180
  70.6860886  60.6644745  67.9422607  70.7797775  61.6146202  67.8738403
  71.5668182  60.3249054  67.7833786  70.7900009  60.7295876  67.9180222
  33.9215088  44.3617134  56.8744431  34.3942909  43.6856117  57.3598213
  34.1801910  45.1825218  57.2934761  33.9995117  44.3771477  56.9708900
  29.0852833  59.1242790  55.2273712  28.3536263  58.5446243  55.4393044
  28.6730824  59.9043884  54.8562241  28.9633007  59.1456528  55.2103920
  39.6565971  19.9866257  56.6624146  39.3102188  19.1435966  56.3699188
  39.7245827  19.9007149  57.6133232  39.6269073  19.8875637  56.7326279
  55.8783264  70.0519485  85.6311340  55.8290672  70.9001541  85.1902695
  54.9681931  69.7627869  85.6965179  55.7760162  70.1115646  85.5910950
  62.1010475  15.8483639  54.0178642  61.3061485  15.5117750  54.4314728
  62.3827019  16.5642414  54.5874443  62.0463142  15.8888121  54.1227112
  59.1043205  63.0437126  80.5972824  59.6100426  63.5985146  80.0034180
  58.3197784  62.8130684  80.0997543  59.0745850  63.0782814  80.4808960
  65.3936386  50.5657883  58.7017746  65.2370300  51.4613724  58.4023895
  64.8217697  50.4641380  59.4626045  65.3159485  50.6504517  58.7509842
  55.9795609  35.6178474  88.4891739  55.1329651  35.6619339  88.0446854
  56.5900383  35.3239098  87.8130417  55.9543800  35.5912018  88.3696671
  13.2873049  46.5101204  52.6749802  13.9545088  46.3069229  53.3305588
  13.0919962  47.4372025  52.8113976  13.3376284  46.5873184  52.7594376
  37.5379486  23.1721058  42.9435654  37.0802879  23.4069328  42.1363258
  37.1312141  22.3506279  43.2192001  37.4457703  23.1095448  42.8868752
  62.7786407  64.5200577  68.9336777  63.0564346  63.6455841  69.2063599
  63.5615311  65.0618210  69.0327530  62.8917542  64.4845734  68.9733276
  32.7561417  64.6048889  70.3059464  33.5365524  65.1221771  70.1069489
  32.1388168  65.2355881  70.6765671  32.7735329  64.7273102  70.3242493
  60.5086403  61.6603470  89.0482025  60.0903015  61.2151642  89.7851105
  60.2542763  62.5778313  89.1469574  60.4369011  61.7107162  89.1373138
  65.3166428  29.8229332  39.0562401  64.9991608  28.9841175  39.3906479
  64.6303635  30.1172485  38.4573784  65.2095947  29.7648659  39.0280380
  59.1429520  25.1017075  91.8611374  58.7680664  25.9614067  92.0524673
  58.3840675  24.5339985  91.7268372  59.0220451  25.1328449  91.8672180
  53.1101799  22.8748875  73.8476181  53.5173035  23.6417847  73.4446945
  53.8337860  22.2631989  73.9835129  53.2307625  22.8914394  73.8191452
  48.0080986  17.5494633  84.9638748  47.6472931  17.0956841  84.2022095
  47.2830353  17.5838833  85.5878372  47.8922997  17.5047436  84.9491882
  58.9015388  52.4147530  77.4626541  59.1307297  53.2909660  77.1528778
  58.2637444  52.5665016  78.1600876  58.8579674  52.5243759  77.5039902
  50.3635864  77.0604630  73.4277802  50.1730347  77.9316635  73.7755203
  50.4942131  76.5159912  74.2041321  50.3571968  77.0953064  73.5476532
  43.1037140  41.7935448  50.0982056  42.3338203  41.6058922  49.5612869
  42.8305817  42.5152092  50.6646233  42.9924812  41.8504906  50.1013527
  59.4581642  73.9447174  61.4405365  59.0975952  74.5010834  62.1309547
  59.2165565  73.0553055  61.6990128  59.3939476  73.9092026  61.5417290
  53.4953995  66.8650436  39.6981773  53.5470619  67.7275772  40.1100121
  52.6009102  66.5707779  39.8700066  53.4055214  66.9256439  39.7604179
  60.5961723  68.8980179  53.8076553  59.7214012  69.2709198  53.6983490
  60.5140953  68.3109818  54.5592461  60.4941330  68.8751831  53.8761520
  78.3555374  31.5687790  58.1834831  79.0394211  31.8578949  57.5793686
  77.5542068  31.5774727  57.6600037  78.3430099  31.6005383  58.0632324
  55.9440041  49.3466682  88.4790268  56.7426453  48.9698410  88.1096954
  55.3325195  48.6118279  88.5272598  55.9639626  49.2281189  88.4447861
  41.0547142  35.8881607  95.7203751  40.5484085  36.0797577  96.5097885
  41.7339172  35.2804985  96.0130539  41.0731506  35.8437920  95.8357697
  73.4812851  44.2368050  49.4645462  72.5870361  44.5745544  49.4146805
  73.5085678  43.7520485  50.2894707  73.3888321  44.2211304  49.5471992
  58.9718132  55.1199760  39.4646301  59.2889862  54.8042526  40.3107719
  59.5675926  55.8336296  39.2366409  59.0691719  55.1624107  39.5305519
  56.7497025  73.4561310  69.1730194  57.1930122  72.6968002  68.7947006
  57.0316048  74.1928101  68.6307373  56.8270378  73.4537201  69.0748444
  49.2855492  33.9444733  80.0962677  49.1963997  33.0143204  79.8886719
  49.4305801  33.9659386  81.0421753  49.2915077  33.8475685  80.1750031
  34.9681244  18.9079533  60.1029129  34.5803299  18.1076813  59.7487755
  34.2686043  19.3031578  60.6232147  34.8521729  18.8647556  60.1206322
  45.5127296  68.6333771  81.2450485  45.6186523  67.8349457  80.7278290
  45.0004730  68.3596802  82.0059052  45.4693985  68.5190430  81.2710266
  54.3186722  24.3708706  52.5410652  54.2340698  23.5840054  53.0795021
  53.7749405  24.1952057  51.7731247  54.2516670  24.2682247  52.5165901
  60.5485840  60.3952103  80.3155899  59.7307739  60.1648445  80.7564392
  60.4969978  61.3434258  80.1953430  60.4558716  60.4717636  80.3497772
  42.2150536  74.2102280  63.5770378  42.9167290  74.7488251  63.9428291
  42.4129524  73.3230438  63.8769722  42.3109856  74.1730576  63.6480293
  13.0079718  46.4521179  70.9570389  13.9556589  46.4601097  71.0914154
  12.8148012  45.5608406  70.6662750  13.0884342  46.3579216  70.9403610
  16.1034088  40.8564568  79.9683762  16.8064003  40.6685982  79.3464813
  15.3385706  40.4076958  79.6080017  16.0968132  40.7885666  79.8636246
  24.2684669  57.0135880  68.1487274  23.4385185  57.3559418  67.8167496
  24.8277435  56.9490814  67.3745956  24.2396011  57.0432167  68.0307693
  51.0255051  69.9595490  49.0243568  51.7590904  70.4262009  48.6239510
  50.5091248  69.6437607  48.2828293  51.0486679  69.9756393  48.9025764
  34.0563965  39.7897186  89.1645126  34.5149078  38.9884300  88.9116592
  34.1008644  39.7995682  90.1206284  34.1100349  39.7053185  89.2395096
  38.7196274  34.3861275  54.0765610  39.1000900  34.9743729  53.4242973
  39.3329277  34.4140320  54.8109436  38.8256035  34.4518356  54.0853195
  64.1671295  46.0634003  54.1365433  63.7134514  45.2248802  54.0511436
  64.9526215  45.9666557  53.5981483  64.2025146  45.9636612  54.0700226
  54.5477905  35.9394646  56.0236282  55.3294754  35.3961182  56.1235046
  53.9806023  35.4377937  55.4380913  54.5706673  35.8280220  55.9718361
  51.8089867  76.7802277  62.4649811  51.0390739  76.6859283  63.0258484
  51.5738678  77.4753189  61.8503304  51.7018089  76.8442917  62.4592476
  28.3935642  62.0364876  73.5810928  28.5113583  62.7610779  74.1953659
  28.1995411  61.2811317  74.1360931  28.3854351  62.0332069  73.7057877
  39.9770584  69.6639175  88.2066498  39.2444801  69.0605087  88.3309784
  39.7505722  70.1562576  87.4176407  39.8747826  69.6520767  88.1357651
  39.2171898  46.8077736  48.5477486  40.0506210  46.7851639  49.0179749
  39.2449722  46.0419960  47.9741249  39.3090324  46.7237015  48.5367203
  26.3045998  50.5398979  47.6129799  26.9179363  50.0568047  47.0592041
  25.8549194  51.1332283  47.0113335  26.3220520  50.5516548  47.4897652
  37.2607956  45.7380867  41.2836380  37.5898438  45.4091492  40.4471207
  36.6057358  46.3930473  41.0424881  37.2260284  45.7728539  41.1687126
  31.3872032  35.0407753  52.4012489  30.5367851  35.0224380  51.9622917
  31.2138824  35.4650612  53.2415924  31.2780304  35.0840683  52.4440536
  55.4141464  22.2981281  78.9383011  55.7348785  21.8785229  78.1399918
  54.5099716  21.9951725  79.0214539  55.3519287  22.2210732  78.8620300
  51.7734070  59.5497360  40.8336143  51.5668297  59.9379005  39.9833832
  50.9990311  59.7209549  41.3695755  51.6687965  59.6093903  40.8000984
  31.6649513  33.2482452  71.4643021  32.6163635  33.1546135  71.4165955
  31.3501301  32.9286613  70.6187363  31.7328377  33.2041779  71.3690414
  52.1378403  62.1624565  53.5817184  51.7608871  62.3782921  54.4346848
  53.0798111  62.2867851  53.6977654  52.1980934  62.1987305  53.6850548
  41.0698776  60.7011299  34.7452583  42.0048294  60.6563377  34.9454918
  40.6900330  61.1809959  35.4812469  41.1290741  60.7475281  34.8450966
  20.5543823  43.3406830  69.9439163  21.2322044  43.8404274  70.3989334
  20.2855377  42.6725159  70.5744019  20.5979977  43.3227196  70.0596771
  28.7494965  63.1184769  85.7272797  29.2397938  63.5977058  85.0593109
  28.1520424  62.5592499  85.2307510  28.7380676  63.1099472  85.6030960
  74.0455246  48.6242027  74.4830475  74.6726990  47.9241714  74.3018112
  74.2921600  49.3280144  73.8830032  74.1387100  48.6246033  74.3997269
  38.3805923  62.9328461  43.8639565  39.0513153  62.3634720  44.2410202
  38.1663017  63.5477028  44.5655746  38.4292679  62.9376945  43.9789886
  67.3951340  32.6750450  68.2457123  66.4636383  32.7285576  68.4594574
  67.6249237  33.5571709  67.9536819  67.3202972  32.7748222  68.2373581
  76.7538452  52.9400368  68.4751282  76.0828629  53.2488747  69.0839233
  76.2656326  52.4714203  67.7981720  76.6302261  52.9229965  68.4678574
  60.4988556  53.0175629  72.6286621  60.2725830  53.5199699  71.8459625
  60.4460793  53.6516037  73.3438110  60.4690971  53.1387558  72.6214600
  36.5989151  36.4887924  96.8094101  35.9859352  37.2239609  96.8131332
  37.1392860  36.6314354  96.0323105  36.5911713  36.5824051  96.7269363
  53.3903275  69.9783173  75.3137131  52.9087143  70.6813507  74.8778076
  53.2977753  70.1677399  76.2474060  53.3290977  70.0734863  75.3667984
  28.8230934  28.8109322  52.5703659  28.0596066  28.4801235  52.0971985
  29.5727425  28.4978867  52.0641403  28.8216190  28.7422714  52.4659233
  32.6028328  59.8484421  52.9459572  32.8660088  60.7448349  52.7375145
  33.0055618  59.6721611  53.7962303  32.6738472  59.9252357  53.0144043
  41.7580147  21.3255100  83.4272995  42.5774307  21.8065414  83.5430374
  41.5604439  21.4098930  82.4945221  41.8243294  21.3858070  83.3401718
  24.8968258  42.9927597  71.9839096  25.1717319  43.4726982  72.7651367
  25.4981766  43.2853622  71.2990799  24.9902706  43.0751419  71.9941864
  73.6850891  24.7997303  69.9651947  73.3124390  25.6565304  69.7572021
  74.4866638  24.9982796  70.4492188  73.7308273  24.9122753  69.9946289
  27.8657818  51.9687424  58.5454674  28.0516682  51.2319450  59.1275444
  26.9104786  52.0271034  58.5305557  27.7837296  51.8963928  58.6059532
  64.0600052  31.4618015  37.3482628  64.0306549  32.3330498  37.7436066
  64.5022507  31.5940628  36.5097160  64.1040421  31.5688171  37.3009987
  57.6569481  55.2204170  60.0514946  58.2067413  54.4978790  60.3546486
  57.3420448  54.9378510  59.1928787  57.6819992  55.1132317  59.9922600
  48.9343452  65.1300735  56.3607903  49.8338470  64.8649292  56.5526848
  48.4025383  64.3770676  56.6184578  48.9735565  65.0214996  56.4087334
  36.1678810  66.9637375  68.9625320  36.5575294  67.5184021  69.6383743
  36.5968552  67.2370758  68.1516647  36.2551804  67.0520401  68.9481354
  21.5162277  49.8754654  81.1775131  22.0136490  49.0577469  81.1656799
  21.6919575  50.2750511  80.3256454  21.5880146  49.8308754  81.0854034
  36.4127388  31.2491417  76.2989120  36.0106888  31.1151257  75.4406357
  36.2109451  30.4498463  76.7853622  36.3483429  31.1496124  76.2592545
  29.7636204  53.8184662  66.8951797  29.4910774  52.9181900  66.7178268
  29.2094727  54.0972672  67.6241684  29.6754608  53.7521935  66.9540100
  26.3462696  36.2031059  79.9656143  27.0303574  35.9699326  79.3380051
  26.6392708  37.0330200  80.3419418  26.4504662  36.2667427  79.9388123
  39.3333282  29.1558456  40.4868011  38.8696632  29.0639400  41.3191490
  39.4426384  30.1003704  40.3765488  39.2955399  29.2467709  40.5638084
  38.6989861  66.8272018  87.8634644  37.8173714  66.8659286  88.2342606
  39.1835213  66.2536087  88.4571381  38.6566429  66.7701645  87.9663162
  53.4849091  49.0807610  46.2689476  53.0693665  49.9062042  46.5183487
  52.7741356  48.5568542  45.8994141  53.3647957  49.1129189  46.2561378
  71.7947235  26.5760384  72.1181717  71.7352905  27.4008694  72.6002045
  72.1376419  26.8244762  71.2597275  71.8249588  26.6904945  72.0780258
  34.4729080  63.0200348  37.6098518  35.1337585  62.7230301  36.9843140
  33.7698250  62.3742371  37.5401993  34.4684029  62.9194946  37.5357170
  71.5029449  51.1455994  60.8408546  72.2845612  51.3018379  61.3708534
  71.3319931  51.9846420  60.4130592  71.5680695  51.2517357  60.8517532
  62.1832085  12.3582306  64.9415207  62.2298088  13.1599541  65.4623871
  63.0910568  12.1781092  64.6973877  62.2849922  12.4245195  64.9710312
  29.5711250  57.4601173  73.7395248  30.0059261  58.3052368  73.6257172
  30.1130447  56.9959564  74.3775787  29.6752853  57.5007401  73.7954330
  34.3764229  34.8776970  52.8896179  33.4503593  34.8852959  52.6475830
  34.3781624  35.0282593  53.8348999  34.2778511  34.8945618  52.9646149
  60.3748512  26.5198860  41.4709473  61.1880264  26.0386906  41.3178787
  59.7149963  25.8391857  41.6031342  60.3912010  26.3959789  41.4687195
  61.1931572  50.0288277  79.2300339  61.3810005  49.7115364  80.1133652
  61.8645554  50.6909485  79.0655518  61.2847900  50.0656013  79.3066940
  41.6573944  69.5401688  73.2816925  42.3294907  68.8993301  73.5137177
  40.9858894  69.0298004  72.8291016  41.6574554  69.4174042  73.2581711
  52.2733231  75.0694046  58.4996986  51.8341827  74.8049622  59.3080635
  52.9718361  74.4251099  58.3847847  52.3009834  74.9724960  58.5736465
  17.3381557  54.5695114  59.5614319  16.5899487  54.1049309  59.9363823
  16.9533291  55.1601753  58.9139366  17.2173271  54.5829582  59.5323677
  16.4886761  44.5640144  62.6951256  15.8501377  43.8555069  62.7758484
  16.3896065  45.0688515  63.5023155  16.4100170  44.5422935  62.7898140
  51.0002747  37.4162025  33.5364151  51.8151894  37.2880135  34.0219193
  50.3409081  36.9461670  34.0468407  51.0168610  37.3524055  33.6426239
  75.5337906  34.5885849  60.1145248  76.0052567  34.7560272  59.2984886
  75.5488052  33.6361465  60.2087135  75.5856628  34.5048714  60.0375443
  18.6940804  40.6050606  69.5535660  18.4518776  39.7133102  69.8032532
  19.4970875  40.5011139  69.0430679  18.7538853  40.4988785  69.5257492
  35.0405922  42.0342598  66.7567444  35.1731110  41.7547569  67.6625824
  34.1891022  41.6694641  66.5156555  34.9639206  41.9655495  66.8276367
  51.5411949  60.9612808  75.6874313  51.8699455  61.5924568  75.0473022
  52.3055992  60.7389450  76.2189255  51.6577682  61.0048790  75.6758499
  53.7728004  27.9776745  39.5648842  53.3058357  28.8125877  39.5980110
  54.3124123  27.9735184  40.3554764  53.7805481  28.0662670  39.6527290
  57.9839706  67.2676773  79.8765411  58.1732903  66.8275299  80.7051926
  57.1276436  67.6736450  80.0111542  57.9128380  67.2640305  79.9792633
  75.8278656  53.2957573  63.3059235  75.6716766  53.5205421  64.2231522
  76.0898743  52.3753395  63.3261566  75.8391495  53.2215729  63.4058952
  42.4072723  71.5636139  54.1949501  43.0533371  70.8597336  54.1367493
  42.0776062  71.6605988  53.3015633  42.4410133  71.4988937  54.0934715
  27.5645714  35.8296509  47.6688843  26.8173351  36.3655548  47.9347305
  27.3165684  35.4807587  46.8127289  27.4584389  35.8495941  47.6059341
  23.6819878  63.9455070  84.0925064  23.8685093  63.0090294  84.1592255
  24.5368156  64.3500443  83.9446869  23.7930393  63.8887825  84.0838547
  51.9560471  65.4297028  69.9036789  51.4541168  64.8242874  69.3579941
  52.8649979  65.1480255  69.8002548  51.9994507  65.3350983  69.8344574
  26.1768799  63.3722305  66.0065231  26.1345940  62.6677666  66.6531830
  25.2620544  63.5593338  65.7959976  26.0748119  63.3170586  66.0530319
  31.2336349  47.5808029  46.7707253  31.9365940  48.2301826  46.7511482
  31.5259247  46.9306068  47.4095116  31.3397694  47.5807152  46.8367577
  39.7916603  69.6191635  65.9746246  39.7549477  68.6883316  66.1947250
  40.2384224  70.0236740  66.7182617  39.8353882  69.5630341  66.0774002
  44.1328430  22.9306812  83.2208176  44.7450256  22.8007030  82.4965439
  43.9203453  23.8634987  83.1903381  44.1754646  23.0162964  83.1403275
  23.6085892  35.0109215  77.2076263  22.7551193  35.3214951  77.5098877
  23.4059525  34.2637138  76.6447296  23.4959641  34.9643555  77.1798325
  59.7450485  28.9424744  42.7900772  60.5750389  29.3216724  43.0791397
  59.9958000  28.1467819  42.3207893  59.8603020  28.8980579  42.7708588
  56.0473404  42.3201599  45.1874962  55.7144279  42.6179161  44.3408890
  56.4255142  43.1043205  45.5853806  56.0521660  42.4355392  45.1396446
  26.5332279  58.6783829  62.1625366  26.9002190  58.8585434  63.0280380
  25.9094162  57.9675331  62.3101273  26.5058403  58.6217918  62.2705727
  62.5212440  34.9881973  39.1033325  62.4327164  35.1966133  40.0333595
  61.6563911  35.1673813  38.7343407  62.4195747  35.0295296  39.1631622
  43.8793030  22.5657654  43.7034912  44.7391586  22.5414677  44.1233559
  43.7043457  21.6559105  43.4631042  43.9523392  22.4661465  43.7226295
  15.2114773  51.9512558  63.8645287  14.4561710  51.6101837  64.3434982
  15.0776901  51.6552582  62.9641304  15.1166630  51.8833160  63.8195877
  41.5790291  40.4583130 100.2734528  41.2555389  40.0312538  99.4802246
  41.1084938  40.0268478 100.9866562  41.4943542  40.3667603 100.2649155
  53.7333488  73.8097458  62.7060661  53.9462852  74.1399155  63.5789261
  54.5584908  73.8591385  62.2234344  53.8440514  73.8502274  62.7476807
  50.4638557  64.7767181  72.0623627  51.1281738  65.0209122  71.4179306
  50.2049599  65.6054916  72.4652786  50.5070915  64.8911438  72.0366058
  53.7309914  39.1798706  89.9836578  53.5885201  38.2903214  90.3071365
  53.4746475  39.7439690  90.7132568  53.6884613  39.1451645  90.0959625
  19.9920349  32.0617256  83.3521576  19.5854225  32.2905655  84.1879425
  20.7953911  32.5815201  83.3263702  20.0343456  32.1415634  83.4385376
  21.4476490  42.3708191  58.4842720  20.7916412  41.7892609  58.8685570
  22.2075062  41.8084869  58.3338203  21.4587250  42.2488327  58.5092087
  28.3653030  37.8598480  73.3834763  28.4054089  37.8012733  74.3380432
  28.4792156  36.9581337  73.0831909  28.3817272  37.7574425  73.4532471
  56.9645729  71.1495667  75.7760315  57.7905846  70.7508926  76.0498886
  56.2896118  70.5874176  76.1563568  56.9806824  71.0471039  75.8457947
  77.1084671  38.2303085  65.7837524  77.9082870  38.6853371  65.5201721
  77.2546387  37.3201637  65.5258713  77.2093506  38.1817741  65.7281418
  26.5830154  28.9322510  72.2107468  26.9401779  29.8115749  72.0864182
  25.7023544  28.9765739  71.8383179  26.5271893  29.0307503  72.1577759
  69.2346039  44.9150620  91.8646088  69.5708771  45.7758255  91.6151352
  69.7764740  44.2954330  91.3760681  69.3282471  44.9407768  91.7859039
  23.2215748  40.8998451  69.5715179  23.6304607  41.7191162  69.2925339
  23.1530876  40.9782104  70.5230408  23.2578754  40.9955673  69.6432343
  36.6332703  42.8070679  75.7027740  37.1490974  43.3668022  76.2831650
  36.6705742  41.9413757  76.1094894  36.6922569  42.7744408  75.8080368
  76.6480637  52.0248833  51.0862007  76.7053452  52.9453506  51.3424988
  77.2538528  51.5742798  51.6745911  76.7187729  52.0749893  51.1762772
  61.4040222  72.3611603  51.7994232  61.3978920  72.7408371  52.6780815
  61.8769112  71.5348892  51.8988419  61.4538002  72.3135376  51.9037247
  74.5376129  47.7631912  45.5956116  74.6794586  48.6500435  45.2645531
  75.1209412  47.6934853  46.3513222  74.6149445  47.8503304  45.6408958
  65.0350800  58.2407036  62.0429153  64.6704254  57.7967453  62.8085289
  64.2705765  58.4876022  61.5225182  64.9146652  58.2196884  62.0690651
  46.9406013  60.0721054  87.8548660  46.7649345  60.9441605  87.5014725
  46.5802078  59.4720306  87.2019806  46.8834381  60.1011086  87.7475586
  44.1143951  61.9150848  61.9641838  44.1859970  60.9785042  61.7799988
  43.5933609  61.9624023  62.7657547  44.0664673  61.8202515  62.0300217
  61.2613220  25.2489891  48.2171021  61.5172806  24.4018612  47.8522873
  61.5144691  25.8844604  47.5475273  61.3156128  25.2264175  48.1067924
  59.7428665  21.7614059  52.9748955  60.1171951  22.1823864  52.2010155
  58.9349670  21.3560810  52.6598663  59.6966286  21.7630749  52.8587723
  50.6129036  50.9899864  87.2201233  51.2152290  51.0524292  86.4788132
  51.0558281  50.4110374  87.8404999  50.7243690  50.9349060  87.2072220
  21.9111881  42.1809616  61.5832520  20.9979153  42.3462181  61.3490372
  21.9122314  41.2879829  61.9279556  21.8139057  42.1033554  61.5950356
  29.4704533  33.5457382  37.8841400  30.1600323  33.6473846  38.5401764
  29.9253063  33.6194267  37.0451469  29.5924969  33.5644341  37.8646317
  50.7828217  48.5071831  74.0809708  51.0470352  47.7675209  74.6280746
  50.0865898  48.1572418  73.5250626  50.7367516  48.3909836  74.0800323
  29.1347351  23.7791252  70.6723633  28.5498772  24.5270462  70.7939606
  29.8534527  24.1210651  70.1406174  29.1490097  23.8953495  70.6286240
  27.7001305  69.9224548  63.8678780  28.6562290  69.8912048  63.9015465
  27.4661789  70.6795578  64.4048080  27.7771416  69.9998550  63.9287300
  48.0568542  60.2317238  56.6147194  47.6680603  59.3988419  56.3475494
  48.9359093  60.0004082  56.9147034  48.1091385  60.1182365  56.6182175
  66.2127914  47.1978416  43.8415565  65.6417465  46.7582474  43.2115593
  66.4357834  46.5181656  44.4775963  66.1756744  47.0784836  43.8422012
  73.9249039  31.9177132  62.7748871  74.2154617  32.5363846  63.4450035
  73.9452744  31.0656605  63.2105789  73.9580612  31.8928242  62.8928146
  21.9861660  55.9877090  87.1753540  22.6163883  56.1576195  86.4752274
  22.3174648  56.4865608  87.9220963  22.0887032  56.0590248  87.1803284
  51.8604813  21.3871555  71.7355652  52.1138535  22.1709309  72.2231369
  51.0816383  21.6511478  71.2457199  51.8044434  21.4988899  71.7353210
  21.3128338  62.7946739  67.9939194  20.6640797  62.1030617  68.1244049
  21.0223408  63.5062828  68.5644073  21.2126713  62.7968063  68.0686722
  32.7582207  70.6500931  67.6821289  33.6965714  70.5799255  67.5065994
  32.7046585  70.8814163  68.6094131  32.8525772  70.6672821  67.7622986
  45.8224754  77.9245529  59.8128700  46.5805283  77.5078812  60.2227211
  46.0439873  77.9625549  58.8824272  45.9269371  77.8841705  59.7573547
  30.6402397  34.0569649  78.3659515  31.4516830  34.4839325  78.6407013
  30.5311470  33.3316078  78.9809189  30.7151394  34.0251465  78.4608307
  41.1254921  31.9751987  96.5426788  41.2308884  31.2260246  95.9562836
  41.8937225  32.5208931  96.3745499  41.2186546  31.9534988  96.4622116
  57.8056107  41.7835388  76.6057129  58.6152954  41.9803886  77.0767670
  58.0924644  41.5542870  75.7217484  57.9225464  41.7800827  76.5616760
  59.3445892  71.8165817  71.3804855  59.6108246  71.0177460  71.8356857
  59.1390915  71.5283203  70.4911575  59.3510666  71.7006531  71.3341904
  75.8697968  45.6980247  54.6471939  76.0617294  45.2786713  53.8084221
  75.3660431  45.0443115  55.1320839  75.8365479  45.5835915  54.6094551
  34.2254028  25.3897591  52.9278831  34.0841484  26.1364861  52.3459206
  34.6096115  25.7707767  53.7174644  34.2513123  25.5100231  52.9500237
  14.8711443  41.7971420  52.0761948  15.1331882  41.4207878  51.2360039
  14.1964798  42.4379349  51.8516083  14.8271418  41.8253403  51.9626465
  47.3682861  30.8903847  83.5890121  46.4526978  31.0886574  83.3925018
  47.5847740  30.1597271  83.0097809  47.2937317  30.8336105  83.5062866
  32.1716652  57.9105759  77.9781265  32.3857651  58.1819267  77.0855103
  31.2158852  57.9459190  78.0164642  32.0925713  57.9432793  77.8870239
  67.0019836  24.0060883  47.4782944  67.5390091  24.2231998  46.7162590
  67.5478897  24.2373905  48.2297668  67.1174698  24.0539074  47.4771690
  63.5480652  45.5867882  50.0871506  64.0270615  45.8113632  49.2894287
  63.5930672  44.6317329  50.1326981  63.6039467  45.5088882  50.0069351
  55.7990074  22.8301792  71.8870697  56.4614067  22.3748398  72.4067993
  56.3012276  23.4048710  71.3093643  55.9232063  22.8429070  71.8808823
  29.5021400  53.9445496  54.9009438  28.8432007  54.3924637  54.3704681
  29.1706390  53.0510597  54.9904747  29.3965187  53.8970337  54.8539200
  28.5631733  70.0626755  69.0946579  27.7689400  70.4685059  69.4421234
  28.7918873  69.3932648  69.7394943  28.5028648  70.0345688  69.2004776
  51.5486145  46.4536552  79.1300888  51.8341103  47.3395424  78.9066467
  51.0886879  46.1460686  78.3490067  51.5300140  46.5153275  79.0229645
  34.4178276  64.5354309  80.4669037  34.8517036  65.1425629  81.0663757
  33.5812531  64.9546585  80.2653580  34.3748856  64.6448822  80.5093384
  74.8553467  33.2215233  83.9236984  73.9173889  33.2158737  84.1145706
  74.9226379  32.8540916  83.0423965  74.7624969  33.1817360  83.8500671
  28.8788738  25.0152931  77.6561508  28.0871582  25.0795650  78.1902695
  29.5781765  25.3377533  78.2246780  28.8690186  25.0565338  77.7737350
  52.5652885  58.5014496  61.1847534  52.3223686  58.0143089  60.3974037
  52.2312927  59.3853989  61.0320740  52.5037651  58.5437660  61.0845070
  42.3519554  59.6326942  52.0260887  42.5675774  58.7974472  51.6112404
  41.3952446  59.6466789  52.0533180  42.2729263  59.5451126  51.9847527
  68.5814590  23.9648838  70.8575897  69.0773697  24.3719673  71.5679398
  67.9784164  24.6479645  70.5643845  68.5700378  24.0811405  70.9020767
  24.9082489  39.9390221  62.6431313  24.0854664  39.6342850  62.2605171
  25.5306931  39.2338867  62.4654236  24.8868847  39.8313293  62.5833778
  15.8870716  29.7552967  69.9533844  15.3460760  29.1003075  70.3944550
  16.4207840  29.2509899  69.3393326  15.8862953  29.6316681  69.9349365
  68.4701996  38.4878464  69.9363022  67.7791977  37.8862686  69.6590805
  69.2536850  38.1784935  69.4816742  68.4800644  38.3907051  69.8582535
  58.3896599  45.4342804  41.8041306  57.8443031  45.5316353  41.0235291
  59.0349159  44.7692566  41.5640907  58.4003143  45.3737450  41.6952896
  39.9004784  16.4427757  64.9795303  39.6634064  16.9197979  65.7748108
  40.8117142  16.1844196  65.1178589  39.9723701  16.4660950  65.0790863
  60.5660667  42.0591011  67.5939560  59.6239471  41.8985863  67.5403595
  60.9364090  41.2211304  67.8712387  60.5050926  41.9526215  67.6178131
  37.6777420  61.4763260  62.7722969  38.4923744  61.5445747  62.2743492
  37.7871742  62.0928917  63.4962463  37.7762833  61.5493584  62.7963982
  48.5137138  44.4185371  75.4739685  49.0558701  43.6865158  75.7679825
  48.6862068  44.4821777  74.5345917  48.5899239  44.3472595  75.4051437
  48.0266113  40.5867882  72.5993195  47.2526855  41.0723038  72.8848877
  48.7639389  41.1459885  72.8440094  48.0227089  40.6981964  72.6558685
  15.7905903  54.9798088  56.8062401  14.8896332  54.7066917  56.9792023
  16.2257175  54.1863213  56.4943504  15.7409134  54.8660660  56.7914238
  62.1021118  44.8601112  67.5061722  61.2282562  44.7285156  67.1383514
  62.1744232  45.8079376  67.6185608  62.0166359  44.9471550  67.4789276
  53.8159904  35.3072548  93.4032364  54.0670509  35.3000908  92.4795761
  53.8870850  36.2256012  93.6636505  53.8503456  35.4044228  93.3325119
  78.4886475  33.6733437  55.7244835  79.3154831  34.1549416  55.7496223
  78.2279282  33.6929817  54.8036842  78.5490189  33.7267952  55.6289711
  59.4141083  64.3490067  89.0307922  58.5991440  64.6701050  89.4167404
  59.1587563  64.0252151  88.1669693  59.2999687  64.3487167  88.9798279
  73.8116608  33.5931396  45.6379433  74.0893173  33.9833679  44.8091736
  72.8555984  33.6322327  45.6126785  73.7393188  33.6389236  45.5468674
  13.1338377  54.9001389  67.2115097  13.5320568  54.7214165  66.3596191
  12.9574203  54.0344124  67.5797882  13.1574907  54.7887573  67.1599350
  30.5125523  59.2241211  48.9812431  29.7280788  59.4223824  49.4926414
  30.9814072  58.5738449  49.5042610  30.4788952  59.1759186  49.0915565
  46.3565063  30.1510754  75.7752457  46.5621223  30.7963505  76.4516830
  47.1865158  29.7034760  75.6110077  46.4669456  30.1721554  75.8298645
  22.0841541  59.7847977  71.6081085  22.5045795  58.9272957  71.5435638
  21.2071095  59.5969849  71.9424057  22.0354595  59.6733246  71.6368790
  48.4671173  30.5852947  90.6766052  49.0805855  30.9226112  91.3293686
  48.2146950  31.3541279  90.1653214  48.5056190  30.7032566  90.6916885
  26.6574459  32.9321327  66.4481049  27.1974316  32.5635338  67.1472321
  26.0397415  33.5067902  66.9002533  26.6491585  32.9541092  66.5708771
  57.3607712  46.2991905  48.1799278  57.1529427  45.8442688  47.3637886
  58.3149452  46.2555428  48.2421875  57.4403610  46.2460213  48.0995331
  36.6291275  31.9318771  32.8992233  36.5639763  32.8800125  32.7850914
  37.5649490  31.7685089  33.0166016  36.7219772  32.0155678  32.8995705
  64.3475800  27.5529270  40.1251106  64.0871201  27.3105545  41.0137291
  64.0344467  26.8320713  39.5787163  64.2864151  27.4502068  40.1616058
  32.8946991  71.1324844  75.7017899  33.7298088  70.9789505  75.2599182
  32.6287880  72.0059967  75.4145660  32.9553986  71.2092590  75.6240387
  40.3364830  73.2779999  54.8475914  40.9635429  72.5784454  55.0310249
  39.7478828  73.2760544  55.6024284  40.3405838  73.2031937  54.9476471
  60.7159653  33.7947998  47.7536736  60.0074272  34.1789970  48.2700043
  61.0611458  34.5250130  47.2399864  60.6772156  33.9136429  47.7539558
  40.3249092  62.6167641  53.4585533  40.4727249  62.2583008  54.3337021
  39.5609245  62.1420212  53.1311684  40.2592010  62.5279083  53.5169678
  42.6529884  27.6514187  55.4756317  41.8809586  27.9391098  54.9883614
  43.3435936  27.5900192  54.8156853  42.6443062  27.6755505  55.3532906
  52.4863777  35.6284714  82.6032562  51.7700386  35.2541809  83.1160889
  52.5579834  35.0567055  81.8389282  52.4176216  35.5275803  82.5764313
  72.6166382  25.5912666  56.3259544  73.2983780  25.0058556  55.9961662
  73.0819321  26.2038403  56.8955917  72.7389603  25.5941639  56.3515320
  60.6909485  51.2291451  82.7928848  60.3207664  51.1326027  83.6703110
  59.9724236  51.5806236  82.2671280  60.5748482  51.2563324  82.8303833
  44.2180634  53.4867630  49.8357925  43.7957573  52.9267197  50.4871330
  43.7264252  53.3293724  49.0297203  44.1205978  53.4102554  49.8192902
  55.9105186  50.2884483  78.3524628  54.9990959  49.9995956  78.3066254
  55.8752136  51.2246666  78.1563034  55.8095589  50.3574867  78.3266602
  55.4242363  42.7567978  89.3671494  55.7326698  41.9065742  89.6805496
  54.5698853  42.5726166  88.9767685  55.3660164  42.6464882  89.3589401
  41.2092781  23.1724148  45.5531693  41.6073303  22.6245346  46.2296410
  41.4939461  22.7791309  44.7282295  41.2820816  23.0720482  45.5373383
  30.9740372  43.9650307  50.7712440  30.0385838  43.7887573  50.6708298
  31.2451782  44.3110924  49.9209747  30.9031944  43.9831390  50.6698647
  47.7768631  67.2819519  48.9309769  48.5094261  67.1753769  48.3241615
  47.1612244  66.5908127  48.6869469  47.7893295  67.1968842  48.8402405
  43.2937660  11.3823776  69.6237488  42.4061546  11.7170238  69.7517700
  43.8346710  11.9057398  70.2151413  43.2567902  11.4738770  69.7004700
  61.0580902  65.7825241  47.2819824  60.7935028  65.7116470  46.3648109
  60.3800926  66.3243713  47.6856613  60.9575691  65.8327484  47.2272224
  57.6332283  57.0940895  53.6816750  56.9982643  57.0920181  54.3979492
  57.8273087  56.1689644  53.5309753  57.5862122  56.9952126  53.7419891
  62.8322296  51.2321892  84.4870529  63.4948921  51.8002129  84.0940475
  62.1095352  51.2374306  83.8594284  62.8258247  51.2933235  84.3782120
  31.7465115  33.2135925  46.3131523  31.9942436  32.3583221  45.9619102
  30.8914242  33.3942947  45.9227600  31.6817436  33.1416550  46.2340622
  31.0656586  38.8229370  63.9457130  32.0212135  38.8790283  63.9450684
  30.7742958  39.6962242  63.6835861  31.1364899  38.9220467  63.9176903
  30.5126553  49.4141197  56.1084366  30.4675522  48.4893990  56.3515167
  31.1842289  49.7805176  56.6837425  30.5794621  49.3545799  56.1957130
  33.0199699  15.9777803  48.1140327  32.7559357  15.0850554  47.8914146
  33.0292969  16.4407387  47.2762909  32.9928093  15.9319496  48.0009537
  54.3337326  34.7368889  90.8016663  54.9837532  34.8408585  90.1067581
  53.7532883  34.0447311  90.4850693  54.3411522  34.6741638  90.6937943
  62.3274689  48.6564751  62.0839653  61.9289627  49.4738998  62.3826942
  61.5867195  48.1131935  61.8149490  62.2059746  48.6857109  62.0871315
  59.7467575  37.7179871  74.4731674  59.2055893  36.9307747  74.4125824
  60.4697838  37.4679031  75.0484238  59.7661514  37.6073685  74.5280533
  53.1237144  58.2950630  43.9473991  53.0261841  58.6025887  43.0462074
  53.0980721  59.0922508  44.4766083  53.1105804  58.4128685  43.9077301
  53.3409386  48.8853416  72.8810272  53.7742996  48.7382812  72.0403137
  53.2046852  48.0073318  73.2370758  53.3726234  48.7760239  72.8293457
  41.6755676  56.2131195  39.6896515  41.6613121  55.4163971  39.1593094
  42.5974159  56.4699516  39.7113228  41.7723541  56.1555443  39.6354065
  31.1713657  61.9314537  44.1157913  30.9473534  61.7922058  45.0359344
  30.8717365  62.8210068  43.9283066  31.1155243  62.0114670  44.1939240
  40.2119293  42.2819710  46.4181557  40.6685333  42.9786301  46.8897514
  39.2918167  42.3943138  46.6569214  40.1624985  42.3682442  46.4939079
  59.7664375  37.0072556  44.7491989  59.3374443  36.3065681  44.2580452
  59.1934013  37.1583900  45.5008812  59.6595802  36.9486504  44.7769852
  25.6818161  31.7013988  76.0464249  25.1912918  31.5958805  75.2312698
  25.0095520  31.8301125  76.7155533  25.5578156  31.7038727  76.0308533
  53.1479416  47.2888947  85.8311462  52.6605911  46.8341026  86.5180893
  53.4562492  48.0931892  86.2486191  53.1288490  47.3261681  85.9489212
  25.0686817  28.0159912  53.2679138  25.7297497  28.0740795  53.9577293
  24.2337494  28.0978203  53.7288094  25.0501404  28.0309124  53.3906288
  37.0181274  58.6101913  44.8698158  36.1622047  58.6538048  45.2961006
  36.8949738  59.0674210  44.0379486  36.9137192  58.6636009  44.8265648
  60.7944641  67.4399796  56.1049538  59.9901581  67.2104721  56.5704117
  61.2782555  67.9910965  56.7201347  60.7602844  67.4742737  56.2201920
  36.0462227  39.0186996  51.0490494  35.5415688  38.5734482  51.7297173
  36.3134880  38.3191948  50.4528122  36.0209084  38.8966179  51.0580559
  28.5823898  49.3103065  59.3959465  29.4491692  49.4913483  59.0324211
  28.1343136  48.8139610  58.7110367  28.6270409  49.2766838  59.2841415
  69.1965866  24.4363079  84.6010971  69.4548492  23.5248756  84.7382965
  68.2693329  24.3900261  84.3680954  69.1252441  24.3341770  84.5908813
  46.4122810  36.0278358  89.7088852  45.7268410  36.6690407  89.5211105
  47.1344986  36.5462341  90.0637054  46.4162025  36.1514969  89.7266998
  50.7857132  50.2273407  71.7884827  50.4037285  49.6879082  71.0961456
  50.4890633  51.1157494  71.5910950  50.7133446  50.2645569  71.6935959
  63.7815628  62.2797966  76.9244461  64.5232468  62.0286980  77.4749756
  63.4519501  63.0866737  77.3200912  63.8255043  62.3390656  77.0253448
  77.8227997  49.3654556  70.8129883  78.7263260  49.3623772  70.4969788
  77.8710480  49.7842407  71.6723633  77.9242935  49.4097862  70.8709335
  55.5009041  11.8184147  65.5452271  55.1684837  12.4886007  66.1423645
  54.8367043  11.1294394  65.5647964  55.3946228  11.8164110  65.6109924
  51.2093468  74.0746078  67.9576797  51.4371986  74.5042038  68.7821579
  52.0504112  73.8102341  67.5849228  51.3233376  74.0922318  68.0058517
  50.1868172  22.9892082  66.5438385  50.4246941  23.0292034  67.4701462
  49.2296295  22.9934082  66.5419617  50.1101112  22.9939213  66.6424255
  11.2762451  41.7029381  66.3274689  11.2636871  41.5636978  65.3805313
  10.3622818  41.8709259  66.5569916  11.1774397  41.7060051  66.2509613
  25.3246727  33.8239250  73.1262970  25.0362511  32.9827614  73.4805450
  25.1186543  34.4568253  73.8142090  25.2719440  33.8017159  73.2374344
  22.4352856  37.3616066  68.3288193  21.8967361  38.1427612  68.2023315
  23.2908173  37.6001511  67.9718933  22.4690895  37.4703484  68.2772675
  36.7437401  33.9450150  51.8424835  37.2740059  34.0844345  52.6270905
  35.8951912  34.3338242  52.0546722  36.7097969  34.0013466  51.9487839
  46.2358093  44.4024353  62.2868233  46.7037354  43.8059196  62.8711624
  46.8779297  44.6326828  61.6153336  46.3541870  44.3633766  62.2775269
  34.9985123  18.5998020  73.2050781  34.9004555  18.8730507  74.1171951
  34.1359215  18.2637730  72.9616623  34.8960686  18.5931072  73.2763901
  43.0847511  62.9056892  79.3789215  43.0937653  63.1406364  80.3068008
  42.1558037  62.8545685  79.1538086  42.9866486  62.9252930  79.4538651
  45.5341949  43.2611198  84.1391602  45.9123344  43.6731529  84.9159927
  45.5084457  43.9601784  83.4857941  45.5717735  43.3796082  84.1523285
  36.6021309  42.4672127  37.9813004  36.1655617  41.8754196  38.5940170
  36.9893837  43.1438866  38.5366173  36.5968742  42.4762650  38.1058617
  73.2551880  43.2789993  52.3595924  73.7888107  43.5972633  53.0877304
  72.7227249  42.5805588  52.7402420  73.2553101  43.2384567  52.4778366
  48.7709579  20.6030846  74.3026733  48.3870850  20.0484371  74.9818192
  49.2704697  19.9985905  73.7537613  48.7832909  20.4794731  74.3165588
  45.5670280  37.1255531  46.2742920  45.6616478  36.3003464  46.7500191
  46.0645103  36.9950218  45.4670105  45.6301689  37.0236320  46.2389336
  29.0816841  69.5177612  52.9235687  29.2537727  69.7343369  52.0072136
  28.4942322  68.7630081  52.8850479  29.0373878  69.4603653  52.8217392
  46.9425926  52.2821007  49.9047737  46.0794373  52.6052322  50.1631889
  46.7999954  51.8750992  49.0502281  46.8353386  52.2731552  49.8412018
  76.0916977  40.8623123  53.5329933  76.3527374  39.9655914  53.3232727
  76.8997726  41.3702126  53.4603195  76.2057114  40.8208466  53.5028763
  38.0471878  67.6555557  66.4457245  38.6422043  66.9134445  66.3386612
  37.4461288  67.5896072  65.7036896  38.0465431  67.5693817  66.3551712
  51.5444832  14.6455917  44.4004936  52.1297989  14.9358644  43.7009392
  51.2846489  15.4522324  44.8455200  51.5791931  14.7625675  44.3733521
  52.0249062  25.6117325  54.3733253  52.7553139  25.5310783  53.7599487
  52.4000015  26.0523434  55.1358223  52.1427994  25.6501198  54.3892288
  61.2308884  52.9841499  91.5890427  60.6493187  53.6698647  91.2607117
  61.1625633  52.2820587  90.9420242  61.1615829  52.9824028  91.4850311
  25.7158604  34.8961296  83.7042465  26.5882435  35.2675438  83.8355255
  25.7999420  33.9836197  83.9808197  25.8178596  34.8384247  83.7477417
  38.9778252  53.2721024  55.1897049  39.9290085  53.2627411  55.2964516
  38.8298836  52.8860321  54.3264008  39.0634842  53.2299347  55.1090240
  49.0896225  50.9777374  80.4788437  49.4219818  51.1881218  81.3514862
  48.3184547  50.4343338  80.6408386  49.0428276  50.9422226  80.5891800
  44.8855515  66.6886597  67.2932281  45.2041435  67.3777008  67.8762894
  43.9351234  66.8020554  67.2853470  44.8181725  66.7742386  67.3545685
  30.7107430  61.7297783  87.1349640  29.9294167  62.2497025  86.9467163
  30.3899136  60.8303070  87.2001648  30.5932064  61.6893005  87.1218414
  36.2986031  54.2919121  58.1644745  35.8488464  53.4479218  58.1240501
  35.6060638  54.9232597  58.3594666  36.1767883  54.2692337  58.1809578
  35.3786850  37.7347145  79.3372650  34.9075623  37.5220032  78.5316391
  35.2214813  36.9853058  79.9116364  35.3116798  37.6321106  79.3125992
  55.0832558  40.0077133  84.6748657  55.0704918  39.5801163  85.5311508
  55.1053200  40.9435463  84.8747711  55.0842476  40.0619125  84.7874985
  48.6611938  44.4533119  30.9434166  48.9608192  44.1256332  31.7914047
  48.7943039  45.3999748  30.9918327  48.7073441  44.5193214  31.0390091
  25.8755684  17.4212227  65.0814056  25.6197262  16.5891132  65.4793625
  25.9105949  18.0363216  65.8139801  25.8520203  17.3980808  65.2019653
  65.7533112  25.9326973  79.2953339  66.4125748  25.4013920  79.7417755
  66.2580109  26.5041656  78.7166061  65.8774338  25.9369793  79.2812271
  61.9700241  18.9887009  76.7781372  62.1085968  18.0733109  77.0212173
  61.1294518  19.2172699  77.1749039  61.8951607  18.9154587  76.8463669
  56.6211472  54.3224564  81.9434967  56.5550232  54.8760147  81.1654053
  55.9906616  53.6185722  81.7909622  56.5468597  54.3064232  81.8442535
  30.8438606  35.0034103  75.4090118  30.1395054  35.1052132  74.7688904
  30.4141407  34.6365623  76.1816635  30.7229214  34.9751434  75.4231415
  38.1387062  52.0797844  57.5952263  38.8987961  51.5522728  57.3498192
  38.0503616  51.9479561  58.5391808  38.2103424  52.0094719  57.6697197
  52.7773476  39.2291946  40.2905121  52.7227707  39.2876244  41.2443695
  52.8988419  38.2962418  40.1142616  52.7844849  39.1359367  40.3734360
  39.1249466  14.6179733  60.3830681  39.0632019  14.6752739  61.3365517
  39.5552406  13.7784529  60.2209396  39.1642494  14.5345564  60.4674568
  65.4691238  38.1620293  50.4926567  66.2733078  38.5014000  50.8855286
  64.9805527  37.7926598  51.2282524  65.5027771  38.1588287  50.6129990
  45.6468353  60.8109627  58.3013840  45.8734131  60.9330673  57.3794365
  46.3198090  61.2953682  58.7795982  45.7427635  60.8756409  58.2540627
  54.8483849  28.7419930  50.3311234  55.5471764  28.4458408  50.9144020
  54.0420685  28.4470215  50.7542953  54.8369179  28.6789551  50.4384537
  23.1471710  37.0228386  80.5837402  22.5543709  36.5238724  80.0217361
  23.9470768  36.4979820  80.6139221  23.1692562  36.9136581  80.5270309
  69.3987961  49.0837173  60.7239914  69.8011551  48.2867165  60.3788452
  70.1336365  49.6799278  60.8681335  69.5200729  49.0623055  60.7025566
  57.6827736  21.6987114  73.4174118  58.0232201  22.4333687  73.9279099
  58.4575081  21.1828327  73.1940536  57.8016968  21.7220421  73.4480362
  63.9440536  34.2902756  55.5959396  63.4935493  33.7379799  56.2348785
  63.3071785  34.4098511  54.8914337  63.8280945  34.2441292  55.5889473
  29.6719170  45.4301796  74.8305511  30.5541344  45.5221062  75.1903763
  29.5748253  44.4913292  74.6713028  29.7556438  45.3398628  74.8519363
  44.1461105  35.4303818  43.6775131  44.9110107  35.9680290  43.8826828
  44.0596275  35.4900780  42.7260971  44.2184601  35.4940834  43.5979309
  46.2525787  63.0534477  46.1298409  47.0938034  63.4276505  45.8680267
  46.2259254  63.1655426  47.0800819  46.3394470  63.1053085  46.2032547
  58.3516998  39.6873131  92.4868774  59.1779022  39.9140549  92.0600204
  57.7511482  40.3884811  92.2340317  58.3757629  39.7862663  92.4143982
  20.6196499  55.2562943  58.2514191  19.9187145  55.6297722  58.7856827
  21.2884789  54.9932709  58.8836517  20.6162262  55.2680740  58.3758163
  62.3906364  28.0135231  58.1775665  62.1416245  27.1116295  58.3795929
  63.1215172  28.1980667  58.7674713  62.4420242  27.9370251  58.2620201
  28.7378006  24.8777084  56.9070778  28.0312119  24.5657063  57.4724274
  28.2978573  25.1490021  56.1014214  28.6155338  24.8733673  56.8814507
  41.4833717  13.7083788  70.9715958  40.8774185  13.2496986  70.3896484
  40.9296074  14.3129263  71.4656601  41.3596954  13.7239342  70.9622269
  51.5849571  45.1267548  82.1753387  51.5884781  44.6529961  83.0070724
  51.5427666  46.0496979  82.4255981  51.5808334  45.1746559  82.2907257
  67.1687851  61.8819542  75.8826218  66.8666382  61.9318123  76.7895126
  66.7655563  61.0845947  75.5393219  67.0935669  61.8022385  75.9427261
  30.9710007  72.2853241  52.1618118  30.9428482  71.6401672  52.8683624
  30.4803123  71.8794403  51.4471664  30.9156704  72.1732407  52.1609497
  20.8866940  39.9512634  65.2113266  21.7665787  39.6536140  64.9801483
  20.3927155  39.8966179  64.3932571  20.9278469  39.9136925  65.0994339
  32.2849464  35.9073982  46.1119690  31.4486904  36.2689857  46.4055061
  32.1348343  34.9631386  46.0664673  32.1797562  35.8452606  46.1384201
  36.1114731  53.1194077  55.5931854  35.8388290  53.6257477  54.8279991
  35.6262817  52.2973862  55.5217285  36.0306587  53.0857430  55.5039673
  38.4279633  63.2888336  74.5540924  38.5399780  62.7972298  73.7404480
  38.2403030  62.6209297  75.2135773  38.4198952  63.1651802  74.5376511
  31.3339787  27.3530712  82.8606720  30.3787804  27.2933102  82.8446198
  31.6237278  26.4837971  83.1375122  31.2630138  27.2539978  82.8884811
  22.1748466  62.6751328  71.7851028  22.0877190  61.9851837  71.1273651
  23.0964298  62.6459999  72.0421371  22.2638359  62.5984497  71.7423706
  68.6914215  47.9434052  72.9166260  69.4124603  47.8096428  73.5318146
  67.9071198  47.9528046  73.4652634  68.6846771  47.9301453  73.0407410
  54.8836670  68.2611542  73.3541794  55.5947418  68.8620987  73.1317520
  54.4322319  68.6841660  74.0845871  54.9113541  68.3703537  73.4083481
  55.4872627  66.1778641  45.6362724  56.4387627  66.2814102  45.6488457
  55.3315620  65.3413086  46.0746384  55.5721283  66.0996933  45.6843605
  37.4766884  38.9424324  80.1102219  38.0578728  38.3018494  79.7002029
  36.5952644  38.6448975  79.8848419  37.4446716  38.8423920  80.0424652
  24.4102650  63.3867645  73.7490692  23.5695572  63.5519257  74.1758728
  24.8751545  64.2216492  73.8045654  24.3701878  63.4934120  73.8005066
  38.3832321  68.9905472  68.7448578  38.6915817  69.8785629  68.5643387
  38.4157181  68.5486221  67.8964005  38.4195786  69.0381241  68.6351242
  78.7233582  43.3970070  67.8163223  78.6896439  44.3535957  67.8109055
  78.2001801  43.1432076  68.5766449  78.6639709  43.4719543  67.8968277
  69.1452560  47.0675163  51.0693550  69.5361938  47.4670715  50.2923393
  69.8710632  46.6110077  51.4948349  69.2643509  47.0614433  51.0318680
  17.8836613  37.3879662  63.1919594  17.4979610  36.5840874  62.8437614
  17.4142761  37.5433578  64.0115662  17.7924747  37.3188095  63.2422295
  58.8817101  72.8833008  54.2668419  59.8192711  73.0601654  54.3438454
  58.4799652  73.4188232  54.9509850  58.9388504  72.9592667  54.3480110
  52.9371643  48.9323845  81.4489136  52.8839569  49.1477356  80.5177689
  53.8752289  48.8585968  81.6244583  53.0315247  48.9474831  81.3683319
  11.7376747  39.4559288  55.9346886  12.0611563  40.0876617  56.5769539
  11.5009136  38.6870117  56.4532890  11.7469234  39.4412994  56.0584869
  20.0100670  67.3041763  63.9168625  20.2736111  66.7634048  63.1723213
  20.3290596  68.1805115  63.7012024  20.0721893  67.3399582  63.8144646
  28.7210121  64.5338364  79.7082443  28.6987019  65.3467560  80.2131195
  27.9946022  64.0161972  80.0555267  28.6411667  64.5653305  79.7991180
  56.8086700  41.6973000  57.2379303  56.3288689  42.3175774  57.7868195
  57.1696968  41.0608559  57.8550491  56.7960052  41.6955757  57.3622742
  40.3645782  69.5243301  43.4827156  40.2877579  69.3967056  44.4282532
  39.5323601  69.2091904  43.1301041  40.2676353  69.4771118  43.5459442
  31.8177776  65.1653824  64.4427261  31.2324142  64.4085770  64.4715881
  31.4638348  65.7154312  63.7438698  31.7176075  65.1433334  64.3712769
  40.1169891  52.4612656  72.9201584  40.7284546  52.2834320  73.6348038
  39.7959023  53.3460426  73.0942535  40.1479568  52.5366554  73.0149307
  76.9816589  32.1902390  76.6262589  77.4236298  31.3923664  76.9165878
  76.2203598  31.8779335  76.1372604  76.9476089  32.0718498  76.6050720
  22.8443737  59.7286186  45.4205437  23.1460094  58.8247604  45.5115852
  22.0577450  59.7744904  45.9640007  22.7926540  59.6371193  45.4882088
  61.7261086  36.3683319  41.7398796  60.8685036  36.6094284  41.3897095
  61.5440865  35.6500626  42.3458443  61.6152382  36.3174477  41.7671585
  53.7751274  44.7421532  35.7314606  53.7889633  45.2496300  36.5429459
  54.6981010  44.5910454  35.5277023  53.8750305  44.7801552  35.7962723
  37.3707848  55.7326317  55.6381073  36.9010658  56.5318375  55.8765793
  37.7699547  55.9329910  54.7914963  37.3632622  55.8392258  55.5732536
  52.6696434  32.4320908  56.7745018  52.8557816  31.9049301  55.9975281
  53.3923340  32.2409935  57.3723602  52.7665634  32.3554955  56.7554016
  54.5496445  31.9660854  61.7106400  54.1348228  32.6856155  61.2347908
  54.9604149  32.3845978  62.4671745  54.5492134  32.0874481  61.7405739
  58.5849648  45.8065491  93.6274872  58.8530617  46.4193306  92.9427567
  58.9616699  44.9683380  93.3596649  58.6537247  45.7825089  93.5259018
  50.9774628  66.6317444  40.3412971  50.3209686  65.9389801  40.2683296
  51.0117836  66.8316193  41.2767677  50.9111137  66.5791779  40.4332771
  36.7206612  34.0094299  73.4541550  37.5608864  33.5670547  73.5748138
  36.7213478  34.7075882  74.1089935  36.8103371  34.0367050  73.5368576
  63.6289825  53.3605690  70.9242020  63.5233688  53.4859810  71.8672562
  64.5569992  53.1543503  70.8124542  63.7166862  53.3519516  71.0128555
  58.6254616  49.8742828  94.0008774  58.3720169  50.7573586  93.7322311
  59.4822769  49.7375946  93.5966339  58.6898041  49.9538803  93.9291229
  52.9382515  31.6872845  47.7099915  53.0442352  32.3769226  47.0547066
  51.9992142  31.6751213  47.8951759  52.8494148  31.7595310  47.6598587
  27.8271160  65.7090225  45.9778481  27.5209103  65.5215378  46.8651581
  28.6023407  66.2564545  46.1026688  27.8771324  65.7474060  46.0857849
  25.2866783  49.9829788  90.0123825  25.5472145  49.1737289  90.4522247
  25.9823170  50.1437111  89.3748169  25.3886471  49.9138222  89.9912949
  69.3606644  30.3876877  42.6880493  68.9399643  29.5322704  42.6014442
  69.5964050  30.4460182  43.6139297  69.3409424  30.3026848  42.7775497
  40.8381882  58.3854485  89.1217804  41.3207016  58.5111580  88.3047028
  41.3756599  57.7744102  89.6257553  40.9469604  58.3336906  89.0883865
  60.6487961  30.7332249  77.0483170  60.8435059  30.5284824  76.1337662
  60.5428009  31.6844158  77.0634842  60.6582565  30.8128262  76.9524078
  39.4500656  56.9138145  67.9662704  40.3758163  56.7469063  67.7891769
  39.4534340  57.6168480  68.6158600  39.5491486  56.9709892  68.0166626
  38.5246391  51.6836205  89.2382431  39.2000885  52.1576843  89.7232819
  37.9334221  52.3665085  88.9214478  38.5336227  51.8069992  89.2561874
  55.1604958  31.4854507  49.3018684  54.6521797  31.8833752  48.5951118
  54.9270744  30.5576363  49.2717476  55.0813942  31.4289417  49.2232857
  73.4345703  44.5687141  64.7225189  72.6340637  44.2969360  65.1714630
  73.1273804  44.9989281  63.9245300  73.3164444  44.5856094  64.6852951
  39.5339432  20.0209885  42.8325462  38.6166267  20.2660065  42.7111664
  40.0048828  20.8542423  42.8442612  39.4863396  20.1359768  42.8208542
  41.0954056  35.7039909  91.9565125  41.1543274  36.6283722  91.7151031
  40.1760101  35.5755119  92.1898270  41.0036430  35.7888641  91.9556427
  40.7310028  32.9253616  83.0699692  40.8486404  33.4135666  82.2550735
  41.6134415  32.8488274  83.4328384  40.8376541  32.9692650  83.0217590
  42.0741539  44.4314957  77.0570831  42.0279655  43.7396660  77.7169876
  41.4542427  44.1589813  76.3805695  42.0031204  44.3286591  77.0553131
  55.0930481  52.7286224  77.5780182  54.2802353  52.5389290  78.0466080
  55.6719627  53.1004639  78.2434692  55.0681076  52.7480469  77.6989517
  54.1970139  16.5436230  73.0068359  54.2305489  15.6578197  72.6456451
  55.0625687  16.6777859  73.3929062  54.2928925  16.4634666  73.0094910
  74.8201981  58.5918083  55.6380348  74.0979004  59.0150948  56.1020813
  75.2726593  58.0839348  56.3115196  74.7914200  58.5827866  55.7593422
  65.9400558  28.0005741  72.2120209  66.3631134  28.5773468  72.8480988
  65.3616409  28.5774822  71.7131729  65.9234848  28.1236038  72.2266541
  55.0678062  58.6408730  62.3257599  54.1517601  58.7567520  62.0734558
  55.0286751  58.1928825  63.1707497  54.9659462  58.6054573  62.3889656
  41.5838165  65.7702484  88.5061188  41.0740700  65.8006287  89.3157272
  42.1697578  65.0219498  88.6199493  41.5919418  65.6936874  88.6045990
  69.9598160  47.6130180  80.0202484  70.6115112  47.7518158  80.7074585
  69.4389648  48.4160995  80.0183716  69.9737701  47.7134628  80.0933304
  27.7066612  71.5672455  53.9345322  28.0778732  70.7353516  53.6406021
  28.4269066  72.0033646  54.3898125  27.8230553  71.5250397  53.9517365
  23.6253185  62.7554436  77.8219757  23.9462852  62.2724190  77.0604630
  22.6724701  62.7379913  77.7324905  23.5579338  62.7020721  77.7312241
  33.9166336  65.6697006  66.0481491  34.5812645  65.9353943  65.4126053
  33.1815109  65.3685074  65.5141907  33.9091187  65.6659164  65.9234314
  42.3112946  24.8025417  64.6247406  41.7080956  24.4109650  65.2564468
  42.7235260  24.0548668  64.1919785  42.2909279  24.6810493  64.6459579
  63.5042114  22.3172455  66.1957092  63.8659019  21.6089668  66.7284012
  63.0028992  22.8495235  66.8134460  63.4893227  22.2984772  66.3183975
  40.0138512  14.9891558  46.7158356  39.4964981  14.9634609  47.5207710
  40.3962822  15.8665705  46.7048225  39.9994621  15.0799837  46.8004990
  52.4291840  31.5020695  94.7404633  52.2476425  31.0954723  95.5877838
  53.1711044  32.0832748  94.9077530  52.4889412  31.5206909  94.8486633
  34.0946045  24.9578800  70.1911469  33.7433014  25.8135319  69.9448166
  33.3521881  24.3600159  70.1039047  33.9779663  24.9853706  70.1555710
  43.2287025  55.5406189  46.8562164  42.8641281  54.6865425  47.0883064
  42.5450096  55.9586372  46.3327103  43.1169167  55.4941177  46.8251419
  73.5843506  47.4788170  79.9377060  73.4577789  47.3781509  78.9942703
  73.6578217  46.5828476  80.2664566  73.5786896  47.3725319  79.8721542
  47.9812813  37.8162956  90.7899933  47.7721748  37.9445992  91.7152252
  47.3426170  38.3551674  90.3231354  47.8908730  37.8874435  90.8388748
  35.2150574  64.0619583  68.2701797  34.7422562  64.5281906  67.5807495
  35.7556190  64.7335129  68.6861572  35.2222862  64.1832886  68.2410202
  20.5963898  29.9038467  54.2418823  21.3014984  29.2910156  54.4504242
  19.8198872  29.5246029  54.6535263  20.5887756  29.7980499  54.3080215
  31.3545494  27.3149109  41.3936806  32.0481339  26.7337551  41.0815430
  30.7831154  27.4348087  40.6351814  31.3675766  27.2657223  41.2795067
  49.8988686  28.1782017  44.6216240  49.0723991  28.2640038  45.0968285
  49.8542480  28.8491821  43.9404297  49.8059731  28.2589073  44.5996590
  48.4344978  66.1521912  59.8128777  47.4861145  66.0534897  59.7288971
  48.5894699  66.1826172  60.7569618  48.3498878  66.1449127  59.9046021
  66.2775955  23.4278221  42.5542297  65.4449768  23.8159733  42.8231316
  66.2763748  22.5579033  42.9535713  66.1886749  23.3764458  42.6254921
  61.2999115  58.2630119  84.8290634  61.0125275  58.9314499  85.4510269
  61.3126678  58.7120056  83.9838028  61.2706223  58.3821754  84.8052521
  42.9105682  19.1122551  85.6670685  42.4299316  19.4049854  84.8927765
  42.4688110  19.5416012  86.3996964  42.8122025  19.1892586  85.6626282
  57.2832146  49.2631683  84.9957428  57.6165657  48.3665848  84.9603653
  56.5083618  49.2087097  85.5550919  57.2361336  49.1617470  85.0516205
  61.8675003  23.7773533  53.9127464  62.1933365  23.7693920  54.8127441
  61.1721382  23.1196098  53.9039421  61.8280945  23.7063618  54.0077858
  39.4024353  26.4492931  82.0455551  39.3268394  26.7988491  81.1576767
  38.5006332  26.4061508  82.3635635  39.2982025  26.4819679  81.9847794
  16.6509571  43.3935928  71.1979675  16.1388302  42.5881042  71.2697067
  16.3010311  43.9618149  71.8842010  16.5590267  43.3682899  71.2788010
  23.1519108  30.1265163  75.8279037  22.4066677  29.5287666  75.8873901
  23.6798134  29.9288864  76.6015244  23.1287346  30.0416965  75.9167480
  27.7083492  36.3432655  68.9831543  28.0920696  35.5228958  69.2929688
  28.4613342  36.8985291  68.7808533  27.8295689  36.3149948  68.9946213
  49.6559563  61.2427940  69.3550110  50.0977249  62.0012589  68.9731598
  49.2231789  61.5861359  70.1367035  49.6569138  61.3602905  69.3976517
  47.1021996  50.3943748  36.7074623  47.6467094  50.0766983  37.4277573
  46.4744568  49.6885796  36.5524406  47.0933228  50.2852287  36.7677422
  52.1508408  45.9832878  48.5778999  51.8937798  45.2955284  49.1920166
  51.6659393  45.7829857  47.7772865  52.0717163  45.8885841  48.5580101
  16.8233910  59.8976326  56.5131950  16.2566242  60.1051178  57.2561340
  17.2247238  59.0600357  56.7446938  16.8057480  59.8304367  56.6171112
  31.5994186  39.2290382  36.5089912  31.3149796  39.3778954  35.6072350
  32.1231651  38.4289932  36.4659576  31.6249390  39.1595917  36.4082375
  48.9042168  42.1017952  85.1852341  48.3203964  41.4188423  84.8551407
  49.2219849  41.7616043  86.0216064  48.8758469  41.9926872  85.2392197
  43.5312538  73.7372513  47.5602608  42.9654617  73.7180405  46.7884178
  44.3886490  73.4620743  47.2356339  43.5623512  73.7058563  47.4433327
  78.6489487  37.8379784  70.3340607  78.0627823  38.3890533  69.8154449
  79.2362900  38.4560699  70.7690582  78.6490707  37.9626579  70.3251419
  78.7182083  39.4543533  58.1195335  78.1846542  39.9140205  57.4712563
  78.7649918  40.0568314  58.8618698  78.6662979  39.5676231  58.1295624
  42.1148643  68.8209381  76.8496246  42.9078255  68.7803879  77.3842316
  42.4167786  69.1332245  75.9966583  42.2316246  68.8499146  76.8156738
  26.9933949  17.1796513  69.4993668  27.7522793  17.2663288  70.0762634
  27.3073654  17.4747009  68.6446152  27.1078053  17.2203598  69.4697342
  69.2304001  27.8270779  69.7942810  69.3846741  28.3023815  68.9778748
  69.2161026  28.5067749  70.4681091  69.2453308  27.9502487  69.7790756
  54.3432465  58.0198898  49.9961929  55.0226479  57.3818474  50.2142525
  54.3949547  58.1090317  49.0445557  54.4212151  57.9613533  49.9179649
  48.4500389  48.0606804  72.4572296  48.3462296  47.5405731  71.6603928
  48.0477180  48.9034615  72.2472534  48.3960648  48.0950890  72.3498611
  59.6061401  39.3703346  43.3918190  59.4794922  38.4648132  43.6750450
  60.3887329  39.6606064  43.8603516  59.6760902  39.3047256  43.4719849
  41.2548027  31.3434563  77.7884750  41.7807159  31.4516659  76.9960480
  40.9574127  30.4341965  77.7562561  41.2791748  31.2580318  77.7005310
  29.8628464  44.6111717  62.7573013  29.8513107  45.5496979  62.9451065
  29.1334209  44.4791145  62.1517181  29.7838287  44.6971779  62.7127495
  58.4012718  48.3231277  45.9095535  57.9954185  47.8546524  45.1801414
  57.7000961  48.4157104  46.5545425  58.2832184  48.2830429  45.9005508
  63.7235374  69.8154984  67.7760773  64.0472107  69.2520523  68.4789200
  62.8322372  70.0418243  68.0417786  63.6630058  69.7795486  67.8793640
  59.2655487  19.6840515  49.2812309  60.0102539  19.9137478  48.7254524
  58.7213860  20.4714794  49.2900314  59.2869339  19.7925186  49.2229004
  36.8352280  76.2986526  63.4022179  37.5602112  76.7051163  63.8770103
  36.1641159  76.1528015  64.0689774  36.8409729  76.3264465  63.5239563
  63.3227501  72.1132278  70.6541595  64.2000275  72.1092377  70.2712784
  63.2200623  71.2375259  71.0267715  63.4053535  72.0194168  70.6530685
  36.3596916  47.2475395  47.1815414  37.0787277  46.6161880  47.1567268
  36.7794495  48.0802307  47.3975563  36.4811363  47.2690125  47.2019310
  36.5614891  69.9377975  60.1289330  37.0543633  69.2765732  59.6430359
  37.0369301  70.0323868  60.9543037  36.6647530  69.8773727  60.1651344
  48.5301132  71.1041489  86.0099640  47.9048042  70.6842880  85.4192505
  49.3634605  70.6718674  85.8231659  48.5522995  71.0132751  85.9270477
  70.5647430  37.9773064  48.7206955  70.2522202  38.6238785  49.3535538
  70.6645813  37.1728096  49.2296638  70.5420609  37.9604645  48.8424606
  38.5203094  42.0011330  43.3292274  37.8643494  42.6249199  43.6404152
  39.3115997  42.2202568  43.8212433  38.5347404  42.0910225  43.4148827
  71.7501831  57.3909569  56.8639412  71.3890686  56.9902534  56.0732079
  72.3970108  56.7593842  57.1785316  71.7806549  57.2808723  56.8131676
  66.4257584  30.4404945  60.2509041  66.9515991  29.8438683  60.7835922
  65.6730576  29.9165688  59.9767342  66.4015656  30.3209972  60.2784729
  45.7884598  34.2510109  55.4627571  46.6125374  33.8032684  55.6542091
  45.6494637  34.8282661  56.2135468  45.8615189  34.2648201  55.5632401
  61.1263962  41.1852646  46.2379608  61.9200974  41.2025070  46.7727242
  61.3279572  40.5735931  45.5298157  61.2325325  41.1218758  46.2194710
  22.2231655  25.0224133  54.0643997  22.5436249  24.3311596  54.6438026
  21.3585987  25.2434826  54.4106407  22.1651421  24.9722729  54.1631126
  35.4956703  52.9534531  41.8139496  35.1552734  53.4673157  42.5462799
  35.2908897  53.4763565  41.0387917  35.4375305  53.0640144  41.8093796
  71.5049591  25.8480740  75.2521439  70.8468323  26.5366516  75.1574554
  71.3692856  25.2810555  74.4929886  71.4203033  25.8610363  75.1610870
  31.6587048  29.3912811  88.4454269  32.5324402  29.7544861  88.5899963
  31.2202339  29.4779434  89.2918701  31.7051220  29.4392548  88.5511093
  63.0276718  66.6002808  76.4453888  63.6327629  66.5714035  75.7042694
  62.5243454  67.4035416  76.3124924  63.0385246  66.6828613  76.3521805
  61.5789719  31.9569454  63.5289154  62.0649529  32.5140419  64.1369476
  61.6023560  31.0878830  63.9294357  61.6332932  31.9236774  63.6364708
  35.7715874  62.7901306  65.6126251  34.8421402  62.5637703  65.6461868
  36.1389084  62.4132652  66.4121704  35.7116394  62.7257996  65.7014694
  58.0363235  21.3864193  64.7721939  57.4415474  21.7881393  65.4055176
  58.9095802  21.5402184  65.1327438  58.0660210  21.4456615  64.8781815
  42.4898300  31.9579468  41.0891571  42.3503647  32.8281021  40.7155113
  42.9620895  32.1207771  41.9056664  42.5253181  32.0681076  41.1363869
  31.9942303  27.2684135  35.8232498  32.8312340  26.8123455  35.7357445
  31.7605534  27.1652527  36.7457352  32.0585709  27.2087765  35.9122925
  31.3159084  65.2537308  47.2518158  31.0095806  66.0139313  47.7462807
  32.1596146  65.0348358  47.6473885  31.3732147  65.3114548  47.3467331
  27.4658966  60.5850563  49.0391960  27.4754124  60.7093124  49.9882469
  27.0322590  59.7411804  48.9124641  27.4206676  60.5083160  49.1268883
  55.2895699  31.7153091  71.0805969  55.8977623  30.9771843  71.0417938
  54.4828415  31.3818264  70.6879044  55.2683983  31.6010303  71.0345764
  38.6071892  19.4961605  49.2543373  38.3702049  19.2287712  50.1423531
  38.1814499  18.8520241  48.6885948  38.5365143  19.3989544  49.2887039
  32.5706177  45.4468422  89.6408539  32.1383629  44.7995453  89.0837250
  32.5249062  45.0738297  90.5212021  32.5196495  45.3380356  89.6753235
  42.7923393  34.6385345  53.4968758  42.0431519  35.1201630  53.8475723
  42.4275017  34.1139565  52.7841759  42.6735382  34.6339531  53.4582710
  50.9480209  74.9582672  70.6665344  51.2678871  74.8698730  71.5643692
  51.0057793  75.8959122  70.4829178  50.9882927  75.0488281  70.7426987
  34.5166397  43.0053978  69.8887939  33.7092285  42.8142433  69.4115372
  34.5396004  42.3550835  70.5907898  34.4329834  42.9156609  69.9127655
  74.1304855  32.1223259  47.9362068  74.2484589  32.7743149  48.6270218
  74.0170059  32.6375046  47.1374931  74.1309662  32.2467957  47.9246979
  44.9514771  44.9599762  59.8023872  45.8471718  45.2646141  59.6569290
  44.6633224  44.6454887  58.9454765  45.0162659  44.9589233  59.6954918
  69.2260132  43.7092628  38.8741035  68.7429352  43.8304214  39.6915321
  69.9578094  43.1393661  39.1105804  69.2525330  43.6614075  38.9864960
  50.3045502  46.1327438  58.1227531  49.8403397  45.8043633  58.8927574
  49.6670303  46.6923676  57.6793327  50.1870613  46.1574059  58.1575813
  31.0650082  39.3398209  76.5041046  31.9861965  39.5998802  76.5078659
  30.8830967  39.1158295  75.5914307  31.1438465  39.3436699  76.4071732
  49.5034637  41.8344841  61.3768311  49.1015625  42.4610176  60.7750320
  48.8829575  41.1066170  61.4144058  49.3944321  41.8236771  61.3166618
  22.3725452  70.2864532  66.0042114  23.2793293  70.0345230  65.8295517
  22.1342163  69.7940826  66.7897110  22.4438305  70.2070770  66.0693512
  48.2837372   9.3565750  61.5816193  48.5635910   8.4937992  61.2757912
  48.0237045   9.2152796  62.4919205  48.2858505   9.2494993  61.6460800
  36.8583679  30.3789024  91.4416962  37.8109131  30.3192749  91.3686523
  36.7029610  30.6235523  92.3539658  36.9433784  30.3986340  91.5311966
  29.8215256  71.0242386  66.8194046  30.6412315  70.6367340  67.1262436
  29.1984558  70.8579941  67.5267792  29.8424950  70.9651871  66.9275589
  37.4567947  59.1177673  95.8862381  37.3428307  58.1674957  95.8711395
  38.4053993  59.2454109  95.8769073  37.5458031  59.0300407  95.8836365
  15.4634924  60.9787979  71.5322876  15.6456537  60.1195183  71.9126663
  16.2574787  61.4871674  71.6977463  15.5675898  60.9413757  71.5904999
  19.2796593  35.4766235  87.2903290  20.1860371  35.2398720  87.4869461
  18.8737640  35.6032677  88.1479111  19.3330307  35.4648819  87.4027481
  23.1600361  37.7798767  43.0419807  22.8366718  37.9436951  43.9278870
  23.8839951  38.3965836  42.9334068  23.2027569  37.8631134  43.1248741
  41.7756500  68.6426697  55.7146988  41.8075943  68.2921448  54.8245621
  42.6888351  68.8316574  55.9306068  41.8764420  68.6254425  55.6427994
  27.9568024  36.9882698  88.4977875  27.6498089  37.3068008  89.3466263
  27.9736843  37.7670860  87.9415588  27.9258652  37.1052933  88.5289917
  57.4270401  52.1536140  92.9973068  56.5862007  52.5907860  92.8627548
  58.0782089  52.7922211  92.7068024  57.4068146  52.2683372  92.9519806
  20.7657566  28.9974346  66.9410858  21.4967842  29.5921993  67.1086731
  21.1694698  28.1312847  66.8860016  20.8867683  28.9684944  66.9530792
  39.3833923  38.5207710  48.2648621  39.8043480  37.7016907  48.0038300
  38.4457626  38.3353691  48.2128448  39.3282928  38.4136505  48.2314758
  21.2599735  59.5072441  55.5681381  21.3389797  59.8920364  56.4410210
  22.1035156  59.6834526  55.1514626  21.3583546  59.5670700  55.6167870
  54.8185654  52.2761230  80.5379715  54.8908501  51.3638458  80.8186111
  53.9425087  52.5435181  80.8159256  54.7328491  52.2073517  80.5975418
  62.9320068  51.9903374  45.0594788  62.3055954  52.4594879  44.5083542
  63.4822693  52.6776237  45.4350891  62.9238853  52.1136627  45.0407600
  38.3314857  23.6276016  39.9991760  38.0915871  23.8875504  39.1097336
  38.4548454  24.4544754  40.4653244  38.3190575  23.7435017  39.9540329
  13.7454977  44.6534119  74.5503616  13.7897692  45.5405426  74.1936111
  14.6330929  44.3097992  74.4486847  13.8448734  44.7113724  74.5014725
  42.3765984  40.6408577  47.5643234  41.7576065  41.0513077  46.9604912
  42.3664932  39.7142448  47.3244934  42.3095093  40.5858116  47.4743538
  71.0048676  37.6399994  45.7001686  70.7549210  37.9264221  46.5786438
  70.5077362  38.2087784  45.1123009  70.9252014  37.7312012  45.7311592
  69.0333405  30.4675446  71.2097321  69.9307022  30.6500301  71.4884262
  68.6325912  31.3312912  71.1119156  69.0862961  30.5791168  71.2290192
  41.8781967  43.7067032  51.2905426  40.9736977  44.0175591  51.2520370
  41.9377213  43.2460632  52.1275024  41.7880859  43.6907310  51.3756905
  64.8214111  50.8267632  75.0178680  65.7542114  50.7531815  74.8161392
  64.4832687  49.9371758  74.9152603  64.8848267  50.7240486  74.9854126
  46.3654404  38.9376106  48.0991745  46.4693298  39.8247108  47.7549515
  45.9192085  38.4600716  47.3998413  46.3289337  38.9812851  47.9878883
  56.3295746  47.7075310  50.1393700  56.7933006  47.1262474  49.5366287
  55.4567032  47.3228645  50.2191544  56.2859421  47.6045189  50.0836029
  39.2775116  36.1673508  80.9181595  40.1987190  36.3975868  80.7973251
  39.1094818  36.3309441  81.8461838  39.3578339  36.2093468  81.0042343
  32.6083107  75.3440857  64.2953262  33.0307426  75.3318176  63.4364700
  32.7385674  74.4602356  64.6389542  32.6672478  75.2485199  64.2403793
  50.7069626  16.7069263  71.9872513  51.6010361  17.0412922  72.0583878
  50.5226974  16.7138081  71.0479736  50.7826576  16.7433186  71.8946686
  56.4602242  50.7195930  82.7105408  56.0158768  51.4292297  83.1744461
  56.9928703  50.2917709  83.3809814  56.4696426  50.7496452  82.8315125
  45.3036995  62.9788094  93.7966919  46.1531754  62.5861130  93.9977341
  44.6640205  62.3424606  94.1162186  45.3260727  62.8690681  93.8522034
  41.4918518  41.7122993  75.3565521  40.9730034  42.4905128  75.1530609
  41.1465416  41.0353012  74.7746048  41.3996964  41.7230911  75.2727890
  32.9491501  19.7458115  62.2243385  32.0171661  19.5407562  62.1495590
  32.9768028  20.6953983  62.3416176  32.8527107  19.8252106  62.2288704
  41.6091309  13.8603458  44.8820114  40.8023796  14.0204744  45.3716431
  42.3064270  13.9597626  45.5301819  41.5974579  13.8880243  45.0033493
  13.3056660  53.6920586  73.3202515  12.6573639  53.6513901  74.0233002
  14.1307945  53.8834038  73.7660980  13.3245230  53.7081261  73.4427719
  32.4741135  68.4199066  50.7182884  31.9250126  67.6454086  50.8402481
  32.7540817  68.6566620  51.6024818  32.4454117  68.3625641  50.8255882
  72.3145065  22.4204807  70.4103851  72.1437988  21.8914299  71.1896133
  72.9958649  23.0351295  70.6827393  72.3689575  22.4296093  70.5225220
  18.4321575  62.4331474  53.1694908  19.2364368  61.9577141  52.9613304
  17.9480095  62.4577103  52.3441238  18.4662971  62.3850632  53.0592728
  35.2747116  69.8855286  72.8595200  34.5896530  70.1085663  72.2293015
  36.0003281  70.4705124  72.6415710  35.2790375  69.9716949  72.7690659
  52.5978889  64.1970062  62.8726807  51.7917862  63.7747879  62.5757675
  53.2955017  63.7351227  62.4076729  52.5863190  64.1027298  62.7914276
  70.0157852  31.9221458  40.5695190  69.8009872  31.3453026  39.8364792
  69.8626938  31.3870029  41.3482437  69.9765472  31.8035622  40.5743904
  76.3254395  44.5081291  52.3966370  76.5324936  45.2053719  51.7743721
  77.1736603  44.1215439  52.6141396  76.4379730  44.5412560  52.3534737
  51.4000053  60.2395287  38.1460037  50.7775269  59.5334129  38.3196449
  50.9207077  60.8485947  37.5842705  51.2825127  60.2291794  38.1046181
  46.2469406  59.1448631  90.5978928  45.3203049  59.2924194  90.4086685
  46.7095604  59.7406769  90.0086365  46.1974564  59.2241364  90.5148697
  42.8811874  65.1141815  77.8923340  43.2455673  64.3788147  78.3849792
  42.8714790  65.8395233  78.5168533  42.9190102  65.1131134  78.0114746
  30.9553623  33.5676880  65.1996765  30.4578991  32.8264160  64.8543091
  31.1841946  33.3076553  66.0920105  30.9267139  33.4609070  65.2580109
  23.3918571  27.0602894  71.6403503  23.5118637  27.1118336  72.5886002
  23.4633102  27.9664268  71.3402786  23.4122753  27.1624184  71.7094727
  13.3013477  34.1388435  58.0210342  13.1497555  33.8327789  57.1268463
  13.2629290  35.0931435  57.9572983  13.2810841  34.2079697  57.9188805
  33.8033562  49.2715683  34.0896912  33.5715027  48.6815948  34.8069115
  34.6698914  49.6041107  34.3237038  33.8710403  49.2441139  34.1911316
  43.2946701  28.8740425  64.2852707  42.6655121  28.9064999  65.0059204
  42.8909416  28.2927017  63.6408501  43.1845245  28.8155098  64.2933960
  33.2511330  62.9127655  62.9157448  34.0178604  62.6170120  62.4249420
  33.2036247  63.8528900  62.7421379  33.3278313  62.9814835  62.8448906
  18.6829357  64.9507523  59.8604736  18.3321991  64.1729431  60.2943230
  17.9086380  65.4523773  59.6053886  18.5629616  64.9213028  59.8795395
  59.2760620  61.2207794  72.1604309  59.9821434  60.6845856  72.5212250
  59.4350052  62.0958176  72.5143814  59.3683090  61.2569160  72.2366486
  18.4825115  52.2066193  58.4590607  19.4360008  52.1454239  58.4012032
  18.3205433  53.0701256  58.8390045  18.5669212  52.2921791  58.4934082
  45.5512466  29.7741375  66.0802383  45.9515266  29.0878773  66.6141434
  45.8367500  30.5918217  66.4878082  45.6243820  29.7881527  66.1806412
  38.3452835  23.3329010  71.6414261  37.4476357  23.5917645  71.8498688
  38.2495003  22.5401840  71.1135406  38.2393417  23.2759686  71.6073608
  71.6979980  20.9933510  72.4956207  71.0992584  20.4681454  71.9646759
  71.2733994  21.0484676  73.3517227  71.5888672  20.9432201  72.5302963
  65.0933533  45.8313904  41.7110100  64.9123230  44.9168434  41.4940681
  64.6757660  46.3311386  41.0095139  65.0295181  45.7871552  41.6130676
  30.1659756  68.0215607  46.8954353  30.3056259  68.2209015  45.9696960
  30.8642788  68.4927979  47.3498993  30.2553368  68.0930710  46.8451767
  48.1184807  73.8520126  70.9558487  47.2025948  73.7632523  70.6921997
  48.3507881  74.7491760  70.7163620  48.0455818  73.9382172  70.9021912
  38.3086929  22.5678921  52.3983231  39.1755295  22.6724777  52.7905998
  38.2766609  23.2302818  51.7080727  38.3977165  22.6496830  52.3665466
  62.8924179  41.1392403  48.8143692  62.6351089  40.2481270  49.0508995
  62.8327866  41.6311150  49.6333542  62.8586197  41.0966644  48.9269333
  57.7311897  68.0424957  86.1029282  57.2168045  68.8269958  85.9126511
  57.2133598  67.5685654  86.7536774  57.6211128  68.0756149  86.1520309
  77.6947250  42.0347557  50.9539528  77.7805939  42.9694824  50.7664948
  76.7594833  41.8558159  50.8563309  77.6041489  42.1153526  50.9235535
  22.6641483  32.7462845  83.4607315  22.9719543  33.0410118  82.6036301
  23.4188137  32.3011360  83.8461609  22.7774525  32.7302437  83.4104309
  58.2919540  44.8422813  86.3396072  58.2934990  45.1729050  85.4413223
  58.0695839  43.9152832  86.2532578  58.2684059  44.7786827  86.2346039
  67.6327591  64.8536758  81.6587906  68.4242706  64.7325363  82.1832657
  67.0296631  65.3181381  82.2391205  67.6528549  64.8902893  81.7766113
  17.1087322  46.3305435  68.2055893  16.1537781  46.2656746  68.1962433
  17.4111347  45.4311752  68.0794220  17.0391426  46.2277184  68.1911392
  45.6349831  27.7451992  63.5000763  46.2592621  27.3523312  62.8900261
  45.3012276  27.0069294  64.0097809  45.6659660  27.6245728  63.4893761
  51.9617424  46.6401482  30.9854317  51.9240646  46.0310173  30.2480240
  52.4251976  46.1584473  31.6705627  52.0071487  46.5238190  30.9798565
  33.8819885  15.8822765  58.7013969  33.9659615  15.7350492  57.7593231
  33.1540718  16.4984093  58.7835808  33.8133163  15.9322815  58.6096954
  50.1613159  33.8806839  31.7267246  49.7675591  34.3299370  32.4746284
  49.4184189  33.6427002  31.1720200  50.0401039  33.9032135  31.7473278
  43.0829239  47.0189247 101.0893478  44.0398979  47.0224495 101.0689697
  42.8277283  47.7068367 100.4746246  43.1577606  47.0926590 101.0216217
  68.5126114  57.1306114  68.5032196  69.1489487  56.4893646  68.1868210
  69.0218811  57.7179489  69.0617065  68.6347809  57.1248627  68.5290375
  50.5188255  16.7067242  46.1679077  51.2062302  16.7663822  46.8313408
  49.9750137  15.9719667  46.4518738  50.5341377  16.6347294  46.2689400
  41.5767059  16.8641968  87.1204987  41.7361107  16.9041729  88.0634842
  42.1101799  17.5710735  86.7572327  41.6505966  16.9438419  87.1823196
  75.4592972  60.5125618  62.6455078  75.7622375  60.3215904  63.5331917
  74.5071564  60.4269180  62.6937561  75.3900604  60.4830627  62.7453156
  54.3118820  64.0627213  69.0476913  54.8565331  63.7604675  69.7744827
  54.5087204  63.4572487  68.3329315  54.3909531  63.9659233  69.0489731
  33.7416992  57.8994980  86.1419678  33.3601341  58.0514107  87.0065842
  33.4434929  58.6408234  85.6149521  33.6692085  57.9947548  86.1779709
  35.3005676  74.1225967  74.6485291  34.7704391  74.3990021  73.9010010
  36.1358719  74.5747681  74.5300369  35.3331146  74.2002945  74.5561752
  71.4438934  45.4971809  51.6626244  72.0710602  44.7774429  51.5928192
  70.9887924  45.3389282  52.4897118  71.4622421  45.4035492  51.7433815
  44.2729950  29.9233246  62.0261192  43.5144997  30.5057125  61.9844437
  44.6197891  29.9174843  61.1339684  44.2290916  29.9848080  61.9265327
  51.5657234  71.7603073  84.3434448  51.3079872  71.7567444  85.2652817
  51.2421074  70.9270782  84.0010452  51.5037270  71.6710663  84.4052353
  24.5150833  69.3674774  62.7342186  25.1323719  69.9207001  62.2555428
  24.7848110  68.4727631  62.5269508  24.6096764  69.3310623  62.6610680
  69.8503876  62.8009949  48.1519852  70.4890366  62.6723633  48.8532791
  69.0281067  62.9823608  48.6071701  69.8308029  62.8066177  48.2753143
  66.2138596  35.7891006  65.3314819  67.0604324  36.1784592  65.5504227
  66.2499695  35.6542587  64.3845139  66.3079910  35.8162422  65.2538452
  79.3743820  51.9249725  69.6377029  79.5918808  52.3810120  70.4506912
  78.5840073  52.3627167  69.3216019  79.3132935  52.0202866  69.6906891
  52.8128929  18.2492867  71.5194778  53.3571434  18.6035099  70.8162384
  53.4150658  17.7249699  72.0474167  52.9351501  18.2311478  71.5007858
  31.6843529  50.1612816  91.6257629  31.4991627  49.2951088  91.2628860
  31.7305183  50.0199471  92.5713425  31.6695271  50.0538406  91.6879044
  53.3136292  41.6620636  99.2694397  53.6920319  40.9608917  99.7999115
  54.0345421  41.9572868  98.7132339  53.4308624  41.6187744  99.2666931
  47.4310036  54.2081871  34.2645454  48.0136223  53.4716339  34.4496765
  46.9617310  53.9489403  33.4715729  47.4430923  54.1019936  34.1997223
  75.3032455  35.1311226  71.8619308  74.5769043  35.5768967  71.4260941
  75.9967194  35.7894669  71.9056015  75.2997360  35.2488670  71.8201065
  25.4170856  25.2325821  49.9183731  24.8661213  26.0151844  49.9040604
  25.1789951  24.7868824  50.7313271  25.3329391  25.2685089  50.0035400
  65.9101105  46.2560387  56.8737106  65.6147079  47.0724640  56.4707031
  65.1030045  45.7817459  57.0733528  65.7925415  46.2925224  56.8520241
  51.7105179  50.1426086  89.6321564  51.7396774  49.4924812  90.3340988
  51.2128181  50.8719521  90.0017319  51.6605530  50.1510544  89.7464218
  50.6870003  67.8910522  50.7719498  50.5457840  68.5709457  50.1131439
  50.2478218  68.2218552  51.5554810  50.6251068  67.9988327  50.7852516
  40.3735161  21.9871922  89.4066010  40.2265778  22.1093521  90.3445282
  40.3170280  22.8689651  89.0384674  40.3518219  22.0942535  89.4673615
  45.9647751  44.0593681  86.9057770  46.2410545  43.1951561  87.2108078
  46.7314453  44.6167717  87.0390015  46.0759964  44.0266495  86.9525146
  36.7131004  70.8739014  77.3652039  36.1555252  70.8862305  76.5872650
  36.6802940  69.9668045  77.6690445  36.6501427  70.7784882  77.3146439
  58.7424316  35.3176918  61.3506088  58.6525726  34.5942459  60.7303047
  58.3621750  34.9848099  62.1635208  58.6922989  35.2050438  61.3711510
  37.1959839  56.7192345  66.3178024  37.1125183  57.3463326  65.5994644
  38.0155716  56.9584541  66.7505646  37.2744865  56.8116188  66.2873459
  35.1983414  16.9884739  49.5964203  34.9410400  17.8729572  49.3361931
  34.4621658  16.4371147  49.3313103  35.0923958  17.0239983  49.5403976
  45.2251472  48.6273651  36.2707825  45.3552208  48.1658859  35.4423180
  44.6587067  49.3658714  36.0472107  45.1786156  48.6569061  36.1585922
  64.2732697  38.6017532  75.4312744  63.7137566  39.3736038  75.5174332
  64.7041550  38.5220795  76.2822800  64.2595520  38.6755676  75.5312119
  49.0361824  59.6396332  60.6294136  49.5910110  59.3537292  59.9037018
  49.5090446  59.3649902  61.4150391  49.1457787  59.5798531  60.6358032
  48.8142509  52.6661949  43.8019905  49.2166405  53.5095444  43.5944481
  48.9162369  52.5789223  44.7497330  48.8680382  52.7468262  43.8809242
  42.8874359  41.9678841  92.3223190  42.9848709  41.8609734  93.2685242
  43.2581787  42.8312035  92.1393890  42.9373627  42.0485497  92.4037170
  41.5700645  36.4166527  55.1574631  40.7878113  36.6468506  55.6587830
  42.1559525  37.1650810  55.2706947  41.5491219  36.5210152  55.2229996
  27.7706203  14.5658178  69.1353226  27.1653194  15.2869482  68.9626617
  27.8507214  14.1139975  68.2952805  27.7146130  14.5945377  69.0273285
  41.7582703  49.4793091  44.0604095  42.3089333  50.0974960  43.5799446
  42.0871506  48.6173058  43.8054199  41.8520660  49.4533081  43.9819794
  66.8361969  58.6716423  45.1024017  66.6555862  59.0124817  45.9784393
  67.7856750  58.5518951  45.0830421  66.9181900  58.6952171  45.1937599
  40.6524925  53.5692406  98.5886993  41.1542320  52.7775841  98.7830505
  41.3083572  54.2033997  98.2990265  40.7759399  53.5524445  98.5785370
  61.3944092  46.1170540  63.7700539  61.7111473  46.9758339  64.0500717
  60.7350006  46.3105583  63.1037407  61.3578644  46.2292709  63.7288589
  78.7275848  33.4687767  63.3292007  78.5909042  32.9514961  62.5354996
  78.5563049  32.8577194  64.0457916  78.6947479  33.3484497  63.3209801
  55.3268890  57.0111504  44.8318329  54.3859787  57.1765137  44.7720146
  55.4005699  56.0575294  44.8693085  55.2344055  56.9270897  44.8294487
  37.3890991  69.8935547  80.5525818  36.6929665  70.5505371  80.5549469
  38.1877403  70.3914490  80.3779297  37.4000320  70.0167084  80.5342102
  62.0153503  63.8655510  66.1253662  62.1625977  63.7748413  67.0668106
  62.8042564  64.2993164  65.8002472  62.1151810  63.9021378  66.1910934
  32.4854088  62.7903633  60.0824585  33.0481911  62.9440842  60.8413239
  32.6570663  63.5324402  59.5027275  32.5637321  62.8858910  60.1015625
  58.8159370  69.4232407  59.7456818  59.3416977  68.8041687  60.2521973
  57.9212837  69.2899933  60.0588493  58.7765999  69.3430099  59.8330917
  20.0344067  40.3139153  52.6121063  19.8171940  39.5379372  52.0954704
  19.2436829  40.4915924  53.1214371  19.9269180  40.2501106  52.6113243
  74.0523453  51.0533485  51.5266037  74.1816864  50.8521271  52.4534340
  74.8640823  51.4846497  51.2596016  74.1527023  51.0778847  51.5969696
  13.1667032  39.6780128  52.8893547  13.7632713  40.4105949  52.7355232
  12.7152052  39.9035263  53.7026978  13.1821737  39.7801857  52.9596863
  58.5585136  58.4221992  70.4318466  57.6592827  58.1777878  70.2130432
  59.0435219  58.3073578  69.6146545  58.5143394  58.3838882  70.3213730
  44.9929771  25.7364159  65.0686188  45.6049271  25.0007610  65.0449066
  44.1407127  25.3337402  65.2351456  44.9673500  25.6150227  65.0838470
  57.5198326  66.1261673  75.6980667  58.1070061  65.3702698  75.6894073
  58.0496979  66.8450089  75.3534851  57.6389542  66.1222153  75.6604004
  59.9970207  43.7912865  88.2171326  59.4840126  44.3750877  87.6583481
  59.5482025  42.9478836  88.1582947  59.8944473  43.7636032  88.1512680
  44.3654747  31.8350067  64.5773621  43.6052742  32.0011063  65.1347961
  44.4622498  32.6344185  64.0598602  44.2947273  31.9379692  64.5816193
  24.1563187  54.8369408  41.1297417  25.0607643  54.7472954  40.8294525
  23.6557961  54.2528572  40.5600433  24.1993942  54.7650909  41.0369644
  22.9597855  34.2021446  38.4590263  22.5324612  34.4824677  37.6496773
  23.8909950  34.3624954  38.3061638  23.0135193  34.2491379  38.3564148
  49.4720192  55.0003281  43.0220909  49.6966476  55.9172897  43.1800652
  49.6976357  54.8532829  42.1035538  49.5200348  55.0824318  42.9409828
  35.9451714  14.8629990  73.2064362  36.3569336  13.9996710  73.1696930
  36.2334976  15.2305136  74.0419235  36.0198326  14.8101244  73.2916183
  50.6639099  61.4382896  78.3272018  50.3299065  62.3316307  78.4085236
  50.6859932  61.2757607  77.3841553  50.6306458  61.5162239  78.2353058
  37.9674072  64.0471573  46.5631104  38.6660728  63.4709702  46.8731155
  37.4217682  64.1986389  47.3348389  37.9837265  64.0018692  46.6784706
  44.7108345  30.6168575  39.4202614  44.0969696  30.0035572  39.0161972
  44.4087868  30.6969109  40.3250198  44.6131592  30.5599918  39.4736557
  63.4754295  29.8989677  84.0388336  63.5830002  29.9853745  84.9860306
  62.7802238  29.2492428  83.9350128  63.4127617  29.8388939  84.1287689
  42.0773163  61.9986954  90.2727661  41.8521500  62.7010956  90.8828201
  42.4853973  62.4466629  89.5318069  42.0968208  62.1213722  90.2588120
  46.7657928  21.4127045  41.3929253  47.6790276  21.5873222  41.1654587
  46.5818062  20.5570641  41.0052910  46.8435593  21.3400784  41.3273315
  59.3519783  19.3052139  77.5747757  59.3474312  20.1427383  78.0382080
  59.0395775  18.6721134  78.2211685  59.3181763  19.3270149  77.6931305
  76.1940155  35.3712120  68.6994400  77.0900497  35.7003555  68.6285477
  75.6942520  36.1100044  69.0467911  76.2362747  35.4850960  68.7289200
  38.6672630  24.5934982  45.0969772  39.4903183  24.1064110  45.1364555
  38.1979675  24.2110863  44.3555222  38.7049904  24.5007744  45.0221176
  25.1429520  51.5205612  58.3634109  24.5598412  51.6693649  57.6190529
  25.1712532  50.5685577  58.4589272  25.0837860  51.4349060  58.2942200
  46.0812950  70.8143616  63.3784599  45.2774124  70.2999573  63.3050423
  46.0360947  71.2061996  64.2506180  45.9907494  70.8012924  63.4636383
  30.8781319  37.4661903  39.0989799  31.3567829  37.2607346  38.2959137
  31.5573559  37.7165184  39.7252541  31.0016098  37.4709778  39.0801277
  63.5037994  70.4449844  76.2150116  62.8242264  70.9621048  75.7825775
  63.4120483  70.6577072  77.1437531  63.4215469  70.5228119  76.2679367
  25.7794247  59.4100456  80.2365570  25.1714306  60.1489525  80.2122269
  25.3884144  58.7588577  79.6540680  25.6728897  59.4193993  80.1718445
  69.8926849  56.1657181  47.0351868  70.7091827  55.8076248  46.6868591
  69.2049942  55.7114906  46.5483627  69.9064178  56.0790901  46.9461250
  35.4421768  29.2936535  77.8526535  34.7407570  28.6897659  77.6085968
  35.1351852  29.7029114  78.6616669  35.3346367  29.2728977  77.9129028
  30.1351376  35.7277565  48.3825302  29.1978874  35.7215004  48.1882286
  30.2099419  36.2441711  49.1849976  30.0431652  35.7821617  48.4473839
  47.8768578  41.9457817  69.6278610  46.9453011  42.1613884  69.6719742
  48.3111343  42.6649399  70.0866013  47.8238297  42.0454674  69.6814804
  79.1119843  35.4818153  68.9504547  79.0352859  36.3106728  69.4230499
  79.1547394  34.8171768  69.6379623  79.1083603  35.4993286  69.0741730
  55.3117065  63.6466675  56.0463600  56.2520294  63.4684448  56.0626106
  54.9051361  62.8077431  56.2634811  55.3686256  63.5381966  56.0712471
  34.1970329  30.4859257  68.1070633  33.7936287  31.3489399  68.0137634
  33.5194473  29.8727551  67.8222351  34.0817566  30.5125694  68.0667419
  27.5638332  68.2412643  75.3767776  27.6806355  67.3050690  75.2151413
  26.6336155  68.3981094  75.2145233  27.4770889  68.1581497  75.3422394
  26.5752544  36.0589714  35.9452744  25.9660339  36.7930870  35.8668327
  26.1592617  35.4685822  36.5734673  26.4659252  36.0742989  36.0039024
  71.3744354  32.1210098  47.0910606  72.2666931  31.9382477  47.3855247
  70.8575668  32.1493149  47.8962173  71.4144669  32.1045380  47.2083282
  44.8633041  60.7626724  83.6795807  45.4554482  60.4498024  84.3634720
  45.2928772  61.5431252  83.3294525  44.9722633  60.8125343  83.7151718
  62.2644005  31.9789639  82.7478638  62.7181282  31.3415508  83.2992859
  61.3945694  31.6028576  82.6130676  62.2200279  31.8708820  82.7922897
  42.1901741  44.8191643  44.7148705  42.4117584  45.2495461  45.5406456
  41.2332954  44.7960167  44.7060661  42.1117630  44.8625908  44.8019943
  40.6169968  31.5174236  37.0985374  40.1531487  31.3281784  36.2829018
  40.9470558  32.4087334  36.9851151  40.6027298  31.5922928  36.9994621
  34.4501534  36.4609184  67.5794144  35.3097916  36.8153648  67.8066330
  34.5957489  35.5192261  67.4885864  34.5573540  36.3982964  67.5939636
  38.4772720  50.3788528  75.1187439  39.2376366  50.9505615  75.0127716
  37.7860641  50.9569817  75.4415970  38.4846497  50.5014725  75.1418762
  53.8400879  50.9102821  98.9317474  53.9905891  50.2041779  99.5602417
  54.6797981  51.0159378  98.4845886  53.9456825  50.8462524  98.9510880
  22.2209892  41.0162735  42.0517159  23.0246315  41.5123367  42.2076416
  21.7128448  41.1246414  42.8556290  22.2525005  41.0807304  42.1540756
  54.6338959  40.3082237  55.7274895  54.4587860  39.3734055  55.6193962
  55.4744568  40.3432236  56.1840630  54.7048607  40.2122650  55.7646523
  79.1126633  33.7908058  71.2076797  79.9530258  33.3829422  71.4166412
  78.6562576  33.8427734  72.0474548  79.1536026  33.7528534  71.3195190
  71.6167984  24.6418953  53.1795959  72.0122299  25.4805164  53.4174652
  71.4895020  24.6971779  52.2325096  71.6453934  24.7372227  53.1039619
  65.3388443  19.6509323  70.3973999  66.2385254  19.4888020  70.6811829
  65.2874146  20.6013088  70.2955627  65.4293060  19.7349911  70.4168015
  64.1512146  22.9930172  40.2106552  64.2949295  23.8129807  39.7381744
  64.9707642  22.8409309  40.6812248  64.2539368  23.0642414  40.2104530
  40.9672241  51.4059525  83.7660370  41.2183495  50.8766785  84.5230331
  40.0807762  51.1141357  83.5532227  40.8994713  51.3183899  83.8240662
  63.2525558  42.7094078  43.8265915  63.9429703  43.3675537  43.7465782
  63.3236427  42.1891899  43.0262489  63.3337631  42.7241173  43.7327118
  49.8703041  21.1841984  46.9837570  50.0781174  21.8427162  47.6466293
  50.6908569  21.0562267  46.5077820  49.9799728  21.2407761  47.0036888
  58.3475380  34.6927528  48.5397911  58.0128174  35.4841042  48.9616432
  58.0800591  34.7777481  47.6246605  58.2833176  34.7862091  48.4871864
  53.5131073  32.8373184  73.1920319  53.9345856  32.5222321  72.3924637
  52.9129143  32.1339455  73.4395599  53.4940491  32.7287102  73.1331558
  28.8916302  49.6949425  67.1471558  29.6349335  49.8234978  67.7363968
  29.0285091  50.3323936  66.4463348  28.9854927  49.7766304  67.1352539
  57.9646606  36.8201141  92.3866806  58.0262833  37.7604103  92.2185287
  58.5201378  36.4202271  91.7175217  58.0304718  36.8777428  92.2973862
  52.3101120  53.9318810  84.7298813  51.7731285  54.5177612  85.2633820
  52.1879082  54.2447624  83.8335571  52.2398148  54.0277252  84.6911926
  35.9345551  58.7800560  52.7667961  36.8453140  58.7197762  53.0551071
  35.4376640  58.9260368  53.5717926  35.9786911  58.7891960  52.8833885
  58.8050537  13.1067877  58.6574173  58.5066109  12.2042656  58.7697372
  58.7698822  13.2548294  57.7123909  58.7694778  13.0263290  58.5686150
  36.5137672  41.4893303  41.0282707  36.9443741  40.8392830  41.5834732
  37.2193794  42.0749931  40.7537880  36.6349373  41.4824638  41.0582047
  52.8534470  56.3926849  87.8817596  53.3741875  55.6642113  88.2199707
  52.3427124  56.0108719  87.1679001  52.8545151  56.2742805  87.8416977
  68.0412750  69.3005981  62.4525604  68.9206314  68.9997482  62.2235603
  67.6411057  68.5538635  62.8980827  68.0923767  69.1888809  62.4756508
  72.8098679  47.8997688  65.1958618  73.7382584  48.1282883  65.1500320
  72.7082748  47.4806709  66.0504227  72.8980408  47.8794441  65.2821045
  46.6691742  49.2861137  93.8522186  45.7362518  49.4281921  94.0125351
  47.0910721  50.0844955  94.1697464  46.6146774  49.3864059  93.9031754
  37.1590652  23.4471169  81.7076721  37.4788818  24.1929893  81.2001114
  37.6677704  22.7027817  81.3860855  37.2474174  23.4472809  81.6192474
  55.8968315  23.3686218  44.0229874  56.3166237  22.7865200  44.6563644
  54.9972267  23.4564629  44.3379936  55.8456650  23.3159142  44.1241264
  26.2468739  44.9911575  51.7713013  26.6403332  44.3312607  51.2003746
  26.8639889  45.0779419  52.4978447  26.3546429  44.9300385  51.7878952
  64.9312363  40.1273346  93.4840851  65.6852188  40.6153488  93.1530609
  64.7738953  39.4526176  92.8236084  64.9948578  40.1074257  93.3783493
  47.2106705   8.5209637  68.3259735  48.0428314   8.2632074  68.7225876
  46.7206573   8.9278698  69.0404968  47.2471581   8.5368690  68.4444656
  28.3476238  18.2768497  55.0347023  28.3702946  18.9078350  54.3152733
  29.2683392  18.0941391  55.2221375  28.4482288  18.3246536  54.9779701
  59.6335754  29.1758175  85.6555862  59.1934395  28.9415092  86.4726639
  60.5554466  29.2652206  85.8972244  59.6849480  29.1603642  85.7684860
  34.1593132  71.8327713  60.8751297  33.8511353  71.5866241  61.7472954
  34.2082939  71.0055084  60.3960991  34.1316719  71.7182999  60.9170570
  42.9235725  65.9698639  92.2450714  43.1407700  66.8652267  91.9854889
  43.7479858  65.4902954  92.1639099  43.0346527  66.0141983  92.2087326
  48.3309441  32.5093575  56.0154686  48.2982826  32.3610229  56.9605408
  47.6990585  31.8881035  55.6535378  48.2600746  32.4272881  56.0776558
  25.4835529  54.4810219  92.9979095  25.3316975  53.6366806  92.5733337
  26.1040897  54.2876091  93.7005844  25.5335331  54.3703537  93.0275650
  58.7885513  24.4899826  84.7254791  59.2275352  23.6926670  85.0218124
  57.8691254  24.2386513  84.6376038  58.7373161  24.3781528  84.7477112
  17.2464542  37.0922432  71.9900894  16.6006165  36.4315414  72.2402878
  17.0770798  37.8277397  72.5788116  17.1595192  37.1002197  72.0795517
  43.7829475  15.5937576  60.7129555  43.0729713  15.8983507  60.1478081
  43.9474754  14.6950321  60.4275551  43.7247810  15.5303984  60.6222534
  39.8111496  18.2880135  71.1222305  39.1057129  18.6629009  71.6495361
  39.6909370  18.6719437  70.2536774  39.7231026  18.3689346  71.0858383
  38.9750023  24.3973198  74.0829010  38.7046051  24.0643673  73.2271805
  38.5246391  23.8340435  74.7122879  38.8981400  24.3017445  74.0587616
  30.2511654  29.3160553  56.1262703  30.6789684  28.7197971  55.5117035
  29.8077774  28.7402973  56.7492790  30.2495022  29.1910706  56.1271706
  33.7116928  50.4639091  40.4189339  32.9159775  50.5834160  40.9373817
  34.3850822  50.9457169  40.8991890  33.6986504  50.5280342  40.5254364
  42.0090027  20.5528717  87.8309250  41.4287453  20.9818554  88.4598160
  42.8583412  20.5217571  88.2712555  42.0376968  20.5953007  87.9449463
  24.9531670  62.5792885  44.4373169  25.6230812  62.3497467  45.0813332
  24.1630268  62.7287560  44.9565201  24.9403458  62.5707512  44.5613632
  22.2097664  46.0102425  54.0939751  23.0677605  45.7845917  53.7345848
  21.8176498  46.5838585  53.4356117  22.2594490  46.0473480  53.9854393
  49.3625755  73.4174347  54.1148415  49.5401039  72.5392838  54.4518394
  48.4076729  73.4835205  54.1097679  49.2796745  73.3308334  54.1502380
  72.6507111  43.8924179  75.9334488  72.9628067  42.9923439  75.8401871
  72.6573868  44.0516510  76.8772888  72.6847076  43.8134155  76.0241547
  50.2266502  42.5436172  76.1925430  50.4003716  42.6298981  77.1298828
  49.9964104  41.6219254  76.0754623  50.2206230  42.4545288  76.2800140
  44.8789024  36.4857864  78.2886581  44.1147881  36.2017899  77.7869568
  44.6020164  37.3018036  78.7054138  44.7678871  36.5425224  78.2796021
  19.7755566  38.7335320  48.1833801  19.3515549  38.4118843  48.9789925
  20.2570381  37.9779968  47.8463707  19.7816868  38.6186600  48.2322845
  55.4949684  62.3365288  60.4201698  55.4145508  62.3451538  61.3739433
  55.3615799  61.4204369  60.1768341  55.4721680  62.2397575  60.4959297
  65.5717468  40.6981201  49.0433922  64.6877899  40.9841461  48.8130951
  65.4423752  39.8723259  49.5098305  65.4636841  40.6405563  49.0685768
  19.9043846  53.4931984  77.2422333  20.7826328  53.8679352  77.1752548
  20.0432339  52.6226616  77.6152191  20.0128498  53.4403267  77.2748642
  52.6630821  47.6467400  41.8588066  52.1541138  48.4010506  42.1557884
  53.2913437  48.0120010  41.2358246  52.6758041  47.7661324  41.8240433
  54.9683380  69.3831329  44.9094505  54.3994904  68.7365952  45.3273354
  55.1595230  70.0165787  45.6011353  54.9280624  69.3817368  45.0277748
  27.6368923  51.4309807  34.8839073  27.1212578  51.7261963  35.6343727
  28.1893749  52.1807938  34.6630592  27.6408215  51.5424232  34.9403877
  53.7865219  54.9500351  49.4233513  52.8710823  54.6898651  49.3208160
  53.9660110  55.5001755  48.6608810  53.7080383  54.9809570  49.3311081
  65.9951248  19.8045177  46.2728615  66.2357483  18.9266262  46.5688972
  66.2502594  20.3790207  46.9947243  66.0479965  19.7721634  46.3814087
  16.7358379  42.9304085  65.8335571  16.2730961  42.3645172  66.4515152
  17.6435833  42.6284294  65.8657684  16.7832928  42.8378563  65.9028931
  58.5078964  66.4595184  82.3990402  59.4477005  66.3752747  82.5599899
  58.3074493  67.3687973  82.6210175  58.5867424  66.5475006  82.4398804
  49.0772820  68.1748886  68.6402283  49.9818726  68.3020782  68.9261856
  48.9204559  68.8855820  68.0184937  49.1570244  68.2642441  68.6044235
  58.6866798  51.1855164  75.0326385  58.6802673  51.5222473  75.9286270
  58.2825546  51.8802490  74.5127792  58.6429024  51.2955132  75.0727463
  38.1170349  57.8071861  90.1616745  37.1603241  57.8033638  90.1920242
  38.3588676  56.8822403  90.1145401  38.0407982  57.7081413  90.1598816
  39.7396851  33.0315704  33.2624092  40.5606194  33.4596405  33.0193825
  39.0629196  33.6756783  33.0542068  39.7550621  33.1459084  33.2142906
  76.3273163  51.1060944  77.5078583  76.2628555  51.0816269  78.4625702
  75.4539871  50.8606110  77.2024689  76.2273026  51.0773048  77.5771027
  71.4218674  47.6981659  74.6726990  72.2475891  48.0828857  74.3787460
  71.4738083  46.7821884  74.3997192  71.5154572  47.6415100  74.6122437
  30.5780907  40.9094658  43.1865120  31.4807014  41.1354866  42.9619179
  30.2589302  40.4177704  42.4298058  30.6403103  40.8811340  43.0818634
  24.8070927  61.3278122  75.6553726  24.6298065  60.4077492  75.4597092
  24.5614452  61.7942314  74.8564072  24.7619896  61.2794342  75.5493011
  59.5533333  19.9455185  82.7485962  59.3500938  19.2624264  82.1096039
  58.7869339  19.9733582  83.3213806  59.4499283  19.8756409  82.7415314
  63.3291664  63.5770302  74.5608902  64.0033035  63.1918907  74.0010452
  63.4645081  63.1672401  75.4152832  63.4154892  63.4922600  74.5923080
  48.4119797  24.2251530  40.4114494  49.1984711  24.3568211  39.8819923
  48.7433434  23.9939442  41.2791901  48.5311890  24.2145367  40.4475250
  54.9518127  25.8281937  45.7599144  54.4865913  26.5596809  46.1657753
  55.1449509  25.2348633  46.4857864  54.9227943  25.8429260  45.8806038
  39.0839996  14.0641613  52.9702530  38.7831192  14.9481316  53.1807289
  39.3871269  13.7090254  53.8058510  39.0842400  14.1205568  53.0818062
  30.2905712  26.6476727  71.1593399  30.5848885  26.2948570  71.9990540
  29.3569660  26.4391155  71.1259155  30.2223969  26.5878086  71.2453232
  51.2605247  57.2621651  84.4422455  51.1639671  58.0412445  83.8945770
  51.0064278  57.5522575  85.3183212  51.2231331  57.3761826  84.4772644
  35.8522301  47.4781837  85.1711426  35.7627220  46.6641502  85.6666870
  36.4350700  48.0197258  85.7033615  35.9048386  47.4491272  85.2807388
  42.7437973  18.6751385  75.9804077  42.3490295  18.4325237  76.8179779
  42.4661827  19.5800552  75.8379593  42.6720924  18.7457676  76.0545349
  32.7569885  60.4713173  45.8223648  32.4369278  61.0434341  45.1248856
  32.6961823  61.0036087  46.6155891  32.7163696  60.5890923  45.8325768
  70.1823425  45.2338562  54.2077675  69.5433960  45.9040604  54.4502563
  69.6708145  44.4273567  54.1435051  70.0596542  45.2193222  54.2267723
  37.2285843  34.0185890  59.3510056  36.5909424  34.4410362  58.7755165
  36.7876778  33.9655380  60.1989555  37.1135674  34.0579834  59.3800583
  27.5535831  25.1804752  65.6224365  27.7049408  24.3917007  66.1431656
  26.6516132  25.0942955  65.3137970  27.4735374  25.0871677  65.6450500
  29.3089180  63.0678062  47.9780655  29.9359379  63.6383514  47.5335884
  29.8397217  62.5620155  48.5934143  29.4323902  63.0747108  47.9962883
  53.6894150  12.6121120  52.7657204  52.8835220  12.2603769  53.1439400
  54.2574501  11.8489428  52.6601753  53.6640511  12.4932175  52.7947998
  56.3052139  37.7332420  46.4411850  55.3721237  37.7492943  46.6540642
  56.6133118  38.6155510  46.6481590  56.2385635  37.8290443  46.4859619
  42.1488647  65.4812622  38.5258484  43.0784225  65.6785812  38.4108849
  41.7264099  66.3387299  38.5759315  42.2029419  65.5937500  38.5189285
  50.6266022  63.6655922  85.3697891  49.8732338  63.2936821  84.9111481
  50.7981224  63.0527954  86.0848312  50.5645523  63.5605812  85.3971329
  70.9437103  58.1837959  84.8906479  70.7194290  59.1115227  84.8182068
  70.1870117  57.7874603  85.3225632  70.8390961  58.2404633  84.9289780
  45.5778961  47.0702171  33.9174004  44.7191467  47.1144180  33.4968910
  45.6336098  46.1762047  34.2548485  45.4922600  46.9795952  33.9085426
  32.9139404  67.9601059  59.2395554  32.2567177  68.6485062  59.3415527
  33.5078011  68.0843430  59.9799156  32.9071846  68.0467682  59.3293877
  44.1237297  49.2765579  97.0736542  44.8922691  48.7354469  97.2547150
  44.4199333  50.1732483  97.2299881  44.2372780  49.3144760  97.1096344
  63.3190346  34.5786133  35.0804100  62.3903503  34.6268425  35.3072472
  63.3276787  34.4568024  34.1310310  63.2209206  34.5707664  35.0033569
  48.9160767  46.3692856  98.1547775  49.2414093  45.7212372  98.7796173
  49.4070358  46.1952400  97.3517227  49.0031242  46.2816162  98.1357727
  20.4251690  47.8666039  78.3404465  20.2418804  47.0626869  78.8266144
  19.6243877  48.3844147  78.4232254  20.3202267  47.8360939  78.4011230
  47.2203751  36.8192368  76.9584656  47.8978004  36.6109123  77.6018448
  46.3977699  36.6073151  77.3996506  47.2048912  36.7744217  77.0741272
  33.2264061  23.6938858  46.8277550  33.8054657  23.1146545  47.3231468
  32.5229607  23.9099712  47.4398804  33.2131424  23.6551590  46.9458618
  27.3184528  48.9252357  61.8970718  27.7031612  48.9567184  61.0211487
  26.4442692  48.5595627  61.7617188  27.2662544  48.8895950  61.7892303
  26.6495285  41.4878082  76.1993790  25.8433819  41.9321022  75.9367676
  26.4160900  40.5597115  76.2187958  26.5386658  41.4362144  76.1734390
  33.9728317  14.6322908  66.0823975  33.5087814  14.8873167  65.2849884
  34.4289284  15.4271879  66.3587036  33.9719810  14.7442560  66.0268250
  59.0324211  41.1164551  55.4065361  58.4204140  41.3563080  56.1023445
  59.8972054  41.2940216  55.7764702  59.0593796  41.1609688  55.5201874
  39.6622276  49.4823112  53.1859703  39.2377129  49.4649925  54.0437088
  39.7451744  48.5606804  52.9411278  39.6258049  49.3821793  53.2513313
  25.3918324  41.0395279  82.9070511  26.2223949  41.2226257  82.4678802
  24.7814465  40.8482285  82.1949692  25.4153118  41.0386543  82.7842789
  38.7040825  59.7880745  46.5442467  39.4126740  59.1543961  46.6564331
  37.9762611  59.2740898  46.1944962  38.7020340  59.6656876  46.5189133
  56.4061317  29.9441929  54.4742088  56.1559105  30.8680553  54.4840927
  56.8948326  29.8196964  55.2877846  56.4315643  30.0294380  54.5620232
  37.7627449  41.0463524  81.9999390  37.4453011  40.3797302  81.3907776
  38.5496140  41.3969193  81.5826111  37.8128052  41.0126495  81.8904724
  62.2815132  56.8196297  49.9016075  62.3552704  56.2580833  49.1299477
  62.8766518  56.4277878  50.5407448  62.3528442  56.7179604  49.8874741
  62.9702339  59.8579445  40.8659706  62.7754059  59.8627434  39.9288216
  62.6627007  59.0040627  41.1701698  62.9166603  59.7673988  40.7984734
  16.5499763  48.4143524  57.8363991  15.6915531  48.1343880  58.1541443
  16.3547955  49.0433350  57.1417656  16.4376183  48.4515724  57.7962074
  48.9082870  28.3375092  37.6633873  48.5012245  27.8260994  38.3626671
  49.8259583  28.0653706  37.6707039  48.9627419  28.2539520  37.7387390
  31.0737534  50.8748817  53.4489136  30.9055405  50.5183983  54.3211823
  30.2112923  51.1369400  53.1268578  30.9638405  50.8648109  53.5075874
  66.2483215  53.9745293  42.0385933  67.1642838  54.0744629  41.7792549
  66.2857895  53.5177002  42.8789101  66.3499985  53.9364700  42.1005516
  45.8619614   9.6694059  70.6946335  45.9580650   9.6344891  71.6463547
  45.1657562  10.3096333  70.5475311  45.7979660   9.7339563  70.7804337
  14.7447767  58.2007866  56.4808273  14.7398615  57.5357895  55.7923622
  15.4458427  58.8016510  56.2284393  14.8190155  58.1939468  56.3804932
  24.3185368  19.9261875  71.9217148  24.4105740  19.9286041  70.9689560
  25.1586342  19.5983772  72.2426682  24.4179401  19.8914871  71.8543396
  66.4960251  41.2717743  75.0244904  66.1063614  40.7957840  74.2911224
  65.7999802  41.3128395  75.6802826  66.3802414  41.2253914  75.0162125
  58.1176033  58.4040718  58.1421700  58.4965324  58.1376419  58.9798203
  58.4150238  59.3057518  58.0207291  58.1897316  58.4718170  58.2185478
  42.5230446  53.7643623  75.0226288  42.3592529  53.7761307  75.9656372
  43.2381783  53.1378822  74.9115448  42.5818405  53.6988068  75.1113434
  52.6470757  73.3238907  65.7679901  53.4874840  72.8658447  65.7798080
  52.0015182  72.6358032  65.6066971  52.6678581  73.2016678  65.7520447
  55.7571945  69.3194122  77.1742325  56.1050758  69.7039566  77.9788055
  55.3194084  68.5181427  77.4615402  55.7476044  69.2749710  77.2906723
  46.7478333  25.3119450  44.7945290  46.8021965  24.4005795  45.0820923
  47.4160385  25.3884563  44.1134415  46.8248901  25.2229156  44.7525635
  45.9516983  72.4384079  46.4845009  45.4111137  72.0521393  45.7954445
  46.7983284  72.5939026  46.0658455  45.9843369  72.4137955  46.3663750
  49.7328491  52.0925102  49.1548500  48.9753418  52.3054810  49.6998787
  49.4662666  52.3363075  48.2684364  49.6236420  52.1412201  49.1184464
  49.5630417  38.1276245  43.3746948  50.0835114  37.3630676  43.6212692
  49.9075317  38.3863258  42.5199242  49.6552811  38.0736809  43.3098335
  68.1628876  65.1567001  60.1044960  68.5607681  64.2872391  60.0603256
  67.6447220  65.2240067  59.3025017  68.1500626  65.0711594  60.0142593
  72.7888031  58.7079849  76.0397339  72.3692627  58.2996330  75.2824554
  72.6947021  58.0641632  76.7417831  72.7340240  58.5957794  76.0338440
  69.6819534  41.9711380  64.4856033  68.7679520  41.7341690  64.3285065
  70.1496887  41.6439438  63.7172279  69.6343613  41.9109726  64.3869095
  47.1734848  40.8182716  42.3811264  46.8746414  40.2060394  41.7087479
  47.3147583  40.2734680  43.1553764  47.1566811  40.6948853  42.3919907
  55.8596802  59.0662117  88.2744446  55.8798294  59.9253845  88.6959229
  55.0963058  59.1000824  87.6979446  55.7804222  59.1614456  88.2579117
  33.1221924  63.2519264  86.7140503  33.6306572  62.8515930  87.4193420
  32.2325974  62.9232559  86.8437729  33.0815506  63.1741829  86.8031006
  48.0072823  73.4577789  51.2006683  48.0271835  73.5444260  50.2476044
  47.8594704  74.3482819  51.5190887  47.9936409  73.5619888  51.1329880
  31.1739750  56.6539841  87.0551758  30.6505146  56.6766396  87.8562469
  31.3143673  57.5748024  86.8346786  31.1331253  56.7545967  87.1170883
  26.9886665  30.4398174  91.2748489  26.6982651  29.5602455  91.0335007
  27.6037807  30.6868610  90.5843201  27.0232944  30.3723640  91.1754761
  58.6579132  41.9290810  98.1435547  59.1534920  42.7309151  97.9771347
  59.2613068  41.2224960  97.9135818  58.7751122  41.9392357  98.1012878
  52.5874138  73.7328186  72.4610062  53.2970734  73.6980820  73.1024170
  53.0053482  73.5102615  71.6291199  52.7076645  73.7053757  72.4406967
  45.9595146  27.4209461  67.4814148  45.5558815  26.7682285  66.9093399
  45.9911423  26.9997730  68.3403931  45.9198418  27.3064251  67.5120163
  47.7004166  32.7501678  93.7975845  46.9428940  32.3381996  93.3820419
  48.4076080  32.1139984  93.6908035  47.6950493  32.6383896  93.7418823
  62.9580421  19.5211868  62.2418594  63.5403175  19.9120159  62.8933487
  62.1438255  19.3554878  62.7170753  62.9333076  19.5451946  62.3620148
  15.5634260  50.2566948  56.1244240  15.9952564  51.0675316  56.3933029
  15.9744768  50.0318222  55.2897377  15.6533117  50.3191833  56.0640831
  24.7035236  53.8584709  86.2975082  24.6917458  54.1128235  87.2202225
  24.0237942  53.1884346  86.2250671  24.6297798  53.8141403  86.3881836
  40.7989197  20.0544147  39.4049606  40.7741051  19.1428814  39.6960297
  39.9040794  20.3703041  39.5302773  40.7008476  19.9908943  39.4493637
  65.5573502  27.7882080  85.8473358  65.0228195  27.0508499  85.5526886
  65.6490250  27.6556435  86.7908707  65.5101242  27.6954384  85.9165344
  44.0467682  50.2229729  42.7259560  44.0532417  51.0102730  42.1815720
  44.6484489  49.6225281  42.2858696  44.1116219  50.2429008  42.6209679
  15.9114447  61.6499748  67.7026215  15.1022453  61.5371284  68.2013168
  16.4654732  60.9190292  67.9764938  15.8842325  61.5599937  67.7850113
  21.3041058  60.3182297  58.0740089  20.5832367  60.9299889  58.2234421
  22.0939522  60.8366737  58.2275963  21.3114605  60.4387550  58.1063232
  75.9104156  48.6841240  80.2295914  75.2419357  48.0528717  79.9633484
  75.8369980  48.7228622  81.1831818  75.8312988  48.6209373  80.3028870
  74.7733002  36.1409149  81.3259048  75.1764069  36.1177750  82.1937790
  73.8761368  35.8401871  81.4704361  74.7206116  36.1063766  81.4338684
  24.7515373  52.0610237  50.8107147  25.2692890  52.8641777  50.7549667
  24.4858875  52.0105553  51.7289276  24.7784214  52.1412888  50.9026871
  36.0667419  54.3509254  74.0532837  35.2023735  54.7177773  74.2390747
  36.6758385  55.0639648  74.2451324  36.0395203  54.4660873  74.0935516
  31.5228901  44.5934143  48.1645699  31.2464581  43.7592354  47.7851410
  32.3118668  44.8288460  47.6763878  31.5775471  44.5295639  48.0720444
  32.5357780  36.4521561  37.1578217  32.4331665  35.6094818  37.6000938
  32.8823242  36.2286491  36.2940025  32.5617905  36.3384590  37.1128693
  46.6602631  36.5349350  49.6709328  46.4528656  36.1698685  48.8107338
  47.3684196  35.9821358  50.0013199  46.7136612  36.4370537  49.6144333
  48.2918205  31.7446938  44.1678886  48.1601257  30.8653126  43.8135185
  48.8794250  32.1692772  43.5428429  48.3404388  31.6961937  44.0634422
  25.2915707  57.1755562  82.8885117  25.9740772  56.5111389  82.7938232
  24.7967587  56.9022446  83.6609726  25.3115864  57.0755539  82.9607925
  56.4082413  74.0278549  52.8860168  56.0157585  73.4191818  52.2601547
  57.3109589  73.7242050  52.9815445  56.4626541  73.9305649  52.8294601
  25.4506950  48.0744209  79.1733170  25.6350479  48.6936798  79.8795471
  25.6979351  47.2219505  79.5316391  25.4967194  48.0495529  79.2868423
  20.4188137  51.4167862  86.4648132  20.5173416  52.0859489  87.1421204
  20.4269886  51.9057999  85.6419983  20.4301929  51.5402946  86.4492950
  48.1136551  69.9545975  43.1298409  48.3756332  69.7650833  42.2289047
  48.2394409  69.1274567  43.5948715  48.1550064  69.8461761  43.0833549
  67.8447571  56.8429527  74.0276337  67.3683701  57.6087189  74.3483963
  68.2934952  57.1523285  73.2407684  67.8418121  56.9576073  73.9779282
  62.0951500  36.2144508  51.5830994  62.8812790  36.7413101  51.7267990
  62.1714668  35.4946098  52.2093887  62.1871223  36.1938705  51.6652107
  27.5945187  56.0817947  84.7583847  27.2358208  55.4231033  84.1636658
  28.5365276  56.0698509  84.5889435  27.6567249  56.0102768  84.6768951
  34.4970856  24.8390675  88.7253952  33.9544830  25.4130096  88.1846466
  35.2083588  25.4012814  89.0323792  34.5150719  24.9602280  88.7004623
  47.9265900   9.1762209  64.3240280  47.7374840   8.3804064  64.8211746
  48.4220047   9.7258816  64.9312134  47.9592552   9.1499701  64.4417953
  35.2979355  51.3518829  47.6817055  34.4808655  51.8504982  47.6777840
  35.2198639  50.7700996  48.4377899  35.2024765  51.3430138  47.7619171
  56.0878105  32.7868614  52.2272339  57.0074883  32.9001122  52.4672241
  56.0769691  32.8709755  51.2737961  56.1847305  32.8079109  52.1511497
  26.9056435  60.2828331  51.7974701  27.7669964  59.9041939  51.9733582
  26.3521824  59.5310402  51.5860062  26.9384785  60.1622849  51.7936783
  74.6734619  34.2109489  64.4414215  73.9386826  34.1720276  65.0536499
  75.3772125  33.7339706  64.8812561  74.6701508  34.1559334  64.5536194
  23.3984032  61.4538765  68.9584198  22.6976681  62.0775299  68.7680054
  24.1500587  62.0006447  69.1870880  23.4038334  61.5786896  68.9625015
  49.2863274  36.2078705  75.1611786  48.7043457  35.9926109  75.8900070
  49.4315948  35.3730164  74.7160416  49.2397575  36.0958862  75.1914368
  55.8687592  20.3301811  50.0216217  56.2271194  21.1463242  49.6727371
  56.3789635  20.1641026  50.8143005  55.9613838  20.3995056  50.0689468
  56.3936424  49.4125061  62.3105545  56.8448334  50.2037010  62.6049500
  56.8397522  48.6987419  62.7663612  56.4893341  49.4207649  62.3905563
  54.4257240  76.2943420  56.8395805  55.1825905  76.3132172  57.4252663
  53.6807938  76.1247711  57.4162598  54.4269981  76.2782745  56.9635353
  17.0971947  59.3096275  68.7079010  17.1453476  58.4129181  68.3765030
  17.9714661  59.6684494  68.5558167  17.1955643  59.2522659  68.6563416
  44.1347046  54.1966553  43.1913338  43.5429497  53.6767769  42.6474762
  45.0105438  53.9598274  42.8862915  44.1650009  54.1159592  43.1008072
  70.3105545  39.7891197  50.5320816  70.6942520  39.6282234  51.3941269
  70.9337463  40.3712883  50.0974083  70.4179306  39.8340454  50.5776558
  58.2667427  20.1261215  57.1511002  57.4838982  20.3958740  57.6313248
  58.4819946  20.8795738  56.6013641  58.2062149  20.2352371  57.1436844
  24.6867104  40.7344856  92.1500320  24.4980125  41.5403976  91.6692734
  24.3065701  40.0400467  91.6119919  24.6260490  40.7463722  92.0413818
  30.0112324  57.6890526  80.9345551  30.8830414  57.2981644  80.8763504
  29.4229527  56.9446526  81.0611572  30.0414677  57.5679855  80.9418488
  39.0599937  64.7627487  55.4666519  38.6425781  63.9100494  55.5887222
  38.7081108  65.3049316  56.1726608  38.9779549  64.7296295  55.5549622
  43.8812675  75.3924179  61.9552803  43.4309425  76.0447235  61.4186897
  43.1818695  74.8254089  62.2802086  43.7586594  75.4015121  61.9327087
  60.4967232  15.5381765  49.4189301  60.1724319  14.6872196  49.7137833
  60.9147110  15.9163599  50.1925545  60.5067139  15.4877586  49.5328751
  14.8943167  54.5037842  64.9766235  15.7135839  54.8349266  65.3445663
  15.1429110  53.6963081  64.5267181  15.0081949  54.4529877  64.9678879
  67.5171509  45.2911949  75.0980453  67.0471954  44.5134659  74.7971878
  68.3843765  44.9676285  75.3418655  67.5595169  45.1737518  75.0919647
  60.6310654  42.9095802  65.0778427  61.0952759  42.5850372  65.8494720
  60.1101570  43.6438751  65.4029541  60.6250191  42.9532776  65.1948013
  48.4290314  24.7927761  77.9364548  48.3284416  24.7543602  78.8875809
  47.7309418  24.2315598  77.5989151  48.3438606  24.7288303  78.0018845
  42.3612862  64.8683701  85.7859039  43.3099709  64.9709015  85.8615341
  42.0028954  65.4611969  86.4464722  42.4242363  64.9425201  85.8644180
  38.0752182  15.6588097  85.6184616  37.9929047  16.5835648  85.8514481
  37.4245224  15.5266829  84.9289932  37.9970512  15.7433367  85.5697784
  63.7465210  34.7610168  81.3352051  64.2795334  33.9681358  81.2763290
  63.7822380  35.1394081  80.4566956  63.8071709  34.7168159  81.2352371
  44.7324219  29.0449505  85.5680084  43.8943634  28.8316078  85.9783478
  45.1708069  29.6141014  86.2005539  44.6898003  29.0828934  85.6792221
  24.5780792  38.8340492  73.8509064  24.9722977  38.8266830  74.7231293
  23.7007980  38.4741211  73.9815292  24.5265636  38.7948799  73.9578552
  38.2382545  27.7476540  92.9987717  38.8441429  27.1333046  92.5843964
  37.4368782  27.2411938  93.1311722  38.2174072  27.6281300  92.9687042
  32.3639450  53.6038475  67.6118622  32.4879951  54.0701218  68.4385605
  31.5043068  53.8893967  67.3024750  32.2854996  53.6840210  67.6670303
  77.4904556  41.7958565  63.9178314  77.8659592  41.0190926  63.5032692
  76.7738037  42.0539436  63.3381462  77.4540787  41.7405434  63.8118057
  62.0647087  29.2669659  87.0792694  61.9822731  28.3135853  87.1016846
  62.9272346  29.4417095  87.4557571  62.1478996  29.1839294  87.1218109
  59.0243988  32.3613739  36.5887451  59.7690163  31.7929325  36.7853394
  59.4203796  33.1812859  36.2934914  59.1460342  32.3881912  36.5782242
  72.4264374  47.0694962  71.5983582  72.1171570  46.7825470  72.4575653
  71.7639542  46.7493019  70.9861298  72.3228073  47.0047493  71.6247025
  70.8127060  46.1283913  69.8626404  71.1439285  46.2292099  68.9702530
  69.8985291  46.4075279  69.8117676  70.7505417  46.1689072  69.7620468
  55.0177994  32.0019989  81.4221649  55.0450821  31.3349724  82.1081390
  55.4027405  31.5746117  80.6570587  55.0617599  31.8852901  81.4137268
  63.9911728  47.1474457  60.3058357  63.2545166  47.0782242  59.6985626
  63.7094269  47.7957649  60.9512329  63.8825684  47.2092018  60.3099022
  50.5097351  62.2976990  55.7711754  50.9881287  62.5198212  56.5699463
  49.5891724  62.4264908  55.9996796  50.4625816  62.3351212  55.8807259
  44.9850235  20.4646854  47.0949326  45.2923775  20.0043678  47.8758774
  45.4760056  20.0689087  46.3748436  45.0701599  20.3733902  47.1014252
  58.1912804  66.5222626  42.7827492  58.4906883  67.0474625  42.0406189
  57.9612808  67.1650009  43.4537354  58.1986847  66.6468124  42.7751617
  39.4327583  53.2566376  45.9110298  40.2680321  52.9269295  45.5796127
  38.7777023  52.8885422  45.3180389  39.4519768  53.1822243  45.8124504
  37.7871628  59.9525986  93.4193039  36.9902763  60.2934380  93.0130615
  37.5267906  59.7391853  94.3153458  37.6744156  59.9661865  93.4715347
  37.7258911  53.5832787  84.4817657  36.9057922  53.3437386  84.0501556
  37.9071808  52.8531914  85.0736618  37.6577682  53.4798737  84.4988632
  27.8401260  65.9973526  58.5359840  27.8630409  66.7015686  57.8880653
  27.5403728  65.2312775  58.0465889  27.8106041  65.9907532  58.4146996
  16.7434254  37.3340607  50.3494492  16.2653332  38.0142632  49.8751259
  16.0878372  36.9351883  50.9215851  16.6225281  37.3640594  50.3598824
  52.2152977  17.9783192  61.0905685  51.5838509  18.1668835  60.3963432
  51.7326698  17.4328003  61.7116241  52.0964928  17.9402542  61.0827675
  39.7278099  12.4167061  69.4362946  39.8916245  12.9174719  68.6371460
  38.7746201  12.4099731  69.5235596  39.6436272  12.4693899  69.3603745
  47.8479881  13.2355070  58.7150497  48.0832024  12.4759493  59.2479477
  47.8782158  12.9144096  57.8138199  47.8762970  13.1202641  58.6757736
  38.8434563  17.9595032  86.7391357  39.4124680  18.7212811  86.6288986
  39.4463005  17.2238903  86.8472061  38.9684219  17.9622936  86.7389069
  45.1629066  15.6978750  67.8145370  44.3458710  15.4089632  68.2210083
  45.1670151  16.6476059  67.9338150  45.0762138  15.7683458  67.8706055
  32.1638298  26.9340839  87.0998688  32.0434494  27.7570972  87.5735626
  32.8728561  27.1144848  86.4826355  32.2266045  27.0410900  87.0845566
  54.7671623  66.8177795  77.9369736  53.8993187  66.4140167  77.9294052
  55.3202095  66.2059860  77.4510880  54.7335930  66.7094803  77.8843536
  43.4806137  42.4939346  71.5136185  43.0904922  41.6337814  71.6691055
  42.8382645  43.1141510  71.8585129  43.3705101  42.4683456  71.5669785
  43.2181740  51.5697479  90.9252853  42.7816772  51.4290619  91.7654648
  43.4966774  50.6960564  90.6508102  43.2013245  51.4615707  90.9856110
  26.9502640  52.8450241  71.3346100  26.6055031  52.8984756  70.4432526
  26.3350658  53.3561859  71.8604126  26.8478928  52.9052353  71.2956238
  15.8627796  35.6834145  65.9102173  15.9567509  36.5753059  65.5756531
  14.9263048  35.5907097  66.0852966  15.7729340  35.7686424  65.8932114
  53.3054504  67.0251541  51.1202812  53.7049866  67.2977829  51.9462776
  52.4326744  67.4179230  51.1352463  53.2549820  67.0961151  51.2099609
  29.4409962  54.1231995  46.1514587  28.5777626  54.4246445  45.8682823
  29.3678493  53.1689453  46.1682205  29.3411388  54.0535812  46.1230507
  27.5388432  24.5176353  48.1140976  26.6426048  24.5721207  48.4457970
  28.0453739  24.1708336  48.8485298  27.4972839  24.4864616  48.2277908
  71.6631165  25.6008816  60.5877953  72.0993958  24.8676987  60.1538277
  72.0985184  26.3788757  60.2394028  71.7560730  25.6056595  60.5043640
  32.7395821  49.1571236  94.2895813  33.0309105  48.4505234  93.7133179
  33.5197449  49.3944359  94.7908478  32.8538475  49.1070786  94.2815857
  20.6239414  41.1007767  55.6958847  19.7956524  41.4447174  55.3614120
  21.0789814  41.8678932  56.0433006  20.5841370  41.2192612  55.6972656
  40.2394104  67.1031342  57.7054214  40.7305069  66.2956161  57.8569832
  40.7098885  67.5399094  56.9954147  40.3419533  67.0635986  57.6458702
  44.0455208  43.8144073  94.9762039  43.5244026  44.5143394  94.5828018
  43.7375069  43.7662010  95.8812103  43.9570999  43.8839111  95.0307617
  54.7593384  42.7457542  43.0083008  54.3847466  43.5186043  42.5856705
  54.1830292  42.0272865  42.7477264  54.6579323  42.7515564  42.9354439
  59.2144089  27.9203243  75.5076065  58.5228577  28.0961514  76.1456299
  58.7469749  27.6721573  74.7100143  59.0908127  27.9126091  75.4905853
  30.9697227  60.6137581  89.8181915  30.0665436  60.2989159  89.8552551
  30.9177761  61.4329834  89.3258438  30.8678665  60.6675453  89.7696381
  44.8102608  70.2908020  53.2143822  44.7295990  69.7186432  52.4512558
  45.5526886  70.8593750  53.0100403  44.8808327  70.2904205  53.1112099
  61.3183289  62.7268906  85.8070374  61.3101540  61.7722473  85.8764725
  61.9413986  63.0103722  86.4761047  61.3839035  62.6553192  85.8857956
  36.4406204  35.2594414  70.9190750  36.6642113  34.9993706  71.8127213
  35.7271843  35.8888779  71.0242081  36.3883820  35.2988319  71.0255814
  66.2381897  52.5813370  44.2821541  65.7072296  51.8193130  44.0505753
  65.6001358  53.2697029  44.4699631  66.1135254  52.5734825  44.2774887
  60.9367142  41.0711174  37.1627350  61.5127602  40.7848396  36.4539032
  61.2804108  40.6341743  37.9419556  61.0347939  40.9939919  37.1702423
  27.3478184  22.0791798  45.0327339  27.7100487  22.9252338  45.2958145
  26.6486435  22.2989960  44.4170494  27.3118858  22.1928463  44.9951324
  43.0554161  57.1998177  50.9744377  43.8486748  56.8125420  50.6043167
  42.6052933  57.5872421  50.2237549  43.0920067  57.1998329  50.8549118
  32.9649811  53.1413345  47.6764183  32.9107285  54.0967140  47.6533051
  32.5154762  52.8565865  46.8807487  32.9112625  53.2128525  47.5891037
  55.7893143  69.8957520  68.8303146  55.0697174  69.2785721  68.6980133
  55.6361351  70.2588196  69.7026367  55.6962395  69.8686523  68.9092255
  30.5043907  31.9047623  88.0441895  31.1276436  32.3107529  88.6466446
  30.6695652  30.9654560  88.1257553  30.5884705  31.8478889  88.1171341
  39.7495613  57.5407562  77.9768066  40.4529724  57.0083542  78.3482819
  39.8136482  57.3972435  77.0326004  39.8314095  57.4686737  77.9157333
  63.8358841  28.3078938  79.4799881  64.2043228  27.4375458  79.3283997
  64.2800446  28.6221771  80.2674942  63.9225388  28.2485943  79.5477982
  37.9191666  66.2241898  43.3754387  37.3514519  66.6724319  42.7485390
  37.4023247  65.4759521  43.6741905  37.8035088  66.1921921  43.3404427
  62.1497726  45.1568336  92.5778503  61.3645515  44.9927788  92.0556030
  62.4254265  44.2896194  92.8748093  62.0954323  45.0468597  92.5538254
  23.2422962  49.0489693  45.5254097  22.9648743  49.4129868  46.3661041
  23.5786343  48.1789780  45.7403984  23.2485790  48.9950142  45.6379890
  54.2946892  34.0691833  63.8736954  54.3144798  33.3454323  64.4998093
  53.6131554  34.6539536  64.2050400  54.2241211  34.0543633  63.9757996
  43.2348175  35.4401436  87.0455704  42.3969688  35.4729195  87.5072708
  43.5418053  34.5420647  87.1698685  43.1782074  35.3478661  87.1080627
  31.4170990  74.6973648  66.6901016  31.6974068  75.1531677  65.8964310
  32.2310600  74.3942032  67.0923309  31.5337925  74.7136459  66.6483536
  53.9264336  68.2809296  48.9890289  53.1779137  68.8742371  49.0518188
  53.8155327  67.6769028  49.7232552  53.8347816  68.2797852  49.0740242
  32.1918373  55.8535461  71.6261597  32.0163231  56.5343437  72.2757263
  32.1411362  55.0341339  72.1183243  32.1677132  55.8387642  71.7479172
  18.1427422  47.6532059  47.6081047  18.6467724  47.1079674  47.0040359
  18.4911251  47.4373741  48.4731331  18.2336445  47.5720444  47.6359329
  38.3749428  65.4068604  52.7186241  38.7884598  65.1984940  53.5563698
  37.4907036  65.0477600  52.7921104  38.3247452  65.3463440  52.8157997
  26.8345146  31.7940693  63.9963226  26.6773567  32.1878128  64.8545151
  26.4517288  30.9190922  64.0605240  26.7769337  31.7427502  64.0946884
  14.9796953  46.8896255  73.7717590  14.2965698  47.5518494  73.8768005
  15.1301451  46.8484192  72.8273621  14.9228907  46.9558525  73.6822510
  55.4441376  61.7099037  36.3888206  54.6658478  61.5394325  35.8583183
  55.4641190  62.6619759  36.4857254  55.3632698  61.7932549  36.3425789
  72.6203995  28.4500465  56.7071152  72.6181946  29.0771065  57.4303169
  73.0513077  28.9139175  55.9892197  72.6661224  28.5663853  56.7076836
  43.7801247  29.2589016  33.8989067  43.0235443  29.3320656  34.4806824
  44.4310455  29.8501682  34.2769814  43.7688560  29.3297577  34.0012665
  69.6779633  57.0408897  72.0905609  69.7979507  57.8277245  71.5588455
  69.4175262  56.3657913  71.4639511  69.6629868  57.0528069  71.9670334
  30.5502186  41.2437401  62.7184753  30.8391685  42.1550484  62.7660103
  29.5944271  41.2954597  62.7139511  30.4791050  41.3464394  62.7230606
  24.7159271  47.8383560  61.0622864  24.6595078  47.1562843  60.3930893
  23.9100857  47.7430191  61.5699883  24.6239758  47.7554512  61.0450630
  54.3013229  49.1257095  65.1333771  54.9502563  48.4777832  64.8589478
  54.7701797  49.9598351  65.1081085  54.4205246  49.1455650  65.1014175
  56.6974220  18.7236500  76.9920654  56.1981964  19.1570854  76.2998734
  57.6007271  19.0059128  76.8485413  56.7405128  18.7999725  76.9029465
  51.8862305  24.9220829  48.0948486  52.0597000  25.1691074  47.1864891
  51.3165588  25.6158447  48.4271164  51.8439789  25.0224094  48.0334129
  65.1426544  56.2725258  55.4086952  64.8359833  56.6665230  56.2253685
  66.0939636  56.2299156  55.5057526  65.2113953  56.3099976  55.5061378
  63.2864418  44.8799667  39.1312408  63.7500496  44.2830429  39.7185898
  62.6195526  44.3350220  38.7134781  63.2647629  44.7581940  39.1493263
  49.5674744  71.3131027  51.9943771  49.1517220  70.5883560  51.5273323
  48.9791946  72.0555496  51.8568077  49.4604034  71.3149872  51.9299011
  43.4571419  11.0758486  67.0084610  43.4133987  11.4108028  67.9040756
  42.8903465  10.3045187  67.0132675  43.3920326  11.0293131  67.1044846
  24.6501274  31.2690659  80.7265854  24.3756065  30.7413368  81.4765015
  24.6905766  32.1634941  81.0651016  24.6251659  31.3081703  80.8426590
  58.2546387  33.9342995  86.9757538  58.2523499  33.0383949  87.3127670
  57.6201820  33.9222450  86.2591248  58.1867332  33.8374748  86.9352722
  45.6313362  54.5814171  45.6236954  45.2069931  54.1516838  44.8810692
  44.9318924  55.0841217  46.0411835  45.5114937  54.5891991  45.5890236
  44.2860680  15.1451187  63.4572678  44.7061043  16.0013733  63.3758316
  44.1695099  14.8486977  62.5546150  44.3184319  15.2048206  63.3523216
  72.0072327  29.0809860  73.4802704  72.7882233  29.0813370  74.0336990
  71.2791901  28.9801884  74.0934753  72.0128784  29.0702744  73.6046829
  23.5234470  56.6317062  60.6665955  22.9212265  57.3699379  60.5739899
  22.9876385  55.8606987  60.4803505  23.4020863  56.6282120  60.6368599
  62.3162613  28.3619499  72.0929947  61.8123550  28.4575748  72.9011765
  61.6996346  27.9766827  71.4704361  62.1967659  28.3310623  72.1127853
  47.3085403  27.8761272  59.5281487  46.6748161  28.5928860  59.4984436
  47.0630455  27.3089256  58.7972260  47.2147789  27.8920765  59.4470329
  26.4124031  49.9033089  68.5847626  26.5816212  49.9189186  69.5267563
  27.2681618  49.7347107  68.1904526  26.5217075  49.8869934  68.6431732
  49.3470268  66.4432907  46.9724922  48.6395569  66.7425232  46.4013710
  49.0941925  65.5542450  47.2213020  49.2446175  66.3803940  46.9381218
  57.5979881  33.5239983  81.1869049  56.7465248  33.1253281  81.3666458
  57.3941307  34.2972984  80.6609039  57.4854469  33.5639496  81.1499786
  25.8304005  36.8234863  56.2051849  26.6448669  37.2897873  56.0169411
  25.6721916  36.9837341  57.1355209  25.9003849  36.8903008  56.2843246
  65.4784698  47.1917610  92.8996353  64.7478714  47.1089668  92.2867737
  65.3001556  48.0021629  93.3768005  65.3815384  47.2693558  92.8851624
  59.1369057  30.4336205  56.8299065  60.0507393  30.3873844  57.1109772
  59.0801582  31.2497578  56.3329849  59.2283058  30.5157242  56.8068886
  48.6391525  76.9703293  68.6951447  49.1449699  76.9491425  67.8827820
  48.1974831  76.1216278  68.7244949  48.6459923  76.8775635  68.6116486
  42.2646675  33.3479309  51.1538429  42.9396782  33.7432404  50.6021881
  42.7314911  32.6902428  51.6693497  42.3864326  33.3199501  51.1499901
  32.5092354  17.4570084  45.7738991  32.9582634  18.1538124  45.2952843
  31.6297665  17.8014355  45.9292488  32.4633331  17.5680466  45.7394257
  64.6798248  30.5845566  56.3179207  65.1143265  30.8743057  55.5157471
  64.8971481  29.6548157  56.3856087  64.7493362  30.5163078  56.2395935
  56.3809471  76.0690079  58.6256485  56.1839180  76.3698120  59.5127373
  57.3124886  75.8500366  58.6483650  56.4592781  76.0777283  58.7226715
  35.6839485  25.8789234  65.0936127  35.0530472  25.3921928  65.6239777
  35.2221909  26.6805058  64.8476944  35.5674248  25.9124985  65.1239471
  74.6604156  53.0428581  74.1703415  74.1244431  53.6497841  73.6598511
  75.4814224  53.5128593  74.3162384  74.6908112  53.1577034  74.1314621
  43.6322327  25.5425434  83.0967102  42.8393211  25.3672180  82.5899734
  43.3366241  25.5559673  84.0070267  43.5161514  25.5252781  83.1397476
  62.4917297  13.9645576  71.4718475  61.7532120  14.1645908  72.0470047
  63.2616081  14.2554989  71.9605942  62.4950752  14.0169153  71.5853043
  44.4836617  40.3479156  33.3384285  43.6390343  40.2874870  32.8921280
  45.0999298  40.6018639  32.6514397  44.4593086  40.3685532  33.2175751
  73.0078125  32.0729599  54.2046356  72.5918961  32.5636368  53.4957733
  72.9604187  32.6579475  54.9607925  72.9584045  32.1876678  54.2096786
  56.0446892  45.7199440  32.4135551  56.9625587  45.8358574  32.6591301
  56.0045586  44.8366623  32.0468941  56.1382904  45.6381111  32.4006424
  18.2843380  53.8853722  81.3288574  18.2340927  54.3509827  82.1636658
  17.9115639  53.0231247  81.5127029  18.2392254  53.8430748  81.4374847
  66.5432739  52.9879761  66.1898117  66.5776520  52.0602646  66.4230423
  65.6557541  53.2607193  66.4225082  66.4522934  52.9181290  66.2394943
  55.6636047  71.3285675  56.3576736  56.4713860  71.8265228  56.4831886
  55.9128914  70.6103897  55.7760277  55.7763329  71.3050766  56.3090324
  40.2604942  59.8065834  83.4906158  41.0589256  60.0929527  83.9341583
  40.0006905  60.5573502  82.9566803  40.3179321  59.9171867  83.4809799
  59.5477905  32.5137596  55.1206398  60.2912674  32.9154739  55.5701942
  59.9225121  32.1443710  54.3210335  59.6670380  32.5172081  55.0833092
  48.3111343  36.7557144  95.8043137  48.7227325  36.5972519  96.6538467
  48.4670334  37.6843033  95.6321182  48.3716545  36.8378410  95.8765488
  51.0741081  53.3358269  52.3382912  51.1710167  54.2575874  52.5774536
  51.9274178  52.9473610  52.5311394  51.1754417  53.3927002  52.3843613
  62.4587555  55.9447212  68.1410828  62.8241653  56.8080368  67.9477005
  61.7779160  55.8192711  67.4800568  62.4251175  56.0234070  68.0499649
  66.8762589  34.7923546  41.8942108  66.8734512  34.9520912  42.8379860
  66.2552567  34.0744400  41.7709541  66.8097305  34.7328300  41.9817123
  66.0211716  70.3304138  61.0691986  66.8165436  70.0046387  61.4904938
  65.4232559  69.5829697  61.0758667  66.0422287  70.2159653  61.1148376
  18.8213959  48.9528236  81.4735260  18.8463917  49.0487480  82.4255753
  19.6764812  49.2661018  81.1787033  18.9152489  48.9964638  81.5436096
  60.1812210  45.4352074  54.7028275  60.1443977  46.3913078  54.6754913
  59.2955360  45.1683502  54.9489594  60.0828438  45.5087090  54.7261581
  56.6103973  11.8331270  70.6409760  56.7098961  11.1375742  71.2910004
  57.4390259  11.8334599  70.1617966  56.7093735  11.7589874  70.6591949
  75.4965897  46.4258957  74.1133804  75.2450104  45.6158485  73.6697922
  75.1953659  46.3090630  75.0144043  75.4376373  46.3270493  74.1621628
  71.3910980  47.2541962  86.5880585  71.2006149  46.3182716  86.6512375
  71.5167084  47.4104080  85.6520844  71.3841858  47.1710472  86.4949875
  61.8963470  51.7052879  87.4621658  61.9871063  50.8646965  87.0133896
  61.0826302  52.0737953  87.1182251  61.8192482  51.6549416  87.3776321
  56.7841110  51.6970901  59.3449211  57.5966873  51.9575081  58.9111786
  56.4936790  52.4858208  59.8029442  56.8397942  51.8089714  59.3475113
  60.5554428  34.6520195  35.9312592  59.8447647  35.1574783  35.5366974
  60.5178680  34.8721809  36.8620377  60.4756508  34.7294006  35.9884415
  44.3181725  65.7131805  46.7915802  43.5756035  65.1398315  46.9815712
  44.5008430  65.5688019  45.8631325  44.2584610  65.6366425  46.7128296
  67.0659180  56.8656425  57.7383766  67.5580826  56.4187660  57.0496750
  67.6876068  57.4919434  58.1091576  67.1847000  56.8847771  57.7044716
  60.3468018  58.0581779  78.6714478  59.8413239  57.2936440  78.9475174
  60.0645866  58.7575073  79.2609558  60.2627983  58.0512238  78.7637558
  26.2211475  20.0092945  69.6997452  26.0850830  19.1688690  70.1372375
  27.0650997  20.3173695  70.0299988  26.2966366  19.9525242  69.7816238
  48.0507622  48.7063560  75.9729691  48.0472374  49.4924812  75.4268646
  48.8489876  48.7815399  76.4958572  48.1355095  48.7982063  75.9704895
  65.9195709  42.2549362  80.0049210  65.6110840  41.8612289  80.8210449
  66.3629150  41.5407677  79.5470581  65.9339523  42.1367912  80.0431213
  58.5051956  52.6372261  46.1994514  59.2948914  52.3033180  46.6250343
  58.4982147  53.5716591  46.4068527  58.5886650  52.7012672  46.2669525
  53.7857056  46.4507599  37.8131523  52.8934364  46.4478722  38.1596680
  54.0557442  47.3681488  37.8545189  53.7193527  46.5482826  37.8545151
  76.7234039  34.9911079  57.6730537  77.3235321  34.6755447  56.9974060
  77.1158295  35.8087921  57.9790306  76.8292542  35.0446548  57.6336327
  38.4310989  39.0684624  94.4061966  38.8924675  39.5742683  93.7372208
  37.7124672  39.6369133  94.6830826  38.4036636  39.1830215  94.3643799
  73.5446167  35.9225502  52.2417755  73.4593353  35.8707466  51.2897911
  74.4026337  36.3223228  52.3839760  73.6270218  35.9596596  52.1554184
  28.3325977  68.8638382  48.7739220  28.7931862  68.5105515  48.0128174
  28.0417633  68.0909195  49.2579117  28.3507004  68.7437363  48.7443695
  69.1615906  41.3558502  44.7951241  68.4763260  41.2913551  45.4603157
  69.2255249  40.4730339  44.4307365  69.0953369  41.2548294  44.8272018
  35.1070747  36.3326530  90.4920883  34.2407608  36.2860222  90.0876694
  35.6769218  36.6674538  89.7996902  35.0754585  36.3633842  90.3751221
  59.3668747  56.9661751  88.2778244  59.8572159  56.2107124  87.9536743
  58.5612793  56.9685745  87.7608795  59.3332558  56.8858681  88.1881332
  53.9979286  19.4688606  54.9115677  54.3779030  18.6377029  54.6269188
  53.0837669  19.4226685  54.6315575  53.9409599  19.3752995  54.8513527
  34.2474136  40.0050850  92.4354019  33.4349899  40.4928246  92.5707321
  34.8193932  40.2900505  93.1480484  34.2217712  40.0874901  92.5258331
  74.2234039  31.7483368  75.4368744  74.4146042  32.5328674  74.9228821
  73.5091095  32.0106430  76.0175781  74.1676254  31.8599720  75.4439926
  43.2221298  29.1098690  83.3804092  42.3666496  28.8610439  83.7303696
  43.8394470  28.8902607  84.0782089  43.1967316  29.0599155  83.4921417
  40.8528366  55.9447289  91.1707764  41.6731987  55.8687401  90.6834717
  40.9696159  55.3702049  91.9274292  40.9527740  55.8753548  91.1995010
  35.8308830  46.8691597  34.5565681  35.6534576  46.0290489  34.9796104
  35.9765015  47.4765472  35.2819023  35.8274918  46.8443413  34.6790352
  68.3081741  64.6918411  70.8698349  68.0322418  65.5916061  70.6951141
  67.7383041  64.4004898  71.5815811  68.2179794  64.7567291  70.9271011
  56.2402725  44.1216698  35.2854958  55.8421822  43.3565865  34.8702812
  57.1725883  44.0466347  35.0820427  56.2972450  44.0320778  35.2195206
  37.8448830  34.7787209  48.3073959  37.1737099  34.1156425  48.4688873
  38.5384369  34.5752907  48.9349594  37.8472710  34.6863174  48.3915443
  62.1770020  28.1639805  44.5044518  62.3281631  29.0714741  44.7687263
  61.4551239  27.8698215  45.0599632  62.1161385  28.2293873  44.5918770
  37.4227486  45.6940041  93.4645920  38.1427689  46.3114128  93.5934906
  37.7016869  45.1513519  92.7270584  37.5292816  45.7019768  93.3996887
  30.0450020  41.2904510  34.5151978  29.2281876  41.3145676  35.0136604
  29.9656048  42.0111504  33.8902817  29.9494305  41.3698769  34.5017128
  46.8607826  72.1450272  53.3154373  45.9992828  72.4578476  53.5914536
  46.9895821  72.5312347  52.4491310  46.7826462  72.2195740  53.2524872
  47.8129654  69.6275024  88.2048492  46.9710464  69.2653351  87.9287262
  47.9828873  70.3375092  87.5857849  47.7413025  69.6645966  88.1093826
  19.8408031  45.1923866  74.4262466  19.8373337  44.7233505  75.2606506
  19.5502319  46.0771446  74.6476212  19.8094463  45.2367210  74.5388412
  24.4699497  33.4794998  50.6467247  25.3089504  33.9249306  50.5288200
  24.4419098  33.2643967  51.5790176  24.5564308  33.5040627  50.7335701
  33.2757072  48.0978889  85.9682083  34.1773491  48.0705109  85.6480179
  33.0134850  49.0129547  85.8675766  33.3438950  48.1925545  85.9233322
  41.2719841  51.3374367  87.9764481  42.1144409  50.9837532  88.2617645
  40.7318535  51.3365898  88.7666931  41.3042259  51.2996292  88.0911484
  58.5577469  46.3017998  59.3811226  58.7735252  46.7985916  58.5918999
  58.4527779  45.4007225  59.0757103  58.5695648  46.2586861  59.2643890
  53.3860703  62.5428276  80.1628799  53.6332893  62.5144424  81.0871658
  52.8391304  61.7673798  80.0373154  53.3541069  62.4571075  80.2480545
  57.6921997  39.0412292  38.1935883  57.3585854  39.4367104  38.9989014
  57.2983742  39.5590553  37.4914551  57.6146240  39.1386261  38.2045937
  44.2148895  37.6470871  72.2805862  44.0467911  36.7055092  72.2431259
  43.8095589  37.9303284  73.1001663  44.1537399  37.5768814  72.3639908
  46.3493385  66.7277451  90.3720932  46.2687798  66.2917709  89.5237579
  46.0786514  67.6303864  90.2041626  46.3118820  66.7775116  90.2637177
  32.5281029  43.7513924  35.1373978  32.3709602  43.1957893  35.9008369
  33.3092308  44.2556915  35.3648872  32.5946465  43.7459221  35.2430725
  37.3694572  49.4211845  87.2497406  38.1357384  48.8573303  87.3551636
  37.6146278  50.0308266  86.5537109  37.4773216  49.4260674  87.1867523
  46.1553497  68.1510696  62.3676529  46.0664177  67.2068787  62.2379494
  46.3535080  68.2472534  63.2991676  46.1669960  68.0606384  62.4531593
  26.3348293  59.3345299  57.6846657  27.1185760  59.0593414  58.1603165
  25.6122360  58.9117432  58.1487122  26.3413506  59.2600975  57.7848778
  38.0500069  25.6430435  79.5316315  38.6197052  25.0988579  78.9879990
  37.1632195  25.3652992  79.3020630  38.0161934  25.5553913  79.4491730
  35.1888847  43.4586639  90.4980011  34.8950081  43.0181160  89.7006378
  35.7100868  42.8001366  90.9572678  35.2131271  43.3414574  90.4619446
  42.0231781  72.9567184  82.7367172  42.5500984  72.3573608  82.2081680
  42.5858002  73.1799164  83.4782486  42.1393700  72.9166031  82.7594299
  34.2754364  32.5445404  82.1910858  34.5057297  32.1851807  81.3343124
  33.6873093  31.8934231  82.5736923  34.2372742  32.4367828  82.1405182
  44.9367981  65.5893631  51.3949814  44.0533371  65.2227859  51.4316711
  45.2515488  65.5465927  52.2979431  44.8761520  65.5457077  51.4951897
  57.5563164  33.0804825  43.9742432  57.6789703  32.4338226  43.2792473
  56.9868050  33.7445297  43.5857468  57.5086632  33.0823364  43.8586998
  47.8736496  38.7059479  86.8174133  47.0607529  39.1140060  86.5192108
  48.2465019  38.3109283  86.0292664  47.8267212  38.7073364  86.7015610
  30.0831280  45.4054260  52.7692490  30.5366344  46.2219963  52.9784698
  30.7757149  44.8170319  52.4686737  30.2053490  45.4297600  52.7595062
  38.0050468  36.2531395  38.7048683  37.8606071  37.1941795  38.6057892
  37.5072327  35.8577614  37.9892654  37.9365578  36.3113289  38.6179886
  65.8302231  31.0274429  53.8226967  66.7852249  31.0558834  53.7644730
  65.5328903  31.7032413  53.2135010  65.9003601  31.1025448  53.7515221
  58.4694405  69.3467560  47.0909348  59.1462784  69.9605942  47.3761215
  58.7228889  68.5113907  47.4835701  58.5686493  69.3231354  47.1632195
  70.5889664  42.9735260  89.8931656  71.3328934  43.1902962  89.3311844
  70.7446594  42.0668106  90.1574707  70.6849060  42.8999481  89.8614197
  58.5617447  20.6183605  40.2506905  59.3411903  20.4825172  40.7894325
  58.1185875  21.3645630  40.6544533  58.5976067  20.6834507  40.3512001
  52.4740143  22.5251160  44.1358490  53.2821274  22.1226063  44.4539185
  51.8290024  21.8182640  44.1593323  52.4914055  22.4068127  44.1722717
  53.5818634  52.1622391  52.6844063  54.4146843  52.3359070  52.2456779
  53.8190994  52.0190582  53.6006203  53.6959763  52.1654892  52.7353249
  52.0937881  49.0269318  63.3592873  51.5287056  49.7722092  63.1556320
  52.5330658  49.2746964  64.1728516  52.0803719  49.1328316  63.4243279
  19.9354153  49.3172302  71.7314606  19.3496819  49.4179840  72.4817886
  19.3678093  49.0117340  71.0238419  19.8124218  49.2953949  71.7360153
  27.4790649  56.8772354  42.2534447  26.8351765  57.4858475  41.8911896
  27.2842617  56.0417480  41.8288918  27.3896255  56.8530388  42.1695366
  33.2699852  19.9518776  57.2784767  33.2011909  20.0492153  56.3287277
  34.2045975  20.0471325  57.4619331  33.3623161  19.9724159  57.1967583
  36.4872208  31.0893078  52.6520844  36.1021538  30.4413643  52.0620651
  36.9793320  31.6747875  52.0765190  36.4986382  31.0826473  52.5277824
  40.8445587  68.2505951  45.8898735  41.7870789  68.1552048  46.0269470
  40.5278130  68.6722260  46.6887093  40.9112930  68.2853851  45.9896812
  72.8768005  53.8689651  62.1397324  73.4955521  54.5681534  62.3507423
  72.4819031  53.6368866  62.9802208  72.9006729  53.9187775  62.2518654
  48.2946587  69.2959824  78.6006851  49.1707001  69.0521011  78.3018494
  48.3986969  69.4615936  79.5376968  48.3991737  69.2876358  78.6687393
  45.5865326  17.8908443  86.1037064  45.2471695  17.3709679  86.8322601
  44.9103279  17.8279324  85.4291534  45.4782333  17.8286953  86.1094666
  56.4006958  74.9378815  64.7684860  56.1598816  74.0117035  64.7894516
  55.5768051  75.4029236  64.9139786  56.2871513  74.8887024  64.7862320
  60.7991867  23.0167694  59.5998840  60.7565498  22.2049274  59.0945816
  60.7241631  22.7355423  60.5117569  60.7866402  22.9002037  59.6432419
  26.4699192  34.0726624  92.1028137  26.2411976  34.9944191  92.2223053
  27.0034542  34.0593376  91.3082123  26.5024261  34.1695366  92.0308228
  23.1270390  47.1149826  75.1319733  22.9843349  46.2316628  74.7919540
  23.8876991  47.4376488  74.6487427  23.1929379  47.0551949  75.0441818
  56.4277000  60.5192680  81.2236099  55.5821075  60.1633148  80.9506531
  56.7233849  61.0357933  80.4739456  56.3690567  60.5363922  81.1145554
  55.1411362  66.2543564  70.5060349  54.6712112  66.8543472  69.9268875
  55.3845215  65.5194702  69.9430695  55.1169777  66.2399750  70.3842392
  43.3685989  24.0072250  88.3350449  43.6841927  23.7068272  89.1873398
  43.8800392  23.5058861  87.6999741  43.4567947  23.9217262  88.3582153
  28.5376854  59.6307335  89.9564285  28.3872528  59.2337151  90.8143158
  28.6310596  58.8868599  89.3613052  28.5316010  59.5090675  89.9844513
  35.5400696  60.1734810  86.2720413  35.4410667  59.2272034  86.1671982
  36.0074158  60.4540367  85.4852066  35.5793533  60.1024857  86.1769485
  53.7237053  25.5528641  90.0591354  53.7916565  25.7538090  89.1257324
  54.5603943  25.8373489  90.4269028  53.8201790  25.6046314  89.9988174
  50.6504478  18.4168186  84.5143814  50.6734543  19.3405552  84.7642059
  49.7663155  18.1291161  84.7419052  50.5586166  18.4846478  84.5652847
  45.3177681  31.3935890  95.7935638  44.3930550  31.2029057  95.9509659
  45.3572197  31.6422958  94.8700790  45.2233620  31.3997765  95.7118683
  25.8769627  41.8322182  45.2526054  25.0935879  42.2407265  45.6209526
  25.5405064  41.1776543  44.6405792  25.7575417  41.8059807  45.2266197
  45.2441559  13.2348166  71.0089188  45.1374092  14.1857176  71.0338669
  46.1848373  13.0964212  71.1193390  45.3330879  13.3214626  71.0233536
  59.0665474  50.9816284  56.9998741  58.9015503  50.0725288  57.2499695
  60.0162811  51.0800171  57.0673981  59.1502342  50.8951721  57.0337448
  56.6149330  33.9039841  59.5661964  56.8799400  33.0598679  59.9315338
  55.9851265  34.2512398  60.1978531  56.5760269  33.8509979  59.6725159
  35.4270782  44.5110207  49.3962631  34.9250221  45.2363892  49.0247650
  35.0483475  43.7280884  48.9964981  35.3331490  44.5048828  49.3140144
  51.0405731  52.5088806  92.7162094  51.4983215  53.1650047  92.1906586
  51.6771126  51.8022842  92.8246994  51.1572685  52.5034981  92.6717300
  21.1861038  40.9951553  46.2290115  21.6309509  41.8350716  46.1155281
  20.2652740  41.1857376  46.0501709  21.1353436  41.1050491  46.1978378
  44.2761383  34.2406044  75.8355560  43.9090691  34.6993103  75.0798645
  45.1720543  34.0275612  75.5744400  44.3325348  34.2667999  75.7271271
  47.1601944  29.4942379  96.7816086  47.6206589  29.9533157  97.4840698
  46.5724945  30.1523075  96.4104080  47.1466255  29.6133709  96.8169327
  40.1616135  28.9907627  65.2755966  40.1321106  28.4315510  64.4992981
  39.5582314  28.5763435  65.8923798  40.0941200  28.8869343  65.2585831
  25.0825081  53.7997932  80.6683502  25.9392681  54.0318146  81.0266190
  25.2083340  52.9289246  80.2915344  25.1872921  53.7316666  80.6663742
  65.7524719  46.2504578  38.4666748  65.0858231  45.5793266  38.6129379
  66.0158005  46.1316109  37.5541153  65.7094574  46.1662140  38.3849564
  44.7977142  31.2407417  82.7553177  44.8302956  31.3501816  81.8049545
  44.0969048  30.6048412  82.8992996  44.7264557  31.1845989  82.6693268
  22.3477383  34.6989288  68.1084900  23.2758446  34.6351357  67.8831406
  22.1483269  35.6326370  68.0402451  22.4254475  34.7916985  68.0771790
  41.2657242  18.0956879  41.5831909  40.5385590  18.5810375  41.9729309
  41.2735252  17.2601089  42.0500755  41.1890106  18.0583382  41.6745453
  53.4648285  34.1779175  60.2364388  52.5118294  34.1551743  60.1497726
  53.7527962  34.7860489  59.5556412  53.3939095  34.2403450  60.1545944
  59.7444382  69.6234131  72.7655334  59.6421928  68.8239059  72.2492371
  59.6773758  69.3316345  73.6747055  59.7263832  69.5070419  72.8074341
  71.0489502  38.2078362  84.7000656  71.0447083  37.3506775  84.2740479
  71.8213272  38.6479073  84.3450851  71.1308670  38.1633568  84.6167755
  46.1616898  11.3101807  65.8975067  45.2169228  11.3747911  66.0370407
  46.4478416  10.6298180  66.5069809  46.0914536  11.2445154  65.9773788
  39.7536926  65.4979401  80.5740967  39.4005623  66.3384171  80.8658829
  39.5721893  65.4750900  79.6345367  39.6966782  65.5851364  80.5050201
  56.5422058  69.1440582  49.0840263  55.6600227  68.7745972  49.0455246
  56.8309021  69.1703186  48.1717796  56.4789162  69.1074600  48.9826393
  31.0549431  71.7770538  79.2810974  31.9770889  71.9338837  79.0779190
  30.6081562  72.5746002  78.9973068  31.1056366  71.8788300  79.2291641
  41.1730270  65.6041336  44.8596725  41.6492615  64.8759079  45.2585831
  40.7712746  66.0610199  45.5986404  41.1809731  65.5751953  44.9810181
  47.3528976  29.9347134  39.7654419  47.1219406  29.0372066  39.5259171
  46.5562782  30.4391479  39.6005783  47.2433128  29.8927956  39.7223167
  47.0785789  56.1524239  41.9745827  47.7243309  55.5815353  42.3909035
  46.3261452  55.5837555  41.8112068  47.0671997  56.0308990  42.0015564
  37.4655571  17.4966526  47.9572792  36.6593704  17.1657543  48.3532600
  38.0449104  16.7355194  47.9217987  37.4413681  17.3801975  47.9957237
  52.1314774  26.1549587  71.4874344  52.9744301  25.7251587  71.6321106
  52.0940285  26.2965145  70.5415039  52.2173767  26.1242199  71.4019928
  50.4732552  22.9519844  59.8176689  49.6932106  22.4290123  60.0027657
  51.1303406  22.6283875  60.4339104  50.4601402  22.8617058  59.9031258
  57.9986534  31.3911781  59.1737709  58.5343742  32.1478043  59.4119987
  58.5141144  30.9319820  58.5106964  58.1107521  31.4228973  59.1284676
  60.1146812  52.8368797  48.7183762  60.4675217  52.8983421  49.6060448
  59.7408066  53.7015800  48.5488396  60.1124382  52.9356461  48.7949600
  38.3977165  24.3829308  50.3598824  37.7258987  25.0334377  50.5641823
  38.0412750  23.8956642  49.6170845  38.2880630  24.4003391  50.3024559
  56.9758644  27.7301903  81.9049149  57.1375046  26.8747578  81.5069962
  57.5940895  27.7757435  82.6342621  57.0590286  27.6438236  81.9402542
  61.1172752  24.3645802  89.8222656  61.2696991  23.5276699  90.2611008
  60.5516129  24.8502674  90.4225693  61.0732079  24.3271255  89.9330826
  20.4375706  54.5424118  72.1089783  20.5670910  53.8142891  72.7166748
  19.5429707  54.4299355  71.7876205  20.3559818  54.4527664  72.1395187
  22.1282845  64.1934204  56.1743965  23.0270977  64.1860809  56.5035057
  21.6737061  64.8236618  56.7333183  22.1756573  64.2598495  56.2690964
  50.4854355  22.5986710  91.7993546  50.2758179  22.2898293  92.6807785
  49.7296677  22.3436909  91.2701721  50.3824883  22.5385437  91.8369141
  36.6300087  37.1479797  55.1234360  36.9147263  36.2484055  55.2844620
  36.1867065  37.4071274  55.9312477  36.6130981  37.0796852  55.2267532
  46.4247818  34.4139977  80.5112610  47.3047371  34.1221542  80.2730637
  45.9998741  34.6015167  79.6742859  46.4733086  34.4028702  80.3966064
  26.7252274  25.6203632  43.8615456  27.2582989  26.2001019  43.3175163
  25.9217606  26.1150074  44.0227890  26.6963921  25.7349377  43.8207245
  36.2941780  37.5962448  64.4949188  36.7536583  36.8947945  64.9565277
  36.1827316  38.2828217  65.1525040  36.3312950  37.5946579  64.6142731
  45.9814453  35.5963516  72.0768509  45.0392990  35.4539490  72.1680222
  46.3552589  35.2525558  72.8882141  45.9208374  35.5445023  72.1731033
  60.8984680  19.5527802  53.5499954  60.4953194  20.4149227  53.4479446
  60.2045937  18.9350872  53.3192902  60.7814789  19.5788479  53.5145111
  60.8643379  68.9686279  65.2452698  60.6056328  69.5864716  65.9290695
  61.3793411  68.3051147  65.7043457  60.8916702  68.9637604  65.3671494
  27.1284256  46.4049797  46.5847740  27.3933201  46.9787064  45.8658180
  27.4046230  45.5312309  46.3081665  27.1861286  46.3729858  46.4786072
  37.0169296  44.4974022  31.5187378  36.3239098  45.1555252  31.5719261
  36.5591125  43.6605415  31.5981503  36.8942032  44.4783401  31.5328789
  39.5430145  76.7067642  55.5271416  39.1807785  76.5223694  56.3937531
  38.9084702  76.3303986  54.9172783  39.4367180  76.6469650  55.5545235
  68.0730209  49.8318901  77.2731552  68.6015854  49.1293945  76.8945389
  67.7601929  50.3298988  76.5179367  68.0960312  49.8100815  77.1522446
  66.8642197  22.4761639  79.3069916  66.9572220  21.5391083  79.4787827
  65.9715881  22.5713272  78.9747620  66.7789459  22.3863831  79.2898788
  41.9657288  37.2674026  80.4554596  42.2283630  37.6231575  81.3043976
  42.7393494  36.7985382  80.1425552  42.0762367  37.2553406  80.5126266
  20.9918537  39.9819794  68.1551743  21.0551720  40.0486031  67.2023926
  21.8361244  40.3008270  68.4741974  21.0886402  40.0230865  68.0875854
  51.5165558  61.3642235  86.7210693  50.8826904  60.6495285  86.6605911
  51.6647530  61.4740829  87.6603241  51.4647636  61.2997246  86.8147812
  47.4426193  56.8417244  75.9692917  48.1925430  57.3209724  76.3216629
  46.7090797  57.1013031  76.5267639  47.4443665  56.9205132  76.0663223
  49.4165268  24.5636005  69.9480820  48.8192863  24.6126461  70.6944962
  49.8589592  25.4123688  69.9391708  49.4000206  24.6593437  70.0267334
  41.2791176  52.7457047  39.3195686  42.1042938  52.4559669  38.9305077
  40.8106804  53.1689682  38.6000938  41.3171616  52.7599449  39.2013550
  50.5243759  28.2664585  34.5561638  50.6374130  27.3427200  34.7801361
  51.2835236  28.4755840  34.0119247  50.6173859  28.1902523  34.5220108
  62.8228378  66.1441116  85.1924515  62.6982727  66.0151596  86.1327133
  63.2861137  66.9789734  85.1245041  62.8589592  66.2193909  85.2854767
  51.4583092  40.8167877  80.7661743  51.0751877  40.7484589  81.6406937
  51.8427620  39.9551125  80.6051178  51.4584503  40.7176132  80.8422623
  35.1514816  53.8687439  36.3810005  36.0806923  53.8992729  36.1532669
  34.7167587  53.5868492  35.5761490  35.2042122  53.8419380  36.2708855
  73.6248932  29.4809418  63.6155014  73.3212967  28.8101254  63.0038948
  74.5748520  29.3668919  63.6438866  73.6938248  29.3972435  63.5533066
  75.7485809  50.3547134  48.4921303  76.1824799  51.0115280  49.0367012
  75.8179550  49.5430756  48.9947853  75.8022461  50.3382034  48.6038055
  50.5262184  12.2110901  62.8884430  50.9124527  11.7675085  63.6436234
  50.0541191  12.9547157  63.2631111  50.5170631  12.2430868  63.0089340
  20.7670174  31.0282173  64.2114029  20.7321739  31.8112755  64.7608032
  20.5120087  31.3346519  63.3411751  20.7361069  31.1444016  64.1771927
  57.6990089  57.3328018  92.1297913  58.5038795  57.5230865  91.6479111
  57.9545288  57.3801308  93.0510406  57.8120918  57.3581429  92.1766434
  55.0762863  60.8232880  44.3485565  55.8656502  60.3055153  44.5068092
  54.8378639  60.6257477  43.4428139  55.1350403  60.7470055  44.2688408
  53.3338890  62.9721947  44.6589622  53.8105507  62.1627884  44.4748802
  53.8745117  63.4269180  45.3048592  53.4423752  62.9343719  44.7082100
  49.7998962  54.8975410  40.3048782  49.1688538  54.4507141  39.7406425
  50.5908737  54.9683571  39.7704849  49.8169518  54.8574409  40.1877174
  66.9422226  18.4274445  57.3912392  67.3711472  18.3446751  58.2429466
  66.0102921  18.3188591  57.5808411  66.8885803  18.4070377  57.5022850
  76.7192154  29.7101097  68.6539230  77.1626663  30.4655380  69.0398178
  76.4379959  30.0127831  67.7904816  76.7365189  29.8229485  68.6029968
  77.6550903  42.0835800  75.6586151  77.9252243  41.1673393  75.7199860
  77.8544083  42.3320999  74.7559814  77.7051544  42.0123711  75.5689011
  25.8190784  44.8131599  34.5975456  26.1136227  43.9858208  34.9783211
  25.0894375  44.5685234  34.0283279  25.7726784  44.6988411  34.5774498
  49.7163239  43.6727257  33.3908730  50.5922585  43.6191902  33.0086441
  49.4596596  42.7611618  33.5301704  49.7823639  43.5698051  33.3649673
  16.5564175  40.6962624  63.8576317  16.9036808  41.5222855  64.1942749
  17.2768307  40.3227463  63.3499680  16.6702766  40.7445183  63.8393936
  53.9308357  59.1913795  77.8328400  53.5157700  58.7006035  77.1235504
  53.8895264  60.1044312  77.5484695  53.8821678  59.2364120  77.7268753
  36.9873772  66.2198563  50.4122009  37.6285095  66.4886322  49.7542191
  37.4990463  66.1075821  51.2133369  37.1103134  66.2365417  50.4274673
  58.0517197  22.5706654  77.3798447  58.1633682  23.0483437  76.5578995
  58.9319458  22.5279236  77.7534943  58.1574974  22.6170483  77.3320389
  36.8614502  32.0289268  36.1707268  36.7363625  31.4207516  36.8992233
  36.0353661  31.9977894  35.6881828  36.7600136  31.9607506  36.1969528
  40.3360291  74.8211365  59.2462959  39.9063683  74.1550446  58.7096901
  39.9210892  74.7410736  60.1051598  40.2459602  74.7415619  59.2806625
  58.6875381  46.9174156  84.2192841  58.7486076  47.2665825  83.3301315
  59.5924568  46.8950272  84.5304947  58.7905502  46.9522629  84.1576538
  29.7864952  41.3392944  66.3790665  29.5799332  41.9645767  67.0737534
  28.9439831  41.1563263  65.9632187  29.6746197  41.3864632  66.4088058
  46.1326141  45.0104980  71.5608215  45.6435242  44.5420876  70.8843460
  46.8372803  45.4506416  71.0854797  46.1556015  45.0074844  71.4379883
  64.2638550  50.9091682  63.0542488  65.0173111  51.4881439  63.1697121
  63.7152100  51.0742531  63.8210373  64.2856979  50.9885178  63.1483345
  35.9331512  64.5803528  44.7062836  35.4807167  65.4003525  44.9040871
  36.5236473  64.4476852  45.4478645  35.9478760  64.6536484  44.8064613
  32.1455460  48.1334305  43.0942421  31.9577427  47.6414948  42.2948914
  32.8259430  47.6241493  43.5346107  32.1980782  48.0266571  43.0559616
  36.0803566  48.3063812  72.2556763  36.5875473  47.5347748  72.0034637
  36.2174530  48.9274445  71.5403366  36.1490669  48.2903252  72.1524963
  51.8671646  42.8961334  95.6826477  51.0230865  43.0458412  96.1084976
  52.5060081  42.9434814  96.3938904  51.8452797  42.9171486  95.8039093
  27.1661911  31.6638393  72.1494598  26.5672741  32.4090805  72.1031036
  28.0240936  32.0558090  72.3125381  27.1938095  31.7851124  72.1619034
  60.0704613  33.2343941  50.7291451  59.5359764  33.6695900  51.3933449
  59.4538460  32.6798515  50.2511253  59.9477043  33.2216644  50.7489967
  27.3659191  72.7605667  58.7210159  27.2236252  72.5284500  59.6386757
  26.5414276  72.5401535  58.2875824  27.2628193  72.7123108  58.7726555
  44.9708176  39.1956253  85.9449463  44.9638672  38.3098030  85.5823212
  45.1985054  39.7562637  85.2032776  44.9943581  39.1609497  85.8271866
  52.5703239  65.1000900  76.8061523  52.5839691  65.9056091  76.2892532
  51.6450386  64.9603958  77.0075607  52.4731064  65.1710968  76.7725067
  57.4656258  37.1355858  84.0949554  56.5217400  36.9773483  84.1112747
  57.8430748  36.3035088  83.8096237  57.4052200  37.0299759  84.0662689
  68.6714935  39.6505623  83.4903793  69.3726501  39.4648514  84.1149826
  68.0168686  38.9722481  83.6565018  68.6764526  39.5584221  83.5747070
  18.3623543  36.8166313  80.0410690  18.8332520  37.0459595  79.2398834
  18.5042419  37.5624161  80.6240845  18.4277020  36.9206200  80.0177994
  65.9894104  67.8576355  78.1927185  65.5233688  68.2474899  78.9323502
  65.3123322  67.3926315  77.7012329  65.8675003  67.8496246  78.2191849
  54.3887024  18.5434608  81.6302567  54.8464737  18.2760544  80.8332825
  53.4624939  18.4047146  81.4324722  54.3387489  18.5001469  81.5241699
  43.9656677  71.5535660  79.2634964  43.9210091  72.4154129  79.6775742
  43.6416092  71.6979065  78.3744583  43.9263496  71.6608658  79.2128448
  39.7160873  37.4307289  77.7574921  39.4338188  36.9167976  77.0009003
  39.9859047  36.7778130  78.4033508  39.7147598  37.3062935  77.7456894
  56.9163170  52.2258224  32.2660904  56.4577446  51.4832230  32.6591415
  57.1618080  51.9206619  31.3926792  56.8935928  52.1140900  32.2148628
  59.0439453  48.0047455  81.8078461  59.9731903  48.2301025  81.8520279
  58.7400970  48.4004593  80.9909515  59.1106377  48.0709763  81.7254486
  66.1829376  47.8056221  74.2916489  65.5688858  48.0135269  74.9958878
  66.6657410  47.0437164  74.6120148  66.1689377  47.7465401  74.4009171
  64.2515182  32.2020493  51.5550537  63.7741547  32.9647980  51.2286034
  63.6404800  31.4731178  51.4476929  64.1354523  32.2056541  51.5087891
  18.7500305  60.9437523  65.2484894  17.8871994  61.2170486  64.9369431
  19.3353806  61.6544113  64.9866409  18.7204399  61.0486832  65.1873398
  56.3663521  18.0174217  52.6535721  56.2750092  17.4765377  51.8691406
  55.9314079  17.5152912  53.3427162  56.3102303  17.9061947  52.6434097
  22.1918926  27.9950123  59.6607399  22.9356689  27.8549423  60.2467499
  21.4403286  28.0893345  60.2459641  22.1910610  27.9901333  59.7856445
  48.2351189  33.6554718  76.5800858  49.0451775  33.1470947  76.6199570
  47.6066818  33.1451225  77.0908127  48.2544861  33.5468330  76.6388016
  45.8938370  58.9700890  93.3193970  46.2101784  58.9615479  92.4160156
  45.2446594  59.6732292  93.3392029  45.8583412  59.0441589  93.2251663
  23.1946373  43.6564713  63.4367371  22.5914860  43.2750473  62.7988052
  24.0637054  43.5036964  63.0657768  23.2229958  43.5995026  63.3291473
  66.7300644  38.9908066  41.5979309  65.8694763  38.6180534  41.4064293
  67.3475189  38.2931290  41.3783188  66.7041321  38.8766518  41.5540886
  74.9805527  62.3752251  60.4637451  74.1747894  62.0330315  60.0765877
  75.3108749  61.6569099  61.0033226  74.9298477  62.2621307  60.4799995
  50.1119118  48.9715996  69.4894562  49.7161255  48.1030617  69.4171448
  49.3996048  49.5772285  69.2843628  49.9937439  48.9435616  69.4598770
  39.4282875  66.9131470  63.6378212  39.6372986  66.3284454  62.9093513
  39.7047157  66.4321976  64.4178848  39.4800529  66.7995071  63.6433220
  71.7184296  61.8831635  50.0422173  72.1084442  61.9279938  50.9152069
  72.2251587  61.2101479  49.5877800  71.8140640  61.8161736  50.0868530
  59.2215385  54.4211578  42.1850204  60.0235405  54.0148392  42.5135460
  59.1155586  55.2082367  42.7193565  59.2957611  54.4617653  42.2770386
  70.1730042  34.8864174  43.1768761  70.7951889  34.4598503  42.5876770
  70.2846909  34.4327965  44.0123291  70.2512665  34.7925529  43.2031364
  67.7176056  69.1382828  54.2915497  68.1386795  69.0687943  55.1483459
  67.6065445  68.2317505  54.0050354  67.7506638  69.0341949  54.3523674
  20.5648937  57.2815437  72.4563065  20.4272556  57.5979500  71.5634613
  20.6382313  56.3315277  72.3651123  20.5580368  57.2139778  72.3513718
  45.2861710  44.1011238  49.7525177  46.1446915  43.7006226  49.8895454
  44.9091911  43.6146317  49.0194130  45.3375206  44.0065346  49.6889496
  45.2605553  28.3996582  79.7203979  44.3534012  28.6047363  79.9467850
  45.6911621  28.2561970  80.5631409  45.2097359  28.4062290  79.8344116
  31.5049057  63.6584358  67.8523331  32.2048645  63.8885536  68.4633484
  31.9449539  63.1689377  67.1573639  31.6264763  63.6307755  67.8433838
  52.4643440  35.3080788  78.7861710  52.7501678  34.4467049  79.0904236
  51.5272369  35.2048187  78.6206589  52.3948898  35.2052116  78.8009644
  47.0008202  59.1771011  52.8272591  47.9166832  59.2548752  52.5600891
  46.5058441  59.2572098  52.0118980  47.0457039  59.1939392  52.7118149
  63.2644043  57.5641136  64.4313889  63.3107338  57.9865074  65.2891006
  62.3414764  57.6236420  64.1846313  63.1709213  57.6155052  64.4965439
  68.1220169  46.9219360  70.1420288  67.7170868  46.2343750  70.6707230
  68.3994751  47.5811424  70.7781830  68.1084213  46.9189148  70.2662506
  38.3599739  55.6781120  81.2213745  38.4619179  55.5844879  82.1685104
  38.9518967  55.0234337  80.8508911  38.4339676  55.5983124  81.2828674
  59.2114754  36.4237633  32.9440956  58.4428177  36.7416534  32.4704437
  59.4022636  35.5735550  32.5478859  59.1498489  36.3669968  32.8513336
  38.7641983  51.5373230  86.1927948  38.3697739  51.8005905  87.0242691
  39.6733513  51.3340645  86.4127045  38.8190918  51.5437241  86.3049164
  21.6804218  26.0881310  57.9490814  20.7538967  26.1905251  57.7315941
  21.8582439  26.7894096  58.5758362  21.6005783  26.1738358  57.9927254
  28.6696091  32.2151146  68.1836548  29.6199970  32.1022987  68.1672821
  28.5206871  32.8977509  68.8379211  28.7550793  32.2758827  68.2516785
  62.0628624  34.3674164  53.5744324  61.6878891  33.5484009  53.2506409
  61.3251381  34.8262253  53.9762878  61.9442024  34.3290024  53.5827599
  28.0730343  51.8245163  49.4819641  27.6468563  51.1917267  48.9038773
  29.0078278  51.7184677  49.3054848  28.1272736  51.7457275  49.4014969
  43.8029785  51.8285866  38.2823639  44.3614235  52.1714096  37.5846214
  44.3704147  51.8036423  39.0528336  43.9230461  51.8624878  38.2901192
  47.9398460  27.9508972  71.9808121  47.1209030  27.4567318  71.9438248
  48.0369492  28.3196278  71.1028366  47.8628654  27.9375210  71.8832397
  57.1182289  21.7981014  46.0207367  57.7597084  21.1207600  45.8063850
  57.3399811  22.0641975  46.9130669  57.2102852  21.7542458  46.0930367
  44.4192047  46.7572441  81.8869400  45.2384720  46.5487747  82.3359146
  43.8041191  46.9585876  82.5921783  44.4409790  46.7564850  82.0100250
  23.6442986  57.5362701  71.4192886  23.2638206  56.7706490  70.9888382
  24.1877594  57.9445496  70.7453537  23.6616783  57.4981613  71.3015213
  45.6767044  55.5788155  74.2566147  46.3291206  55.7528305  74.9350739
  44.9490929  55.1681595  74.7237091  45.6686859  55.5535812  74.3787766
  26.3859844  18.8137741  67.3103638  26.5650024  19.5928364  66.7838135
  26.2940769  19.1445217  68.2038879  26.3952732  18.9321251  67.3494949
  59.6458969  20.9059124  45.0130692  59.9729614  21.7454376  44.6898766
  60.1296654  20.7571278  45.8255119  59.7323647  20.9795742  45.0652428
  74.2917023  38.8563957  81.2744141  74.0588455  39.0821114  82.1750031
  74.5872192  37.9473152  81.3240967  74.2983856  38.7835197  81.3757477
  49.9006348  39.9745483  83.1962509  49.2012291  40.3240280  82.6440506
  49.4691658  39.3168335  83.7416687  49.7800369  39.9416771  83.1955261
  39.8364906  26.0118885  43.0653229  40.5520668  26.5631676  43.3819809
  39.4441414  25.6491241  43.8594856  39.8709602  26.0319920  43.1837807
  17.2416992  28.6775265  67.4059143  17.5274067  27.8629684  66.9922714
  17.7479820  29.3601723  66.9655685  17.3261585  28.6634598  67.3148422
  69.7337265  46.9145660  39.2812119  69.8986130  45.9964981  39.0662727
  69.0766373  46.8834801  39.9765511  69.6812363  46.8133469  39.3324432
  14.1925411  45.6370010  67.4731674  13.5503254  44.9704170  67.7170029
  13.9281054  46.4151802  67.9638214  14.0958548  45.6489029  67.5514908
  51.4790154  67.6158218  55.4558830  52.1996651  68.1637802  55.1450195
  50.8090744  67.6931305  54.7765923  51.4844246  67.6825027  55.3502922
  77.9292068  56.9911232  64.5036011  77.4669876  57.2296257  65.3071594
  78.2591858  56.1081734  64.6701660  77.9151077  56.9223976  64.6070557
  67.7871857  42.1517982  83.6694412  66.8870697  42.1776276  83.3448410
  67.9850082  41.2189941  83.7529449  67.7122879  42.0550766  83.6437302
  28.2673416  47.9837303  54.5982819  27.7813931  48.8084030  54.5988235
  28.4229488  47.7980309  53.6722527  28.2321148  48.0518684  54.4995880
  55.1479836  34.1441269  47.7458382  55.3978233  33.5120239  47.0718498
  54.6903725  34.8357010  47.2677689  55.1258278  34.1504669  47.6229820
  38.7159500  52.2967033  32.1661148  37.7702332  52.1918144  32.2702866
  38.9777336  51.5659142  31.6060734  38.6430130  52.2075844  32.1175003
  71.0054550  35.5123596  39.9009933  70.3824005  35.1654701  39.2624741
  71.1324539  36.4246368  39.6405067  70.9525528  35.5726547  39.8051224
  63.8840294  37.9900665  59.4230728  64.2373428  38.2102852  60.2849922
  63.2545700  38.6867943  59.2370949  63.8545799  38.0878525  59.4951553
  75.5627670  38.9780426  46.9658432  74.6251678  39.0907288  47.1222038
  75.6112595  38.3659248  46.2315445  75.4679489  38.9247818  46.9042091
  63.9956856  18.2423077  57.6038132  63.5364914  17.7482586  58.2829971
  63.3505707  18.3438988  56.9039993  63.8779221  18.2004566  57.6016121
  60.4164963  53.5573349  69.6369553  59.7453804  54.1949615  69.8804016
  61.2451935  54.0084534  69.7981567  60.4333038  53.6734390  69.6801071
  28.2873325  21.1445847  70.9317474  28.7751064  21.9623508  71.0295563
  28.3642044  20.7164040  71.7843857  28.3475475  21.1861305  71.0331039
  45.9881058  39.9381447  40.1526070  45.3581009  39.6902428  39.4759483
  46.7548561  40.2414017  39.6664352  46.0026894  39.9440498  40.0286026
  45.2203674  29.5398312  71.4735565  45.8731041  29.5575867  70.7736588
  45.5143013  30.2084866  72.0922089  45.3213234  29.6130314  71.4648895
  44.5736847  57.6239166  87.7775269  43.9043579  57.6341057  87.0933304
  44.5443420  58.5033150  88.1544037  44.4991760  57.7187843  87.7447586
  51.8964729  10.4583492  75.1436844  52.1874504  11.2704420  74.7288742
  52.1296005  10.5636578  76.0660706  51.9523621  10.5561829  75.1978149
  51.8630447  37.3670921  98.4448166  52.4752312  37.8535728  98.9969025
  51.6376343  37.9768257  97.7422180  51.9042892  37.4839935  98.4287643
  71.0976334  19.2218609  67.5351334  71.4670639  18.3559494  67.3620682
  71.8597717  19.7838020  67.6751251  71.2183075  19.1894455  67.5316086
  27.6140995  56.9672508  71.3527908  27.3308811  57.8811989  71.3260422
  28.3028812  56.9492912  72.0172348  27.6573486  57.0627975  71.4207993
  17.0592022  52.7247543  56.1803703  17.6147461  52.8130035  55.4058914
  17.6747913  52.6271591  56.9068375  17.1840935  52.7237587  56.1752472
  37.4529724  56.0247726  78.5028992  38.1017609  56.6101456  78.1121979
  37.5393219  56.1666107  79.4455872  37.5313683  56.1023254  78.5617676
  46.0497856  58.8282928  85.5366516  46.9213905  58.6211815  85.1995468
  45.5966034  57.9855728  85.5627670  46.0944061  58.7163391  85.5034866
  52.1344299  37.3728676  74.7288361  52.1434669  38.3300056  74.7351761
  51.3004036  37.1385155  75.1359024  52.0464516  37.4499474  74.7729187
  39.8233109  54.4530220  86.9995270  39.4194717  54.4454346  87.8673325
  39.3576965  53.7729836  86.5127182  39.7305908  54.3796959  87.0401535
  62.3926697  16.2615318  69.7866516  62.5563622  16.8271770  70.5412903
  62.2042885  15.4035130  70.1668396  62.3900375  16.2303524  69.9076691
  45.5620918  22.2851486  69.9720612  46.0858536  23.0422306  69.7098923
  45.2585831  22.4979076  70.8545914  45.5855789  22.3885746  70.0382156
  34.0819473  34.6283913  55.7292175  34.3379593  33.7708168  55.3897285
  33.1478195  34.5416336  55.9192505  34.0096321  34.5276871  55.7132797
  38.8569489  14.6584558  63.2431488  39.2170982  15.2917156  63.8640404
  37.9760628  14.4764614  63.5704880  38.8014145  14.7065792  63.3442688
  39.0615654  41.1141357  84.3734207  38.6351128  40.9264221  83.5372772
  38.7043114  40.4620285  84.9762115  38.9779892  41.0245743  84.3485336
  71.2394333  35.0363121  45.7779045  71.0076447  34.9572334  46.7032433
  71.2975235  35.9794846  45.6253014  71.2209091  35.1284599  45.8603096
  52.1026802  28.9539471  50.7211075  51.8865929  29.8864174  50.7151833
  51.9879913  28.6872997  51.6332359  52.0674057  29.0249500  50.8177452
  37.1627502  31.9399166  80.1000900  37.1562958  32.6644173  80.7256165
  37.6156693  32.2899094  79.3328857  37.2103615  32.0545006  80.0849838
  58.8441925  43.7506027  58.7564888  59.6504478  43.5478439  59.2309113
  58.4790268  42.8956871  58.5284538  58.8912315  43.6378098  58.7827644
  22.1575527  54.4523125  83.2946854  22.3429279  53.5462685  83.0478134
  22.4303017  54.9679375  82.5357590  22.2064075  54.4106789  83.1874313
  66.1274414  27.6189613  63.6144142  65.9187546  27.0262413  64.3364716
  65.3912277  27.5280209  63.0094719  66.0266724  27.5460548  63.6269035
  49.1886711  55.7578545  91.7631378  48.7578011  55.2905350  91.0474625
  49.3311272  55.0899467  92.4338379  49.1579132  55.6367912  91.7583389
  47.2626266  28.6871986  92.2678909  47.5268364  29.4671173  91.7798843
  47.7513008  28.7415714  93.0891571  47.3429146  28.7761688  92.3034286
  21.3738823  56.7905388  48.3507996  21.5870285  56.1083679  48.9875450
  20.6958160  57.3137436  48.7782516  21.3243027  56.7735863  48.4642868
  19.0325241  31.2054539  69.8083496  18.5330009  30.5270405  69.3539658
  19.9125061  30.8385220  69.8933487  19.0730972  31.0939770  69.7689590
  60.1049919  18.2749767  62.6416702  60.2218437  18.7933865  63.4378052
  60.3250313  17.3809757  62.9035454  60.1409187  18.2349243  62.7544975
  59.6211357  15.8871660  55.3270035  59.2487679  16.3708878  54.5897217
  59.5835800  16.5015736  56.0600281  59.5774193  16.0042725  55.3265495
  48.8512840  30.6534271  36.1713982  49.7109909  30.5684185  35.7591972
  48.6700096  29.7841454  36.5287819  48.9236336  30.5516605  36.1655540
  43.8968811  52.3208046  34.2892113  43.5859070  51.6870499  34.9356499
  43.2790337  53.0492401  34.3514824  43.7978287  52.3309021  34.3647881
  68.3065567  22.3280506  59.2102203  68.2247162  21.6408710  58.5489197
  68.5568008  23.1081924  58.7152596  68.3245163  22.3379631  59.0869141
  57.4190788  25.9105091  57.0770912  56.8473282  25.7317257  56.3305206
  57.5020981  25.0673370  57.5225105  57.3669586  25.8015270  57.0449753
  76.5312729  54.1782417  55.8327484  76.0634766  53.4101028  56.1604042
  76.3451843  54.1895561  54.8938789  76.4615402  54.0975342  55.7675705
  30.5492077  45.2450027  70.4352112  30.3608360  45.2537804  69.4967728
  31.0468407  46.0484428  70.5871353  30.5821877  45.3316193  70.3513336
  74.1962357  29.0046921  74.7777634  74.3076782  29.9160080  75.0485229
  73.8486633  28.5650673  75.5537491  74.1710587  29.0549927  74.8893890
  24.7295036  57.4528961  78.6497421  24.6789970  57.6427765  77.7129288
  24.2759228  56.6158829  78.7492676  24.6757469  57.3838844  78.5604553
  47.7798080  42.9021492  92.2224503  47.5579872  43.8150215  92.0388947
  47.3551712  42.7162170  93.0599136  47.7108688  42.9796715  92.2921829
  45.9129066  54.9005928  38.4359779  46.0091057  54.1626472  37.8339729
  46.0427170  55.6748924  37.8884010  45.9370079  54.9044685  38.3133850
  45.0678940  50.3317871  45.3087540  44.8471642  50.4995995  44.3925934
  45.8243980  49.7466393  45.2695541  45.1250305  50.2872810  45.2068748
  22.8534069  66.3840790  54.5326996  22.5025005  65.5859375  54.9277573
  22.4429684  66.4242172  53.6688919  22.7722168  66.3032455  54.4827118
  78.1435394  41.2807083  48.3686676  78.2264404  40.3271065  48.3682060
  77.8826828  41.4980164  49.2636337  78.1245575  41.2021904  48.4640579
  61.8733635  22.9700813  46.6759987  61.4125977  23.5722218  46.0917435
  62.7692032  22.9483433  46.3395004  61.9197617  23.0319767  46.5778084
  69.8967056  56.4902916  75.7798233  69.0481949  56.5498085  75.3408356
  70.4930191  56.1650810  75.1053772  69.8698120  56.4619560  75.6610870
  44.0952187  41.2515564  99.5079117  43.2865982  41.1018372  99.9977493
  44.0410042  40.6489296  98.7661972  44.0032043  41.1713257  99.4810486
  30.1615067  66.7397385  55.3544769  30.9425964  67.2917633  55.3919106
  30.3667889  65.9955902  55.9204559  30.2666950  66.7192535  55.4188271
  23.5645790  58.2240410  52.3677254  23.5140324  57.6689453  53.1458931
  24.2778587  57.8484993  51.8515511  23.6352539  58.1247978  52.3956642
  66.4289551  61.4893341  48.9386215  65.5034790  61.6079597  49.1522942
  66.8310623  62.3348083  49.1379089  66.3731461  61.5921440  48.9826622
  70.2974396  30.7685242  53.7649231  70.8417130  31.3347130  54.3121223
  70.9228897  30.2205696  53.2908096  70.4221802  30.7704678  53.7727165
  19.6517372  46.0072670  46.1016464  20.0795326  46.2607269  45.2837372
  20.3702393  45.9029961  46.7254372  19.7739792  46.0231743  46.0809441
  69.9251404  37.8185234  61.4002228  69.9167175  36.9692650  60.9587212
  69.0007095  38.0298233  61.5306778  69.8256607  37.7504883  61.3670540
  56.7469864  16.9751301  42.9097710  55.9070969  16.9891815  43.3687019
  57.3670540  17.3530140  43.5334282  56.7235451  17.0169258  43.0252190
  42.9418182  50.5601196  46.9999962  43.6223831  50.2855339  46.3854523
  42.1626587  50.0760384  46.7264862  42.9313049  50.4792137  46.9052925
  76.1183090  54.9416237  76.4717636  76.2857361  54.9658356  77.4138947
  76.4704514  54.0981598  76.1875229  76.1737137  54.8542557  76.5419235
  53.1217651  70.1487808  52.3024483  52.9823608  69.6370926  51.5056000
  54.0715370  70.1527939  52.4214211  53.2081833  70.0946426  52.2301598
  27.7826939  43.3092384  50.1896629  27.2525120  42.6351776  50.6148491
  27.3413906  43.4704132  49.3556938  27.6790943  43.2545433  50.1460724
  50.9503822  32.6331520  76.9223175  51.7463722  33.0555916  76.5995560
  51.2500114  31.7951698  77.2748032  51.0672188  32.5888367  76.9254913
  77.9017563  47.6953964  74.6248322  77.2282104  47.0705032  74.3563538
  77.7618942  47.8091316  75.5649033  77.8150101  47.6408882  74.6964493
  63.9811974  31.8484802  43.8596573  64.0817871  31.8067417  42.9086723
  63.2233887  31.2938271  44.0449181  63.9111099  31.7848797  43.7779999
  39.4661598  51.0787201  34.6811829  38.9618874  50.2890396  34.4853706
  40.0782776  51.1595306  33.9497375  39.4776611  51.0031242  34.5822983
  33.6103592  47.6661224  36.1830559  33.9262924  48.3370857  36.7882233
  32.7271538  47.4626427  36.4909134  33.5498657  47.7159767  36.2804222
  27.6614704  39.7556534  71.5580673  28.0132542  40.4703217  72.0888443
  27.5978527  39.0167427  72.1632080  27.6922016  39.7530670  71.6792068
  74.6256714  45.6153069  70.9163666  74.8238831  44.9005280  71.5213776
  73.8218460  46.0045891  71.2606888  74.5610886  45.5805969  71.0176086
  64.8311462  36.5372314  52.5929565  65.1668854  35.6640625  52.3902702
  64.9002151  36.6053009  53.5452309  64.8743134  36.4513741  52.6728935
  42.7669525  57.8461418  33.0003548  42.9337654  57.5174446  33.8837357
  43.0479317  58.7607536  33.0280838  42.8147049  57.9086266  33.0975151
  49.2562027  44.2917137  80.9734497  49.9678955  44.5876503  81.5410309
  49.0394058  45.0577202  80.4419708  49.3089790  44.4049606  80.9773026
  66.3734665  63.6538429  63.5494156  66.3588867  63.6786652  64.5061874
  66.2442932  62.7307053  63.3317795  66.3581390  63.5580444  63.6282387
  61.3491974  44.5918121  44.1117096  60.8042793  44.4387436  43.3397903
  62.0813789  43.9832878  44.0125122  61.3691673  44.5105972  44.0188141
  69.0332642  46.9775810  89.7314224  68.5345993  46.4053154  89.1482697
  69.2951431  47.7136154  89.1783371  69.0080109  46.9950447  89.6102524
  12.8144646  50.3722878  57.4999504  13.6849480  50.4554634  57.1106262
  12.3794136  49.7020721  56.9729042  12.8608999  50.3096848  57.4022255
  67.0696793  26.2080021  70.4592056  66.8171310  26.7052956  71.2371140
  67.7093277  26.7652836  70.0158997  67.1109619  26.3204632  70.4948883
  34.5330582  30.1590309  87.8484192  35.0991135  29.3897972  87.7844696
  34.9476433  30.7067280  88.5150375  34.6376343  30.1354065  87.9126892
  44.2524033  14.1344080  73.3539047  45.0048676  14.0593100  73.9407501
  44.4751778  13.5793486  72.6065674  44.3564034  14.0672073  73.3367920
  63.9929314  23.4470425  86.3315811  64.2598267  22.5611782  86.5770264
  64.0086746  23.9381771  87.1530228  64.0230713  23.4049473  86.4453583
  21.5347977  59.3873863  77.5046768  21.5840340  59.8806953  78.3234940
  21.1193180  59.9892082  76.8870926  21.4957409  59.5041695  77.5261383
  50.9132690  33.6734352  38.7813377  51.7286110  33.5600357  38.2928848
  50.4900551  32.8157158  38.7433891  50.9550858  33.5698738  38.7252045
  34.0473137  42.4882812  83.1072311  34.9969139  42.6086121  83.1041794
  33.8822441  41.9044456  83.8475800  34.1309738  42.4388542  83.1858597
  46.4012642  68.9488373  76.7267227  46.2234650  69.8291855  76.3956451
  47.0237923  69.0829086  77.4413681  46.4486885  69.0570221  76.7676239
  32.1010284  55.5603218  48.3029060  31.8435421  55.8091698  47.4152069
  32.8076172  56.1662560  48.5260773  32.1489220  55.6514778  48.2320404
  62.8850479  68.1841507  82.9591904  62.4740791  67.8246460  82.1730042
  62.1522903  68.4879074  83.4949417  62.7630806  68.1782074  82.9324875
  23.8334599  57.0760689  45.5473747  24.0919266  57.3707542  44.6741142
  23.2966309  56.2995644  45.3889847  23.8037758  57.0246887  45.4373589
  42.7728348  32.0877380  47.1926918  43.5751038  31.7414074  47.5833969
  43.0772324  32.6632767  46.4910278  42.8908539  32.1121788  47.1595306
  29.7302151  72.8705521  55.0614471  29.6414471  73.6539230  54.5186005
  29.8396149  73.2067032  55.9509773  29.7324162  72.9899368  55.0984192
  22.9659576  52.9957314  39.5516090  23.5947704  52.2912407  39.7081909
  22.6339512  52.8287506  38.6694946  22.9976082  52.9027939  39.4742355
  66.6989059  46.6395950  77.8998947  67.1790924  46.2844620  77.1518707
  66.9576874  47.5604706  77.9353104  66.7777100  46.6999283  77.8238983
  45.3519630  25.8915653  94.1507568  45.8771896  25.1160374  93.9534607
  44.4741745  25.5495663  94.3203125  45.3143654  25.7723923  94.1477966
  52.8320427  26.3763313  68.9287872  53.4231110  25.6349792  68.7973938
  53.3991394  27.1460285  68.8819122  52.9555511  26.3793545  68.9097748
  68.4410782  52.4029770  62.0356636  68.0963058  51.9748383  61.2520409
  67.7576828  53.0230217  62.2901306  68.3314285  52.4234428  61.9792328
  68.4138794  32.7023430  53.5758514  69.0528336  32.0624352  53.8896713
  68.0888290  33.1257172  54.3704147  68.4473495  32.6792526  53.6940498
  46.0563164  27.3997288  81.9750366  45.2537231  27.0698833  82.3791199
  46.5742073  26.6149597  81.7957230  46.0259552  27.2808647  81.9990082
  45.4533348  26.7427311  71.8275070  44.8668365  26.3993893  72.5015717
  45.2227173  27.6691780  71.7586288  45.3661957  26.8049145  71.8920441
  24.0188618  46.4612656  46.3715858  23.8398628  46.0742569  45.5146027
  24.9674530  46.5888062  46.3833771  24.1009331  46.4335976  46.2814522
  68.2677917  35.8893852  74.1871033  68.8591919  36.5495682  74.5485306
  67.3955307  36.2723656  74.2805176  68.2378387  36.0006294  74.2356110
  49.3831139  66.5052414  90.6011200  48.4356499  66.6176834  90.5243073
  49.7518272  67.2625046  90.1463318  49.3213959  66.5979843  90.5444260
  37.4472504  67.3489304  45.8953323  37.7128258  67.0060959  45.0420036
  37.3364487  68.2888107  45.7519073  37.4637527  67.4125977  45.7890358
  47.6911812  26.0133419  91.2701035  47.4933243  26.8265114  91.7346878
  48.0475464  26.2987690  90.4288101  47.7080841  26.1304989  91.2299271
  50.3378487  18.8877583  67.6426697  49.5419235  19.3811893  67.4445267
  50.5991364  18.5077763  66.8038712  50.2808342  18.8998566  67.5320892
  54.2328377  20.5330639  39.8300667  54.6646042  21.3661728  40.0191040
  54.8569183  19.8683300  40.1214142  54.3454323  20.5510197  39.8812943
  42.3880653  63.8743668  46.9747581  41.9585953  64.2377777  47.7491722
  42.3152924  62.9261322  47.0833321  42.3345070  63.8120003  47.0689201
  67.1130981  70.3009567  67.6614685  68.0071487  70.6424561  67.6785507
  66.9218674  70.1767960  66.7318192  67.1880493  70.3241348  67.5641479
  18.4521923  46.2086143  72.0552292  19.0670719  45.9706802  72.7491608
  18.9724979  46.1755219  71.2524719  18.5732498  46.1797104  72.0436172
  33.1768761  63.4303360  54.5605354  34.1020508  63.1849136  54.5675392
  33.1790924  64.3672333  54.3644295  33.2757759  63.5040779  54.5403709
  33.6945343  31.6914940  91.6753616  33.9847641  31.7350826  92.5864563
  32.9907074  32.3376007  91.6170273  33.6504288  31.7650433  91.7663040
  57.5451851  46.6347809  88.2606430  56.9412193  46.1505394  88.8236389
  57.8526535  45.9872322  87.6263046  57.5135651  46.5140839  88.2530365
  51.6883583  70.3097534  67.5050125  50.8727951  70.7443619  67.7544174
  52.3598137  70.7371063  68.0367508  51.6729889  70.4016724  67.5883102
  63.7573433  56.5973358  85.2557526  62.8652191  56.8282280  84.9968338
  63.9598427  57.1944389  85.9759521  63.6837997  56.6856346  85.3049393
  43.9767075  63.0074615  59.4148254  44.3989601  62.2417603  59.0254173
  43.8350296  62.7635574  60.3295250  44.0066299  62.8997955  59.4708443
  27.1136837  50.6774406  77.5878220  26.6651402  49.8935432  77.2707291
  27.9051743  50.3455658  78.0116577  27.1502571  50.5584526  77.5992050
  54.0560989  31.2806892  41.0264244  53.1781158  31.4176178  40.6705780
  53.9066429  30.9478836  41.9113770  53.9465294  31.2598019  41.0828514
  48.7398682  58.8355942  33.2545319  49.5234795  59.2162209  33.6511497
  48.9563026  57.9106865  33.1364937  48.8465157  58.7775497  33.2842407
  46.0411339  19.2451267  78.9831543  46.1810684  19.5672283  79.8736038
  45.2176781  19.6488838  78.7090454  45.9682426  19.3225327  79.0488815
  31.8635616  22.8185406  85.3045807  32.1977539  21.9426842  85.4980240
  31.4663048  23.1099701  86.1252441  31.8568363  22.7562160  85.4127274
  43.3159370  59.9614105  59.9310265  43.8698349  60.1238441  59.1674500
  43.5558357  59.0802650  60.2178497  43.4005890  59.8847656  59.8801842
  34.1252365  48.4554443  53.9097099  34.6711273  48.0291481  53.2490234
  33.2449074  48.1160011  53.7483597  34.0895729  48.3737831  53.8220444
  73.2581482  23.8539982  59.3710976  74.1769562  24.0694542  59.5311050
  73.2624283  23.3958168  58.5306931  73.3565903  23.8281136  59.2985382
  53.8674583  36.8239708  38.2772865  54.0309792  36.4092827  39.1243553
  54.7158623  36.8066902  37.8344002  53.9753723  36.7779045  38.3203888
  20.0204258  41.7170296  82.2396698  20.8126392  41.2574463  82.5179062
  20.0920391  41.7620926  81.2862167  20.1125450  41.6728249  82.1676636
  69.0477676  45.5172348  66.7186584  68.3020782  44.9203262  66.7808990
  69.7849884  44.9554214  66.4796906  69.0468674  45.3936691  66.6998138
  32.0980186  45.7188110  75.6167145  32.0000000  46.4279938  76.2520828
  33.0365944  45.5310211  75.6102905  32.1876564  45.7744141  75.6837845
  75.8367615  44.2853394  48.1495438  75.8254089  43.5701828  47.5134201
  74.9938431  44.2200623  48.5983772  75.7456589  44.2021103  48.1295700
  59.4757118  70.7395859  76.7735214  60.2512283  70.3231125  76.3975525
  59.7089462  71.6656570  76.8385544  59.5832863  70.7939301  76.7403641
  66.0935287  53.2929840  69.4850998  66.2272491  54.2198601  69.6832199
  65.5927963  53.2922478  68.6693192  66.0543900  53.3917465  69.4192352
  70.2958832  30.1488667  45.4911728  70.7355270  30.8386459  45.9883118
  69.3851013  30.1865063  45.7832336  70.2456360  30.2264404  45.5753326
  25.7029018  30.6513233  46.8590584  25.6391029  29.6974659  46.9072113
  25.0931854  30.9661446  47.5264130  25.6310768  30.5831757  46.9353600
  41.7675781  33.8478508  37.2436447  41.3942299  34.5609665  36.7256622
  42.5990601  33.6489830  36.8131561  41.8164330  33.9026909  37.1424980
  22.0665436  51.4972267  79.0575027  23.0188408  51.5719414  78.9960480
  21.7994003  52.2579803  79.5733719  22.1396084  51.5863228  79.1059570
  26.5741062  54.7404594  40.4396973  26.9884624  53.8864021  40.5626907
  26.7620754  54.9689941  39.5293808  26.6383381  54.6737518  40.3557358
  30.7723846  13.8964386  70.0371323  31.0997639  14.7068748  69.6469421
  29.8333569  14.0458860  70.1472397  30.7071590  13.9988022  70.0072632
  40.7771072  15.8926821  56.8021545  40.4428902  15.0310240  56.5530052
  40.0071449  16.3664589  57.1166763  40.6593552  15.8513184  56.8091240
  74.1013870  29.5428848  69.8634033  74.7953339  29.9717808  69.3626938
  74.5021667  29.3491707  70.7108002  74.2181244  29.5679646  69.9003754
  62.5361748  40.0967827  85.7004547  63.4213219  40.3115807  85.9947433
  62.0652771  40.9296227  85.7298965  62.5803490  40.2085037  85.7349777
  30.7008324  44.5523949  44.4391022  30.4417744  43.7181206  44.8303986
  29.8778706  44.9481583  44.1521568  30.5854435  44.5056305  44.4502296
  67.5015488  24.2549953  81.2247162  67.1840286  23.4399490  80.8359756
  67.1379776  24.2555981  82.1101761  67.4289169  24.1681423  81.2776871
  24.8157272  37.5971603  71.5375061  24.6064358  38.3040466  72.1480331
  25.1933002  38.0406647  70.7779236  24.8336735  37.7198410  71.5216141
  37.1120033  37.5175629  88.8636093  37.8265266  36.9480133  88.5784683
  37.4668465  37.9874306  89.6182938  37.2260437  37.5069313  88.9136810
  60.1073380  55.1682587  63.7538376  61.0261879  54.9511909  63.9114227
  59.7944260  54.4766121  63.1707954  60.1719551  55.0713539  63.7084656
  22.6958866  42.6251030  65.9534378  23.0834484  43.0784149  65.2047501
  23.1337280  41.7740936  65.9710312  22.7839088  42.5826912  65.8754730
  60.4540520  20.6602478  73.1849747  60.9258537  20.5818977  72.3558197
  61.1383934  20.8139191  73.8363495  60.5773468  20.6682796  73.1660156
  29.2758121  49.5532417  88.9584885  29.1413727  49.4806595  89.9034195
  29.7970047  50.3488960  88.8511353  29.3170567  49.6303520  89.0478058
  28.8448238  65.0441895  63.9313545  28.6430588  65.9797745  63.9168282
  29.1156864  64.8715591  64.8330536  28.8521919  65.1255569  64.0259628
  68.2235947  30.3235970  47.5723038  67.4724655  30.4274139  46.9881287
  68.2696075  29.3820152  47.7382584  68.1483994  30.2342567  47.5277023
  64.5867538  31.8687191  47.4944801  63.9195442  31.2176056  47.2774162
  64.8038101  31.6931705  48.4100685  64.5387497  31.7805634  47.5689697
  68.0993576  69.0889053  57.5019798  68.5164566  68.8816071  58.3382149
  67.3190155  68.5349960  57.4797363  68.0606155  69.0077286  57.5887871
  33.3089790  72.9085159  51.1654472  32.9387627  73.6689987  50.7172966
  32.5544624  72.4741898  51.5633087  33.1890373  72.9432983  51.1600838
  63.5440598  48.8007927  71.9060211  62.8694878  48.4493561  72.4871140
  63.7141647  48.0950546  71.2821350  63.4902649  48.6880569  71.9014587
  22.4601879  54.1825714  59.9917221  22.4793758  53.7520065  60.8464012
  23.3339310  54.0352440  59.6296463  22.5554123  54.1209450  60.0442543
  39.4365387  70.6470032  77.8753128  39.4069290  69.7016525  77.7281265
  38.5830574  70.9625092  77.5782242  39.3423653  70.5798416  77.8279343
  52.9555206  34.0699272  54.3418350  52.7745399  34.6761475  53.6235199
  52.1562996  33.5494766  54.4231339  52.8509903  34.0790749  54.2739029
  40.6369667  22.8959255  59.7407990  40.8440628  23.4310055  60.5069771
  39.9595680  22.2924767  60.0461044  40.5868111  22.8886356  59.8550606
  34.4752388  42.3374863  34.0238686  34.7138786  42.4874535  33.1091042
  33.6048737  42.7261696  34.1111565  34.4078712  42.3949318  33.9356232
  40.5701485  74.0360031  67.6921539  40.1057510  74.3022308  66.8986282
  40.2177200  74.6034851  68.3777084  40.4830437  74.1249084  67.6806412
  57.8841019  61.6109695  63.2956352  58.3351936  61.6089935  62.4513931
  57.6474419  60.6952515  63.4428864  57.9069710  61.5131073  63.2213058
  33.7177162  62.5359993  82.0677414  33.4439697  62.9955101  82.8615570
  34.1114655  63.2159805  81.5210953  33.7305145  62.6575165  82.0941010
  45.8209381  26.2268772  85.2796707  45.0333710  25.8260326  85.6474915
  45.6081352  27.1579037  85.2153473  45.7142563  26.2834167  85.3120346
  68.7663040  28.9632511  77.5976334  69.6475830  29.0918770  77.9483948
  68.3239746  29.7985020  77.7490768  68.8131104  29.0660400  77.6511917
  65.5010605  26.4644566  75.7376404  65.1562805  27.3572769  75.7528992
  66.2718811  26.4956551  76.3042984  65.5464935  26.5629959  75.7996979
  56.7999153  56.5101662  50.7824898  56.6856461  56.6159477  51.7269402
  57.7336006  56.3300285  50.6728897  56.8872986  56.5022354  50.8715210
  17.0522556  51.5742416  76.0018082  16.7709255  51.5942764  75.0871048
  16.4144421  52.1209984  76.4605942  16.9542370  51.6346855  75.9531860
  28.5839291  45.0897713  72.1649780  28.8986664  45.2111549  73.0607605
  29.3800430  44.9924850  71.6425095  28.7023907  45.0923424  72.2047882
  54.7460365  39.1058884  31.1260548  54.6161842  38.2495880  30.7184753
  54.1322975  39.6829872  30.6716194  54.6667366  39.0761108  31.0341282
  45.2766838  18.1474380  74.9422531  44.4275780  18.3425446  75.3387146
  45.5144463  18.9501476  74.4781876  45.2114868  18.2538471  74.9350433
  50.0232849  33.7278290  91.3909607  50.6979103  33.2784081  90.8819122
  50.4072418  33.8276100  92.2620773  50.1361732  33.6905441  91.4295731
  51.9385948  28.3192692  93.5284958  52.3523674  29.1616116  93.7168655
  51.9810524  28.2393398  92.5755844  51.9872475  28.4005737  93.4469604
  51.4135284  47.2684441  88.4501953  51.0001297  48.0998383  88.6828156
  52.1846619  47.2180786  89.0150375  51.4516792  47.3517342  88.5352325
  52.0835342  59.2817268  72.7471313  52.0777245  59.7517357  71.9132919
  51.2348557  58.8401909  72.7791138  51.9924088  59.2847633  72.6616211
  49.9844093  21.9964638  69.9165421  49.6921883  22.9076138  69.9418869
  49.5083923  21.6126652  69.1801071  49.9024849  22.0527000  69.8407135
  40.3556519  32.9914513  75.2953339  40.4090805  33.2856255  76.2046432
  41.2393456  32.6862259  75.0900269  40.4555855  32.9902725  75.3704071
  37.1541023  42.9596786  35.0970039  36.2397881  43.0120888  34.8185921
  37.1125145  42.9385681  36.0530663  37.0521622  42.9630165  35.1692696
  53.6686707  51.5356827  70.3255768  53.3070793  51.6607895  69.4481735
  54.5468292  51.1858025  70.1750793  53.7237587  51.5117111  70.2159576
  26.9503384  62.3273506  76.9209213  26.3213902  61.9669991  76.2957764
  26.6096306  63.1973381  77.1289444  26.8469334  62.3816986  76.8764343
  38.1668701  60.8394356  53.3295517  38.0229721  60.7150612  54.2676659
  38.4550285  59.9822807  53.0157280  38.1822548  60.7347641  53.3961258
  55.5216713  20.6586456  62.1485062  55.6638489  21.4543228  62.6612587
  54.8049088  20.2097130  62.5967751  55.4603958  20.6956215  62.2509918
  43.0235596  77.1388016  65.4662170  43.8761711  77.4801331  65.7359772
  42.4943008  77.9192123  65.3016663  43.0580406  77.2584229  65.4774399
  57.4278641  16.2640400  72.0978241  57.2795944  15.6451092  71.3828659
  58.3794823  16.3585758  72.1392975  57.5135345  16.2081184  72.0260010
  48.7508812  62.6231995  71.5042953  49.1505814  63.4488983  71.7776031
  47.9143066  62.5967903  71.9687042  48.7042923  62.7084389  71.5829697
  33.7437439  52.8359566  76.0235901  34.6182022  52.4578781  75.9307938
  33.7375908  53.2120743  76.9037781  33.8363380  52.8357468  76.1075592
  53.5440903  18.8009548  44.2374496  53.2076225  19.2969036  43.4910851
  53.8565865  17.9796257  43.8579788  53.5415344  18.7662563  44.1173897
  58.4367142  42.0508232  80.3523712  57.5071411  42.2057877  80.5200348
  58.5195580  41.0975990  80.3253021  58.3464165  41.9656982  80.3673630
  75.7027740  51.3837662  56.4734154  76.4073868  50.8132668  56.7804871
  74.9082031  51.0086441  56.8531189  75.6931839  51.2829247  56.5466537
  33.4783707  23.9347649  81.4473114  34.3428764  23.8122349  81.0550766
  32.9250946  24.2243881  80.7218933  33.5115623  23.9525852  81.3281250
  16.8933926  43.1008606  53.2038460  17.5035801  43.6051826  52.6657333
  16.2870731  42.7091370  52.5752296  16.8938046  43.1128693  53.0794220
  70.5193176  30.5395336  50.2819061  70.9325256  30.0509529  50.9937935
  70.7070084  30.0243378  49.4973221  70.5833969  30.4324894  50.2741547
  18.8465691  65.2092056  67.8454361  19.4442520  65.9383392  68.0108566
  18.7201138  65.2136917  66.8966370  18.8968220  65.2874374  67.7618942
  41.1398354  57.0341187  84.3644562  40.2446213  56.9556389  84.0348129
  41.4760132  56.1379051  84.3603439  41.0802193  56.9301758  84.3288651
  26.3927746  52.0463562  54.4743423  26.7511673  51.7303429  53.6449318
  26.9852524  51.6968193  55.1399460  26.4941769  51.9753799  54.4568748
  27.4569492  58.7309570  85.1151810  27.2695713  57.7999649  84.9952774
  26.9342823  58.9844284  85.8759689  27.3812294  58.6587067  85.1835251
  60.2096405  43.1309319  77.7776794  61.1180458  42.8949127  77.9656372
  59.8412056  43.3630600  78.6300888  60.2672234  43.1305161  77.8886261
  77.5997696  46.1221695  60.7797127  77.7774506  47.0573235  60.6789970
  78.4381638  45.6980247  60.5968857  77.7081223  46.1766624  60.7494736
  56.0043449  25.2718105  54.6006393  55.3148727  25.0755939  53.9663239
  56.1831856  24.4336529  55.0269470  55.9498901  25.1615028  54.5784569
  44.5538063  72.3845139  50.1734200  44.2252197  73.2692871  50.3329163
  45.4937592  72.4436569  50.3443756  44.6190033  72.4851685  50.2086601
  68.6681900  46.2048798  82.9226303  69.1391296  46.9087791  83.3686905
  68.4142151  46.5826874  82.0806122  68.6913300  46.3202324  82.8804016
  44.2801819  29.8058090  31.2015610  45.1078796  29.3252678  31.2166271
  43.8958473  29.6479454  32.0638847  44.3274612  29.7377281  31.2951279
  43.3228722  19.2408962  53.4595985  44.0070000  19.7567768  53.8862915
  42.5159454  19.7275810  53.6276512  43.3097763  19.3478107  53.5230217
  12.3432350  42.8542862  72.7281189  12.1873198  43.4132309  71.9668655
  12.6834068  43.4491844  73.3964081  12.3628845  42.9773331  72.7182007
  34.7774353  42.8766861  73.5651627  35.3894768  43.1165276  74.2609482
  33.9233589  42.8490791  73.9964676  34.7516251  42.8993187  73.6853561
  42.5249939  45.9969864  54.2246208  42.8422127  46.3890762  55.0381737
  42.3315697  45.0885506  54.4560585  42.5381966  45.9419212  54.3360596
  16.4903564  62.2779999  59.2024040  15.9595566  61.5018730  59.0231972
  16.8665867  62.5120010  58.3539200  16.4738731  62.2201843  59.0928116
  57.5671883  40.8897018  43.1186104  58.1968117  40.2642021  43.4771576
  57.2627296  41.3854675  43.8787117  57.6018639  40.8758659  43.2379036
  21.2814617  50.4225616  53.4192505  22.0276127  50.9773598  53.6465988
  20.5486183  50.7935257  53.9107323  21.2828808  50.5212860  53.4959068
  31.1150208  66.7801132  62.3884811  30.5203896  66.9905624  61.6685143
  30.9052906  67.4212875  63.0675545  31.0292416  66.8709335  62.3841209
  79.9513092  45.6292267  59.7927971  79.8698959  45.5819588  58.8402367
  80.6930847  46.2157822  59.9409714  80.0217285  45.6867371  59.7070160
  57.0899620  38.1342354  89.0016174  57.4664230  38.2389107  88.1278000
  56.4815483  37.4004898  88.9139633  57.0652237  38.0671501  88.8990860
  46.9931412  66.9219360  56.8011932  47.1855392  67.3430481  55.9634094
  47.6781158  66.2606277  56.8997421  47.0867043  66.8963165  56.7223587
  76.0314865  42.9714012  61.9339523  75.1172638  42.7190781  61.8045044
  75.9857178  43.8145981  62.3846817  75.9291153  43.0344124  61.9682159
  60.7578812  56.4388390  81.4610291  61.4300842  56.0548286  80.8980789
  61.1053581  57.2991409  81.6963425  60.8666229  56.4896317  81.4260941
  45.6146889  28.7319622  46.3052368  45.1485901  27.9134846  46.4757576
  46.0649261  28.5824623  45.4738693  45.6129951  28.6287365  46.2347603
  40.5935898  50.4022331  98.9263458  40.6413345  50.4210129  97.9705276
  40.9628029  49.5527992  99.1679535  40.6380539  50.3136520  98.8501816
  55.4423752  32.4947166  55.0338364  55.7047997  32.8248062  54.1745300
  54.4979172  32.6460342  55.0703316  55.3696442  32.5460548  54.9460907
  41.1653862  37.7785378  41.7329788  41.3724670  38.0380287  40.8351974
  40.4494553  37.1498070  41.6414795  41.1111221  37.7391624  41.6274796
  37.0947723  49.2697906  39.4143867  37.9158859  49.7438278  39.5458794
  36.6343613  49.3520012  40.2495461  37.1332397  49.3291092  39.5174713
  46.0272598  61.7262192  48.7683678  46.3827286  60.9417114  48.3507347
  45.0784264  61.6028442  48.7414818  45.9639816  61.6294022  48.7209663
  48.6475563  64.8549957  53.5878487  47.6963463  64.8468704  53.4812088
  48.7839165  65.1017456  54.5025902  48.5606575  64.8804398  53.6740265
  51.9679565  29.7703419  45.6913147  51.1568375  29.3983059  45.3450394
  51.6824417  30.3577366  46.3910866  51.8510094  29.7933083  45.7290115
  54.0962486  74.1066208  77.1845856  54.3127403  74.9409027  76.7682495
  54.8443604  73.9208984  77.7520981  54.1991158  74.1757812  77.2007065
  62.6825562  64.5352707  78.2548752  63.3657227  64.9213333  78.8030319
  62.7110596  65.0426788  77.4437332  62.7584496  64.6305466  78.2268295
  36.8231735  46.1491890  74.2530136  37.4441299  46.6123657  74.8152542
  36.1393585  46.7934265  74.0697479  36.8164711  46.2672844  74.2934265
  41.7724190  36.5087776  49.8058014  41.6228981  36.6180992  48.8666916
  42.5352364  35.9332390  49.8614731  41.8378220  36.4590607  49.7115898
  64.0426788  55.3547554  51.3938904  64.6714020  54.7750244  50.9639511
  64.0117493  55.0453072  52.2991638  64.1064301  55.2599297  51.4445801
  50.1865044  68.4683304  88.1944504  50.0681496  67.5880051  87.8377151
  49.2974777  68.7784653  88.3667374  50.0790749  68.4075241  88.1747818
  71.8030396  53.1058998  50.9130936  71.0305176  53.6612396  51.0181541
  71.9168091  52.6896935  51.7675285  71.7327881  53.1207352  51.0154152
  64.6973190  52.8084526  57.6427231  65.0185471  52.6800003  56.7502289
  63.7441063  52.8145142  57.5556450  64.6299210  52.7953987  57.5382614
  55.9943161  25.2303677  91.6170273  55.9683685  24.3584461  91.2229309
  55.5600166  25.1237125  92.4633408  55.9452362  25.1260109  91.6652527
  26.7961445  46.9150429  70.9493637  27.4940414  46.4962273  71.4531174
  27.0358791  46.7625046  70.0353088  26.8961353  46.8541107  70.9056091
  44.3441391  23.9442520  72.4299545  44.9508247  23.7732830  73.1503296
  43.5182419  24.1661682  72.8599243  44.3207626  23.9496861  72.5526276
  25.3705864  65.6360168  79.9285278  26.0969467  65.9921417  80.4402008
  24.8000526  65.2238541  80.5772552  25.3872032  65.6300430  80.0522766
  49.3028793  25.8511658  52.7491989  48.5975456  26.4774895  52.5865402
  49.4598732  25.9067211  53.6917992  49.2444038  25.9238815  52.8323708
  71.4648743  30.1620235  69.2045517  72.3585663  29.8388500  69.3190308
  71.1862488  29.8025684  68.3622971  71.5304642  30.0892277  69.1269379
  40.0588531  29.1644573  73.5121231  39.5768433  29.8757915  73.9339066
  40.9652634  29.4711056  73.4872513  40.1041145  29.2730160  73.5544510
  46.2824707  13.5507460  75.0444641  46.9671555  14.1991663  74.8801727
  46.7527924  12.7827168  75.3687439  46.4056435  13.5379906  75.0615234
  59.0830727  17.5396729  52.9993172  58.1430817  17.5756035  52.8222389
  59.4627075  17.1675797  52.2032928  59.0233154  17.5038242  52.8955460
  28.4074898  37.5459900  94.6337891  29.2831249  37.3840752  94.9849014
  28.0264759  36.6741638  94.5289993  28.4602375  37.4357529  94.6600571
  31.5573006  41.9372368  58.4029922  31.5431137  42.7245064  57.8587151
  31.1475658  41.2635078  57.8603745  31.5120926  41.9493446  58.2870865
  50.0452576  62.9961967  62.1476936  49.5696640  63.8177490  62.0248337
  49.6178551  62.5818138  62.8972588  49.9489594  63.0396156  62.2145271
  47.0317192  25.6925278  57.9583549  47.7450523  25.1355495  58.2700691
  46.2460861  25.3240986  58.3624229  47.0240097  25.5938396  58.0346870
  71.0457382  42.7599792  56.4225159  70.6407700  43.5623741  56.7517548
  70.3117752  42.1623192  56.2799530  70.9242859  42.7818146  56.4424248
  79.1831055  53.3081856  58.2143097  78.8929520  52.3985367  58.1465988
  79.1947021  53.6237831  57.3107109  79.1533966  53.2448349  58.1107292
  54.0486984  73.0115662  57.7747574  54.1677399  72.9741516  56.8257256
  53.4641380  72.2796707  57.9718628  53.9990540  72.9295273  57.6945724
  60.2681541  31.8081608  45.9403381  60.2899094  32.5158768  46.5844612
  59.7748642  31.1089573  46.3693047  60.2178688  31.8090687  46.0547752
  53.2694550  44.8234100  41.9573250  52.8474998  44.4140663  42.7127228
  53.0213547  45.7460861  42.0152359  53.1979980  44.8781548  42.0440598
  28.3372078  69.3125000  79.2630692  27.9054832  70.1202011  78.9847412
  27.8510647  68.6164703  78.8209915  28.2393265  69.3244095  79.1862411
  47.3470840  63.1530762  64.3493805  46.7558098  63.4731369  65.0306931
  47.8808136  62.4901810  64.7874908  47.3409462  63.1165161  64.4687576
  58.8680687  59.4793472  42.1092300  58.9263191  60.0698891  42.8602943
  57.9980202  59.0866623  42.1802177  58.7814980  59.5004501  42.1968918
  62.5734940  30.1272812  50.7326202  61.9536095  29.5625935  51.1942558
  62.1451759  30.3220024  49.8990402  62.4617119  30.0878277  50.6929550
  55.1490669  30.9133282  83.8923950  54.3384895  31.0694256  84.3769913
  55.6846504  31.6874847  84.0657883  55.1197433  31.0125313  83.9625626
  61.0936279  33.1548882  91.8398438  60.8148079  33.0282936  92.7467422
  61.0820808  34.1039734  91.7159805  61.0626640  33.2425995  91.9233475
  34.5431709  35.1275673  94.0271530  35.0703888  34.4020538  93.6926422
  34.1520576  34.7881699  94.8321838  34.5576859  35.0140038  94.0773315
  37.4730873  68.8071976  63.8372803  37.6489220  69.5602264  63.2731400
  38.1531487  68.1732788  63.6094627  37.5643616  68.8199005  63.7528267
  59.8210030  61.7311211  61.0673790  59.8554382  62.6757584  61.2180519
  58.9776802  61.5876732  60.6378899  59.7347412  61.8165588  61.0376434
  60.9719048  18.0325851  68.2707520  60.2530327  17.6207314  67.7913437
  61.3380775  17.3279629  68.8052216  60.9342918  17.9135227  68.2766266
  49.1022377  69.2322083  81.3831482  48.8003731  68.3350143  81.5251083
  48.3472252  69.7769470  81.6055145  48.9895287  69.1946182  81.4219971
  49.7006569  58.8475494  63.1892738  49.1716766  58.0662727  63.0279808
  50.5617065  58.5077133  63.4328651  49.7360687  58.7279930  63.1980476
  44.8944359  22.2427139  51.5262413  44.0295601  22.4148750  51.1539688
  45.1711044  23.0843887  51.8885536  44.8317070  22.3508301  51.5251770
  18.4523621  60.3551559  73.6835785  18.4515896  59.8784332  72.8535385
  18.2451286  61.2577705  73.4415665  18.4301815  60.4005737  73.5692520
  22.6250629  43.5588341  39.2120438  23.1296310  42.8471756  38.8181076
  21.9036674  43.1199722  39.6628418  22.6019402  43.4361420  39.2181091
  64.8340530  65.3037643  79.9552994  65.6765213  65.1242523  79.5378571
  64.5344543  64.4497986  80.2670898  64.8919449  65.1935577  79.9440308
  65.7151566  22.5476303  69.9885254  65.5247879  22.9881897  69.1603317
  65.4848862  23.1898518  70.6599121  65.6702957  22.6630993  69.9718018
  50.3337059  42.2255783  72.9341965  50.6879349  42.2129974  73.8233490
  50.0324173  43.1254768  72.8091202  50.3393517  42.3202019  73.0156784
  60.5811501  22.2859306  78.7650757  60.9887466  23.1454582  78.8714142
  61.1668434  21.6845551  79.2250137  60.6870766  22.3134613  78.8254623
  49.8173943  25.5725784  44.1509056  50.6836967  25.3578243  44.4967880
  49.6993484  26.4993610  44.3591652  49.8971863  25.6485100  44.2099991
  24.0055847  28.8966999  82.1875076  23.1471825  28.8289776  82.6055832
  24.0550537  28.1300430  81.6165237  23.9193192  28.8077202  82.1711960
  28.6542988  29.9349308  41.8379707  27.7925053  29.9686947  42.2531891
  28.6562233  29.1072731  41.3571243  28.5626011  29.8502693  41.8309708
  22.0867481  32.7841225  71.7443085  22.4231739  33.6703033  71.6111450
  21.9195614  32.4561157  70.8607407  22.1047955  32.8436470  71.6358795
  56.4544411  33.8138618  33.9661140  55.7890968  34.4592018  33.7271919
  55.9797516  33.1584740  34.4773521  56.3328667  33.8127899  33.9951553
  24.2421227  48.1788025  68.6146698  24.9389915  48.8248711  68.4997559
  23.4543076  48.6163025  68.2919159  24.2324238  48.2943573  68.5679932
  26.7166862  25.6731873  73.8098221  26.3344688  26.4214058  74.2684174
  26.1343937  24.9422913  74.0170746  26.6138287  25.6750355  73.8808289
  61.3902359  62.6328773  50.9813232  60.7497711  61.9456253  50.7976837
  60.9220505  63.4493599  50.8069954  61.2720070  62.6466599  50.9431458
  48.7408180  34.0074043  52.2278748  49.1464081  33.6367455  51.4440765
  48.7739563  34.9540253  52.0898628  48.7876053  34.0688286  52.1295738
  63.0063095  25.9625740  45.8119469  62.6690063  26.7585583  45.4010124
  63.7428093  26.2618790  46.3450699  63.0488815  26.0793781  45.8249779
  69.8875504  32.3167572  62.4123573  69.6679764  33.1123352  62.8972015
  70.2686005  31.7336540  63.0688820  69.9047699  32.3394165  62.5340729
  43.0816154  18.6995087  59.1131973  42.3313332  18.1226978  58.9696846
  42.7011909  19.5042019  59.4653053  42.9610367  18.7238102  59.1354408
  61.8159180  38.9289474  72.5300369  60.8802490  38.7984962  72.3759689
  62.0440483  38.2726021  73.1883621  61.7404633  38.8450432  72.5838089
  39.5017662  54.6171494  70.6420364  38.7957764  55.2403221  70.8136902
  40.3040237  55.1264763  70.7569427  39.5120354  54.7379189  70.6725998
  19.4008770  34.2988129  79.1718140  19.2349548  33.6516304  79.8572769
  18.8314095  35.0351791  79.3947601  19.3224545  34.3083229  79.2686920
  65.5888748  49.5696335  94.2356720  66.4838333  49.8875237  94.1164017
  65.0417404  50.3471832  94.1247864  65.6259689  49.6864510  94.2111282
  61.2365761  28.1665497  79.9631119  61.0239944  27.2612743  79.7361374
  62.1879463  28.2192936  79.8717804  61.3153610  28.0756340  79.9291687
  61.7196388  48.5466461  42.1079292  61.4354172  49.4502029  42.2458878
  62.5397339  48.6252861  41.6205940  61.7767868  48.6513863  42.0706711
  31.3358345  42.7817764  71.4559174  30.9502411  43.6026764  71.1498489
  31.8571739  43.0317993  72.2187576  31.3503113  42.8959808  71.5046234
  54.8938332  49.8906784  50.5113602  55.5224342  49.2369080  50.2052956
  54.4807281  50.2181816  49.7124100  54.9168129  49.8558846  50.3935204
  28.6926651  51.4761543  55.9821434  29.2108021  50.6747818  55.9075356
  28.4140377  51.4968529  56.8976593  28.7182064  51.3929024  56.0718193
  14.5294495  42.4927902  62.8553200  13.8771572  42.6552963  63.5367432
  14.7978210  41.5842705  62.9924393  14.4885073  42.4132347  62.9426117
  35.8288536  30.8912621  38.7792931  35.2481842  30.5941696  39.4798584
  35.8954697  31.8373623  38.9084778  35.7740326  30.9604721  38.8677788
  22.2041740  39.2923927  62.1324615  22.0860062  39.0862312  61.2052269
  21.6895275  38.6294136  62.5927086  22.1366901  39.1997070  62.0826607
  62.8507614  19.3889542  49.6654053  61.9051590  19.4545002  49.5320778
  62.9615593  19.4223843  50.6155815  62.7617378  19.3995094  49.7525139
  60.4604530  35.9764519  63.3436546  61.3581009  36.2628899  63.1750908
  60.0867310  35.8353500  62.4737968  60.5163269  35.9919510  63.2329178
  52.8987122  21.3518028  79.5149765  53.0682831  20.4324074  79.7203674
  52.2818832  21.3239937  78.7835464  52.8510132  21.2507915  79.4588776
  52.4108887  68.0447617  58.1800842  53.1360207  68.6083145  57.9102211
  52.1579781  67.5810928  57.3817825  52.4612465  68.0554123  58.0661736
  40.1985359  34.0877953  49.5788460  40.9350967  33.7011681  50.0523682
  40.5358276  34.9212799  49.2505608  40.3130531  34.1354485  49.5943336
  31.2289429  34.2613258  56.4330635  31.0827770  34.3588333  57.3739967
  30.8713932  33.3985519  56.2232780  31.1752262  34.1797180  56.5110359
  66.2383881  50.5592728  47.5727921  66.3555756  49.6118813  47.6431694
  66.9998627  50.8585510  47.0759888  66.3320923  50.4901543  47.5273170
  36.3014297  25.5653496  37.6684532  37.2202873  25.4795895  37.4143372
  36.0633736  26.4555550  37.4094238  36.3740311  25.6511364  37.6137314
  75.0497208  53.1751556  70.7182236  75.7513504  53.0643883  71.3598328
  74.8834839  54.1177254  70.7054138  75.1068115  53.2638626  70.7852783
  28.2383289  20.7483730  56.6461296  28.8960361  20.8338165  57.3363152
  28.4998550  19.9653435  56.1616745  28.3363571  20.6739807  56.6680717
  53.3803558  59.0516624  36.6805534  53.2995872  59.5480080  35.8660889
  52.5663719  59.2301292  37.1515198  53.2849388  59.1236229  36.6439209
  57.0667419  24.3411388  87.6259308  58.0001678  24.4689140  87.4567566
  56.7102318  24.0432396  86.7890396  57.1282654  24.3229961  87.5186462
  40.1924171  12.2876129  73.5022659  39.8114777  13.0180902  73.9896240
  40.5875282  12.6943216  72.7310944  40.1939278  12.4088840  73.4720001
  14.3350134  41.5765915  69.8268127  15.0699997  41.5780830  69.2136002
  14.6039820  40.9756393  70.5216064  14.4420767  41.5126648  69.8355103
  72.8788452  38.9491348  47.8698006  72.2344208  38.3416481  48.2329865
  72.4209595  39.3811760  47.1487503  72.7612991  38.9304237  47.8316383
  35.4788437  57.8117676  78.1487885  36.2676544  57.2858772  78.2808914
  35.3100624  58.2091446  79.0030975  35.5449638  57.7980614  78.2539825
  26.1101341  58.2885513  48.6376343  26.3770676  57.6012001  48.0272865
  25.1548443  58.3031845  48.5789871  26.0367260  58.2168121  48.5662918
  32.5544014  51.2059784  56.9711723  32.2623672  51.2634430  57.8809204
  33.1898232  50.4901123  56.9683571  32.5910225  51.1357651  57.0678864
  56.9704018  26.8220634  73.3986282  57.2535248  26.8044281  72.4844284
  56.5057945  27.6540031  73.4894714  56.9510460  26.9089031  73.3108215
  44.0277519  61.9566460  87.0395584  44.8071594  62.0287971  86.4886017
  43.8923759  62.8409691  87.3799744  44.0964317  62.0586433  87.0171127
  50.0906982  56.1488724  36.1183052  49.7759056  55.4379845  36.6766739
  51.0105705  55.9381790  35.9580765  50.1552238  56.0505943  36.1607666
  29.0029202  35.5595207  39.7545052  28.6102047  35.3030853  38.9200897
  29.6838341  36.1883888  39.5155220  29.0336533  35.5992355  39.6400337
  56.1326637  27.3108635  66.7825546  55.7512741  27.5724411  67.6206207
  57.0323067  27.6359692  66.8169403  56.1879311  27.3734283  66.8755951
  54.9268532  24.0063953  48.1125069  54.5367508  24.1202202  48.9791679
  55.8426437  23.7905979  48.2885323  54.9829140  23.9955215  48.2237015
  22.5572681  40.5592537  51.4777298  22.4220619  40.7914352  50.5590134
  21.6785679  40.3762741  51.8103485  22.4491444  40.5645027  51.4152298
  34.2914696  29.3346729  71.6885300  33.6294746  29.7954102  71.1730499
  33.8032837  28.6541119  72.1519394  34.1688118  29.3112316  71.6829758
  29.0710430  47.2700882  87.5913162  28.8696728  46.5668221  88.2086487
  29.2823296  48.0216980  88.1450958  29.0721016  47.2752419  87.7162094
  52.3173409  23.7412548  41.2713814  52.1933746  24.6316051  41.6002235
  51.8505707  23.1875839  41.8973274  52.2543449  23.7771587  41.3732033
  43.1449585  24.9332466  33.4934769  42.9137039  24.5957394  32.6281204
  43.8096199  25.6000366  33.3207283  43.1911774  24.9683609  33.3827744
  34.4857826  41.0047264  71.7070312  34.4434700  41.4864693  72.5330887
  35.1181145  40.3048553  71.8700409  34.5487061  40.9814644  71.8125076
  42.6413879  21.8635197  47.5737076  42.1269569  21.2952785  48.1470222
  43.4402275  21.3663635  47.3978577  42.6717186  21.7499046  47.6160927
  23.4521103  63.7007294  65.5412369  22.6563740  64.2029037  65.3655777
  23.4857750  63.6312828  66.4953232  23.3708420  63.7468758  65.6242523
  35.9978676  68.8029175  50.4584084  36.1033630  67.8525696  50.4144096
  35.3004646  68.9957504  49.8317719  35.9347458  68.7221375  50.3868904
  54.9487762  54.1090584  36.6034126  55.3660278  54.2614174  37.4513054
  55.5484238  54.4996758  35.9677467  55.0572205  54.1669617  36.6260452
  63.6179848  56.9987869  72.6856155  63.5730972  56.0957794  72.9999390
  64.1890564  57.4425507  73.3126602  63.6740990  56.9498138  72.7860031
  53.5737648  16.5203724  78.4382324  52.6719704  16.5095768  78.7589874
  53.4905167  16.4517326  77.4871292  53.4687157  16.5119019  78.3710098
  56.5260353  56.9823494  56.1581573  57.1732178  57.4144897  56.7155075
  55.7482109  57.5367661  56.2201424  56.5121040  57.0875549  56.2242050
  52.4305534  40.0765648  74.4558792  53.0653839  40.6623611  74.8682785
  52.7896309  39.9095497  73.5844421  52.5365448  40.1212234  74.4069290
  37.1874123  51.9263763  80.6119614  36.6318169  52.5700569  81.0515289
  36.7052612  51.1028786  80.6868744  37.0767441  51.9071999  80.6668243
  22.6689816  49.4347420  72.1382141  21.7384033  49.3481712  71.9314270
  23.0842743  48.7008553  71.6852570  22.6140308  49.3472481  72.0678635
  45.8865700  18.7966003  40.7058067  45.0597725  18.9657097  41.1575203
  46.4959946  18.5562763  41.4037170  45.8633881  18.7890053  40.8284035
  56.4353790  29.2478142  85.9158096  56.1301956  28.3925037  85.6132584
  56.2132149  29.8471661  85.2033157  56.3791428  29.2205181  85.8075638
  52.7317696  37.4916573  49.3919067  52.3256683  37.2222137  50.2157478
  52.1471481  38.1660538  49.0460129  52.6261177  37.5348434  49.4428749
  65.5729980  37.7647514  68.3061218  65.8744431  38.6644249  68.4324036
  64.7419128  37.8538589  67.8396606  65.5165176  37.8701973  68.2698441
  48.8747826  73.5349579  65.6639709  49.3003082  73.5203476  64.8066788
  49.1449356  74.3675613  66.0513000  48.9489708  73.6221924  65.6138535
  62.3069267  38.1751862  48.0608406  61.4646263  38.2968254  48.4989738
  62.9262810  38.0147552  48.7728043  62.2831535  38.1710472  48.1834869
  56.0595131  74.3328934  61.3152008  56.4636040  73.7063980  60.7148209
  56.7983170  74.7861481  61.7213478  56.1813927  74.3144150  61.2944870
  43.0484657  38.4229126  74.6276245  42.2244530  38.8665352  74.4265366
  43.3943977  38.8926620  75.3865051  42.9974823  38.5203133  74.6871109
  32.0560532  43.4332619  61.7425804  32.4174309  43.6780205  60.8906860
  31.3717957  44.0818977  61.9077950  32.0216217  43.5285339  61.6693535
  36.4203110  19.7160835  86.1885529  36.6876984  18.9546928  86.7033539
  37.0498276  20.3975735  86.4241714  36.5159607  19.7075634  86.2685776
  34.8693924  56.7139282  51.4485550  34.6011314  57.1103592  50.6196327
  35.1117363  57.4564857  52.0018272  34.8666267  56.8353920  51.4191589
  34.5454903  56.0606499  94.9370193  34.4264717  56.9910088  95.1280746
  34.9507179  56.0441208  94.0699844  34.5760117  56.1581039  94.8649292
  59.0170784  60.4087944  90.8261795  58.2449875  60.4465446  90.2616577
  58.7204475  60.7687187  91.6620636  58.9031067  60.4512024  90.8551178
  60.8055420  16.5837402  74.5598450  60.2031136  17.3201771  74.4550858
  61.4911308  16.7409077  73.9106140  60.8144112  16.6790371  74.4794388
  78.6778870  47.2450714  64.3220215  77.7641525  47.5280304  64.2865448
  78.6309662  46.2909431  64.3826294  78.5754395  47.1734962  64.3247070
  63.1778831  43.2017212  74.0547333  62.5487785  43.6600876  73.4976349
  63.1400032  43.6659393  74.8909760  63.1067543  43.3001060  74.0845032
  49.7216911  25.2183285  62.0008392  49.6770020  24.3997898  62.4950333
  50.2099571  24.9935665  61.2088089  49.7689934  25.1070690  61.9690781
  42.5235252  52.9390755  95.8591537  43.0833244  53.1389847  95.1088867
  42.5719490  53.7209549  96.4091949  42.5883865  53.0437737  95.8377991
  69.8997192  42.7555389  42.4524117  69.6037521  42.5628853  43.3420868
  70.8500366  42.6463852  42.4872208  69.9694977  42.7233543  42.5509987
  41.0932426  63.9352112  76.0398560  41.7541618  64.3420639  76.6001129
  41.1532326  63.0007668  76.2384644  41.1701202  63.8789482  76.1207809
  18.8806400  60.7518616  50.6142807  19.7416267  60.6050682  51.0059280
  18.8405991  60.1331367  49.8850288  18.9681873  60.6702271  50.5782776
  55.0198975  12.1933060  59.4485435  54.4231491  12.0462980  60.1823730
  55.4948769  12.9908371  59.6821518  55.0069122  12.2626791  59.5517120
  46.4133263  39.1834526  75.9181595  46.6020164  38.4094505  76.4487686
  45.5486755  39.4702950  76.2119827  46.3412399  39.1315002  76.0060806
  80.0574722  42.6323586  60.0019646  80.2465591  43.5509872  60.1932793
  80.7697983  42.1489983  60.4205132  80.1535950  42.6787758  60.0670013
  28.0782375  66.5855789  49.9659386  27.6452847  65.8135757  49.6015167
  27.5602016  66.8078995  50.7395287  27.9768238  66.5269547  50.0095749
  36.5124321  26.4410553  89.7956009  36.4493904  27.1773281  89.1871948
  36.0339622  26.7306175  90.5724182  36.4546852  26.5504513  89.8135605
  45.8960953  71.4149628  75.7908936  45.8983383  71.2132645  74.8551865
  44.9732819  71.5541000  76.0037003  45.7979240  71.4082947  75.7138062
  53.6986275  17.6654701  67.1177216  53.9535332  16.7484169  67.2190552
  53.9520531  17.8868885  66.2216263  53.7528343  17.5912857  67.0329666
  47.7425690  20.2694912  83.9717941  47.8171196  19.3723431  84.2970734
  47.8385239  20.8158379  84.7518845  47.7607536  20.2320805  84.0896759
  22.1103497  42.6013603  77.4255295  22.5456734  42.3668213  76.6059494
  22.7730808  43.0846062  77.9189835  22.2274475  42.6278801  77.3907547
  60.9851723  61.4561462  70.1652603  60.5193863  61.7858276  69.3967667
  60.2924995  61.1690445  70.7602539  60.8616333  61.4606857  70.1467590
  44.9904556  20.2680283  62.6525459  45.4343300  20.4092369  63.4887695
  44.1021309  20.0058765  62.8941803  44.9430580  20.2551308  62.7674904
  73.8184738  42.6620903  44.8869400  73.5971375  43.5914955  44.9456902
  74.6938629  42.5997314  45.2690849  73.8882217  42.7545547  44.9339561
  42.0625763  27.2950020  44.5177803  42.3504410  28.2064285  44.4661407
  42.7557106  26.7998066  44.0812263  42.1671906  27.3393898  44.4657173
  24.5723038  26.6263638  60.9812050  24.5438023  25.6701088  60.9496269
  25.4918442  26.8331890  61.1482315  24.6673241  26.5464439  60.9956512
  17.4700451  53.9095459  53.6166344  17.4860134  54.8654137  53.5687447
  18.3101768  53.6371727  53.2475548  17.5613403  53.9824371  53.5721703
  49.0601463  65.7414703  62.4504356  48.1466866  65.5788574  62.6857529
  49.4705048  66.0272827  63.2666130  49.0064964  65.7546082  62.5625687
  32.1655388  67.1179428  74.7284470  32.5915680  67.3610153  75.5504227
  32.3487549  67.8490219  74.1383820  32.2305107  67.2218246  74.7531815
  43.5310326  52.7730789  86.4420853  44.3876877  52.9500732  86.0534286
  43.6011200  51.8801880  86.7798233  43.6298637  52.6967354  86.4366531
  13.0061245  37.9292336  76.1801071  13.0951252  37.8790245  77.1318359
  13.4083424  38.7656059  75.9457321  13.0585089  38.0130730  76.2566071
  32.1463852  54.3854942  74.1479568  32.4194603  53.7206879  74.7801666
  32.6290207  55.1716194  74.4035034  32.2269745  54.3984337  74.2426224
  31.2170048  59.7608643  63.6732521  31.6659641  59.7369232  62.8282127
  30.7598763  58.9214935  63.7254677  31.2161331  59.6688004  63.5887032
  47.4192772  66.2228470  42.1529922  48.1372147  65.7148514  41.7751923
  46.6311417  65.8627930  41.7462578  47.4117928  66.1302795  42.0693283
  59.3451271  30.6173267  94.3726349  58.7754211  30.6920948  95.1381912
  59.8805351  31.4104900  94.3941345  59.3414688  30.7098846  94.4565659
  35.4348297  71.6452026  75.1676788  35.2937431  72.5818558  75.0298157
  35.8867989  71.3520584  74.3764648  35.4679832  71.7138290  75.0686035
  27.1071301  70.3796387  77.1458130  27.3512039  69.5327606  76.7723770
  27.5385933  71.0227661  76.5832672  27.1791706  70.3579102  77.0459976
  43.2578812  41.1302414  54.8121033  43.0179520  40.4661865  55.4584007
  42.8820267  40.8123245  53.9911919  43.1922150  41.0255203  54.7934837
  33.4174118  14.8290606  76.0515518  34.0649490  14.3154144  76.5343475
  33.4375725  14.4678402  75.1653519  33.4886169  14.7357635  76.0085297
  57.8646812  69.1269455  82.7589645  57.1017494  69.1021194  83.3365097
  57.6338615  69.7658005  82.0845642  57.7587051  69.1924286  82.7486343
  45.7700272  64.7467117  65.8319778  45.0043449  64.6824646  65.2611618
  45.5271378  65.4024506  66.4856186  45.6624718  64.8097916  65.8408127
  48.6967163  52.0896111  39.4231415  48.5059166  52.0628777  40.3607483
  48.7769394  51.1703339  39.1687393  48.6849251  51.9887276  39.4959984
  40.2625275  24.5927277  55.0590858  40.4123077  24.0342999  54.2962265
  41.1329880  24.7225342  55.4354973  40.3713264  24.5470181  55.0178757
  64.1031799  51.5342636  67.7874603  63.9884872  51.4929733  68.7368622
  64.6696777  50.7905388  67.5820694  64.1513596  51.4505501  67.8667984
  70.0949478  58.5227852  81.9865265  70.4693222  57.9764938  82.6776428
  69.6256714  59.2132530  82.4547882  70.0848236  58.5381584  82.1101608
  69.7212753  49.2430992  54.1030083  69.2627258  48.5018883  53.7073174
  69.3596191  50.0116959  53.6617622  69.6338043  49.2460175  54.0137558
  69.8418350  47.7612953  45.9681282  69.6594925  47.5000229  45.0655098
  70.0310059  48.6979828  45.9127769  69.8425598  47.8333206  45.8659706
  30.6163425  22.8419724  40.2183723  29.8291855  22.5197468  39.7793007
  30.3195629  23.6070862  40.7110748  30.5007496  22.8892040  40.2240944
  30.8694572  56.9136391  66.7889633  30.8097420  57.8106918  67.1175308
  30.4621582  56.3808060  67.4719238  30.8196545  56.9524803  66.8968353
  50.4001541  16.9216690  53.1702385  50.2312012  17.2133579  52.2743568
  49.6569901  16.3569412  53.3824272  50.3028831  16.8925514  53.0973282
  49.1053848  37.7057838  84.4871674  49.7294044  37.2198906  85.0263672
  49.2574577  37.3860435  83.5978546  49.1881485  37.6198692  84.4498291
  25.7778969  40.1083527  88.8629913  25.4335098  39.9188538  87.9902267
  25.0960941  39.8024178  89.4611435  25.6684628  40.0555191  88.8337097
  49.7528343  54.8354187  96.6908264  49.5963821  54.0286827  97.1816711
  50.6887779  54.8165779  96.4911041  49.8359604  54.7473793  96.7218704
  23.9913521  48.7877388  51.9161224  24.2087898  48.9724503  51.0024300
  23.6598549  47.8898239  51.9066315  23.9791889  48.7116814  51.8176727
  54.9431915  27.5059509  36.7572823  54.6352730  27.7435551  37.6319008
  55.6156235  28.1565018  36.5551605  54.9820633  27.6006660  36.8289986
  28.0878239  55.4842110  52.9005852  28.4767570  54.8495369  52.2987938
  27.2226181  55.1264343  53.0997009  28.0370331  55.3783760  52.8576431
  53.9120445  37.7654953  94.4898300  54.1930733  38.6454163  94.2388306
  52.9772034  37.8561745  94.6744385  53.8423233  37.8690033  94.4827499
  57.4311142  55.6805725  64.2807999  56.8062477  54.9627457  64.1783524
  57.9289780  55.6832466  63.4632721  57.4175720  55.6043091  64.1826935
  47.1376801  42.1559258  76.7779617  47.5305252  42.6709785  76.0732422
  47.8835945  41.8372307  77.2861710  47.2591209  42.1768646  76.7570038
  39.3626785  45.1018982  43.8139687  39.8714333  45.1959953  43.0086441
  38.5070915  44.7878418  43.5214424  39.3256912  45.0784416  43.6968918
  68.9781265  54.1695976  48.6343880  69.4450302  54.9022064  48.2324944
  69.6270523  53.4673386  48.6786041  69.0971222  54.1728325  48.5962448
  69.0471115  61.9001884  60.0006256  69.7770844  62.3437653  59.5686417
  69.2181091  62.0125771  60.9356995  69.1431885  61.9594765  60.0542755
  74.4104462  56.4278717  75.2087936  75.0827332  55.8914413  75.6289215
  74.4884872  57.2835121  75.6307068  74.4904633  56.4619102  75.2985916
  28.6984272  43.2585907  57.6302986  29.4930878  43.6604576  57.2792320
  28.9402790  42.9820099  58.5141792  28.8089619  43.2719498  57.6871185
  38.3992195  59.7583771  37.5598984  38.8230743  58.9011688  37.6019211
  39.1153831  60.3718987  37.3957977  38.5207901  59.7323914  37.5468788
  73.5033722  44.9497032  80.9108353  73.4375992  44.4511871  80.0963516
  72.6210861  44.9212799  81.2809601  73.4022675  44.8935089  80.8634491
  24.5569210  43.7089424  78.4980850  24.3081932  44.2090836  79.2754059
  24.7673416  44.3739777  77.8425827  24.5528355  43.8331985  78.5110779
  35.4432449  43.5278053  54.7184372  35.0345879  43.5541077  55.5836220
  34.7107162  43.5909348  54.1055336  35.3215446  43.5373421  54.7453423
  67.8596954  22.2553616  63.4452019  68.5933151  22.5091667  64.0052185
  67.0864182  22.5975876  63.8937073  67.8554688  22.3189220  63.5527534
  31.8518066  44.0212555  95.0480118  32.1616058  43.9827805  94.1431503
  32.4606743  44.6170616  95.4845047  31.9497738  44.0806885  94.9980621
  56.4868965  33.5506058  84.9900894  55.6865082  33.9356880  84.6332626
  57.1952744  34.0057297  84.5347977  56.4770851  33.6402054  84.9034805
  56.9942856  31.4285660  75.6563873  57.4719925  32.1273613  76.1032791
  56.5067177  30.9884930  76.3526917  56.9932365  31.4561558  75.7782974
  20.5456829  46.5927162  43.4351349  20.4889793  46.3473434  42.5116577
  20.9769402  47.4472466  43.4298592  20.5856266  46.6576767  43.3360901
  61.6133270  44.9894066  57.1133003  61.7004242  45.8593636  57.5029449
  60.9660416  45.1024284  56.4172554  61.5535889  45.0942307  57.0806274
  39.4000587  32.8557053  69.6736603  39.5686646  31.9833603  69.3175507
  39.5188637  32.7558975  70.6182022  39.4307060  32.7520332  69.7364120
  45.0221901  74.3055801  57.7785645  45.0389442  73.3972778  57.4770050
  45.3823700  74.2704239  58.6647186  45.0623856  74.2049637  57.8409081
  78.7872849  45.9379807  72.3565445  79.1358337  46.6689377  72.8668900
  78.4790726  46.3387718  71.5437698  78.7915878  46.0586700  72.3242950
  62.7358627  69.6493225  71.5980225  62.1022110  69.6736526  70.8810043
  63.2680511  68.8736115  71.4211349  62.7250443  69.5691910  71.5027008
  70.3036652  65.0113525  72.9361267  69.6309509  65.1194763  72.2638245
  70.0240479  64.2426682  73.4332886  70.2021027  64.9409103  72.9174500
  61.7497597  49.1884651  81.7066269  62.6880646  49.2739258  81.8754883
  61.3634148  49.9710922  82.0996552  61.8086243  49.2810402  81.7665482
  49.6262093  37.0927391  82.0217972  50.5750961  37.1235237  81.8997421
  49.4500732  36.1953506  82.3044662  49.7086182  37.0003242  82.0389252
  64.1775208  58.1749802  66.9747772  65.1337814  58.1401291  66.9504929
  63.9772415  59.0722771  67.2411880  64.2581406  58.2669525  67.0005951
  65.7533951  65.9444504  83.4624023  65.1602859  65.5045471  84.0714493
  65.1949463  66.2040024  82.7296066  65.6305923  65.9252167  83.4492035
  48.9221497  36.3991203  30.4373302  48.1647301  36.8924103  30.1223564
  48.7524261  35.4981346  30.1622829  48.8232803  36.3556442  30.3744106
  55.6039696  33.3240089  38.5740623  55.3290977  32.5188904  39.0127716
  54.9284782  33.4797058  37.9139862  55.5026207  33.2547531  38.5504570
  44.0974884  71.2432785  44.9569283  43.4513588  71.2718353  44.2512856
  43.6456718  70.8045731  45.6777840  43.9804039  71.1995392  44.9585495
  34.3668098  61.2371864  43.3264618  33.8847466  60.4105339  43.3042183
  35.2880592  60.9776497  43.3132973  34.4136467  61.1213531  43.3226852
  67.3011780  61.5122948  84.9103317  67.5628510  62.4161377  85.0859146
  66.8205948  61.2455482  85.6939850  67.2778320  61.5802345  85.0126266
  19.8419113  64.1217957  72.8194656  20.2428131  64.9686203  73.0154114
  20.5667439  63.5801697  72.5072250  19.9619617  64.1543427  72.8070602
  72.5159912  61.6627121  59.4963875  72.5920258  61.1719589  58.6780891
  72.1824112  62.5199051  59.2314796  72.4885254  61.7017899  59.3808746
  52.9722824  45.7933693  56.0334930  52.5290909  46.6047134  55.7854309
  53.8301926  46.0762215  56.3500710  53.0165100  45.9100571  56.0408020
  66.8832932  25.7154045  58.3736305  67.1949310  25.1118393  57.6992264
  67.6552811  25.8937435  58.9107056  66.9988480  25.6700573  58.3589859
  66.0485687  40.4955521  43.6804466  66.1889038  39.8585358  42.9799080
  65.1583862  40.3224564  43.9867859  65.9686050  40.4091606  43.6384087
  36.2326584  36.4836998  34.2052231  37.0345306  36.1505013  33.8024597
  36.5229607  37.2205429  34.7428284  36.3491287  36.5267448  34.2196045
  43.8347168  33.5447197  35.4793663  44.2994537  32.8894463  35.9998131
  44.0325584  34.3765945  35.9095764  43.9053764  33.5635529  35.5807457
  35.7944870  64.4031677  52.6047745  35.8644295  63.4827347  52.3515091
  35.1977882  64.7841644  51.9605522  35.7383156  64.3456421  52.5090637
  23.9664001  24.1666965  60.7635727  23.2486763  23.8477993  60.2163849
  24.5614300  23.4205151  60.8369408  23.9533157  24.0531158  60.7130432
  44.6731300  51.9603081  74.6143188  44.0233269  51.3011436  74.3704071
  44.9792404  52.3151817  73.7796936  44.6364784  51.9278603  74.4992981
  56.3025398  28.3420353  69.7441864  55.5070152  28.6999760  69.3501663
  56.7674751  29.1072845  70.0825119  56.2672844  28.4618149  69.7382431
  63.4457588  59.7715874  71.8666229  64.1159363  59.6204300  72.5331421
  63.6288567  59.1191368  71.1905899  63.5367546  59.6858902  71.8656082
  68.0144119  18.5524559  53.0710640  68.8237610  18.0638447  52.9212341
  68.2915573  19.4676666  53.1136589  68.1302795  18.5979481  53.0596275
  41.5009766  40.2473068  79.6496658  41.6134605  39.3454781  79.9501419
  40.9256516  40.1759872  78.8879929  41.4516182  40.1435280  79.6004791
  65.4672165  49.4575920  79.5180511  66.3313446  49.6234055  79.8948975
  65.3399658  50.1677551  78.8889923  65.5457916  49.5510063  79.4911499
  48.2130623  42.4513779  58.1571808  48.3266335  43.3199539  58.5430679
  49.0925560  42.0735970  58.1545601  48.3189659  42.5037155  58.1980515
  48.9361496  48.4611473  84.7285156  49.1366959  48.2422218  85.6385040
  49.7668381  48.3485985  84.2664261  49.0461235  48.4258003  84.7762756
  68.0637512  36.6283913  47.3081322  67.8581924  36.3012085  48.1838799
  68.6871338  37.3390999  47.4581909  68.1083069  36.6692924  47.4175262
  44.9863205  57.1342239  69.1621704  44.1746788  57.5731392  69.4167709
  45.4392395  56.9696808  69.9892273  44.9480667  57.1634827  69.2775192
  55.8570251  64.8117371  81.8944855  56.8053169  64.9385071  81.8644409
  55.4936256  65.6771545  81.7067719  55.9193993  64.9175491  81.8712616
  31.4228992  15.6516867  66.7365265  31.3672466  16.1623383  67.5442200
  32.1670456  15.0656414  66.8744736  31.4963207  15.6436462  66.8373718
  53.9403496  24.6550922  76.3548813  54.3207741  23.8492203  76.0054855
  53.5479546  24.3932362  77.1877594  53.9390717  24.5412292  76.4064407
  28.8862095  45.4588394  89.5815735  29.0921173  44.6259689  89.1571198
  29.2843838  45.3903122  90.4493256  28.9506283  45.3627129  89.6288452
  41.7769623  62.5531921  63.7263222  41.5709419  63.2721214  63.1288872
  41.0559578  62.5508728  64.3559113  41.6781044  62.6296120  63.7297516
  73.6481247  51.2738953  62.5546265  73.3981247  51.2536049  63.4783783
  74.2443466  52.0194092  62.4841766  73.6850433  51.3512344  62.6456223
  62.7425423  58.4790154  75.9263458  63.3038368  58.7898521  75.2160187
  62.5196991  59.2690392  76.4187241  62.7786369  58.5964127  75.9030991
  19.5748711  51.0673141  55.5315895  19.7351913  50.4710503  56.2630272
  18.7764759  50.7343941  55.1217537  19.5068264  50.9682236  55.5658836
  41.0200310  69.6476593  63.3174057  40.4956398  69.6083145  64.1172180
  41.4187698  68.7801132  63.2495117  41.0066338  69.5509491  63.3954582
  59.2229500  24.7321415  67.9266663  60.1765327  24.6501083  67.9129791
  59.0641365  25.6755638  67.9576950  59.3077049  24.8240013  67.9285126
  35.4045715  20.4225254  63.9399643  35.2751884  19.6498966  64.4899979
  35.8214073  21.0612164  64.5183640  35.4352264  20.4082413  64.0603027
  40.4726601  31.7948418  53.9615173  40.3625374  31.4403477  53.0792236
  39.8440018  32.5149994  54.0104752  40.3938751  31.8338375  53.8726501
  11.8490677  42.1456299  63.6841354  11.9230804  41.5423088  62.9447021
  11.6012287  42.9809418  63.2878265  11.8305311  42.1703682  63.5630188
  18.7799435  30.6806107  66.3067627  19.5139370  30.1679268  66.6453476
  19.0135803  30.8609219  65.3961945  18.8831329  30.6451664  66.2457657
  55.0996246  33.5738258  78.2143326  55.3835182  34.2687302  78.8082504
  54.4223328  33.9817467  77.6747818  55.0576744  33.6914330  78.2201309
  38.7613258  26.8298931  55.9251747  38.8928070  27.7558498  55.7213440
  39.4390297  26.3758335  55.4244003  38.8476181  26.8802166  55.8500328
  54.3996964  51.3065872  89.4896622  55.1631546  50.7861366  89.2396698
  53.6565590  50.7158852  89.3670044  54.4018631  51.1880913  89.4499207
  32.4720650  37.3555336  69.3117752  32.0589828  36.5024796  69.1780243
  33.2404366  37.3416862  68.7411194  32.5099525  37.2630882  69.2366562
  64.5859756  15.1133823  73.0815277  64.9799347  15.7695045  72.5066147
  65.2103043  14.3878183  73.0800705  64.6945648  15.1059771  73.0200653
  55.5511284  48.5049133  32.8559608  55.7682762  47.5927505  32.6635056
  56.2214165  48.7842407  33.4795952  55.6457672  48.4374275  32.9019432
  52.3460007  41.0338554  91.6958542  52.4017220  41.8525047  92.1887436
  51.4078674  40.8972321  91.5636902  52.2518997  41.1065865  91.7343216
  72.3062973  38.8076744  87.1220856  71.9716034  39.6115456  87.5195847
  71.6030273  38.5167351  86.5415649  72.1956024  38.8623734  87.1025620
  30.1137695  51.6854553  73.0317917  30.0210724  50.8005562  72.6788177
  30.6640778  51.5774689  73.8075104  30.1625690  51.5795708  73.0768738
  42.7016335  13.0974140  65.3227539  42.8086624  13.8775330  65.8669891
  42.7341080  12.3675957  65.9412537  42.7165108  13.1027784  65.4467468
  51.5476151  74.4970093  61.0858574  52.2921715  74.0449829  61.4827766
  51.5404434  75.3585587  61.5028725  51.6262512  74.5406799  61.1726570
  57.5107231  48.8655586  54.8002319  58.1525421  49.5578003  54.9586716
  56.9063416  49.2412529  54.1600685  57.5147133  48.9794464  54.7488594
  37.8325577  41.3245125  88.5086136  37.2745285  41.8966103  87.9817963
  38.6280975  41.8358765  88.6564484  37.8578835  41.4400520  88.4682007
  67.1333542  50.6472549  69.8097229  66.9022598  51.5760803  69.8201828
  66.8781738  50.3467636  68.9374695  67.0814972  50.7142601  69.7178192
  31.6409016  42.1527100  37.2532082  31.0211811  42.0312881  36.5338783
  31.8867283  41.2640114  37.5101471  31.6010284  42.0449867  37.2038994
  45.2779465  22.9853306  86.0375290  46.2153549  23.1149693  85.8936768
  44.8915367  23.0412159  85.1635666  45.3367043  23.0051136  85.9289856
  52.2384644  25.9283581  74.4575272  52.7209206  25.9474220  73.6310196
  52.8111916  25.4515266  75.0582275  52.3509903  25.8795414  74.4334412
  75.3627701  32.4688568  52.9845619  74.7046509  32.4861450  53.6794090
  74.9806061  31.9116955  52.3065147  75.2518311  32.4112854  52.9863548
  60.6022301  70.6669769  48.5363350  61.3626175  71.0916138  48.1391869
  60.9743423  70.0513153  49.1677818  60.7230034  70.6466064  48.5613213
  48.2290230  22.7304382  85.6739120  48.3005486  22.8443623  86.6216125
  48.4049454  23.5998611  85.3142090  48.2554131  22.8353024  85.7366180
  39.8523140  30.0496883  51.6379318  40.4557457  29.8700981  50.9169235
  39.2084923  30.6530018  51.2667961  39.8480072  30.0948753  51.5214615
  35.4679565  68.5338135  75.1182404  36.4040375  68.6385574  75.2885590
  35.3497009  68.8552551  74.2244110  35.5551682  68.5792618  75.0410843
  35.8855591  49.1626205  80.6440582  35.5769234  49.2473717  81.5461655
  36.6869850  48.6437607  80.7128601  35.9381104  49.1163254  80.7475967
  48.1168289  74.3345413  73.8114319  47.5302391  75.0725021  73.6454391
  48.2069511  73.9042587  72.9611588  48.0638847  74.3673553  73.7030563
  32.4812622  66.9803467  85.6953125  32.6405983  66.9295044  84.7528381
  33.2638817  66.5972748  86.0915451  32.5817108  66.9340744  85.6370621
  32.8479729  36.9133530  32.2617722  33.1595650  37.7065659  32.6976051
  31.9253120  37.0884705  32.0766754  32.7828102  37.0166168  32.2885094
  44.5218048  21.8745480  76.8008347  44.0141869  21.8904610  75.9894791
  43.8876114  21.6316853  77.4754105  44.4000397  21.8503456  76.7862473
  17.6452293  39.0692368  81.9636765  17.1297092  39.7171402  81.4833679
  18.5434475  39.3970261  81.9190903  17.6860409  39.1732864  81.9076996
  41.3877525  22.2640209  80.6605682  41.5482368  23.0965137  81.1048965
  40.4391670  22.1455021  80.7092590  41.3037071  22.3401585  80.7131424
  34.0211563  60.3116798  70.8713608  33.6249275  59.4404182  70.8594360
  34.0758057  60.5625763  69.9492416  33.9847298  60.2455215  70.7717514
  14.1524754  59.7026825  69.4129486  14.2721148  60.1519241  70.2496643
  15.0378571  59.4581032  69.1436691  14.2596521  59.7245064  69.4734573
  60.1038666  43.4511719  41.2987175  60.9657936  43.3136024  40.9057961
  59.6219101  42.6467819  41.1065941  60.1443863  43.3507195  41.2363281
  47.6123123  41.0151596  28.9538727  47.2786331  41.2366066  29.8232689
  47.0831642  40.2668610  28.6776810  47.5203018  40.9589767  29.0171337
  37.8934708  39.7443123  86.2462158  38.6050491  39.1537704  86.4934998
  37.7389336  40.2738800  87.0284653  37.9528732  39.7378082  86.3560104
  75.0261078  46.4001503  76.7978210  75.6664200  47.0940475  76.9551315
  75.4635925  45.6000710  77.0888672  75.1410446  46.3888283  76.8456345
  24.1338997  47.0831451  71.1607285  25.0612659  46.8542747  71.0987473
  23.8857307  47.3212166  70.2674408  24.2063293  47.0841255  71.0588608
  43.1765633  66.2419662  57.3245277  43.8672829  65.6226578  57.0887413
  43.4340477  67.0606842  56.9006996  43.2776794  66.2632294  57.2541885
  54.7709732  59.8342896  41.9588547  55.5720711  59.3142014  42.0219345
  54.6540947  59.9812355  41.0202522  54.8439369  59.7944984  41.8654900
  46.1513252  56.6207428  34.5247231  46.8631592  55.9815178  34.4945183
  45.3539619  56.0940742  34.4693947  46.1422043  56.4964104  34.5156021
  52.1359711  61.6020966  48.2061462  52.8891258  61.0439682  48.0125427
  51.5349274  61.0344467  48.6885872  52.1521912  61.4820404  48.2369461
  52.9575233  69.5369034  71.7000656  52.2877045  69.8947678  72.2827377
  53.5609741  69.0763779  72.2831573  52.9504471  69.5259552  71.8243866
  51.8719444  27.4108200  76.8944702  52.8222046  27.5251026  76.9079437
  51.6457748  27.1791859  77.7952652  51.9491615  27.3983040  76.9919662
  49.8320084  25.2011585  75.7061157  50.2002296  24.3534260  75.4571228
  49.1790085  24.9918098  76.3739395  49.8016396  25.0884304  75.7507782
  52.2605057  70.6981735  59.8244209  51.8676033  70.2447052  60.5702209
  51.5144844  70.9758987  59.2928619  52.1390495  70.6794357  59.8472672
  41.2831039  63.9615440  92.0044022  42.0157814  64.5107803  92.2832336
  40.8111687  63.7630806  92.8131790  41.3109093  63.9989510  92.1203842
  24.4150105  51.9065399  67.7958527  23.6504669  52.4730644  67.8995361
  24.6899796  51.7090797  68.6911926  24.3628025  51.9458961  67.9023895
  40.7957268  44.2845345  57.9742470  41.7053566  44.0168877  57.8432045
  40.3581085  43.4963379  58.2959061  40.8460617  44.1719398  57.9945717
  50.3294334  43.8138962  63.0670357  50.2191048  43.0080566  62.5623741
  50.3181763  44.5107994  62.4109650  50.3164673  43.8022766  62.9432526
  47.0065231  59.5815506  47.4029617  46.5493355  58.7414513  47.4409294
  47.1154442  59.7528992  46.4675446  46.9693832  59.5102348  47.3072586
  42.5621490  64.3898392  51.5830612  42.1801109  64.7088852  52.4006767
  42.8672333  63.5064583  51.7899208  42.5539398  64.3296585  51.6923141
  13.1179018  49.1470299  74.0294266  12.2604418  49.5637665  74.1150131
  13.6144972  49.7354546  73.4607620  13.0794182  49.2542229  73.9779129
  49.2408066  18.5753078  48.3973351  49.5429420  19.3975105  48.0114212
  49.5763855  17.8976860  47.8104401  49.3088150  18.5907269  48.2935944
  36.9119034  56.9415169  40.6723785  36.8120651  57.8652687  40.4422798
  37.1431465  56.5130463  39.8482628  36.9259186  56.9943352  40.5599556
  51.1236382  56.0090866  54.5600700  51.0656700  55.5492973  55.3976059
  50.2166901  56.2225952  54.3407745  51.0207405  55.9828224  54.6259995
  62.4288788  57.1756935  36.4782257  62.0559692  56.4142952  36.0338783
  61.7773514  57.8664398  36.3573494  62.3196297  57.1681595  36.4179497
  37.2467155  73.7415924  77.6574783  36.4083710  74.1952209  77.5701294
  37.0183105  72.8120956  77.6471024  37.1329536  73.6908417  77.6470566
  35.0187759  37.7577171  87.0571289  35.8645058  37.6504211  87.4924011
  35.2302094  38.1767426  86.2228928  35.1315117  37.7909622  87.0145874
  69.5344543  44.3166237  72.8585815  68.7486877  44.7208977  72.4906616
  69.4856567  43.4019089  72.5808182  69.4454575  44.2621918  72.7897186
  30.6865501  37.5917282  43.1558838  31.4914360  38.0994072  43.2591019
  30.3917351  37.4255066  44.0512505  30.7409458  37.6281395  43.2623711
  57.7553329  35.4349632  94.9496994  57.1509666  36.1552544  95.1289978
  57.7796555  35.3748093  93.9946976  57.6934776  35.5053635  94.8669739
  47.3152428  65.0032196  38.0658188  46.5905876  65.6018219  38.2468719
  46.9724884  64.4065475  37.4004364  47.2014122  65.0034256  38.0141678
  66.5835876  43.0192108  69.0163803  66.4558868  43.5357933  68.2207260
  67.4612961  42.6488457  68.9231873  66.6635666  43.0348015  68.9215927
  44.1698532  66.6191635  82.8680725  43.5272713  66.3981247  82.1939316
  44.8378334  65.9374847  82.7949448  44.1725616  66.5228958  82.7883835
  31.8348961  15.7502489  61.4086647  31.8647423  15.5629711  62.3468895
  32.6380577  15.3622856  61.0613213  31.9237289  15.6889048  61.4716759
  35.1685104  56.1032066  80.7665482  34.3123970  56.5312805  80.7734756
  35.6130905  56.4442062  81.5426254  35.1246262  56.1852226  80.8500519
  33.7705536  57.9178963  67.4841537  34.6177368  57.8306122  67.9210663
  33.1293869  57.8713570  68.1933594  33.7925224  57.9036255  67.6063766
  52.9654655  51.9587975  72.9055786  53.3010063  52.0070953  72.0104218
  53.7202454  52.1678352  73.4558945  53.0817375  51.9862404  72.8688049
  39.5870934  61.2868118  65.2932892  40.3205070  61.1226807  65.8860779
  39.8559189  60.8908730  64.4643097  39.6939735  61.2270851  65.2680969
  58.3765869  44.1762581  37.6931305  58.3562775  43.6033211  36.9266052
  58.9182510  44.9179611  37.4234848  58.4321861  44.1942558  37.5826302
  52.2038193  33.7300186  34.5300522  51.4034386  34.2414970  34.6484108
  51.9517860  32.8348961  34.7569237  52.0915871  33.6891060  34.5668678
  70.5245285  51.2633400  89.5933609  71.2684402  51.8566742  89.4895477
  69.8201141  51.6721344  89.0904541  70.5287399  51.3702087  89.5286636
  15.8916178  36.0917130  80.7860489  16.6315384  36.4329872  80.2837753
  16.2197094  36.0287743  81.6830597  16.0055122  36.1213951  80.8281403
  38.2788429  64.0534821  58.4309006  37.7758484  63.4398193  57.8955002
  37.7725525  64.8653793  58.4041710  38.1712112  64.0746231  58.3709526
  67.9665375  59.3480377  49.6103554  67.4612885  60.1221733  49.3620186
  68.1739044  59.4838181  50.5349083  67.9347687  59.4450722  49.6824684
  19.5214119  57.0291290  60.3259964  19.0275955  57.1931381  61.1294136
  20.3114376  57.5617828  60.4174919  19.5529995  57.1034241  60.4214325
  49.8553276  26.6387711  73.2138443  50.3113861  26.2193336  72.4842453
  49.2213364  27.2219639  72.7965012  49.8363533  26.6562347  73.0915298
  70.0145493  36.6906052  55.7247391  70.0817413  37.5110245  56.2132339
  70.8025360  36.6699524  55.1817131  70.1057434  36.7758904  55.7189255
  69.6497879  54.6978531  51.4352379  69.7633743  55.5853119  51.7754517
  69.0783310  54.8042068  50.6747360  69.6009598  54.8038368  51.3904190
  32.0262489  23.2629585  69.4737396  32.4791794  22.7217216  68.8270950
  31.6638355  22.6357307  70.0994186  32.0359039  23.1383514  69.4715042
  50.0229378  66.0376053  78.7688980  50.1581459  66.9298401  78.4497299
  50.8514595  65.8050385  79.1880569  50.1257095  66.1079559  78.7795639
  56.4262085  28.7161160  63.1987801  55.5260887  29.0387459  63.2427330
  56.6828384  28.8458824  62.2858009  56.3575859  28.7643604  63.1061058
  56.2174911  22.7950611  55.9220924  55.8874207  22.3095512  56.6781120
  57.1144791  22.4807854  55.8086357  56.2779503  22.7097721  55.9906158
  63.9804459  64.7981415  64.5944214  64.5554199  65.2665100  65.1996231
  64.5611877  64.5006714  63.8940735  64.1036911  64.8163605  64.5842743
  33.7974892  22.0190506  72.9571991  34.0873795  21.5901012  73.7623062
  34.5366669  22.5700722  72.6998596  33.9072304  22.0320683  73.0156097
  60.6015053  67.2294998  78.8731842  59.6579018  67.2922287  79.0212097
  60.7323685  67.6014633  78.0009766  60.5148354  67.2758560  78.7959595
  32.0015106  18.0238857  58.6768990  31.5226707  18.4563465  59.3839493
  32.3630180  18.7424126  58.1579933  31.9889984  18.1466293  58.6969604
  46.3590431  58.2757988  59.0475922  46.3124504  59.1683578  58.7049637
  47.2338715  57.9717789  58.8057632  46.4473686  58.3385620  58.9852638
  64.8325577  69.4011841  65.1546097  64.2665787  69.5317154  65.9154358
  65.5681000  69.9966354  65.2982788  64.8506393  69.4785995  65.2510681
  28.0784512  43.2136154  74.5965729  28.2234478  42.4974937  73.9782028
  27.6296902  42.8041496  75.3362885  28.0460567  43.0935783  74.6095123
  29.3209019  54.2623825  70.9687195  28.4759731  53.8137550  71.0013046
  29.3014507  54.8640938  71.7128983  29.2287235  54.2787056  71.0515594
  57.1127663  66.5568542  72.3559570  56.5851517  66.5166931  71.5583115
  56.5025444  66.8510361  73.0322113  56.9914246  66.5839462  72.3430099
  37.9742661  28.1297646  52.8277588  38.7545052  27.7103920  53.1905098
  38.1981277  29.0596218  52.7892532  38.0813446  28.1842041  52.8623390
  37.4117889  56.7570305  74.4415588  36.8634453  56.9571342  73.6829376
  37.3071213  57.5133018  75.0189056  37.3421516  56.8590202  74.4222260
  75.6852722  37.0226746  45.1349220  76.3077087  36.3466949  44.8668671
  75.1107254  36.5839844  45.7623634  75.6903763  36.9038048  45.1732483
  69.4764328  33.8932800  48.4244156  69.0932693  33.8089981  47.5513115
  68.8453217  33.4680405  49.0050163  69.3682709  33.8389473  48.3932228
  58.9499969  74.9642105  58.7567406  59.8204079  74.7906342  58.3982811
  58.9813766  74.6084061  59.6447983  59.0461655  74.9077530  58.8132172
  54.5935669  27.7133865  76.4626923  55.1669121  27.7821388  77.2260895
  55.0400810  27.0966892  75.8825607  54.7023277  27.6549530  76.4822311
  29.7494202  51.7252045  43.7145386  30.2721252  52.2634926  44.3088913
  29.0566807  52.3103714  43.4080696  29.7312870  51.8450089  43.7452393
  29.7546501  57.8008766  36.5516129  28.9173145  57.3534927  36.6738739
  29.7415791  58.5126534  37.1914864  29.6639614  57.8290710  36.6328888
  34.2311783  55.5779648  77.3050003  34.4653091  56.4124031  77.7113647
  33.8711700  55.0552826  78.0215378  34.2177544  55.6112137  77.4247513
  51.8511009  56.7590370  50.9675598  51.7542305  56.0275955  50.3577690
  52.6302605  57.2237587  50.6623154  51.9238625  56.7305908  50.8699799
  67.0748520  55.9446068  39.1245232  67.0656967  56.8795815  38.9196548
  66.5328293  55.5450363  38.4442406  67.0160751  56.0017052  39.0301285
  48.6126060  74.7046585  58.4737396  48.1177635  74.4674835  57.6894493
  48.9646873  73.8745422  58.7949486  48.5973816  74.5908432  58.4243546
  58.4306602  68.7282791  74.9427414  58.6708527  69.1882401  75.7470932
  57.6610451  69.1968002  74.6196136  58.3742027  68.8272934  74.9940567
  47.5050507  61.3308716  94.1612854  47.2994881  60.6493073  93.5214081
  48.2816811  61.7647324  93.8079529  47.5659485  61.3044586  94.0553665
  54.5319824   9.5370436  61.9425964  53.8063545  10.1503887  61.8263893
  55.2111549  10.0497932  62.3808250  54.5270309   9.6571321  61.9769363
  68.8472977  35.6914062  71.5334702  68.7558823  35.7804375  72.4821243
  68.0006943  35.9696884  71.1841049  68.7472687  35.7305756  71.5973740
  28.2430344  27.5285835  47.2822609  28.8417015  26.9222507  47.7183685
  28.2495232  28.3103466  47.8345604  28.3075695  27.5472908  47.3876648
  73.3569031  50.8040962  57.7761307  73.5632935  51.3979492  58.4979134
  72.9267807  51.3586578  57.1252174  73.3330460  50.9265633  57.7836876
  37.8756371  27.9251499  66.4691162  37.8742294  27.2572041  65.7834930
  36.9668350  27.9644680  66.7670593  37.7785683  27.8581123  66.4277725
  31.0858974  34.3400002  35.1529427  31.9039078  34.7627831  34.8915138
  31.3601456  33.5158958  35.5552711  31.2023773  34.2972031  35.1679688
  12.0599489  45.8878288  64.7862778  12.9221029  46.2078285  64.5207214
  11.5594950  46.6804581  64.9799652  12.0985212  46.0064812  64.7786179
  54.1171532  68.7680206  42.4573402  54.1362839  67.8364563  42.6765594
  54.4814148  69.2030182  43.2282639  54.1580391  68.7150650  42.5629311
  57.9740334  36.7055359  77.2400742  58.0650406  36.6203156  76.2910309
  57.8755684  37.6461372  77.3877411  57.9732399  36.7967529  77.1546097
  23.2592430  41.0803566  72.3481445  23.7442951  40.3761826  72.7783661
  23.9178162  41.7525291  72.1729431  23.3812008  41.0769463  72.3753433
  60.1812706  45.4843025  49.0097427  60.4610558  45.6550446  49.9090767
  60.9470100  45.0909042  48.5912819  60.2927666  45.4605598  49.0610237
  35.4632797  62.7262077  72.6893158  34.6467972  62.2364044  72.7877197
  35.2015610  63.6443596  72.7580643  35.3482971  62.7718849  72.7071381
  33.3461189  66.0418167  53.9011993  34.2942543  66.0654831  53.7719231
  33.1383553  66.8843842  54.3051071  33.4250717  66.1341934  53.9304848
  59.4934425  51.4089165  85.2157898  59.2934036  52.2982979  85.5077057
  58.6884918  50.9169273  85.3777695  59.3862686  51.4512939  85.2641907
  63.9556351  25.5656643  73.6511383  63.8698883  26.2150269  72.9531403
  64.5029831  25.9930248  74.3099289  64.0048599  25.6804867  73.6469574
  56.5955391  39.9515495  35.7528038  56.6564026  39.3922806  34.9783669
  55.6571655  40.1030312  35.8656960  56.5019608  39.9080620  35.6822548
  55.6689377  60.7005653  83.9597855  56.5328979  60.4988251  84.3190918
  55.8448219  61.0038528  83.0690994  55.7798271  60.7113953  83.9031143
  42.4959984  31.1475124  92.0133743  42.0894737  30.2859650  92.1066742
  41.8401451  31.7592945  92.3477478  42.3827057  31.1208763  92.0589828
  51.8136940  28.6797962  74.2293549  51.7748146  29.6345482  74.2856293
  52.4807777  28.5059795  73.5652618  51.8806877  28.7630768  74.1645355
  56.5872612  54.5668983  57.5582848  55.8381462  54.5653381  58.1541481
  56.5091248  55.3908730  57.0774574  56.4990425  54.6546021  57.5705528
  59.4635544  38.6332970  48.2989082  59.0955162  39.0924530  47.5439568
  58.7001495  38.3375931  48.7948990  59.3428955  38.6507263  48.2712936
  22.0467358  55.2279434  45.0170975  21.4276676  55.0558472  44.3076134
  21.5965786  54.9263725  45.8061752  21.9327126  55.1774292  45.0255852
  26.7077408  26.0379791  80.0442886  26.8641014  26.5544586  80.8348770
  25.8439579  25.6483803  80.1796570  26.6322994  26.0515099  80.1430283
  13.1931076  43.6403656  51.4387436  13.1283922  44.4555550  51.9362488
  12.4802513  43.6911583  50.8019638  13.1101856  43.7327156  51.4238930
  25.3845596  54.8419762  50.8582916  25.8421249  54.7672997  50.0208626
  25.6024837  55.7193413  51.1728935  25.4565945  54.9275742  50.8025360
  72.8482895  53.6434784  76.7795029  73.1766052  53.4161339  77.6494141
  73.5287476  53.3383560  76.1794052  72.9558640  53.5866966  76.8082733
  76.1645279  48.0471191  50.7079468  76.1045532  47.6528473  49.8377838
  75.3277435  47.8388519  51.1234550  76.0688934  47.9828644  50.6594620
  47.9405479  28.3882923  34.1156731  48.8593102  28.3722324  34.3837166
  47.5365295  27.6697178  34.6021423  47.9954414  28.3099499  34.1961365
  54.6511154  73.0613022  74.6075516  54.0263748  73.2481689  75.3082733
  55.1597366  72.3181610  74.9320297  54.6387329  73.0019836  74.7168808
  67.6183395  43.6475258  41.5011330  67.1263809  43.9507713  42.2641869
  68.4642258  43.3729630  41.8551559  67.6560822  43.6505852  41.6202621
  45.9711494  30.5275860  34.8724594  46.4231110  29.7369804  35.1672592
  46.1626701  31.1787262  35.5474205  46.0397720  30.5127125  34.9758759
  60.6406059  38.5143776  34.8402863  60.4430962  38.3312225  35.7588043
  60.2612228  37.7770653  34.3620911  60.5790863  38.4162178  34.8872452
  56.9235916  71.7677307  49.0198517  57.8008270  71.9036484  49.3779297
  56.8465462  70.8179855  48.9288483  57.0089264  71.6809464  49.0483360
  56.2720947  51.8526802  39.1120682  56.2099380  51.7115173  38.1673775
  56.3018188  52.8043327  39.2105904  56.2686348  51.9391136  39.0218315
  36.1605644  26.2321815  75.9076843  36.3237076  25.3915901  76.3354950
  36.8873367  26.7885513  76.1878281  36.2554665  26.2018719  75.9831772
  57.5718918  73.9537582  56.4092026  57.2005119  74.7576828  56.0458717
  58.0519180  74.2413101  57.1858063  57.5834770  74.0701523  56.4532738
  51.0639763  44.3482361  35.9367638  50.7618561  44.1973000  35.0411224
  51.9992180  44.5309906  35.8464622  51.1314926  44.3516312  35.8316231
  75.5814972  31.5020180  60.7713890  76.4293671  31.9418869  60.8335533
  75.2551346  31.4827538  61.6710281  75.6371078  31.5468712  60.8739548
  46.4238358  41.9947586  94.4126663  45.9194984  42.7815094  94.6197891
  45.9065475  41.2760620  94.7761536  46.3148880  42.0020142  94.4735184
  36.8807182  45.8558464  77.9677582  36.7928391  46.8085327  77.9377975
  37.6344223  45.6671448  77.4086914  36.9517212  45.9373207  77.9049377
  51.4461288  31.6153107  74.1103516  50.5575294  31.3252335  73.9042587
  51.3890648  31.9426956  75.0080109  51.3452835  31.6192894  74.1840973
  52.7094803  40.3179398  29.6598606  52.2800674  39.5066452  29.9312210
  51.9969177  40.9526939  29.5851574  52.5876961  40.2991142  29.6808319
  29.7813301  73.4206009  57.9259720  28.9293728  73.1857147  58.2937050
  30.1868610  73.9725800  58.5946274  29.7337227  73.4544144  58.0364914
  70.4189377  38.1105499  39.4480324  69.7573624  37.7781677  38.8413467
  70.2542419  39.0525665  39.4894257  70.3308258  38.1755638  39.3877487
  64.2212448  48.4095345  37.0825615  65.0399551  48.1846237  37.5245552
  64.4357452  49.1820526  36.5596466  64.3314285  48.4679337  37.0739326
  43.5717049  69.2724075  61.7406197  44.2334137  68.6748657  62.0889359
  43.3963814  68.9471970  60.8575974  43.6235733  69.1740036  61.6835976
  56.4110451  52.5314331  87.2460251  57.3281860  52.5041580  87.5186768
  55.9713402  53.0307579  87.9341812  56.4619598  52.5817719  87.3484879
  34.5272789  48.0594368  76.0398331  34.7757645  47.1421700  76.1543198
  33.7043190  48.1464767  76.5208664  34.4660149  47.9709015  76.1033401
  19.9108486  55.0536537  63.7672691  19.8507328  54.1618729  63.4247093
  19.2020473  55.5261917  63.3307610  19.8288498  55.0089455  63.6841888
  44.9476433  13.1136189  60.0819893  45.7436256  13.3570776  59.6093674
  45.0769272  12.1931725  60.3106689  45.0463142  13.0414238  60.0559731
[truncated: 583,235 more chars]
