# Supplementary material for: Mg2+ Catalyzes Nonenzymatic RNA Primer Extension through a Concerted Outer-Sphere Mechanism
Source: J Am Chem Soc. 2026 Jun 8;148(23):24379–94. doi: 10.1021/jacs.6c06167 (PMC13281521; doi:10.1021/jacs.6c06167)
Supplement: Supplementary file 1 [file ja6c06167_si_001.zip › Wang Nisler NonEnzPrimerExt eSI/ti/ti_unbound.rst7]

TITLE : Created by VMD with 49144 atoms                                         
 49144
  48.2476387  42.6426544  52.5927048  49.0556374  42.3446541  52.1677055
  48.8796387  42.1776543  50.8237038  48.5966377  43.1616516  50.4517059
  48.0756378  41.4766541  50.5987053  50.2196388  41.7406540  50.2167053
  50.8816376  42.6046524  50.2737045  50.7506371  40.5926514  50.9147034
  51.3666382  39.7066536  50.0247040  52.3926353  39.4246521  50.2617035
  50.6136360  38.4466515  50.0077057  49.4716377  38.1266518  50.7387047
  48.9976387  38.8356514  51.4007034  49.1176376  36.8546524  50.6037025
  50.0706367  36.3926544  49.7107048  50.0996361  35.1636543  49.0477028
  49.3336372  34.2246513  49.1497040  51.1786385  34.9176521  48.2477036
  51.2496376  34.0906525  47.6707039  52.1746368  35.8706551  48.0017052
  53.2146378  35.5256538  47.2437057  53.3436356  34.5906525  46.8837051
  53.9966354  36.1646538  47.2557030  52.1066360  37.0996513  48.5557022
  51.0246353  37.3466530  49.3467026  50.1836357  41.4146538  48.7217026
  49.2806358  40.8366547  48.5257034  51.3956375  40.4206543  48.6927032
  51.2066383  39.7096519  47.8887024  52.5866356  41.2276535  48.5647049
  53.2336388  40.6986542  48.0927048  50.2556381  42.5576515  47.9537048
  49.7136383  42.4966545  46.4857025  49.8916359  43.8176537  45.8677025
  48.4386368  41.8616524  46.5237045  50.6416359  41.4896545  45.7747040
  51.7766380  41.7826538  45.0307045  52.4496384  42.2506523  45.7487030
  51.4706383  42.5586548  44.3287048  52.3746376  40.6496544  44.2427025
  53.3666382  40.9106522  43.8747025  52.5046387  39.4626541  45.0987053
  52.1666374  38.2876549  44.2827034  52.9946365  37.5786514  44.2867050
  50.9326363  37.6486549  44.8717041  49.9636383  38.1556549  45.6187057
  49.9296379  39.1946526  45.9127045  49.0966377  37.2506523  46.0157051
  49.5736389  36.0246544  45.4337044  49.1056366  34.6726532  45.4457054
  48.2426376  34.0396538  46.0527039  49.8856354  33.8106537  44.6907043
  49.5406380  32.8726540  44.5457039  51.0626373  34.1806526  44.0257034
  51.6166382  33.2476540  43.3517036  51.1496353  32.3516541  43.3547058
  52.3826370  33.3826523  42.7077026  51.5276375  35.4246521  43.9867058
  50.7136383  36.3476524  44.6897049  51.4696388  40.2206535  43.0877037
  50.5076370  40.0706520  43.5787048  51.9966354  38.7656517  42.8107033
  51.2546387  38.1546516  42.2957039  53.2866364  38.6526527  42.2727051
  53.2776375  39.1746521  41.4667053  51.4426384  41.0616531  41.8867035
  50.2126389  40.8536530  40.8817024  50.4936371  41.7736549  39.7507057
  49.0516357  41.0306549  41.6667023  50.2786369  39.4306526  40.2317047
  51.3406372  39.0686531  39.3727036  52.2496376  39.2386551  39.9497032
  51.3066368  39.7306519  38.5077057  51.2396355  37.5776520  39.0817032
  52.1246376  37.3156548  38.5017052  51.3106384  36.8936539  40.3627052
  50.6166382  35.6096535  40.2167053  51.3666382  34.8286514  40.3407059
  49.4186363  35.5736542  41.0597038  48.8976364  36.5706520  41.8667030
  49.2466354  37.5836525  41.7347031  47.9016380  36.2146530  42.6387024
  47.7866364  34.9006538  42.3197060  46.9776382  33.8486519  42.8867035
  46.0706367  33.9806519  43.8277054  45.8146362  33.1256523  44.3007050
  45.8106384  34.8506546  44.2697029  47.0646362  32.6276550  42.4307022
  47.9196358  32.3906517  41.4027023  47.9646378  31.4096527  40.9537048
  48.7896385  33.2326546  40.8517036  48.6676369  34.4776535  41.3937035
  50.1226387  36.9476547  38.3137054  49.1916389  37.3576546  38.7047043
  50.2346382  35.4886551  38.7507057  49.3246384  34.9246521  38.5447044
  51.3926353  34.8906517  38.1257057  51.2076378  34.7526550  37.1937027
  50.1346359  37.1756516  36.8517036  48.7256355  37.2686539  36.1137047
  49.0346375  37.5406532  34.7107048  47.8756371  38.2266541  36.8327026
  48.0986366  35.8606529  36.2457047  48.6306381  34.7226524  35.5817032
  49.6916389  34.5726547  35.7817039  48.5416374  34.7586517  34.4967041
  47.9286385  33.4516525  35.9397049  48.4476357  32.6486549  35.4147034
  47.9626389  33.1426544  37.3587036  46.6316376  32.5646515  37.6917038
  46.6466370  31.5276527  38.0257034  45.9606361  33.3036537  38.8367043
  46.0436363  34.6796532  38.9437027  46.6176376  35.2306519  38.2127037
  45.2756386  35.3636551  39.8817024  45.3726387  36.4336548  39.9877052
  44.2906380  34.6716537  40.6957054  43.6376381  35.2186546  41.5367050
  44.3306389  33.3346519  40.4537048  43.6636391  32.8646545  41.0507050
  44.9836388  32.5976524  39.4777031  44.6716385  31.3746529  39.2547035
  46.4506378  33.6576538  35.6647034  46.0996361  34.5856514  36.1157036
  45.8726387  32.5476532  36.4417038  44.8116379  32.7516518  36.5867043
  46.1176376  31.2556534  35.9627037  46.1516380  31.3126526  35.0047035
  46.2326355  33.7146530  34.2687035  44.9826355  34.4316521  33.7357025
  45.1476364  34.4846535  32.2897034  44.8546371  35.7236519  34.4287033
  43.7596359  33.5566521  34.1357040  43.6846390  32.2866516  33.5997047
  44.6186371  31.7516537  33.7757034  43.3746376  32.2426529  32.5557022
  42.5126381  31.4936523  34.2567024  42.5776367  30.5346527  33.7427025
  42.8706360  31.2566528  35.6057053  41.7196388  30.9626541  36.3577042
  41.7846375  30.0076523  36.8787041  41.5326385  31.9676533  37.4367027
  42.1406364  33.1916542  37.4497032  42.9356384  33.4086533  36.7517052
  41.8166389  34.0386543  38.3667030  40.8536377  33.2196541  39.0557022
  40.0546379  33.4826546  40.2367058  40.0146370  34.4926529  40.8737030
  39.1496353  32.5116539  40.5637054  38.5356369  32.5986519  41.3607025
  38.9586372  31.4316540  39.8237038  38.0296364  30.5896530  40.1427040
  37.4826355  30.6566525  40.9887047  37.9566383  29.7636528  39.5667038
  39.7156372  31.0506535  38.8197060  40.6766357  31.9686527  38.4887047
  41.0876389  31.9876537  34.2557030  40.9706383  33.0466537  34.4877052
  40.5366364  31.1266537  35.3707047  39.6636391  31.6076527  35.8117027
  40.2106361  29.8286533  34.8017044  39.8706360  29.2526531  35.4917030
  40.5276375  31.7936535  32.9917030  40.0456390  30.9716530  33.1077042
  44.9826355  34.4316521  33.7357025  45.1476364  34.4846535  32.2897034
  44.8546371  35.7236519  34.4287033  43.7596359  33.5566521  34.1357040
  43.6846390  32.2866516  33.5997047  44.6186371  31.7516537  33.7757034
  43.3746376  32.2426529  32.5557022  42.5126381  31.4936523  34.2567024
  42.5776367  30.5346527  33.7427025  42.8706360  31.2566528  35.6057053
  41.7196388  30.9626541  36.3577042  41.7846375  30.0076523  36.8787041
  41.5326385  31.9676533  37.4367027  42.1406364  33.1916542  37.4497032
  42.9356384  33.4086533  36.7517052  41.8166389  34.0386543  38.3667030
  40.8536377  33.2196541  39.0557022  40.0546379  33.4826546  40.2367058
  40.0146370  34.4926529  40.8737030  39.1496353  32.5116539  40.5637054
  38.5356369  32.5986519  41.3607025  38.9586372  31.4316540  39.8237038
  38.0296364  30.5896530  40.1427040  37.4826355  30.6566525  40.9887047
  37.9566383  29.7636528  39.5667038  39.7156372  31.0506535  38.8197060
  40.6766357  31.9686527  38.4887047  41.0876389  31.9876537  34.2557030
  40.9706383  33.0466537  34.4877052  40.5366364  31.1266537  35.3707047
  39.6636391  31.6076527  35.8117027  40.2106361  29.8286533  34.8017044
  39.8706360  29.2526531  35.4917030  40.5276375  31.7936535  32.9917030
  30.3226376  37.4586525  34.3257027  29.9716377  38.1206551  34.9267044
  28.8696365  37.5566521  35.6397057  29.1606369  36.5286522  35.8527031
  27.9916363  37.5106544  34.9957047  28.5446377  38.1296539  36.9907036
  27.7146378  37.6446533  37.5047035  29.6286373  37.8536530  37.8857040
  29.9346371  39.0246544  38.6997032  29.9206371  38.8456535  39.7747040
  31.2996368  39.5826530  38.4687042  32.1716385  39.1616516  37.4617043
  31.8916378  38.4216537  36.7267036  33.3796387  39.6566544  37.5637054
  33.3136368  40.5316544  38.6287041  34.3216362  41.3116531  39.2307053
  35.4956360  41.4756546  38.8867035  33.9106369  41.9536514  40.3807030
  34.5496368  42.3816528  41.0357056  32.6286354  41.8466530  40.8707047
  32.4456367  42.4996529  41.9727058  33.1786385  43.0386543  42.4107056
  31.5816364  42.6436539  42.4767036  31.6256371  41.1216545  40.3027039
  32.0316391  40.4826546  39.1827049  28.3656368  39.6326523  37.0667038
  28.9946365  40.0966530  36.3057022  28.8976364  40.0446548  38.4517059
  29.2486382  41.0756531  38.4137039  27.8986378  39.9526520  39.3847046
  27.0186367  40.0976524  39.0297050  26.9926376  39.9796524  36.9157028
  26.6066380  41.3616524  36.2317047  25.1356373  41.4446526  36.3967056
  27.0796375  41.3396530  34.8957024  27.2256374  42.6216545  36.8927040
  26.9036369  42.9866524  38.2307053  27.0186367  42.1186523  38.8807030
  25.8766365  43.3506546  38.2427025  27.8266373  44.0956535  38.6727028
  27.2526379  44.4646530  39.5227051  29.1076374  43.5936546  38.9297028
  29.9956379  44.6476517  38.8557053  30.3206367  44.9446526  39.8527031
  31.2166367  44.2036514  38.1207047  31.2256374  43.1266518  37.2027054
  30.2946377  42.6506538  36.9327049  32.3836365  42.7506523  36.6467056
  32.4716377  41.9626541  35.9137039  33.6416359  43.3876534  36.8447037
  34.7066383  43.1506538  36.2097054  33.5316391  44.4716530  37.7617035
  34.3446388  45.0476532  37.9237022  32.3876381  44.9176521  38.3397026
  32.4196358  45.8576546  39.0987053  27.9886379  45.2226524  37.6127052
  28.3396378  44.9086533  36.6297035  29.2226372  45.8716545  38.2217026
  29.8306370  46.2846527  37.4177055  29.0156364  46.8406525  39.2587051
  28.6656380  47.6576538  38.8967056  26.9606380  46.2186546  37.4497032
  26.7286377  47.1126518  36.1347046  25.3266373  47.6466522  36.1897049
  27.1616364  46.3956528  34.9157028  27.7626381  48.2716522  36.3257027
  27.5436363  49.2116547  37.3357048  27.2256374  48.6406517  38.2077026
  26.7676373  49.9386520  37.0937042  28.7846375  50.0666542  37.5657043
  28.6346378  50.8816528  38.2737045  29.7436371  49.3156548  38.2217026
  31.0376377  49.8106537  37.9027023  31.5176373  49.9696541  38.8687057
  31.8516369  48.8386536  37.1437035  31.3746376  47.9366531  36.2337036
  30.3396378  47.7786522  35.9707031  32.3376389  47.2986526  35.5757027
  33.5406380  47.7586517  36.1817055  34.9016380  47.6136551  35.9737053
  35.3526382  46.5756531  35.2787056  36.3416367  46.3706551  35.2917023
  34.7106361  45.8866539  34.9137039  35.8016357  48.3656540  36.5427055
  35.4056358  49.3336525  37.3487053  36.1736374  49.9826546  37.7427025
  34.0976372  49.6666527  37.6467056  33.2166367  48.8016548  37.0467033
  29.4326363  50.7026520  36.3947029  29.5696373  49.9406548  35.6267052
  30.7406368  51.0666542  37.0667038  31.5406380  51.1306534  36.3287048
  30.7926369  52.2546539  37.8487053  29.9966373  52.7466545  37.6357040
  28.8256378  51.8306541  35.9007034  28.8886375  52.2946548  34.4487038
  27.8976364  53.3416519  34.2827034  28.8046379  51.1296539  33.6317024
  30.4316368  52.8826523  34.3527031  30.7986374  54.0396538  35.1457024
  30.4136372  53.9646530  36.1627045  30.3726368  55.0016518  34.8617058
  32.3346367  54.2346535  35.2797050  32.5656357  55.0226517  35.9967041
  32.9636383  53.0726547  35.8157043  34.2836380  52.8856544  35.3937035
  35.0406380  52.8876534  36.1787033  34.2736359  51.5766525  34.7047043
  33.1776390  50.9176521  34.1487045  32.1716385  51.2896538  34.2717056
  33.5426369  49.8736534  33.3887024  34.9366379  49.8206520  33.5547028
  35.9186363  48.9776535  32.9637032  35.8016357  47.9396515  32.3337059
  37.1926384  49.3776550  33.1767044  37.9406357  48.7926521  32.8327026
  37.5436363  50.4766541  33.8937035  38.7766380  50.8226547  34.0877037
  39.5026360  50.4246521  33.5097046  38.9806366  51.5456543  34.7627029
  36.6706390  51.2906532  34.4957047  35.3686371  50.9426537  34.2697029
  33.1686363  54.4896545  34.0877037  32.7396355  53.8596535  33.3087044
  34.5946388  54.0976524  34.5347023  35.2626381  53.8586540  33.7067032
  35.2016373  55.0596542  35.4437027  35.9976387  54.6376534  35.7727051
  33.2356377  55.8406525  33.6357040  33.1616364  56.1266518  32.0407028
  32.9336357  57.5846519  31.8167038  32.1876373  55.2356529  31.4227047
  34.6856384  55.7886543  31.4787045  35.8276367  56.5996513  31.6827049
  35.7516365  56.8226547  32.7467041  35.8116379  57.5196533  31.0987034
  37.0286369  55.7786522  31.3027039  37.9296379  56.3526535  31.5207043
  37.2566376  54.4246521  31.8797035  38.0126381  53.6276550  30.9697037
  38.9236374  53.2586517  31.4427032  37.1816368  52.4246521  30.7307034
  35.8586388  52.2366524  30.8697033  35.1716385  52.9886551  31.2287045
  35.4136391  51.0926514  30.4977036  36.5576363  50.3906517  30.0537033
  36.7736359  49.0496521  29.4587040  35.9756355  48.1476517  29.3797035
  38.0726357  48.7846527  29.1197033  38.3636360  47.8466530  28.8817043
  39.0846367  49.7196541  29.2367039  40.2806358  49.2746544  29.0687046
  40.3576355  48.3246536  28.7357044  41.1106377  49.7826538  29.3387032
  38.9596367  50.9456520  29.8117046  37.6366386  51.2846527  30.1467037
  37.1126366  55.4926529  29.7747040  36.1806374  55.1206551  29.3487034
  38.2426376  54.4396515  29.6937046  37.9986382  53.8086548  28.8397045
  39.5906372  54.8606529  29.7177048  40.1586380  54.1326523  29.9787045
  37.4626389  56.6656532  29.0847034  37.6116371  56.4596519  28.1597042
  40.5526390  40.2896538  28.5777035  41.3036385  40.4676514  29.1487045
  42.3446388  40.8256531  28.2367039  42.2106361  40.3216515  27.2797050
  43.2936363  40.4216537  28.5887032  42.5276375  42.2886543  28.0687046
  43.4306374  42.4916534  27.4917049  41.3946381  42.8956528  27.4397049
  41.3636360  44.2396545  27.9807034  41.4876366  44.9096527  27.1297035
  40.0466385  44.4766541  28.6437035  39.3446388  43.4546547  29.1887035
  39.8196373  42.4966545  29.3387032  38.0216370  43.6846542  29.5297050
  37.4196358  42.9256516  30.0067043  37.5616379  45.0086517  29.3627033
  36.3456383  45.4026527  29.6777039  36.1876373  46.3966522  29.7647038
  35.6696358  44.6716537  29.8507042  38.2356377  45.9866524  28.8827038
  39.4746361  45.7506523  28.4827042  40.1816368  46.6356544  28.0217037
  42.7196388  42.9916534  29.3887043  42.0006371  42.5966530  30.1057034
  42.4586372  44.5056534  28.9997044  42.3046379  45.0836525  29.9117050
  43.5206375  45.1346550  28.3117046  44.3596382  44.6786537  28.4147034
  44.0406380  42.7896538  29.8277035  44.4656372  42.8366547  31.3437042
  45.8556366  42.2746544  31.4537048  43.5066376  42.1966515  32.2247047
  44.4256363  44.3816528  31.7407036  45.5006371  45.2936516  31.5707035
  45.7866364  45.1566544  30.5277042  46.2716370  45.0556526  32.3037033
  44.9796371  46.7736549  31.7987041  45.8066368  47.4376526  31.5457039
  43.8256378  47.1556549  31.1567039  43.1086388  48.0246544  32.0547028
  42.9976387  49.0006523  31.5827045  41.7476387  47.4466515  32.3047028
  41.5286369  46.0886536  32.3107033  42.3756371  45.4246521  32.4057045
  40.3216362  45.5006523  32.3757057  40.2096367  44.4266548  32.3707047
  39.2456360  46.4626541  32.5377045  38.0396385  46.0466537  32.5267029
  37.3406372  46.7756538  32.4957047  37.8446388  45.0566521  32.5567055
  39.4206390  47.7426529  32.7457047  40.6676369  48.2866516  32.6587029
  40.7756386  49.5226517  32.6847038  44.6886368  46.8956528  33.2667046
  43.9356384  46.1806526  33.6007042  44.0706367  48.2336540  33.2487030
  43.5776367  48.4006538  34.2057037  44.8496361  49.3386536  32.8577042
  45.6906357  49.3626518  33.3187027  45.9246368  46.8746529  34.0137024
  45.9256363  46.2646523  35.4197044  47.2986374  46.2046547  36.0037041
  45.1466370  45.0106544  35.2887039  45.0316391  47.2186546  36.3727036
  45.4286385  48.5616531  36.7017059  45.7686386  49.1976547  35.8837051
  46.3416367  48.4686546  37.2897034  44.2676353  49.3776550  37.3507042
  44.5196381  50.3756523  37.7107048  43.1816368  49.6506538  36.4577026
  41.9836388  49.6616516  37.2227058  41.4596367  50.6006546  37.0487022
  41.0086365  48.5576515  36.8817024  41.4186363  47.4066544  36.3417053
  42.4636383  47.1416550  36.2717056  40.6016388  46.4026527  35.9227028
  41.0036354  45.4746513  35.5417023  39.1856384  46.7096519  35.9247055
  38.2716370  45.9226532  35.6677055  38.8066368  48.0006523  36.1747055
  37.8186378  48.1706543  36.0577049  39.6046371  48.8896523  36.9187050
  39.0986366  49.8676529  37.5027046  43.6376381  48.6686516  38.5267029
  43.3156357  47.6426544  38.3497047  42.4316368  49.5866547  38.6717033
  41.5626373  49.2116547  39.2137032  42.7166367  50.8946533  39.1027031
  43.6646385  51.0466537  39.1227036  44.4356384  48.7096519  39.6907043
  43.8786354  47.9526520  40.9387054  44.8206367  48.1206551  42.0487022
  43.6536369  46.5546532  40.4647026  42.4816360  48.5286522  41.3857040
  42.3156357  49.6676521  42.1477051  42.7356377  50.4466515  41.5117035
  42.8756371  49.5786514  43.0787048  40.8266373  49.9046516  42.4757042
  40.7036362  50.8356514  43.0297050  40.0126381  49.9086533  41.3197060
  38.8686371  49.2726517  41.5597038  38.0566368  49.9806519  41.3897057
  38.7266388  48.1466522  40.6457024  39.7226372  47.3776550  40.0777054
  40.7616386  47.6396523  40.2127037  39.3746376  46.2786522  39.5087051
  38.0066376  46.4126549  39.4947052  36.9256363  45.6426544  38.9587059
  37.0946388  44.6126518  38.1557045  36.2826385  44.0466537  37.9557037
  38.0306358  44.4206543  37.8277054  35.6836357  45.9376526  39.1437035
  35.4666367  46.9346542  39.9317055  34.4166374  47.1756516  40.0067024
  36.3286362  47.7216530  40.6177025  37.5726357  47.4316521  40.3017044
  40.3086357  48.7846527  43.3577042  40.7226372  47.8646545  42.9427032
  38.8176384  48.7726517  43.0047035  38.3906364  47.7696533  43.0217056
  37.9936371  49.5186539  43.8597031  37.7046356  48.9016533  44.5367050
  40.6616364  48.8676529  44.7657051  40.8616371  47.5246544  45.5977058
  41.3356361  47.8696518  46.9487038  41.6356354  46.5526543  44.8147049
  39.3756371  46.9546547  45.7737045  38.3816376  47.5336533  46.5027046
  38.2616386  48.5936546  46.2757034  38.6286354  47.5166550  47.5637054
  37.0186386  46.8976517  46.2517052  36.2216377  47.4856529  46.7057037
  36.8576355  46.9356537  44.8407059  35.9706383  45.8586540  44.4617043
  35.0546379  46.3656540  44.1577034  36.5786362  45.0296516  43.4167023
  37.9466362  44.8816528  43.2207031  38.5346375  45.6426544  43.7127037
  38.3596382  44.0316544  42.2737045  39.3916359  43.9316521  41.9717026
  37.4216385  43.2186546  41.6077042  37.8916359  42.4166527  40.6207047
  37.2466354  41.8686523  40.0697060  38.8656387  42.4136543  40.3537025
  36.1386375  43.4106522  41.7577057  35.7226372  44.3186531  42.5967026
  34.4746361  44.5136528  42.6277046  36.7746353  45.4206543  46.6447029
  37.6356354  44.7736549  46.4737053  35.6826363  44.8876534  45.6697044
  35.9316368  43.8506546  45.4437027  34.3676376  45.2206535  46.0197029
  34.1636391  44.6106529  46.7317047  36.2996368  45.2886543  48.0077057
  36.6666374  44.0106544  48.8847046  36.3556366  44.4296532  50.2717056
  37.9996376  43.5106544  48.5577049  35.6536369  42.9516525  48.4527054
  34.3866386  42.8846550  49.0307045  33.9896355  43.8866539  49.1927032
  34.5386391  42.4886551  50.0347023  33.2176361  42.2046547  48.2567024
  32.3036385  42.4236526  48.8087044  33.1526375  42.6836548  46.9127045
  32.7326355  41.5396538  46.1707039  31.7756367  41.7646523  45.6987038
  33.7526360  40.9756546  45.1917038  35.0526390  41.3196526  45.3827057
  35.4406357  41.8966522  46.2087059  35.9536362  40.8946533  44.3987045
  36.9866371  41.1816521  44.5277023  35.5116386  40.1446533  43.3237038
  36.3186378  39.9416542  42.2997055  35.9476357  39.3946533  41.5367050
  37.2956390  40.1986542  42.2897034  34.2686386  39.7656517  43.1787033
  33.3386383  40.1896515  44.0987053  32.1686363  39.7806549  44.0157051
  33.3266373  40.7136536  48.2357025  34.3416367  40.5076523  47.8967056
  32.3946381  40.3556519  47.1327057  32.5136375  39.3586540  46.7097054
  31.1356373  40.5846519  47.6037025  31.0026379  40.4936523  48.5507050
  33.0816383  40.0266533  49.5947037  33.6866379  38.6296539  50.0277023
  33.0916367  38.2706528  51.3297043  35.1146355  38.7816544  49.8147049
  33.1946373  37.5236549  49.1007042  31.8576374  37.0686531  49.1627045
  31.1776371  37.9036522  48.9937057  31.7706375  36.5236549  50.1027031
  31.7496376  35.9666519  48.0507050  30.7336369  35.5746536  48.1007042
  31.7476368  36.5406532  46.7467041  32.0556374  35.6476517  45.7497025
  31.2976379  35.5266533  44.9757042  33.3606377  35.9976540  45.0867043
  34.2626381  36.9306526  45.6577034  34.1116371  37.2076530  46.6907043
  35.3756371  37.3066521  45.0067024  36.0396385  37.9926529  45.5127029
  35.4866371  36.7306519  43.6627045  36.5316391  37.0236549  42.9047050
  36.6486359  36.4296532  42.0957031  37.2396355  37.6436539  43.2737045
  34.8136368  35.7046547  43.1717033  33.6646385  35.4026527  43.9007034
  32.8916359  34.5696526  43.4277039  32.7426376  34.7796516  48.0137024
  33.7376366  35.2166519  47.9367027  32.3496361  34.3566513  46.5527039
  33.1176376  33.7356529  46.0927048  31.0826378  33.7396545  46.3787041
  30.7856369  33.2606544  47.1557045  32.5106354  33.7986526  48.9477043
  33.6876373  32.9096527  49.5677032  33.0026360  32.0076523  50.5337029
  34.8006363  33.6996536  50.0847054  34.1656380  31.9836540  48.3727036
  33.2636375  30.9336529  47.9737053  32.2016373  31.1776524  47.9607048
  33.3826370  30.0916538  48.6557045  33.7366371  30.3136539  46.6717033
  32.9536362  29.6336536  46.3377037  33.8546371  31.3266525  45.7097054
  34.9156380  30.9366531  44.8097038  34.4226379  30.6336536  43.8857040
  35.8836365  31.9976540  44.4817047  36.0416374  33.0746536  45.2977028
  35.3756371  33.1496544  46.1457024  36.9946365  33.9866524  44.9797058
  37.0626373  34.9476547  45.4667053  37.8506355  33.7096519  43.8837051
  38.8276367  34.5356522  43.5597038  39.3026390  34.4096527  42.6777039
  39.0716362  35.3906517  44.0397034  37.6086388  32.7706528  43.0487022
  36.6796379  31.8276539  43.3577042  36.5296364  30.9526539  42.5157051
  35.0976372  29.6416531  46.7927055  35.6716385  30.2866535  47.4577026
  35.6486359  29.6836529  45.3427048  36.7316360  29.7946529  45.2947044
  35.0906372  28.5686531  44.6867027  35.6596375  27.8196526  44.8757057
  35.0556374  28.3516541  47.4157028  36.3996353  27.6006527  47.8657036
  35.9536362  26.2446537  48.2147026  37.0966377  28.3096523  48.8777046
  37.3756371  27.4186535  46.5877037  37.2246361  26.3916531  45.6227036
  36.2306366  26.3146534  45.1807022  37.4326363  25.4486523  46.1277046
  38.2466354  26.5726528  44.4067039  38.0446358  25.8376541  43.6267052
  38.0606384  27.8726540  43.8227043  39.3276367  28.0956535  43.1987038
  39.0766373  28.0896530  42.1377029  39.7956390  29.4396534  43.6257057
  39.4306374  30.1466541  44.7777023  38.8046379  29.7536526  45.5657043
  40.0066376  31.3336525  44.8747025  40.6686363  31.5016537  43.6357040
  41.5266380  32.4616547  43.0927048  41.7416382  33.6926537  43.5397034
  42.3986359  34.3596535  43.1597023  41.1936378  33.8726540  44.3687057
  42.3006363  32.1186523  42.0337029  42.2366371  30.8916531  41.5207024
  42.8816376  30.6676540  40.6847038  41.4876366  29.9036541  41.9927025
  40.7206383  30.2616539  43.0017052  39.7096367  26.3506527  44.8067055
  39.9106369  26.7636528  45.7957039  40.4186363  27.0786533  43.6287041
  41.3556366  27.5376530  43.9477043  40.7286377  26.2526531  42.5137024
  41.3966370  25.6126537  42.7687035  40.2016373  25.0486526  44.8797035
  41.6046371  24.6986523  45.4897041  41.5996361  23.2036533  45.6407051
  41.8676376  25.5656528  46.6257057  42.7986374  25.0766525  44.4737053
  42.9836388  24.3466530  43.2177048  42.0456390  24.2556534  42.6697044
  43.2956390  23.3726540  43.5957031  44.0646362  24.9346523  42.3057022
  44.2636375  24.2316532  41.4977036  43.7146378  26.2716541  41.8227043
  44.8566360  27.0926533  41.8467026  45.0956383  27.3656540  40.8187027
  44.7776375  28.2846527  42.7207031  44.0376358  28.2536526  43.8587036
  43.6166382  27.3196526  44.2007027  43.7476387  29.4486523  44.5497055
  43.1406364  29.4656525  45.4427032  44.4176369  30.6616535  44.1807022
  44.4316368  31.7196541  44.8057022  45.1996384  30.5656528  43.0667038
  45.6796379  31.4216537  42.8267059  45.3136368  29.4906540  42.2387047
  46.1656380  29.5136528  41.3287048  45.3426361  25.1316528  43.1707039
  45.0616379  25.5836525  44.1217041  46.0016365  26.1876526  42.2377052
  46.7426376  26.7836533  42.7707024  46.5166359  25.5536537  41.0807037
  47.0626373  24.8556538  41.4507027  46.0756378  23.9576530  43.3937035
  47.1006355  23.8426533  44.5567055  47.5106354  22.4366531  44.6327057
  46.4276390  24.4006538  45.7817039  48.3276367  24.8436527  44.2407036
  49.3776360  24.3956528  43.4337044  48.9366379  23.9876537  42.5237045
  49.8496361  23.6116524  44.0247040  50.3316383  25.5196533  42.8767052
  50.8196373  25.1046524  41.9947052  49.6216354  26.6526527  42.4307022
  50.3206367  27.8296528  42.8077049  50.4456367  28.4156532  41.8977051
  49.5726357  28.7336540  43.7617035  48.5376358  28.2536526  44.5077057
  48.2276382  27.2216530  44.4347038  47.7116356  29.0936527  45.1507034
  46.9046364  28.6736526  45.7317047  48.0056381  30.5066528  45.0597038
  47.4646378  31.3816528  45.8597031  47.9696388  32.2476540  45.9827042
  46.8816376  31.0096531  46.5967026  49.0816383  30.9456539  44.5687027
  49.8346367  30.0886536  43.8187027  50.7876358  30.4986534  43.1697044
  51.2596359  25.9336529  43.9677048  50.7996368  26.2016525  44.9187050
  51.6716385  27.2516537  43.3887024  52.0476379  27.8856525  44.1917038
  52.6546364  27.1476536  42.3257027  53.0016365  28.0216541  42.1347046
  52.2976379  24.9586525  44.1407051  53.0706367  25.0166531  45.5067024
  54.1796379  24.0366535  45.3767052  52.0866356  24.7116528  46.5647049
  53.6106377  26.5106525  45.6817055  54.9116364  26.8336525  45.2197037
  54.9656372  26.5496540  44.1687050  55.6146355  26.2376537  45.8027039
  55.3046379  28.3406525  45.2847023  56.1926384  28.4636536  44.6647034
  54.2706375  29.1536541  44.7907028  54.3066368  30.3726540  45.5007057
  54.4326363  31.1576538  44.7547035  53.1076355  30.5746536  46.2697029
  52.3006363  29.5296535  46.7477036  52.5406380  28.4996529  46.5277023
  51.1446381  29.8666534  47.4187050  50.4906387  29.0426540  47.6637039
  50.8246384  31.2316532  47.6637039  49.7676353  31.6446533  48.3767052
  49.6176376  32.6326523  48.5247040  49.0516357  30.9856529  48.6457024
  51.5586357  32.2216530  47.2897034  52.7436371  31.9386539  46.6207047
  53.4376373  32.8496513  46.2357025  55.6166382  28.8206539  46.6507034
  54.9276390  28.5606537  47.4547043  55.5116386  30.3486538  46.3327026
  55.4006386  30.9416523  47.2407036  56.6596375  30.9096527  45.7577057
  57.3356361  30.9056530  46.4407043  56.9416389  28.4576530  46.9587059
  57.5536385  28.7346535  46.2727051  35.8936386  30.8096523  36.7587051
  36.1066360  30.0196533  37.4787025  34.4626389  30.9056530  36.2887039
  33.8496361  31.4716530  36.9907036  33.9406357  29.6046524  36.1837044
  32.9866371  29.5816536  36.2867050  34.7106361  31.6246529  34.9777031
  35.0176353  32.6436539  35.2157059  33.5676384  31.4936523  34.0927048
  33.1266365  30.6406536  34.1107025  35.9706383  30.8346539  34.5177040
  35.6976357  29.9106541  34.0077057  36.7806358  31.5716534  33.3927040
  36.1416359  31.7186527  32.5227051  37.5886383  30.8856525  33.1407051
  36.6966362  30.4916534  35.5937042  36.4286385  34.4316521  40.1687050
  36.8466377  35.4956551  40.5337029  36.7076378  33.6916542  38.9407043
  37.5776367  33.9556541  37.8927040  37.3166389  32.9656525  37.0657043
  37.8766365  32.8566513  36.1487045  36.3646355  32.0606537  37.4387054
  35.9836388  32.5526543  38.7407036  34.9866371  31.9856529  39.5707054
  34.7176361  32.7446518  40.5687027  33.8296356  32.3026543  41.5037041
  33.2166367  31.5686531  41.1777039  33.6296387  32.9506531  42.2517052
  35.4286385  33.8786545  40.8697052  35.0876389  34.4846535  41.6017036
  37.2526360  33.9996529  32.7027054  37.9446373  35.1876526  33.2157059
  37.7306366  33.3966522  31.4277039  32.4986382  36.1386528  34.4977036
  31.4136372  36.5466537  33.5797043  33.3646355  37.2306519  35.1047058
  34.8696365  35.1016541  33.6467056  35.5576363  35.5546532  34.7507057
  35.0896378  36.1876526  35.3847046  36.5656357  35.5066528  34.7397041
  35.4816360  34.4446526  32.6897049  33.3736382  34.5216522  32.2637024
  32.4206390  34.4516525  31.7607040  33.5606384  35.1866531  33.4357033
  34.5716362  34.0166550  31.8247032  34.8286362  33.4676514  30.9317036
  37.2126389  32.8626518  33.7937050  31.9286366  35.1776543  35.6567039
  31.7996368  33.7016525  38.5157051  31.7526379  33.1036530  39.4257050
  30.4446373  34.4056549  38.3237038  30.6286373  35.4036522  37.9257050
  29.8836365  34.3556519  39.6617050  30.4476376  35.0086517  40.0817032
  29.8706379  33.4656525  37.3107033  29.1446381  34.0496521  36.7447052
  29.2156372  32.4176521  38.0247040  29.1416378  32.8156548  38.8957024
  30.9936371  33.0596542  36.4037056  30.7896366  32.0496521  36.0467033
  31.3656368  33.9566536  35.2417030  30.4916363  34.2846527  34.6787033
  32.1106377  33.4586525  34.6217041  32.0516357  32.9396515  37.3137054
  34.5916367  37.5126534  40.0607033  35.5836372  38.2276535  40.0567055
  34.1556358  36.4006538  39.2147026  34.7776375  35.7846527  38.1097031
  33.9726372  34.8376541  37.8277054  34.0956383  34.2406540  36.9357033
  32.9006386  34.7296524  38.6947060  32.9516373  35.7886543  39.5367050
  32.0756378  36.0916519  40.5307045  32.5096359  37.1556549  41.2697029
  31.7506371  37.6846542  42.2007027  30.9056377  37.2206535  42.5027046
  32.0836372  38.4646530  42.7497025  33.6666374  37.8546524  41.0577049
  33.9276390  38.5826530  41.7077026  46.0054932  30.6631775   7.0746884
  57.4396362  43.2466545  20.5267048  30.7976379  58.5186539  69.9447021
  22.9256363  28.6416531   6.4537039  24.5946369  50.9016533  33.2697029
  40.2676353  70.6746521  61.3757057  56.5346375  56.0816536  33.8807030
  38.1966362  41.2176514  51.8407059  46.4876366  37.7776527  30.8377037
  46.9286385  41.8286514  35.9697037  31.1396370  47.2846527  42.7097054
  38.0056381  38.4276543  37.3417053  18.7956371  14.9656534  16.5947037
  44.7266388  22.6256523  52.6517029  71.7886353   9.5456533   9.1487045
  12.2536373  51.8436546  63.8767052  63.4816360  45.0986519  40.9847031
  36.7166367  11.2526531  30.9137039  11.5876369  27.2896538  41.4307022
  48.9286385  39.2886543  55.6867027  37.6066360  24.2856541  40.0807037
  28.3616371  41.5266533  43.6927032  58.7276382  18.4006538  30.3317032
   9.8656368  42.9426537  42.6197052  52.3416367  10.3616533  59.8127060
  44.5786362  71.2266541  29.1547050  10.5566368  55.5756531  22.7367039
  18.1386375  10.8886528  12.0617037  19.3396378  20.0346527  13.4827042
  14.7236376  65.6696548  70.6327057  44.6186371  44.0936546  49.0097046
  22.7616367  25.2806530  13.7507038  42.2956390  32.4726524  48.3857040
  34.9476357  15.4246531  43.3167038  32.2286377  48.8216515  32.1067047
  45.9386368  39.7286530  43.2767029  22.4106369  61.2106514  37.5387039
  71.9526367  20.2126541  10.3567038  28.8336372  17.1426525  66.5747070
  45.3616371  56.7206535  30.0247040  46.4556389  19.7216530  41.8077049
  61.7816391  20.3526535  74.5167007  66.1686401  57.7696533  58.5797043
  42.5556374  23.5076523  52.8097038   7.1726370  33.9016533  36.3587036
  57.2306366  56.6926537  36.0767059  51.8926353  10.0206528  62.0787048
  69.9996338  22.1786537  39.7337036  18.8366375  56.3846550  72.2697067
  24.3266373  15.6716528  48.2857056  39.6016388  24.5226536  38.5327034
  20.0036373  17.7686539  13.9547043  22.1936378  26.4156532  43.0417023
  18.7756367  22.3966541  13.2087040  15.3376369  62.3316536   7.5147042
  10.2756376  57.8866539  48.6247025  44.0106354  15.4286528  57.3867035
  45.8036385  40.1366539  49.6217041  27.5946369  29.1106529  73.1257019
  36.5126381  73.5786514  28.3237038  75.1646347   9.4196529  42.5497055
  25.7096367  33.2386551  66.5627060   9.3266373  28.9966526  72.2737045
  52.2566376  20.7766533   5.0237041  12.5316372  64.5746536  66.9177017
  58.7296371  54.7196541  50.8917046  44.8026390   7.5946531  41.1387024
  42.4316368  39.6186523  36.0057030  21.0456371  30.0796528   6.6737041
  11.2746372  56.5606537  66.0277023  29.4276371  21.2936535  11.6547041
  67.7356339  14.7446527  74.9707031  35.9216385  14.0126534  41.5417023
  62.2516365  44.8346519  43.0497055  46.3876381  43.5516548  53.3197060
  20.9326363  34.2666550  21.9597034  41.3116379  14.7386532  43.1217041
  22.5616379  46.4476547  59.5267029  59.1406364  42.2506523  21.7827034
   6.3066373  41.3866539  45.2577057  30.1066380  52.8416519  67.4467010
  27.3046379  66.2956543  43.3017044  31.2156372  13.9336529  44.0927048
  18.1796379  13.2076530  11.6397038  26.5746365  16.2746525  67.0447006
  11.9776373  42.3686523  41.6167030  57.9196358  16.0806541  30.5377045
  25.6026363  71.9106522  33.9657059  54.7566376  30.2926540   8.9487038
  29.9806366  43.2856522  44.0667038  42.2056389  40.9186516  46.3017044
  10.7106371  66.9656525  12.0307045   8.2196369  52.7366524  25.8407040
  40.3636360  70.6666565  59.0517044  74.2646408  45.6466522  56.1807022
  52.9056358  48.1596527  22.9387035  20.9086380  27.4466534  10.6207037
  47.4686356  19.0586529  23.8227043  72.8656387   4.1786532  74.1407013
  19.0406380  10.8986530  14.2587042  36.8236389  29.7176533  15.4547043
  27.4336376  73.2746506  72.5917053  44.8476372  52.1446533  71.4367065
  52.7156372  63.9016533  60.0357056   6.3436370  13.4666529  12.6367044
  45.7216377  29.9096527  22.8717041  23.2086372  59.5026550  36.0217056
  37.9286385  62.8186531  65.1697006  13.8736372  14.1486530   7.2077041
  20.1236382  60.9756546  19.4377041  20.6426373  61.7406540  19.1927032
  20.7716370  60.2876549  19.5937042  20.2486382  60.9836540  19.4287033
  12.0096369  16.4126530  43.7807045  11.9436369  16.0256538  42.9077034
  11.1666374  16.2206535  44.1927032  11.9126368  16.3516541  43.7317047
  69.1926346  10.2166529  51.9607048  69.5226364  11.0256529  51.5687027
  69.9746399   9.6856527  52.1087036  69.3116379  10.2466536  51.9347038
  54.8536377  37.6286545  19.9447041  55.1856384  37.0476532  19.2607040
  55.5206375  38.3106537  20.0247040  54.9596367  37.6396523  19.8797035
  45.1286354  41.9016533   8.9697037  44.7856369  42.2056541   8.1297045
  45.0846367  40.9476547   8.9157038  45.0876389  41.8326530   8.8747044
  47.6976357  11.3506536   6.9197040  47.5456390  12.2506533   7.2077041
  47.1766357  10.8166533   7.5187039  47.6256371  11.3896532   7.0147042
  71.8796387  23.1906528  73.7987061  70.9416351  23.1286526  73.6197052
  71.9586334  23.9176540  74.4157028  71.7886353  23.2616539  73.8457031
  42.0136375  12.0916529  19.9897041  41.3546371  12.5056534  19.4317036
  42.4836388  12.8246536  20.3877048  41.9936371  12.2146530  19.9727039
  26.2876377   7.6996531  61.1787033  26.5466366   7.5946531  62.0947037
  27.0166378   8.1736536  60.7777023  26.3936367   7.7386532  61.2337036
  53.8056374  12.5436535  65.6947021  53.5456390  12.9686527  66.5117035
  53.2596359  11.7586536  65.6497040  53.7196388  12.5046530  65.7767029
  40.5366364  62.2886543  31.2727032  40.9106369  63.1476517  31.0757046
  40.3846359  62.3046532  32.2177048  40.5606384  62.3816528  31.3527050
  25.4066372  49.3636551  69.5617065  25.3016376  49.8656540  70.3697052
  24.5126381  49.1706543  69.2807007  25.3006363  49.3966522  69.6177063
  30.5816364  19.3626537  57.0307045  29.6406364  19.2216530  57.1287041
  30.6576366  20.2616539  56.7107048  30.4896374  19.4436531  57.0067024
  51.0046387  19.3026524  72.5577011  50.9296379  18.4156532  72.2057037
  50.1556358  19.4716530  72.9657059  50.9066391  19.2266541  72.5637054
  14.4056368  42.0966530  75.5067062  13.7756376  42.5576515  76.0607071
  15.2516375  42.2496529  75.9277039  14.4286375  42.1616516  75.6107025
  10.1836376  31.0256538  29.9187050  10.8836374  31.6366539  29.6897049
  10.2186375  30.9666538  30.8727036  10.2616367  31.0846539  29.9957047
  39.7656364  34.4416542   3.8987041  40.5586357  34.7576523   4.3307042
  39.0586357  34.6636543   4.5047040  39.7746353  34.4996529   4.0087042
  34.8946381  65.7376556  22.9007034  35.0276375  65.6296539  23.8427048
  34.0066376  65.4136505  22.7467041  34.8136368  65.6916504  22.9847050
  45.0326385  62.2956543  30.1397038  44.6576385  62.9126549  29.5117035
  44.3426361  61.6456528  30.2777042  44.9186363  62.2916527  30.0877037
  74.1536407  27.5276527  73.8077011  74.7056351  27.0676537  73.1757050
  74.7086334  28.2326527  74.1427078  74.2716370  27.5536537  73.7767029
  25.9636364  14.3486528  46.0897026  25.5596371  14.8926535  46.7657051
  25.2966366  13.6966534  45.8757057  25.8496380  14.3366528  46.1387024
  46.6576385  72.8006516  13.2367039  47.3776360  72.4826508  12.6927042
  46.6596375  73.7486496  13.1057043  46.7346382  72.8676529  13.1647043
  52.1156387  59.9506531  32.5177040  51.6846390  60.8026543  32.4467049
  52.1086388  59.7566528  33.4547043  52.0686378  60.0206528  32.6097031
  50.3726387   8.7046528  50.4567032  49.7776375   8.8176537  49.7167053
  50.5686378   7.7676530  50.4667053  50.3306389   8.6166534  50.3787041
  54.4326363  36.0716515  36.2427025  54.7216377  35.9416542  35.3397026
  54.5226364  35.2096519  36.6487045  54.4726372  35.9656525  36.1897049
  29.7186375  11.7806530   8.2177038  30.5246372  11.4446535   8.6087046
  29.0506363  11.1376534   8.4547043  29.7326374  11.6766529   8.2847042
  17.9066372  12.9046535  26.4387035  18.3246365  12.7236528  25.5967045
  18.6326370  12.9646530  27.0587044  18.0286369  12.8916531  26.4147034
  63.0786362   6.9066534  46.5827026  62.9266357   6.0396533  46.9587059
  64.0246353   7.0336533  46.6477051  63.1636391   6.8276534  46.6297035
  54.1616364  58.9436531  22.9927044  54.1926384  58.6286545  22.0897045
  54.2186356  59.8966522  22.9167042  54.1716385  59.0116539  22.8887043
  61.8406372  42.1526527  69.3977051  60.9526367  42.3546524  69.1047058
  61.7556381  41.3236542  69.8687057  61.7366371  42.0856514  69.4167023
  53.6116371  52.2806549  38.4767036  53.8026390  53.0606537  38.9987030
  52.6766357  52.1266518  38.6107025  53.5326385  52.3476524  38.5467033
  19.2356377  23.5696526  36.8657036  19.5346375  22.9336529  37.5167046
  19.6436367  24.3936539  37.1317024  19.3106365  23.5896530  36.9637032
  40.8286362  45.4596519  65.6797028  40.2886391  45.0216522  65.0217056
  41.6936378  45.0606537  65.5847015  40.8626366  45.3706551  65.5987015
  16.0566368  35.4106522  40.0257034  15.8966370  35.9736519  40.7837029
  16.9256363  35.0416527  40.1817055  16.1326370  35.4316521  40.1237030
  33.9566383  57.7146530  15.5877037  34.4716377  57.0416527  16.0327034
  33.9776382  58.4646530  16.1827049  34.0136375  57.7226524  15.6987038
  37.5696373  56.5166550  56.7957039  38.0136375  56.6476517  57.6327057
  37.8856354  57.2316513  56.2427025  37.6506386  56.6066513  56.8257027
  36.4006386  47.7646523  53.2407036  36.2146378  48.0656548  54.1307030
  36.4906387  46.8146515  53.3237038  36.3906364  47.6956520  53.3447037
  48.8216362   6.6246533  12.9667044  49.0906372   6.1106534  12.2057037
  49.1146355   7.5146532  12.7707043  48.8816376   6.6646533  12.8647041
  31.3026371   9.1866531  25.5347042  31.5506363   8.2636528  25.4697037
  32.0046387   9.5886536  26.0457039  31.4036369   9.1306534  25.5817032
  42.5696373  44.6726532  14.7247038  41.8716354  44.8116531  14.0827045
  42.7656364  43.7376518  14.6657038  42.5156364  44.5876541  14.6497040
  17.4406376  15.6686535   9.8327045  17.4966373  15.1296530  10.6227045
  18.2486382  15.4796534   9.3567038  17.5326366  15.5906534   9.8667040
  37.0936356  38.7196541  47.7847023  36.3976364  38.7356529  48.4427032
  37.3276367  39.6386528  47.6607056  37.0446358  38.8196526  47.8417053
  41.6106377  26.8476524  66.0477066  41.9116364  27.7326527  65.8457031
  42.3326378  26.2806530  65.7757034  41.7196388  26.8816528  65.9977036
  22.8546371  30.7666531  35.5257034  23.8086376  30.7016525  35.5807037
  22.5426369  30.4226532  36.3627052  22.9236374  30.7226524  35.6207047
  51.2266388  62.0756531  36.7797050  51.5416374  62.0886536  37.6837044
  51.8306389  62.6476517  36.3077049  51.3246384  62.1376534  36.8257027
   4.4606371  66.6346512  35.1157036   4.0306373  66.7616501  35.9617043
   4.0506372  67.2796555  34.5397034   4.3716373  66.7166519  35.1447029
  42.8496361  43.8996544  22.2647038  43.2926369  44.2876549  23.0197048
  43.3076363  44.2626534  21.5057049  42.9456367  43.9796524  22.2637043
  21.0576363  72.9956512  28.9907036  21.7426376  73.6586533  28.8937035
  21.4356365  72.3456497  29.5817032  21.1716366  72.9976501  29.0437050
  30.6986370  62.9256516  29.0707035  30.6096363  62.5966530  29.9657040
  29.8616371  62.7176514  28.6547050  30.5996380  62.8676529  29.1217041
  25.1696377   5.1926532  34.0397034  25.9066372   5.4776530  33.4987030
  25.4256363   4.3256531  34.3547058  25.2756367   5.1306534  34.0157051
  58.6956367  17.2366524  73.5057068  59.3646355  16.6236534  73.1997070
  57.9566383  17.0996532  72.9127045  58.6886368  17.1566525  73.4097061
  26.7716370  40.5996513  18.8597050  26.8616371  41.2656517  18.1777039
  27.0346375  39.7836533  18.4347038  26.8096371  40.5836525  18.7417049
  16.7616367  33.5886536  66.1977005  16.7716370  34.4516525  65.7837067
  17.5856380  33.5456543  66.6827011  16.8506374  33.6766548  66.2057037
  38.1016388  14.6346531  71.0367050  38.1716385  13.6946535  70.8677063
  37.3246384  14.7216530  71.5877075  38.0266380  14.5436535  71.0767059
  74.7356339  25.8276539   4.1347041  75.4386368  26.2336540   3.6267042
  73.9956360  25.7886524   3.5297041  74.7316360  25.8666534   4.0157042
  66.3276367   9.1166534  49.4437027  65.5656357   8.9016533  49.9817047
  65.9946365   9.7336531  48.7917023  66.2106400   9.1596537  49.4317055
  70.6266403  12.8476534  17.1267033  70.8936386  12.5226536  17.9867039
  71.1216354  13.6596537  17.0137043  70.7076340  12.8996534  17.2057037
  70.3896408  51.5566521  43.0957031  69.7736359  52.1166534  42.6237030
  70.2906342  50.6956520  42.6897049  70.3136368  51.5246544  43.0027046
  44.6266365  13.7576532  36.9217033  45.5166359  13.7876530  36.5707054
  44.6746368  13.1296530  37.6427040  44.7266388  13.6936531  36.9617043
  67.8756409  21.7936535  70.8657074  68.3726349  21.7556534  70.0487061
  68.2256393  21.0756531  71.3937073  67.9656372  21.7126541  70.8347015
  46.6236382  73.1356506  16.0547047  45.7356377  72.8046570  16.1887035
  46.8196373  72.9326553  15.1397038  46.5496368  73.0786514  15.9707041
  29.2216377  17.7426529  15.1057043  29.7516365  17.2386532  15.7227039
  29.8606377  18.1856537  14.5467043  29.3466377  17.7356529  15.1117039
  15.7236376  33.8616524  46.3077049  15.2956371  33.0076523  46.2437057
  15.5116367  34.1716537  47.1877060  15.6556368  33.8036537  46.3947029
  57.9926376  10.5776529  72.0287018  57.4226379   9.8306532  71.8447037
  58.7866364  10.1886530  72.3947067  58.0156364  10.4566536  72.0477066
  37.1066360  25.5636539  66.9317017  36.7306366  24.6836529  66.8957062
  36.7076378  25.9626541  67.7047043  37.0236359  25.5126534  67.0097046
  13.0136375  16.9096527  67.6547012  13.8306370  16.8636532  68.1497040
  12.4406376  16.2696533  68.0767059  13.0396376  16.8366528  67.7517014
  44.5616379  56.8946533   4.1457043  44.2816391  56.7876549   5.0547042
  45.4136391  56.4606514   4.1037040  44.6226387  56.8366547   4.2387042
  63.9796371  13.3956528  24.8217049  63.8026390  12.5096531  25.1377048
  63.4666367  13.4706535  24.0177040  63.9056358  13.3096533  24.7697048
  44.2526360   9.4516535  72.9817047  44.7746353   9.9326534  72.3387070
  44.4566383   9.8706532  73.8177032  44.3296356   9.5476532  73.0017014
   7.4446373  30.3786526  70.1757050   7.0146370  30.8136539  70.9127045
   8.0536375  29.7636528  70.5827026   7.4636374  30.3596535  70.2977066
  21.9696369  54.1236534  71.5887070  22.3686371  54.8396530  72.0827026
  21.1146374  54.4626541  71.3237076  21.9206371  54.2356529  71.6137009
   6.4466372  30.5686531  11.2777042   6.0976372  31.4566536  11.3577042
   6.2256374  30.3036537  10.3857040   6.3866372  30.6356525  11.1907043
  21.1706371  55.8496513   7.5027041  20.7196369  55.0106544   7.4057040
  21.0056381  56.1066513   8.4097042  21.1046371  55.7876549   7.5887041
  34.4856377  41.4116516  19.4817047  33.9256363  41.1086540  20.1957035
  34.3736382  42.3616524  19.4757042  34.4146385  41.4806519  19.5567036
  28.3236370  47.0696526   7.5327039  27.9976368  47.8946533   7.1727042
  29.1186371  47.3126526   8.0077038  28.3736382  47.1836548   7.5447040
   9.8446369  53.8586540  66.5877075  10.3396368  54.6756516  66.5217056
   8.9626369  54.1326523  66.8407059   9.8036375  53.9756546  66.6077042
  46.9236374  45.9696541  16.2027035  46.9406357  45.0306549  16.3867035
  46.0126381  46.2256546  16.3487034  46.8286362  45.8966522  16.2377033
  19.3936367  39.0746536  46.9687042  19.3316364  38.8396530  47.8947029
  19.6346378  40.0006523  46.9727058  19.4126377  39.1486549  47.0677032
  27.6106377  63.0376549  31.7607040  27.5296364  63.9686546  31.5537033
  28.3726368  62.9866524  32.3377037  27.6836376  63.1316528  31.7997036
  60.5916367  20.3246536  24.1777039  61.0136375  20.6096535  23.3667049
  60.3766365  19.4046535  24.0257034  60.6136360  20.2576523  24.0747032
  68.6466370  66.4466553   6.7617040  68.5416336  67.1736526   6.1477041
  68.9786377  66.8536530   7.5617042  68.6706390  66.5676498   6.7817039
  72.4876404  38.9636536  62.6507034  73.3196335  38.9056549  63.1207047
  72.2466354  38.0536537  62.4777031  72.5506363  38.8606529  62.6817055
  24.1006374  30.4386539  31.9567032  24.5336380  30.8906536  32.6807022
  23.2316380  30.2226524  32.2937050  24.0546379  30.4636536  32.0697060
  65.3786392   4.9756532  15.4807043  65.8666382   5.6766534  15.9127045
  65.5306396   4.2056532  16.0277042  65.4466400   4.9686532  15.5847044
  57.8726387  54.0146523  56.1477051  58.5246353  53.5906525  56.7057037
  57.9756355  53.5926514  55.2947044  57.9536362  53.9246521  56.1157036
  74.5106354  46.3916550  14.5237045  74.2496338  45.4706535  14.5017042
  73.7666397  46.8416519  14.9247046  74.4036407  46.3416519  14.5637045
  28.6036377  24.1506538  39.9427032  28.2416363  23.5766525  40.6187057
  27.9516373  24.8446541  39.8437042  28.4956379  24.1636524  40.0047035
  65.4696350  46.9106522  54.9047050  66.3716354  46.6876526  54.6757050
  65.3436356  47.7906532  54.5497055  65.5526352  46.9806519  54.8427048
   9.8276377  45.2736549  17.5897045  10.3766375  44.9226532  16.8887043
   9.0936375  45.6856537  17.1347046   9.8076372  45.2806549  17.4667034
  49.1646385  58.6436539  25.7567043  49.6136360  59.3016548  25.2267036
  49.5616379  57.8126526  25.4937038  49.2546387  58.6246529  25.6717033
  11.2476368  21.1666527  32.4577026  11.3136368  20.2746525  32.7987022
  10.6436377  21.6086540  33.0557022  11.1896372  21.1186523  32.5577049
   4.3066373  21.8696537  40.1057053   3.4266372  22.1546535  39.8607025
   4.5916371  21.3206539  39.3747025   4.2426372  21.8416538  40.0017052
   6.1846371  65.4046555  59.0187035   6.5266371  64.7276535  58.4347038
   5.7826371  64.9196548  59.7387047   6.1786370  65.2806549  59.0337029
   9.9856377  55.1516533  69.9857025  10.0296373  56.0656548  69.7067032
  10.7366371  55.0426521  70.5687027  10.0706367  55.2376518  70.0177078
  16.2816372  58.1866531  47.0417023  15.4086370  57.8456535  47.2387047
  16.1446381  58.7906532  46.3117027  16.1736374  58.2146530  46.9847031
  61.3606377  16.6096535  51.8677025  61.3876381  17.5276527  52.1387024
  60.9886360  16.1496525  52.6207047  61.3236389  16.6586533  51.9767036
  40.1596375  54.2266541  61.2647057  41.0906372  54.0426521  61.1437035
  40.1286354  55.1506538  61.5147057  40.2556381  54.3056526  61.2787056
  35.2216377  10.2236528  74.0427017  36.1116371  10.5616531  73.9467010
  34.6656380  10.8966532  73.6487045  35.2566376  10.3316536  73.9907074
  68.9406357   3.6956532  55.3507042  69.4916382   3.0476532  54.9107056
  68.8286362   4.3916531  54.7037048  68.9876404   3.7006533  55.2347031
  22.3686371  26.7056541  26.5997047  21.5046368  26.7796535  26.1947041
  22.8146381  26.0286541  26.0907040  22.3246365  26.6416531  26.5017033
  16.9976368  50.4406548  55.2607040  17.0666370  50.6426544  56.1937027
  16.0706367  50.5656548  55.0567055  16.9056377  50.4756546  55.3387032
  11.7636375   5.4036531   7.3777041  11.6666374   5.8166533   6.5197039
  10.9166374   4.9886532   7.5417042  11.6626368   5.4036531   7.3037043
  67.1586380  20.3606529  67.5007019  67.7536392  21.0816536  67.7047043
  66.3746338  20.5436535  68.0187073  67.1386337  20.4566536  67.5777054
  35.7096367  66.5246506  72.6837006  36.6506386  66.4006500  72.5627060
  35.3266373  66.2846527  71.8397064  35.7696381  66.4856567  72.5807037
  11.6836376  12.2456532  38.2947044  11.8926373  12.4056530  39.2147026
  11.8026371  11.3016529  38.1827049  11.7186375  12.1616535  38.3807030
  47.1286354  22.9366531  62.8927040  46.8926353  22.0306530  63.0927048
  47.9636383  23.0716534  63.3407059  47.1926384  22.8546524  62.9617043
  58.6156387  72.8656540  25.7067032  57.9256363  73.1746521  25.1207047
  59.4286385  73.1546555  25.2927036  58.6286354  72.9296570  25.5997047
  71.1666336  31.6346531  55.3317032  71.1786346  32.2976532  56.0227051
  71.6616364  30.9016533  55.6947060  71.2206345  31.6276531  55.4447060
  28.1376381  65.9286499  70.2967072  28.1156368  66.8066559  70.6777039
  28.2516365  66.0766525  69.3587036  28.1476364  66.0376511  70.2377014
  36.6416359  35.3516541  49.0827026  36.7306366  36.1446533  49.6127052
  35.9676361  34.8396530  49.5297050  36.5796356  35.3816528  49.1867027
  67.8586349   7.4616532  19.1657047  68.7726364   7.2316532  18.9937038
  67.6566391   7.0306530  19.9957047  67.9346390   7.3916531  19.2357044
  19.8806381  56.3336525   9.9837046  19.9006367  56.2126541  10.9337044
  19.6566372  57.2566528   9.8647041  19.8586369  56.4186516  10.0727043
  23.6556377  36.9906540  19.5157032  24.0856380  37.8286514  19.3417034
  23.1856365  37.1296539  20.3377037  23.6516380  37.0946541  19.5847034
  27.6396370  22.5156536  42.1447029  26.7956371  22.6446533  42.5777054
  28.2626381  23.0036526  42.6827049  27.6156368  22.5816536  42.2477036
  73.7546387  34.6826515  67.8217010  74.0136337  35.3506546  67.1857071
  72.8466339  34.8966522  68.0367050  73.6856384  34.7766533  67.7767029
  59.7126389  45.1146545  60.9677048  59.5456390  45.6116524  60.1667023
  60.3266373  45.6576538  61.4617043  59.7606354  45.2256546  60.9347038
  70.8126373  70.1106567  37.7017059  70.6536407  69.3686523  37.1187057
  70.6776352  70.8816528  37.1507034  70.7806396  70.1136551  37.5807037
  21.5046368   9.2006531  22.4097042  21.1046371   9.4196529  21.5687046
  21.9896374   8.3926535  22.2407036  21.5136375   9.1376534  22.3027039
  16.8856373  54.5156517  70.6557007  17.4786377  55.1406517  71.0717010
  16.8786373  53.7626534  71.2467041  16.9476376  54.5026550  70.7637024
  49.5946388  55.4156532  17.9297047  48.6566391  55.5666542  17.8087044
  49.9316368  55.2866516  17.0437050  49.5306358  55.4186516  17.8227043
  51.9186363  66.9136505  49.3697052  52.4756355  66.3516541  49.9087029
  51.2606354  67.2526550  49.9767036  51.9076385  66.8896561  49.4917030
  27.4156380  23.6866531  18.0997047  27.3476372  23.5276527  17.1577034
  27.2746372  22.8276539  18.4977036  27.3936367  23.5776539  18.0417042
  42.9876366  56.4446526  19.0027046  43.4266357  57.2646523  19.2277050
  43.3726387  55.7966537  19.5937042  43.0756378  56.4626541  19.0897045
  37.9406357  70.3246536  53.4517059  38.7536354  70.8296509  53.4647026
  37.3196373  70.8836517  52.9837036  37.9606361  70.4386520  53.4027023
  73.4146347  52.0366516  71.8447037  73.6836395  52.5086517  71.0567017
  73.3896408  52.7056541  72.5287018  73.4406357  52.1576538  71.8337021
  63.3836365  62.3416519  50.7227058  62.9326363  61.6956520  50.1787033
  64.2936401  62.0466537  50.7417030  63.4326363  62.2416534  50.6667023
  73.8746338  32.4246521  57.4867058  73.2066345  32.0216522  58.0407028
  74.3126373  31.6866531  57.0627060  73.8506393  32.3026543  57.5007057
  71.6176376  65.3286514  11.5027037  70.8366394  65.8466568  11.7007046
  72.2706375  65.6306534  12.1337042  71.6036377  65.4166565  11.5917044
  32.2016373  25.2866535  55.6127052  31.3046379  25.3796539  55.2917023
  32.1366386  25.4466534  56.5537033  32.0986366  25.3136539  55.6787033
  56.2196388  69.7686539  29.3297043  55.5686378  69.9836502  29.9967041
  57.0466385  69.7146530  29.8097038  56.2386360  69.7856522  29.4517040
  24.0066376  18.3166523  66.4837036  24.4286366  17.4716530  66.6407013
  23.7356377  18.2826538  65.5657043  24.0226364  18.2226524  66.4027023
   7.1396370  55.2766533   8.7777042   6.3226371  54.9066544   9.1117039
   6.8726373  55.8156548   8.0337038   7.0246372  55.2946548   8.7347040
  21.8106365  54.1796532  50.4057045  22.3436375  53.4526520  50.7297058
  21.7736378  54.0456543  49.4587059  21.8636379  54.0876541  50.3397026
  40.5236359  60.1136551  53.8577042  40.6236382  61.0656548  53.8247032
  40.6796379  59.8256531  52.9587059  40.5506363  60.1846542  53.7587051
  57.8256378  29.4136524  71.4817047  57.6746368  29.0206528  72.3407059
  58.7596359  29.6196537  71.4727020  57.9086380  29.3936539  71.5727005
  25.4606380  65.2536545  35.2567024  25.0686378  65.2416534  36.1297035
  25.9576378  66.0716553  35.2287025  25.4716377  65.3396530  35.3467026
  51.5056381  37.4906540  64.4717026  52.3336372  37.2856522  64.0377045
  51.7586365  37.7606544  65.3547058  51.6206360  37.4976540  64.5197067
  14.2156372  46.6076546  24.4077034  14.0796375  46.2506523  25.2857037
  14.3896370  45.8406525  23.8617039  14.2196369  46.4876518  24.4437046
  61.0406380  37.9746513  61.3127060  60.2636375  38.4326515  61.6327057
  61.6766357  38.6706543  61.1467056  61.0256386  38.0976524  61.3297043
   6.5696373  54.8676529  62.0227051   7.1186371  55.6506538  62.0007057
   5.9626374  54.9796524  61.2917023   6.5636373  54.9626541  61.9427032
  27.7636375  65.1466522  46.3107033  27.5626373  65.3206558  45.3907051
  27.1146374  64.4966507  46.5787048  27.6736374  65.0956497  46.2407036
  31.0186367  13.6186533  53.5277023  30.5576363  13.4926529  54.3577042
  31.6836376  14.2786531  53.7217026  31.0396366  13.6756535  53.6377029
  14.4916372  57.2506523   8.2237043  14.9086370  58.1076546   8.3097038
  13.5816374  57.4476547   8.0007038  14.4386368  57.3626518   8.2097044
  36.4116364  62.8086548  56.1987038  35.6146355  62.9676514  55.6917038
  37.1166382  62.8376541  55.5527039  36.4016380  62.8286514  56.0757027
  71.5026398  11.7746534   5.5237041  72.3276367  11.3006535   5.4217043
  71.7006378  12.4696531   6.1507039  71.6116409  11.7986536   5.5797043
  37.4146385   5.4666533  51.3827057  37.9276390   5.2276530  52.1547050
  37.2386360   4.6336532  50.9447060  37.4506378   5.3526530  51.4177055
  40.7676353  72.6826553  75.5597076  41.3746376  71.9606552  75.7177048
  40.6996384  72.7346497  74.6057053  40.8246384  72.6116562  75.4747009
  59.1836357  52.4526520   3.5667040  59.3636360  51.5126534   3.5867040
  59.1586380  52.7116547   4.4877043  59.2006378  52.3796539   3.6667042
  42.6186371  10.0656528   9.6457043  42.8326378  10.0676537  10.5787039
  43.1006355   9.3176537   9.2917042  42.6926384   9.9856529   9.7077045
  18.2816372  38.4806519  31.8087044  18.9406376  38.6066513  32.4917030
  18.1876373  37.5306549  31.7397041  18.3416367  38.3926544  31.8747044
  42.9716377  17.7496529  19.2287045  42.9616356  18.7066536  19.2477036
  43.7526360  17.5086536  19.7267036  43.0536385  17.8256531  19.2837048
  58.2126389  27.3816528  42.2207031  58.7276382  28.0906525  42.6057053
  57.4886360  27.8246536  41.7787056  58.1906357  27.5046539  42.2147026
  23.5926380  37.7286530  12.8607044  24.2286377  38.0266533  13.5107040
  23.1226368  37.0166550  13.2937040  23.6106377  37.6846542  12.9757042
  71.6486359  43.8726540   6.4307041  71.8086395  44.7306519   6.0377040
  72.5216370  43.5096550   6.5787039  71.7586365  43.9256516   6.4037042
  73.0136337  66.7816544  72.3687057  72.6646347  66.0016556  72.8007050
  73.6876373  67.1046524  72.9667053  73.0486374  66.7326508  72.4787064
  37.0156364   9.7936535  32.3797035  37.3466377   9.9446535  33.2657051
  36.7796364   8.8666534  32.3667030  37.0256386   9.7116528  32.4727058
  45.0996361   9.9046535  54.3357048  44.5526390  10.2636528  53.6377029
  45.9606361  10.2956533  54.1907043  45.1326370   9.9846535  54.2457047
  62.2856369  66.5706558  34.3207054  62.9256363  66.9776535  34.9037056
  61.4696388  67.0376511  34.4977036  62.2666359  66.6636505  34.4017029
  63.3256378  16.4636536   8.0157042  63.0816383  15.7466536   8.6017036
  62.5546379  17.0306530   7.9977040  63.2166367  16.4476528   8.0757046
  30.3406372  15.5126534  51.7757034  29.4026375  15.6356535  51.6257057
  30.3876381  14.9326534  52.5357056  30.2456379  15.4636536  51.8407059
  45.8976364  62.2056541  37.5997047  46.7186356  62.4956551  37.2027054
  45.9416389  61.2506523  37.5737038  45.9896355  62.1346550  37.5547028
   6.6926370  42.3916550  65.1697006   7.1266370  41.5516548  65.0177078
   6.8196373  42.8776550  64.3547058   6.7526374  42.3536530  65.0667038
  43.6296387  26.2996540  36.1797028  42.7276382  26.1006527  35.9267044
  43.7376366  27.2266541  35.9687042  43.5446358  26.3776531  36.1297035
   5.5746374  59.6036530  45.1467056   5.5846372  59.2726517  46.0437050
   4.9676371  60.3436546  45.1707039   5.5106373  59.6476517  45.2447052
   3.9136372  71.0046539  44.7637024   4.2636371  70.4046555  45.4217033
   4.6836371  71.3136520  44.2867050   4.0326371  70.9736557  44.7827034
  13.4766369  28.3916531  69.0707016  14.3736372  28.6856537  69.2277069
  13.5696373  27.6356525  68.4907074  13.5816374  28.3416538  69.0257034
  27.9716377  39.0066528   4.7307043  27.7046375  38.0946541   4.6177039
  27.4346371  39.3256531   5.4557042  27.8856373  38.9436531   4.7957039
  75.1006393   7.1036534  21.2697048  75.7076340   6.4036531  21.5077038
  75.3606339   7.3556533  20.3837032  75.1936340   7.0556531  21.2007046
  26.5606365  10.8456535  25.8057041  26.9586372  10.4906530  26.5997047
  26.8506374  10.2576532  25.1087036  26.6346378  10.7446527  25.8157043
  48.3526382  12.9806528   9.7277040  47.6396370  13.4516535   9.2967043
  49.1066360  13.1086531   9.1527042  48.3566360  13.0446529   9.6207037
  71.3856354  59.9006538  73.1127014  71.4206390  60.7836533  73.4797058
  72.2996368  59.6816521  72.9297028  71.4866409  59.9716530  73.1317062
  19.0516376  36.1186523  23.6137047  19.5516376  35.5886536  22.9937038
  19.4556370  35.9406548  24.4627037  19.1476364  36.0436516  23.6377048
  62.6936378  37.2006531  53.4037056  62.8496361  38.1126518  53.1587029
  62.5246353  37.2316513  54.3447037  62.6926384  37.3016548  53.4777031
  38.6626358  63.0016518  19.1937046  39.1776390  62.6826515  18.4517040
  37.8326378  63.2796516  18.8067036  38.6296387  62.9976540  19.0727043
  74.6546402  13.3646536  35.5237045  74.5226364  12.5716534  36.0427055
  73.8726349  13.4256535  34.9757042  74.5576401  13.2866535  35.5207024
  64.9196396  44.5486526  22.4347038  65.8036346  44.7406540  22.1247044
  64.9606400  44.6926537  23.3807049  65.0176392  44.5846519  22.5027046
  62.2576370  26.4676533  63.5857048  63.0546379  26.0986538  63.2037048
  61.6026382  25.7776527  63.4867058  62.2726364  26.3546524  63.5347023
  53.3166389  21.5416527  25.3787041  52.6296387  22.1026535  25.0177040
  53.7376366  21.1556530  24.6117039  53.2876358  21.5606537  25.2587032
  58.4836388  27.2416534   4.4387040  58.7396355  28.1576538   4.5437040
  59.1196365  26.8846531   3.8187041  58.5786362  27.3016529   4.3837042
  41.5906372  34.0426521  10.7487040  42.5426369  34.1386528  10.7227039
  41.2956390  34.7446518  11.3287039  41.6606369  34.1276550  10.8077040
  56.3926353  59.7866516  28.0947037  56.6266365  58.9526520  28.5007038
  55.4666367  59.6926537  27.8717041  56.3186378  59.6876526  28.1147041
  20.1406364   4.1586533   8.6087046  20.9596367   4.2476530   8.1227045
  19.5066376   4.6706533   8.1067038  20.1606369   4.2226534   8.5037041
  52.8966370  13.4026527  55.0587044  52.3356361  12.9396534  54.4367027
  52.4516373  13.3046532  55.9007034  52.7896385  13.3426533  55.0827026
  26.5566368  42.4416542  54.1277046  25.9966373  42.4466515  53.3507042
  26.2056370  43.1396523  54.6797028  26.4596367  42.5166550  54.1037025
  35.4916382  25.5276527  20.3397045  35.6036377  26.1216526  21.0827045
  36.1206360  25.8366528  19.6887035  35.5706367  25.6236534  20.3497047
  26.7436371  16.6966534  34.7557030  27.3376369  16.9146538  34.0387039
  26.2866364  17.5156536  34.9467049  26.7576370  16.8066540  34.6997032
  48.0286369  65.8536530   3.4477041  47.8456383  65.1396561   2.8377042
  47.8946381  65.4686508   4.3137040  47.9946365  65.7366562   3.4747040
  21.7406368  40.7466545  12.3917046  22.0956364  39.9856529  11.9327040
  21.3346367  41.2736549  11.7037039  21.7356377  40.7216530  12.2697039
  32.5426369  19.0556526  54.7067032  32.3206367  19.3466530  55.5917053
  31.6966381  18.9476528  54.2717056  32.4286385  19.0746536  54.7547035
  10.6956367  45.6406517  12.0347042   9.8866367  46.0416527  11.7147045
  10.4876375  44.7096519  12.1107044  10.5866375  45.5846519  12.0087042
  64.5756378  67.0696564  12.7447042  64.6556396  66.1166534  12.7787037
  64.1816406  67.3076553  13.5837040  64.5426407  66.9936523  12.8377037
  19.9046364  64.6696548  35.3217049  18.9886379  64.9486542  35.3247032
  20.3556366  65.3306503  34.7977028  19.8546371  64.7696533  35.2667046
  42.9476357  51.5406532  33.3387032  43.5416374  50.7926521  33.3967056
  42.4376373  51.3806534  32.5447044  42.9566383  51.4436531  33.2607040
  43.8816376  22.3366528  34.2307053  43.0766373  22.2566528  34.7427025
  43.6746368  22.9856529  33.5587044  43.7736359  22.3976536  34.2137032
  36.9546356  40.9206543  10.4037037  36.2036362  41.2366524   9.9017038
  36.6976357  40.0456543  10.6937037  36.8476372  40.8606529  10.3817043
  74.2936401  12.1636534  51.5837059  73.9446335  12.1306534  50.6927032
  75.2426376  12.1886530  51.4687042  74.3576355  12.1626530  51.4757042
  11.1046371  16.6736526  71.6007004  10.9536371  17.5846539  71.8507004
  10.3806372  16.4636536  71.0107040  11.0116367  16.7486534  71.5637054
  48.4046364  62.9936523  37.0777054  48.4506378  63.8906517  36.7447052
  49.3066368  62.6766548  37.0397034  48.5056381  63.0556526  37.0377045
  48.6676369   5.1366534  32.6877060  49.5656357   5.4626532  32.6237030
  48.4506378   5.2136531  33.6167030  48.7406387   5.1796532  32.7797050
  46.7386360  47.3126526  46.0957031  47.3346367  47.8646545  45.5897026
  45.9186363  47.3296547  45.6017036  46.7146378  47.3726540  45.9887047
  74.4706345  48.0026550  26.0207043  73.7396393  47.6096535  25.5437050
  75.2396393  47.5146523  25.7247047  74.4746399  47.9086533  25.9377041
  35.4416389  30.7016525  23.0197048  36.1616364  30.0776539  22.9287033
  34.6616364  30.2076530  22.7687035  35.4356384  30.5826530  22.9837036
  61.3286362  40.3146515  33.4897041  61.8326378  39.5046539  33.5597038
  61.9686356  41.0096550  33.6437035  61.4506378  40.3026543  33.5137024
  60.5796356   5.3606534  67.8477020  61.1266365   5.8696532  67.2487030
  59.7026367   5.7276530  67.7417068  60.5446358   5.4536533  67.7727051
  64.4656372  68.1576538  10.2547045  65.0356369  67.5886536   9.7367039
  64.5656357  67.8436508  11.1527042  64.5366364  68.0636520  10.2947044
  30.9436378  18.0226536  25.9487038  31.6816368  18.3096523  26.4877033
  31.2816372  18.0336533  25.0537033  31.0586376  18.0546532  25.9107037
  48.6876373  62.0806541  14.1977043  48.6816368  62.5616531  13.3707037
  47.8406372  62.2816544  14.5977039  48.5966377  62.1536522  14.1527042
  36.7886391  18.7536526  21.3277035  36.7296371  19.6536541  21.0077038
  35.9876366  18.3336525  21.0147038  36.6966362  18.8046532  21.2607040
  43.8766365  34.7796516   4.6277041  43.5126381  33.9796524   4.2477040
  43.1716385  35.1276550   5.1727042  43.7626381  34.7316513   4.6457043
  51.1616364  54.5446548  24.7707043  51.8026390  55.2536545  24.7237034
  51.5536385  53.8336525  24.2647038  51.2716370  54.5446548  24.7117043
  34.0856361  50.5916519   8.2027044  33.9286385  51.5036545   8.4477043
  34.9246368  50.6076546   7.7427039  34.1586380  50.6906548   8.1797037
  23.9946365  10.9676533  54.2347031  24.3926373  10.4056530  53.5697060
  23.3336372  11.4706535  53.7587051  23.9666367  10.9606533  54.1127052
  69.5146408  59.7836533  18.6307049  68.6916351  59.3716545  18.3687038
  69.7506409  60.3406525  17.8887043  69.4516373  59.7996521  18.5237045
  12.3656368  27.5846539  58.4447060  11.4956369  27.6136532  58.8447037
  12.3706369  28.3196526  57.8307037  12.2726374  27.6656532  58.4217033
  11.8636370  66.0446548  28.6557045  11.2796373  66.7786560  28.4647045
  11.6756372  65.4036560  27.9707050  11.7816372  66.0546570  28.5627041
  49.8546371  39.6936531  33.2767029  49.5916367  38.9256516  33.7857056
  50.6556358  39.9996529  33.7027054  49.9116364  39.6446533  33.3767052
  27.7656364  36.4066544  20.0877037  27.5246372  35.5186539  19.8237038
  27.7546368  36.9096527  19.2737045  27.7386379  36.3656540  19.9727039
  11.4406376  58.6496544  62.4207039  10.5426369  58.6036530  62.7497025
  11.5236368  57.8886528  61.8457031  11.3536367  58.5636520  62.3947029
  47.8336372  65.6906509  42.6967049  47.3386383  65.1856537  42.0517044
  48.1116371  66.4746552  42.2227058  47.8106384  65.7206497  42.5777054
   8.7926369  16.3246536  70.1097031   8.5446367  17.1766529  70.4687042
   8.1316376  15.7206535  70.4467010   8.6956367  16.3516541  70.1837006
  18.8806381  26.0116539  19.9227047  18.5796375  25.6856537  19.0747032
  18.1876373  25.7636528  20.5347042  18.7746372  25.9506531  19.8977032
  53.6566391  24.6966534  41.3067055  54.4686356  24.5046539  41.7757034
  53.2386360  25.3856525  41.8237038  53.6986389  24.7496529  41.4117050
  26.5296364  48.0856514  12.8097038  27.4216366  47.7936516  13.0007038
  26.0236378  47.2766533  12.7367039  26.5706367  47.9686546  12.8217039
  67.3466339  45.4896545  20.6217041  67.5506363  45.5536537  19.6887035
  67.6876373  46.3006516  20.9987049  67.4046402  45.5826530  20.5627041
  15.0656376  50.6706543  47.6087036  14.7776375  50.6986542  48.5207024
  14.3426371  51.0586548  47.1167030  14.9576368  50.7146530  47.6537056
  43.3736382  10.6796532  28.0527039  43.2516365  10.1656532  27.2547035
  42.7266388  11.3826532  27.9867039  43.2916374  10.7006531  27.9607048
  52.6196365  31.5986538  31.4317036  53.0596390  32.4276543  31.2437038
  51.9276390  31.5396538  30.7737045  52.5926361  31.6806526  31.3417034
   6.0836372  29.8276539  53.6197052   6.9846373  30.1456528  53.6877060
   5.9516373  29.6816540  52.6827049   6.1656370  29.8466530  53.5267029
  25.7366371  10.4466534  10.7597036  25.8036366  11.3966532  10.6677036
  24.7976379  10.2786531  10.8417044  25.6436367  10.5296535  10.7587042
  51.7466354  35.0566521  21.3297043  51.7146378  35.9706535  21.0467033
  52.5916367  34.7376518  21.0147038  51.8326378  35.1206551  21.2667046
  31.8096371  56.1016541   6.4317040  31.8936367  56.9326515   5.9637041
  32.6216354  56.0256538   6.9327040  31.9056377  56.1816521   6.4357042
  57.1246376  22.9026527  48.5147057  57.8056374  23.5586529  48.3647041
  56.8776360  22.6096535  47.6377029  57.1706390  22.9416523  48.4047050
  24.2616367  37.1466522  26.3867035  24.5006371  36.4666519  27.0177040
  24.4706364  37.9686546  26.8307037  24.3096371  37.1616516  26.5017033
  22.1076374  26.1456528  55.6207047  21.9136372  26.7726536  54.9237022
  21.3146381  25.6156540  55.6937027  22.0026379  26.1566525  55.5537033
  47.8106384  11.1406536  53.9857025  47.5476379  11.8846531  54.5277023
  47.3536377  11.2756529  53.1557045  47.7336388  11.2346535  53.9547043
  64.0946350  11.9816532  42.5037041  64.0236359  12.5736532  43.2527046
  63.1896362  11.8346529  42.2277031  63.9906387  12.0296535  42.5547028
  74.4336395  60.0706520  37.3377037  74.1896362  59.3296547  37.8927040
  74.8716354  59.6736526  36.5857048  74.4546356  59.9496536  37.3167038
  36.3876381  63.4886551  22.3867035  37.1646385  63.7496529  21.8907032
  35.8346367  64.2706528  22.3927040  36.4116364  63.6006546  22.3337040
  24.9086380  27.7016525  34.8957024  25.0166378  28.5736523  34.5177040
  25.6076374  27.6336536  35.5447044  24.9946365  27.7876530  34.9247055
   7.5686374  13.8646536  64.8707047   6.9786372  13.3536530  65.4247055
   8.4086370  13.4086533  64.9307022   7.5956373  13.7616529  64.9357071
  35.5446358  19.3766537  12.9677038  35.2676353  20.1876526  13.3927040
  36.1946373  19.0046539  13.5637045  35.5846367  19.4226532  13.0767040
  28.1036377  68.7416534  64.8197021  27.8676376  67.8236542  64.6877060
  29.0436363  68.7756500  64.6437073  28.1786366  68.6476517  64.7867050
  57.0676384  23.9596539  40.1707039  56.9106369  23.8866539  41.1117058
  56.4536362  24.6326523  39.8767052  56.9856377  24.0236530  40.2397041
  43.4736366  12.4086533  43.0887032  43.2936363  12.2026529  44.0057030
  42.8596382  13.1126528  42.8767052  43.3886375  12.4616528  43.1637039
  15.9496374  61.3696518  31.0477047  15.1936369  60.9246521  31.4327049
  16.4166374  61.7396545  31.7967033  15.9186373  61.3616524  31.1687050
  38.6006355  31.8426533  27.7007046  39.0316391  30.9936523  27.6007042
  38.7136383  32.2696533  26.8517036  38.6586380  31.7976532  27.5997047
  67.5526352  44.8866539  33.7017059  67.5686340  45.8016548  33.4207039
  67.4906387  44.3876534  32.8867035  67.5476379  44.9316521  33.5847054
  41.5696373  50.7006531   7.6177039  41.6176376  51.6176529   7.3467040
  42.4096375  50.3276520   7.3497043  41.6646385  50.7586517   7.5597043
  49.2756386  21.9926529   5.1867042  50.1996384  21.7656536   5.2857041
  48.8106384  21.1666527   5.3177042  49.3246384  21.8806534   5.2107043
  15.6956367  17.1846523  62.5977058  16.6186371  17.2496529  62.8447037
  15.2346373  17.0596523  63.4267044  15.7456369  17.1786537  62.7127037
  65.3726349  52.8226547  50.0717049  64.8976364  53.0066528  49.2617035
  65.5746384  51.8886528  50.0227051  65.3436356  52.7426529  49.9797058
  66.9146347  56.4876518  19.6467037  66.1756363  55.9806519  19.3087044
  67.0086365  56.1966515  20.5537033  66.8456345  56.4026527  19.7077045
  60.5166359  58.2336540  66.6777039  61.0276375  57.8326530  67.3817062
  61.1436386  58.3476524  65.9627075  60.6386375  58.2026520  66.6767044
  68.0406342  65.4726562  26.9947033  68.9436340  65.4696503  26.6767044
  67.8786392  64.5676498  27.2607040  68.1196365  65.3756561  26.9887047
  10.8766375  59.3936539  35.2097054  10.6126375  60.2836533  34.9757042
  10.2476368  59.1256523  35.8787041  10.7816372  59.4596519  35.2557030
  39.3956375  56.5786514  62.6527023  39.8156357  56.3756523  63.4887047
  38.5096359  56.8506546  62.8897057  39.3456383  56.5856514  62.7667046
  30.7276363  28.1736526  45.5167046  30.0606365  28.4226532  46.1557045
  30.8536377  27.2346535  45.6557045  30.6696377  28.1006527  45.5997047
  33.7596359  71.8676529  68.6017075  32.8386383  71.9236526  68.3457031
  33.8036385  71.0946503  69.1657028  33.6656380  71.7906494  68.6347046
  59.9756355  50.1086540  29.8867035  59.3536377  49.7636528  29.2467041
  59.5126381  50.0566521  30.7227039  59.8596382  50.0666542  29.9077034
  61.0586357  43.9436531  74.5557022  60.2376366  44.1026535  75.0207062
  61.1936378  42.9986534  74.6257019  60.9846382  43.8596535  74.6127014
  59.2186356  69.3736496  20.1517048  59.0486374  69.7746506  19.2987041
  59.8256378  69.9746552  20.5817032  59.2646370  69.4806519  20.1067047
  35.9616356  46.5526543  56.3667030  35.7256355  46.3976517  57.2807045
  36.0726357  47.5016518  56.3047028  35.9476357  46.6376534  56.4577026
  22.3326378  13.0196533  47.6357040  21.8886375  13.5006533  46.9367027
  22.9326363  13.6576529  48.0217056  22.3496380  13.1386528  47.6017036
  54.7236366  56.3316536   6.2387042  55.0396385  57.0646515   6.7667041
  53.8776360  56.6266518   5.9007039  54.6676369  56.4416542   6.2587042
  30.7026367  69.6406555  19.3147049  30.8196373  70.4086533  18.7557049
  31.1306381  68.9296570  18.8367043  30.7606373  69.6466522  19.2037048
  50.8256378  60.7486534  40.0167046  50.0646362  61.3116531  40.1587029
  51.5126381  61.3466530  39.7207031  50.8176384  60.8726540  39.9997025
  24.8896370  27.5446529  30.4127045  25.4356365  28.1356525  29.8937035
  24.3256378  28.1246529  30.9227047  24.8876381  27.6696529  30.4117050
  69.9616394  34.5436516  16.1157036  70.0606384  34.2946548  17.0347042
  69.6516342  33.7486534  15.6837044  69.9396362  34.4326515  16.1677036
  63.0026360  34.6476517  15.4207039  62.2856369  34.9016533  14.8387041
  63.5286369  35.4416542  15.5117044  62.9816360  34.7596550  15.3677044
  64.3346405  40.5976524  37.5447044  65.1086349  40.5066528  36.9887047
  63.6066360  40.3256531  36.9867058  64.3396378  40.5586548  37.4257050
  43.8536377   9.6556530  12.0187044  43.5636368   9.4026527  12.8947039
  44.0056381  10.5986528  12.0797043  43.8386383   9.7286530  12.1187038
  15.5116367  42.3236542  35.0747032  15.0386372  42.8786545  35.6937027
  16.4046364  42.6676521  35.0777054  15.5566368  42.4196548  35.1407051
  34.7126389  58.0416527  68.5017014  34.6196365  58.4066544  67.6217041
  35.5256386  57.5376549  68.4677048  34.7896385  58.0266533  68.4047012
   9.4236374   6.0606532  62.1047058   9.1336374   5.1496534  62.0607033
   8.9266376   6.4356532  62.8327026   9.3396368   6.0036530  62.1777039
  23.7826366  39.8756523  40.8717041  23.1996365  39.2286530  41.2677040
  23.8426380  39.6126518  39.9527054  23.7276363  39.7786522  40.8157043
  14.2346373  57.2206535  21.0337048  14.7686377  57.4256516  21.8007050
  14.3126373  57.9936523  20.4737034  14.2996368  57.3246536  21.0557041
  38.6176376  37.1616516  45.3547058  38.6306381  37.8686523  44.7087059
  38.0726357  37.4966545  46.0657043  38.5606384  37.2726517  45.3617058
  71.4106369  22.3126526  16.8417034  71.2166367  22.8656540  17.5987034
  71.5256348  22.9276524  16.1177044  71.4016342  22.4366531  16.8457050
  29.5026379  46.7696533  33.7637024  28.8916378  46.3976517  34.3997040
  29.9786377  46.0146523  33.4187050  29.4886379  46.6496544  33.7947044
  72.6336365  63.6286545  38.0997047  73.5576401  63.3986549  37.9957047
  72.4456406  64.2056503  37.3597031  72.7126389  63.6656532  38.0097046
  57.4366379  33.7936516  48.3847046  57.7006378  32.8876534  48.2267036
  58.2596359  34.2636528  48.5217056  57.5526390  33.7476540  48.3827057
  42.7406387  50.5626526  73.2717056  43.5056381  50.7596550  72.7307053
  42.9666367  50.9036522  74.1377029  42.8466377  50.6206551  73.3067017
  70.1246338  48.9036522  47.8777046  70.5856400  49.6196518  48.3127060
  70.6966400  48.6566544  47.1507034  70.2346344  48.9536514  47.8467026
  24.8836365  26.8756523  55.8117027  24.1076374  27.0346527  55.2737045
  25.4686375  27.6066532  55.6117058  24.8636379  26.9706535  55.7337036
   6.1896372  49.6766548  67.7577057   7.0206370  49.4406548  68.1707077
   6.1726370  49.1696548  66.9467010   6.2766371  49.5976524  67.7157059
  31.7746372  58.6006546  65.9147034  31.2106380  59.0106544  65.2587051
  32.6506386  58.9346542  65.7207031  31.8076363  58.6806526  65.8247070
  52.5096359  27.8066540  74.4807053  53.0226364  28.5496540  74.1627045
  53.1246376  27.0736523  74.4807053  52.6296387  27.8076534  74.4467010
  44.4466362  54.7356529  57.5167046  45.0496368  55.4416542  57.2837029
  43.6426353  54.9406548  57.0397034  44.4256363  54.8326530  57.4407043
  39.2306366  51.5396538  45.4807053  38.6666374  51.0926514  44.8497047
  39.2566376  50.9526520  46.2367058  39.1736374  51.4296532  45.4947052
  23.9206371  21.2846527  55.8017044  23.0916367  21.7236538  55.9937057
  24.1816368  20.8916531  56.6347046  23.8596363  21.2896538  55.9107056
  67.2306366  61.9096527  27.0507050  66.6676407  62.4206543  26.4697037
  66.6336365  61.3056526  27.4927044  67.1066360  61.8996544  27.0357037
  40.3756371  30.5186539  22.5137043  39.8696365  31.1706524  22.0287037
  41.2346382  30.5186539  22.0917034  40.4126358  30.5876541  22.4167042
  60.5176353  47.7796516  26.6177044  60.9426384  48.5846519  26.3217049
  60.7706375  47.1236534  25.9687042  60.5906372  47.7956543  26.5167046
  40.8706360  70.0796509  68.0907059  41.1326370  71.0006561  68.1117020
  41.6456375  69.6176529  67.7717056  40.9816360  70.1286545  68.0587006
  40.3036385  47.4316521  52.7277031  39.6516380  47.1986542  52.0667038
  40.9366379  46.7136536  52.7017059  40.3016357  47.3296547  52.6537056
  19.5666370  66.2316513  51.5087051  19.6656380  65.2796555  51.4767036
  19.4156380  66.4866562  50.5987053  19.5616379  66.1566544  51.4087029
  17.4526367  37.8706551  12.0117044  18.0896378  37.5566521  12.6537037
  17.6486378  38.8026543  11.9167042  17.5416374  37.9366531  12.0697041
  50.8556366   4.4486532  68.8367004  51.0846367   5.2886534  69.2347031
  51.6986389   4.0326533  68.6547012  50.9696388   4.4936533  68.8597031
  72.6596375  45.2206535  41.4257050  72.9146347  44.4536514  40.9127045
  72.9186401  45.0076523  42.3217049  72.7146378  45.1166534  41.4667053
  50.5776367  39.9196548  27.0657043  50.4266357  40.8606529  26.9707050
  51.3406372  39.8576546  27.6407032  50.6436386  40.0136528  27.1167049
  25.0476379  44.6976547  71.5537033  25.2236366  43.7666550  71.6887054
  24.1506367  44.8196526  71.8657074  24.9706364  44.6116524  71.6007004
  74.0136337  39.7386551  56.0497055  73.3306351  40.0636520  56.6357040
  74.8066406  40.1976547  56.3267059  74.0256348  39.8216515  56.1417046
  40.3506355  16.5596523   9.7207041  40.6816368  16.1236534   8.9367037
  41.0466385  17.1686535   9.9687042  40.4596367  16.5786533   9.6637039
  51.8286362  59.7256546  35.3597031  51.8266373  60.4626541  35.9707031
  51.1286354  59.1536522  35.6727028  51.7536354  59.7436523  35.4577026
   4.2866373  63.6696548  31.5017033   4.5286374  63.8146515  32.4167023
   3.3396373  63.5306549  31.5247040   4.2116370  63.6706543  31.6017036
  72.2156372  32.3726540  22.8777046  71.2876358  32.3666534  22.6447048
  72.4786377  33.2896538  22.7907047  72.1446381  32.4696541  22.8437042
  75.7066345  29.8616524  49.4477043  74.9066391  29.3396530  49.3847046
  75.3996353  30.7496529  49.6347046  75.5886383  29.9006538  49.4607048
  62.9076385  37.9956551  39.1527023  62.6756363  38.6586533  38.5027046
  62.5806389  37.1746521  38.7847023  62.8476372  37.9786530  39.0437050
  71.1776352  41.7686539  69.1547012  71.5166397  41.0486526  68.6217041
  71.8746338  42.4246521  69.1417007  71.2876358  41.7616539  69.0967026
  73.0306396  18.0906525  32.6997032  73.9036407  17.6986523  32.7287025
  73.1476364  18.9006538  32.2027054  73.1356354  18.1346531  32.6497040
  35.9026375  46.6246529  20.9727039  35.9196358  46.6296539  20.0157032
  35.2446365  47.2806549  21.2037048  35.8346367  46.6956520  20.8957043
   4.5126371  23.3446541  33.5797043   4.5196371  23.6326523  34.4927025
   4.7166371  24.1336536  33.0777054   4.5356374  23.4586525  33.6237030
  16.1916370  37.7786522  62.5247040  15.2456369  37.6756516  62.4197044
  16.4376373  38.4236526  61.8617058  16.1166363  37.8366547  62.4427032
  31.5476379   9.1126528  72.9287033  31.9126377   9.1456528  73.8137054
  31.0176373   8.3166533  72.9177017  31.5296364   9.0316534  73.0217056
   9.4166374  17.0216541  26.2967033   9.4996376  16.3966541  27.0177040
   9.6796370  17.8606529  26.6767044   9.4536371  17.0446529  26.4147034
  48.9356384  29.8966541  55.5837059  48.3176384  30.4656525  55.1247025
  49.2136383  30.4076538  56.3427048  48.8986359  30.0116539  55.6157036
  22.1766376   6.8496532  33.7417030  22.7636375   6.8696532  34.4977036
  21.3516369   7.2076530  34.0687027  22.1506367   6.8896532  33.8567047
  72.3326340  60.2336540  33.0497055  72.0086365  60.9756546  32.5387039
  72.2686386  60.5226517  33.9597054  72.2906342  60.3436546  33.0917053
   6.7946372  56.3406525  31.7737045   7.0896373  56.0106544  30.9257050
   7.3296371  55.8716545  32.4137039   6.8826370  56.2556534  31.7517033
  32.0746384  45.4586525  61.6667023  32.6906357  44.7276535  61.6187057
  31.6266365  45.4516525  60.8207054  32.0926361  45.3806534  61.5717049
  45.7116356  72.8856506  56.9217033  45.5406380  72.7816544  57.8577042
  46.1626358  72.0786514  56.6707039  45.7416382  72.7886505  56.9947052
  32.0526390  13.8326530  38.5257034  32.6336365  13.0916529  38.3527031
  31.4206371  13.8136530  37.8067055  32.0476379  13.7516537  38.4307022
  21.8796368   9.4006529   6.6547041  22.4236374  10.0246534   7.1347041
  21.7576370   9.8016529   5.7937040  21.9246368   9.5106535   6.6137042
  58.6966362  21.7926540  43.6287041  58.1786385  21.0246525  43.8697052
  58.7756386  21.7386532  42.6767044  58.6496353  21.7046528  43.5527039
  72.4566345  13.8966532  58.3777046  72.6226349  14.7896528  58.6827049
  73.3026352  13.5936527  58.0507050  72.5646362  13.9596529  58.3757057
  39.9476357  32.0686531  30.2797050  40.7136383  31.8036537  29.7697048
  40.2176361  31.9576530  31.1907043  40.0586357  32.0286522  30.3217049
  12.1506376  47.8246536  35.9217033  11.7426376  48.6336517  36.2327042
  12.5176373  48.0546532  35.0687027  12.1456375  47.9356537  35.8637047
  69.2386398  26.5846539  45.9707031  68.3586349  26.3456535  46.2617035
  69.8196335  26.0026531  46.4607048  69.2066345  26.4966526  46.0537033
  38.4646378  42.6036530  12.3557043  38.0546379  41.9076538  11.8427038
  39.3186378  42.7356529  11.9427042  38.5126381  42.5436516  12.2567043
  71.3096390  41.3816528  46.5857048  71.3726349  40.4996529  46.2187042
  72.1986389  41.5836525  46.8767052  71.4106369  41.3086548  46.5777054
  28.1696377  51.6126518  60.1757050  27.7906380  50.7376518  60.0897026
  27.4156380  52.2016525  60.1787033  28.0486374  51.5816536  60.1667023
  28.4786377  19.5926533  28.9547043  27.5626373  19.5566540  29.2317047
  28.4376373  19.6736526  28.0017033  28.3766365  19.5966530  28.8827038
  10.2506371   8.9746532  36.2557030   9.4846373   9.2806530  36.7407036
  10.0146370   8.0946531  35.9647026  10.1436377   8.9136534  36.2757034
  32.3006363  53.4276543  25.6747036  31.7306366  53.0406532  26.3387032
  32.3906364  54.3426514  25.9397049  32.2496376  53.4836540  25.7737045
  38.6066360  67.2426529  19.7997036  37.6616364  67.3596497  19.6947041
  38.6906357  66.5246506  20.4267044  38.5146370  67.1786499  19.8557034
  60.6326370  56.4236526   8.4967041  60.5646362  57.2596550   8.9577045
  60.9786377  56.6536522   7.6347041  60.6626358  56.5376549   8.4537039
  21.3906364  32.0536537  28.2477036  21.9646378  32.6926537  27.8247032
  20.8226376  31.7396526  27.5447044  21.3916378  32.0876541  28.1277046
  27.6466370  65.5246506  30.9307041  26.8586369  65.7146530  30.4217033
  28.3696365  65.7666550  30.3517036  27.6396370  65.5706558  30.8147049
  62.6326370  27.2156525  48.5817032  62.3886375  26.5026531  49.1717033
  63.2716370  27.7276535  49.0767059  62.6746368  27.1936531  48.6967049
  11.9556370  60.0946541  47.5927048  12.1586370  59.5656548  46.8207054
  11.2186375  59.6446533  48.0047035  11.8986368  59.9906540  47.5537033
  56.0126381  53.9566536  27.5657043  56.9316368  54.1416550  27.7557049
  56.0396385  53.3276520  26.8437042  56.1136360  53.9086533  27.5087032
  39.4856377  12.3856535  51.3317032  40.2306366  12.1036530  50.8017044
  39.4046364  11.7136536  52.0087051  39.5566368  12.2836533  51.3477058
  64.6126404  58.9296532  21.2787037  65.4636383  59.3676529  21.2607040
  64.0896378  59.4476547  21.8907032  64.6476364  59.0316544  21.3417034
  59.6716385  26.0126534  19.3757038  58.9786377  26.6716537  19.4147034
  59.2266388  25.2126541  19.0977039  59.5506363  25.9976540  19.3507042
  21.7196369  54.1596527  41.5627060  22.4326363  53.5506516  41.3677025
  21.9516373  54.9586525  41.0887032  21.8206367  54.1806526  41.4907036
  69.9146347  25.7056541  66.5407028  70.1866379  26.0156536  65.6777039
  70.7166367  25.7196541  67.0637054  70.0296402  25.7396526  66.5047073
  64.0846405   6.9116530  23.1127033  63.9116364   6.7486534  24.0397034
  63.4186363   6.4006534  22.6517048  63.9946365   6.8396530  23.1627045
  13.7356377  56.5736542  43.3227043  12.8736372  56.4956551  42.9117050
  13.9426374  55.6856537  43.6127052  13.6656370  56.4706535  43.3097038
  43.8736382  22.1586533  16.4567032  43.8856354  21.7986526  15.5707045
  44.6356354  21.7676525  16.8837032  43.9566383  22.0786533  16.4077034
  51.3416367  34.4736519  32.8647041  51.1796379  35.2376518  33.4177055
  50.4706383  34.1186523  32.6857033  51.2316360  34.5166550  32.9047050
  19.6496372  58.8896523   8.8847036  19.2336369  58.2276535   8.3317041
  19.0776367  58.9556541   9.6497040  19.5436363  58.8256531   8.9077044
  34.2266388  16.7246532  56.0367050  34.9976387  17.2636528  55.8627052
  34.4406357  16.2506523  56.8397026  34.3316383  16.7316532  56.1037025
  72.2596359  69.1456528  18.3757038  72.3766403  69.0266495  19.3187046
  72.7426376  69.9466553  18.1737041  72.3236389  69.2176514  18.4547043
  33.5736389  72.4456558  43.8077049  32.9926376  73.1126556  43.4427032
  33.1136360  71.6196518  43.6567039  33.4626389  72.4286499  43.7527046
  37.5536385  42.8726540  15.5377045  37.6436386  42.2716522  14.7977037
  37.5356369  43.7426529  15.1387043  37.5616379  42.9006538  15.4167042
  66.4656372  53.9596519  40.5317039  66.3806381  54.7996521  40.0797043
  67.3086395  54.0136528  40.9817047  66.5466385  54.0546532  40.5317039
  32.2166367  50.4926529  19.1507034  31.8196373  51.0986519  18.5247040
  33.1546364  50.6776543  19.1017036  32.2746353  50.5766525  19.0787048
  51.9436378  46.2356529  10.8407040  51.0846367  46.0656548  11.2287045
  51.8456383  45.9816513   9.9227037  51.8416367  46.1906548  10.7837038
  51.7476387  72.1186523  64.7367020  51.4076385  72.3806534  63.8817024
  52.0456390  72.9366531  65.1367035  51.7436371  72.2336502  64.6877060
  33.3216362  44.6236534   5.9507041  32.4066391  44.8706551   5.8177042
  33.3206367  43.6676521   5.9067039  33.2236366  44.5476532   5.9317040
  35.9646378  23.2896538   6.4447041  35.0256386  23.1926537   6.6017041
  36.0816383  23.0326538   5.5297041  35.8766365  23.2516537   6.3637042
  13.4766369  48.3396530  46.4667053  14.1676369  48.0906525  45.8537025
  13.8696375  49.0256538  47.0057030  13.5916376  48.3856544  46.4587059
  39.9866371   9.8816528  27.8807049  39.3026390   9.2416534  28.0777035
  40.2766380   9.6576529  26.9957047  39.9446373   9.7896528  27.8067036
  68.3936386  52.1826515  39.1687050  67.4546356  52.3596535  39.1147041
  68.8056335  52.9526520  38.7777023  68.3376389  52.2836533  39.1217041
  30.9346371  24.7836533  19.9057045  30.9066372  23.8546524  20.1337032
  31.8646374  24.9716530  19.7767048  31.0306377  24.7046528  19.9157047
  68.1266403  13.6416531  56.4157028  68.9526367  13.5226536  55.9477043
  67.7566376  12.7606535  56.4757042  68.1746368  13.5356531  56.3717041
  54.5736389  47.9746513  74.3507004  54.3406372  48.8396530  74.0127029
  55.0316391  47.5496521  73.6257019  54.5976372  48.0216522  74.2377014
  37.2456360  73.4686508  34.4707031  36.8486366  72.8686523  33.8387032
  37.0846367  73.0606537  35.3217049  37.1856384  73.3606567  34.4937057
  30.1376381  23.3306541  47.2017059  30.4486370  22.9066525  46.4017029
  30.5746365  22.8566532  47.9097023  30.2176380  23.2346535  47.1917038
   8.0906372  72.6936569  45.8447037   8.7486372  73.3086548  46.1677055
   7.5126371  73.2256546  45.2977028   8.0996370  72.8156509  45.8207054
  17.7696381  59.1346550  49.3627052  17.1446381  58.4966545  49.0167046
  17.2766380  59.6166534  50.0267029  17.6496372  59.1186523  49.3967056
  16.1206379  12.9416533   8.9367037  16.3616371  13.8086529   9.2647038
  15.4806376  13.1166534   8.2467041  16.0786381  13.0526533   8.8977041
  58.9186363  66.9016495  39.3107033  59.4666367  66.7646561  38.5377045
  58.0226364  66.8006516  38.9897041  58.8816376  66.8766556  39.1937027
  18.0436363  44.7466545  43.4757042  18.1506367  43.8006516  43.5727043
  18.5516376  45.1206551  44.1957054  18.1096363  44.6856537  43.5627060
  17.5696373  11.0376530  29.8887043  16.9406376  11.7476530  30.0197048
  17.4376373  10.4596529  30.6407032  17.4886379  11.0516529  29.9827042
  39.0216370  22.8876534  16.2117043  38.0856361  22.7716541  16.0497036
  39.4136391  22.0506535  15.9637041  38.9636383  22.7866535  16.1677036
  34.2196388  33.2506523   8.1137037  33.8346367  32.4826546   7.6917043
  33.5506363  33.9306526   8.0297041  34.1076355  33.2406540   8.0597038
  74.7476349  49.1866531  52.2977028  74.2306366  48.9426537  53.0657043
  75.6466370  48.9546547  52.5307045  74.7886353  49.1366539  52.4047050
   9.7176371  25.7566528  28.5667038   9.9326372  24.8956528  28.2087040
   9.4976368  25.5876541  29.4827042   9.7166376  25.6466541  28.6257038
  45.4676361  49.9436531  25.2387047  46.2556381  49.7186546  25.7337036
  45.7966385  50.2616539  24.3977032  45.5866356  49.9536514  25.2017040
  59.8226357  66.8666534  19.1157036  59.1496353  67.4386520  19.4847050
  60.4236374  66.7046509  19.8427048  59.8146362  66.9106522  19.2327042
  51.8116379  40.8866539   5.5197039  51.2626381  40.7516518   4.7467041
  52.6816368  40.5946541   5.2497039  51.8456383  40.8416519   5.4077039
   7.8346372  63.2826538  39.6857033   7.8826370  62.9986534  38.7727051
   6.8986373  63.2806549  39.8867035   7.7396374  63.2516518  39.6097031
   6.9676371  43.0766525  17.4517040   6.6886373  43.0426521  16.5367050
   6.6636372  43.9286537  17.7637043   6.9056373  43.1636543  17.3877048
  26.1176376  61.6966515  33.6947060  25.3396378  61.4036522  33.2197037
  26.5566368  62.2936516  33.0887032  26.0806370  61.7296524  33.5787048
  48.1296387  33.6186523  19.6337032  47.3546371  33.1736526  19.9747047
  48.8666382  33.1726532  20.0517044  48.1256371  33.5236549  19.7147045
  72.4836349  62.9186516  57.7297058  73.2726364  62.7176514  57.2267036
  72.8076401  63.1696548  58.5947037  72.6016388  62.9246521  57.7677040
  60.2896385  34.7646523  32.5017052  59.9016380  34.1146545  33.0877037
  61.2256355  34.7376518  32.7017059  60.3486366  34.6916542  32.5857048
  49.0646362  23.2346535  65.3037033  48.8846359  22.3736534  65.6807022
  48.9056358  23.8486538  66.0207062  49.0286369  23.2086525  65.4197006
   4.6906371  64.8616562  28.7197037   4.7416372  64.4856567  29.5987034
   4.1166372  64.2666550  28.2377033   4.6346374  64.7586517  28.7617035
  73.9946365  59.3676529  72.5457077  74.2296371  58.5066528  72.8917007
  74.4376373  59.4146538  71.6987076  74.0666351  59.2806549  72.4917068
  59.0206375  46.5856514  46.8587036  59.5346375  47.3646545  47.0697060
  58.3466377  46.5516548  47.5377045  59.0036354  46.6646538  46.9537048
  16.5736370  35.3276520  56.5967026  16.4636364  35.2216530  57.5417023
  17.5186367  35.4216537  56.4747047  16.6626377  35.3266525  56.6847038
   7.6606374  12.2696533  67.8997040   7.6636372  13.1626530  68.2447052
   7.1626372  12.3296528  67.0837021   7.6076374  12.3706532  67.8497009
  68.6516342  39.3526535  34.4387054  69.2076340  39.9466515  33.9347038
  69.2576370  38.7026520  34.7957039  68.7756348  39.3466530  34.4227028
  74.1316376  36.0566521  35.9677048  74.7556381  36.7606544  35.7897034
  74.5066376  35.2896538  35.5357056  74.2376404  36.0496521  35.9027023
  33.4846382  33.0526543  70.0507050  33.3546371  33.5546532  69.2457047
  32.5986366  32.8566513  70.3557053  33.3756371  33.0856514  69.9977036
   5.0156374  50.6456528  14.2647038   5.5376372  50.2546539  13.5637045
   4.9906373  51.5786514  14.0527039   5.0686374  50.7036514  14.1667042
  30.3866367  45.2956543  12.3977041  29.7916374  46.0366516  12.5077038
  30.4356365  44.8966522  13.2667046  30.3286381  45.3316536  12.5017042
  23.3536377  15.7046528  20.0207043  22.6806374  15.0316534  20.1177044
  24.0486374  15.2796535  19.5187035  23.3556366  15.5876532  19.9777050
  64.2776337  51.9096527  19.6727047  63.5856361  51.6536522  20.2837048
  64.6716385  52.6866531  20.0697041  64.2456360  51.9656525  19.7797050
  14.1146374  57.2676544  30.4687042  13.9036369  57.3876534  31.3947048
  14.3336372  56.3386536  30.3917046  14.1156368  57.1816521  30.5597038
  52.0056381  52.9376526   9.3947039  52.8476372  53.2576523   9.7187042
  51.4336357  53.7046547   9.4187040  52.0346375  53.0536537   9.4317045
  11.1576376  33.9396515  46.2337036  10.4606371  33.6166534  46.8057022
  10.7026377  34.4676514  45.5777054  11.0346375  33.9616547  46.2247047
  36.9856377  19.7946529  44.3057022  36.7406387  20.5366535  44.8587036
  37.9146385  19.6546535  44.4907036  37.0586357  19.8586540  44.3847046
  20.7866364  37.4926529  62.4457054  21.6586380  37.8046532  62.2067032
  20.7146378  37.6756516  63.3827057  20.8716373  37.5456543  62.5207024
  14.9916372  62.1236534  47.1037025  14.4986372  62.0666542  47.9217033
  14.3266373  62.0736542  46.4177055  14.8686371  62.1116524  47.1177025
  27.9086380  37.3586540  32.1027031  27.2936363  38.0626526  32.3087044
  27.3816376  36.7096519  31.6367035  27.7866364  37.3646545  32.0757027
  66.5486374  12.1766529  11.8567038  66.9866409  12.5066528  12.6417046
  65.6616364  11.9656534  12.1487045  66.5006409  12.1896534  11.9717045
  21.5336380  50.5426521  36.4117050  21.1366367  49.6726532  36.4337044
  22.3746376  50.4336548  36.8547058  21.5806370  50.4386520  36.4617043
  55.6816368  22.7306538  66.5377045  55.9426384  23.6486530  66.6197052
  54.8316383  22.6846523  66.9757004  55.6186371  22.8236523  66.5937042
  72.0866394  49.1716537  14.0207043  72.8606339  49.5636520  13.6177044
  71.3746338  49.7746544  13.8077040  72.0926361  49.2776527  13.9547043
  55.6546364  27.8366528  27.1207047  55.8796387  26.9366531  27.3537045
  55.0256386  28.1076527  27.7887039  55.6116371  27.7696533  27.2167034
  15.7046375  10.3326530  41.4047050  15.0556374   9.8196535  40.9227028
  15.5416374  11.2366533  41.1387024  15.6186371  10.3736534  41.3257027
  67.5066376  58.0556526  25.5187035  66.9266357  57.6366539  26.1547050
  67.8626404  57.3306541  25.0047035  67.4826355  57.9336548  25.5317039
  66.5476379  42.0426521  63.0587044  65.6936340  42.3566513  63.3537025
  66.3956375  41.1306534  62.8107033  66.4406357  41.9786530  63.0637054
  38.0636368  54.9446526  10.4397039  37.5586357  55.7446518  10.5847044
  38.3846359  55.0236549   9.5417042  38.0436363  55.0376549  10.3587046
  43.8486366  69.1866531  48.4527054  43.8216362  69.5796509  47.5807037
  43.9456367  68.2486496  48.2907028  43.8566360  69.1286545  48.3427048
  28.6516380  60.6156540  74.5427017  28.4976368  59.8906517  75.1477051
  27.8376369  60.6896515  74.0447006  28.5486374  60.5456543  74.5537033
  14.5186377  26.3936539  20.0607033  14.0576372  25.7966537  19.4697037
  13.8326368  26.9666538  20.4037037  14.3956375  26.3906536  20.0337048
  68.3386383  30.5496540  39.4477043  68.5846405  29.8376541  40.0377045
  69.0186386  30.5486526  38.7737045  68.4376373  30.4736538  39.4387054
  59.7066383  50.6096535  68.4827042  59.0046387  51.2516518  68.5877075
  59.2676353  49.7616539  68.5547028  59.5846367  50.5876541  68.5017014
  68.9066391  13.6326532  21.4127045  69.7366409  13.3906536  21.8227043
  68.4116364  14.0626535  22.1087036  68.9426346  13.6526527  21.5307045
  64.0706406  29.5056534  49.4827042  63.6526375  30.3586540  49.5967026
  64.3356400  29.4896526  48.5627060  64.0546341  29.5946541  49.3967056
  26.6536369  50.2246513  16.8977032  25.9106369  50.6406517  17.3357048
  26.3376369  49.3506546  16.6687050  26.5406380  50.1756516  16.9207039
  10.1346369  72.9016495  14.0367041  10.2606373  73.4466553  13.2597036
   9.9316368  73.5236511  14.7357044  10.1266375  73.0256500  14.0287037
  17.1126366  61.4916534  10.2197037  16.7016373  61.5716515  11.0807037
  16.5296364  61.9716530   9.6317043  17.0066376  61.5506516  10.2487040
  10.2356377  19.0986538  30.5387039  10.2656374  18.2346535  30.9487038
   9.3076372  19.2456532  30.3577042  10.1396370  19.0226536  30.5637035
  39.8746376  35.7896538  26.3677044  39.0666389  35.9776535  25.8907032
  40.3676376  35.2126541  25.7847042  39.8416367  35.7486534  26.2547035
  66.2976379  21.2516537   8.4477043  66.4326401  21.8156528   7.6857042
  65.5516357  21.6406536   8.9037037  66.2326355  21.3536530   8.4147043
  12.7106371   4.5876532  69.9007034  11.9466372   4.5486531  69.3247070
  13.3446369   5.1196532  69.4207077  12.6966372   4.6406531  69.7877045
   6.8426371  68.9706497  65.7827072   7.1366372  69.0526505  66.6897049
   7.4776373  68.3786545  65.3787079   6.9416370  68.9156494  65.8367004
  55.1476364  52.0456543  62.7897034  56.0936356  51.9526520  62.9007034
  54.9896355  51.8126526  61.8747025  55.2316360  52.0116539  62.7037048
  54.1366386  46.2116547  19.4847050  54.4296379  46.2256546  18.5737038
  54.1986389  47.1236534  19.7707043  54.1746368  46.3106537  19.4177036
  60.2876358  49.8776550  75.5487061  60.0976372  50.0916519  74.6357040
  60.0066376  48.9676514  75.6447067  60.2376366  49.8036537  75.4617004
  32.1436386  44.4116516  70.2747040  32.5686378  45.1816521  70.6527023
  32.8676376  43.8596535  69.9787064  32.2666359  44.4346542  70.2837067
  48.2966385   5.6536531   5.5867043  47.5606384   5.8616533   5.0117040
  49.0696373   5.9416533   5.1007042  48.3006363   5.7066531   5.4737043
  14.9176369  36.8106537  15.5407038  14.7876368  36.8856544  14.5947037
  15.2256374  37.6756516  15.8097038  14.9366369  36.9106522  15.4687042
  40.8076363  12.8646536  30.2967033  40.8386383  13.6856527  29.8037033
  41.7246361  12.6586533  30.4757042  40.9086380  12.9306536  30.2627048
  55.5276375  21.5616531  58.4727058  55.1936378  21.9346523  59.2877045
  56.3646355  22.0046539  58.3307037  55.5816383  21.6486530  58.5437050
  53.7896385  63.7776527  49.3077049  52.9556389  63.4696541  48.9517059
  54.2496376  62.9796524  49.5657043  53.7496376  63.6596527  49.2967033
   4.8406372  11.8116531  47.0997047   4.2956371  11.4396534  47.7937050
   4.4986372  12.6976528  46.9757042   4.7456374  11.8666534  47.1607056
   4.4796371  68.3536530  18.9107037   4.3446374  69.1726532  18.4327049
   4.2096372  68.5526505  19.8077049   4.4366374  68.4626541  18.9557037
  25.6246376  54.9496536   6.0677042  25.4216366  55.6136551   6.7267041
  26.4376373  54.5486526   6.3747039  25.6896381  54.9776535   6.1707039
  59.0216370  13.0866528  33.7907028  58.2146378  12.7326536  33.4177055
  59.1226387  12.6256533  34.6237030  58.9466362  12.9996529  33.8397026
  27.9786377  16.2566528  73.5257034  28.0406380  17.0436535  74.0677032
  27.1326370  15.8736534  73.7567062  27.8946381  16.2996540  73.6077042
  22.7756367  62.3176537  41.6947060  22.6426373  62.9466515  42.4047050
  23.7166367  62.1406517  41.7047043  22.8616371  62.3656540  41.7717056
  64.8116379  41.4066544  75.6977005  64.3726349  41.2866516  74.8557053
  65.5506363  40.7996521  75.6707077  64.8436356  41.3296547  75.6057053
  36.1016388  19.2226524  60.9177055  36.9676361  19.3856525  60.5437050
  35.5106354  19.2296524  60.1647034  36.1306381  19.2416534  60.7977028
  58.1756363  66.0826569  25.6157036  58.9686356  66.4456558  26.0107040
  58.4946365  65.4206543  25.0027046  58.2936363  66.0506516  25.5927048
  73.9416351  47.7276535  22.6097050  73.4146347  47.1636543  23.1757050
  74.4176407  47.1206551  22.0427036  73.9366379  47.6026535  22.6097050
   8.7186375  37.2136536  18.9557037   8.7246370  36.3996544  18.4527035
   8.1306372  37.0376549  19.6907043   8.6566372  37.1086540  18.9807034
  69.1396408  22.4486523  55.5497055  69.8366394  21.7956524  55.6187057
  69.3466339  23.0926533  56.2267036  69.2366409  22.4476528  55.6287041
  38.7476387  41.3816528  32.0597038  39.6906357  41.4346542  31.9047050
  38.6506386  41.5396538  32.9987030  38.8376389  41.4046516  32.1437035
  48.1716385  62.2466545  50.1307030  48.3346367  61.5906525  49.4527054
  48.7596359  62.9686546  49.9107056  48.2516365  62.2536545  50.0347023
  46.7566376  43.1226540  68.5437012  46.5726357  42.5976524  69.3237076
  46.6946373  42.5016518  67.8177032  46.7306366  42.9996529  68.5497055
   9.3506374  35.8086548  68.3337021   9.8946371  36.5686531  68.5397034
   9.7026377  35.1066513  68.8807068   9.4466372  35.8146515  68.4137039
  58.5486374  32.6806526  62.1417046  58.4886360  33.2626534  61.3837051
  57.7266388  32.1896515  62.1317024  58.4546356  32.6906548  62.0597038
  41.0516357  45.0066528  70.3287048  40.8306389  44.7046547  69.4477005
  41.9056358  45.4266548  70.2307053  41.1196365  45.0196533  70.2247009
  66.5646362  25.7306538  33.7127037  66.7816391  25.4886532  34.6127052
  67.4126358  25.8756523  33.2927055  66.6786346  25.7206535  33.7637024
  40.9516373  19.9006538   8.4927044  40.2366371  19.7086525   7.8877039
  41.0466385  20.8526535   8.4567041  40.8856354  19.9816532   8.4247046
  38.6186371  30.8896523  68.4727020  38.7486382  30.9946537  69.4147034
  37.9896355  31.5726528  68.2407074  38.5656357  30.9736538  68.5487061
  22.3676376  54.7046547  29.2067032  21.6876373  54.3896523  29.8027039
  22.0956364  55.5946541  28.9827042  22.2666378  54.7656517  29.2467041
  27.2526379  73.4646530  62.8017044  26.4476376  73.5176544  62.2857056
  27.0036373  73.7886505  63.6677055  27.1406364  73.5056534  62.8387032
  73.1386337  42.7456551  67.0127029  72.6016388  42.5536537  66.2437057
  74.0366364  42.5796547  66.7247009  73.1766357  42.7076530  66.8997040
  49.4636383  25.4996529  73.8817062  50.0606384  26.0586529  74.3797073
  48.8656387  26.1106529  73.4517059  49.4636383  25.6246529  73.8887024
  67.9876404  10.6056528  25.7507038  67.7246399  11.0676537  26.5457039
  67.2806396   9.9796534  25.5927048  67.8846359  10.5876532  25.8187046
  18.5536366  47.8706551   7.0197039  17.9226379  47.3976517   7.5617042
  18.9906368  48.4686546   7.6267042  18.5326366  47.8836517   7.1417041
  71.4656372  71.1816559  54.7077026  70.9506378  70.4016495  54.4997025
  72.1366348  71.2136536  54.0257034  71.4816360  71.1016541  54.6127052
  47.0416374  29.9006538  48.8357048  47.5606384  29.2006531  49.2317047
  46.3356361  29.4466534  48.3767052  47.0216370  29.7776527  48.8297043
  64.1106339  50.6226540  46.3847046  64.5026398  49.7556534  46.4867058
  63.2096367  50.5156517  46.6887054  64.0566406  50.5186539  46.4277039
   8.6746368  15.4016533  33.9867058   8.9346371  15.5796528  34.8907051
   8.1486368  14.6036530  34.0407028   8.6466370  15.3356533  34.0887032
  20.9916363  63.7716522  45.8807030  20.4816380  63.2866516  46.5297050
  21.3256378  64.5306549  46.3567047  20.9726372  63.8006516  46.0007057
  50.0126381  68.9266510  10.2937040  50.3106384  68.1966553   9.7507038
  49.8396378  69.6326523   9.6717043  50.0266380  68.9236526  10.1697044
  19.3386364  65.9266510  65.8437042  19.3436375  66.4066544  65.0157013
  20.0946369  65.3426514  65.7867050  19.4196377  65.9156494  65.7497025
   5.3896370  24.7596531  73.2767029   6.3106370  24.5006523  73.2467041
   4.9266372  24.0496540  72.8297043   5.4386373  24.6566525  73.2257004
  54.2496376  72.4436569   7.9277043  54.7706375  72.1206512   7.1937041
  54.8286362  72.3656540   8.6867037  54.3666382  72.4006500   7.9307041
  72.7456360  26.0036526  25.0967045  72.5046387  25.8406525  24.1847038
  71.9316406  26.2856541  25.5137043  72.6336365  26.0166531  25.0437050
  51.1796379  22.6076527  19.3347034  50.4286385  22.5456524  18.7447033
  51.0106354  23.3926525  19.8557034  51.0816383  22.6846523  19.3277035
  48.2996368  26.6346531  18.1847038  47.9126358  27.3266525  18.7197037
  47.5596390  26.2536526  17.7127037  48.1796379  26.6676540  18.1907043
  66.7176361  18.1836529  33.6017036  66.5876389  18.2456532  34.5477028
  67.0166397  19.0556526  33.3427048  66.7356339  18.2836533  33.6747055
  31.4706364  65.1346512  58.7407036  30.6006374  65.5176544  58.8577042
  31.3076363  64.1966553  58.6427040  31.3606377  65.0756531  58.7427025
  42.7246361  58.5566521  38.8447037  42.4656372  58.9646530  39.6707039
  43.3896370  57.9136543  39.0937042  42.7686386  58.5316544  38.9597054
  38.4206390  10.4206533  34.8147049  38.1456375  11.3366528  34.8527031
  38.2776375  10.0906534  35.7017059  38.3756371  10.4826536  34.9127045
   8.3916368  47.2746544  38.3867035   7.9256372  46.4416542  38.3207054
   7.8066373  47.8356514  38.8967056   8.2796373  47.2456551  38.4337044
  28.3686371  72.7656555  33.2837029  27.4736366  72.4266510  33.2867050
  28.9026375  72.0356522  33.5947037  28.3296375  72.6516495  33.3167038
  51.2846375  72.7446518   7.3397040  52.1296387  72.3596497   7.5687041
  51.2816391  73.5956497   7.7787042  51.3746376  72.7946548   7.4107041
  46.3116379  52.3116531  48.6627045  46.3246384  51.3666534  48.5107040
  46.7476387  52.6826515  47.8957024  46.3596382  52.2506523  48.5647049
  29.3206367  67.7366562  10.2247038  29.1606369  66.8216553  10.4547043
  30.2376366  67.7586517   9.9507046  29.4016380  67.6416550  10.2197037
  17.9646378  10.4576530  33.6307030  18.6126366  11.0376530  33.2297058
  18.0166378  10.6506529  34.5667038  18.0396366  10.5396528  33.6877060
  41.2216377  32.7766533  14.1167040  40.2706375  32.8476524  14.0297041
  41.3906364  31.8346539  14.1327038  41.1376381  32.6836548  14.1087046
  34.8176384  43.6556549  63.1237030  34.3516388  42.8326530  62.9747047
  34.3426361  44.0736542  63.8407059  34.7176361  43.6126518  63.1837044
  14.3646374  31.0806541  62.6567039  15.0016375  31.7766533  62.8217049
  14.8156376  30.2776527  62.9167023  14.4806376  31.0696526  62.7017059
  58.3746376  47.1026535  31.4757042  57.7916374  47.6376534  32.0137024
  58.9036369  46.6156540  32.1077042  58.3686371  47.1076546  31.6007042
  62.8266373  17.2456532  46.6517029  63.5916367  17.8036537  46.5127029
  62.4706383  17.5316525  47.4927025  62.8706360  17.3356533  46.7267036
  73.9786377  44.9386520  52.7757034  74.8246384  45.0546532  52.3417053
  74.1826401  44.9726524  53.7097054  74.0906372  44.9546547  52.8287048
  54.0616379  66.5266495  56.6697044  53.4536362  66.0146561  56.1367035
  53.5736389  66.7216568  57.4707031  53.9446373  66.4936523  56.6987038
  51.1076355  50.9716530  55.3237038  51.0156364  51.5336533  54.5547028
  50.4156380  51.2626534  55.9177055  51.0236359  51.0626526  55.3047028
  11.7806368  36.3296547   5.0617042  10.8526373  36.2016525   4.8667040
  11.8986368  37.2796516   5.0507040  11.6936369  36.4166527   5.0397043
   8.4056368  69.3406525  12.7807045   9.0486374  68.7656555  12.3667040
   7.6506371  68.7766495  12.9457045   8.3936377  69.2196503  12.7547045
  44.0266380  48.9326515  50.4197044  44.6056366  49.5656548  50.8447037
  43.1996384  49.0076523  50.8957024  43.9996376  49.0076523  50.5157051
  28.6396370   5.4836531  45.4037056  29.4336376   5.8356533  45.0007057
  28.8846378   4.6016531  45.6837044  28.7506371   5.4266534  45.3907051
  23.7626381  72.3546524  63.5737038  23.9176369  71.9306564  64.4177017
  23.2226372  73.1166534  63.7837029  23.7216377  72.3906555  63.6857033
  32.0006371  43.5076523  52.8777046  31.1166363  43.5136528  53.2467041
  31.9656372  44.1446533  52.1637039  31.9026375  43.5766525  52.8407059
  13.6536369  17.1736526  27.2377033  13.4296370  17.6296539  28.0497036
  13.4416370  17.7996540  26.5457039  13.6076374  17.2886524  27.2507038
  14.7166376  11.4106531  55.6567039  14.7816372  10.8706532  54.8697052
  15.5826368  11.8066530  55.7477036  14.8156376  11.3956528  55.5827026
  59.1166382   6.4416533  47.4537048  59.3536377   6.9116530  46.6537056
  58.2846375   6.0166531  47.2437057  59.0536385   6.4466534  47.3457031
  54.9096375  66.6306534  15.1367044  54.3206367  66.7236557  14.3877039
  54.3746376  66.8736496  15.8927040  54.7896385  66.6666565  15.1377039
  60.3186378  69.9146500  54.2267036  59.4046364  69.7966537  54.4847031
  60.7456360  70.2576523  55.0117035  60.2666359  69.9386520  54.3387032
  31.3906364  53.6796532  64.8867035  31.7146378  52.8836517  64.4647064
  31.0996380  53.3906517  65.7517014  31.3946381  53.5636520  64.9337006
  21.4886379  67.4776535  15.8987045  21.9496365  67.7926559  16.6767044
  20.6096363  67.8486557  15.9747038  21.4446373  67.5506516  15.9897041
  26.6456375  20.4216537  32.7197037  26.4526367  20.4426537  33.6577034
  27.4476376  20.9366531  32.6277046  26.7106380  20.4786530  32.8097038
  16.4836369  40.5786514  49.5167046  16.7926369  41.2406540  50.1347046
  15.5426369  40.5196533  49.6807022  16.4166374  40.6426544  49.6007042
  52.4676361  59.8496513  29.3417034  52.9136391  60.6306534  29.6687050
  52.0386391  59.4786530  30.1127033  52.4696388  59.8936539  29.4597034
  62.8616371  70.6196518  63.0937042  63.2226372  70.6696548  62.2087059
  62.7076378  71.5316544  63.3407059  62.8836365  70.7226562  63.0257034
  27.1756363  13.5266533  19.3427048  26.8856373  12.9516535  20.0507050
  27.2586365  14.3876534  19.7527046  27.1536369  13.5576534  19.4627037
  64.8026352  68.1646500  69.4987030  64.8306351  67.3176498  69.0547028
  63.9986382  68.5766525  69.1797028  64.7196350  68.1186523  69.4167023
  34.2326355  14.2486534  64.5367050  33.3936386  14.6956530  64.4227066
  34.1866379  13.8716536  65.4147034  34.1386375  14.2566528  64.6177063
  49.4136391  20.5896530  65.7097015  48.6186371  20.1396523  65.9947052
  50.0506363  20.4126530  66.4017029  49.3966370  20.5226536  65.8137054
  53.7256355  11.5166531  73.8297043  53.9286385  11.6566534  72.9047012
  53.2756386  10.6716528  73.8507004  53.6996384  11.4416533  73.7327042
  12.1476374   8.1916533  20.6497040  11.9426374   8.8366528  19.9727039
  12.7366371   8.6506529  21.2477036  12.1886368   8.3096533  20.6417046
  64.5126343  51.3476524  59.4657059  63.5916367  51.1726532  59.2707024
  64.6986389  52.1756516  59.0237045  64.4346390  51.4166527  59.3977051
  69.6866379  25.9316540  29.2657032  69.8976364  26.8296528  29.0077038
  70.5376358  25.5186539  29.4127045  69.7996368  25.9836540  29.2547035
   5.2136374   7.4576530  33.2307053   5.7926373   6.7936530  32.8567047
   5.2556372   8.1876535  32.6127052   5.2796373   7.4646530  33.1247025
  51.8166389  51.1926537  59.2967033  52.2266388  50.7626534  58.5467033
  51.9366379  52.1276550  59.1307030  51.8736382  51.2466545  59.1987038
  69.8396378  37.2376518  68.5077057  69.3636398  37.6916542  69.2027054
  69.1976395  37.1346550  67.8057022  69.7206345  37.2746544  68.5077057
  42.2946358  14.5936527  75.4107056  42.9906387  14.3436527  76.0177078
  42.4696388  15.5136528  75.2107010  42.3876381  14.6656532  75.4537048
  13.1126375  13.7636528  48.2227058  12.5016375  13.0296535  48.1597023
  13.1786375  14.0966530  47.3277054  13.0546370  13.7206535  48.1207047
  72.4276352  30.2296524  46.0697060  71.6856384  29.6396523  45.9347038
  72.0506363  30.9906540  46.5117035  72.3076401  30.2476540  46.1027031
  62.1696358  34.1126518  17.9917049  62.6306381  34.7946548  18.4817047
  62.3976364  34.2786522  17.0777035  62.2426376  34.2036514  17.9467049
  75.2076340  16.1946526  35.9277039  74.3646393  16.4816532  35.5767059
  75.0576401  15.2886534  36.1987038  75.1016388  16.1286526  35.9197044
  65.1936340   7.1656532   4.8577042  64.6126404   6.8516531   4.1657043
  64.8156357   6.8156533   5.6647043  65.0916367   7.0946531   4.8697042
  35.5336380  72.9746552  23.9857044  35.8916359  72.1236496  23.7307034
  34.9906387  72.7866516  24.7507038  35.5136375  72.8636551  24.0397034
  29.9676380  57.5536537  60.5677032  29.2626381  57.9766541  60.0767059
  30.6926365  57.4966545  59.9447060  29.9696369  57.5926514  60.4487038
  46.5596390  38.6786537  39.0717049  46.9756355  38.4296532  38.2457047
  45.6286354  38.5066528  38.9317055  46.5046387  38.6336517  38.9687042
  31.7966366  20.2466526  42.3277054  31.2666378  19.6116524  42.8097038
  31.1926365  20.6276531  41.6897049  31.6756363  20.2196541  42.3107033
  17.3276367  44.9786530  27.4297047  17.2646370  45.7336540  28.0137043
  17.6636372  45.3376541  26.6087036  17.3566380  45.0976524  27.4037037
  16.4046364  70.3296509  22.1937046  16.0066376  71.1426544  21.8817043
  16.6566372  69.8656540  21.3947048  16.3896370  70.3666534  22.0747032
  41.1156387  28.1636524   6.7267041  40.2996368  28.3186531   6.2507043
  40.8396378  27.9986534   7.6277041  40.9996376  28.1626530   6.7717042
  56.0526390  17.9926529  75.1677017  55.7036362  17.7746525  76.0317078
  56.6016388  17.2436523  74.9357071  56.0746384  17.8886528  75.2347031
  28.9386368  51.5126534  52.1437035  29.4076366  50.9656525  52.7737045
  29.6286373  51.9266548  51.6257057  29.0616379  51.4986534  52.1557045
  66.2726364  21.1996536  52.8427048  65.3396378  21.2476540  52.6357040
  66.3036346  21.1196537  53.7957039  66.1766357  21.1966534  52.9217033
  11.7276373  27.0376530  48.7467041  12.0286369  26.7066536  49.5927048
  12.4226370  26.7946529  48.1337051  11.8346376  26.9766541  48.7717056
  23.9936371  56.4316521  30.9247036  24.2166367  55.9256516  31.7057037
  23.8096371  55.7706528  30.2567043  23.9976368  56.3066521  30.9367046
  13.1906376   5.4946532  35.4517059  12.9226370   6.2136531  34.8787041
  14.1466370   5.4946532  35.4047050  13.2636375   5.5716534  35.3857040
  16.6716366  72.2916565  53.2827034  17.6176376  72.1676559  53.2097054
  16.2946377  71.5726547  52.7767029  16.7316380  72.2016525  53.2207031
  53.3696365  64.9836502  23.8397045  53.8016357  65.1986542  23.0127048
  53.9646378  64.3686523  24.2677040  53.4796371  64.9416504  23.7967033
  13.1156368  18.7716541  29.5687046  13.4096375  18.3336525  30.3667049
  12.1646376  18.8326530  29.6647034  13.0456371  18.7316532  29.6637039
  10.4466372  21.3096523  41.0097046   9.9346371  20.6096535  41.4137039
   9.8266373  21.7596531  40.4357033  10.3256369  21.2836533  40.9917030
  12.6796370  42.0456543  59.5377045  12.7766371  42.5976524  60.3137054
  11.9156370  42.4006538  59.0847054  12.6086369  42.1416550  59.5727043
  27.9226379   9.8116531   9.1617041  28.2656364   9.0306530   9.5957041
  27.2246380  10.1206532   9.7397041  27.8846378   9.7616529   9.2697039
  47.7346382  58.7656517  42.1667023  47.9966354  58.7006531  41.2477036
  47.6486359  59.7056541  42.3247032  47.7536354  58.8586540  42.0857048
  24.9786377  65.6436539   8.7437038  24.1596375  66.1396561   8.7327042
  25.6236382  66.2376556   8.3597040  24.9596367  65.7606506   8.7017040
  40.2616386   7.9826531  60.2587051  39.8956375   8.2276535  59.4087029
  40.4066391   8.8156528  60.7067032  40.2376366   8.0976534  60.2157059
  53.4416389  17.1476536  17.0557041  54.1056366  16.8786526  16.4217033
  53.4716377  18.1046524  17.0437050  53.5156364  17.2216530  16.9867039
   9.1466370   7.4656534  30.7987041   9.9136372   8.0326529  30.8887043
   9.0216370   7.3806534  29.8537045   9.2156372   7.5176530  30.7077045
  14.4926376  52.6896515  53.0357056  14.9496374  52.3826523  52.2527046
  14.9896374  53.4576530  53.3177032  14.5946369  52.7386551  52.9827042
  32.2386360  36.2896538  57.4687042  32.7226372  36.9046516  58.0207024
  32.8156357  35.5296516  57.3957024  32.3516388  36.2746544  57.5197029
  48.7766380  53.3906517  34.9077034  49.2566376  53.6586533  35.6907043
  48.2136383  52.6756516  35.2047043  48.7676353  53.3436546  35.0227051
  36.9676361  12.7636528  45.8557053  37.8336372  13.1406536  46.0067024
  36.6176376  12.6076536  46.7327042  37.0226364  12.7866535  45.9647026
  21.3986378  22.8826523  43.6717033  21.6266365  23.7736530  43.9377060
  21.5586376  22.8656540  42.7287025  21.4396381  22.9756527  43.5997047
  75.2006378  24.6956539  35.7757034  74.3566360  24.2946529  35.5707054
  75.4196396  24.3606529  36.6447029  75.1336365  24.6166534  35.8467026
  11.7846375  72.4666519  19.1227036  11.1526375  72.9296570  19.6727047
  11.5886374  71.5396500  19.2617035  11.6966372  72.4176559  19.1967049
  23.1926365  48.2756538  51.6287041  22.7246380  48.6606522  52.3697052
  22.7156372  47.4676514  51.4377060  23.0916367  48.2306519  51.6867027
  46.6846390  50.8396530  54.9337044  47.3426361  51.3526535  54.4657059
  46.3646355  51.4266548  55.6187057  46.7206383  50.9566536  54.9567032
  45.7346382   6.5346532  48.0707054  45.1426353   7.2866530  48.0417023
  45.7136383   6.1786532  47.1827049  45.6696358   6.5766530  47.9727058
  42.2966385  61.8406525  15.7197037  42.9836388  62.4026527  16.0787048
  42.3796387  61.9366531  14.7707043  42.3786354  61.9106522  15.6567039
  47.3346367  61.8626518  65.7577057  48.0116386  61.2906532  65.3957062
  47.4516373  62.6936531  65.2957077  47.4196358  61.8906517  65.6697006
  74.3556366  64.7666550  50.6177025  74.8276367  63.9916534  50.3137054
  73.8296356  64.4526520  51.3537025  74.3496399  64.6506500  50.6637039
  28.4066372  62.6276550  50.8617058  28.4196377  63.5356522  50.5607033
  27.6386375  62.5736542  51.4317055  28.3266373  62.7186546  50.8907051
  25.1696377  23.7266541  63.1857033  24.9196377  24.5026531  63.6867027
  25.0386372  23.9796524  62.2717056  25.1286373  23.8366528  63.1417046
  10.1866369  19.3156528  68.6907043  10.6106377  19.4026527  67.8367004
   9.5196371  18.6416531  68.5587006  10.1606369  19.2536526  68.5847015
  56.8276367  45.1116524  38.1047058  57.4296379  45.6346550  37.5757027
  56.6456375  45.6576538  38.8707047  56.8726387  45.2256546  38.1307030
  21.2316380  25.2466526  67.3787079  21.4826374  25.8586540  68.0707016
  22.0556374  25.0266533  66.9437027  21.3466377  25.2886524  67.4057007
  27.2876377  70.7426529  59.3897057  27.6996365  71.5666504  59.6507034
  27.8576374  70.3956528  58.7037048  27.3916378  70.7936554  59.3447037
  67.6426392  47.4286537  37.0527039  68.5896378  47.4006538  37.1907043
  67.3996353  46.5196533  36.8787041  67.7176361  47.3286514  37.0487022
  21.8556366  54.5546532  60.2917023  20.9376373  54.7956543  60.4197044
  22.3346367  55.3776550  60.3837051  21.8086376  54.6676521  60.3157043
  46.7786369  48.2836533  56.4497032  46.4406357  49.0756531  56.0317039
  46.7466354  47.6176529  55.7627029  46.7386360  48.2966537  56.3317032
  27.7966366  28.8616524  13.8677044  27.9646378  29.6406536  13.3377037
  28.5846367  28.3276539  13.7657042  27.8986378  28.8876534  13.8007040
  31.5796375  53.9306526  58.1957054  30.6236382  53.9696541  58.1747055
  31.8096371  54.1756516  59.0917053  31.5026379  53.9606514  58.2887039
  17.4206371  73.1486511  38.7477036  18.3246365  72.8916550  38.9257050
  16.8906364  72.4926529  39.2017059  17.4606380  73.0516510  38.8157043
  43.7386360  73.7696533  55.5247040  43.8076363  73.9496536  54.5867043
  44.6376381  73.5906525  55.8007050  43.8416367  73.7696533  55.4537048
  60.4626389   6.7216530   4.0577040  61.3446388   6.3796530   3.9097042
  60.4336357   7.5346532   3.5527041  60.5536385   6.7726531   3.9877040
  15.4706373  41.6506538  60.2507057  16.0646381  41.8846550  59.5377045
  14.5996370  41.6756516  59.8547058  15.4406376  41.6776543  60.1327057
  27.1826363  42.8806534   9.1987038  26.9346371  43.0926514  10.0977039
  27.0606365  41.9336548   9.1337042  27.1436367  42.8026543   9.2877045
  32.5396385  18.3136539  45.8477058  31.7846375  17.8556538  46.2167053
  32.2356377  19.2116528  45.7177048  32.4266357  18.3606529  45.8727036
  68.3006363  73.7396545  25.0207043  67.9226379  73.3196564  25.7937050
  69.1926346  73.9676514  25.2847042  68.3556366  73.7196503  25.1317043
  16.3426380  54.7186546  36.9187050  16.0786381  55.6076546  36.6797028
  16.9396381  54.8366547  37.6567039  16.3786373  54.8266525  36.9717026
  55.7536354  15.7336531  58.1157036  56.1946373  15.2946529  57.3877029
  56.3756371  15.6766529  58.8417053  55.8676376  15.6806536  58.1157036
  63.0486374  39.8706551  60.8247032  63.6426353  39.1236534  60.8917046
  63.5916367  40.5776520  60.4737053  63.1696358  39.8666534  60.7947044
  26.6736374  17.5596523  48.9377060  27.0506363  17.5786533  48.0587044
  25.8966370  17.0076523  48.8537025  26.6316376  17.5026531  48.8347054
  49.8836365  20.4036541  15.3777037  49.7836380  21.1496525  15.9687042
  49.7446365  19.6376534  15.9347038  49.8576355  20.4016533  15.4997044
  31.0686378   9.7926531  20.4537048  30.7696381   9.4526529  19.6107044
  31.9946365   9.9916534  20.3167038  31.1356373   9.7776527  20.3497047
  39.3686371  37.8136520  56.1377029  38.4226379  37.9536514  56.1827049
  39.5976372  37.4416542  56.9897041  39.2926369  37.7886543  56.2327042
  40.3866386  71.5896530  26.3737049  40.2946358  70.6426544  26.4817047
  39.8286362  71.8006516  25.6247044  40.3166389  71.5116501  26.3057041
  50.2436371  23.4176540  47.9097023  50.7876358  23.8356533  47.2427025
  50.8606377  23.1656532  48.5977058  50.3676376  23.4346523  47.9127045
  26.2436371  61.3266525  73.3907013  25.4126377  61.1996536  73.8487015
  26.0056381  61.3576546  72.4647064  26.1296368  61.3156548  73.3407059
  54.7756386  63.8036537  27.2547035  55.4106369  64.4246521  27.6117039
  55.2256355  63.4006538  26.5117035  54.8916359  63.8266525  27.2137032
  69.7246399  34.5196533  36.8707047  70.5646362  34.1226540  37.1027031
  69.6536407  34.3946533  35.9247055  69.8066406  34.4636536  36.7947044
   4.3486371  61.6636543   8.7887039   3.5186372  61.5636520   9.2537041
   4.1476374  62.2546539   8.0627041   4.2386370  61.7156525   8.7607040
  52.2976379  14.5966530  61.5067024  51.7746353  13.8346529  61.7547035
  52.9546356  14.6706533  62.1997032  52.3126373  14.5226536  61.6067047
  52.5156364  58.7446518  69.0747070  52.4626389  57.8786545  69.4797058
  52.5746384  58.5666542  68.1367035  52.5156364  58.6336517  69.0177078
  57.3506355  27.8236523  19.1577034  57.2976379  28.4206524  18.4117050
  56.4646378  27.8136539  19.5197048  57.2506371  27.8856525  19.1167049
  60.8086357  14.7156534  42.5347023  61.6086388  14.6686535  42.0117035
  61.1146355  14.7256536  43.4417038  60.9266357  14.7116528  42.5757027
  29.6456375  62.3976517  58.3417053  28.7936363  62.3266525  57.9107056
  30.0256367  61.5216522  58.2677040  29.5956364  62.2966537  58.2877045
  25.1616364  19.8566532   9.2907038  25.9336376  20.3026524   8.9417038
  25.2136364  19.9926529  10.2377043  25.2496376  19.9186535   9.3547039
  19.1856365  50.0516548  57.4527054  19.2666378  50.7376518  56.7897034
  19.4906368  50.4636536  58.2607040  19.2266369  50.1686516  57.4677048
  13.4176369  57.8136520  33.1097031  14.3356371  57.7026520  33.3567047
  13.3026371  58.7606544  33.0327034  13.5036373  57.9026527  33.1277046
  62.0756378  41.4616547  25.3857040  61.2926369  42.0106544  25.3607044
  62.2026367  41.1846542  24.4787045  62.0056381  41.4906540  25.2867050
  20.1126366   6.5406532  10.1817045  20.2686367   6.3286533  11.1017036
  19.6626377   5.7706532   9.8317041  20.0816364   6.4356532  10.2427044
  27.1046371  21.0516529   5.3657041  26.9246368  20.1126537   5.3197041
  27.9956379  21.1076527   5.7097039  27.1806374  20.9576530   5.3977041
  45.8026390   7.7146530  36.7307053  45.4456367   7.0126534  37.2747040
  45.0586357   8.0146532  36.2087059  45.6856384   7.6716533  36.7327042
  19.5606365  55.8666534  42.6627045  19.1986370  55.1516533  42.1377029
  19.6986370  55.4816513  43.5287056  19.5366364  55.7486534  42.6987038
  61.7506371  62.2506523  36.5787048  62.1256371  61.3706551  36.5287056
  61.8906364  62.6206551  35.7077026  61.8056374  62.1956520  36.4807053
  35.3476372  47.7356529  61.5307045  34.7866364  47.4076538  60.8287048
  36.2326355  47.4836540  61.2687035  35.3816376  47.6746521  61.4277039
  43.6626358  54.1926537  20.5977039  43.5036354  53.2506523  20.6557045
  43.7846375  54.4716530  21.5057049  43.6586380  54.1216545  20.7007046
  29.6636372  29.0916538   6.9737043  29.4486370  29.3416538   6.0747042
  28.8416367  29.1896534   7.4527040  29.5536366  29.1296539   6.9287043
  54.1606369  17.0716534  12.7557039  53.7506371  16.2636528  13.0677042
  54.3846359  16.8896523  11.8427038  54.1406364  16.9656525  12.6917038
   3.6216371  70.0006561   8.6107044   4.4906373  70.1326523   8.9897041
   3.2256372  70.8726501   8.6107044   3.6716373  70.1076508   8.6517038
  20.8506374  11.0186529  48.4367027  21.6046371  11.5846529  48.2727051
  20.4146366  11.4126530  49.1927032  20.8846378  11.1206532  48.4997025
  40.2156372  13.4356527  18.4147034  39.8226357  13.7996531  17.6207047
  39.8656387  13.9736528  19.1237049  40.1366386  13.5316534  18.4057045
  62.6176376  42.8656540  11.2717037  62.3526382  43.2076530  12.1257038
  63.5726357  42.9206543  11.2777042  62.6906357  42.9076538  11.3637037
  66.7196350  21.4776535  64.9497070  66.7756348  20.9256535  65.7297058
  67.2386398  21.0146523  64.2917023  66.7816391  21.3696537  64.9627075
  33.4696388  69.8966522  29.5767040  34.1166382  69.2866516  29.2217045
  33.9246368  70.3376541  30.2947044  33.5866356  69.8786545  29.6157036
  17.8356380   7.2236533  33.6627045  17.3376369   7.1056533  34.4707031
  18.6116371   7.7166533  33.9297028  17.8656368   7.2636533  33.7777023
  21.6316376  54.4446526  63.0157051  21.2436371  53.7686539  63.5717049
  21.6856365  54.0396538  62.1497040  21.5956364  54.3296547  62.9827042
  35.3856354  59.3956528  43.7717056  35.1246376  60.3096542  43.8907051
  34.6246376  58.8906517  44.0607033  35.2766380  59.4396515  43.8157043
  15.0686369  29.5296535  38.5467033  14.1706371  29.3096523  38.2987022
  15.5426369  29.5736523  37.7167053  15.0236368  29.5106525  38.4317055
  24.6566372  17.0776539   9.3197041  24.7926369  17.9816532   9.0387039
  25.5346375  16.6946526   9.3267040  24.7646370  17.1326523   9.2907038
  59.6456375  53.2326546  38.2697029  59.6476364  53.5976524  37.3847046
  59.3836365  53.9636536  38.8297043  59.6176376  53.3496513  38.2357025
   4.3576374  37.4386520  48.6207047   4.2626371  38.2496529  48.1217041
   3.4966371  37.0236549  48.5697060   4.2556372  37.4806519  48.5617027
  46.6066360  72.1366501  32.7177048  46.2036362  72.6156540  33.4407043
  47.4166374  72.6126556  32.5357056  46.6506386  72.2386551  32.7747040
   9.2226372  25.8506527  16.5247040   8.8136368  26.5976524  16.9627037
  10.1566372  25.9476528  16.7077045   9.2786369  25.9406528  16.5907040
  62.1256371  46.5046539  59.3677025  62.9576378  46.1146545  59.0997047
  62.2906380  46.8396530  60.2497025  62.2316360  46.4986534  59.4337044
  43.3756371  42.1776543  14.5477037  44.0286369  42.1946526  13.8487043
  42.7566376  41.4986534  14.2817039  43.3786354  42.1076546  14.4447041
  15.5896368  20.5886536  39.7357025  15.7616367  20.4596539  38.8027039
  14.6396370  20.6936531  39.7917023  15.5066376  20.5856533  39.6427040
  47.2476387  52.6156540  43.9647026  46.3016357  52.7586517  43.9717026
  47.3456383  51.6676521  43.8757057  47.1576385  52.5296516  43.9557037
  15.3926373  14.7386532  56.7537041  14.8736372  14.7836533  57.5567055
  14.9946375  15.3876534  56.1747055  15.2946367  14.8126535  56.7777023
  27.3716373  48.9386520  40.8037033  27.6326370  49.5306549  41.5087051
  26.7186375  48.3636551  41.2037048  27.3296375  48.9406548  40.9217033
  50.3616371   6.8436532  41.6037025  50.9996376   6.5916533  40.9357033
  49.6816368   7.3116531  41.1197052  50.3576355   6.8666530  41.4807053
  53.8586388  65.0616531  69.9457016  54.5346375  64.3836517  69.9457016
  53.8986359  65.4386520  69.0667038  53.9346390  65.0296555  69.8517075
  71.5276337  53.2246513  56.8027039  72.2326355  53.8036537  57.0927048
  71.9746399  52.4276543  56.5197029  71.6506348  53.2016525  56.8037033
  37.5186386  67.9786530  75.0927048  36.7736359  68.1196518  74.5087051
  37.8396378  67.1056519  74.8647003  37.4736366  67.9006500  75.0057068
  50.8466377  47.9936523  55.0747032  50.1916389  47.3466530  54.8107033
  50.7106361  48.7286530  54.4777031  50.7616386  48.0026550  54.9827042
   8.5076370   8.7186527  56.6707039   9.0506372   8.4806528  55.9187050
   7.7396374   8.1516533  56.5997047   8.4836369   8.6326532  56.5827026
  31.5026379  65.9826508  39.0887032  32.3776360  66.3706512  39.0777054
  31.4826374  65.4606552  39.8907051  31.5936375  65.9676514  39.1727028
  69.0816345  72.0126495  32.1987038  68.5976410  71.8746567  33.0127029
  68.6326370  72.7436523  31.7747040  68.9826355  72.0766525  32.2407036
  13.5306368  50.7526550  14.4577045  13.8026371  51.5956535  14.0947037
  12.5776377  50.8146515  14.5187044  13.4586372  50.8496513  14.4257040
  32.8146362  40.9456520  17.5147038  33.6056366  41.1076546  18.0297050
  32.9646378  41.4116516  16.6927032  32.9156380  41.0126534  17.4817047
  46.5176353  55.1306534  75.6807022  46.9916382  55.2856522  74.8637009
  45.9926376  54.3496513  75.5077057  46.5126381  55.0636520  75.5747070
  27.6226368   9.1906528  17.5677032  26.6726379   9.0896530  17.6277046
  27.7596378  10.1346531  17.4937038  27.5356369   9.2806530  17.5657043
  48.8676376  55.6946526  33.6527023  49.1866379  55.7246513  32.7517052
  49.1576385  54.8446541  33.9827042  48.9326363  55.6076546  33.5917053
  26.4016380  61.9236526  52.7027054  26.3546371  61.0216522  52.3857040
  25.4956379  62.2336540  52.6747055  26.2996368  61.8606529  52.6657028
  52.8236389  14.7966528  13.5057039  52.1306381  15.3106527  13.9207039
  52.4636383  14.5546532  12.6527042  52.7106361  14.8256531  13.4587040
  11.6936369  47.4366531  58.0767059  12.3206367  46.7676544  57.8017044
  10.9906368  47.3846550  57.4297028  11.6856375  47.3596535  57.9777031
  65.9746399  54.1316528  27.2937050  66.2986374  53.4666519  27.9007034
  65.0346375  54.1756516  27.4677048  65.9086380  54.0656548  27.3767033
   4.6426373  56.1116524  70.1127014   5.2616372  55.8466530  70.7927017
   4.0076370  55.3966522  70.0747070   4.6416373  56.0076523  70.1807022
  21.2796364  27.4956532  29.0287037  21.8986378  28.1886539  29.2597046
  21.5496368  27.2166538  28.1537037  21.3746376  27.5406532  28.9597034
  17.4086380  54.7396545  10.0337038  17.0866375  55.5686531  10.3887043
  18.2846375  54.9446526   9.7057037  17.4676380  54.8506546  10.0367041
  11.4086370  37.0866547  28.3897038  10.5346375  37.4196548  28.1857033
  11.7716370  36.8326530  27.5407047  11.3546371  37.0956535  28.2777042
  14.5136375  41.4896545  63.7827034  15.3736372  41.1216545  63.5787048
  13.9146376  40.7456551  63.7257042  14.5416374  41.3716545  63.7547035
  14.7046375  33.1086540  56.0787048  13.9986372  33.6576538  55.7387047
  15.5016375  33.6106529  55.9107056  14.7136374  33.2206535  56.0247040
  42.7416382   5.2496533  16.7787037  43.3266373   5.7096534  16.1767044
  42.7196388   5.8016534  17.5597038  42.8016357   5.3576531  16.7977047
  22.0816364  42.4816513   7.5127039  22.6206379  42.3286514   8.2887039
  22.1736374  43.4186516   7.3387041  22.1486378  42.5656548   7.5767040
  40.0206375  57.2066536  67.3217010  40.3206367  58.1146545  67.3487015
  39.0656357  57.2696533  67.3167038  39.9506378  57.3096542  67.3237076
  23.6316376  25.3476524  57.8557053  24.4866371  25.1836529  57.4587059
  23.1286373  25.7866535  57.1697044  23.6686363  25.3776531  57.7407036
   4.0946374  10.7616529  60.5277023   4.1846371  10.6116533  61.4687042
   4.4796371   9.9846535  60.1227036   4.1456370  10.6626530  60.5847054
   5.1436372  53.9726524  16.0707035   4.8676372  53.6196518  15.2257042
   5.5636373  54.8056526  15.8567038   5.1596370  54.0236549  15.9577045
  63.6106377  54.8796539  62.7477036  63.4996376  55.1466522  61.8357048
  64.5466385  54.9846535  62.9167023  63.6986389  54.9186516  62.6687050
  43.7226372  57.4966545   6.6047039  43.8586388  57.2716522   7.5257039
  42.7956390  57.3166542   6.4487042  43.6386375  57.4526520   6.6867042
  63.5996361  23.8196526  36.0277023  63.8806381  23.7906532  35.1137047
  64.3876343  23.6026535  36.5277023  63.7136383  23.7936535  35.9837036
  22.1526375  67.8706512  71.3007050  21.6556377  68.6876526  71.3337021
  23.0026379  68.1216507  70.9417038  22.1896381  67.9846497  71.2657013
  46.0626373  24.5216541   8.4297037  46.5376358  23.9876537   7.7937040
  45.1466370  24.4626541   8.1557045  46.0156364  24.4586525   8.3327045
  37.6396370  20.4066525  41.6017036  37.4276390  20.2616539  42.5237045
  36.8486366  20.1436539  41.1307030  37.5326385  20.3626537  41.6497040
  14.0416374  39.0256538  67.8957062  13.9686375  38.4406548  67.1417007
  14.9806376  39.0646515  68.0787048  14.1346369  38.9676514  67.8347015
  20.7716370  58.3786545  33.7197037  21.1536369  58.5166550  32.8527031
  21.4066372  58.7636528  34.3247032  20.8806381  58.4346542  33.6917038
   5.9236374  64.3466568  73.1867065   6.8506374  64.1256561  73.2817078
   5.9246373  65.2236557  72.8027039   6.0226374  64.4166565  73.1557007
  73.8416367  41.9726524  12.5357037  72.8966370  42.0346527  12.3957043
  74.1606369  42.8666534  12.4127045  73.7746353  42.0746536  12.5077038
  61.1266365  73.5056534  39.0917053  61.2906380  72.5986557  39.3487053
  61.3116379  74.0146561  39.8807030  61.1636391  73.4636536  39.2037048
  16.6736374  24.0846539  27.4477043  16.5286369  23.1626530  27.2347050
  15.9156370  24.3296528  27.9787045  16.5766373  24.0126534  27.4817047
  22.5436363  35.9906540   6.6287041  22.7906380  36.7476540   6.0967040
  22.9216366  36.1696548   7.4897041  22.6106377  36.0906525   6.6637039
  25.3346367  55.5956535  57.0807037  25.1276379  54.8366547  57.6247025
  25.1556377  55.3046532  56.1857033  25.2936363  55.4836540  57.0427055
  26.4196377  45.2176514   7.4417043  26.7056370  44.6046524   8.1197042
  27.1036377  45.8866539   7.4197040  26.5226364  45.2236519   7.5117040
  25.7916374   6.4516530  72.2357025  26.3366375   5.8316531  72.7197037
  25.2086372   6.8256531  72.8967056  25.7876377   6.4256530  72.3577042
  67.7306366  67.1556549  71.9907074  68.6086349  66.8256531  72.1797028
  67.8706360  68.0606537  71.7107010  67.8396378  67.2176514  71.9807053
  44.2326355  18.0536537  34.7927055  43.8076363  18.1076527  35.6487045
  44.8846359  17.3596535  34.8917046  44.2566376  17.9856529  34.8947029
   4.3686371  51.3006516  39.2107048   3.6016371  51.3436546  39.7817039
   5.0896373  51.0656548  39.7957039   4.3636370  51.2796516  39.3337059
  12.8466368  56.5756531  25.7727032  13.5936375  57.1236534  26.0147038
  13.2296371  55.7206535  25.5767040  12.9676371  56.5426521  25.7777042
  42.2016373  11.9586535  50.3057022  42.7256355  11.7506533  51.0797043
  41.9466362  12.8726530  50.4287033  42.2306366  12.0336533  50.4017029
   5.5856371  66.9656525   3.6627040   5.8056374  67.0456543   4.5907040
   5.9296374  67.7646561   3.2647040   5.6456370  67.0596542   3.7197042
  31.6206379  17.7416534  51.2997055  32.5236359  17.7406540  50.9837036
  31.3506374  16.8236523  51.2557030  31.6876373  17.6436539  51.2617035
  43.6116371  14.3996534  21.5097046  44.1716385  14.3816528  20.7327042
  43.2236366  15.2746534  21.5047035  43.6296387  14.4906530  21.4257050
  65.1696396  47.6476517  23.5827045  65.1166382  46.6986542  23.6947041
  65.6166382  47.9566536  24.3707047  65.2116394  47.5796547  23.6787033
  24.6386375  42.4026527  41.4427032  24.2176380  41.6716537  40.9907036
  24.1896381  43.1806526  41.1117058  24.5456371  42.4076538  41.3597031
  61.5566368  19.7556534  17.4837036  61.4396362  20.6926537  17.3257046
  62.4096375  19.5526524  17.0987034  61.6356354  19.8336525  17.4257050
  47.7236366  46.9436531  24.5107040  46.8036385  46.7246513  24.6557045
  48.1356354  46.8266525  25.3667049  47.6696358  46.9076538  24.6177044
  62.9326363  35.7426529  44.9097023  63.3746376  36.5906525  44.9347038
  63.6026382  35.1326523  44.5997047  63.0506363  35.7676544  44.8797035
  73.7166367  40.7716522  24.0267048  73.1696396  40.0056534  23.8547039
  74.3106384  40.8156548  23.2777042  73.7216339  40.6946526  23.9287033
  57.6936378  43.6516533  51.6167030  57.8446388  43.2596550  50.7567024
  57.1656380  43.0066528  52.0857048  57.6536369  43.5416527  51.5747032
  41.5426369  25.2216530  14.6467037  41.9396362  26.0416527  14.3537045
  40.6386375  25.2686539  14.3357038  41.4886360  25.3136539  14.5817041
  31.9496365  53.8246536  52.8717041  31.3416367  54.5476532  52.7227058
  32.3116379  53.9916534  53.7427025  31.9236374  53.9196548  52.9487038
  55.8216362  60.1146545  18.7387047  55.1846390  59.5956535  19.2307034
  55.6686363  61.0146523  19.0247040  55.7376366  60.1546516  18.8217049
  75.0936356  37.1296539  73.8087006  75.5386353  37.5186539  73.0547028
  74.4416351  36.5436516  73.4257050  75.0716400  37.1086540  73.6877060
  71.6586380  32.9736519  75.4097061  71.7726364  33.7126541  76.0077057
  72.4416351  32.9876518  74.8587036  71.7546387  33.0536537  75.4147034
  55.0136375  67.0596542  36.0747032  54.0756378  67.2356567  36.1487045
  55.0646362  66.2066498  35.6427040  54.9196358  66.9876556  36.0367050
  74.5336380  38.4876518  64.6657028  74.2866364  38.9006538  65.4927063
  75.1846390  39.0786514  64.2867050  74.5766373  38.5946541  64.7137070
  11.6376371  41.0496521  33.2097054  10.8496370  41.2236519  32.6967049
  12.2556372  41.7286530  32.9387054  11.6196375  41.1406517  33.1267052
   9.6006374  25.3326530  67.1717072  10.5016375  25.0226536  67.2587051
   9.4696369  25.9056530  67.9277039   9.6826372  25.3606529  67.2617035
  37.7366371  65.5416565  56.7277031  37.5966377  66.0536499  57.5247040
  37.0436363  64.8816528  56.7427025  37.6476364  65.5256500  56.8147049
  74.1176376  49.0196533  69.7817078  73.2316360  49.3286514  69.9677048
  74.0756378  48.7026520  68.8797073  74.0186386  49.0186539  69.7047043
  52.0966377  53.2446518  46.4407043  52.8266373  53.7316513  46.0577049
  51.8326378  52.6306534  45.7557030  52.1466370  53.2306519  46.3267059
  26.2276363  25.6996536  45.5747032  26.1216373  25.1536541  44.7957039
  26.8876381  25.2456532  46.0977058  26.2866364  25.5926533  45.5467033
  52.5006371   4.2596531  73.7267075  51.5886383   4.1146531  73.4767075
  53.0056381   3.7456532  73.0967026  52.4576378   4.1896534  73.6327057
  69.5296402  60.2836533  59.6557045  70.4366379  59.9966545  59.5447044
  69.2916336  59.9906540  60.5347023  69.6016388  60.2216530  59.7377052
  23.1056366  31.0416527  16.3867035  23.7306366  30.5416527  16.9107037
  23.5256367  31.8916531  16.2577038  23.2166367  31.0786533  16.4287033
  69.8226395   6.0376530  51.3017044  69.9726410   5.0986533  51.1967049
  69.3956375   6.3046532  50.4877052  69.7926407   5.9656534  51.2037048
   6.6066370  30.7186527  57.3397026   5.7626371  30.3646526  57.0597038
   6.5456371  31.6556530  57.1567039   6.5106373  30.7806530  57.2897034
  12.1946373  58.1796532  37.5317039  11.8856373  58.6096535  36.7347031
  13.0596371  57.8406525  37.3007050  12.2536373  58.1886520  37.4217033
  37.9836388   4.8946533  57.0617027  37.2086372   5.4386530  56.9237022
  37.8116379   4.0986533  56.5577049  37.8826370   4.8676534  56.9927025
  55.5266380  13.8426533  55.8607025  54.7126389  13.7326536  55.3687057
  55.9026375  12.9636536  55.9017029  55.4796371  13.7366533  55.8127060
  26.7126369  43.7496529  33.7867050  26.8536377  44.4106522  34.4637032
  26.6356373  42.9256516  34.2687035  26.7196369  43.7316513  33.9107056
  33.1506386  62.1656532  28.1337032  33.0686378  61.5326538  27.4207039
  32.2486382  62.3596535  28.3867035  33.0456390  62.1186523  28.0847034
   8.1196375  48.1766548  51.8887024   8.0936375  49.0826530  51.5797043
   8.8176374  48.1666527  52.5437050   8.1906376  48.2726517  51.9257050
  57.4176369  30.9926529  14.5487041  57.4056358  31.6296539  15.2637043
  56.9216385  31.4126530  13.8457041  57.3636360  31.1056538  14.5497046
  34.4916382  36.0876541  71.5617065  33.6496353  35.6556549  71.4147034
  35.0186386  35.8506546  70.7977066  34.4576378  36.0166550  71.4647064
  39.1446381  57.0136528   4.7387042  38.2986374  57.4096527   4.9457040
  39.1086388  56.8516541   3.7957041  39.0506363  57.0386543   4.6597042
  67.3946381  50.5116539  71.6837006  66.9366379  49.7466545  71.3347015
  67.0926361  51.2396545  71.1407013  67.3136368  50.5076523  71.5887070
  38.8486366  58.6646538  55.7327042  39.5186386  59.0526543  55.1707039
  38.7786369  59.2666550  56.4737053  38.9126358  58.7706528  55.7517052
  73.0636368  10.3136530  25.8517036  72.1546402  10.6136532  25.8737049
  73.4686356  10.8286533  25.1537037  73.0096359  10.4006529  25.7797050
   6.7666373  42.8036537   9.0997038   7.4836373  42.2186546   9.3427038
   6.1926370  42.8096542   9.8657045   6.7816372  42.7416534   9.2077045
   7.4186373  64.3906555   3.6437042   6.5996370  64.6966553   3.2537041
   7.6486373  65.0686569   4.2797041   7.3556371  64.4956512   3.6697042
   4.2696371  38.5976524  29.0027046   5.1856370  38.8406525  29.1327038
   4.1186371  37.8896523  29.6287041   4.3506374  38.5476532  29.0837040
   5.7816372  62.5016518  43.3387032   5.5556374  62.8036537  44.2187042
   6.4676371  63.1026535  43.0477028   5.8306370  62.5976524  43.4017029
   8.9906368  63.2546539  70.4307022   8.1136370  63.0496521  70.1057053
   8.9816370  62.9656525  71.3427048   8.8956375  63.2016525  70.4937057
  30.6416378  28.9166527  56.3737030  30.8176365  28.7006531  55.4577026
  31.4836369  29.2166538  56.7157059  30.7506371  28.9256535  56.3127060
  70.0116348  37.3856544  36.0797043  70.8366394  37.0986519  35.6887054
  69.6266403  36.5876541  36.4407043  70.0586395  37.2696533  36.0767059
  40.2276382  47.2006531  24.2597046  40.9946365  46.6286545  24.2947044
  39.9886360  47.2236519  23.3337040  40.2836380  47.1416550  24.1647034
  20.8056374  22.3516541  60.2507057  21.0716381  23.2426529  60.0247040
  19.8596363  22.4096527  60.3837051  20.7326374  22.4526539  60.2407036
  33.5166359  20.0366535  57.0427055  32.9706383  20.8226528  57.0417023
  33.9456367  20.0406532  56.1877060  33.5036354  20.1206532  56.9517059
  47.8866386  73.2346497  53.3837051  48.1536369  73.8466568  52.6977043
  46.9346390  73.3236542  53.4267044  47.8136368  73.3096542  53.3147049
  16.0656376  58.2026520  69.4847031  15.2866373  58.7116547  69.2607040
  15.7256374  57.3446541  69.7407074  15.9466372  58.1646538  69.4887009
  30.5576363  10.7386532  48.7917023  30.3666363  11.3136530  49.5327034
  31.1286373  10.0616531  49.1537056  30.5976372  10.7276535  48.9087029
  30.7446365  23.3706532  28.2107048  31.1636372  22.5146523  28.3007050
  30.6276379  23.4816532  27.2677040  30.7766380  23.2906532  28.1197033
  48.2586365  25.0556526  35.9097023  48.5356369  25.3026524  35.0267029
  48.9936371  24.5506535  36.2587051  48.3666382  25.0276527  35.8527031
  27.5596371  11.2896528  65.9397049  28.4236374  11.3406534  66.3497009
  26.9606380  11.1186533  66.6667023  27.5886364  11.2766533  66.0617065
  65.1996384  68.2706528  37.9537048  64.9186401  68.1976547  37.0417023
  65.1456375  67.3766556  38.2927055  65.1646347  68.1676559  37.8927040
  29.4316368  42.4086533  54.0897026  28.5026379  42.3846550  54.3217049
  29.7446365  41.5216522  54.2627029  29.3656368  42.3116531  54.1337051
  32.7666359  47.8516541  11.2657042  32.6596375  47.1596527  10.6127043
  33.4496384  48.4176521  10.9047041  32.8286362  47.8386536  11.1577044
  58.0026360  59.1756516  11.6267042  58.5206375  58.5436516  12.1247044
  58.1906357  58.9706535  10.7107038  58.0776367  59.0866547  11.5817041
  57.4536362  27.4156532  69.5877075  57.3026390  27.9026527  68.7787018
  57.5296364  28.0896530  70.2627029  57.4456367  27.5396538  69.5737076
  27.5876369  61.8446541  17.8587036  27.0966377  61.4326515  18.5697041
  28.3146381  62.2886543  18.2957039  27.6126366  61.8476524  17.9807034
  30.0306377  28.0546532  38.1317024  30.8076363  28.2866535  38.6397057
  29.2976379  28.3836536  38.6517029  30.0356369  28.1146526  38.2417030
  56.5706367  29.1956539  22.8297043  57.1926384  28.5196533  23.0997047
  56.1436386  28.8306541  22.0537033  56.5916367  29.0846539  22.7757034
  61.8796387  28.2386532   4.9117041  61.7926369  27.3766537   5.3187041
  62.8136368  28.4406528   4.9767041  61.9706383  28.1686535   4.9617043
  67.1036377  31.4686527  53.3097038  67.9266357  31.9536533  53.3717041
  67.3396378  30.5666523  53.5267029  67.2166367  31.4246540  53.3397026
   7.5826373  52.0476532  38.0017052   7.1976371  51.6276550  37.2327042
   7.3566370  52.9726524  37.9087029   7.5176373  52.1016541  37.9097023
  32.8636360  25.9416523   5.5737042  32.3176384  26.1456528   4.8137040
  32.3186378  26.1706524   6.3277040  32.7466354  25.9886532   5.5727043
  40.1486359  22.9356537  55.2107048  40.5656357  22.8546524  54.3527031
  39.2216377  22.7636528  55.0437050  40.0936356  22.9086533  55.1017036
  65.4316406   5.6846533  60.3597031  65.0396347   5.7016530  59.4867058
  65.3166351   4.7826533  60.6567039  65.3776398   5.5906534  60.2987022
  14.1156368  21.7886524  34.2717056  14.6696367  22.2616539  34.8927040
  13.8396368  21.0046539  34.7457047  14.1456375  21.7556534  34.3887024
  57.8096390  14.9336529  35.4767036  57.6176376  14.3886528  36.2397041
  58.6096382  14.5576534  35.1087036  57.8746376  14.8356533  35.5187035
  57.9986382  14.7196531   9.4367037  58.6376381  15.4246531   9.3267040
  57.6426353  14.8526535  10.3147039  58.0286369  14.8086529   9.5187044
  61.3176384  70.3306503  56.7687035  61.7506371  70.5276566  57.5997047
  60.3836365  70.4006500  56.9627037  61.2646370  70.3596497  56.8777046
  38.2176361  61.9386520  50.7517052  38.4056358  62.8516541  50.5337029
  38.9596367  61.4496536  50.3947029  38.3166389  61.9836540  50.6907043
  10.0406370  15.1566534  45.9707031   9.7626371  14.2966528  45.6557045
   9.7536373  15.1806536  46.8837051   9.9806376  15.0676537  46.0347023
  66.5346375   5.0116534  72.9247055  66.4686356   5.8166533  72.4107056
  66.2236404   5.2586532  73.7967072  66.4936371   5.1236534  72.9627075
  14.0646372  41.3066521  15.7657042  13.3846369  40.6356544  15.8127041
  14.1976376  41.4476547  14.8277044  14.0066376  41.2496529  15.6707039
  10.4236374   9.2506533  40.2657051  11.0966368   9.4396534  40.9197044
  10.0696373  10.1086531  40.0317039  10.4576368   9.3626528  40.3107033
  42.5606384  67.3526535  72.6087036  42.5926361  66.5046539  73.0527039
  42.7226372  67.1466522  71.6877060  42.5806389  67.2406540  72.5577011
  66.1336365   7.3896532  17.1007042  66.8546371   7.4276533  17.7287045
  65.3446350   7.4626532  17.6367035  66.1266403   7.4006534  17.2247047
  63.5196381  61.9716530   9.0587044  63.5136375  62.9176521   9.2047043
  62.8506355  61.8286514   8.3887043  63.4476357  62.0576515   9.0037041
  68.8166351   3.4476533  37.9877052  69.2676392   4.2576532  38.2297058
  69.3766403   3.0516531  37.3207054  68.9246368   3.4916532  37.9427032
  43.9206390   7.3136530  70.1917038  44.7986374   7.6166530  70.4207077
  43.9936371   7.0396533  69.2767029  44.0216370   7.3166533  70.1187057
  50.7506371  63.6126518  73.2957077  51.1376381  63.4816513  72.4307022
  50.9946365  64.5066528  73.5347061  50.8176384  63.6936531  73.2297058
  56.2266388  14.8286533  62.0227051  56.1876373  13.8736534  61.9647026
  55.4376373  15.0716534  62.5077057  56.1376381  14.7526531  62.0687027
  26.8646374  16.2586536  40.0357056  27.5026379  16.5346527  40.6927032
  26.8356380  16.9816532  39.4097023  26.9296379  16.3646526  40.0387039
   5.1796374  34.3726540  39.0387039   5.4556370  34.1446533  38.1507034
   4.3196373  34.7766533  38.9247055   5.1166372  34.3906517  38.9317055
   8.9976368  32.3016548  72.3757019   9.2016373  31.3756523  72.2487030
   8.0406370  32.3366547  72.3917007   8.9176369  32.2066536  72.3637009
  66.4166336  47.0806541  72.1167068  66.6396408  46.9066544  71.2017059
  67.2586365  47.2456551  72.5407028  66.5306396  47.0796547  72.0647049
  49.1136360  42.6026535  57.9337044  48.4906387  43.0516548  57.3617058
  49.8756371  43.1806526  57.9597054  49.1286354  42.7116547  57.8757057
  38.0876389  11.5146532  16.6067047  37.7146378  11.3156528  15.7477045
  38.3526382  12.4326534  16.5447044  38.0756378  11.5916529  16.5087032
  25.6046371   8.5786533  65.7067032  25.3156376   7.8546534  66.2627029
  24.7996368   8.9116535  65.3097076  25.4876366   8.5366535  65.7237015
  53.1186371  32.6966515  49.6987038  52.3686371  32.5416527  49.1237030
  52.9456367  32.1526527  50.4677048  53.0196381  32.6216545  49.7197037
  44.1376381  57.8446541  57.5827026  43.6826363  57.6786537  58.4087029
  43.7216377  58.6326523  57.2337036  44.0446358  57.9106522  57.6337051
  51.9966354  37.9406548  24.5837040  52.2446365  37.0886536  24.2237034
  51.2106361  38.1856537  24.0967045  51.9396362  37.8756523  24.4927044
  12.0946369  25.5796528  30.1507034  11.4646368  25.7976532  29.4647045
  12.3306370  26.4246540  30.5357037  12.0526371  25.6936531  30.1187038
  60.8326378  59.6546516  44.3337059  60.2566376  60.0246544  43.6647034
  60.7396355  58.7066536  44.2317047  60.7606354  59.5926514  44.2517052
   6.0976372  13.4856529   9.5407038   6.7586374  14.1696529   9.4337044
   6.0556374  13.3386536  10.4857044   6.1636372  13.5426531   9.6307039
   7.7486372  30.7336540  50.2497025   8.6846371  30.8196526  50.0697060
   7.3346372  31.3906536  49.6897049   7.8036370  30.8126526  50.1707039
  20.6126366  70.1996536  45.5967026  19.8316364  70.7486496  45.5237045
  20.4816380  69.7026520  46.4037056  20.5156364  70.2056503  45.6747055
  48.7396355  71.5666504  37.4457054  48.3246384  70.7676544  37.1227036
  48.5666389  71.5626526  38.3877029  48.6766357  71.4816513  37.5117035
  51.9276390  62.9436531   3.9447041  51.4976387  63.2976532   3.1667042
  52.6996384  62.4906540   3.6067040  51.9646378  62.9326515   3.8257041
  31.6146374  42.0286522  10.8717041  31.7496376  41.1286545  10.5747042
  30.9616375  42.3836517  10.2697039  31.5596371  41.9706535  10.7767038
  67.2776337  12.7996531   5.1257043  67.6216354  13.3656530   4.4347043
  67.6536407  11.9386530   4.9397039  67.3546371  12.7676535   5.0317039
  58.2226372  25.6446533  47.2367058  57.9116364  25.4976540  46.3437042
  59.1366386  25.9076538  47.1317024  58.2866364  25.6566525  47.1297035
  70.5086365  13.5716534  27.1937046  71.4656372  13.5856533  27.1987038
  70.2776337  12.7936535  27.7017040  70.5856400  13.4906530  27.2487049
  17.5736370  67.7996521  36.8337059  17.9196377  68.0916519  35.9907036
  17.8816376  68.4546509  37.4597054  17.6436367  67.9006500  36.8107033
  30.7936363  32.9706535  42.4957047  31.4436378  33.3926544  43.0577049
  30.1276379  33.6436539  42.3537025  30.7916374  33.0876541  42.5407028
  68.7756348  21.3166523  49.7477036  69.4236374  20.6346531  49.9237022
  69.0266342  22.0406532  50.3217049  68.8716354  21.3216534  49.8277054
   8.2176371  27.8806534  18.0637035   8.9016371  27.9876537  18.7247047
   7.6906371  28.6776524  18.1337032   8.2346373  27.9776535  18.1417046
  18.8466377  51.5246544  23.5727043  18.9836369  51.6026535  24.5167046
  19.6576366  51.1366539  23.2437038  18.9476376  51.4916534  23.6377048
  56.1076355  31.9176540  29.9487038  56.8666382  31.8996525  29.3657036
  56.2646370  31.2066536  30.5697041  56.2056389  31.8396530  29.9527035
  33.3196373  10.4326534  68.4447021  33.7146378  11.2156534  68.0617065
  33.5066376  10.5026531  69.3807068  33.3816376  10.5236530  68.5037079
  26.4646378  52.7696533  42.7277031  26.9266376  53.4536514  42.2427025
  25.5606365  53.0816536  42.7787056  26.4176369  52.8756523  42.6807022
  50.5376358  59.9506531  24.0867043  50.8126373  59.4246521  23.3357048
  51.2746353  60.5376549  24.2517033  50.6456375  59.9566536  24.0247040
  16.8496380  54.8206520  32.8057022  17.5476379  54.1756516  32.6877060
  16.1556377  54.3426514  33.2587051  16.8496380  54.7006531  32.8417053
  16.9626369  73.4676514  19.0887032  17.4726372  72.9986496  19.7497044
  16.0526371  73.3426514  19.3557034  16.9206371  73.4036560  19.1877041
  19.7886372  71.1486511  49.8997040  19.4856377  71.2356567  50.8037033
  19.9086380  72.0496521  49.5997047  19.7696381  71.2546539  49.9637032
   7.5656371   8.8076534  60.4547043   7.9456372   8.1186533  61.0007057
   8.1796370   9.5376530  60.5287056   7.6716371   8.8116531  60.5207024
  15.0686369  26.0746536  33.3087044  15.8216372  26.2166538  32.7337036
  14.4596376  26.7786541  33.0837059  15.0846376  26.1646538  33.2237053
  63.6556358   4.7436533  18.9487038  63.7876358   5.6856532  18.8477039
  63.3826370   4.4456530  18.0817032  63.6406364   4.8116531  18.8457050
  57.7486382  18.4656525  41.3177032  58.4176369  18.1546535  41.9277039
  57.2646370  17.6766529  41.0717049  57.7686386  18.3476524  41.3567047
  25.0766373  46.6346550  61.0957031  25.7086372  46.2626534  60.4807053
  24.2276363  46.5066528  60.6727028  25.0536366  46.5806541  60.9857025
  53.9036369  16.5676537  34.1057053  53.6816368  16.7136536  33.1867027
  53.7846375  15.6266537  34.2347031  53.8676376  16.4826527  34.0217056
  59.2656364   9.8526535  30.8307037  58.9336357   8.9726534  30.6527042
  58.5066376  10.3316536  31.1637039  59.1486359   9.8106527  30.8467045
  64.4806366  59.6306534  12.1117039  64.9396362  60.4496536  12.3017044
  63.5616379  59.8846550  12.0287037  64.4316406  59.7446518  12.1227045
  43.5206375   4.9506531  49.2087059  42.7936363   4.5106530  48.7687035
  44.0346375   5.3336530  48.4977036  43.4986382   4.9446530  49.0857048
  53.8796387  34.9996529  68.7317047  53.9446373  35.8936539  68.3957062
  54.1396370  35.0696526  69.6497040  53.9136391  35.1026535  68.7937012
  57.3426361   9.0766535  11.4117041  57.3406372   9.5076532  10.5567045
  57.4886360   9.7876530  12.0367041  57.3586388   9.1986532  11.3867044
  32.5446358  70.8976517  72.4227066  32.1606369  71.7746506  72.4217072
  33.3736382  70.9996567  72.8887024  32.5916367  71.0026550  72.4727020
  37.4086380  37.3876534   7.0187039  38.2026367  37.1726532   7.5087042
  37.6106377  38.2166519   6.5867043  37.5146370  37.4526520   7.0257039
   8.4276371  56.2786522  35.7797050   9.2866373  56.3026543  36.2007027
   8.6206369  56.2006531  34.8457031   8.5396376  56.2726517  35.7257042
  66.2326355  26.9836540   5.0327039  65.8486404  26.3136539   4.4677043
  65.5786362  27.6826534   5.0537043  66.1216354  26.9866524   4.9747043
  26.0336380  14.7676535  55.5677032  26.6676369  15.2036533  54.9977036
  25.2486382  15.3116531  55.5127029  26.0176373  14.8726530  55.5007057
  49.8066368  40.8476524  71.3327026  49.4816360  41.3906517  70.6137009
  49.0796356  40.8116531  71.9537048  49.6946373  40.9016533  71.3217010
  41.8486366  57.2746544  48.3057022  42.0726357  57.5516548  47.4177055
  41.3586388  56.4606514  48.1867027  41.8206367  57.2176514  48.1987038
  23.9326363  53.4076538  58.6327057  23.2816372  53.6556549  59.2887039
  23.8946381  52.4516525  58.6077042  23.8596363  53.3316536  58.7007027
  27.7486382  54.7546539  36.5927048  27.0326366  55.2676544  36.2167053
  28.0866375  54.2416534  35.8587036  27.7076378  54.7546539  36.4747047
  51.2686386  71.6496506  51.2867050  51.7716370  71.6626511  50.4727058
  50.3856354  71.9156494  51.0277023  51.2276382  71.6796570  51.1727028
   6.3246374  16.6526527  32.3627052   6.2476373  16.6996536  33.3157043
   7.1966372  16.2886524  32.2107048   6.4096370  16.6186523  32.4477043
  40.0656357  22.6726532  36.0267029  39.8496361  23.2266541  36.7767029
  39.6556358  23.1096535  35.2797050  39.9996376  22.7786541  36.0267029
  19.5376377  20.1986523  29.7187042  20.3126373  20.6756535  30.0157032
  19.0126381  20.0766525  30.5097046  19.5646381  20.2366524  29.8347034
  61.5096359  25.8886528  14.2477045  62.3806381  25.9546528  14.6387043
  60.9306374  25.6916523  14.9847040  61.5406380  25.8746529  14.3677044
  13.1966372  22.3786526  27.3867035  13.0706367  21.9916534  26.5197048
  13.3406372  21.6296539  27.9647045  13.1986370  22.2576523  27.3557034
  50.3236389  40.6976547  56.4707031  51.2756386  40.7936516  56.4597054
  50.0156364  41.4216537  57.0157051  50.3916359  40.7856522  56.5277023
  22.0216370  29.5156536  68.8957062  21.2346363  29.7356529  68.3977051
  21.9576378  28.5716534  69.0387039  21.9306374  29.4386539  68.8577042
  49.3166389  55.9766541  28.3907032  49.6986389  55.2936516  27.8387032
  49.5636368  55.7296524  29.2817039  49.3836365  55.8776550  28.4267044
   7.4356370   4.9616532  17.4927044   8.0986376   4.6776533  16.8637047
   7.3176370   5.8936534  17.3107033   7.4936371   5.0306530  17.4057045
  33.0746384   3.8576531  65.5567017  33.5956383   4.3246531  66.2107010
  33.4846382   4.0786533  64.7207031  33.1736374   3.9316533  65.5377045
  11.9596376  69.3156509  30.1417046  12.6166372  69.2576523  30.8357048
  11.3076372  69.9286499  30.4807034  11.9596376  69.3746567  30.2517033
  67.8536377  12.8736534  14.1547041  68.5446396  12.8296528  13.4937038
  67.8376389  11.9986534  14.5427036  67.9256363  12.7756529  14.1257038
  21.2906380  50.4346542  12.9667044  20.4266376  50.0976524  13.2027044
  21.7246380  50.5886536  13.8057041  21.2446365  50.4146538  13.0817041
  36.5136375  31.2456532   4.3447042  36.0956383  32.0156517   4.7277040
  37.0556374  31.5946541   3.6367042  36.5266380  31.3646526   4.3097043
  34.9466362  41.6186523   8.4877043  34.5666389  42.1006546   9.2227039
  35.5406380  42.2446518   8.0727043  34.9696388  41.7376518   8.5217037
   5.8106370   4.4956532  30.1167049   6.2326374   4.3936534  29.2637043
   5.8556371   3.6256533  30.5117035   5.8606372   4.3916531  30.0677032
  26.2866364  47.7596550  20.2617035  26.0846367  46.9896545  20.7927036
  26.0806370  47.4936523  19.3657036  26.2436371  47.6496544  20.2227039
  51.8286362  50.3366547  61.9857025  51.0926361  50.6566544  62.5077057
  51.6166382  50.5956535  61.0887032  51.7276382  50.3986549  61.9457054
  73.6806335   7.8126531  35.9417038  73.9826355   7.1666532  35.3037033
  74.1916351   8.5976534  35.7477036  73.7666397   7.8276534  35.8537025
   5.8036370  48.8946533  12.1127043   5.8876371  48.1756516  12.7397041
   6.6976371  49.2156525  11.9957037   5.9076371  48.8526535  12.1667042
  60.4256363  19.4846535  11.0557041  59.8896370  19.0556526  11.7227039
  60.4466362  18.8626537  10.3287039  60.3706360  19.3726540  11.0487041
  39.3146362   5.3356533  63.7577057  40.1866379   5.6166530  63.4797058
  39.1416359   5.8416533  64.5517044  39.3896370   5.4186530  63.8127060
  47.3236389  26.0006523  53.4237022  47.2816391  26.6876526  54.0897026
  47.3056374  25.1836529  53.9207039  47.3176384  25.9866524  53.5477028
  24.4126377  35.5006523  10.9267044  24.0956364  36.1516533  11.5527039
  23.8336372  34.7486534  11.0487041  24.3176365  35.4896545  11.0067043
   5.0636373  33.1236534  41.4407043   4.6566372  32.2576523  41.4427032
   5.1486373  33.3476524  40.5137024   5.0296373  33.0556526  41.3417053
  47.7106361  52.7096519  25.4937038  47.8496361  51.7706528  25.6097050
  46.8976364  52.8916550  25.9667034  47.6386375  52.6286545  25.5567036
  53.9876366   4.2076530  68.9807053  54.7436371   4.7626534  68.7887039
  54.3496361   3.3236532  69.0437012  54.1076355   4.1726532  68.9677048
  14.3006372  61.8146515  43.2987022  13.6406374  62.2216530  43.8597031
  14.1206369  62.1626549  42.4257050  14.2116375  61.8956528  43.2657051
  16.3456364  25.2666531  37.5507050  15.4966373  25.7076530  37.5667038
  16.8596363  25.7116528  38.2257042  16.3106365  25.3616524  37.6247025
  11.0506372  47.8776550  44.7367058  11.8376369  47.9286537  45.2797050
  10.3856373  47.5036545  45.3157043  11.0636368  47.8426514  44.8567047
  56.2906380  56.4836540  44.9037056  55.8256378  57.2786522  44.6427040
  57.0806389  56.8006516  45.3427048  56.3256378  56.6016541  44.9227028
  17.7826366  54.1156540  24.2177048  16.9996376  54.1496544  23.6687050
  17.9156380  53.1826515  24.3877048  17.7136364  54.0196533  24.1767044
  18.3776379  10.6676531  57.4057045  18.0346375  11.3716536  56.8557053
  18.2496376   9.8736534  56.8857040  18.3276367  10.6576529  57.2917023
  65.7186356  51.7776527  38.6417046  65.3016357  51.8126526  37.7807045
  65.4556351  52.5926514  39.0687027  65.6466370  51.8676529  38.5957031
   5.2236371  41.7776527   7.0417042   5.7446370  41.9916534   6.2677040
   5.7976370  41.9826546   7.7807040   5.3406372  41.8226547   7.0387039
  27.3176365  49.6226540  73.8267059  26.8356380  48.8586540  74.1447067
  27.4496365  49.4516525  72.8937073  27.2806377  49.5226517  73.7607040
  62.4916382  67.3506546  56.9417038  62.4516373  67.2016525  55.9967041
  62.9416389  68.1906509  57.0337029  62.5356369  67.4246521  56.8507042
  53.9456367   7.8576531  19.9677048  53.7746353   8.5486536  20.6067047
  53.6196365   8.2106533  19.1397038  53.8926353   7.9686532  19.9477043
  18.3096371  33.9106522   9.2657042  18.3326378  34.8586540   9.1377039
  18.3036366  33.7966537  10.2157040  18.3116379  33.9996529   9.3537045
   8.5536375  47.2646523  11.3567038   8.5506372  48.1996536  11.5607042
   7.6306372  47.0416527  11.2387037   8.4546375  47.3406525  11.3657045
   9.2146368  46.7626534  46.5007057   9.3666372  45.8206520  46.4237022
   8.4326372  46.9226532  45.9717026   9.1476374  46.6786537  46.4357033
  58.0446358  49.7046547  10.2197037  57.8726387  50.3636551  10.8917046
  58.9826355  49.5296516  10.2887039  58.1266365  49.7556534  10.2987041
  69.7416382  58.3866539  10.2917042  70.3336334  58.7106514   9.6127043
  69.3746338  57.5816536   9.9257040  69.7656403  58.3356514  10.1797037
   8.5706367  23.2336540  72.2657013   9.0426369  23.8236523  71.6777039
   8.1476374  22.6036530  71.6827011   8.5766373  23.2296524  72.1407013
  57.9696388  16.2176533  47.1617050  58.1296387  17.0536537  46.7237053
  58.6516380  15.6366529  46.8257027  58.0596390  16.2446537  47.0797043
   4.2926373  19.8156528  18.8837032   4.6576371  20.5766525  18.4337044
   4.2146373  19.1486530  18.2017040   4.3236370  19.8256531  18.7637043
  60.2306366  47.2046547   6.6537042  59.8696365  48.0836525   6.5387039
  61.1356354  47.2756538   6.3497043  60.2886391  47.3056526   6.6097040
  12.5326376  14.7106533  26.8667049  12.7586374  15.5986528  26.5917034
  13.3756371  14.2906532  27.0387039  12.6466370  14.7606535  26.8557034
  43.8106384  69.3926544  53.1747055  44.6446381  68.9886551  52.9357033
  43.3086357  69.4056549  52.3597031  43.8456383  69.3516541  53.0627060
  42.0176353  25.4146538  61.2807045  42.8676376  25.8546524  61.2597046
  41.5166359  25.8276539  60.5777054  42.0546379  25.5056534  61.2037048
  15.9956369  52.1986542  21.2397041  16.6216373  51.5476532  21.5567036
  15.1396370  51.7916527  21.3707047  15.9716368  52.0856514  21.2877045
  40.4606361   8.7476530  14.1677036  40.8856354   8.1456528  13.5567045
  40.0386391   8.1786528  14.8107042  40.4606361   8.6226530  14.1707039
  67.1456375  59.6766548  58.9457054  68.0316391  59.9316521  59.2037048
  66.7216339  60.4986534  58.7007027  67.1946335  59.7916527  58.9477043
   7.8026371  20.3036537  38.0417023   8.1926374  21.1756535  38.1097031
   7.6776371  20.1706524  37.1017036   7.8306370  20.3826523  37.9487038
  42.8256378  56.7176514  34.8617058  42.3976364  56.6996536  35.7177048
  43.6536369  57.1706543  35.0187035  42.8686371  56.7646523  34.9697037
  26.0066376  70.9196548   5.8887043  26.4786377  70.1496506   6.2037039
  26.0056381  70.8276520   4.9357042  26.0566368  70.8276520   5.8207040
  65.2386398  49.2816544  39.9087029  64.8906403  49.0426521  39.0487022
  65.7166367  50.0966530  39.7557030  65.2526398  49.3426514  39.8007050
  48.5716362  35.8356514  21.8957043  47.6976357  35.4616547  22.0087032
  48.5556374  36.2236519  21.0207043  48.4766388  35.8376541  21.8147049
  21.5916367  10.5616531   4.0647039  22.0356369  10.7126532   3.2297041
  20.6996365  10.8796530   3.9227040  21.5436363  10.6116533   3.9597042
  42.8006363  13.7116528  71.3167038  43.5306358  13.8836536  71.9127045
  42.2756386  14.5116529  71.3447037  42.8226357  13.8156528  71.3827057
  69.6046371  64.7886505  73.0427017  70.4666367  64.4236526  72.8437042
  68.9876404  64.1796570  72.6367035  69.6306381  64.6846542  72.9787064
  18.1606369  17.9386539  35.8337059  18.3176365  17.5456524  36.6917038
  17.4676380  17.4026527  35.4477043  18.1036377  17.8396530  35.8837051
  70.6806335  18.3046532  62.2777023  69.8306351  18.7456532  62.2597046
  71.1276398  18.6766529  63.0377045  70.6376343  18.3906536  62.3567047
  50.6766357  11.5426531  13.7847042  51.4876366  11.5766535  13.2787037
  50.3906364  12.4536533  13.8417044  50.7326355  11.6436529  13.7367039
  10.3186369  14.0586529  23.3837032  11.1466370  14.2966528  22.9657040
  10.5786371  13.6196527  24.1947041  10.4346371  14.0376530  23.4257050
  10.8136368  59.8176537  70.2567062  10.8086376  59.0166550  69.7327042
  11.1506376  60.4896545  69.6647034  10.8496370  59.8036537  70.1377029
  16.5866375  23.2376537   3.6767042  16.6526375  23.0826530   4.6187043
  15.7356377  23.6596527   3.5627041  16.5036373  23.2666531   3.7647040
  23.9406376  72.8476562  31.4367046  23.2546368  73.3586502  31.8677044
  24.4976368  72.5436554  32.1537056  23.9266376  72.8696518  31.5597038
  26.4606380  44.7966537  59.4617043  25.6016369  44.3756523  59.4387054
  27.0796375  44.0726547  59.5587044  26.4356365  44.6746521  59.4697037
  24.2806377  53.8836517  17.7527046  23.7446365  54.2656517  18.4477043
  24.6306381  54.6386528  17.2787037  24.2606373  54.0056534  17.7757034
  59.0006371  30.1266537  42.5737038  58.8726387  30.1366539  41.6247025
  59.1766357  31.0406532  42.7997055  59.0056381  30.2256527  42.4967041
  48.6366386  20.7066536  60.8307037  48.2896385  19.8646526  61.1267052
  47.9746361  21.3456535  61.0937042  48.5296364  20.6846523  60.8897057
  58.4716377  36.6566544  71.4687042  57.9336357  36.3346519  72.1927032
  59.3706360  36.5856514  71.7897034  58.5106354  36.6146545  71.5807037
  47.9446373  35.2546539  60.4067039  47.5026360  35.8526535  59.8037033
  47.4716377  34.4276543  60.3147049  47.8466377  35.2306519  60.3327026
  68.5816345  22.5136528  35.1987038  68.2226410  23.3016529  35.6067047
  68.6866379  22.7486534  34.2767029  68.5546341  22.6226540  35.1437035
  20.9496365  64.0986557  43.0607033  20.7636375  63.9686546  43.9907036
  20.2456379  63.6336517  42.6077042  20.8546371  64.0346527  43.1117058
  12.2846375  60.6816521   7.6047039  13.1136370  61.1396523   7.4697042
  11.6156368  61.3576546   7.4937043  12.3016376  60.8026543   7.5787039
  64.1386337  71.3916550  13.2307043  64.1956406  72.3016510  12.9397039
  65.0306396  71.0566559  13.1437044  64.2396393  71.4536514  13.1907043
  20.5906372  42.4936523  41.3547058  21.2176380  42.1616516  41.9977036
  21.1256371  42.7276535  40.5967026  20.7146378  42.4836540  41.3427048
  34.5476379  46.7006531   7.6917043  34.4676361  45.9346542   7.1237040
  33.8336372  46.6066513   8.3217039  34.4626389  46.6086540   7.6987042
  39.1266365  37.7216530  33.2347031  39.8426361  37.6266518  33.8627052
  38.6876373  36.8706551  33.2427025  39.1556358  37.6206551  33.3027039
  41.5186386  44.7346535  17.5177040  41.7696381  44.6866531  16.5957050
  42.2136383  44.2636528  17.9797039  41.6196365  44.6796532  17.4687042
  40.8556366  39.4236526  70.9307022  41.5326385  40.0876541  70.8037033
  40.0856361  39.9176521  71.2117004  40.8456383  39.5466537  70.9467010
  34.6866379  32.8906517  14.4257040  35.1926384  32.5536537  15.1647043
  34.4746361  33.7906532  14.6717043  34.7176361  32.9506531  14.5307045
   3.9406371  42.1446533  27.5297050   4.8956370  42.1966515  27.4817047
   3.6336372  42.9036522  27.0347042   4.0096374  42.2306519  27.4717045
  65.6056366  58.6196518  72.4217072  66.0846405  58.1396523  71.7467041
  65.7156372  59.5406532  72.1847076  65.6686401  58.6666527  72.3237076
  20.3546371  44.9296532   8.6697044  19.5396366  44.6216545   8.2737045
  20.8536377  45.2936516   7.9387040  20.3206367  44.9356537   8.5497046
  55.6896362  30.7406540  42.4027023  55.8926353  31.2146530  41.5957031
  56.2326355  31.1606541  43.0697060  55.7696381  30.8356533  42.3877029
  10.6486368  24.3006535  23.8997040  10.2756376  25.1006527  24.2717037
  11.2066374  24.6066532  23.1847038  10.6686373  24.4186535  23.8627033
  63.3936386  57.9886551  14.0137043  63.2056389  57.1006546  13.7087040
  63.9236374  58.3736534  13.3157043  63.4296379  57.9346542  13.9067039
  34.6656380  53.5686531  58.0807037  35.2346382  53.1176529  57.4577026
  33.9886360  52.9266548  58.2957039  34.6546364  53.4526520  58.0377045
  31.4806366  51.1916542  47.9757042  32.0176353  51.9386520  47.7137032
  32.0406380  50.6896515  48.5687027  31.5976372  51.2176514  48.0117035
  30.0746365  20.3826523  60.1577034  30.2986374  20.4066525  61.0877037
  30.3526363  19.5146523  59.8667030  30.1286373  20.2926540  60.2257042
  35.4766388  62.3156548  73.5587006  35.4706383  62.2466545  72.6037064
  34.5526390  62.3866539  73.7997055  35.3766365  62.3156548  73.4827042
   4.0086374  38.9376526   5.6367040   4.8556371  39.0756531   5.2117043
   3.3846371  39.4096527   5.0857043   4.0326371  39.0026550   5.5327039
  62.3536377  10.1816530  56.9577026  61.7396355   9.5816536  56.5357056
  61.8206367  10.9386530  57.1997032  62.2316360  10.1976528  56.9387054
  20.5436363  32.2576523  32.5087051  20.1226368  32.3556519  31.6547050
  20.9026375  31.3706532  32.4987030  20.5366364  32.1736526  32.4167023
  62.8546371  18.7346535  12.0267038  62.0116386  18.9496536  11.6267042
  63.2016373  18.0246525  11.4867039  62.8016357  18.6816540  11.9267044
  44.6976357  61.6016541   8.8237038  44.5776367  62.5306549   8.6267042
  44.2846375  61.1466522   8.0907040  44.6406364  61.6526527   8.7247038
  54.0576363  70.8156509  30.7157040  53.8816376  71.5906525  30.1817036
  54.0416374  71.1386566  31.6167049  54.0366364  70.9326553  30.7547035
  45.5216370   8.1116533  32.5627060  44.6186371   8.3696527  32.7487030
  45.7046356   7.4136534  33.1927032  45.4446373   8.0646534  32.6497040
  47.8136368  53.8186531  50.8327026  48.4186363  54.3126526  50.2797050
  47.3056374  53.2886543  50.2177048  47.8236389  53.8146515  50.7077026
  19.4126377  41.2886543  17.7097034  20.2616367  41.7096519  17.5727043
  19.6286373  40.4176521  18.0417042  19.5266380  41.2406540  17.7307034
  52.6406364  26.2736530  17.8487034  52.3296356  25.7526531  18.5897045
  53.3786354  25.7736530  17.4987049  52.6866379  26.1646538  17.8907032
  32.0076370  22.1426525  20.5717049  32.7476387  21.9806538  21.1577034
  31.8926373  21.3186531  20.0977039  32.0746384  22.0376530  20.5837040
  29.8836365  49.5546532  62.8597031  30.2826366  49.5006523  63.7277031
  28.9436378  49.4826546  63.0227051  29.8266373  49.5406532  62.9697037
  52.0076370  22.7536526  50.2627029  52.5656357  23.3326530  49.7417030
  52.1496353  23.0356541  51.1667023  52.0826378  22.8456535  50.3037033
  24.1026363  60.5116539  67.4247055  24.2606373  61.0396538  66.6427078
  24.2716370  59.6116524  67.1457062  24.1376381  60.4716530  67.3117065
  70.9536362  14.1316528  23.6607037  70.8356400  15.0786533  23.5787048
  70.2416382  13.8506536  24.2357044  70.8646393  14.2026529  23.7137032
  41.0306358   4.5476532  55.2007027  40.7336388   4.5166531  56.1097031
  41.9046364   4.1586533  55.2207031  41.0916367   4.5026531  55.2997055
  21.7656364  32.8116531  13.0267038  21.0966377  33.0566521  13.6657038
  21.3046379  32.2566528  12.3977041  21.6456375  32.7786522  13.0277042
  38.3186378  73.7056503  74.3917007  38.6156387  73.7976532  73.4867020
  37.9506378  72.8226547  74.4347076  38.3116379  73.6206512  74.2997055
  20.9086380  56.9966545   4.9307041  21.2056370  56.3446541   5.5657039
  20.4216366  56.4916534   4.2787042  20.8886375  56.8726540   4.9287043
  21.5416374  38.0016518  41.0557022  21.7576370  37.1396523  40.6997032
  21.2026367  38.4916534  40.3067055  21.5286369  37.9616547  40.9377060
  75.3356400  46.4946518  65.1727066  75.4006348  46.2216530  66.0877075
  74.3946381  46.5176544  64.9957047  75.2426376  46.4676514  65.2517014
   4.4266372  43.6696548  71.2037048   4.7686372  43.2026520  71.9667053
   4.6486373  44.5866547  71.3647003   4.4866371  43.7176514  71.3027039
  25.7596378  51.4966545  55.2277031  25.9736366  51.9406548  56.0487022
  25.9886379  50.5806541  55.3847046  25.8066368  51.4466515  55.3317032
  33.6076355  18.5026531  41.2647057  32.9796371  19.1656532  41.5507050
  33.2176361  18.1286526  40.4747047  33.4996376  18.5336533  41.2107048
  36.5356369  24.2496529  72.9787064  36.8106384  23.8226528  73.7897034
  37.0596390  23.8296528  72.2967072  36.6206360  24.1596527  72.9927063
   8.6106377  35.1706543  22.5087032   8.4706373  36.0586548  22.1787033
   9.1096373  35.2916527  23.3167038   8.6486368  35.2786522  22.5597038
  74.0316391  29.3866539  35.4337044  73.5696335  29.0986538  34.6457024
  74.6016388  28.6516533  35.6587029  74.0436401  29.2776527  35.3737030
  62.8696365  55.7116547  60.3167038  62.3886375  56.5306549  60.4437027
  62.4306374  55.2886543  59.5787048  62.7716370  55.7546539  60.2507057
  21.3536377  17.2806530  19.1727047  22.0636368  16.7486534  19.5307045
  21.7536373  18.1346531  19.0077038  21.4716377  17.3146534  19.1927032
  49.4026375  70.9026566   8.5877037  49.8606377  71.7156525   8.3737040
  48.9086380  70.6906509   7.7957039  49.3986359  70.9666519   8.4807043
  42.2766380   8.5446529  22.5217037  41.6246376   9.1106529  22.1097050
  41.8496361   7.6906533  22.5817032  42.1616364   8.5136528  22.4847050
  67.5576401  35.2626534  71.4037018  68.1676407  34.9756546  70.7237015
  66.7656403  35.5076523  70.9257050  67.5386353  35.2576523  71.2797012
  47.6516380  63.6766548  74.0417023  46.7366371  63.5276527  74.2817078
  48.0106354  62.7986526  73.9097061  47.5926361  63.5666542  74.0537033
  73.6506348  68.3596497  10.4717045  72.9066391  68.9616547  10.4307041
  74.3786392  68.8546524  10.0967045  73.6486359  68.4766541  10.4267044
  61.3156357  53.3326530  51.1177025  61.9846382  53.9236526  51.4647026
  60.5216370  53.8656540  51.0807037  61.3026390  53.4526520  51.1507034
  49.1476364  18.1496525  33.9687042  49.4186363  18.0216541  34.8787041
  49.2436371  17.2856541  33.5677032  49.1866379  18.0436535  34.0237045
  56.2096367  42.9686546  24.6597042  57.1406364  42.8736534  24.4567032
  56.1286354  43.8596535  24.9997044  56.3006363  43.0536537  24.6737041
  57.6476364  11.7646532  18.0517044  56.9496384  12.3026533  17.6777039
  58.4326363  12.3086529  17.9807034  57.6576385  11.8806534  18.0047035
  23.0846367  38.4406548   5.7127042  23.4756374  38.3356514   4.8457041
  23.1956367  39.3706551   5.9137039  23.1386375  38.5286522   5.6417041
  15.3346376   4.8286533  75.5947037  14.6636372   4.3156533  76.0437012
  14.9326372   5.6876531  75.4657059  15.2206373   4.8656530  75.6287079
  58.2296371  68.8516541  66.5207062  59.0086365  68.7316513  65.9777069
  58.2116356  69.7886505  66.7107010  58.3106384  68.9386520  66.4827042
  67.4056396  54.7296524  72.0707016  68.3446350  54.6106529  71.9337006
  67.1196365  55.2606544  71.3267059  67.4746399  54.7736549  71.9767075
   9.3606377  64.6436539  17.5987034   8.9596376  64.0466537  18.2297039
   8.6776371  64.7966537  16.9457035   9.2456369  64.5956497  17.5967045
  30.9696369  72.1476517  65.0387039  31.7256374  72.7356567  65.0197067
  30.3816376  72.4896545  64.3657074  30.9876366  72.2466507  64.9657059
   9.1316376  67.1956558  58.6517029   9.4316368  66.3706512  58.2707024
   9.8226376  67.4406509  59.2677040   9.2376375  67.1336517  58.6767044
  53.9076385  25.5506535  73.9647064  54.8466377  25.7266541  73.9037018
  53.8366356  24.6006527  73.8707047  54.0006371  25.4676533  73.9487076
  67.4026337  30.0526524  15.2237043  67.4716339  31.0006523  15.3377037
  67.7726364  29.6876526  16.0277042  67.4496384  30.1146526  15.3217039
  10.6046371  43.7906532  26.2797050  11.0266371  43.5746536  27.1117039
  10.8396368  43.0676537  25.6977043  10.6746368  43.6906548  26.3067036
  28.7386379  19.5696526  25.8437042  28.6166363  19.6596527  24.8987045
  29.5696373  19.1026535  25.9337044  28.8146381  19.5296535  25.7527046
  16.4466381  63.5686531  50.8847046  15.7816372  63.8126526  51.5277023
  16.1886368  64.0286560  50.0857048  16.3486366  63.6436539  50.8677025
  31.2536373   9.3456535  40.6457024  31.5226364   8.7796535  39.9227028
  30.8216381  10.0866528  40.2217026  31.2366371   9.3646536  40.5237045
  12.6196375  71.8276520  73.2527008  13.0726376  72.6486511  73.0637054
  13.1726370  71.1526566  72.8607025  12.7266369  71.8436508  73.1907043
  45.0556374  25.9056530  33.8607025  44.7336388  26.1116524  34.7377052
  44.3446388  25.4086533  33.4547043  44.9456367  25.8746529  33.9107056
  53.0416374  49.8566513  57.1617050  53.8116379  50.3866539  56.9537048
  52.3996353  50.0956535  56.4937057  53.0556374  49.9386520  57.0687027
  64.9756393  52.9986534   3.0917041  64.9276352  53.9456520   3.2227042
  65.0016403  52.6346550   3.9767041  64.9736404  53.0606537   3.1997042
  64.3256378  12.4206533   8.0767040  63.6056366  12.9356527   8.4417038
  65.1166382  12.8696527   8.3757038  64.3326340  12.5236530   8.1477041
  73.9596405  72.5906525  46.4087029  74.5096359  72.0986557  45.7987022
  73.4136353  73.1406555  45.8477058  73.9606400  72.5966568  46.2837029
   3.3046372  47.8326530  43.0357056   4.2056370  47.9676514  43.3317032
   2.9976373  47.0796547  43.5397034   3.3686371  47.7666550  43.1207047
  16.0466366  29.5386524  24.4997044  15.5376368  29.3466530  23.7117043
  16.4556370  30.3846531  24.3197041  16.0356369  29.6086540  24.3957043
  61.7486382   5.5726533  22.3507042  61.5626373   5.0826530  21.5497036
  61.2416382   6.3796530  22.2607040  61.6746368   5.6066532  22.2557049
  12.0246372  33.1266518  52.1217041  12.8226376  32.7526550  51.7467041
  11.6966372  33.7176514  51.4447060  12.0746374  33.1496544  52.0097046
  27.0676365  28.5196533   4.2197042  27.3896370  28.7906532   3.3607042
  27.4696369  27.6636524   4.3667040  27.1456375  28.4566536   4.1437039
  40.8906364  57.8006516   6.7147040  40.5306358  58.6796532   6.8287039
  40.5756378  57.5236549   5.8537040  40.8186378  57.8646545   6.6347041
  35.2076378  40.0806541  14.2997046  36.1556358  39.9486542  14.3117037
  34.9436378  39.8446541  13.4107037  35.2806358  40.0416527  14.2057037
  65.9936371  10.2756529  52.7327042  66.4286346  10.4046535  51.8887024
  66.6586380   9.8626528  53.2837029  66.1106339  10.2456532  52.7007027
  67.4466400  63.7116547   6.7717042  67.9546356  64.4406509   6.4177041
  68.0866394  63.1816521   7.2467041  67.5686340  63.7326546   6.7847042
  49.2786369  10.1686535  40.9997025  50.1596375   9.9076529  40.7317047
  48.9236374  10.6306534  40.2407036  49.3346367  10.1896534  40.8897057
  17.9256363  48.6786537  33.5017052  17.4786377  49.3936539  33.0487022
  18.6966381  49.0876541  33.8927040  17.9596367  48.7986526  33.4947052
  48.7296371  58.3246536  31.8607044  48.5026360  58.5176544  32.7707024
  48.7826385  59.1826515  31.4397049  48.7106361  58.4366531  31.9127045
  43.2136383  34.5266533  70.4887009  43.3596382  35.4406548  70.7347031
  43.4796371  34.0256538  71.2597046  43.2576370  34.5706520  70.5977020
  37.9536362  62.8406525  30.2547035  37.2876358  62.5916519  30.8967037
  38.7406387  62.3706551  30.5327034  37.9666367  62.7636528  30.3527050
  45.0436363   8.2296534  51.0897026  44.5116386   8.1496534  50.2967033
  45.8686371   8.6086531  50.7867050  45.0746384   8.2616529  50.9727058
  56.6266365  55.8226547  23.9277039  55.8036385  55.6906548  23.4577045
  56.9586372  54.9386520  24.0817032  56.5736389  55.7146530  23.8937035
  39.7666359  24.7366524  28.1127033  39.3436356  24.0406532  28.6157036
  40.4816360  24.2976532  27.6507034  39.7976379  24.6156540  28.1177044
  53.6956367  58.8816528  61.4467049  53.1286354  59.6516533  61.3987045
  53.7476387  58.5656548  60.5447044  53.6406364  58.9296532  61.3457031
  26.4026375  66.9206543  75.0417023  25.7906380  66.4546509  74.4717026
  26.8116379  67.5726547  74.4727020  26.3816376  66.9396515  74.9207077
  22.5946369  68.8446503  13.5787039  22.1896381  68.3446503  14.2867041
  23.4656372  68.4606552  13.4807043  22.6446381  68.7506561  13.6437044
  51.8016357  43.5846519  24.3937035  52.3436356  42.8036537  24.2857037
  52.1706390  44.2196541  23.7797050  51.8986359  43.5696526  24.3167038
  14.1946373  27.4846535  13.3117037  14.4186373  28.4066525  13.1877041
  13.4596376  27.4966526  13.9247046  14.1406374  27.5846539  13.3637037
  54.0146370  34.5576515  13.0867043  54.4956360  35.3816528  13.0147038
  53.2476387  34.6776543  12.5277042  53.9836388  34.6586533  13.0197039
  10.2276373  57.6386528  68.8337021   9.3366375  57.9706535  68.7287064
  10.4996376  57.3986549  67.9477005  10.1616373  57.6476517  68.7277069
  48.8226357   9.8166533  22.3447037  49.4446373   9.2026529  21.9537048
  48.0166359   9.6916533  21.8427048  48.8026390   9.7376528  22.2497044
  23.7296371  22.1846523  22.7117043  23.2346363  23.0036526  22.7517033
  24.0066376  22.0276527  23.6147041  23.7066364  22.2556534  22.8127041
  59.8086357  47.0526543   9.4497042  60.1046371  47.9626541   9.4217043
  59.8016357  46.7746544   8.5337038  59.8396378  47.1206551   9.3487043
  68.4886398  20.7936535  16.4817047  69.1586380  20.6206532  15.8207045
  68.6196365  20.1096535  17.1387043  68.5746384  20.7016525  16.4817047
  73.3806381  28.9746532  61.1847038  74.0196381  29.5816536  61.5597038
  72.8326340  28.7176533  61.9257050  73.3906403  29.0126534  61.3037033
  56.1846390  50.1416550  68.6007004  56.9236374  49.6586533  68.2307053
  55.4716377  50.0046539  67.9777069  56.1876373  50.0756531  68.4947052
   6.6406374   8.7096529  39.4627037   5.6866374   8.7816534  39.4577026
   6.9006371   8.9016533  38.5617027   6.5666370   8.7376528  39.3657036
  53.7346382   8.4196529  41.4287033  54.6746368   8.4566536  41.2517052
  53.4106369   7.7246532  40.8557053  53.8006363   8.3496532  41.3487053
   6.4866371  14.2386532  44.9487038   6.0986371  14.3416529  44.0797043
   6.8486371  15.1006536  45.1527023   6.4836373  14.3416529  44.8777046
  25.3516369  66.0176544  71.1517029  24.9966373  66.8156509  70.7597046
  26.1756363  65.8686523  70.6867065  25.4016380  66.0866547  71.0597076
  56.6426353   5.6996531  63.4257050  55.7346382   5.7546530  63.1277046
  56.9106369   6.6106534  63.5477028  56.5746384   5.8026533  63.4067039
   4.1636372  69.4976501  29.0217037   4.3176370  69.0026550  29.8267040
   3.2176373  69.6446533  29.0087032   4.0786371  69.4606552  29.1057034
  35.8356361  14.3916531  52.0307045  36.1546364  14.3276529  51.1307030
  35.3336372  13.5876532  52.1657028  35.8156357  14.2996531  51.9497032
  21.7006378  16.3016529  63.9617043  21.6926365  15.9056530  63.0907059
  22.0436363  17.1846523  63.8207054  21.7366371  16.3536530  63.8537025
   9.3426371  18.0296535  53.6657028   8.7016373  17.4196529  53.3017044
  10.0736370  17.4756527  53.9387054   9.3516369  17.9056530  53.6557045
  19.0286369   7.4886532  47.9857025  19.8836365   7.0726533  48.0997047
  19.1956367   8.2176533  47.3867035  19.1376381   7.5226531  47.9337044
  21.4496365  33.8046532  69.1047058  22.4046364  33.8516541  69.1547012
  21.1446381  34.3606529  69.8217010  21.5186367  33.8686523  69.1867065
  46.2386360  15.0246534  30.0487041  45.8416367  15.6276531  30.6767044
  45.9386368  15.3366528  29.1947041  46.1646385  15.1216536  30.0247040
  20.4926376  15.8666534  58.5577049  19.8886375  16.2216530  57.9057045
  21.0106373  15.2206535  58.0777054  20.4836369  15.8356533  58.4367027
  40.4036369  44.1426544  68.0067062  40.4236374  44.5896530  67.1597061
  39.4926376  44.2126541  68.2927017  40.3086357  44.1976547  67.9467010
  67.4236374   9.6046534  61.5547028  67.2046356   9.6856527  60.6267052
  66.8546371  10.2386532  61.9917030  67.3396378   9.6806536  61.5027046
  49.2286377  28.0946541  59.7167053  49.2326355  27.3526535  60.3217049
  50.1226387  28.4336529  59.7477036  49.3236389  28.0516529  59.7837029
  65.2926407  50.8636551  11.7847042  65.4216385  51.5916519  11.1767044
  65.1786346  51.2826538  12.6377039  65.2936401  50.9866524  11.8107042
  13.8186369  47.2776527  38.5847054  13.8056374  48.2336540  38.6437035
  13.3996372  47.0846519  37.7467041  13.7726374  47.3596535  38.5017052
  52.5816383  23.6646538   8.6887045  52.4986382  23.4616528   7.7577043
  52.2176361  22.8996525   9.1347036  52.5336380  23.5616531   8.6367044
  57.6686363  41.9996529  58.5557022  56.8316383  42.4296532  58.7317047
  57.4336357  41.0996513  58.3327026  57.5546379  41.9496536  58.5507050
  72.1196365  49.5526543  29.3447037  72.8936386  48.9936523  29.2767048
  71.9016342  49.7716522  28.4387035  72.1786346  49.5166550  29.2417049
  62.9756355  33.2826538  25.8117046  62.5676384  33.9146538  26.4037037
  63.8836365  33.2256546  26.1107044  63.0286369  33.3446541  25.9067039
  49.2166367  24.4686527  15.2687044  49.4126358  25.3816528  15.4777040
  49.8146362  24.2526531  14.5537043  49.3016357  24.5426540  15.2147045
  44.6476364  44.7936516  61.2497025  44.4886360  45.4866524  60.6087036
  45.5236359  44.9776535  61.5887032  44.7236366  44.8876534  61.2177048
  66.2356339  55.7546539  44.4417038  65.5526352  56.3436546  44.7627029
  65.8616409  55.3626518  43.6527023  66.1226349  55.7756538  44.3917046
   4.3296371  69.2126541  71.4457016   4.8166370  69.7626495  70.8307037
   4.6586370  69.4686508  72.3067017   4.4166374  69.2986526  71.4717026
   3.9666371  61.9266548  62.7207031   4.2726374  61.2636528  63.3397026
   3.0206373  61.7916527  62.6727028   3.8986373  61.8416519  62.7817039
  10.3366375  70.8876495  59.4397049  10.5196371  70.3046570  58.7027054
  10.1536369  71.7356567  59.0357056  10.3366375  70.9156494  59.3177032
  48.3526382  58.5796547  65.8647003  48.2956390  59.0896530  66.6727066
  48.9826355  59.0556526  65.3237076  48.4136391  58.6846542  65.8927078
  28.6506367  30.5646534  41.2737045  28.4806366  31.3146534  41.8447037
  29.5996380  30.4456539  41.3097038  28.7336369  30.6316528  41.3387032
  72.9786377  39.2726517  37.3437042  73.1626358  39.2146530  36.4067039
  73.4176407  40.0756531  37.6247025  73.0446396  39.3526535  37.2737045
  44.5186386  33.0476532  54.0607033  44.0986366  32.2696533  53.6947060
  45.0016365  32.7236519  54.8207054  44.5256386  32.9296532  54.1027031
   7.8666372  25.5696526  64.7677078   7.0716372  25.0836525  64.9847031
   8.2386370  25.8136539  65.6157074   7.8216372  25.5446529  64.8807068
  43.0656357  60.4396515  10.9067039  42.6436386  59.7316513  10.4207039
  43.9596367  60.4646530  10.5667038  43.1156387  60.3666534  10.8187037
  48.8396378  67.6176529  48.3397026  49.3156357  68.1506500  48.9777031
  48.1506386  68.1956558  48.0117035  48.8176384  67.7356567  48.3727036
  60.0026360  17.7096539  23.9947033  59.2756386  17.4466534  23.4307041
  60.7716370  17.2916527  23.6067047  60.0076370  17.6376534  23.8937035
  74.9296341  37.0106544  69.7037048  74.3186340  36.3396530  70.0087051
  75.6756363  36.5166550  69.3627014  74.9436340  36.8856544  69.6997070
  29.8686371  14.4976530  36.9337044  29.9186363  15.4256535  37.1617050
  29.7876377  14.4896536  35.9797058  29.8656368  14.5956535  36.8557053
   4.9426370  35.3656540   5.1567039   4.2946372  35.6626549   5.7957039
   4.8476372  35.9706535   4.4207039   4.8626370  35.4616547   5.1467042
   7.5906372  39.3666534  60.6457024   7.9586372  39.9676514  59.9977036
   7.4146371  38.5646515  60.1547050   7.6116371  39.3456535  60.5247040
  69.2536392  63.0696526  32.2967033  68.6376343  62.3646545  32.0957031
  70.0766373  62.7886543  31.8977032  69.2756348  62.9646530  32.2327042
  57.8126373  72.8566513  15.4727039  57.9436378  73.3866501  14.6867037
  58.0016365  71.9616547  15.1927042  57.8466377  72.8176498  15.3597040
  34.8596382  20.6816540  72.1327057  34.0466385  20.4496536  71.6837006
  35.3926353  19.8876534  72.0877075  34.8306389  20.5716534  72.0797043
  46.9316368  12.4926529  75.1367035  46.6926384  11.7286530  75.6607056
  46.9656372  13.2136536  75.7647018  46.9096375  12.4886532  75.2597046
   8.0866375  13.1456528  72.3237076   7.4786372  12.9206533  73.0287018
   7.6156373  13.7936535  71.7997055   7.9716372  13.1906528  72.3427048
  23.4976368  50.6716537  59.2327042  23.0886364  50.5026550  60.0817032
  23.1706371  49.9726524  58.6657028  23.4186363  50.5786514  59.2627029
  19.5146370   6.5976534  58.2757034  18.8676376   7.0946531  57.7747040
  20.3496380   7.0196533  58.0717049  19.5346375   6.6956530  58.2007027
  70.4096375  62.0966530  39.0337029  70.8756409  61.7386551  39.7887039
  71.0756378  62.5856514  38.5497055  70.5306396  62.1106529  39.0627060
  68.7126389  47.2216530  73.1327057  68.8046341  48.1286545  73.4237061
  68.9086380  46.6996536  73.9107056  68.7436371  47.2626534  73.2467041
  70.2356339  34.3336525  34.1487045  70.4766388  34.9216537  33.4327049
  70.9026337  33.6476517  34.1297035  70.3326340  34.3226547  34.0697060
  51.7016373  64.9066544  14.9567041  52.1616364  65.5726547  15.4667044
  51.2466354  64.3756561  15.6107044  51.7016373  64.9206543  15.0807037
  28.5806370  38.4736519  18.2957039  29.1956367  38.9676514  18.8367043
  28.9146366  38.5706520  17.4037037  28.6816368  38.5366516  18.2577038
  66.1946335  59.9306526  38.0247040  65.5586395  59.5786514  38.6467056
  66.8466339  60.3696518  38.5717049  66.1966400  59.9406548  38.1497040
  51.3036385  26.3086529  48.4637032  51.8386383  25.6796532  47.9807053
  50.4206390  26.1906528  48.1137047  51.2666359  26.2286530  48.3757057
  14.3536367  57.3426514  59.8227043  13.8026371  57.9056549  59.2797050
  14.7566376  57.9376526  60.4547043  14.3376369  57.4656525  59.8327026
  69.1146393  41.1646538  64.3427048  68.3066406  41.5996513  64.0707016
  69.3156357  40.5626526  63.6257057  69.0506363  41.1466522  64.2367020
  26.7406368  26.1406536  49.1637039  26.7626381  25.4756527  48.4747047
  27.0556374  25.6856537  49.9447060  26.7766380  26.0206528  49.1727028
  14.4476376  57.7866516  56.6337051  13.8376369  58.3416519  57.1197052
  13.9426374  57.0006523  56.4267044  14.3286371  57.7626534  56.6627045
   4.8836374  36.4596519  30.6827049   5.3396373  35.8186531  30.1377048
   4.5126371  35.9436531  31.3987045   4.8926373  36.3356514  30.7007046
  20.3356380  68.3366547  40.9857025  21.0726376  68.9376526  40.8737030
  20.3886375  67.7496567  40.2317047  20.4196377  68.3386536  40.8927040
  34.5206375  39.9716530  55.8827057  34.1726379  39.5716515  55.0847054
  34.9316368  40.7816544  55.5837059  34.5266380  40.0146523  55.7657051
  47.3366356  19.3326530  66.7707062  46.4246368  19.0506535  66.7057037
  47.4296379  19.6356525  67.6737061  47.2496376  19.3356533  66.8597031
  69.7726364   8.0156536   5.8767042  69.3126373   7.5576534   5.1727042
  70.4736404   7.4156532   6.1337042  69.7986374   7.9026532   5.8287039
  20.2246380  55.6226540  56.8057022  19.7306366  55.2656517  57.5437050
  20.6866379  56.3776550  57.1707039  20.2216377  55.6656532  56.9237022
   3.8526373  14.3836536  18.9747047   4.3246374  14.9106531  19.6187038
   3.1076372  14.0246534  19.4567032   3.8236372  14.4016533  19.0947037
  58.6636391  52.5586548  61.3107033  58.5746384  53.3306541  60.7527046
  58.3766365  52.8536530  62.1747055  58.6236382  52.6726532  61.3437042
  38.8206367  41.1196518  71.8437042  38.5156364  41.2686539  70.9487076
  39.5736389  41.7036514  71.9407043  38.8686371  41.1976547  71.7587051
  18.6756363  40.3536530  69.4127045  18.5556374  40.5876541  70.3327026
  18.3306370  41.1036530  68.9277039  18.6256371  40.4586525  69.4587021
  19.6086369  52.1276550  34.8817024  20.0696373  51.5796547  35.5167046
  20.2276363  52.8286514  34.6767044  19.7236366  52.1436539  34.9277039
  72.3686371  35.1836548  19.8777046  73.0336380  35.2506523  19.1927032
  71.6846390  34.6356544  19.4947033  72.3666382  35.1326523  19.7637043
  36.8246384  54.9026527  52.2907028  36.8646355  54.7536545  53.2357025
  37.7066383  54.6996536  51.9787025  36.9226379  54.8646545  52.3577042
  66.9146347  46.6826515  69.4327011  67.1066360  45.9816513  68.8107071
  66.9816360  47.4866524  68.9167023  66.9426346  46.6936531  69.3117065
  68.7576370   9.7436533  67.9857025  68.8476410  10.4466534  67.3407059
  69.1126404   8.9706535  67.5477066  68.8046341   9.7366533  67.8697052
   5.1396370   3.5566533  16.4807034   4.3786373   4.1206532  16.3437042
   5.8586373   4.1626530  16.6557045   5.1346374   3.6816533  16.4847050
  27.2366371   9.5226536  28.2367039  27.3646374   8.6346531  27.9027042
  27.3376369   9.4386530  29.1847038  27.2606373   9.4186535  28.3027039
  47.4406357  35.7946548  70.8117065  47.6836357  34.8896523  70.6187057
  47.5766373  35.8836517  71.7547073  47.4806366  35.7076530  70.8917007
  38.8026390  70.1196518  75.6557007  38.3146362  69.3036499  75.5417023
  39.6986389  69.8996506  75.3997040  38.8456383  70.0086517  75.6157074
  65.8076401   6.4186530  52.4967041  66.5456390   6.1126533  53.0247040
  65.9226379   5.9856534  51.6507034  65.8986359   6.3396530  52.4627037
  49.8886375  31.3996525  68.9407043  50.8106384  31.3006535  68.7027054
  49.5866356  30.5066528  69.1077042  49.9546356  31.2936535  68.9327011
  22.4116364  15.7896528   8.0767040  22.5636368  15.8286533   7.1317043
  23.0256367  16.4256535   8.4437037  22.4936371  15.8616533   8.0147038
  10.4556370  55.4176521  63.1377029  10.9356375  55.9476547  62.5007057
  10.7346373  55.7546539  63.9887047  10.5366373  55.5096550  63.1607056
  61.9766388  30.1076527  45.9247055  61.6886368  29.2506523  45.6087036
  61.5176353  30.2226524  46.7567024  61.8966370  30.0286541  45.9797058
  58.5336380  34.1016541  18.8157043  59.2806358  34.6786537  18.9737034
  58.0166359  34.1526527  19.6197033  58.5586357  34.1686516  18.9187050
  22.1296368  50.1276550  15.6907043  21.6216373  49.7606544  16.4147034
  22.1496372  51.0686531  15.8637037  22.0776367  50.1886520  15.7857037
  71.8946381  41.2956543  54.8477058  71.6056366  40.4576530  54.4857025
  72.4926376  41.0566521  55.5557022  71.9276352  41.1806526  54.8847046
  67.1816406  58.6236534  17.7597046  66.9946365  57.9606514  18.4237041
  67.6296387  58.1446533  17.0627041  67.2096405  58.5016518  17.7567043
  32.3526382  60.2026520   3.7127042  32.6866379  59.5076523   3.1457040
  33.1366386  60.6326523   4.0527043  32.4716377  60.1736526   3.6887040
  31.4136372  29.1296539  53.6547050  32.1116371  29.3976536  53.0577049
  30.9466381  28.4396534  53.1837044  31.4376373  29.0846539  53.5407028
  15.7486372  57.3796539  73.2387009  16.6406364  57.0456543  73.1357040
  15.2106371  56.5956535  73.3497009  15.7866373  57.2606544  73.2397003
  12.3086376  70.2726517   4.4767041  12.2056370  69.5786514   3.8267040
  13.2556372  70.3446503   4.6027040  12.3986368  70.2066498   4.4207039
   5.6966372  56.9186516  25.0537033   4.9836373  56.7686539  24.4337044
   5.3596373  56.5956535  25.8897038   5.5846372  56.8676529  25.0767040
  16.1886368  52.9066544   7.4327040  16.9766369  52.3646545   7.4577041
  16.2056370  53.3926544   8.2567043  16.2746372  52.9006538   7.5237041
  17.9096375  42.1886520  67.4167023  17.0906372  41.8786545  67.0307007
  17.9086380  43.1326523  67.2547073  17.8226376  42.2566528  67.3577042
  16.6766376  59.0546532  64.9197006  16.0836372  58.4716530  65.3947067
  17.1626377  58.4756546  64.3327026  16.6646366  58.9306526  64.9077072
  61.0586357  67.8666534  23.1607037  60.9716377  68.6866531  23.6457043
  60.1856384  67.4766541  23.1907043  60.9566383  67.9126511  23.2157040
  70.7046356  69.1106567  50.8847046  70.5626373  68.3486557  50.3237038
  71.6216354  69.0436554  51.1527023  70.7876358  69.0226517  50.8537025
  44.7176361  55.5566521  26.7137032  45.2876358  55.7576523  25.9707050
  44.5886383  54.6086540  26.6657047  44.7646370  55.4766541  26.6297035
  10.1026373  29.4446526  23.2447033   9.2036371  29.7596531  23.3407040
  10.1626368  28.7036533  23.8477039  10.0126371  29.3986530  23.3197041
  39.8776360  45.1956520  13.9497042  39.4376373  45.0346527  13.1147041
  39.7556381  46.1316528  14.1067038  39.8176384  45.2776527  13.8767042
  68.6286392  27.8406525  34.5187035  68.4526367  27.4826527  35.3887024
  68.4406357  28.7756538  34.6027031  68.5896378  27.9026527  34.6207047
  29.2376366  63.2786522  40.5397034  30.0586376  63.7346535  40.7247047
  29.4836369  62.5786514  39.9357033  29.3516369  63.2526550  40.4947052
  39.9826355   5.8486533  75.1357040  40.8876381   5.5936532  74.9547043
  39.4936371   5.0256534  75.1147003  40.0276375   5.7336531  75.1137009
  52.1836357   8.9096537  24.2467041  52.7776375   8.5006533  24.8757038
  51.5586357   8.2196531  24.0237045  52.1806374   8.7926531  24.2897034
  45.9846382  18.2416534  76.0087051  45.4386368  18.8236523  75.4807053
  45.6606369  17.3636532  75.8087006  45.8916359  18.2096539  75.9317017
  47.6236382  25.9296532   5.4927039  47.0876389  26.4736538   4.9147043
  47.7956390  26.4866524   6.2517042  47.5846367  26.0476532   5.5117040
  61.0896378  53.1206551  34.8157043  61.6446381  53.1456528  34.0357056
  61.3256378  53.9096527  35.3027039  61.1736374  53.2066536  34.7847023
   7.2676373  46.6556549  28.4897041   6.8796372  47.3586540  27.9687042
   8.1656370  46.9446526  28.6527042   7.3216372  46.7616539  28.4517040
  61.5636368  37.7316513   6.6327043  61.2816391  37.0306549   6.0457039
  61.4806366  38.5296516   6.1107039  61.5246353  37.7416534   6.5147042
  16.8446369  31.4926529  14.8697042  15.9206371  31.6986523  14.7307043
  16.8546371  30.5546532  15.0627041  16.7476368  31.4146538  14.8757038
  31.7936363  72.8546524  38.0507050  31.4736366  73.7046509  38.3527031
  32.2396355  73.0466537  37.2257042  31.8066368  72.9656525  37.9947052
  13.0296373  71.6326523  52.4457054  13.0156374  72.5746536  52.2747040
  13.9456367  71.3816528  52.3287048  13.1256371  71.7066498  52.4147034
  60.3306389   5.9286532  54.1537056  60.0126381   5.3076534  53.4987030
  60.9746361   6.4606533  53.6867027  60.3656387   5.9196534  54.0347023
  11.9556370  34.6266518  49.9027023  11.0236368  34.8436546  49.8897057
  12.3926373  35.4566536  50.0927048  11.9036369  34.7376518  49.9217033
  71.9206390  15.6856527  62.7657051  72.4796371  15.8456535  62.0057030
  71.3416367  16.4476528  62.8027039  71.9186401  15.7836533  62.6887054
  35.6236382  31.5886536  12.2827044  35.1136360  30.7786541  12.2627039
  35.2626381  32.0816536  13.0197039  35.5306358  31.5546532  12.3597040
  27.0766373  67.9426498  47.6457024  27.7196369  67.2566528  47.8287048
  27.1396370  68.5356522  48.3947029  27.1526375  67.9326553  47.7457047
  66.0476379  32.3956528  18.1047039  65.1306381  32.2456551  18.3337040
  66.1416397  33.3486519  18.1057034  65.9596405  32.4816513  18.1287041
  22.2536373  72.0976562  44.3077049  22.8086376  71.4346542  43.8957024
  21.7106380  71.6066513  44.9247055  22.2546368  71.9746552  44.3297043
  25.7356377  64.5796509  21.3107033  25.1636372  64.7866516  22.0497036
  25.2576370  63.9146538  20.8167038  25.6236382  64.5306549  21.3367043
  26.3926373  12.0496531  54.4057045  25.4946365  11.7216530  54.3617058
  26.3126373  12.9146528  54.8067055  26.2886372  12.1066532  54.4437027
  21.4206371  31.2036533  72.9497070  22.2796364  31.6096535  72.8327026
  21.2386379  31.2906532  73.8847046  21.4926376  31.2566528  73.0367050
  57.2136383  11.6286535  56.4937057  57.0826378  10.8366528  55.9727058
  57.7596359  12.1896534  55.9427032  57.2576370  11.6036530  56.3797035
  46.1056366  32.7086525  71.6507034  46.5316391  32.9316521  72.4787064
  45.2526360  32.3586540  71.9067078  46.0596390  32.6946526  71.7657013
   6.9936371  17.3306541  28.2387047   7.3926373  17.8216534  28.9567032
   7.7346373  17.0196533  27.7187042   7.1156373  17.3496532  28.2597046
  14.7496376  13.0506535  65.7467041  14.5566368  13.0806532  64.8097076
  13.9466372  13.3596535  66.1667023  14.6436377  13.0866528  65.6917038
  61.7976379  65.0756531  13.1347036  61.1886368  64.3806534  12.8857040
  61.4696388  65.8546524  12.6867037  61.6976357  65.0846558  13.0607042
  74.2186356  51.8606529  52.0297050  75.0116348  52.0696526  51.5377045
  74.3036346  50.9296532  52.2377052  74.3116379  51.7836533  51.9997025
  50.5896378  32.0626526  23.7357044  51.5406380  31.9816532  23.6617050
  50.3176384  31.2716541  24.2007046  50.6626358  31.9696541  23.7777042
  49.6856384  66.0226517  66.2857056  50.3346367  65.4696503  65.8507004
  50.1056366  66.2866516  67.1037064  49.7996368  65.9916534  66.3267059
  63.4766388  17.3066540  73.2547073  63.6546364  17.5406532  72.3437042
  64.0726395  16.5796528  73.4357071  63.5596390  17.2546539  73.1767044
  43.7486382  27.3476524  50.0797043  43.4196358  26.8096523  49.3597031
  43.9676361  26.7186527  50.7677040  43.7366371  27.2226524  50.0767059
  44.4786377  56.8196526  39.7707024  45.1936378  56.6176529  39.1677055
  44.8926353  57.3256531  40.4707031  44.5996361  56.8526535  39.7807045
  52.8826370  19.6856537  48.6367035  52.9826355  20.2386532  47.8617058
  53.4356384  20.1006527  49.2997055  52.9526367  19.7886524  48.6247025
  24.8426380  50.0576515  35.2257042  24.5926380  50.4306526  36.0707054
  25.0826378  49.1526527  35.4247055  24.8416367  50.0006523  35.3367043
   8.9936371  39.9136543  12.9057045   9.6366367  40.3456535  13.4677038
   8.6656370  40.6096535  12.3367043   9.0266371  40.0336533  12.9047041
  13.4986372  16.3786526  14.1077042  12.7176371  16.8576527  14.3847036
  13.1716375  15.7216530  13.4937038  13.3806372  16.3596535  14.0717039
  11.7576370  52.9706535  43.3707047  12.5116367  53.0016518  42.7817039
  11.1346369  52.3926544  42.9317055  11.7716370  52.9126549  43.2607040
  28.4726372  13.0366535  23.7387047  27.7466373  13.4996529  24.1577034
  28.0746365  12.5946531  22.9887047  28.3526363  13.0386534  23.7037048
  39.1486359   6.1826534  29.5307045  38.9776382   6.4036531  30.4467049
  38.9656372   5.2446532  29.4727039  39.1106377   6.1066532  29.6227036
  16.5696373  34.0906525  28.4257050  17.4936371  34.2196541  28.2127037
  16.5736370  33.7766533  29.3307037  16.6686363  34.0706520  28.4997044
  51.1166382  34.1086540  63.9917030  50.8076363  33.9006538  63.1097031
  50.6986389  34.9436531  64.2007065  51.0396385  34.1756516  63.9197044
   6.0676370  43.8286514  41.0907059   5.7916374  42.9376526  40.8747025
   6.4566374  44.1606522  40.2817039   6.0796371  43.7686539  40.9817047
  14.0176373  60.2836533  13.3317041  13.7286367  59.8606529  12.5237045
  14.5576372  61.0176544  13.0377045  14.0446367  60.3176537  13.2137041
  12.1016369  13.7046528  66.3277054  11.8376369  14.3186531  67.0127029
  11.4556370  13.8296528  65.6317062  12.0046368  13.7836533  66.3267059
   9.8696375  26.6516533   7.9927039   9.5246372  26.1146526   7.2797041
   9.0976372  26.8976536   8.5017042   9.7506371  26.6206532   7.9707041
  19.5546379  18.9936523  23.5757046  19.1966381  18.2446537  23.0977039
  19.7316380  19.6466541  22.8997040  19.5356369  18.9836540  23.4527035
  40.7896385  18.2196541  68.7617035  41.6156387  17.7926540  68.9887009
  40.1156387  17.5946541  69.0277023  40.8056374  18.1076527  68.8137054
  66.3736343  21.4406528  46.0267029  66.3816376  21.5786533  45.0787048
  67.1886368  21.8386536  46.3337059  66.4616394  21.4976540  45.9577026
  73.9666367  42.2196541   6.5457039  74.7736359  42.5826530   6.9117041
  74.2606354  41.6456528   5.8387041  74.0836334  42.1976547   6.5097041
  62.5486374  69.7936554  67.4217072  63.2726364  69.8806534  66.8027039
  61.8646355  69.3406525  66.9287033  62.5526390  69.7546539  67.3037033
  72.0326385  23.3206539  53.4237022  72.5496368  22.6746540  52.9427032
  72.1216354  23.0626526  54.3417053  72.0976410  23.2236538  53.4707031
   7.8426371  61.5566521   4.0457039   7.2946372  62.3346519   4.1537042
   7.3936372  61.0386543   3.3777041   7.7366371  61.5846519   3.9857042
  50.1716385  57.1186523  13.2577038  51.0256386  57.3836517  12.9147043
  50.3706360  56.6926537  14.0927038  50.2846375  57.1016541  13.3107042
  11.2826376  12.7496529  25.4337044  10.8626375  12.1066532  26.0047035
  11.8216372  13.2776527  26.0227032  11.2956371  12.7366533  25.5577049
  48.2756386  55.8576546  66.9657059  47.7886391  55.5936546  66.1847076
  48.3556366  56.8086548  66.8867035  48.2316360  55.9306526  66.8737030
   6.0346370  59.4146538  54.3657036   6.9586372  59.2916527  54.5867043
   6.0426373  59.7026520  53.4527054   6.1346374  59.4316521  54.2917023
  69.3676376  40.3496513  25.7017040  70.0796356  39.9406548  26.1937046
  68.5696335  40.0036545  26.1027050  69.3586349  40.2696533  25.7967033
  48.1836357  70.2556534  27.0397034  49.0166359  70.0206528  27.4497032
  48.2536354  71.1976547  26.8797035  48.2806358  70.3316498  27.0667038
  24.9126377  30.5166531  37.8717041  24.8906364  29.5596523  37.8647041
  25.7776375  30.7336540  38.2187042  25.0026379  30.4376526  37.9087029
   7.5856371  56.0306549  73.5087051   8.5386372  56.0336533  73.5907059
   7.3736372  56.8906517  73.1457062   7.6646371  56.1226540  73.4787064
  55.1476364  72.7696533  15.2467041  54.9276390  73.6956558  15.1407042
  56.0826378  72.7216568  15.0487041  55.2236366  72.8636551  15.2137041
  59.4926376  57.8796539  38.2817039  59.8936386  58.1656532  37.4597054
  58.7196388  57.3856544  38.0117035  59.4536362  57.8576546  38.1647034
  22.1356373  59.2606544  61.0037041  22.3436375  59.5726547  61.8847046
  22.1126366  60.0526543  60.4677048  22.1556377  59.3776550  61.0407028
  56.4216385   7.0806532  60.1067047  57.3186378   6.7496533  60.1387024
  56.2786369   7.4666533  60.9707031  56.5016365   7.0866532  60.2027054
  12.9376373  71.3566513  55.1977043  12.8386374  71.2016525  54.2577057
  13.7786369  70.9586563  55.4187050  13.0166368  71.2976532  55.1207047
  16.4136372  11.5236530  18.1937046  15.5476370  11.3566532  18.5667038
  17.0256367  11.2496529  18.8757038  16.3866367  11.4766531  18.3057041
  72.9506378  19.8266525  16.4887047  73.7246399  20.3566532  16.2987041
  72.2536392  20.4656525  16.6387043  72.9586334  19.9506531  16.4837036
  62.9666367   4.9086533  69.6447067  63.2306366   4.0006533  69.7927017
  62.1806374   4.8436532  69.1017075  62.9106369   4.8046532  69.6027069
  15.8186369  59.6116524   8.8237038  15.6836376  60.3656540   8.2497044
  16.4276371  59.9256516   9.4917040  15.8696375  59.7256546   8.8337040
  66.7816391  69.8486557  69.0567017  66.0856400  69.2186508  69.2417068
  67.4736404  69.6316528  69.6817017  66.7816391  69.7586517  69.1427078
  43.8596382  25.9786530  56.4567032  43.4946365  25.1956539  56.0457039
  44.0976372  26.5466537  55.7237053  43.8466377  25.9556541  56.3347054
  17.7546368   8.5036535  40.5817032  17.6176376   7.7566533  41.1637039
  17.1376381   9.1656532  40.8937035  17.6736374   8.4946527  40.6767044
  10.6656370  67.1626511  55.9397049  10.3506374  67.7626495  56.6147041
  11.5246372  66.8786545  56.2527046  10.7236376  67.1956558  56.0447044
  34.0526390  33.3446541  10.7757044  34.5266380  32.6266518  11.1947041
  34.3016357  33.2906532   9.8537045  34.1296387  33.2616539  10.7217045
  45.2476387   7.9686532  21.6867046  44.8616371   8.5226536  22.3657036
  45.1676369   8.4826536  20.8837032  45.1976357   8.0826530  21.6737041
  11.4536371  55.9246521  33.5267029  11.7926369  55.5496521  34.3387032
  12.0716372  56.6226540  33.3087044  11.5556374  55.9596519  33.5897026
  11.9896374  56.3626518  60.6677055  12.8586369  56.7006531  60.4497032
  12.0316372  55.4326515  60.4457054  12.0876369  56.2996521  60.6207047
  63.3506355  11.0276527  25.1487045  62.7556381  10.4116535  24.7217045
  63.2466354  10.8516531  26.0837040  63.2756386  10.9436531  25.2027035
  63.9666367   5.5656533  57.8587036  63.3986359   6.3316531  57.9387054
  64.7636337   5.9006534  57.4477043  63.9906387   5.6826534  57.8227043
  49.3466377  69.7686539  72.9627075  49.2526360  70.0586548  72.0557022
  49.1406364  70.5446548  73.4847031  49.3146362  69.8826523  72.9217072
  61.0676384  36.0836525  67.8617020  60.9156380  37.0156517  67.7037048
  60.1986389  35.7276535  68.0467072  60.9586372  36.1446533  67.8647003
  60.9646378  70.8616562  29.3497047  60.3296356  70.7366562  28.6457043
  61.1516380  71.8006516  29.3397045  60.9166374  70.9486542  29.2737045
  13.4536371  60.7616539  24.6047039  13.2666368  61.6996536  24.5557041
  14.0206375  60.6706543  25.3697033  13.4936371  60.8526535  24.6807041
  70.9176407  53.5896530   8.2847042  70.8806381  52.6536522   8.0877037
  71.4726410  53.6476517   9.0627041  70.9726410  53.4956551   8.3467045
  63.4216385  22.4956532  13.0067043  62.4946365  22.4556541  13.2437038
  63.5736389  23.4166527  12.7937040  63.3386383  22.5896530  13.0097036
  67.8726349  21.4586525  10.5937042  67.4546356  20.8676529  11.2207041
  67.4336395  21.2756538   9.7627039  67.7816391  21.3766537  10.5717039
  61.4066391  56.8996544   5.9757042  61.5096359  57.8256531   6.1947041
  62.2446365  56.6506538   5.5867043  61.5066376  56.9726524   5.9577041
   9.0616369  68.1616516  38.0887032   9.6496372  67.5936508  37.5897026
   8.3556376  68.3706512  37.4767036   9.0496368  68.1236496  37.9697037
  45.7726364   4.4706531  31.5447044  45.6746368   3.6146531  31.9607048
  46.6306381   4.7816534  31.8347034  45.8536377   4.4126530  31.6197033
  52.4376373  15.3226528  51.1257057  52.0736389  15.9736528  50.5267029
  53.3676376  15.2856531  50.9037056  52.4976387  15.3886528  51.0387039
  18.7156372  56.6766548  45.9817047  17.9046364  57.1196518  46.2317047
  19.3146381  57.3856544  45.7497025  18.6926365  56.7996521  45.9837036
  28.4346371  57.7886543  50.9977036  28.4526367  58.0276527  50.0707054
  29.0996380  58.3466530  51.4017029  28.5076370  57.8736534  50.9417038
  49.0046387   7.0336533  69.5777054  48.7386360   7.8566532  69.1667023
  49.8136368   7.2476530  70.0417023  49.0626373   7.1446533  69.5837021
  13.5106373   5.0106530  11.1577044  13.3486376   4.3996534  10.4397039
  13.9876375   4.4956532  11.8087044  13.5436373   4.8906531  11.1507044
  37.6046371  47.5536537  68.1497040  37.7226372  46.6056519  68.2067032
  36.9036369  47.7466545  68.7727051  37.5426369  47.4736519  68.2217026
  28.9796371  62.2176514  54.5077057  28.2196369  61.9826546  53.9747047
  29.6416378  61.5646515  54.2807045  28.9686375  62.1226540  54.4267044
  71.7266388  39.8746529  10.4247046  71.7036362  38.9236526  10.3167038
  72.3786392  40.1716537   9.7897043  71.7936401  39.8046532  10.3457041
  42.5066376  17.5806541  41.1387024  41.7956390  18.2116528  41.2547035
  42.0946388  16.7276535  41.2787056  42.3866386  17.5566540  41.1657028
  56.4126358  44.3856544  62.6597023  55.5216370  44.7056541  62.8007050
  56.8896370  45.1456528  62.3267059  56.3686371  44.5006523  62.6397057
  56.3086357  68.6516495  23.8267040  56.8496361  69.4336548  23.9407043
  55.5796356  68.9426498  23.2777042  56.2886391  68.7666550  23.7797050
  35.9956360  67.6496506  16.2367039  36.2896385  68.2396545  15.5417042
  35.3296356  67.1026535  15.8207045  35.9566383  67.6546555  16.1187038
  29.4436378  31.0306530  53.1737022  29.7656364  31.3946533  52.3487053
  30.1126366  30.3956528  53.4327049  29.5496368  31.0016537  53.1137047
   6.3706374   5.9766531  53.2557030   5.5026374   5.6246533  53.0607033
   6.4926372   6.6796532  52.6177025   6.2916374   6.0146532  53.1667023
  58.3856354   7.9806533  53.8207054  58.7376366   7.1416531  54.1187057
  59.0146370   8.2856531  53.1667023  58.4906387   7.9236531  53.7827034
  68.8026352  12.8786535   7.6217041  68.3416367  12.3166533   8.2447042
  68.3796387  12.7016535   6.7817039  68.7086334  12.7996531   7.5987043
  13.6716375  47.4876518  53.7347031  14.1366367  47.1066513  54.4797058
  13.3726368  48.3406525  54.0497055  13.6896372  47.5386543  53.8477058
  31.1416378  25.6616535  45.7867050  32.0576363  25.4526539  45.9717026
  30.6526375  25.2406540  46.4937057  31.1876373  25.5946541  45.8817024
  19.1026363  42.7506523  31.4037037  19.8166370  42.1166534  31.4687042
  19.5226364  43.5506516  31.0867043  19.2236366  42.7686539  31.3767033
   7.2576370  61.9696541  60.0297050   7.8696370  62.6596527  60.2877045
   7.2286372  62.0226517  59.0737038   7.3196373  62.0496521  59.9547043
  61.1706390  33.5446548  39.2517052  60.2346382  33.7466545  39.2857056
  61.5276375  34.1706543  38.6217041  61.1086388  33.6326523  39.1887054
  66.1226349  40.2646523  35.3767052  66.1396408  41.0356522  34.8107033
  67.0136337  39.9166527  35.3337059  66.2196350  40.3096542  35.3117027
  16.4996376  46.7616539  16.2637043  16.4566364  47.4646530  16.9117050
  16.4586372  45.9566536  16.7807045  16.4906368  46.7506523  16.3877048
  74.7726364  28.1696529   8.6847038  74.6106339  27.4386539   9.2817039
  74.4766388  27.8526535   7.8317041  74.7236404  28.0576534   8.6577044
  28.8106365  37.0266533  72.6837006  28.5876369  37.1306534  71.7577057
  29.7086372  37.3496513  72.7517014  28.8826370  37.0716515  72.5917053
  31.1196365  14.3156528  47.4687042  31.3496380  14.4366531  46.5467033
  30.1686363  14.2096529  47.4667053  31.0426369  14.3166533  47.3697052
  17.9516373  31.3996525  12.5827045  18.4116364  30.5606537  12.6027040
  17.2566376  31.3076534  13.2347040  17.9266376  31.3006535  12.6537037
  50.8116379  71.0756531  56.5837059  50.1856384  70.6796570  55.9777031
  50.9696388  71.9506531  56.2287025  50.7616386  71.1266556  56.4817047
  33.1796379  46.5916519  71.4617004  32.6356354  47.3776550  71.4207077
  33.0866356  46.2826538  72.3627014  33.1116371  46.6426544  71.5537033
  60.5276375  35.3796539  61.6217041  60.8406372  36.2696533  61.4617043
  61.2876358  34.9186516  61.9757042  60.6416359  35.4256516  61.6427040
  66.5436401  49.0396538  15.0497046  66.3786392  49.9826546  15.0407038
  67.3406372  48.9406548  15.5707045  66.6116409  49.1296539  15.1047039
  74.4226379  10.0936527  45.3957024  75.0156403  10.7246532  45.8037033
  74.8746338   9.8216534  44.5977058  74.5336380  10.1316528  45.3547058
  35.4146385  72.4676514  46.1407051  34.6366386  72.1736526  45.6677055
  35.9506378  71.6806564  46.2337036  35.3896370  72.3526535  46.0997047
  15.7896376  14.5146532  48.1277046  16.2676373  13.7506533  47.8077049
  14.8706369  14.2466536  48.1097031  15.7426376  14.4046535  48.0917053
  37.1036377  27.8506527  58.9427032  36.5036354  28.5596523  58.7127037
  36.5946388  27.2846527  59.5227051  36.9856377  27.8656540  58.9797058
  11.9236374  51.9766541  74.1297073  12.0966368  51.2966537  74.7817078
  11.0346375  51.7936516  73.8247070  11.8466368  51.8846550  74.1667023
  54.4596367  40.4726524  60.8007050  53.7726364  40.6616516  61.4397049
  55.2426376  40.8926544  61.1587029  54.4706383  40.5376549  60.9067039
  44.2346382  28.9756527  38.4147034  43.4056358  28.7306538  38.8257027
  44.3756371  29.8836536  38.6817055  44.1616364  29.0466537  38.4867058
  23.8066368  34.9826546   4.3837042  23.0336380  34.9216537   3.8227041
  23.4686375  35.2826538   5.2277040  23.6886368  35.0086517   4.4137039
  55.4166374  12.1896534  49.0297050  55.2036362  12.6736536  48.2307053
  54.8376389  11.4276533  49.0097046  55.3326378  12.1606531  48.9417038
  54.8716354  54.0086517   9.8557043  55.7096367  53.7966537  10.2687044
  54.8036385  53.3966522   9.1237040  54.9536362  53.9206543   9.8217039
  60.5236359  57.6716537  33.5867043  60.9836388  58.4956551  33.4277039
  61.2026367  57.0006523  33.5197029  60.6446381  57.6886520  33.5627060
   6.5886374  42.2616539  27.5587044   6.3936372  42.9796524  28.1597042
   7.2536373  42.6156540  26.9687042   6.6386371  42.3756523  27.5597038
  69.2906342  69.2556534  58.1217041  69.6796341  68.9486542  58.9397049
  69.9436340  69.8526535  57.7547035  69.4016342  69.2866516  58.1697044
  50.1306381  22.2326527  33.9337044  51.0366364  22.5396538  33.9657059
  49.8656387  22.3646526  33.0227051  50.1986389  22.2796535  33.8397026
   3.7076373  63.7316513  74.6867065   4.2046371  63.8576546  73.8787079
   3.7066371  62.7846527  74.8227005   3.7606373  63.6446533  74.6157074
  14.1536369  50.0756531  28.7707043  13.8186369  49.5626526  28.0357037
  13.4246368  50.1106529  29.3907032  14.0406370  50.0246544  28.7587032
  14.1526375  21.5556526  71.7497025  13.3376369  21.9606533  72.0477066
  13.9586372  21.2506523  70.8637009  14.0446367  21.5666523  71.6877060
  12.9916372   9.9266529  67.4377060  13.5106373  10.7306528  67.4527054
  12.2956371  10.1026535  66.8047028  12.9726372  10.0316534  67.3717041
   3.5916371  14.0646534   5.7697039   3.3596373  14.2826529   4.8667040
   4.3256373  13.4566536   5.6887040   3.6446371  14.0236530   5.6647043
  73.0506363  24.4646530  32.6007042  73.1736374  24.3226528  33.5397034
  73.3956375  23.6706524  32.1917038  73.1006393  24.3646526  32.6577034
  66.3206406  72.5446548  56.2347031  66.6246338  72.2276535  57.0857048
  67.1216354  72.7806549  55.7677040  66.4386368  72.5356522  56.2757034
  50.4316368  34.7916527  61.2337036  50.6026382  34.0566521  60.6437035
  49.5526390  35.0886536  60.9977036  50.3566360  34.7446518  61.1457024
  48.3396378  69.3566513  60.4387054  48.4116364  69.9536514  61.1837044
  48.2516365  69.9326553  59.6787033  48.3376389  69.4816513  60.4377060
  47.5196381  19.5636539  69.4187012  47.6066360  18.7276535  69.8767014
  46.6676369  19.9016533  69.6967010  47.4376373  19.5106525  69.4977036
  52.0476379  33.3786545  35.6617050  51.9576378  34.0226517  34.9597054
  51.5216370  32.6326523  35.3727036  51.9826355  33.3676529  35.5567055
  67.7576370  56.9116516  37.4477043  68.3786392  56.1846542  37.4017029
  68.2596359  57.6326523  37.8287048  67.8776398  56.9106522  37.4837036
  40.1586380  19.8376541  32.6057053  40.9906387  19.6556530  33.0417023
  40.3836365  19.9006538  31.6767044  40.2716370  19.8256531  32.5527039
  29.1246376  67.1656494  59.0357056  28.8196373  67.9836502  58.6437035
  29.5926380  67.4386520  59.8257027  29.1426373  67.2816544  59.0787048
  67.9056396  56.8006516  57.9527054  68.4766388  57.0786514  57.2357025
  68.0516357  55.8576546  58.0227051  67.9826355  56.7296524  57.8837051
  55.8976364  58.1296539  68.7927017  55.7796364  58.1526527  69.7427063
  55.0096359  58.1856537  68.4397049  55.7906380  58.1386528  68.8567047
  16.2636375  64.8716507   9.1237040  15.9636374  64.2536545   8.4567041
  17.1976376  64.6876526   9.2177038  16.3306370  64.7856522   9.0627041
  23.6166363   9.9266529  63.1717033  23.9436378  10.7256536  62.7587051
  23.1976376   9.4426537  62.4597054  23.6066380   9.9606533  63.0517044
   3.9786372  11.4906530  71.8197021   3.5326371  11.2126532  71.0197067
   4.8166370  11.0286531  71.7997055   4.0206370  11.4116535  71.7317047
  70.2706375  47.5816536  37.3867035  71.0486374  47.3366547  37.8867035
  70.6126404  47.9126549  36.5567055  70.3896408  47.5906525  37.3517036
  75.1996384  61.4406548  68.3457031  75.5396347  62.1046524  67.7467041
  74.5386353  60.9726524  67.8357010  75.1656342  61.4616547  68.2277069
  26.8186378  57.1456528  47.7287025  26.1676369  57.6746521  47.2687035
  27.5276375  57.7576523  47.9287033  26.8256378  57.2676544  47.7007027
  49.9466362  58.9066544  10.1137037  49.3256378  59.0656548  10.8247042
  50.0026360  59.7436523   9.6527042  49.8856354  59.0126534  10.1407042
  43.2506371  33.7946548  30.6017036  44.0626373  33.9596519  31.0807037
  42.6746368  34.5176544  30.8497047  43.2756386  33.8896523  30.6787033
  43.0236359  30.5136528  21.2157040  43.3246384  31.0246525  20.4647045
  43.7846375  30.4666538  21.7937050  43.1366386  30.5636539  21.1967049
  60.4546356  17.3746529  70.1317062  60.1476364  18.2556534  70.3427048
  60.8396378  17.4576530  69.2597046  60.4626389  17.4776535  70.0617065
  20.1806374  64.2656555  71.9517059  20.7336369  63.9726524  72.6757050
  19.6396370  63.5056534  71.7397003  20.1826363  64.1536560  72.0067062
  54.2846375  49.8046532  15.3187037  54.0166359  48.8866539  15.3567038
  53.4726372  50.2966537  15.4447041  54.1696358  49.7586517  15.3357038
  46.3236389  36.5146523  74.9897003  45.9016380  35.8856544  75.5757065
  46.7466354  37.1416550  75.5767059  46.3236389  36.5146523  75.1147003
  65.6966400  60.8166542  17.9797039  64.8016357  60.6566544  18.2777042
  66.1556396  59.9936523  18.1467037  65.6506348  60.7116547  18.0297050
  68.3956375  48.1186523  21.2277050  68.9796371  48.6186523  21.7977047
  68.8206406  48.1416550  20.3697033  68.5026398  48.1746521  21.1967049
  44.5136375  72.1726532  43.6357040  44.4406357  72.9186554  43.0407028
  43.6086388  71.9186554  43.8157043  44.4096375  72.2246552  43.5917053
  64.6436386  73.0206528  66.2467041  63.8276367  72.9806519  65.7487030
  65.3316345  72.9626541  65.5837021  64.6296387  73.0106506  66.1227036
   5.0996370  58.4716530  33.4127045   4.7996373  57.6496544  33.0247040
   4.8956370  58.3856544  34.3437042   5.0456371  58.3746529  33.4707031
  39.8916359  45.4516525   5.1647043  39.9866371  44.6826515   4.6037040
  40.4186363  46.1266518   4.7377043  39.9576378  45.4416542   5.0597043
  71.8386383  19.3836536  37.1727028  71.9086380  18.7996540  36.4167023
  71.0246353  19.8656540  37.0287056  71.7596359  19.3726540  37.0767059
  25.4826374  49.2466545  45.1707039  25.1866379  49.3246536  46.0777054
  24.9536381  49.8846550  44.6907043  25.3946381  49.3226547  45.2167053
  42.2566376  59.2396545  21.9987049  41.7156372  59.1766548  22.7857037
  41.9136391  60.0016518  21.5327034  42.1626358  59.3146515  22.0327034
  48.0246353  47.7806549  63.1447029  48.0736389  47.9886551  64.0787048
  47.6516380  48.5656548  62.7447052  47.9906387  47.8866539  63.2017059
  72.6936340   5.7966533  40.1887054  72.7506409   6.0666533  41.1047058
  73.4846344   6.1516533  39.7837029  72.7836380   5.8636532  40.2437057
  49.9786377  52.0786514  49.9167023  50.5926361  52.0636520  50.6517029
  49.2266388  52.5736542  50.2427025  49.9636383  52.1296539  50.0297050
  75.0466385  52.5306549  56.8137054  75.7236404  52.4496536  57.4857025
  75.1506348  51.7476540  56.2737045  75.1296387  52.4386520  56.8277054
  54.1306381  16.9066525  73.3427048  54.5146370  17.2526531  74.1487045
  53.3336372  16.4606533  73.6297073  54.0866356  16.8956528  73.4597015
  60.1796379  33.9226532   9.7157040  59.6886368  34.4786530   9.1107044
  61.0346375  34.3456535   9.7897043  60.2186356  34.0266533   9.6597042
   4.4286370  48.7646523  30.6407032   4.7236371  49.6566544  30.4557037
   4.0066371  48.4786530  29.8307037   4.4146371  48.8296547  30.5347042
   5.1176372  40.6056519  67.9387054   5.8526373  40.2486534  67.4407043
   4.4006371  39.9916534  67.7807007   5.1196370  40.5026550  67.8687057
  20.6676369  32.4856529   8.9217043  19.8556366  32.9926529   8.9247046
  20.6696377  32.0426521   8.0727043  20.5816364  32.4926529   8.8307037
  66.0566406  42.9806519  11.4777040  66.2576370  43.7446518  12.0177040
  65.9496384  43.3316536  10.5937042  66.0666351  43.0996513  11.4407043
  43.7436371  50.4006538  67.4567032  43.1806374  51.0516548  67.8757019
  44.5716362  50.4576530  67.9337006  43.7716370  50.4766541  67.5527039
  30.3476372  45.1116524   9.8297043  30.3756371  46.0616531   9.7147045
  30.4236374  44.9826546  10.7757044  30.3586369  45.1986542   9.9187040
  43.2056389  45.4956551  52.8367043  43.7866364  46.2526550  52.7637024
  43.7866364  44.7686539  53.0597038  43.3296356  45.4986534  52.8527031
  39.9166374  37.5166550   8.2127037  39.9406357  38.2406540   7.5877042
  39.4576378  37.8716545   8.9737043  39.8706360  37.6316528   8.2277040
  11.0426369  56.7576523  53.6587029  11.5046368  56.0006523  53.2977028
  11.2596369  57.4756546  53.0647049  11.1146374  56.7526550  53.5567055
  26.6536369  37.7206535  56.3927040  26.4636364  37.5456543  57.3147049
  27.1196365  38.5566521  56.3987045  26.6836376  37.7916527  56.4917030
  66.5856400  17.8166523  75.4497070  66.9916382  16.9496536  75.4527054
  66.7606354  18.1606541  74.5747070  66.6476364  17.7606525  75.3567047
  73.8496399  63.8886528  10.3027039  74.3186340  64.6656494   9.9987040
  72.9826355  64.2126541  10.5457039  73.8076401  64.0066528  10.2967043
  27.5626373  55.8336525  45.6517029  28.0286369  56.5716515  45.2587051
  27.2966366  56.1496544  46.5147057  27.5846367  55.9456520  45.7017059
  65.7876358  10.6946535  34.3637047  65.7636337  11.5616531  34.7687035
  66.4916382  10.2356529  34.8227043  65.8606339  10.7376528  34.4557037
   9.0826368   6.7676530  37.8077049   9.7636375   6.0956531  37.8207054
   8.8916368   6.9316530  38.7317047   9.1346369   6.7136531  37.9077034
  23.5166378  57.0096550  60.3187027  22.9266376  57.7426529  60.4917030
  24.3796368  57.3286514  60.5837059  23.5456371  57.1216545  60.3657036
  18.4066372  25.8336525  26.0897045  18.5036373  26.3676529  26.8777046
  17.6376381  25.2896538  26.2617035  18.3346367  25.8326530  26.1917038
  47.0876389  69.2096558  37.3377037  47.4076385  68.9596558  36.4717026
  47.6796379  68.7696533  37.9487038  47.1846390  69.1366501  37.3107033
  61.9826355   6.6006532  30.4117050  62.4736366   6.9086533  31.1747036
  62.5996361   6.0416532  29.9397049  62.1006355   6.5736532  30.4427032
  50.6536369  42.0836525  37.1377029  50.8196373  43.0246544  37.0797043
  50.4866371  41.9276543  38.0677032  50.6536369  42.1666527  37.2307053
  43.1066360  10.4026527  18.0077038  43.8616371  10.6296530  17.4647045
  42.9466362  11.1856527  18.5337048  43.1696358  10.5106535  18.0057049
  49.5026360  35.3166542   7.8067040  49.1856384  34.5836525   8.3357038
  49.8856354  35.9216537   8.4417038  49.5096359  35.3026543   7.9307041
  69.4096375  24.4736538  24.4497032  69.1236343  23.6176529  24.1307049
  69.8836365  24.8576527  23.7117043  69.4296341  24.4236526  24.3367043
  56.7126389  20.1296539  26.1017036  57.4906387  20.6196537  25.8397045
  57.0196381  19.2286530  26.2027035  56.8276367  20.0856533  26.0847034
  55.6676369  57.1256523  12.5557041  56.0656357  56.5456543  11.9057045
  56.4006386  57.4146538  13.0987043  55.7876358  57.0946541  12.5437040
  67.9546356  67.8446503  38.3597031  67.0306396  68.0476532  38.5027046
  67.9456406  67.0276566  37.8607025  67.8556366  67.7786560  38.3217049
  65.1556396  36.3526535  55.7727051  65.1026382  35.8046532  54.9897041
  65.9876404  36.1096535  56.1797028  65.2386398  36.2686539  55.7327042
  26.5256367   5.9596534  30.8767033  27.1026363   6.6606531  30.5737038
  25.8486366   6.4076533  31.3827038  26.5146370   6.0816531  30.8977032
  21.8936367  69.7116547   5.2007041  22.5766373  69.8876495   4.5537043
  21.6326370  68.8066559   5.0337043  21.9386368  69.6336517   5.1137042
  39.0786362  38.1276550  10.8067045  38.2236366  38.4116516  11.1287041
  39.6776390  38.8276520  11.0677042  39.0516357  38.2326546  10.8687038
  19.8136368  49.0716515  47.4607048  19.8476372  48.5546532  48.2657051
  20.6956367  49.0026550  47.0947037  19.9116364  49.0096550  47.5077057
  27.3436375  36.1666527  67.5627060  28.1356373  35.9376526  67.0767059
  26.7656364  35.4116516  67.4477005  27.3666363  36.0616531  67.4987030
  61.6376381  52.4896545  29.9207039  62.3126373  51.8446541  29.7117043
  60.8336372  51.9766541  30.0047035  61.6236382  52.3656540  29.9067039
  69.7336349  60.8026543  71.1097031  70.4776382  61.1516533  70.6197052
  70.1116409  60.4986534  71.9347076  69.8526382  60.8076515  71.1457062
  21.2936363  15.5196533  30.8097038  21.4266376  16.4626541  30.7177048
  20.6566372  15.2996531  30.1307049  21.2406368  15.5966530  30.7277050
  40.4346390  35.8986549  63.7687035  41.1826363  35.3146515  63.6417046
  39.6986389  35.4346542  63.3707047  40.4356384  35.7866516  63.7127037
  65.6946335  54.1856537  15.0747042  64.7746353  54.0026550  15.2657042
  66.0636368  53.3346519  14.8367043  65.6356354  54.0746536  15.0697041
  61.0486374  46.9706535  51.1487045  61.6356354  46.3286514  51.5477028
  60.2846375  46.4606514  50.8777046  61.0296364  46.8476524  51.1617050
  57.9416389  72.8746567  71.9307022  58.7876358  73.0586548  72.3397064
  57.9006386  73.4746552  71.1867065  58.0276375  72.9576569  71.8947067
  20.8486366   3.5306532  16.3957043  19.9796371   3.3906531  16.0197048
  20.8546371   4.4536533  16.6467037  20.7566376   3.6136532  16.3827038
   6.9536371  19.3396530  48.7237053   7.7566371  19.7836533  48.9967041
   6.3186374  20.0456524  48.6017036   6.9716372  19.4626541  48.7397041
  11.6526375  32.5826530  59.4637032  10.8206367  32.1616516  59.2497025
  11.9746370  32.1006546  60.2267036  11.5986376  32.4856529  59.5227051
  65.6656342  58.1976547  31.1477032  65.7016373  57.2496529  31.0197048
  65.0426407  58.5046539  30.4897041  65.6026382  58.1286545  31.0637035
  41.1706390  25.9496536  23.1827049  41.8606377  25.8486538  22.5267048
  41.5726357  26.4756527  23.8737049  41.2866364  25.9946537  23.1867046
  20.5206375   5.6926532  12.6967039  19.8156376   5.8026533  13.3347044
  20.6196365   4.7446532  12.6097040  20.4566364   5.6036534  12.7557039
   5.2056370  42.7316513  11.2947044   4.3586373  43.0536537  10.9867039
   4.9866371  42.0436516  11.9227037   5.0916371  42.6926537  11.3287039
  18.4386368  37.0596542   5.6547041  19.2036381  37.4256516   6.0987043
  17.7766380  36.9846535   6.3407040  18.4496365  37.0906525   5.7747040
  21.8196373  58.5946541  19.1237049  20.9116364  58.2996521  19.0417042
  22.1686363  58.0926514  19.8597050  21.7596378  58.5096550  19.1927032
  13.3666372  35.7806549  58.0467033  12.7236376  35.7506523  58.7547035
  12.8486376  35.9516525  57.2597046  13.2426376  35.7956543  58.0387039
  37.2546387   6.4966531  13.6557045  37.6846390   6.9816532  12.9507046
  36.3586388   6.3666530  13.3447037  37.2046356   6.5346532  13.5467043
  34.9896355  27.3516541  35.3557053  34.1306381  26.9556541  35.2067032
  34.7956390  28.2136536  35.7237053  34.8776360  27.4016533  35.3787041
  10.3606377   9.2466536  24.8407040   9.9136372   8.4086533  24.7257042
  10.2006369   9.4796534  25.7557049  10.2956371   9.1816530  24.9257050
  24.5196381  72.3056564  73.1087036  23.9936371  72.4806519  72.3297043
  25.4026375  72.5876541  72.8697052  24.5576363  72.3546524  73.0007019
  55.6206360  36.3426514  22.2317047  55.2796364  36.8686523  21.5087032
  55.7966385  36.9776535  22.9267044  55.6026382  36.4666519  22.2287045
  32.8286362  48.3926544  43.4007034  33.7476387  48.6406517  43.3007050
  32.4996376  48.9666519  44.0927048  32.8916359  48.4806519  43.4637032
  67.0976410  72.3446503  23.0787048  67.4316406  72.7636566  23.8717041
  67.4136353  71.4426498  23.1317043  67.1666336  72.2936554  23.1687050
  34.0936356  42.2096519  70.0617065  33.3016357  42.1186523  69.5327072
  33.7726364  42.3956528  70.9447021  33.9746361  42.2196541  70.0997009
  22.2526379  62.5416527  50.4787025  22.4646378  62.3506546  49.5657043
  21.5256367  63.1626549  50.4317055  22.1976376  62.5876541  50.3767052
  37.2596359  69.4126511  14.4057045  37.5546379  70.3156509  14.5197039
  38.0666389  68.9006500  14.3577042  37.3776360  69.4536514  14.4127045
  54.0546379  25.3346539  32.7127037  54.2176361  24.7396526  33.4457054
  54.7706375  25.9676533  32.7547035  54.1486359  25.3386536  32.7957039
  71.6766357  45.2416534  50.8947029  71.1486359  45.9916534  51.1687050
  72.2706375  45.0856514  51.6287041  71.6836395  45.3046532  51.0017052
   9.6386375  71.6926498  43.8007050   9.1546373  72.0796509  44.5307045
   9.9296370  70.8416519  44.1307030   9.6176376  71.6426544  43.9137039
  35.6416359  65.2716522  54.2107048  36.2796364  65.8296509  54.6567039
  35.8906364  65.3126526  53.2877045  35.7366371  65.3356552  54.1597023
  68.7376404  53.1766548  41.7827034  69.3906403  53.8526535  41.6017036
  68.7476349  52.6186523  41.0047035  68.8076401  53.1896515  41.6797028
  26.4686375  52.5996513  15.5067043  26.6166363  51.6546516  15.5197039
  25.5346375  52.6936531  15.3177042  26.3846378  52.5086517  15.4877043
  39.5486374  38.4026527  15.0997038  39.3436356  38.6766548  15.9937038
  38.9256363  37.6986542  14.9167042  39.4606361  38.3566513  15.1757040
  68.3316345  59.9636536  33.5997047  68.2326355  59.2256546  34.2007027
  68.1106339  60.7316513  34.1257057  68.2976379  59.9666519  33.7207031
  54.3346367  16.1876526  10.3367043  54.5106354  16.5726528   9.4777040
  55.1776390  15.8326530  10.6177044  54.4426384  16.1906528  10.2747040
  15.8476372  56.4406548  41.8367043  15.8816376  55.6096535  41.3627052
  15.0106373  56.4176521  42.3007050  15.7616367  56.3496513  41.8357048
  25.8306370  64.1806564  73.3917007  25.7786369  64.6696548  72.5697021
  25.8206367  63.2616539  73.1247025  25.8246365  64.1356506  73.2757034
  47.2046356  45.7116547  68.8547058  47.3216362  44.8126526  68.5497055
  48.0896378  46.0106544  69.0647049  47.3116379  45.6476517  68.8447037
  24.7676373  17.7926540  31.5717049  24.6926365  16.8436527  31.6727047
  24.7236366  18.1316528  32.4657059  24.7546368  17.7276535  31.6777039
  60.7666359  35.5816536  72.3637009  61.6006355  35.7746544  72.7907028
  60.5176353  34.7206535  72.7017059  60.8286362  35.5096550  72.4457016
  54.6066360  50.4496536  66.4787064  54.7006378  50.0886536  65.5967026
  54.2686386  51.3346519  66.3397064  54.5806389  50.5056534  66.3697052
  16.5626373  44.2356529  18.2607040  16.7046375  43.8956528  17.3777046
  17.4436378  44.3936539  18.6017036  16.6716366  44.2166519  18.2027035
  27.2296371  25.9206524  74.0227051  26.7856369  25.5676537  73.2517014
  27.4436378  26.8226528  73.7837067  27.2056370  25.9786530  73.9147034
  71.2046356  68.8996506  24.0317039  70.7616348  69.6416550  24.4437046
  72.0356369  68.8256531  24.5017033  71.2456360  68.9706497  24.1257038
  55.7456360   8.7526531  65.7547073  55.3906364   9.1646528  66.5417023
  55.4236374   9.2936535  65.0337067  55.6736374   8.8536530  65.7617035
  15.8606377  47.2706528  13.6857042  14.9296370  47.4036522  13.5037041
  15.8806372  46.8866539  14.5627041  15.7636375  47.2436523  13.7597036
  55.3676376  51.2976532  57.0087051  56.2796364  51.0436516  56.8677025
  55.0926361  51.6776543  56.1737022  55.4356384  51.3106537  56.9047050
  63.7786369   7.4876533  18.4797039  62.9366379   7.5696530  18.0327034
  63.7286377   8.1126528  19.2027035  63.6836357   7.5626531  18.5097046
  32.1536369  29.4936523  38.9887047  33.1096382  29.4776535  39.0317039
  31.8866367  29.9606533  39.7807045  32.2266388  29.5416527  39.0777054
  36.1006355  29.3046532  51.0007057  36.2086372  28.6596527  51.6997032
  36.3866386  28.8486538  50.2087059  36.1426353  29.1866531  50.9907036
  72.2126389   7.7246532  25.0937042  72.5756378   8.5316534  25.4597034
  71.4956360   8.0166531  24.5317039  72.1746368   7.8416533  25.0727043
  16.9596367  55.1086540  65.5207062  16.7516365  54.3876534  66.1147003
  16.1086369  55.4766541  65.2847061  16.8466377  55.0706520  65.5587006
  56.8186378  52.4286537  22.2507038  57.6106377  51.8916550  22.2627048
  56.2796364  52.0766525  22.9597034  56.8456383  52.3336525  22.3277035
  49.4926376  51.4746513  63.2777023  49.1916389  52.3706551  63.1217041
  49.5086365  51.3896523  64.2307053  49.4626389  51.5616531  63.3627052
  43.6716385  59.4496536  33.7207031  42.9816360  58.7866516  33.6937027
  43.8016357  59.6226540  34.6537056  43.6116371  59.3976517  33.8177032
  65.7036362  71.0786514  41.4087029  66.5926361  70.7456512  41.5307045
  65.5826340  71.0956497  40.4597054  65.7856369  71.0446548  41.3207054
  37.4636383  44.1946526  62.0637054  36.5486374  44.0036545  62.2677040
  37.5596390  43.9496536  61.1437035  37.3766365  44.1486549  61.9877052
  29.5336380  52.2496529  30.9987049  29.6286373  53.1276550  30.6287041
  29.4696369  52.3936539  31.9427032  29.5366364  52.3586540  31.0597038
  27.7926369  69.5716553  49.7867050  28.6806374  69.2416534  49.9187050
  27.3786373  69.4966507  50.6467056  27.8426380  69.5286560  49.8927040
  19.8516369  61.3296547  55.4167023  20.7146378  60.9586525  55.2317047
  19.3576374  60.6056519  55.8017044  19.8906364  61.2126541  55.4387054
  73.3086395  52.9976540  49.2307053  74.0566406  53.5916519  49.2897034
  73.2656403  52.5816536  50.0917053  73.3836365  53.0166550  49.3287048
  13.7816372  52.4126549  41.1527023  13.0726376  52.6906548  40.5737038
  13.7116375  51.4586525  41.1777039  13.6986370  52.3406525  41.0937042
   6.7026372  71.1666565  71.7727051   7.5176373  70.7846527  71.4487076
   6.6246371  71.9986496  71.3067017   6.7806373  71.2146530  71.6887054
   5.0356374  71.1116562  65.7037048   5.7716370  70.5356522  65.9077072
   4.2926373  70.7236557  66.1657028   5.0346370  71.0086517  65.7747040
  47.4566383  53.4476547  46.5137024  47.7046356  54.3606529  46.6597023
  47.4126358  53.3606529  45.5617027  47.4786377  53.5356522  46.4277039
  63.6526375  64.9006500  62.7887039  64.0566406  64.8706512  63.6557045
  64.3776398  65.0836563  62.1917038  63.7726364  64.9166565  62.8167038
   6.9586372  28.0896530  64.2227020   7.1426373  27.1506538  64.2607040
   6.9166374  28.2876530  63.2877045   6.9736371  28.0106525  64.1277008
  48.1776390  60.3796539  48.0777054  47.4036369  59.9746513  47.6857033
  48.8606377  60.2806549  47.4147034  48.1676369  60.3256531  47.9647026
  15.0706367  69.6556549  47.9357033  15.0556374  68.8666534  48.4777031
  16.0016365  69.8446503  47.8147049  15.1686373  69.5916519  47.9807053
  23.8926373  23.2446537  41.8477058  23.3246365  23.8776531  42.2867050
  23.8706379  23.5016537  40.9257050  23.8296375  23.3396530  41.7957039
  36.9756355  63.6436539  37.5937042  37.0796356  63.5616531  38.5417023
  37.3506355  62.8366547  37.2407036  37.0266380  63.5486526  37.6577034
  24.4276371  42.4616547  22.2857037  25.3686371  42.6186523  22.3647041
  24.2406368  41.7926521  22.9437046  24.5086365  42.4076538  22.3647041
  58.4806366  60.2586517  19.8437042  57.5516357  60.0276527  19.8227043
  58.4926376  61.1746521  20.1227036  58.3826370  60.3316536  19.8707047
  58.2426376  37.9236526   4.5437040  57.7216377  37.2056541   4.9057040
  58.1636391  38.6256523   5.1897039  58.1786385  37.9216537   4.6517043
  22.0236378  10.1196527  27.8767033  22.8896370  10.0746536  28.2817039
  21.9576378  11.0176535  27.5517044  22.1086369  10.2106533  27.8857040
  73.9446335  41.4266548  46.9307022  74.5056381  40.6636543  46.7917023
  74.4496384  41.9926529  47.5157051  74.0586395  41.4056549  46.9787025
  32.1626358  34.9006538   7.6167040  31.7856369  34.7726517   6.7457042
  32.0406380  35.8326530   7.7957039  32.1096382  34.9866524   7.5427041
   4.4746370   4.3836532  65.3137054   5.2946372   4.4676533  65.8007050
   4.1566372   3.5076532  65.5307007   4.5286374   4.2986531  65.3887024
  63.8026390  31.0106525  43.8337059  63.3586388  31.1116524  42.9927025
  63.1166382  30.7126541  44.4327049  63.6816368  30.9896526  43.8077049
  61.4856377  49.8876534  47.1657028  61.4866371  48.9756546  47.4547043
  61.2656364  50.3876534  47.9507027  61.4616356  49.8436546  47.2797050
  31.5936375  45.0316544  23.0047035  30.6496372  44.9266548  22.8857040
  31.8816376  45.5046539  22.2237034  31.5236378  45.0706520  22.9087048
  47.8456383   4.5216532  57.1567039  48.5786362   3.9156532  57.2647057
  47.1066360   3.9626532  56.9177055  47.8456383   4.3976531  57.1427040
  61.0016365  47.9526520  68.7717056  61.7546387  48.1746521  69.3187027
  60.8436356  47.0246544  68.9467010  61.0646362  47.8766518  68.8487015
  48.0036354  12.6586533  28.2747040  47.1776390  12.9066534  27.8587036
  48.6786385  12.9706535  27.6727047  47.9876366  12.7176533  28.1667042
  64.7876358  53.9216537  42.7507057  65.2786407  53.9256516  41.9297028
  64.7906342  53.0046539  43.0267029  64.8406372  53.8246536  42.6927032
  26.5226364  39.8176537  32.6797028  25.6546364  39.4326515  32.7927055
  26.7456379  40.1646538  33.5437050  26.4546375  39.8136520  32.7837029
  20.7286377  54.6086540  31.6477032  19.9926376  53.9966545  31.6497040
  20.4166374  55.3566513  31.1397038  20.6166363  54.6226540  31.5937042
  12.6226368  63.4046516  24.3517036  12.4706373  63.7906532  25.2137032
  11.7456369  63.2626534  23.9947033  12.5136375  63.4306526  24.4057045
  30.2596378   8.9256535  29.4207039  31.1706371   9.1026535  29.6557045
  30.2936363   8.1006536  28.9367046  30.3606377   8.8566532  29.3937035
  50.6216354  64.9876556  62.3247032  49.8326378  65.2446518  61.8477058
  51.2996368  64.9256516  61.6517029  50.6096382  65.0086517  62.2017059
  56.0696373  28.7576523   4.2827039  56.1446381  27.9906540   4.8497043
  55.3226357  29.2426529   4.6347041  55.9976387  28.7276535   4.3807039
  54.2386360  13.3576536  30.0097046  53.5006371  13.4496536  30.6107044
  54.5806389  14.2466536  29.9127045  54.1966362  13.4626532  30.0627041
  50.9616356  52.2696533  52.4907036  51.4276390  52.9296532  53.0027046
  50.0586357  52.3136520  52.8057022  50.9146385  52.3446541  52.5787048
  41.2226372  71.8596497  71.8837051  41.3306389  72.4276505  71.1207047
  42.0186386  71.3276520  71.9007034  41.3186378  71.8626556  71.8037033
  57.1586380  42.6706543  35.0477028  57.0196381  41.9116516  35.6137047
  56.9826355  42.3466530  34.1637039  57.1246376  42.5556526  35.0137024
  48.9256363  28.8756523  69.0937042  48.0076370  28.6466541  69.2367020
  49.2926369  28.1186523  68.6367035  48.8666382  28.7706528  69.0607071
   9.6216373  38.3546524  24.6467037   8.7396374  38.4636536  24.2917042
   9.6656370  37.4326515  24.9007034   9.5326376  38.2686539  24.6357040
  29.6326370  20.7246532  18.3107033  29.8506374  21.3486538  17.6177044
  28.6786366  20.7576523  18.3707047  29.5546379  20.7946529  18.2427044
  16.8746376  45.6356544  72.8697052  17.5536366  46.2386551  73.1727066
  16.2046375  45.6676521  73.5527039  16.8756371  45.7036514  72.9747009
  57.9006386  60.6236534  46.2927055  57.9706383  61.5176544  45.9567032
  58.8016357  60.3006516  46.3047028  58.0036354  60.6846542  46.2587051
  27.7476368  51.9776535  44.9777031  28.3186378  52.6416550  45.3647041
  27.2166367  52.4596519  44.3437042  27.7516365  52.0996513  44.9507027
  43.8076363  48.4166527  75.1447067  43.2996368  47.6076546  75.1957016
  43.2036362  49.0556526  74.7657013  43.6886368  48.3986549  75.1097031
  22.6656380  67.5376511  23.8707047  22.3666363  67.6346512  24.7747040
  21.8596363  67.4826508  23.3567047  22.5476379  67.5416565  23.9127045
  69.1406403  10.2016535  63.4687042  69.7826385   9.4996529  63.5737038
  68.7036362  10.0046530  62.6407051  69.1626358  10.1056528  63.3917046
  52.0956383  59.3416519  64.0267029  52.6046371  60.0336533  63.6037025
  51.4976387  59.8076515  64.6117020  52.0856361  59.4656525  64.0437012
  57.7386360  29.6526527  17.0567036  57.1426353  30.1406536  16.4887047
  58.1606369  30.3226528  17.5937042  57.7196388  29.7756538  17.0537033
  16.9446373  71.9586563  10.7997046  16.4946365  71.1146545  10.8347044
  17.4576378  71.9226532   9.9917040  16.9516373  71.8646545  10.7177038
  47.2636375  12.4926529  63.2837029  47.7786369  13.2806530  63.1087036
  47.2216377  12.4416533  64.2387009  47.3136368  12.5716534  63.3677025
  45.9806366  14.3246536  45.2487030  46.8936386  14.4356527  45.5147057
  45.8336372  13.3796530  45.2857056  46.0626373  14.2356529  45.2807045
  71.3866348  47.0696526  61.5447044  70.5396347  47.3176537  61.9157028
  71.1776352  46.3866539  60.9077034  71.2736359  47.0236549  61.5167046
  40.6036377  10.2686529  61.7747040  41.3116379  10.9046535  61.8777046
  39.8436356  10.7956533  61.5277023  40.5976372  10.3926535  61.7597046
  48.8976364  46.4976540  54.3317032  49.2816391  46.0186539  53.5967026
  47.9856377  46.6376534  54.0757027  48.8406372  46.4616547  54.2257042
  55.1346359   5.5306530  15.1067038  54.3316383   6.0286531  14.9527044
  55.4096375   5.7866530  15.9867039  55.0776367   5.6116533  15.1837044
  45.8006363  73.1946564  45.9577026  46.0446358  73.9596558  45.4377060
  45.1516380  72.7376556  45.4217033  45.7566376  73.2276535  45.8447037
  71.8806381  60.3986549  64.7917023  72.1036377  61.2216530  65.2267075
  72.2476349  59.7206535  65.3587036  71.9436340  60.4146538  64.8987045
  74.9646378  69.0846558  21.5357037  74.0156403  68.9766541  21.4687042
  75.1496353  69.0046539  22.4717045  74.8826370  69.0646515  21.6287041
  31.8416367  33.7996521  25.7477036  30.9606380  33.7556534  25.3767033
  32.4156380  33.9016533  24.9887047  31.8086376  33.8056526  25.6267033
  20.7896366  65.1886520   9.0787039  21.3316364  64.7276535   8.4377041
  20.0776367  64.5786514   9.2727041  20.7716370  65.0746536   9.0307045
  50.6306381  72.8056564  35.6907043  50.7196388  73.7576523  35.6497040
  49.8656387  72.6606522  36.2477036  50.5586357  72.8916550  35.7457047
   9.5366373  27.2816525  61.8757057  10.4596376  27.3296528  62.1237030
   9.4656372  27.8446541  61.1057053   9.6276369  27.3466530  61.8207054
  73.8976364   4.3446531  32.6567039  74.4366379   3.5666533  32.5127029
  72.9986343   4.0166531  32.6587029  73.8586349   4.2266531  32.6417046
  45.3306389  61.9746513  19.6527042  45.5496368  62.8666534  19.9207039
  46.1676369  61.5906525  19.3907032  45.4436378  62.0286522  19.6537037
   8.6116371  15.7656536  31.0677032   8.6416368  15.7896528  30.1117039
   8.5196371  14.8376532  31.2827034   8.6046371  15.6696529  30.9887047
  45.3396378  52.8016548  74.6037064  46.0836372  52.2026520  74.5437012
  44.9446373  52.7806549  73.7317047  45.3766365  52.7356529  74.5047073
  67.6246338  53.4516525  61.4567032  67.6836395  52.5026550  61.3457031
  68.3946381  53.6796532  61.9787025  67.7136383  53.3746529  61.5007057
  50.9296379  66.0246506  22.9757042  51.8256378  65.6986542  23.0587044
  50.4616356  65.6286545  23.7117043  50.9746361  65.9476547  23.0637035
  72.7186356  24.0136528  35.3927040  72.2376404  24.6406536  35.9337044
  72.7136383  23.2036533  35.9017029  72.6666336  23.9946537  35.5047035
  49.6116371  44.5766525  65.3257065  50.2266388  44.3956528  64.6147003
  48.7486382  44.5206528  64.9147034  49.5846367  44.5516548  65.2057037
  36.5066376  28.7566528  67.5867004  36.4206390  29.6836529  67.3667068
  37.1766357  28.4296532  66.9857025  36.5686378  28.8206539  67.4987030
  72.0586395   6.3686533  54.8477058  72.4136353   6.0016532  54.0377045
  72.8126373   6.7746534  55.2757034  72.1776352   6.3726530  54.8067055
  64.7716370  42.4216537  25.5987034  65.0796356  41.9436531  24.8287048
  63.8196373  42.3236542  25.5757046  64.7026367  42.3596535  25.5147038
  65.0106354  53.1876526   9.9387045  64.2326355  53.6856537   9.6887045
  65.6486359  53.8526535  10.1957045  64.9956360  53.3116531   9.9397039
  59.4456367  60.7506523  61.6747055  59.0026360  60.8186531  62.5197029
  59.3756371  61.6276550  61.2957039  59.3906364  60.8516541  61.7237053
  52.5906372  71.9946518  16.4377041  53.2396355  72.0646515  15.7377043
  52.4116364  71.0566559  16.5057049  52.6406364  71.9016495  16.3707047
  70.8256378  17.5816536  28.4307041  70.1956406  16.8726540  28.5597038
  70.7276382  17.8246536  27.5097046  70.7476349  17.5316525  28.3457050
  53.7956390  51.3046532  11.3457041  54.5866356  50.7816544  11.4787045
  53.1406364  50.8946533  11.9107037  53.8096390  51.2046547  11.4207039
  18.8466377  39.7276535   3.9287040  19.1146374  39.1606522   4.6517043
  19.0166378  39.2096519   3.1427040  18.8936367  39.6126518   3.9227040
   5.5176373  42.4886551  24.3187046   5.8616371  42.7606544  23.4687042
   6.2946372  42.2726517  24.8337040   5.6366372  42.4946518  24.2837048
  61.5896378  65.9826508  20.8877048  62.0676384  66.6166534  21.4227047
  62.2696381  65.5226517  20.3957043  61.7126389  66.0016556  20.8927040
  51.2326355  66.7746506  44.2267036  51.0416374  66.2746506  43.4327049
  52.1156387  66.4996567  44.4757042  51.3066368  66.6916504  44.1687050
  37.2876358  29.4156532  54.6197052  36.4106369  29.7326527  54.4077034
  37.4686356  28.7476540  53.9577026  37.2136383  29.3776531  54.5267029
  71.5536346  28.6836529  63.3397026  71.1256409  27.9306526  62.9337044
  71.2076340  28.7046528  64.2327042  71.4716339  28.6056538  63.3917046
  28.6376381  72.6796570   6.7697039  27.8676376  73.0906525   7.1617041
  28.3576374  71.7856522   6.5737042  28.5256367  72.6276550   6.7897043
  11.9906368  33.0816536  69.2777023  12.1056376  33.5426521  68.4467010
  11.8016376  32.1776543  69.0247040  11.9826374  33.0346527  69.1617050
  29.2106380  11.7586536  30.9777050  29.0636368  11.5066528  30.0657043
  28.7026367  12.5616531  31.0887032  29.1406364  11.8176537  30.8917046
  38.1556358  61.9936523  61.2067032  38.3386383  61.2466545  60.6367035
  38.9036369  62.5776520  61.0837059  38.2546387  61.9766541  61.1327057
  48.3136368  21.0196533  29.0587044  48.8746376  21.5736523  29.6017036
  48.3176384  20.1696529  29.4987049  48.3746376  20.9876537  29.1627045
  52.0536385  54.5106544  53.5617027  52.6126366  54.9276543  52.9047050
  51.5816383  55.2366524  53.9687042  52.0626373  54.6326523  53.5347023
  34.4996376  66.7206497  38.3417053  34.3876381  67.6686554  38.2627029
  35.3636360  66.5496521  37.9687042  34.5796356  66.8036499  38.2937050
  18.2256374  70.5376511  73.7467041  18.9896374  71.0846558  73.9267044
  17.5346375  70.9016495  74.3007050  18.2336369  70.6346512  73.8247070
   6.4676371  36.7126541  42.6257057   6.5976372  35.8296547  42.9707031
   5.5176373  36.8206520  42.5957031   6.3806372  36.6296539  42.6597023
   9.6496372  31.0656528  58.1317024   8.7226372  30.8696537  57.9957047
  10.0716372  30.8066540  57.3127060   9.5956373  31.0176525  58.0297050
  34.8046379  68.3706512  66.5377045  35.4126358  68.3876495  67.2767029
  34.5146370  69.2786560  66.4457016  34.8386383  68.4696503  66.6067047
  18.9896374  50.1986542  42.9957047  18.2566376  50.5556526  42.4937057
  19.6496372  49.9836540  42.3367043  18.9816380  50.2136536  42.8717041
  72.4706345  62.4576530  41.7497025  72.0966339  63.2826538  41.4387054
  71.8616409  62.1586533  42.4247055  72.3656387  62.5136528  41.7887039
  55.5906372   6.2156534  18.0187035  54.8086357   6.1896534  18.5697041
  55.6616364   7.1316533  17.7477036  55.5146370   6.3106532  18.0487041
  72.5746384  65.5876541  20.5887032  71.7616348  65.1746521  20.2977047
  72.9396362  64.9756546  21.2277050  72.5266342  65.4786530  20.6257038
  72.5416336  43.7546539  62.5107040  72.8496399  42.9546547  62.0847054
  72.0746384  44.2286530  61.8227043  72.5246353  43.7196541  62.3917046
  44.1166382  65.9876556  25.9507046  43.9166374  65.6636505  25.0727043
  45.0716362  65.9766541  25.9987049  44.1966362  65.9516525  25.8627033
  72.4426346  13.8646536  34.0097046  72.8286362  13.9756536  33.1407051
  71.4986343  13.8566532  33.8527031  72.3836365  13.8756533  33.8997040
  10.1776371  73.0846558  68.4177017   9.7526369  72.6886520  67.6567078
  10.2436371  74.0146561  68.1987076  10.1396370  73.1416550  68.3137054
  24.5056381  33.9086533  63.7217026  25.2566376  33.4806519  63.3107033
  24.4686375  33.5356522  64.6017075  24.5816364  33.8236542  63.7717056
  34.7276382  26.4806538  26.5457039  35.5176353  26.5646534  26.0117035
  34.7706375  27.2176533  27.1547050  34.8166389  26.5686531  26.5537033
  63.7706375  52.1046524  66.1217041  63.2986374  51.6676521  66.8297043
  64.5556335  51.5716515  65.9917068  63.8036385  52.0016518  66.1827011
  24.0716381  70.0926514   8.0487041  24.3536377  70.2756500   7.1527042
  23.1306381  70.2676544   8.0437040  24.0016365  70.1316528   7.9527040
  54.6386375  38.6236534  26.7987041  54.1726379  39.2146530  26.2077045
  54.1736374  37.7906532  26.7207050  54.5396385  38.5986519  26.7277050
  49.7246361  31.5476532  33.0517044  50.2916374  31.1756535  33.7277031
  50.0796356  31.2116528  32.2297058  49.8226357  31.4726524  33.0367050
  50.3516388  70.0416565  42.9107056  49.4336357  70.1206512  42.6487045
  50.3206367  69.6066513  43.7627029  50.2506371  70.0036545  42.9737053
  12.8826370  66.0196533  69.7347031  12.7256374  65.7816544  68.8217010
  12.0146370  66.0096512  70.1387024  12.7736368  65.9926529  69.6807022
  20.8826370  59.4586525  48.3757057  20.4386368  59.2356529  49.1937027
  21.5246372  58.7596550  48.2537041  20.9036369  59.3606529  48.4497032
  28.7336369  62.4436531  60.9537048  29.3016376  62.6416550  61.6987038
  29.3216381  62.4386520  60.1987038  28.8566380  62.4636536  60.9527054
  18.7586365  46.2856522  10.4097042  19.4456367  45.8536530   9.9027042
  18.9296379  47.2206535  10.2987041  18.8496380  46.3396530  10.3437042
  32.6906357  42.7456551  22.1277046  32.1916389  43.4686546  22.5087032
  32.2406387  42.5526543  21.3047047  32.5886383  42.8026543  22.0807037
  25.4076366  51.2476540  24.5847034  25.5786381  50.3126526  24.4737034
  25.9816380  51.6736526  23.9477043  25.4866371  51.1936531  24.5047035
  25.2366371  41.2016525  13.9557037  24.3786373  41.4856529  13.6377039
  25.4536381  41.8246536  14.6497040  25.1676369  41.2986526  13.9957037
  29.4306374  26.8526535  31.7877045  29.1136379  26.7446537  30.8907032
  28.9866371  26.1646538  32.2827034  29.3496380  26.7676525  31.7447033
  44.4116364  14.9596529  51.3117027  44.0006371  15.0766535  50.4557037
  45.3436356  14.8606529  51.1187057  44.4666367  14.9616528  51.1997032
  47.5426369  57.9406548  14.1747046  48.4766388  57.9586525  14.3847036
  47.4596367  58.5036545  13.4057045  47.6336365  58.0026550  14.1147041
   7.2476373  22.8466530  41.2417030   6.4946370  23.3046532  41.6147041
   7.0136371  21.9196529  41.2927055   7.1426373  22.7966537  41.2867050
  25.6106377  29.1006527  48.5097046  25.5856380  28.9346523  47.5677032
  26.3326378  29.7186527  48.6247025  25.6856365  29.1486530  48.4217033
  11.4076376  66.2216568  64.4777069  11.6436377  65.7856522  65.2957077
  11.0696373  65.5206528  63.9207039  11.3966370  66.1006546  64.5057068
  47.0186386  56.3106537  31.2907047  47.4996376  55.6406517  31.7757034
  47.6276360  57.0466537  31.2317047  47.1346359  56.3176537  31.3357048
  32.1766357  57.7786522  10.2087040  31.6206379  57.9936523   9.4587040
  31.6666374  58.0536537  10.9707041  32.0626373  57.8306541  10.2097044
  14.7906370  36.0856514  44.5917053  15.1466370  35.5026550  45.2627029
  15.3996372  36.0066528  43.8577042  14.8936377  36.0146523  44.5847054
  53.2856369  25.7966537  71.3947067  53.5236359  25.6296539  72.3067017
  52.5606384  26.4186535  71.4467010  53.2336388  25.8446541  71.4977036
  25.8036366  60.3486519  58.2677040  26.2706375  60.9106522  57.6497040
  24.9036369  60.3316536  57.9437027  25.7576370  60.4066544  58.1677055
   7.7956371  10.2086535  37.5937042   8.1196375  10.7266531  36.8557053
   8.4316368  10.3636532  38.2917023   7.8976374  10.2806530  37.5897026
  70.6256409  47.7726517  51.0047035  70.1196365  48.0716515  50.2487030
  71.4386368  48.2756538  50.9627037  70.6586380  47.8586540  50.9197044
  34.4936371  63.2356529  10.8047037  35.2856369  63.2476540  10.2677040
  34.6416359  62.5296516  11.4347038  34.5936356  63.1616516  10.8147039
  56.9856377  11.5156536  59.2697029  57.7186356  11.0596533  59.6837044
  57.1296387  11.3966532  58.3307037  57.0796356  11.4536533  59.2137032
  36.4906387  58.3906517  18.5347042  36.4906387  59.3036537  18.2457047
  37.3586388  58.2606544  18.9167042  36.5826378  58.4746513  18.5447044
  58.9146385  33.8236542  45.9277039  58.0126381  34.0736542  46.1297035
  59.3756371  33.8926544  46.7637024  58.8676376  33.8576546  46.0377045
  69.7586365  44.4486542  48.8967056  69.9016342  43.5096550  49.0107040
  70.4496384  44.8606529  49.4157028  69.8476410  44.3926544  48.9647026
  56.4846382  48.6006546  46.8817024  56.9986382  48.5266533  46.0777054
  55.6226387  48.2576523  46.6467056  56.4476357  48.5566521  46.7707024
  31.5606365  23.9936523  70.7637024  31.5556374  24.8156528  71.2527008
  31.9446373  24.2206535  69.9167023  31.6006374  24.1056538  70.7247009
   6.0976372  33.2196541  56.0517044   5.3856373  33.8246536  56.2607040
   5.8556371  32.8476524  55.2037048   5.9956374  33.2446518  55.9837036
  43.3326378   3.9056532  60.8317032  43.9416389   4.4696531  61.3077049
  42.6436386   4.4976530  60.5307045  43.3236389   4.0286531  60.8497047
  49.9186363  66.3786545  57.3747025  49.2026367  66.6826553  57.9317055
  50.7056389  66.5086517  57.9037056  49.9266357  66.4246521  57.4907036
  67.1266403  59.3926544  10.4877043  67.9656372  58.9736519  10.6767044
  66.4816360  58.8566513  10.9487038  67.1476364  59.2906532  10.5567045
  23.8146381  22.3836536  31.5787048  24.6236382  21.9866524  31.9007034
  23.8836365  22.3276539  30.6247044  23.9076366  22.3356533  31.5107040
  63.0126381  58.3826523  71.2827072  63.8656387  58.4976540  71.7017059
  62.8626366  59.2056541  70.8167038  63.0876389  58.4826546  71.2777023
  74.8246384  56.1976547  17.7457047  74.0506363  56.6016541  17.3527050
  75.4446335  56.9196548  17.8497047  74.8076401  56.3176537  17.7147045
  28.8586369  13.6566534   6.2547040  29.2686367  13.1556530   6.9597039
  28.2106380  13.0596533   5.8817043  28.8336372  13.5396528   6.2897043
  27.4476376  55.5126534  29.0927048  26.7846375  54.8236542  29.1427040
  27.9916363  55.3766518  29.8687038  27.4356365  55.4246521  29.1807041
  32.6566391  14.4976530  57.7837029  33.5076370  14.8796530  57.9997025
  32.0216370  15.0626535  58.2257042  32.6796379  14.5986528  57.8547058
   4.3886371  72.2486496  51.1897049   4.4446373  71.5156555  50.5757027
   3.7736373  71.9516525  51.8607025   4.3286371  72.1386566  51.1957054
  21.6946373  37.6486549  46.8477058  20.8326378  38.0506516  46.7377052
  22.2846375  38.2046547  46.3387032  21.6656380  37.7506523  46.7817039
  61.4536362  21.7756538  40.9957047  62.2256355  21.2716541  41.2557030
  61.5396385  22.6046524  41.4677048  61.5456390  21.8106537  41.0737038
  57.0596390  71.8686523  66.9287033  56.8296356  71.7936554  66.0027008
  57.9276390  72.2746506  66.9267044  57.1276360  71.9046555  66.8297043
  23.1766376  47.1946526  34.5267029  22.8546371  46.3006516  34.6417046
  23.9326363  47.2536545  35.1117058  23.2226372  47.1056519  34.6017036
  62.0966377  23.3516541  20.2497044  62.5226364  24.0956535  20.6767044
  62.1806374  23.5326538  19.3137035  62.1506386  23.4506531  20.1957035
   7.8746371  59.1116524  11.2707043   7.7506371  59.1706543  10.3237038
   8.8236370  59.1556549  11.3917046   7.9626374  59.1226540  11.1827040
  61.6076355  25.5696526   5.7377043  60.7626381  25.7936535   6.1277041
  62.0886383  25.1356525   6.4417043  61.5686378  25.5466537   5.8547039
  50.9946365  48.1066513  33.5797043  50.7996368  49.0256538  33.3957024
  50.3716354  47.8616524  34.2637024  50.9076385  48.1786537  33.6327057
  61.2256355  67.9456558  74.9167023  61.4146385  68.1956558  75.8207016
  60.2906380  67.7386551  74.9167023  61.1466370  67.9496536  75.0127029
  48.2646370  64.7236557  28.0967045  49.1946373  64.9496536  28.1067047
  48.2356377  63.8456535  27.7157040  48.3606377  64.6536560  28.0577049
  71.8826370  16.3066540   8.0827045  72.8046341  16.4016533   7.8437042
  71.4026337  16.5746536   7.2997041  71.9296341  16.3446541   7.9737043
  33.1556358  62.1716537  41.4987030  32.4176369  61.6326523  41.7847023
  33.6456375  61.6076546  40.8997040  33.1286354  62.0536537  41.4657059
  15.1076374  43.9926529  53.9157028  14.5936375  44.1536522  53.1247025
  14.6176376  43.3176537  54.3867035  15.0006371  43.9376526  53.8817024
  51.6176376  55.2366524   7.0207043  51.0246353  54.5296516   6.7637043
  51.3836365  55.4266548   7.9297042  51.5286369  55.1816521   7.0907040
  29.5686378  27.0596523  52.7407036  29.2606373  26.2426529  52.3477058
  29.6096363  26.8726540  53.6787033  29.5406380  26.9526539  52.7987022
  31.3646374   6.3926530  67.0387039  31.0976372   7.0556531  67.6747055
  32.3206367   6.3996534  67.0727005  31.4376373   6.4636531  67.1097031
  23.9436378  52.5506516  41.2737045  23.6166363  51.6976547  40.9877052
  24.7056370  52.7126541  40.7177048  23.9906368  52.4766541  41.1837044
   8.7686377  15.1896534  49.0577049   7.8426371  15.3936529  49.1917038
   9.2326374  15.7916536  49.6397057   8.7196369  15.2756529  49.1347046
  74.5756378  16.4126530  67.0847015  75.4456406  16.6376534  67.4147034
  74.4576340  16.9736538  66.3177032  74.6556396  16.4966526  67.0377045
  19.1196365  27.3436527  56.7417030  18.3966370  27.0786533  56.1727028
  19.2396374  28.2756538  56.5587044  19.0556374  27.4146538  56.6617050
  33.0126381  26.4556541  19.3297043  33.8346367  26.1646538  19.7247047
  33.2716370  27.1436539  18.7167034  33.1276360  26.4976540  19.3067036
  36.5636368  65.0886536  63.7927055  35.8406372  65.1966553  64.4107056
  37.1136360  64.4106522  64.1847076  36.5456390  65.0276566  63.9007034
  49.6806374  42.2386551  21.6017036  49.6846390  42.9466515  20.9577045
  49.2986374  42.6306534  22.3867035  49.6406364  42.3556519  21.6167049
  65.3166351  16.6916523  49.8117027  65.5836334  17.1916523  50.5837059
  66.0636368  16.1236534  49.6237030  65.4246368  16.6846523  49.8747025
  28.0016365  54.5356522  14.1427040  27.4226379  53.8636551  14.5007038
  28.0056381  54.3706551  13.1997042  27.9406376  54.4466515  14.0797043
  71.5126343  45.6656532  32.5917053  70.9646378  45.2166519  31.9477043
  71.4366379  45.1326523  33.3827057  71.4456406  45.5606537  32.6077042
  14.7456369  17.1056538   7.1917043  14.2666368  16.2816525   7.1037040
  14.9226370  17.3776531   6.2907043  14.7136374  17.0466537   7.0857043
  54.9006386   6.5316534  38.4947052  55.7836380   6.1616530  38.5077057
  54.4556389   6.1126533  39.2317047  54.9466362   6.4476533  38.5747032
  27.9256363  54.0896530  53.2157059  27.8476372  54.4546547  52.3347054
  27.8386364  53.1446533  53.0907059  27.9076366  54.0276527  53.1087036
   4.0556374  65.7846527   9.7687044   4.5266371  65.1996536   9.1747046
   4.4976373  65.6776505  10.6107044   4.1526370  65.7106552   9.7947044
  65.0366364  48.2026520   8.9957037  64.7176361  47.8506546   9.8267040
  64.9516373  47.4756546   8.3787041  64.9936371  48.0876541   9.0187044
  35.0276375   7.8426533   9.5577040  34.5636368   8.6666536   9.7027044
  35.0436363   7.4216533  10.4177036  34.9796371   7.8856530   9.6647043
  31.7406368  28.6446533  31.6967049  31.0906372  27.9556541  31.8347034
  31.2786369  29.3106537  31.1877041  31.6226368  28.6416531  31.6577034
  50.3976364  26.7296524  16.2197037  49.6726379  26.8386536  16.8357048
  51.1706390  26.6316528  16.7747040  50.4026375  26.7316532  16.3447037
  56.8576355  47.2946548  58.0057030  57.6416359  47.3286514  58.5527039
  56.7786369  48.1776543  57.6447029  56.9326363  47.3916550  58.0257034
  34.8726387  67.7496567  46.9727058  35.0036354  66.8246536  47.1787033
  35.2026367  68.2146530  47.7427025  34.9216385  67.7006531  47.0767059
  16.9686375   9.6856527  70.4467010  16.1496372   9.8756533  70.9027023
  16.9626369   8.7356529  70.3297043  16.8806381   9.6046534  70.4827042
  27.7506371  68.7826538  70.8857040  28.0996380  69.6326523  70.6177063
  26.9176369  68.7076569  70.4197006  27.6986370  68.8646545  70.8077011
  48.5806389  70.2486496  33.1177025  47.8326378  70.7736511  32.8317032
  49.3296356  70.8396530  33.0447044  48.5806389  70.3676529  33.0797043
  57.6016388  43.7896538  73.8717041  56.9456367  43.7736549  74.5697021
  57.0906372  43.8696518  73.0657043  57.4766388  43.7966537  73.8597031
   9.9276371  48.1696548  28.5207043   9.3306370  48.9186516  28.5197048
  10.5346375  48.3496513  29.2387047   9.9286375  48.2686539  28.5967045
   8.3856373  39.6336517  39.3487053   7.9176373  39.0886536  38.7157059
   8.8246374  39.0086517  39.9247055   8.3826370  39.5096550  39.3427048
  52.3246384  68.4976501  75.4717026  53.0546379  68.8506546  74.9637070
  52.7186356  67.8136520  76.0127029  52.4436378  68.4626541  75.4757004
  44.9616356  36.7506523  12.5157042  44.2726364  37.0686531  11.9327040
  44.4916382  36.3456535  13.2437038  44.8376389  36.7416534  12.5307045
  62.7566376  28.1336536  38.8627052  63.1856384  28.5286541  39.6227036
  62.5126381  28.8776531  38.3117027  62.7756386  28.2556534  38.8857040
  74.2336349  27.6046524   6.1607041  74.4156342  26.9786530   5.4597039
  74.2096405  28.4546528   5.7217040  74.2506409  27.6286526   6.0387039
  68.0616379  48.5656548  17.3297043  68.8516388  48.6516533  17.8617039
  67.4226379  49.1386528  17.7537041  68.0776367  48.6356544  17.4317036
  23.9466381  65.0436554  11.3847036  24.5686378  64.3176498  11.4187040
  23.8496380  65.2326508  10.4517040  24.0026379  64.9866562  11.2887039
  12.7456369  31.2096539  33.0977058  13.4206371  31.4276524  33.7407036
  13.1036367  30.4616528  32.6197052  12.8556376  31.1526527  33.1147041
  28.5836372  37.1986542  41.1757050  27.7436371  37.6036530  41.3927040
  28.3806381  36.5956535  40.4597054  28.4726372  37.1776543  41.1217041
   9.4436369  37.9676514  74.9127045   9.8406372  37.0986519  74.8557053
   8.7056370  37.8556519  75.5117035   9.4076376  37.8626518  74.9707031
  53.0186386  11.7386532  12.7197037  53.4256363  12.2586536  12.0267038
  53.3096390  12.1546535  13.5317039  53.0936356  11.8386536  12.7327042
  11.5256376  10.5526533  29.8867035  10.9656372  10.4036531  30.6487045
  12.4166374  10.4976530  30.2317047  11.5606375  10.5316534  30.0047035
  45.4306374  58.1166534  51.0337029  44.8696365  58.6936531  50.5157051
  44.9586372  58.0006523  51.8577042  45.3206367  58.1656532  51.0657043
  47.0736389  24.0236530  13.7667046  47.4706383  24.1346531  12.9037037
  47.7966385  24.1516533  14.3817043  47.1936378  24.0486526  13.7407045
  55.4286385  61.2466545  55.5017052  56.3226357  60.9046516  55.4987030
  55.5086365  62.1226540  55.8797035  55.5326385  61.3036537  55.5417023
  14.5116367  32.1726532  10.7567043  15.2196369  32.0496521  10.1257038
  14.5616369  33.0976524  10.9947042  14.5926371  32.2576523  10.7147045
  24.5136375  28.4796524  74.4027023  23.9486370  28.4426537  73.6307068
  25.3806381  28.6866531  74.0547028  24.5456371  28.4976540  74.2837067
  69.9196396  46.5586548  40.5937042  70.5326385  46.8426514  39.9147034
  69.0566406  46.7906532  40.2507057  69.8936386  46.6136551  40.4847031
  73.2286377  44.9156532  20.4027042  74.0016403  45.3726540  20.0687046
  73.4956360  44.5906525  21.2617035  73.3396378  44.9296532  20.4587040
   8.5996370  29.3156528  65.9057007   8.1056376  28.7986526  65.2697067
   8.9136372  30.0706539  65.4077072   8.5806370  29.3416538  65.7847061
  69.6956406  66.3766556  63.5447044  68.7766342  66.1736526  63.3707047
  69.7246399  66.5726547  64.4807053  69.6006393  66.3756561  63.6257057
  36.2906380  67.0956497  30.0157032  37.2006378  67.3656540  30.1357040
  36.3396378  66.1566544  29.8377037  36.3926353  67.0246506  30.0097046
  20.3676376  30.2636528  20.8367043  21.2426376  30.5986538  20.6427040
  20.2256374  29.5766525  20.1857033  20.4456367  30.2256527  20.7467041
  13.6866369  55.1706543  56.3647041  12.7346373  55.1206551  56.2817039
  14.0186377  54.8076515  55.5437050  13.6206369  55.1266518  56.2687035
  51.2356377  59.3506546  46.3667030  51.7526360  59.7676544  45.6767044
  51.2646370  58.4176521  46.1567039  51.2936363  59.2956543  46.2707024
  21.5606365  59.9716530  41.2677040  21.9346371  60.8186531  41.5107040
  21.7936363  59.3906517  41.9917030  21.6256371  59.9996529  41.3707047
  24.2686367  44.7826538  20.9177036  24.1126366  43.9476547  21.3597050
  23.4476376  45.2636528  21.0187035  24.1646366  44.7446518  20.9757042
   6.4436374  56.3326530  68.0817032   6.9006371  57.1736526  68.1047058
   5.9206371  56.3216515  68.8827057   6.4366374  56.4216537  68.1697006
  49.8426361  11.3536530  72.1497040  50.1476364  10.4466534  72.1577072
  50.1136360  11.7046528  72.9977036  49.9036369  11.2946529  72.2407074
  21.2986374  24.8306541  75.5147018  20.5156364  24.4016533  75.8607025
  22.0246372  24.4136524  75.9787064  21.2926369  24.7406540  75.6017075
  36.0516357  64.2856522  43.2587051  35.6536369  64.2616501  42.3887024
  35.7316360  63.4936523  43.6907043  35.9746361  64.1986542  43.2117043
  33.3306389  11.8886528  58.0317039  32.9396362  12.7606535  57.9737053
  33.6206360  11.6976528  57.1397057  33.3196373  11.9616528  57.9307022
  16.6716366  27.6606541  55.4007034  16.2376366  28.2476540  54.7807045
  15.9916372  27.0356541  55.6537056  16.5526371  27.6566525  55.3617058
  44.7376366  25.2026539  14.2827044  45.4646378  24.5806541  14.2527037
  44.0286369  24.7646523  13.8117037  44.7396355  25.0896530  14.2287045
  45.9986382  34.8116531  22.2597046  45.2886391  35.2676544  22.7117043
  45.5966377  34.0076523  21.9317036  45.8796387  34.7746544  22.2727032
  70.1476364  28.9856529  68.5797043  69.2226410  29.1526527  68.7627029
  70.4456406  28.4526539  69.3167038  70.0806351  28.9466534  68.6777039
  20.7166367  48.2206535  35.2107048  21.4866371  47.8876534  34.7497025
  20.0926380  47.4946518  35.1887054  20.7316380  48.1076546  35.1597023
  60.1626358  31.0386524  14.4447041  59.2326355  30.9136524  14.6347036
  60.3956375  30.2936535  13.8907042  60.0886383  30.9456539  14.4057045
  29.4286366  14.4886532  21.6747036  28.9666367  14.1176529  22.4267044
  29.6316376  13.7336531  21.1227036  29.4006367  14.3686533  21.6957035
   9.3036375  46.9946518  42.6817055   8.5076370  46.9656525  43.2137032
  10.0076370  47.1486549  43.3127060   9.2936373  47.0076523  42.8057022
  25.6286373  12.9876528   9.2587042  24.8566380  13.4906530   9.5187044
  25.4786377  12.7786531   8.3367043  25.5306377  13.0196533   9.1887045
  17.2296371  12.2986536  55.4387054  16.9526367  13.2146530  55.4347038
  17.7216377  12.1936531  54.6247025  17.2526379  12.3856535  55.3517036
  34.6766357  29.8236523  74.8777008  35.0646362  29.9826527  74.0177078
  35.3726387  30.0386524  75.4977036  34.7926369  29.8636532  74.8517075
  51.2936363  72.8876495  42.3047028  51.3186378  71.9436569  42.4587059
  51.3526382  72.9776535  41.3537025  51.3026390  72.7966537  42.2197037
  45.1046371  61.1816521  45.8667030  44.5206375  61.1736526  45.1087036
  45.5736389  60.3486519  45.8167038  45.0926361  61.0926514  45.7807045
  45.2006378  33.7656517  65.8927078  45.3146362  34.6666527  66.1957016
  44.4196358  33.4556541  66.3507004  45.1296387  33.8286514  65.9737015
  15.8006372  25.4536533  59.3907051  16.6276379  25.1406536  59.0247040
  15.8486376  26.4056530  59.3107033  15.8936377  25.5216541  59.3437042
  16.9026375  39.3616524  37.4937057  16.9616375  39.4586525  36.5427055
  17.6486378  39.8586540  37.8307037  16.9886379  39.4246521  37.4277039
  19.4166374  31.7766533  43.7537041  18.6656380  32.3386536  43.9447060
  19.5996380  31.3316536  44.5807037  19.3556366  31.7886524  43.8617058
  49.8486366  68.3026505  51.3667030  50.3066368  68.6026535  52.1517029
  49.7286377  67.3626556  51.5027046  49.8846359  68.2346497  51.4647026
  16.1636372   4.6716533  44.1937027  16.0626373   4.7476530  43.2447052
  15.2766371   4.5136533  44.5177040  16.0586376   4.6636534  44.1267052
  70.8006363  33.8106537  42.0017052  70.2206345  33.8736534  41.2417030
  70.7286377  34.6646538  42.4287033  70.7306366  33.9086533  41.9657059
  18.6696377  26.6306534  45.9747047  19.5466366  26.7516537  46.3387032
  18.1816368  27.4006538  46.2657051  18.7106380  26.7256527  46.0447044
  63.1476364  38.3446541  65.3027039  63.3166389  37.4506531  65.0057068
  63.0216370  38.8456535  64.4967041  63.1526375  38.3026543  65.1857071
  13.3326368  34.7696533  40.5277023  14.2566376  34.9876518  40.4077034
  13.0526371  35.3116531  41.2657051  13.4006376  34.8506546  40.5937042
  30.3726368  36.2566528  52.5877037  30.9536381  36.9256516  52.9477043
  30.9106369  35.4666519  52.5487022  30.4916363  36.2436523  52.6217041
  68.5716400  46.6206551  26.3287048  69.2476349  47.2846527  26.1947041
  68.4886398  46.1876526  25.4797039  68.6346359  46.6456528  26.2237034
  56.5906372  66.0056534  27.7087040  57.1826363  65.8286514  26.9777050
  56.1416359  66.8146515  27.4637032  56.6056366  66.0726547  27.6047039
  65.3876343   8.6336536  40.3467026  65.2846375   9.0886536  41.1837044
  65.9646378   9.2016535  39.8357048  65.4376373   8.7426529  40.3817024
  63.6786385  57.2176514  16.7327042  63.8206367  57.4426537  15.8127041
  62.8766365  57.6836548  16.9707050  63.6076355  57.2916527  16.6597042
  12.9336376  25.0696526  69.9677048  12.7146368  25.9686527  70.2127075
  13.5316372  24.7736530  70.6547012  12.9746370  25.1336536  70.0677032
  69.4436340  43.7396545  22.2537041  70.2106400  43.4356537  22.7407036
  69.1746368  42.9816513  21.7337036  69.4966354  43.6256523  22.2507038
  29.5376377  64.8886566  10.3757038  29.5176373  64.5866547  11.2837038
  29.0856380  64.2026520   9.8847036  29.4876366  64.7826538  10.4197044
  61.0036354  48.2716522  34.4757042  61.2116356  48.2896538  35.4097023
  60.5966377  47.4166527  34.3377037  60.9826355  48.1826515  34.5607033
  38.9716377  59.8196526  64.9647064  38.7536354  60.7506523  65.0027008
  38.9426384  59.6056519  64.0317078  38.9456367  59.8966522  64.8687057
  37.8326378  60.0876541  40.7847023  37.9456367  59.3716545  40.1597023
  38.2866364  59.7906532  41.5737038  37.8926353  59.9796524  40.8027039
  67.3546371   6.6746531  40.0277023  66.8156357   7.4516530  40.1737022
  67.5326385   6.6786532  39.0877037  67.3166351   6.7576532  39.9437027
  71.0266342   7.5286531   9.3167038  71.5856400   6.7736530   9.1297045
  70.3816376   7.1986532   9.9417038  71.0176392   7.4126530   9.3627043
  55.2836380  20.7766533  23.5357037  55.6446381  20.6346531  24.4107037
  54.6366386  20.0786533  23.4267044  55.2526360  20.6866531  23.6177044
  64.3876343  59.2656517  67.4017029  63.8536377  58.8186531  68.0587006
  64.8286362  59.9636536  67.8867035  64.3776398  59.2926521  67.5237045
  67.0366364  10.3256531  38.9437027  67.9096375  10.4966536  38.5907059
  67.0136337  10.8096533  39.7697029  67.1276398  10.3956528  38.9937057
  49.8706360  19.8506527  27.0637035  49.4276390  19.1386528  26.6027050
  49.2776375  20.0786533  27.7797050  49.7606354  19.7996540  27.0907040
  10.4976368  22.2536526  17.8527050  10.5326376  22.9516525  18.5067043
  11.0426369  21.5566540  18.2177048  10.5596371  22.2536526  17.9617043
  40.4116364  45.3126526  60.8387032  40.7906380  45.9526520  60.2357025
  41.0246353  45.2836533  61.5727043  40.5166359  45.3776550  60.8527031
  57.0526390  72.2976532  50.7227058  57.5706367  72.6176529  49.9837036
  56.2906380  71.8816528  50.3197060  57.0266380  72.2876511  50.6007042
  11.4896374  34.2706528  38.2907028  12.1266375  34.6096535  38.9207039
  11.1356373  35.0516548  37.8647041  11.5196371  34.3906517  38.3127060
  16.1296368  46.9246521   8.2667046  15.5316372  46.2326546   7.9847040
  15.6346369  47.4186516   8.9207039  16.0126381  46.9036522   8.3067045
  26.2116375  27.0326538  12.9597044  26.7596378  27.7376537  13.3057041
  25.6586380  27.4586525  12.3047037  26.2116375  27.1536541  12.9267044
  42.8866386  43.2836533  48.1337051  42.0446358  43.7216530  48.2637024
  42.6876373  42.5486526  47.5537033  42.7756386  43.2516518  48.0857048
  23.5056381  19.7066536  47.3497047  23.2056370  20.4526539  46.8317032
  22.7036381  19.3196526  47.7007027  23.3886375  19.7446537  47.3327026
  22.8126373  66.1876526  42.3037033  22.0276375  65.7816544  42.6707039
  23.1056366  66.7976532  42.9807053  22.7596378  66.2096558  42.4157028
  45.6686363  52.6986542  32.5697060  44.8026390  52.4676514  32.9057045
  45.9426384  53.4426537  33.1067047  45.6056366  52.7536545  32.6627045
  71.0236359   7.8046532  36.6727028  71.9316406   8.0296535  36.4717026
  70.6096344   7.6916533  35.8177032  71.0756378   7.8166533  36.5607033
  60.0226364  45.2486534  17.4867039  60.4586372  45.6636543  18.2307034
  60.6006355  45.4216537  16.7437038  60.1306381  45.3116531  17.4867039
   9.9746370  24.6936531  70.3937073  10.7726374  25.0046539  70.8217010
  10.2466373  23.9046535  69.9247055  10.0886374  24.6426525  70.3897018
  73.2646408  46.8476524   4.0097041  73.9806366  47.3866539   3.6737041
  73.4906387  45.9566536   3.7447040  73.3646393  46.8106537   3.9457040
  65.8076401  31.0816536  40.3267059  65.6216354  32.0206528  40.3257027
  66.7296371  31.0196533  40.0787048  65.8856354  31.1756535  40.3007050
  20.9326363  45.7066536  67.4707031  20.8726368  46.5076523  66.9497070
  21.2536373  45.0456543  66.8567047  20.9596367  45.7216530  67.3497009
  51.9236374  71.3646545  67.8067017  52.8496361  71.2256546  68.0037079
  51.9176369  71.7176514  66.9177017  52.0216370  71.3876495  67.7337036
  56.2216377  68.8496552  53.4157028  56.5606384  69.4556503  52.7567024
  56.9576378  68.7066498  54.0107040  56.3366356  68.8996506  53.4087029
  41.4206390  14.6916533  49.9327049  42.1496353  14.3696527  49.4027023
  41.1096382  15.4676533  49.4657059  41.4656372  14.7406530  49.8267059
   9.8186369  55.2346535  47.2267036  10.0456371  56.0866547  47.5997047
  10.1416368  55.2726517  46.3267059   9.8776369  55.3296547  47.1707039
  51.8986359  10.3316536  65.6017075  51.8926353  10.1406536  64.6637039
  50.9776382  10.4576530  65.8257065  51.7996368  10.3246536  65.5257034
  26.0846367  70.0366516  40.1017036  26.4956379  69.1816559  40.2287025
  26.3606377  70.5516510  40.8597031  26.1576366  70.0006561  40.1957054
  45.3576355  72.2856522  40.0617027  44.8636360  72.1126556  39.2607040
  45.6386375  73.1966553  39.9767036  45.3346367  72.3646545  39.9677048
  10.0496368  66.1086502   9.2097044   9.7656374  66.9106522   8.7697039
  10.3036375  66.3946533  10.0877037  10.0456371  66.2246552   9.2567043
  24.3546371  30.7026539  55.7037048  24.9316368  31.3456535  56.1157036
  24.9486370  30.0576534  55.3217049  24.4796371  30.7026539  55.7067032
  74.9406357  19.4016533  60.6037025  75.6556396  19.9456539  60.9327049
  74.1456375  19.8656540  60.8677025  74.9316406  19.5096531  60.6667023
  59.5756378  42.4386520  72.0747070  59.1286354  42.9376526  72.7587051
  59.7286377  41.5786514  72.4667053  59.5436363  42.3996544  72.1887054
  34.3406372  25.6516533  71.9537048  33.9716377  24.8516541  71.5807037
  35.0476379  25.3476524  72.5217056  34.3766365  25.5336533  71.9747009
  51.9216385  37.1996536  53.0727043  52.7626381  37.4526520  52.6927032
  51.8496361  36.2626534  52.8927040  52.0036354  37.1266518  53.0127029
  51.2086372  63.1076546  45.3467026  51.4996376  62.2886543  44.9467049
  50.2726364  63.1506538  45.1537056  51.1396370  63.0246544  45.2837029
   4.9866371  68.4146500  31.4927044   5.6686373  69.0486526  31.7117043
   5.2956371  67.5906525  31.8687038   5.0926371  68.3946533  31.5557041
  67.5796356  42.9886551  31.7607040  68.2076340  42.3156548  31.4977036
  66.9106369  42.9736519  31.0767040  67.5756378  42.9146538  31.6597042
  25.3746376  23.2586536  27.4977036  24.7426376  22.6676540  27.9067039
  25.9676380  22.6796532  27.0177040  25.3706379  23.1336536  27.4907036
   9.7816372  40.2766533  26.5627041   9.8776369  39.4556541  26.0797043
   9.0116367  40.6936531  26.1747036   9.7096376  40.2336540  26.4697037
  41.8906364  27.3296528  57.5067024  41.1436386  26.8876534  57.1047058
  42.6376381  26.7636528  57.3107033  41.8906364  27.2216530  57.4437027
   5.1286373   8.6206532  59.3127060   5.9676371   8.4446535  59.7387047
   4.8316374   7.7636533  59.0067024   5.1866374   8.5106535  59.3257027
  27.7906380  55.2266541  50.8197060  28.1426373  56.1046524  50.9657059
  26.8406372  55.3476524  50.8117027  27.7266369  55.3336525  50.8347054
  59.7216377  16.0716534  19.9807034  59.4566383  15.8276529  20.8677044
  58.9616356  15.8636532  19.4367046  59.6126366  16.0236530  20.0177040
  53.9466362  39.7046547  22.6117039  53.3336372  39.0856514  23.0067043
  54.7886391  39.5026550  23.0207043  53.9716377  39.6176529  22.6977043
  14.0896368  68.5636520   6.9087043  13.6046371  67.7436523   6.8267040
  14.5996370  68.4606552   7.7127042  14.0926371  68.4656525   6.9857039
  39.8426361  66.4136505  11.1827040  38.9776382  66.7086563  10.8977041
  40.4026375  66.5366516  10.4157038  39.8106384  66.4586563  11.0707045
  64.6666336  71.8016510  36.1217041  65.1626358  72.6196518  36.1137047
  64.8886337  71.3796539  35.2917023  64.7436371  71.8436508  36.0317039
  50.5996361  13.7166529  44.1047058  50.0336380  13.9006529  43.3547058
  51.2166367  14.4476528  44.1237030  50.6046371  13.8146534  44.0267029
  23.7506371  47.1506538  30.3987045  23.1676369  47.4146538  29.6867046
  23.8536377  46.2056541  30.2857037  23.6996365  47.0786514  30.3107033
  25.0826378  64.5266495  41.4797058  24.2036381  64.8786545  41.6227036
  25.6396370  65.0226517  42.0797043  25.0486374  64.6176529  41.5597038
   8.4406376  16.2356529  14.4437037   8.6756372  15.3996534  14.0407038
   7.9216371  15.9936533  15.2117043   8.4096375  16.1206532  14.4827042
  45.3356361  39.4926529  56.2217026  44.5756378  38.9446526  56.4127045
  45.0486374  40.0586548  55.5047035  45.2246361  39.4946518  56.1657028
   5.8546371   5.9436531  14.6037045   6.1436372   6.5946531  15.2427044
   6.4806371   6.0206532  13.8837042   5.9526372   6.0206532  14.5957041
  30.2806377  55.8546524  52.6087036  29.6096363  55.4846535  53.1817055
  30.1726379  56.8016548  52.6927032  30.1976376  55.9156532  52.6787033
  65.0396347  23.3316536  56.2447052  65.6096344  23.4596539  57.0027046
  65.3916397  22.5546532  55.8097038  65.1386337  23.2626534  56.2787056
  38.2886391   7.7506533  21.0547047  37.4506378   8.1376534  20.8037033
  38.9386368   8.2346535  20.5447044  38.2686386   7.8436532  20.9737034
  70.3446350   9.8276529  57.5297050  70.5036392   8.9436531  57.8617058
  70.7396393  10.4036531  58.1827049  70.4036407   9.7946529  57.6347046
  18.3356380  13.2836533  52.9657059  17.5546379  13.3026533  52.4117050
  18.9836369  12.8036528  52.4497032  18.3216381  13.2346535  52.8517036
  46.5396385  55.9776535  38.0067024  46.8786354  56.4736519  37.2617035
  46.2046356  55.1676521  37.6227036  46.5396385  55.9436531  37.8867035
  37.2046356  51.1046524  26.7207050  37.5196381  50.2286530  26.4977036
  36.2596359  50.9986534  26.8297043  37.1376381  50.9996529  26.7087040
   3.9316373  54.2906532  44.9757042   4.7776370  54.5816536  45.3157043
   3.8356371  54.7526550  44.1437035   4.0116372  54.3706551  44.9237022
  21.3476372  68.7126541  27.1677036  20.9336376  69.2586517  26.4987049
  20.7396374  68.7376556  27.9067039  21.2386379  68.7736511  27.1747036
  61.8036385  20.9586525   4.4787040  60.9826355  21.2886524   4.8447042
  62.4026375  20.9266529   5.2257042  61.7806358  20.9906540   4.5977039
  65.3036346  17.4376526  45.1597023  65.1016388  18.1436539  44.5457039
  66.0476379  17.7656536  45.6657028  65.3616409  17.5476532  45.1477051
   9.4876375  41.8926544   3.7887042   9.9516373  41.4786530   3.0597041
   9.9066372  41.5356522   4.5717039   9.5816374  41.8106537   3.7947042
  18.4576378  33.8506546  39.7977028  18.2766380  32.9176521  39.6857033
  18.9806366  33.8986549  40.5977058  18.4936371  33.7566528  39.8707047
  21.7366371   6.8076534  48.6357040  22.2376366   6.8586531  47.8217049
  21.9806366   5.9626532  49.0147057  21.8156376   6.7226534  48.5897026
  75.3646393  48.6966515  72.3727036  75.2096405  48.9746513  71.4707031
  74.7056351  49.1666527  72.8847046  75.2776337  48.7766533  72.3317032
  68.0236359  13.7226534  62.6567039  68.0436401  13.5776529  63.6027031
  68.9356384  13.6326532  62.3807030  68.1226349  13.6976528  62.7287025
   8.7076368  24.5876541  42.9457054   8.5196371  23.8406525  42.3787041
   8.9706373  24.1966534  43.7787056   8.7156372  24.4666538  42.9737053
  60.0246353  32.4276543  43.6527023  60.6956367  31.8936539  44.0787048
  59.7676353  33.0656548  44.3177032  60.0686378  32.4386520  43.7687035
  34.5196381  24.5406532   3.5837040  35.2396355  25.0376530   3.1967041
  34.1636391  25.1196537   4.2577043  34.5586357  24.6546535   3.6147041
  36.0416374  64.6726532  12.7807045  35.4666367  65.2996521  13.2197037
  35.4606361  64.1746521  12.2067041  35.9186363  64.6866531  12.7667046
   7.4026370  66.0446548  61.3517036   8.0186377  66.7766495  61.3237038
   7.0876374  65.9616547  60.4507027   7.4346371  66.1136551  61.2527046
  63.8686371   8.0516529  50.4767036  63.9296379   8.1306534  51.4297028
  62.9596367   7.8016534  50.3147049  63.7786369   8.0336533  50.5617027
  57.8916359  21.7206535  68.1617050  58.5636368  21.5466537  67.5027008
  57.1456375  22.0526524  67.6607056  57.8836365  21.7366524  68.0377045
  65.4116364  67.0986557  25.3627033  64.7906342  67.5096512  25.9637032
  65.6706390  66.2886505  25.8017044  65.3726349  67.0566559  25.4737034
  53.6866379  43.8326530  17.5907040  53.1286354  43.4676514  16.9027042
  54.2296371  43.0966530  17.8727036  53.6846390  43.7156525  17.5467033
  73.2876358  57.9566536  16.3737049  73.4916382  58.8336525  16.0497036
  72.3436356  57.9716530  16.5277042  73.2086334  58.0516548  16.3557034
  32.0006371   8.0456533  38.4167023  32.7216377   7.8296533  37.8267059
  31.4196377   8.5986528  37.8937035  32.0156364   8.0816536  38.2977028
  74.9506378  49.5446548  63.5367050  75.2716370  49.8496513  64.3847046
  74.1456375  50.0416527  63.3917046  74.8986359  49.6306534  63.6117058
  53.7736359  36.0166550  42.1497040  53.6396370  36.7626534  41.5657043
  52.9706383  35.9706535  42.6677055  53.6736374  36.0906525  42.1427040
  49.2096367   9.2026529  12.2287045  49.4606361   9.1716528  11.3057041
  49.7066383   9.9386530  12.5877037  49.2896385   9.2776527  12.1687040
  72.3416367  73.8106537  44.4617043  73.2546387  73.8776550  44.1827049
  71.8706360  73.5346527  43.6757050  72.3886337  73.7886505  44.3477058
   6.7676373   4.9256530  37.4347038   7.5336370   5.4606533  37.6427040
   7.1076374   4.0336533  37.3697052   6.8856373   4.8876534  37.4497032
  37.3856354  56.4056549  41.9717026  37.2466354  56.9086533  41.1697044
  36.6136360  55.8436546  42.0397034  37.2886391  56.3996544  41.8937035
  62.3546371   9.4576530  37.7537041  63.2926369   9.6466532  37.7887039
  62.2586365   8.6366529  38.2367058  62.4446373   9.3906536  37.8087044
  45.4086380  68.0016556  13.8727045  44.5566368  67.7316513  13.5307045
  45.3046379  68.9336548  14.0677042  45.3066368  68.0726547  13.8567038
  69.0546341  57.9156532   4.4047041  68.3436356  58.2816544   4.9307041
  69.8046341  57.8946533   4.9977040  69.0586395  57.9526520   4.5237041
  58.5576363   4.3356533  28.1287041  58.5166359   3.6746533  27.4377041
  58.8536377   5.1296530  27.6837044  58.5856361   4.3496532  28.0077038
  44.4786377  37.4976540  52.7757034  43.9536362  37.5836525  51.9807053
  45.1716385  36.8806534  52.5397034  44.4966354  37.4406548  52.6657028
  42.1936378  34.3926544  49.2117043  41.2626381  34.6056519  49.2767029
  42.6416359  35.1786537  49.5247040  42.1426353  34.4986534  49.2517052
  67.7866364  60.5406532  65.4797058  68.3746338  60.0426521  64.9117050
  68.3566360  60.8916550  66.1647034  67.9106369  60.5246544  65.4917068
   9.6916370  49.0516548  32.7317047   8.8076372  48.7186546  32.5747032
   9.6626368  49.3986549  33.6227036   9.5946369  49.0526543  32.8097038
   9.5076370  18.6336536  20.2367039   8.5906372  18.8476524  20.0637035
   9.6456375  18.8946533  21.1477032   9.4246368  18.6846523  20.3157043
  20.0766373  71.0446548  68.7757034  20.3196373  70.1196518  68.7977066
  19.1216373  71.0436554  68.8417053  20.0006371  70.9456558  68.7847061
   8.1396370  38.8066521   9.9327040   7.5176373  39.2086525   9.3257046
   7.5916371  38.3366547  10.5607042   8.0146370  38.7996521   9.9357042
  58.8936386  15.0326529  62.2787056  58.0046387  14.8526535  61.9727058
  59.0016365  14.4696531  63.0457039  58.8106384  14.9526529  62.3277054
   4.1976371  57.4016533  66.3167038   4.6426373  57.2566528  67.1517029
   4.6546373  56.8306541  65.6997070   4.2936373  57.3246536  66.3407059
  57.7246361  39.5886536  45.7517052  57.3516388  40.2736549  46.3057022
  56.9636383  39.1366539  45.3847046  57.6036377  39.6136551  45.7717056
  20.1356373   4.9746532  51.9577026  19.3756371   4.7336531  51.4277039
  19.8586369   4.8126531  52.8597031  20.0246372   4.9316530  51.9967041
  51.7426376  31.3666534  64.6067047  51.7546387  32.3076515  64.4267044
  51.7036362  31.3056526  65.5607071  51.7396355  31.4606533  64.6897049
  70.2316360  52.2206535  58.9067039  70.8146362  52.1416550  59.6617050
  70.7886353  52.5686531  58.2097054  70.3536377  52.2496529  58.9127045
  59.6866379  22.3516541  11.8277044  60.1096382  21.6996536  11.2677040
  60.2646370  23.1136532  11.7857037  59.7936363  22.3636532  11.7637043
  71.4536362  26.3146534  36.1747055  71.4496384  27.2486534  36.3847046
  71.5516357  26.2836533  35.2227058  71.4636383  26.4106541  36.0957031
  51.1916389  54.9816513  67.1067047  51.5976372  54.8206520  66.2557068
  50.2676353  55.1326523  66.9077072  51.1366386  54.9806519  66.9947052
  71.8816376  63.5856514   7.4807043  72.8316345  63.5426521   7.5977039
  71.7636337  64.0616531   6.6587043  71.9706345  63.6316528   7.4057040
  68.2786407  29.3856525  21.3947048  68.3746338  30.2046528  21.8807049
  67.7966385  29.6296539  20.6057034  68.2376404  29.4986534  21.3627033
  14.2726374   3.5166533  19.0107040  13.4986372   2.9546533  19.0447044
  13.9996376   4.3256531  19.4417038  14.1616373   3.5426531  19.0607033
  37.6036377  63.7746544  74.5267029  37.8996353  64.4546509  73.9217072
  36.9836388  63.2536545  74.0167007  37.5686378  63.7916527  74.4077072
  69.8866348  73.5206528  63.8737030  69.4866409  73.5956497  64.7397003
  70.7076340  74.0076523  63.9457054  69.9316406  73.5806503  63.9737053
  12.4456367   6.4306531  29.3687038  13.3106375   6.0266533  29.3027039
  12.2896376   6.8046532  28.5007038  12.5216370   6.4276533  29.2687035
   6.7026372  48.4956551  39.9257050   6.0926371  47.8136520  40.2067032
   6.8916373  48.9906540  40.7237053   6.6576371  48.4756546  40.0407028
  74.4936371  58.5626526  42.5477028  74.0616379  58.9016533  41.7637024
  73.7756348  58.3586540  43.1467056  74.3716354  58.5766525  42.5277023
  20.3436375  54.5416527  23.5507050  19.4656372  54.1666527  23.6227036
  20.6486378  54.6126518  24.4547043  20.2826366  54.5086517  23.6547050
  40.7896385  22.5826530  50.1067047  41.0246353  23.4336529  49.7367058
  41.3836365  22.4726524  50.8497047  40.8786354  22.6616535  50.1467056
  15.2886372  53.3456535  48.1967049  15.3336372  52.4246521  47.9397049
  14.5906372  53.7116547  47.6527023  15.2186375  53.2866516  48.1107025
  28.2476368  58.8076515   4.4667039  27.6996365  59.1276550   5.1847043
  27.8686371  57.9596519   4.2367039  28.1486378  58.7516518   4.5187039
  36.8926353  22.2626534  64.1757050  37.8226357  22.4896526  64.1727066
  36.5116386  22.8196526  64.8547058  36.9506378  22.3466530  64.2477036
  21.9776363  25.1136532  39.4817047  22.8906364  24.8296528  39.5167046
  21.7896366  25.4266529  40.3667030  22.0546379  25.1166534  39.5797043
  48.8496361  46.6976547  27.0207043  48.9166374  46.0366516  27.7097034
  49.7096367  46.6926537  26.5997047  48.9486389  46.6266518  27.0497036
  31.4176369  30.2966537   8.5877037  32.2156372  30.4676533   8.0867043
  30.8356380  29.8576527   7.9677043  31.4406376  30.2676525   8.4687042
  74.4706345  45.3026543   7.6667042  74.9196396  45.8426514   8.3177042
  73.6316376  45.7426529   7.5297041  74.4296341  45.4076538   7.7217040
  60.2266388  22.6656532  17.0097046  59.3076363  22.8566532  17.2017040
  60.2336388  22.4326534  16.0817032  60.1286354  22.6616535  16.9317036
  21.8956375  36.1766548  70.9867020  20.9956379  36.4506531  71.1617050
  22.4356365  36.8296547  71.4307022  21.8566380  36.2756538  71.0527039
  20.0026379  63.8886528  56.1927032  20.4856377  64.4206543  55.5597038
  19.9896374  63.0126534  55.8087044  20.0526371  63.8526535  56.0847054
   8.1486368  59.4466515  28.2087040   9.0056372  59.5486526  27.7947044
   8.3446369  59.1396523  29.0937042   8.2606373  59.4246521  28.2587032
  36.6136360  71.2056503  32.8977051  35.8576355  70.7066498  33.2077026
  36.5716362  71.1376495  31.9437046  36.5286369  71.1446533  32.8287048
  55.9026375  25.3256531  23.6657047  55.6946373  24.9356537  24.5137043
  55.7656364  24.6176529  23.0357037  55.8656387  25.2086525  23.6887035
  71.0486374   5.8736534  46.8267059  71.3586349   6.6696534  46.3937035
  71.2786407   5.1676531  46.2217026  71.1066360   5.8836532  46.7157059
  32.7106361  58.4966545  29.2227039  32.8316383  58.2846527  30.1487045
  33.4096375  58.0186539  28.7747040  32.7986374  58.4226532  29.2737045
  14.4266376  48.8926544  69.1867065  13.8216372  49.4686546  69.6547012
  14.3996372  48.0706520  69.6757050  14.3586369  48.8666534  69.2887039
  67.6256409  62.0476532  11.3217039  67.5836334  61.1556549  10.9757042
  67.3136368  62.5976524  10.6027040  67.5876389  62.0106544  11.2077045
  49.4676361  57.3426514   7.8087039  48.8296356  57.7596550   7.2307043
  49.6196365  57.9846535   8.5027037  49.4166374  57.4556541   7.8217039
  72.6856384  68.5236511  65.1487045  72.8316345  67.8176498  64.5177078
  72.8676376  69.3246536  64.6577072  72.7206345  68.5336533  65.0287018
   9.1996374  71.6416550  48.7757034   8.3686371  71.9026566  49.1727028
   9.8676376  72.0116501  49.3537025   9.1826372  71.7096558  48.8797035
  31.7206364  64.7506561  64.7377014  31.7356377  65.5126495  64.1587067
  32.6036377  64.3856506  64.6757050  31.8166370  64.7936554  64.6697006
  11.8486376  12.2126532  13.5907040  11.7026377  11.2876530  13.3927040
  10.9706373  12.5746536  13.7087040  11.7396374  12.1526527  13.5817041
  17.1216373   9.2376528  53.7207031  17.7786369   9.6536531  53.1627045
  16.2846375   9.4726534  53.3197060  17.1026363   9.3066530  53.6187057
  38.7776375  22.7596531  29.8227043  38.3176384  23.3796539  30.3877048
  38.1586380  22.0396538  29.7027035  38.6626358  22.7486534  29.8697033
  43.8186378  29.0886536  59.4917030  43.0026360  28.8626537  59.9377060
  44.1406364  28.2576523  59.1437035  43.7656364  28.9766541  59.5027046
  65.1636353  23.5486526  30.6327038  64.4536362  24.1536541  30.4167042
  65.9626389  24.0476532  30.4627037  65.1726379  23.6666527  30.5917034
  59.9966354   8.2456532  45.3017044  60.4476357   9.0846529  45.4047050
  60.6116371   7.7026534  44.8097038  60.1106377   8.2776527  45.2607040
  14.3616371  12.9816532  38.3807030  14.7186375  12.4826536  37.6467056
  13.4186373  12.8196535  38.3457031  14.2996368  12.9116535  38.2987022
  50.2236366  44.6176529  60.7717056  50.6456375  45.4066544  61.1117058
  50.0886383  44.8006516  59.8417053  50.2536354  44.7216530  60.7087059
   5.3586373  46.4376526  71.4577026   4.6586370  47.0876541  71.3987045
   5.9536371  46.6596527  70.7417068   5.3476372  46.5306549  71.3747025
  36.7076378  45.7426529  23.8847046  37.2386360  46.4896545  23.6097050
  36.1566391  45.5486526  23.1267033  36.7056389  45.8016548  23.7747040
  71.1896362  69.3076553  14.3867044  71.8776398  69.7896500  14.8457041
  70.5426407  69.9756546  14.1577044  71.1946335  69.4306564  14.4107037
  47.5566368  43.7046547  56.1827049  47.2096367  43.5426521  55.3057022
  46.8626366  44.1906548  56.6287041  47.4456367  43.7396545  56.1367035
  56.6236382   5.2306533  34.3567047  56.5406380   6.1686530  34.5297050
  57.4176369   4.9706531  34.8237038  56.6996384   5.3036532  34.4247055
  51.0466385  39.2936516  66.7127075  50.8896370  38.7136536  67.4577026
  50.2126389  39.7456551  66.5817032  50.9406357  39.2796516  66.7777023
  30.2526379  18.1496525  19.2697048  30.2006378  18.9776535  18.7927036
  29.3396378  17.8946533  19.4067039  30.1496372  18.2106533  19.2337036
  25.6966381  38.1776543  28.8197041  25.2656364  38.9536514  28.4617043
  26.6316376  38.3486519  28.7047043  25.7506371  38.2786522  28.7687035
  43.3866386  59.8526535  27.9417038  43.3466377  60.1566544  28.8487034
  42.7126389  60.3606529  27.4897041  43.3106384  59.9396515  27.9897041
   8.4326372  56.6766548  62.1927032   9.0046368  56.0606537  62.6517029
   8.5856371  57.5156517  62.6277046   8.5106373  56.7006531  62.2877045
  33.5736389   7.6846533  44.5487022  33.9626389   7.0526533  43.9447060
  34.1036377   8.4746532  44.4417038  33.6716385   7.7016530  44.4727058
  66.9236374  12.6306534  23.9027042  66.0076370  12.3886528  24.0397034
  67.4206390  11.8636532  24.1877041  66.8786392  12.5236530  23.9477043
  53.0406380  65.7046509  19.3247032  53.0346375  64.8116531  18.9797039
  53.3936386  65.6156540  20.2107048  53.0776367  65.5996552  19.3827038
  49.9816360  54.9036522  30.9547043  50.9096375  54.7836533  30.7547035
  49.5706367  54.0816536  30.6857033  50.0366364  54.8036537  30.9047050
  57.7946358  46.5316544  62.3157043  58.6946373  46.5076523  61.9907036
  57.2756386  46.8186531  61.5647049  57.8346367  46.5596542  62.2007027
   4.2276373  53.5616531   3.7817042   5.1726370  53.5856514   3.9267042
   3.8806372  54.2516518   4.3457041   4.2906370  53.6376534   3.8567040
  71.6956406  57.5996513  12.5957041  72.4306335  58.2106514  12.6437044
  71.0206375  58.0736542  12.1107044  71.7026367  57.7146530  12.5487041
  20.0266380  27.4086533  22.3627033  20.0136375  27.4686527  21.4077034
  19.1056366  27.3266525  22.6107044  19.9276371  27.4066525  22.2877045
  23.1466370  32.2186546  38.7587051  23.7376366  31.4656525  38.7407036
  23.4106369  32.7486534  38.0067024  23.2376366  32.1946526  38.6767044
  30.8396378  18.1706524   5.1367040  31.1076374  19.0836525   5.0357041
  31.3116379  17.7046528   4.4467039  30.9186363  18.2186527   5.0527043
  23.8786373  41.2346535  31.2547035  24.7836380  41.3986549  30.9877033
  23.8896370  41.3316536  32.2067032  23.9766369  41.2626534  31.3277035
  25.5186367  15.5626535  21.7667046  25.2126369  14.9796534  22.4607048
  24.7626381  15.6606531  21.1867046  25.4046364  15.5106535  21.7787037
  50.0516357  26.4966526  68.1397018  50.2546387  26.2996540  69.0547028
  50.8926353  26.4286537  67.6887054  50.1626358  26.4686527  68.1897049
  71.7396393  28.1306534  15.1287041  71.6796341  28.9876537  15.5507040
  71.6766357  28.3196526  14.1927042  71.7266388  28.2426529  15.0737038
  56.9496384  40.5676537  36.8097038  57.7326355  40.4936523  37.3547058
  57.0236359  39.8466530  36.1847038  57.0406380  40.4826546  36.8007050
  53.6356354  27.5486526  49.3237038  52.7826385  27.2796535  48.9827042
  54.2646370  27.0026531  48.8517036  53.6116371  27.4616528  49.2367058
  44.5126381  54.8436546  22.9607048  44.3796387  53.9736519  23.3377037
  45.2606354  55.1996536  23.4407043  44.5786362  54.7886543  23.0527039
  46.0256386  42.9326515  47.7557030  46.5926361  43.3026543  47.0787048
  46.4736366  42.1336517  48.0317039  46.1336365  42.8866539  47.7127037
  38.4566383  49.3876534  10.3817043  38.2186356  48.4696541  10.5097036
  38.2796364  49.5536537   9.4557037  38.4126358  49.3076515  10.2967043
  45.6276360  69.6976547   8.8437042  46.3856354  69.4566498   8.3127041
  46.0006371  70.1286545   9.6127043  45.7476387  69.7176514   8.8697042
  19.4216366  57.3426514  18.0257034  18.6256371  57.3886528  17.4957047
  20.1146374  57.1336517  17.3987045  19.4106369  57.3256531  17.9027042
  33.0106354  36.6176529  23.4927044  33.7196388  36.6556549  22.8507042
  33.4366379  36.7946548  24.3307037  33.1316376  36.6406517  23.5137043
  53.6206360  30.6636524  19.9807034  53.9746361  31.4946537  20.2967033
  52.6786385  30.8186531  19.9047050  53.5576363  30.7686539  20.0057049
  17.6306381  25.3946533  51.4307022  16.6736374  25.4006538  51.4397049
  17.8626366  24.4876537  51.2317047  17.5536366  25.2976532  51.4107056
  46.4566383  39.5836525  63.4677048  46.9316368  39.1086540  64.1497040
  47.0346375  40.3106537  63.2357025  46.5686378  39.6106529  63.5157051
  45.9926376  72.9116516  75.0957031  46.4526367  73.7236557  75.3107071
  45.8616371  72.4796524  75.9397049  46.0276375  72.9526520  75.2087021
  10.5726376  23.4816532  27.4467049  10.8646374  22.8936539  28.1437035
  11.3186369  23.5366535  26.8507042  10.6826372  23.4256535  27.4577045
  68.5236359   9.2076530  30.8267040  68.5526352  10.1146536  31.1307049
  67.8396378   9.2016535  30.1567039  68.4536362   9.3036528  30.7877045
  32.7436371  55.8306541  17.7457047  32.4766388  56.7076530  18.0207043
  33.6736374  55.9176521  17.5367050  32.8136368  55.9336548  17.7527046
  57.9256363  64.8116531  30.5957050  57.6666374  64.0236511  30.1187038
  57.1856384  65.4106522  30.4887047  57.8196373  64.7916565  30.5337048
  20.9146366  62.4396515  62.3437042  21.2316380  63.3386536  62.4337044
  21.2706375  62.1436539  61.5057030  20.9866371  62.5046539  62.2637024
   5.8476372  55.9196548  64.7997055   6.1096373  55.7616539  63.8927040
   6.5456371  56.4656525  65.1597061   5.9496374  55.9606514  64.7417068
  33.8956375  33.0066528  23.3877048  34.3666382  32.1816521  23.2687035
  33.3326378  33.0746536  22.6167049  33.8856354  32.9256516  23.2927036
   7.6756372  14.0026531  25.0937042   7.4626374  13.0956535  24.8737049
   7.6576371  14.4626532  24.2547035   7.6516371  13.9546528  24.9807034
  70.9146347  24.1616535  11.9217043  69.9666367  24.0526524  11.8407040
  71.0476379  25.1096535  11.9237041  70.8276367  24.2506523  11.9127045
  72.9066391  38.7316513  75.0107040  72.6106339  39.0886536  74.1737061
  73.6516342  38.1746521  74.7827072  72.9546356  38.7096519  74.8967056
  22.6286373  44.3436546  34.3437042  23.2256374  44.7116547  33.6927032
  22.0236378  43.8026543  33.8357048  22.6276379  44.3246536  34.2197037
  73.1206360  70.7836533  73.6287079  73.0476379  70.5786514  74.5607071
  73.4146347  71.6946564  73.6057053  73.1446381  70.8586502  73.7257004
  59.6866379  12.8706532  54.5597038  58.8306389  12.8486528  54.1317024
  60.0926361  13.6776533  54.2417030  59.6386375  12.9546528  54.4807053
  23.1376381  12.5986528  61.9887047  23.7796364  13.2236528  61.6517029
  22.3616371  12.7366533  61.4457054  23.1236382  12.6796532  61.8947029
  30.9076366   7.7126532  55.4567032  31.3566380   8.0556536  56.2297058
  31.2276363   6.8146534  55.3727036  30.9896374   7.6536531  55.5307045
  36.8326378  33.0226517  68.0577011  37.2046356  33.8526535  67.7587051
  36.5956383  33.1816521  68.9717026  36.8466377  33.1286545  68.1237030
  44.5616379  45.3436546  47.3467026  44.3586388  44.9756546  46.4877052
  44.5866356  46.2896538  47.2017059  44.5426369  45.4056549  47.2397041
  58.6966362  59.7026520  52.5337029  58.3576355  60.5166550  52.1607056
  57.9586372  59.0936546  52.4887047  58.5816383  59.7246513  52.4887047
  72.1686401  39.9696541  49.7667046  72.3356400  39.1416550  49.3167038
  72.9746399  40.1466522  50.2507057  72.2726364  39.9006538  49.7697029
  55.1706390  52.3236542   7.3677039  55.9156380  51.8036537   7.0657039
  55.0326385  52.9696541   6.6747041  55.2356377  52.3376541   7.2617040
  51.6606369   9.5156536  39.9237022  51.6926384   8.8326530  39.2547035
  52.3666382   9.2926531  40.5297050  51.7396355   9.4196529  39.9167023
  46.9636383  66.1226501  14.7217045  46.4326363  66.8316498  14.3577042
  47.5856361  66.5626526  15.3007040  46.9726372  66.2456512  14.7447042
  50.2126389  68.7126541  45.4817047  49.2946358  68.4676514  45.3667030
  50.6936378  68.1196518  44.9057045  50.1666374  68.6236496  45.4087029
  42.2216377  16.6536541  45.8117027  42.2236366  17.5496540  45.4747047
  41.9216385  16.1206532  45.0757027  42.1896362  16.6926537  45.6977043
  57.9696388  65.8766556  67.1237030  58.0046387  66.8316498  67.0677032
  57.7766380  65.6976547  68.0437012  57.9526367  65.9596558  67.2157059
  12.4996376  62.9236526  61.2837029  13.2056370  63.3246536  61.7897034
  12.4746370  62.0156517  61.5857048  12.5716372  62.8696518  61.3707047
  12.9436369  22.7816525  64.4807053  12.3906374  23.1156540  63.7737045
  13.0516376  21.8516541  64.2817078  12.8956375  22.7186527  64.3837051
   8.1036367  31.7506523  44.0457039   8.4576368  31.5146523  44.9037056
   7.1616373  31.6036530  44.1267052   8.0406370  31.7096539  44.1457024
  45.9256363  71.9736557   5.7317042  46.6366386  72.2216568   6.3237042
  45.1346359  72.0396500   6.2677040  45.9166374  72.0076523   5.8527040
  17.1806374  29.0256538  46.6957054  17.6276379  29.8616524  46.5577049
  17.4046364  28.7796535  47.5927048  17.2526379  29.0886536  46.7767029
  15.4746370  28.3956528  40.9757042  15.3776369  28.8716526  40.1507034
  16.3676376  28.0516529  40.9497032  15.5596371  28.4096527  40.8847046
  74.4426346  35.2656517  17.4207039  74.1086349  34.8016548  16.6527042
  75.2106400  34.7606544  17.6887035  74.4896393  35.1626549  17.3677044
  34.0946388  27.5316525  32.0557022  33.3136368  28.0436535  31.8467045
  33.8236389  26.6216526  31.9357033  33.9816360  27.4896526  32.0207024
  40.0746384  38.4836540  37.4347038  40.6996384  38.8546524  36.8107033
  40.6196365  38.0286522  38.0767059  40.1996384  38.4746513  37.4367027
  62.2136383  56.5986519  64.7377014  62.0396385  55.6956520  65.0047073
  62.5676384  56.5216522  63.8517036  62.2326355  56.4936523  64.6717072
  28.4816380  13.5786533  46.6307030  28.9076366  12.9666529  46.0297050
  27.6246376  13.7426529  46.2367058  28.4356365  13.5306530  46.5247040
  33.8376389  61.6776543  57.6287041  33.6486359  62.0826530  56.7817039
  34.5126381  61.0276527  57.4377060  33.8896370  61.6516533  57.5177040
  17.0406380  11.2536535  68.1157074  17.0886364  10.6876535  68.8867035
  17.2356377  12.1296530  68.4497070  17.0666370  11.2866535  68.2337036
  36.6476364  40.9176521  63.0677032  37.5596390  41.2016525  63.0177040
  36.6956367  40.0026550  63.3447037  36.7496376  40.8506546  63.0917053
  31.1826363  37.8056526  11.4287043  30.5836372  37.4836540  10.7547045
  31.8006363  37.0866547  11.5627041  31.1846371  37.6946526  11.3707037
  61.8906364  37.2856522  25.6407032  61.7806358  36.4846535  26.1527042
  61.0006371  37.5316544  25.3877048  61.7836380  37.2266541  25.6677036
  43.9306374  14.2236528  53.7477036  44.0196381  14.5336533  52.8467026
  43.0876389  14.5706530  54.0387039  43.8506355  14.2936535  53.6827049
  36.9886360  27.1216526  25.3407040  37.6116371  26.4856529  25.6947041
  37.1966362  27.9376526  25.7957039  37.0776367  27.1406536  25.4277039
  56.7356377  11.9926529  74.6487045  56.9256363  11.4356527  73.8937073
  56.0396385  11.5306530  75.1167068  56.6816368  11.8836536  74.6177063
   7.6476374   8.5506535  49.0487022   7.3766370   8.0866528  48.2567024
   7.1196370   8.1626530  49.7457047   7.5626373   8.4596529  49.0387039
  18.7706375  66.8256531  29.9177036  18.1056366  66.7716522  29.2307034
  19.2596378  66.0066528  29.8417034  18.7516365  66.7326508  29.8367043
  33.6076355  22.3126526  74.0027008  34.1476364  21.8156528  73.3887024
  34.2236366  22.8966541  74.4447021  33.7316360  22.3216534  73.9847031
   7.1726370  11.1526527  24.3647041   8.0186377  10.7146530  24.2757034
   6.8026371  11.1416531  23.4817047   7.2236371  11.1046534  24.2607040
  25.4986382  71.6566544  54.9767036  26.2366371  71.5216522  54.3827057
  25.8616371  72.1716537  55.6967049  25.6156368  71.6976547  54.9897041
   8.0756369  22.7736530  26.1817036   8.9996376  22.8706532  26.4087048
   7.7856374  22.0086536  26.6797047   8.1426373  22.7016525  26.2587032
  41.5756378  44.6126518  24.6637039  40.7446365  44.5206528  25.1297035
  41.3796387  44.3376541  23.7687035  41.4656372  44.5736542  24.6177044
  72.3916397  39.9036522  34.3747025  73.1206360  39.9636536  33.7567024
  71.6746368  40.3716545  33.9457054  72.3926392  39.9596519  34.2627029
  31.6216373  64.3736496  41.0497055  32.1316376  63.5656548  41.1077042
  31.7976379  64.8276520  41.8737030  31.6946373  64.3356552  41.1437035
   9.9516373  54.3106537  21.2037048   9.4786367  54.4906540  20.3917046
  10.0186377  53.3566513  21.2347050   9.9086370  54.2276535  21.1207047
  69.7006378  16.7406540  54.3277054  69.9466400  16.0496540  53.7127037
  68.7776337  16.5726528  54.5187035  69.6276398  16.6486530  54.2827034
  44.6756363  11.3366528  20.9147034  43.7806358  11.1096535  20.6617050
  44.7026367  11.1896534  21.8597050  44.5836372  11.2966528  20.9877033
  41.3096390  19.5706539  29.8617039  41.1046371  18.6376534  29.9337044
  41.0946388  19.7926540  28.9557037  41.2646370  19.4946537  29.7727032
  67.9366379  15.3806534  49.7467041  68.3776398  16.0606537  49.2367058
  68.3006363  14.5596533  49.4157028  68.0226364  15.3656530  49.6567039
  58.0946388  52.5976524  68.8807068  57.3976364  52.4386520  69.5177078
  57.6566391  52.5566521  68.0307007  57.9736366  52.5756531  68.8587036
  21.0156364  27.9286537  62.6007042  21.8466377  28.3766537  62.4467049
  20.8726368  28.0076523  63.5437050  21.0886364  27.9846535  62.6847038
   6.0436373  73.2506561  56.2027054   6.2136374  72.3446503  55.9447060
   5.1476374  73.4186554  55.9117050   5.9666371  73.1716537  56.1437035
  33.6156387  48.2846527  30.5877037  34.5306358  48.0566521  30.7487049
  33.5336380  48.2886543  29.6337032  33.7046356  48.2606544  30.5027046
  15.9546375  43.2166519  71.2467041  15.8736372  43.5596542  70.3567047
  16.0336380  43.9946518  71.7977066  15.9546375  43.3356514  71.2107010
  43.9306374  48.0206528  53.7607040  43.3526382  47.5386543  54.3527031
  43.8026390  48.9396515  53.9967041  43.8556366  48.0676537  53.8487053
  46.4466362  63.6976547  45.9187050  46.6496353  63.7556534  46.8517036
  46.0576363  62.8296547  45.8117027  46.4266357  63.6116524  46.0067024
  28.2916374  57.4416542  66.0127029  27.6336365  56.7486534  66.0727005
  29.1146374  57.0106544  66.2437057  28.3086376  57.3216515  66.0437012
  30.5236378  49.1946526  33.3477058  30.0206375  48.3906517  33.4787025
  29.8996372  49.8996544  33.5237045  30.4036369  49.1836548  33.3807030
  27.4326363  33.1866531  54.7707024  27.9956379  32.4396515  54.5657043
  26.9846363  32.9356537  55.5777054  27.4446373  33.0806541  54.8347054
  43.4196358  35.4306526  59.9077034  42.8986359  34.6346550  60.0077057
  44.3066368  35.1696548  60.1547050  43.4586372  35.3176537  59.9447060
  48.9086380  43.2516518   6.5547042  49.0126381  42.9036522   7.4407039
  48.9596367  44.2016525   6.6637039  48.9256363  43.3156548   6.6617041
  11.7686377   9.9846535  34.2857056  11.1886368   9.4766531  34.8537025
  11.2916374  10.0556536  33.4587059  11.6556368   9.9376535  34.2587051
  14.7506371  15.6046534  37.3327026  13.9866371  15.0686531  37.5447044
  15.4976368  15.0846529  37.6297035  14.7486372  15.4926529  37.3867035
  64.6736374  16.4566536  66.1727066  64.8326340  15.8936529  66.9307022
  64.5546341  15.8486528  65.4437027  64.6776352  16.3316536  66.1757050
  10.3126373  31.8516541  20.0507050  10.4416370  32.7996521  20.0757046
  10.6566372  31.5856533  19.1977043  10.3636370  31.9246540  19.9627037
  11.7926369  20.3656540  21.9957047  12.4416370  19.7086525  21.7457047
  11.0826368  19.8626537  22.3937035  11.7866373  20.2416534  22.0117035
  26.0056381  10.0226536   7.3977041  26.3756371  10.8186531   7.0177040
  26.6256371   9.7736530   8.0837040  26.1116371  10.0806532   7.4307041
   6.7396374   9.2106533  28.1047039   6.3646374   9.3646536  27.2367039
   7.0516372   8.3056536  28.0727043   6.7326374   9.1306534  28.0087032
   6.1246371  29.8286533  18.6427040   6.3916373  30.4286537  19.3397045
   5.3346372  29.4066525  18.9797039   6.0696373  29.8476524  18.7527046
  18.8536377  68.0916519  18.1627045  19.2516365  67.2406540  17.9787045
  17.9986382  68.0536499  17.7357044  18.8046379  67.9966507  18.0977039
   9.3676376  60.6696548  42.6697044   8.9166374  60.7936516  43.5047035
   9.7876368  61.5126534  42.4957047   9.3636370  60.7726517  42.7397041
  57.9186363  18.3326530  51.4747047  56.9996376  18.5846539  51.5707054
  58.2116356  18.7926540  50.6877060  57.8516388  18.4086533  51.4007034
  64.8986359  15.0106535  73.7467041  65.7506409  14.9406528  74.1787033
  64.2636337  14.9506531  74.4607010  64.9216385  14.9966536  73.8697052
  52.3426361   5.8336530  25.4577045  53.1546364   5.5076532  25.8457050
  52.3636360   5.5156531  24.5557041  52.4316368   5.7646532  25.4037037
  52.7276382  15.8276529  58.7077026  52.6046371  15.3266535  59.5137024
  53.6586380  15.7306528  58.5057030  52.8136368  15.7646532  58.7717056
   6.2176371  20.2696533  41.3477058   5.5006371  20.7956524  40.9937057
   5.7846370  19.5986538  41.8757057   6.0946374  20.2546539  41.3657036
  22.2686367  72.5066528  70.2067032  23.1356373  72.5746536  69.8067017
  21.7716370  71.9516525  69.6057053  22.3086376  72.4546509  70.0997009
   9.4026375   8.5886536  72.7957077   9.5386372   8.1896534  73.6547012
   8.6956367   8.0776529  72.4027023   9.3416376   8.4916534  72.8447037
  23.4796371  18.7096539   5.4917040  23.3996372  17.8406525   5.0977039
  23.1796379  19.3106537   4.8107042  23.4386368  18.6806526   5.3777041
  53.8146362  44.5376549  56.0247040  53.6776390  45.4286537  56.3467026
  54.7546387  44.3876534  56.1307030  53.9006386  44.6166534  56.0697060
  23.1906376  31.3256531  53.3547058  23.5536366  30.6606541  52.7697029
  23.6966381  31.2366524  54.1627045  23.2836380  31.2456532  53.3787041
  65.3356400   5.8586531  11.1657038  64.9326401   5.0766530  10.7897043
  65.7366409   6.3046532  10.4197044  65.3356400   5.8226533  11.0457039
  32.3776360  46.9526520  32.9137039  32.3226357  46.1066513  32.4687042
  32.2406387  46.7456551  33.8387032  32.3566360  46.8406525  32.9647026
  67.3806381  72.0166550  34.4687042  67.2186356  72.7916565  35.0067024
  67.4346390  71.2956543  35.0957031  67.3686371  72.0226517  34.5927048
  69.5376358  39.0696526  73.9587021  69.8936386  39.2926521  73.0987015
  69.5336380  39.8976517  74.4377060  69.5746384  39.1816521  73.9177017
  42.1186371  29.8366528  16.4157047  42.9146385  29.3076534  16.3727036
  41.7416382  29.6346531  17.2727032  42.1626358  29.7586536  16.5027046
  31.8186378  10.2196531  36.0387039  31.5566368   9.5546532  35.4027023
  31.0956364  10.8466530  36.0417023  31.7136364  10.2156534  35.9707031
  11.2956371  43.7686539  63.5227051  10.5726376  44.3626518  63.3177032
  11.1966372  43.5856514  64.4567032  11.2076368  43.8126526  63.5997047
  73.1656342  36.4776535  58.0717049  73.2306366  35.8226547  58.7667046
  74.0026398  36.9416542  58.1017036  73.2626343  36.4576530  58.1487045
  74.0616379  46.4476547  11.8807039  73.2586365  46.9596519  11.7847042
  74.3126373  46.5656548  12.7967043  74.0026398  46.5146523  11.9687042
  56.5926361  34.2146530  20.9587040  56.3866386  34.9576530  21.5267048
  56.5876389  33.4566536  21.5437050  56.5696373  34.2136536  21.0817032
  42.4136391   9.3046532  67.1867065  41.6866379   9.1686535  67.7957077
  42.0716362   9.0216532  66.3387070  42.2996368   9.2596531  67.1617050
  39.0436363  59.3646545  32.5467033  39.3156357  60.2446518  32.8077049
  38.5946388  59.4906540  31.7107048  39.0246353  59.4726524  32.4857025
  46.8926353  22.1456528  24.1817036  46.9796371  22.3836536  23.2587032
  47.3666382  21.3176537  24.2617035  46.9526367  22.0826530  24.0917034
  36.5866356  10.2946529  11.3177042  35.7486382  10.2286530  10.8577042
  37.2246361  10.4756536  10.6277037  36.5646362  10.3066530  11.1947041
  52.3436356  19.5206528  69.8897018  51.8916359  19.6636524  70.7217026
  53.2626381  19.4046535  70.1337051  52.3936386  19.5236530  70.0047073
  18.0006371  31.7106533  57.3107033  18.0376377  32.2616539  58.0927048
  17.4136372  30.9936523  57.5497055  17.9426365  31.6926537  57.4197044
  74.5466385  26.5796528  15.7507038  73.8936386  27.2346535  15.9977045
  75.2396393  27.0816536  15.3217039  74.5506363  26.7026539  15.7307043
  15.8086376  51.7166519  68.6557007  15.6326370  50.8696518  68.2457047
  16.5436363  52.0756531  68.1577072  15.8686371  51.6646538  68.5587006
  27.2526379  11.5586529   5.5267043  28.0796375  11.0766535   5.5507040
  27.1276379  11.7736530   4.6027040  27.3276367  11.5306530   5.4307041
  65.1086349  47.9006538  35.2137032  64.4816360  48.4936523  34.8007050
  65.9586334  48.3246536  35.0877037  65.1326370  48.0096550  35.1567039
  64.5566406  25.3186531  62.5037041  65.2836380  25.9216537  62.3507042
  64.9356384  24.6166534  63.0337029  64.6746368  25.3076534  62.5437050
  50.4386368  14.8256531  47.7297058  51.3516388  15.0726528  47.5857048
  50.4386368  13.8696527  47.6847038  50.5356369  14.7496529  47.7097054
  70.9236374  18.0226536  58.3887024  70.6446381  18.6656532  59.0397034
  70.5706406  18.3506527  57.5617027  70.8566360  18.1266537  58.3697052
  64.1376343  27.0626526  30.9127045  63.5206375  27.7866535  31.0197048
  64.6616364  27.0746536  31.7137032  64.1276398  27.1416531  31.0097046
  72.7706375   5.8146534  49.2847023  72.0176392   5.8416533  48.6947060
  73.2496338   5.0276532  49.0257034  72.7416382   5.7336531  49.1947060
  23.1536369  39.6046524  48.4227028  23.7446365  39.3906517  49.1437035
  22.6626377  38.7976532  48.2677040  23.1636372  39.4956551  48.4827042
  65.4966354  73.0566559  32.4737053  65.3856354  72.2586517  31.9567032
  66.2356339  72.8666534  33.0507050  65.5636368  72.9506531  32.4797058
  13.1106377  61.7646523  71.3307037  13.3606377  60.8436546  71.4077072
  12.7606373  61.9906540  72.1927032  13.1006374  61.6906548  71.4307022
  37.0526390  28.4026527  22.2157040  38.0096359  28.4156532  22.2007046
  36.7976379  28.4446526  21.2937050  37.1276360  28.4086533  22.1157036
  57.1656380  71.7486496  21.2117043  57.3496361  71.7636566  20.2727032
  57.2786369  72.6576538  21.4917049  57.1976357  71.8476562  21.1417046
  22.6116371  66.3986511  18.4627037  22.9976368  65.6206512  18.0597038
  23.0566368  67.1326523  18.0387039  22.7006378  66.3936539  18.3737049
  10.5816374  64.0266495  13.2647038  10.6096373  64.9766541  13.1457043
   9.7086372  63.8556519  13.6177044  10.4916372  64.1096497  13.2897043
  39.1886368  58.3876534  19.7467041  39.3946381  57.6336517  20.2987041
  39.9436378  58.4716530  19.1647034  39.2906380  58.3156548  19.7437038
  51.1976357  35.8596535  67.9957047  50.7576370  35.6126518  68.8087006
  52.1026382  35.5726547  68.1157074  51.2466354  35.8026543  68.0947037
  72.2836380   8.1476536  20.3777046  73.1576385   8.4896536  20.1897049
  72.4196396   7.5166531  21.0837040  72.3916397   8.1166534  20.4327049
  20.9406376  51.7276535  73.6547012  20.9296379  52.4936523  73.0807037
  20.8656368  52.0886536  74.5377045  20.9316368  51.8476524  73.6877060
  54.4346390  12.3486528   7.2527041  54.6056366  11.4136534   7.1387043
  55.1906357  12.6716528   7.7437043  54.5336380  12.2836533   7.2927041
  14.9336376  51.6186523  35.4167023  14.9736376  52.3866539  34.8457031
  15.8176374  51.5406532  35.7757034  15.0316372  51.6926537  35.3937035
  13.8056374  44.5716515  14.4547043  14.7296371  44.3376541  14.3697042
  13.5416374  44.8306541  13.5717039  13.8756371  44.5746536  14.3517036
  53.0946388  25.0656528  36.4607048  52.6406364  25.6456528  35.8497047
  53.7846375  25.6096535  36.8407059  53.1196365  25.1856537  36.4357033
  21.7466373  20.6396523  31.3947048  22.6166363  21.0376530  31.4337044
  21.9156380  19.7006531  31.3217049  21.8576374  20.5826530  31.3907032
  17.8236370  62.2746544  62.9487038  17.4736366  61.5316544  62.4577026
  18.7736378  62.1796532  62.8837051  17.8876381  62.1856537  62.8897057
  33.0466385   6.4096532  46.8877029  33.7466354   6.5526533  47.5247040
  33.3976364   6.7496533  46.0647049  33.1586380   6.4616532  46.8677025
  44.6466370  39.3776550  59.7787056  44.8036385  40.3216515  59.7767029
  43.7426376  39.2846527  59.4787025  44.5676384  39.4686546  59.7457047
  58.5286369  56.0656548  53.8907051  58.4496384  55.4956551  54.6547050
  58.5886383  55.4646530  53.1477051  58.5266380  55.9416542  53.8927040
  24.7506371  65.9106522  24.1367035  23.8906364  66.2606506  23.9037037
  24.5936375  64.9806519  24.3027039  24.6416378  65.8486557  24.1297035
   9.2216368  36.0256538  37.4597054   8.6096373  35.4306526  37.0257034
   8.8956375  36.0916519  38.3567047   9.1216373  35.9686546  37.5087051
  51.0576363  28.1766529   6.6737041  51.2776375  27.5106525   6.0217042
  51.5286369  27.9046535   7.4617043  51.1316376  28.0766525   6.6887040
  24.1346378  29.1626530  18.0537033  23.6616364  29.3716526  18.8587036
  25.0156364  29.5096531  18.1957035  24.1786366  29.2216530  18.1547050
  70.3556366  72.0226517  35.8557053  70.0896378  71.5546570  35.0647049
  71.0056381  72.6556549  35.5517044  70.3966370  72.0406494  35.7387047
   8.6126375  56.0106544  22.9017048   8.2076368  56.8576546  23.0897045
   7.8976374  55.4746513  22.5597038   8.4926376  56.0436516  22.8847046
  43.2376366  68.2396545   8.7177038  44.0386391  68.7566528   8.8077040
  42.5356369  68.8416519   8.9627037  43.2486382  68.3586502   8.7537041
  56.4416389  66.5346527  19.8067036  56.9536362  65.8776550  19.3347034
  56.7856369  67.3736496  19.4977036  56.5326385  66.5536499  19.7227039
  30.8036366  47.9016533  30.7707043  30.6466370  47.0986519  30.2737045
  30.5646381  48.6066513  30.1677036  30.7616367  47.8916550  30.6527042
  31.4766369  26.5606537  75.4557037  31.7206364  27.2476540  74.8357010
  30.5416374  26.6946526  75.6077042  31.4026375  26.6476536  75.4057007
  34.2526360  57.7136536  51.2517052  34.3776360  58.6616516  51.2157059
  35.0786362  57.3506546  50.9327049  34.3536377  57.7756538  51.2137032
   8.1576376  46.1156540  15.6007042   8.1226368  45.2056541  15.3027039
   8.7156372  46.5556526  14.9587040   8.2136374  46.0656548  15.5007038
  25.0496368  23.8186531  55.3727036  24.6346378  22.9556541  55.3467026
  24.6326370  24.3066540  54.6627045  24.9606380  23.7786541  55.2947044
  58.0126381  59.7176514  67.7727051  58.6886368  59.0476532  67.6677017
  57.3786354  59.3256531  68.3727036  58.0176353  59.6046524  67.8257065
  12.1296368  54.4946518  52.5147057  11.8606377  54.6536522  51.6097031
  12.9746370  54.0506516  52.4397049  12.1906376  54.4646530  52.4097023
  64.2506409  42.3466530  49.6817055  65.0106354  42.0936546  49.1587029
  63.5926361  41.6786537  49.4867058  64.2616348  42.2486534  49.6047058
   5.5596371  18.0186539   8.0077038   5.7096372  18.9616528   7.9417043
   5.7586374  17.8076534   8.9197044   5.5966372  18.0966530   8.0977039
  49.9836388  65.5766525  51.7277031  49.5536385  65.5456543  52.5817032
  50.8646355  65.2386551  51.8907051  50.0316391  65.5366516  51.8357048
  51.7986374  61.4206543  17.5247040  52.6256371  61.8856544  17.3997040
  51.1256371  62.0806541  17.3597050  51.8146362  61.5406532  17.4937038
   8.2026377  64.1046524   8.9287043   8.8076372  64.8446503   8.9857044
   7.5126371  64.4046555   8.3367043   8.1936369  64.2156525   8.8717041
  28.6926365  30.7596531  56.4987030  29.2426376  30.0036526  56.2937050
  29.2436371  31.5166531  56.3007050  28.8096371  30.7596531  56.4557037
  16.8756371  54.7176514  52.1867027  16.3746376  54.9746513  51.4127045
  17.7906380  54.7836533  51.9137039  16.9196377  54.7516518  52.0747032
  18.8316364  26.1806526   6.1807041  18.6376381  25.7096539   5.3697042
  18.4436378  27.0456524   6.0537043  18.7696381  26.2226524   6.0807042
  38.5436363  64.7016525  42.4947052  37.6556358  64.5806503  42.8327026
  39.0816383  64.8316498  43.2757034  38.5056381  64.7026520  42.6147041
  70.8996353  36.0236549  43.3197060  70.9396362  35.6826515  44.2127037
  70.6386337  36.9386520  43.4247055  70.8766403  36.0856514  43.4267044
  11.3296375  64.3086548  43.3457031  12.0156374  64.8866501  43.0107040
  11.0316372  63.8206520  42.5777054  11.3706369  64.3186569  43.2277031
  68.0786362  44.3126526  24.6507034  68.4826355  43.8736534  25.3987045
  68.5026398  43.9236526  23.8867035  68.1666336  44.2246513  24.6487045
   9.4436369  31.8256531  36.1017036   8.8436375  32.5706520  36.1447029
  10.2116375  32.1636543  35.6397057   9.4616375  31.9406528  36.0567055
  56.0146370  66.9666519  30.6587048  55.7056389  67.4906540  31.3967037
  56.3906364  67.6056519  30.0527039  56.0216370  67.0906525  30.6727047
  38.7676353  16.2936535  68.8767014  38.3396378  15.8336535  69.5987015
  38.0476379  16.5866528  68.3177032  38.6446381  16.2756538  68.8937073
  45.0706367  41.9786530  60.2257042  46.0206375  41.9596519  60.3377037
  44.8266373  42.8876534  60.4027023  45.1456375  42.0736542  60.2567024
  10.0326376  73.6646500  59.0747032   9.1896372  73.8836517  58.6797028
  10.6796370  74.0786514  58.5037041  10.0116367  73.7316513  58.9717026
   7.0026374  34.2676544  26.3627033   7.9326372  34.0676537  26.4667034
   6.6836371  34.3966522  27.2557049   7.0676370  34.2596550  26.4687042
  11.2236376  58.2906532  40.0287056  11.7346373  58.4086533  39.2277031
  10.3566370  58.0256538  39.7217026  11.1856375  58.2746544  39.9107056
  21.4956379  65.5316544  54.6317024  21.6366367  66.2146530  55.2877045
  22.2706375  64.9736557  54.6977043  21.5936375  65.5446548  54.7087059
  51.5206375  36.9236526  34.3007050  50.5986366  37.0836525  34.4997025
  51.9736366  37.0646515  35.1317024  51.4706383  36.9556541  34.4107056
  33.5926361  66.6646500  19.8967037  32.8766365  66.5666504  20.5247040
  33.2146378  67.1736526  19.1807041  33.4756355  66.7086563  19.8877048
  12.6566372  59.0676537  58.1177025  12.9406376  59.9216537  58.4457054
  11.8856373  59.2606544  57.5847054  12.6046371  59.1796532  58.0957031
  27.4526367  12.1086531  14.4317045  27.4596367  12.3096533  15.3677044
  27.7966366  12.8986530  14.0147038  27.4896374  12.2146530  14.4867039
  30.0216370  61.2716522  46.5727043  30.0216370  60.3546524  46.8467026
  29.2486382  61.6466522  46.9937057  29.9396381  61.2136536  46.6467056
  34.2836380  46.1686516  50.4507027  34.9846382  45.5176544  50.4957047
  34.4326363  46.6236534  49.6217041  34.3746376  46.1476517  50.3667030
  11.3176374   7.1916533  66.5297012  11.1846371   8.1166534  66.3237076
  12.1826372   6.9896531  66.1727066  11.3956375   7.2686534  66.4697037
  65.6916351  24.2256527  51.5837059  65.2326355  23.6156540  51.0067024
  66.0006409  23.6826534  52.3087044  65.6756363  24.1026535  51.5997047
  12.7806368  55.4026527  22.5357037  13.0656376  54.6356544  22.0387039
  13.1256371  56.1486549  22.0437050  12.8476372  55.4006538  22.4297047
  55.0566368  28.4316540  20.7187042  54.3996353  27.9866524  21.2547035
  54.6156387  29.2216530  20.4057045  54.9396362  28.4686527  20.7427044
  45.3906364  39.0356522   8.9117041  45.1536369  38.6386528   8.0737038
  46.3436356  38.9526520   8.9547043  45.4676361  38.9846535   8.8267040
  31.8646374  50.5986519  31.0537033  31.0506363  51.0966530  31.1237049
  32.3456383  51.0236549  30.3437042  31.8286381  50.6966515  30.9857044
  60.3846359   5.2016530  34.0477028  60.1616364   6.1116533  33.8487053
  60.7696381   5.2366533  34.9227028  60.4016380   5.3026533  34.1197052
  59.4136391   6.9066534  38.2967033  60.0156364   6.3676534  37.7837029
  59.9056358   7.1266532  39.0877037  59.5306358   6.8726530  38.3267059
  44.5486374  29.6736526  32.4597054  44.8636360  28.8256531  32.1467056
  45.3116379  30.2486534  32.4017029  44.6636391  29.6446533  32.4197044
  29.7346363  65.8356552   6.3707042  29.2396374  65.6436539   5.5747042
  29.1606369  65.5536499   7.0827041  29.6206379  65.7856522   6.3617039
  49.2876358  26.0976524  39.4917030  49.6316376  25.2096539  39.3897057
  49.4276390  26.3036537  40.4157028  49.3396378  26.0246525  39.5787048
   6.5996370  25.1186523   7.5467043   7.3766370  24.8566532   7.0537043
   6.5166373  26.0576534   7.3827043   6.6736374  25.1906528   7.4767041
  13.2216368   7.7466531  43.5987053  13.3296375   7.0066533  43.0007057
  14.1056376   7.9266534  43.9197044  13.3276377   7.6866531  43.5697060
  52.6596375  40.5316544  74.0227051  52.5056381  39.6296539  73.7417068
  52.5586357  41.0516548  73.2257004  52.6326370  40.4906540  73.9077072
  55.9756355  64.7486496  73.9147034  56.8026390  64.3466568  73.6477051
  55.8106384  65.4186554  73.2517014  56.0456390  64.7766495  73.8147049
  34.0566368  59.8556519  10.7827044  33.5196381  59.0636520  10.7917042
  34.2696381  60.0106544  11.7027044  34.0226364  59.7876549  10.8817043
  31.4776363  28.7956524  49.7957039  31.1746368  29.7026539  49.7607040
  32.1056366  28.7806530  50.5187035  31.5126381  28.8906536  49.8687057
  26.7106380  72.1076508  13.4727039  25.8386364  71.7886505  13.7057037
  26.8466377  72.8686523  14.0377045  26.6326370  72.1546555  13.5577040
  59.0626373  45.1976547  44.0547028  59.9696388  45.1946526  43.7497025
  58.9386368  46.0696526  44.4287033  59.1456375  45.2896538  44.0617027
  53.0466385  49.2116547  71.4237061  52.8056374  48.2976532  71.2707062
  52.8646355  49.3546524  72.3527069  53.0016365  49.1296539  71.5067062
  45.8736382  25.7846527  24.8587036  46.2846375  26.6146526  25.1017036
  46.5176353  25.3536530  24.2967033  45.9856377  25.8276539  24.8247032
  24.4506378  62.7716522  19.6117039  24.7236366  61.8626518  19.4877033
  23.5346375  62.7866516  19.3337040  24.3816376  62.6766548  19.5687046
  20.2436371  43.4386520  62.9027023  20.0636368  42.5566521  63.2287025
  21.0186367  43.3366547  62.3507042  20.3066368  43.3336525  62.8787041
  19.6806374  22.7646523   4.2757039  19.4526367  22.1376534   4.9627042
  19.3156376  22.3876534   3.4757042  19.6176376  22.6576538   4.2637043
  10.5866375  45.8156548  74.7147064   9.9796371  46.4536514  75.0917053
  10.0346375  45.0686531  74.4827042  10.4626369  45.8036537  74.7297058
  65.2166367  24.2066536  19.1947041  64.7056351  24.8126526  19.7327042
  64.8106384  23.3526535  19.3447037  65.1186371  24.1806526  19.2687035
   5.3416371  29.7846527  47.0237045   5.1746373  30.0856533  47.9167023
   4.6006374  29.2136536  46.8217049   5.2446370  29.7556534  47.0977058
  34.3796387  54.7936516  67.9107056  35.2176361  55.2356529  68.0477066
  33.9446373  55.3106537  67.2327042  34.4226379  54.8956528  67.8527069
  52.9776382  23.9366531  52.8187027  53.9146385  23.8636532  53.0027046
  52.5526390  23.6866531  53.6387024  53.0326385  23.9026527  52.9257050
  36.8906364  51.6716537  40.1537056  36.1026382  52.1396523  39.8777046
  37.5766373  51.9916534  39.5687027  36.8796387  51.7556534  40.0617027
  36.3866386  49.1176529  66.0827026  36.7656364  48.7466545  65.2857056
  36.8236389  48.6516533  66.7947006  36.4736366  49.0286522  66.0737076
  65.1926346  10.9186535  47.7987022  64.7626343  10.6776533  46.9787025
  64.5026398  10.8536530  48.4597054  65.0736389  10.8856535  47.7817039
  51.0886383  22.8426533  24.5477047  50.2206383  23.2456532  24.5637035
  50.9686356  22.0336533  24.0497036  50.9836388  22.7996540  24.4967041
  17.5316372  68.3676529  72.4187012  17.8806381  69.1606522  72.8237076
  18.2916374  67.7936554  72.3227005  17.6496372  68.3906555  72.4517059
  67.4586334  42.8236542  45.3767052  67.3146362  42.7526550  46.3197060
  68.0276337  43.5876541  45.2777023  67.5036392  42.8976517  45.4667053
  74.1296387  48.6776543  58.0437050  73.3136368  48.4756546  58.5007057
  74.2326355  47.9656525  57.4117050  74.0536346  48.5796547  58.0247040
  70.6196365  19.4316540  14.9087038  71.5466385  19.4876537  15.1407042
  70.3886337  18.5156536  15.0667038  70.6946335  19.3396530  14.9507046
  25.2116375  14.9676533  18.2367039  26.0526371  14.5556536  18.4347038
  24.9336376  14.5626535  17.4157047  25.2716370  14.8806534  18.1707039
  33.0316391  25.2006531  68.6757050  32.5956383  25.1186523  67.8267059
  33.2056389  26.1366539  68.7667007  33.0036354  25.2916527  68.5947037
  33.1316376  23.0656528  54.5967026  32.6836357  22.7126541  53.8277054
  32.6166382  23.8346539  54.8417053  33.0286369  23.1096535  54.5407028
  74.8616409  73.0986557  55.7777023  74.5516357  73.5986557  56.5337029
  74.7976379  72.1846542  56.0527039  74.8216400  73.0546570  55.8877029
  35.5886383  35.0766525  58.7587051  35.2396355  34.4456520  58.1297035
  35.0496368  35.8586540  58.6367035  35.4936371  35.0926514  58.6787033
  30.0146370   8.2916536  18.5537033  29.1676369   8.3956528  18.1207047
  29.9396381   7.4666533  19.0327034  29.9166374   8.2146530  18.5587044
  47.9406357  48.2366524  51.6047058  47.8446388  49.1436539  51.8967056
  48.6916389  47.9056549  52.0977058  48.0106354  48.2986526  51.6887054
  68.8746338  16.9026527  59.9687042  68.6106339  16.1326523  59.4647026
  69.7726364  17.0756531  59.6867027  68.9426346  16.8386536  59.8847046
  47.1796379   9.6666536  49.7417030  47.4916382  10.3046532  49.0997047
  47.5566368   8.8346529  49.4547043  47.2526360   9.6456528  49.6427040
  70.8776398  52.0686531  29.4837036  70.5406342  51.6266518  30.2637043
  70.8206406  51.4096527  28.7917042  70.8356400  51.9506531  29.4937038
  59.6126366  17.0156536  42.6017036  60.1536369  17.6396523  43.0857048
  60.0696373  16.1796532  42.6957054  59.7186356  16.9926529  42.6637039
  51.9666367  14.8516531  66.3357010  51.0956383  14.4546528  66.3457031
  51.8256378  15.7286530  65.9767075  51.8586388  14.9026527  66.2987061
  49.3776360  54.2816544  39.4577026  50.0516357  54.9606514  39.5007057
  48.9936371  54.2686539  40.3337059  49.4086380  54.3526535  39.5557022
   4.1426373  53.7376518  38.0357056   4.3026371  52.8926544  38.4557037
   4.7826371  53.7766533  37.3247032   4.2276373  53.6516533  38.0047035
  33.4766388  62.6006546  64.4537048  34.2536354  62.9386520  64.8977051
  33.1146355  61.9566536  65.0617065  33.5206375  62.5676537  64.5657043
  66.5796356  38.8656540  58.5917053  67.0776367  39.6806526  58.6557045
  65.9996338  38.9976540  57.8417053  66.5716400  38.9666519  58.5187035
  23.9086380  68.4216537  30.9247036  23.0296364  68.2926559  31.2817039
  24.4896374  68.3286514  31.6797047  23.8766365  68.3976517  31.0437050
  18.7346363  60.9956551  52.8557053  19.5356369  60.9526520  52.3337059
  19.0386372  60.9666519  53.7627029  18.8526363  60.9876518  52.8967056
  28.1426373  54.6386528  41.6007042  28.7446365  54.4306526  42.3147049
  28.1766376  55.5926514  41.5277023  28.2106380  54.7176514  41.6687050
  62.5596390  60.9986534  70.0117035  62.2396355  61.5506516  70.7247009
  62.1586380  61.3686523  69.2247009  62.4826355  61.0976524  70.0037079
  35.5706367  20.2456532  39.7867050  34.8346367  19.9256535  40.3077049
  35.2466354  21.0496540  39.3817024  35.4576378  20.2966537  39.7987022
  17.3906364  61.8266525  19.0347042  18.2626381  61.4516525  18.9117050
  17.5496368  62.7566528  19.1967049  17.5006371  61.8856544  19.0387039
  67.2586365  44.6536522   7.2037039  67.2206345  44.4416542   6.2717042
  67.9456406  45.3156548   7.2717042  67.3276367  44.7016525   7.1117039
  60.7816391  17.3346539  40.1257057  60.2596359  17.0046539  40.8567047
  60.2176361  17.2266541  39.3597031  60.6656380  17.2876530  40.1217041
  40.5576363  10.4586535  21.8417034  41.0686378  11.1226530  21.3777046
  39.7326355  10.4106531  21.3597050  40.5246353  10.5246534  21.7407036
  47.7856369  23.9456539  70.4677048  47.8766365  23.1946526  69.8817062
  46.9416389  23.8126526  70.8987045  47.7056389  23.8516541  70.4507065
  72.4356384  72.4246521  60.1887054  73.0976410  72.2696533  60.8627052
  71.6596375  71.9606552  60.5037041  72.4236374  72.3586502  60.2937050
  70.5246353  23.9336529  19.0557041  69.9846344  24.1766529  19.8077049
  70.5726395  24.7306538  18.5287037  70.4716339  24.0446529  19.0797043
  48.7156372  54.9266548   5.2297039  48.3406372  54.5626526   6.0317039
  47.9986382  54.8976517   4.5957041  48.5986366  54.8846550   5.2477040
  57.8686371  21.6756535   8.3927040  57.7206383  22.5696526   8.0827045
  57.5766373  21.6866531   9.3037043  57.8216362  21.7726536   8.4567041
  29.0606365  17.3876534  41.3087044  29.2196369  17.9706535  42.0507050
  29.2716370  16.5146523  41.6407051  29.1006374  17.3566532  41.4227028
   5.7716370  10.1546535  62.6177025   6.2596374   9.6476536  61.9687042
   6.2836370  10.9556532  62.7287025   5.8786373  10.1856527  62.5607033
  25.7236366   4.7736530  69.9637070  25.4816380   5.4286532  70.6187057
  26.3536377   4.2096534  70.4127045  25.7656364   4.7836533  70.0817032
  10.2376375  19.5286541  26.9987049  11.0256376  19.7276535  26.4927044
  10.3406372  20.0266533  27.8087044  10.3326368  19.6026535  27.0307045
   6.9696374  55.0946541  55.6997032   7.4186373  55.6646538  55.0757027
   6.0546374  55.1036530  55.4177055   6.9196372  55.1566544  55.6037025
  35.9876366  45.7676544  26.8057041  36.5526390  46.1296539  27.4887047
  35.1346359  45.6666527  27.2287045  35.9566383  45.7956543  26.9237041
  68.6856384  37.7316513  52.0877037  68.0946350  37.9976540  52.7917023
  68.1646347  37.8226547  51.2897034  68.5676346  37.7696533  52.0777054
  67.9016342  64.0836563  52.1817055  68.0816345  64.5276566  53.0107040
  68.4416351  63.2936516  52.2117043  67.9786377  64.0466537  52.2737045
   3.4016373  42.5386543  44.5277023   3.0536373  42.3646545  45.4027023
   4.3306370  42.3186531  44.5907059   3.4636371  42.4966545  44.6277046
  18.3686371  63.3086548   7.2057042  17.4956379  62.9256516   7.1157041
  18.9466381  62.5576515   7.3347039  18.3366375  63.1876526   7.2097039
  43.0006371  40.9406548  70.7947006  42.7336388  41.3476524  69.9707031
  43.7886391  41.4196548  71.0537033  43.0566368  41.0346527  70.7347031
  31.1106377  60.4226532  42.2887039  30.4276371  60.6216545  42.9287033
  30.6766376  59.8706551  41.6377029  30.9916363  60.3846550  42.2877045
  11.3076372  32.9246521   5.3467040  10.5376368  33.2836533   5.7877040
  11.4086370  33.4666519   4.5637040  11.2366371  33.0206528   5.3107042
  25.8586369  53.0206528   9.3657045  26.1806374  53.2606544   8.4967041
  24.9556370  53.3386536   9.3827038  25.7966366  53.0796547   9.2747040
  14.4046373  24.6376534  28.7507038  14.1266375  23.8496532  28.2837048
  13.6946373  24.8126526  29.3687038  14.2996368  24.5726528  28.7667046
  29.3226376  60.8316536   9.3567038  29.8366375  60.3376541   8.7177038
  29.9416370  61.0276527  10.0607042  29.4436378  60.7996521   9.3637037
  63.3036385  68.5626526  15.2747040  63.8406372  69.1536560  15.8027039
  62.6936378  68.1706543  15.8997040  63.2956390  68.5836563  15.3977041
  22.9896374  20.2706528  16.3257046  23.2996368  21.1486530  16.5467033
  23.1806374  19.7456532  17.1027050  23.0426369  20.3086529  16.4317036
  41.5566368  21.1716537  21.2927036  41.7236366  20.8126526  20.4217033
  40.8256378  21.7776527  21.1657047  41.4956360  21.1986523  21.1857033
  40.8846359  60.9666519  35.9777031  40.2106361  60.3466530  36.2587051
  41.0006371  61.5496521  36.7277031  40.8246384  60.9626541  36.0877037
  52.3366356  47.1056519  75.7697067  52.1766357  46.2376518  75.4007034
  52.9596367  47.5106544  75.1657028  52.3866386  47.0566521  75.6657028
  59.2666359  64.0176544  65.1347046  58.7376366  64.5606537  65.7197037
  60.0886383  63.8866539  65.6087036  59.2976379  64.0616531  65.2477036
  58.2326355  17.8776531  17.1937046  58.5686378  18.4876537  17.8507042
  57.5496368  18.3686523  16.7377033  58.1956367  17.9956532  17.2147045
  54.7826385  49.4396515  63.9827042  54.0986366  48.8436546  63.6787033
  54.7276382  50.1896515  63.3917046  54.7036362  49.4556541  63.8877029
  31.1526375  14.3226528  64.0347061  31.4016380  13.9676533  63.1817055
  31.4026375  15.2456532  63.9927025  31.2056370  14.3836536  63.9397049
  52.2786369  41.2516518  62.3207054  52.7156372  41.1306534  63.1637039
  51.4396362  40.8026543  62.4197044  52.2366371  41.1906548  62.4207039
  74.7646408   6.0456533   6.2327042  73.8426361   6.2796531   6.3447042
  75.2226410   6.5476532   6.9057040  74.7146378   6.1236534   6.3167043
  53.5676384  15.4186535  25.8957043  53.9056358  14.6496534  26.3547039
  53.0666389  15.0596533  25.1627045  53.5496368  15.2986536  25.8667049
  28.0726376  20.4126530  53.7167053  28.7576370  20.0696526  53.1417046
  27.3136368  20.5246525  53.1437035  28.0646381  20.3886528  53.5937042
   8.6306372  37.6616516  43.9077034   9.2886372  37.9296532  43.2677040
   7.9096370  37.3176537  43.3807030   8.6236372  37.6536522  43.7837029
  15.4246368  26.4056530  48.9717026  16.1546364  25.8106537  48.8017044
  14.7806368  26.1926537  48.2957039  15.4336376  26.3196526  48.8807030
  10.5426369  27.4066525  65.7117004  10.1596375  26.7046528  66.2377014
   9.8696375  28.0866528  65.6937027  10.4296370  27.4046535  65.7667007
  21.8726368  29.6376534  45.8937035  22.5366364  29.3606529  45.2617035
  22.3736382  30.0156536  46.6167030  21.9966373  29.6486530  45.9037056
  72.2976379  29.3596535  56.1867027  71.5976410  28.7976532  55.8517036
  72.1336365  29.4096527  57.1287041  72.2056351  29.3046532  56.2517052
  65.6566391  43.8686523   9.1257038  66.2996368  43.9826546   8.4257040
  64.8106384  44.0076523   8.6987038  65.6346359  43.8956528   9.0057039
  40.4786377  61.1556549  44.2497025  40.8996353  61.8786545  43.7837029
  39.5426369  61.2906532  44.1047058  40.4236374  61.2476540  44.1847038
  42.5606384  45.2456551  11.6277037  42.3686371  46.1816521  11.6877041
  43.4886360  45.1766548  11.8547039  42.6396370  45.3376541  11.6587038
  47.5536385  39.2746544  22.0117035  47.6036377  40.1436539  21.6127033
  46.6526375  38.9916534  21.8557034  47.4626389  39.3376541  21.9527035
   4.8726373  24.0506535  42.3017044   4.5286374  24.4296532  41.4927025
   4.2876372  23.3166523  42.4887047   4.7736373  24.0126534  42.2347031
  68.9426346  59.8996544  26.9507046  68.5446396  59.1916542  26.4427032
  68.2376404  60.5346527  27.0697041  68.8256378  59.8916550  26.9087048
   4.2426372  66.6166534  44.6187057   4.1116371  67.3666534  44.0387039
   3.6316371  65.9546509  44.2967033   4.1636372  66.6256561  44.5227051
  14.2626371  53.5026550  33.4787025  13.3906374  53.4626541  33.8717041
  14.2446375  52.8406525  32.7877045  14.1676369  53.4276543  33.4467049
  29.3696365  32.4796524   8.6997042  28.5766373  31.9736538   8.8767042
  30.0666370  31.8246536   8.6587038  29.3596363  32.3556519   8.7147045
   6.4596372  66.1306534  32.0677032   6.7396374  66.1896515  32.9807053
   6.0926371  65.2506561  31.9857044   6.4506373  66.0426559  32.1557045
  14.1456375   4.1406531   7.0187039  13.2906370   4.3586531   7.3897042
  14.3356371   3.2636533   7.3517041  14.0746374   4.0706530   7.0937042
  41.9116364  38.9896545  64.4627075  42.3436356  39.2176514  63.6397057
  41.2066383  39.6316528  64.5487061  41.8826370  39.0826530  64.3847046
  53.2596359  48.1376534   7.0937042  52.5556374  48.1476517   6.4447041
  53.3986359  49.0596542   7.3097043  53.1996384  48.2366524   7.0477042
  42.0216370   5.8726530  71.4597015  42.2756386   5.4766531  72.2937012
  42.8066368   6.3346534  71.1657028  42.1326370   5.8796530  71.5177078
  37.2776375  70.3226547  25.6697044  36.5246353  69.9666519  26.1397038
  37.7446365  70.8436508  26.3227043  37.2476387  70.3396530  25.7887039
  73.2776337  28.7416534  50.0497055  72.3896408  28.8586540  49.7107048
  73.1586380  28.5946541  50.9877052  73.1706390  28.7386532  50.1137047
  69.8226395  38.0786514  39.6117058  68.9796371  37.6906548  39.8457031
  69.7086334  38.3726540  38.7087059  69.7206345  38.0686531  39.5407028
  45.7316360  13.0366535  66.4447021  45.9236374  13.8006535  66.9887009
  45.6086388  12.3226528  67.0707016  45.7396355  13.0416536  66.5697021
   4.4146371  29.2736530  74.8487015   5.1116371  29.9266529  74.9097061
   4.8666372  28.4336529  74.9127045   4.5366373  29.2536526  74.8617020
  40.7006378  62.7356529  54.1317024  41.6396370  62.7376518  53.9437027
  40.5846367  63.4376526  54.7727051  40.7886391  62.8106537  54.1807022
  22.4446373   8.6486530  45.3147049  22.7546368   7.8726530  45.7807045
  23.2006378   9.2356529  45.2977028  22.5586376   8.6286535  45.3627052
  64.9706345  19.3086529  43.2707024  65.8236389  19.7346535  43.3577042
  65.0076370  18.8676529  42.4217033  65.0656357  19.3066540  43.1897049
  23.7456379   4.6626530  74.7907028  24.0246372   4.1156530  74.0557022
  24.3896370   4.4896531  75.4767075  23.8436375   4.5856533  74.7857056
  51.7886391  52.6926537  29.6117039  51.4276390  52.4496536  28.7597046
  52.2586365  53.5106544  29.4487038  51.7996368  52.7536545  29.5037041
   4.7776370  37.1186523  21.7657032   4.6986370  37.2026520  20.8147049
   4.1056371  36.4816513  22.0057049   4.6976371  37.0596542  21.6897049
  62.2386360  73.6426544  53.0397034  63.1906357  73.5406494  53.0157051
  61.9756355  73.2456512  53.8697052  62.3126373  73.5896530  53.1257057
  41.0266380  39.8616524  49.1447029  40.4836388  39.0886536  48.9887047
  41.2996368  40.1426544  48.2707024  40.9976387  39.8096542  49.0347023
  52.1656380  34.3856544  17.8177032  52.1226387  33.8746529  17.0097046
  51.4056358  34.0986519  18.3227043  52.0796356  34.3006516  17.7847042
  31.5246372  21.8996525  48.9517059  31.0236378  21.1346531  49.2357025
  32.4306374  21.6886539  49.1737022  31.5676365  21.7956524  49.0057030
  65.0366364  69.1386566  46.3147049  64.7976379  70.0646515  46.3447037
  65.9866409  69.1326523  46.4337044  65.1126404  69.2366562  46.3307037
  23.9766369  39.6716537  38.2117043  24.4756374  40.1546516  37.5527039
  23.2216377  39.3256531  37.7347031  23.9496365  39.6856537  38.0907059
  60.0996361  67.5086517  58.7807045  60.6196365  67.5906525  57.9817047
  60.7406387  67.3146515  59.4647026  60.2236366  67.4966507  58.7687035
  51.4306374  46.9406548  25.8827038  52.1646385  46.3276520  25.9217033
  51.6466370  47.5266533  25.1557045  51.5316391  46.9376526  25.8087044
  10.8366375  11.5136528  56.1977043   9.9636374  11.7856531  55.9127045
  11.2796373  12.3296528  56.4267044  10.7906370  11.6296530  56.1917038
  56.0516357  62.2646523  40.9087029  55.1966362  62.6946526  40.9017029
  55.9746361  61.5896530  41.5837059  55.9516373  62.2386551  40.9807053
  51.5056381  16.3646526  21.9347038  50.7256355  16.7596531  21.5457039
  52.1286354  16.3006535  21.2107048  51.4886360  16.3996525  21.8157043
  33.0556374  71.9206543  33.3837051  32.2806358  72.2206497  32.9087029
  33.2146378  71.0376511  33.0507050  32.9906387  71.8586502  33.2977028
  39.8956375  10.4566536  73.4757004  40.3356361   9.6616535  73.1747055
  40.6076355  11.0386534  73.7427063  40.0186386  10.4336529  73.4717026
  14.1076374  64.7606506  34.1087036  14.8996372  65.2176514  33.8247032
  14.3686371  64.3046570  34.9087029  14.2206373  64.7606506  34.1637039
  60.8336372  62.7566528  41.5987053  60.8206367  62.3746529  40.7207031
  60.8026390  63.7016525  41.4497032  60.8286362  62.8166542  41.4887047
  35.2976379  42.4756546  23.2127037  34.3746376  42.4206543  22.9637032
  35.5646362  41.5656548  23.3417034  35.2276382  42.3726540  23.1997032
  29.1976376  61.1436539  33.8257027  29.2856369  60.9996529  34.7687035
  29.9936371  61.6146545  33.5807037  29.2916374  61.1786537  33.9007034
  61.1216354   9.3366528  75.4477005  61.8716354   9.6666536  75.9437027
  60.4076385   9.9356527  75.6657028  61.1256371   9.4356527  75.5237045
  72.7236404  52.4946518  62.0087051  72.2956390  53.3506546  61.9947052
  73.0686340  52.3846550  61.1227036  72.7146378  52.5736542  61.9127045
  25.8916378   5.0276532   4.6077042  25.9136372   5.9706531   4.7727041
  25.4776363   4.6586533   5.3877039  25.8506374   5.0886531   4.7087040
  36.7886391  66.1946564  59.1417046  35.9376373  66.4946518  58.8217049
  36.5836372  65.4476547  59.7027054  36.6766357  66.1466522  59.1667023
  65.8286362  36.8666534  21.9537048  65.4776382  36.0986519  22.4037037
  65.4446335  37.6116524  22.4167042  65.7496338  36.8636551  22.0507050
   9.0806370  18.7616539  17.2527046   8.5116367  18.5206528  16.5217037
   8.4896374  18.8276539  18.0037041   8.9566374  18.7426529  17.2557049
  37.6986389  47.6526527   3.5477040  38.6436386  47.6746521   3.6997042
  37.3226357  48.0926514   4.3097043  37.7596359  47.7016525   3.6447041
  31.9506378  35.5136528  19.3177032  31.6336365  35.4376526  18.4177036
  31.2366371  35.9446526  19.7877045  31.8406372  35.5516548  19.2717037
  68.5586395  55.5286522  33.0117035  68.2026367  56.1056519  33.6867027
  69.4816360  55.7756538  32.9487038  68.6196365  55.6166534  33.0767059
   4.5156374   6.8856530   8.5327044   4.9156370   6.0686531   8.8287039
   4.4766374   7.4326534   9.3167038   4.5536370   6.8576531   8.6477041
  69.7286377  19.5426540  30.5927048  68.8796387  19.3836536  30.1817036
  70.0926361  18.6686535  30.7367039  69.6766357  19.4326534  30.5647049
  70.3676376  65.9806519  25.7517033  70.6436386  66.6446533  26.3837032
  69.8776398  66.4686508  25.0907040  70.3446350  66.1036530  25.7487049
   9.1936369   6.7326531  24.4807034   9.9026375   6.4486532  23.9047050
   9.4896374   6.4966531  25.3597050   9.3006372   6.6776533  24.5127048
  29.6486378  10.0846529   5.4137039  30.3446369   9.7316532   5.9667039
  29.4126377   9.3596535   4.8337040  29.6976376   9.9696531   5.4107041
  60.9926376  27.0966530  34.1387024  60.5846367  27.6716537  34.7857056
  61.2786369  26.3346539  34.6417046  60.9796371  27.0766525  34.2617035
  39.1446381  29.3796539  31.5477047  40.0236359  29.0006523  31.5337048
  38.5936356  28.6946526  31.9267044  39.1796379  29.2666531  31.5867043
  56.3026390  34.6766548  25.7817039  56.6176376  34.2106514  26.5557041
  57.0966377  34.8926544  25.2927036  56.4206390  34.6506538  25.8117046
  16.8136368  20.8086529  26.1527042  16.2936363  20.2696533  25.5577049
  16.8056374  20.3286533  26.9807034  16.7576370  20.7006531  26.1777039
  69.0456390  54.4536514  63.4477043  68.4536362  53.8256531  63.8627052
  69.7836380  54.5236549  64.0537033  69.0616379  54.3946533  63.5567055
  29.8806381  49.4736519  20.2917042  30.7486382  49.5766525  19.9017048
  29.3646374  50.1886520  19.9207039  29.9186363  49.5606537  20.2107048
  64.1326370  20.0186539  46.7657051  63.4076385  20.5546532  46.4437027
  64.8976364  20.3376541  46.2877045  64.1366348  20.1096535  46.6797028
  19.3616371  20.5306530  58.0977058  19.8366375  20.8926525  58.8457031
  18.6906376  19.9706535  58.4887047  19.3406372  20.5096531  58.2197037
  60.5706367  64.9616547  52.6677055  61.3876381  64.5396500  52.9347038
  59.8826370  64.3956528  53.0187035  60.5846367  64.8566513  52.7337036
  70.2366409  37.1456528  10.9847040  69.5106354  37.4616547  11.5227041
  70.1616364  36.1926537  11.0157042  70.1506348  37.0776520  11.0447044
  54.7546387  29.6266537  33.9987030  54.3186378  29.2986526  33.2117043
  54.1956367  29.3406525  34.7197037  54.6486359  29.5616531  33.9917030
  69.6336365  62.1666527   7.9367042  69.7656403  61.6566544   8.7367039
  70.4396362  62.6736526   7.8407040  69.7336349  62.1656532   8.0117044
  17.8326378  13.6766529  68.2777023  18.7686367  13.7526531  68.0927048
  17.4046364  14.0416536  67.5027008  17.8866367  13.7236528  68.1757050
  26.9036369  58.6826515  38.6727028  27.1056366  59.4046516  39.2687035
  27.5766373  58.7366524  37.9947052  26.9976368  58.7656517  38.6647034
  56.6746368  26.8296528   8.9277039  56.2036362  27.6416531   9.1157045
  57.3516388  27.0856533   8.3007040  56.6966362  26.9436531   8.8817043
  50.4006386  15.4426537  38.2137032  50.4576378  14.9836531  39.0517044
  51.1016388  16.0936527  38.2487030  50.4816360  15.4626532  38.3067055
  16.2136364  72.8116531  67.7977066  17.1006374  73.1726532  67.8147049
  16.3126373  71.9516525  67.3907013  16.3186378  72.7586517  67.7557068
  36.1926384  23.2246532  23.2127037  35.9996376  24.1566525  23.3147049
  36.9956360  23.0906525  23.7157040  36.2576370  23.3096523  23.2777042
  55.9206390   8.5906534  71.4017029  56.4526367   7.7986531  71.3247070
  55.3356361   8.4156532  72.1377029  55.9156380   8.4876528  71.4717026
  35.1756363  27.4236526   7.8827043  35.3886375  28.3436527   7.7267041
  35.8986359  26.9396534   7.4847040  35.2756386  27.4706535   7.8237042
   5.0136371  71.8206558  75.4897003   4.1056371  71.5556564  75.6347046
   4.9696374  72.4356537  74.7577057   4.9116373  71.8586502  75.4277039
  21.5936375  60.2486534  21.9987049  22.1196365  61.0486526  21.9787045
  20.6906376  60.5536537  21.9047050  21.5536366  60.3666534  21.9867039
  17.6086369  60.3436546  24.9797039  17.0286369  59.7616539  24.4877033
  18.4776363  59.9556541  24.8807049  17.6386375  60.2406540  24.9167042
  48.0226364  25.0476532  48.0787048  48.7406387  24.4146538  48.0777054
  47.5436363  24.8686523  47.2697029  48.0476379  24.9616528  47.9927025
  31.7976379  15.4116535  22.5067043  31.8706379  14.8666534  23.2897034
  30.9526367  15.1726532  22.1257038  31.7156372  15.3286533  22.5497036
  30.0496368  44.3926544  68.3357010  30.7476368  44.2446518  68.9747009
  29.9126377  45.3396530  68.3467026  30.1096363  44.4776535  68.4047012
  34.6796379  29.8326530  30.5417042  34.4096375  29.1046524  31.1017036
  33.8576355  30.2296524  30.2527046  34.5626373  29.7976532  30.5697041
  44.6876373  65.7666550  43.6547050  45.0006371  66.2926559  42.9177055
  45.1526375  66.1186523  44.4137039  44.7706375  65.8606567  43.6567039
  58.5666389  23.9126530  75.9327011  57.6236382  24.0086536  75.7977066
  58.9586372  24.5656528  75.3527069  58.5076370  23.9926529  75.8557053
  14.5356369  51.0406532  16.8607044  14.2846375  50.8396530  15.9597044
  13.7386370  50.8926544  17.3697033  14.4236374  51.0036545  16.8187046
  28.2856369  38.2276535  45.7497025  28.5116367  38.2656517  46.6787033
  27.3286381  38.2396545  45.7347031  28.2076378  38.2326546  45.8467026
  74.8136368  72.8546524  12.8007040  74.9866409  73.7216568  13.1677036
  74.2066345  72.4486542  13.4197044  74.7676392  72.9036560  12.9057045
   8.0356369   9.5986528  21.2487049   8.6456375  10.0016537  21.8657036
   7.1786370   9.9456530  21.4967041   8.0086374   9.6786528  21.3407040
  66.3586349  24.0516529  23.9207039  66.3166351  24.3656540  24.8237038
  67.1276398  23.4816532  23.9007034  66.4366379  24.0236530  24.0147038
  38.4106369  39.2286530  35.4177055  37.7646370  39.9356537  35.4217033
  38.3586388  38.8626518  34.5347023  38.3356361  39.2646523  35.3237038
  66.3326340  62.2666550  73.5377045  65.7526398  62.0636520  72.8037033
  65.7926407  62.7866516  74.1327057  66.2126389  62.3006516  73.5227051
  68.6496353  37.1946526  20.6467037  68.4876404  37.3896523  19.7237034
  69.5996399  37.2626534  20.7427044  68.7336349  37.2226524  20.5587044
  44.2256355  39.9726524  33.6287041  43.7256355  39.9426537  34.4447060
  43.8516388  40.7096519  33.1457024  44.1326370  40.0476532  33.6647034
  55.4416389  68.1776505  66.6957016  54.9006386  68.5856552  66.0197067
  56.3416367  68.3356552  66.4107056  55.4796371  68.2376556  66.5927048
  25.1656380  34.1066513  53.6367035  24.7066364  34.5566521  54.3457031
  25.8746376  33.6336517  54.0727043  25.1926365  34.1046524  53.7587051
  40.0046387  25.8266525  74.1387024  39.3416367  25.8216534  74.8297043
  40.5916367  26.5436535  74.3767014  39.9966354  25.9026527  74.2377014
  59.1606369  14.1316528  15.9077044  59.3376389  13.9526529  16.8317032
  59.3776360  15.0576534  15.7977037  59.2026367  14.2116528  15.9947042
  21.7966366  71.0706558  61.8827057  21.0766373  70.9496536  62.5007057
  22.5606365  71.2356567  62.4347038  21.8016376  71.0756531  62.0077057
  64.1306381  64.2306519  12.0617037  64.2666397  63.4126549  12.5377045
  63.3326378  64.5996552  12.4407043  64.0596390  64.1826553  12.1527042
  41.9496384  36.9596519  39.1037025  42.2766380  36.1166534  38.7867050
  41.5746384  36.7636528  39.9617043  41.9446373  36.8486519  39.1617050
  12.2986374  61.2216530  39.9017029  12.1686373  60.4176521  40.4057045
  13.0486374  61.6456528  40.3177032  12.3646374  61.1806526  39.9997025
  17.1356373  12.9466534  61.0737038  17.5026379  13.0836535  61.9477043
  16.1906376  13.0416536  61.1937027  17.0746365  12.9716530  61.1797028
  39.7326355   6.8886533  35.4287033  40.2396355   6.2206531  34.9687042
  39.0996361   6.3936534  35.9487038  39.7196388   6.7646532  35.4357033
  56.8046379  51.1016541  73.5947037  56.8916359  52.0136528  73.3167038
  56.2776375  50.6916542  72.9097061  56.7576370  51.1556549  73.4927063
  18.8426380  33.0896530  74.8887024  18.2616367  33.7086525  75.3317032
  19.1066380  32.4756546  75.5737076  18.8086376  33.0906525  75.0087051
  28.0276375  25.4486523  67.6657028  28.4956379  25.9856529  68.3057022
  27.1296368  25.7786541  67.6867065  27.9816380  25.5406532  67.7357025
  63.5606384   8.4316530  13.8667040  63.1016388   7.5916533  13.8487043
  64.0846405   8.4356527  13.0657043  63.5676384   8.3426533  13.7797041
  27.0546379  65.3616562  39.6307030  27.6826363  64.7146530  39.9517059
  26.3936367  65.4156494  40.3217049  27.0506363  65.2986526  39.7387047
  28.3666363  50.9636536  69.5667038  27.6776371  50.3956528  69.2207031
  28.9056377  51.1756516  68.8047028  28.3506374  50.9256516  69.4487076
  12.2966375  58.8686523  44.9417038  12.9276371  58.1636543  45.0897026
  12.5426369  59.2356529  44.0927048  12.3896370  58.8326530  44.8667030
  26.5876369  13.6096535  70.8167038  26.2806377  13.7676535  69.9237061
  25.7876377  13.5656528  71.3407059  26.4696369  13.6216536  70.7767029
  12.3166370  30.6106529  61.1687050  13.0636368  30.8946533  61.6947060
  12.3136368  29.6566525  61.2527046  12.3956375  30.5396538  61.2337036
   3.5796373  14.5386534  16.1187038   4.2856374  13.8926535  16.1157036
   3.4216373  14.7176533  17.0457039   3.6376371  14.4886532  16.2167034
  30.8036366   8.9456530  68.5667038  30.7356377   9.3446531  69.4337006
  31.5776367   9.3506536  68.1767044  30.8786373   9.0306530  68.6177063
  11.8376369  19.8526535  75.0777054  12.5016375  19.5736523  74.4467010
  11.0366373  19.4146538  74.7907028  11.8236370  19.7756538  74.9797058
   6.7786374  21.5826530  10.2797041   6.9766374  21.4026527  11.1987038
   6.9696374  22.5136528  10.1717043   6.8196373  21.6626530  10.3667040
  20.1976376  31.2586536  17.2467041  21.0416374  31.0186539  16.8647041
  20.4146366  31.8996525  17.9237041  20.3106365  31.3016529  17.2777042
  18.0586376  41.6106529  72.1557007  17.4226379  41.9586525  71.5317078
  18.3836365  42.3806534  72.6217041  18.0256367  41.7296524  72.1387024
  36.1016388  64.5856552  34.2647057  36.4116364  65.4906540  34.2517052
  35.4626389  64.5606537  34.9777031  36.0666389  64.6796570  34.3397026
   7.0766373  26.5376530  52.3537025   7.9896374  26.4066525  52.0987053
   6.8346372  27.3746529  51.9577026   7.1476374  26.6126537  52.2847023
  25.6396370  29.1356525  65.9507065  25.6686363  29.0496540  64.9977036
  24.9316368  29.7586536  66.1137009  25.5676365  29.1926537  65.8667068
   5.8766370  62.7116547  70.6987076   5.6076374  63.4036522  71.3037033
   6.0936370  63.1726532  69.8887024   5.8706374  62.8346519  70.6767044
  53.6696358  45.9366531  68.0557022  53.2266388  46.5406532  67.4607010
  54.0966377  45.3016548  67.4797058  53.6676369  45.9336548  67.9307022
  12.3326368  24.2946529  38.4647026  13.1546373  23.8826523  38.7337036
  11.8366375  24.3936539  39.2777023  12.3676376  24.2606525  38.5807037
  35.8116379  35.0966530  23.7747040  35.0746384  34.5086517  23.9397049
  36.4116364  34.5836525  23.2337036  35.7966385  34.9796524  23.7347050
  16.9076366  55.2456551  27.9097042  17.7286377  54.7696533  28.0307045
  16.5746365  54.9376526  27.0667038  16.9596367  55.1616516  27.8327045
  49.6106377  48.4726524  57.3357048  48.7186356  48.4586525  56.9887047
  50.1696358  48.4126549  56.5617027  49.5756378  48.4646530  57.2167053
  25.2356377  68.4286499  61.8487053  26.0706367  68.1126556  61.5047035
  25.4746380  69.1486511  62.4327049  25.3506374  68.4716568  61.8747025
  64.1486359  43.4426537  18.6707039  64.6256409  42.6226540  18.7997036
  63.5146370  43.2446518  17.9817047  64.1316376  43.3336525  18.6107044
  28.3846378  21.2836533  14.7027044  28.6236382  20.9556541  13.8367043
  28.0666370  20.5126534  15.1717043  28.3756371  21.1666527  14.6607037
  12.0586376  15.0676537  50.7727051  11.5896368  15.8696527  50.5447044
  12.2136374  14.6336536  49.9337044  12.0246372  15.1066532  50.6597023
  73.2696381  62.8836517  17.3177032  73.2126389  62.7876549  16.3677044
  73.1596375  63.8226547  17.4707050  73.2516403  62.9736519  17.2327042
   7.1066370  34.0906525  43.0177040   6.4956374  33.6736526  42.4107056
   7.4046373  33.3796539  43.5847054   7.0736370  33.9706535  43.0137024
  14.3916368  66.8306503  46.6337051  14.7886372  67.0946503  47.4637032
  13.4596376  66.7436523  46.8317032  14.3346376  66.8496552  46.7437057
  39.4446373  40.1376534  26.8937035  40.2016373  40.5356522  26.4627037
  39.6206360  39.1976547  26.8677044  39.5436363  40.0796547  26.8447037
  68.6646347  34.3246536  23.8617039  68.6466370  35.2756538  23.7597046
  67.8426361  34.0266533  23.4727039  68.5756378  34.3936539  23.8087044
   8.0286369  51.6926537  15.1257038   7.9586372  52.5846519  14.7847042
   7.2966371  51.6116524  15.7367039   7.9426370  51.7796516  15.1547041
  70.4876404  66.3016510  44.4817047  70.9746399  67.1246567  44.5117035
  69.5806351  66.5656509  44.3257027  70.4426346  66.4176559  44.4677048
  10.9286375  49.8796539   6.0837040  11.3426371  49.0436516   6.2967043
   9.9966373  49.6736526   6.0097041  10.8736372  49.7686539   6.0987043
  13.3456373  66.6686554  22.5117035  13.9606371  66.7676544  23.2377033
  13.6806374  65.9226532  22.0137043  13.4466372  66.5996552  22.5357037
  74.2106400  68.8236542  14.8237038  73.6626358  68.2816544  14.2557039
  75.0556335  68.3736496  14.8407040  74.2426376  68.7176514  14.7647038
   4.5276370  67.2436523  68.8347015   5.1116371  66.5276566  68.5827026
   4.8416371  67.9966507  68.3337021   4.6236372  67.2476501  68.7547073
  63.2146378  21.3986530  43.1277046  62.9616356  21.2726536  44.0427055
  63.7126389  20.6116524  42.9067039  63.2406387  21.3016529  43.2017059
  30.2566376  36.5696526  27.5497036  29.6496372  37.2746544  27.7747040
  30.5536366  36.7826538  26.6647034  30.2236366  36.6676521  27.4787045
  70.6106339  35.3296547  64.0677032  69.8726349  34.7866516  64.3457031
  71.3826370  34.7926521  64.2437057  70.6136398  35.2136536  64.1157074
  59.2316360  44.8266525  54.9537048  59.8276367  45.0206528  54.2297058
  58.4006386  45.2236519  54.6927032  59.2066383  44.8896523  54.8487053
  37.5956383  32.5946541  22.9377041  36.9676361  31.8856525  22.7997036
  38.2756386  32.4436531  22.2817039  37.6016388  32.5026550  22.8527050
  53.2866364  44.9686546  26.1797047  52.8826370  44.3556519  25.5657043
  52.8296356  44.8146515  27.0067043  53.1946373  44.8866539  26.2017040
  64.8716354   4.6846533  21.2967033  65.5696335   5.3116531  21.1067047
  64.3446350   4.6636534  20.4987049  64.8896408   4.7496533  21.1917038
  34.1746368  32.2726517  58.6387024  33.7406387  32.5726547  57.8397026
  33.8066368  31.4036541  58.8007050  34.0886383  32.2126541  58.5707054
  29.1876373  73.3926544  36.2397041  29.1216373  72.5916519  36.7597046
  29.2326374  73.0876541  35.3337059  29.1856365  73.2746506  36.1987038
  63.7096367  64.9526520  52.1377029  63.4646378  64.1346512  51.7047043
  63.9046364  65.5546570  51.4197044  63.7046356  64.9296570  52.0147057
  46.5236359   5.8306532  45.3227043  46.7756386   6.6676531  44.9317055
  47.3476372   5.4556532  45.6357040  46.6386375   5.8796530  45.3147049
  52.8576355  43.2086525  60.1557045  52.7476387  42.3996544  60.6547050
  52.2506371  43.8256531  60.5637054  52.7816391  43.1886520  60.2527046
  36.2626381  54.2476540  71.0697021  36.8066368  54.4106522  70.2987061
  35.6786385  53.5376549  70.8047028  36.2586365  54.1896515  70.9587021
  68.0306396  52.2086525  20.0867043  68.8366394  52.0056534  19.6117039
  68.2816391  52.1726532  21.0097046  68.1436386  52.1836548  20.1347046
  62.3396378  14.2666531   9.1457043  61.8126373  14.1606531   8.3537045
  61.7006378  14.4496536   9.8357038  62.2146378  14.2746534   9.1347036
  63.3016357  70.1156540  19.2597046  64.0336380  70.1706543  19.8737049
  63.3546371  69.2286530  18.9027042  63.3856354  70.0266495  19.2867050
  26.3166370  59.3416519   6.6807041  26.0126381  60.1416550   6.2517042
  25.5386372  58.9966545   7.1207042  26.2006378  59.3896523   6.6817040
  72.9366379  16.0166531  38.3177032  72.4756393  15.3116531  37.8637047
  73.1516342  16.6456528  37.6287041  72.9106369  16.0076523  38.1957054
  34.2526360  35.3326530  52.3487053  33.5666389  35.9926529  52.2507057
  34.4246368  35.0306549  51.4567032  34.1976357  35.3706551  52.2427025
  27.0586376   9.8596535  32.6327057  27.5766373  10.5776529  32.9967041
  26.1526375  10.0896530  32.8357048  27.0176373   9.9606533  32.6927032
  37.7476387  15.8836536  12.5617037  37.2626381  15.9146528  13.3867044
  38.5406380  16.3936539  12.7307043  37.7806358  15.9406528  12.6677036
  73.7796402  34.0876541  70.5827026  73.1796341  33.3416519  70.5947037
  74.0076370  34.1966515  69.6597061  73.7406387  34.0196533  70.4857025
   5.3026371  46.3576546  49.0827026   4.9196372  47.2346535  49.1087036
   6.2166371  46.5026550  48.8387032   5.3586373  46.4666519  49.0587044
  26.4936371  65.3736496  26.5847034  25.7506371  64.9846497  27.0477047
  26.0956364  65.8766556  25.8737049  26.3716373  65.3856506  26.5587044
  18.2436371  25.7846527  10.1187038  19.0246372  26.3306541  10.2107038
  17.6146374  26.3426533   9.6617041  18.2596378  25.9026527  10.0797043
  67.5906372  73.1006546  59.2147026  67.5706406  73.4136505  60.1187057
  68.5016403  73.2086563  58.9437027  67.6856384  73.1456528  59.2827034
  66.9716339  39.9856529   5.0417042  67.0016403  39.2326546   5.6327043
  66.9956360  40.7466545   5.6227040  66.9776382  39.9866524   5.1667042
  63.0226364  15.1776533  49.8417053  63.9196358  15.4556532  50.0247040
  62.6216354  15.0766535  50.7047043  63.0756378  15.1966534  49.9527054
  37.1946373  53.1476517   5.2697039  36.4276390  53.5166550   4.8337040
  37.9066391  53.2636528   4.6407042  37.1896362  53.1996536   5.1567039
  10.8676376  51.4896545  27.2027035  11.0216370  50.5706520  26.9847050
  10.2026377  51.7756538  26.5767040  10.8126373  51.4226532  27.1127033
  29.1336365  66.2166519  48.3927040  29.9036369  66.4516525  47.8757057
  28.6156368  65.6586533  47.8117027  29.1606369  66.1816559  48.2757034
  43.4376373  64.2546539  40.4047050  43.2686386  65.0626526  40.8897057
  43.1076355  64.4296570  39.5237045  43.3846359  64.3596497  40.3627052
  14.0076370  61.7556534  21.5797043  14.3706369  62.5646515  21.9417038
  14.7746372  61.2426529  21.3237038  14.1286373  61.7876549  21.5907040
  57.9206390  62.7556534  67.5827026  58.5586357  62.7356529  68.2957077
  57.8506355  61.8436546  67.2987061  57.9806366  62.6556549  67.6287079
  67.6916351  26.7596531  21.9747047  67.8066406  27.6406536  21.6197033
  66.7776337  26.7316532  22.2567043  67.6066360  26.8506527  21.9677048
  23.5506363  54.5156517   9.6757040  23.4756374  54.2666550  10.5967045
  22.6806374  54.3496513   9.3117037  23.4496365  54.4716530   9.7347040
  72.2366409  37.2326546  34.0987053  72.8266373  36.9086533  34.7787056
  72.2986374  38.1856537  34.1627045  72.3056335  37.2996521  34.1787033
  45.4616356  51.9706535  12.6307039  44.5226364  51.8046532  12.5577040
  45.5256386  52.9036522  12.8367043  45.3686371  52.0526543  12.6457043
  38.2086372   6.6406531  66.0347061  38.8176384   6.6336532  66.7727051
  37.5846367   5.9426532  66.2327042  38.2066383   6.5656533  66.1347046
  73.3566360  26.2236538  57.3687057  73.7966385  26.9126530  57.8667030
  72.5566406  26.6366539  57.0437050  73.3186340  26.3406525  57.3877029
  11.6416368   7.4216533  47.9867058  11.3886375   7.9886532  48.7157059
  12.5966368   7.4806533  47.9577026  11.7166376   7.4886532  48.0617027
  40.0346375  47.8616524  64.9937057  39.1556358  47.8776550  64.6147003
  40.1716385  46.9486542  65.2447052  39.9556389  47.7666550  64.9807053
  34.6656380  57.6656532  53.9017029  34.3136368  57.5776520  53.0157051
  35.4856377  58.1456528  53.7867050  34.7156372  57.7076530  53.7947044
  13.1596375  14.3316536  12.2207041  12.6906376  14.6596537  11.4527044
  12.5326376  13.7516537  12.6527042  13.0426369  14.3046532  12.1847038
  24.3496380  27.2426529  40.8337059  24.2536373  28.1916523  40.7517052
  23.6496372  26.9816532  41.4327049  24.2646370  27.3156528  40.8887024
  73.9156342  66.3226547  64.1527023  73.6946335  66.0146561  63.2737045
  74.5106354  67.0576553  64.0077057  73.9556351  66.3676529  64.0437012
  31.4106369  63.8476524  12.6697044  31.6816368  64.1716537  13.5287037
  30.4556370  63.7966537  12.7237043  31.3376369  63.8766518  12.7667046
  40.7526360   7.8506532   9.8997040  39.8886375   8.0166531  10.2767038
  41.1656380   8.7136536   9.8557043  40.7046356   7.9606533   9.9347038
  13.2286367  21.9766541  48.2227058  14.0756369  22.4216537  48.2327042
  12.5976372  22.6576538  48.4567032  13.2516375  22.0966530  48.2487030
  10.0626373  33.5806541  26.7257042  10.0406370  33.3996544  27.6657047
  10.3566370  32.7596550  26.3307037  10.0916376  33.4736519  26.7837048
  30.0086365  42.7486534   8.6677036  29.0666370  42.6806526   8.5157042
  30.1576366  43.6796532   8.8317041  29.9246368  42.8406525   8.6697044
  73.8236389  51.3266525   5.8837042  73.5516357  50.4196548   5.7417040
  74.6976395  51.2576523   6.2677040  73.8876343  51.2226524   5.9097042
  70.2706375  53.3846550  13.8887043  70.0506363  52.4836540  14.1257038
  71.2256393  53.4226532  13.9497042  70.3496399  53.2926521  13.9197044
   5.0906372  17.8666534  16.7237034   5.6626372  17.4166527  17.3467045
   5.1796374  17.3656540  15.9127045   5.1616373  17.7646523  16.7037048
  64.2646408  26.7256527  15.4177036  64.5676346  26.1286526  16.1007042
  64.6326370  27.5756531  15.6607037  64.3356400  26.7526531  15.5167046
   6.1746373  39.3926544   8.0827045   6.2666373  38.6336517   7.5067043
   5.9436374  40.1126518   7.4967041   6.1596370  39.3886528   7.9587040
  73.3636398  23.4186535  26.2587032  73.3226395  22.7606525  25.5647049
  73.1046371  24.2346535  25.8317032  73.3316345  23.4356537  26.1397038
  36.0226364  23.8756523  41.4787025  35.9836388  23.7496529  42.4267044
  35.1146355  23.7916527  41.1877060  35.9216385  23.8536530  41.5487022
  25.8776379  58.8236542  44.7467041  25.3636379  58.5096550  44.0037041
  26.7816372  58.5996513  44.5247040  25.9196377  58.7666550  44.6437035
   8.9906368  59.8116531   6.0137043   8.4626369  60.5776520   5.7897043
   9.8916368  60.0796547   5.8357043   9.0306368  59.9216537   5.9707041
  56.6326370  12.4706535  66.0107040  56.8496361  13.0616531  66.7317047
  55.6806374  12.5306530  65.9297028  56.5546379  12.5396528  66.0797043
  13.8936377  60.4366531  32.2747040  13.1926374  61.0846519  32.2107048
  14.2596369  60.5646515  33.1497040  13.8586369  60.5196533  32.3607025
  14.2966375  53.1276550  13.2667046  15.1326370  53.5496521  13.4647045
  14.2546368  53.1166534  12.3107042  14.3806372  53.1716537  13.1857042
  63.2416382  53.3476524  70.4007034  63.5146370  53.7516518  71.2247009
  63.4246368  52.4156532  70.5197067  63.2906380  53.2916527  70.5017014
  65.7296371  63.4416542  30.7987041  66.4286346  62.7876549  30.7797050
  65.5246353  63.6006546  29.8767033  65.7826385  63.3886528  30.6987038
  15.1586370  49.0856514   6.7157040  14.8276377  48.8776550   5.8417039
  15.3956375  48.2376518   7.0907040  15.1486368  48.9726524   6.6627040
  10.5666370  39.2076530  61.0917053   9.7366371  39.1196518  60.6217041
  10.3586369  39.7646523  61.8417053  10.4556370  39.2576523  61.1217041
  66.5076370  14.9436531  34.7697029  67.2996368  15.3076534  34.3757057
  66.7486343  14.0486536  35.0097046  66.6176376  14.8866529  34.7527046
  14.6826372   7.5956531  17.4217033  15.5896368   7.8636532  17.2717037
  14.3606377   7.3456531  16.5557041  14.7446375   7.5976534  17.3137035
  50.6966362  56.6246529  45.9337044  49.7716370  56.7536545  45.7237053
  50.7246361  55.7776527  46.3797035  50.6016388  56.5476532  45.9587059
  71.3066406  22.1996536  29.1887035  70.3756409  22.2536526  29.4017048
  71.6536407  23.0636539  29.4097042  71.2446365  22.2976532  29.2347050
   8.0596371  50.4776535  28.1567039   7.1726370  50.1296539  28.0657043
   8.0956373  51.2056541  27.5367050   7.9686370  50.5186539  28.0817032
  38.8556366  24.1356525  41.8427048  39.3586388  23.4536533  42.2877045
  39.3366356  24.9436531  42.0227051  38.9606361  24.1496525  41.9087029
  28.0606365  17.5326538  46.5557022  28.9766369  17.7586536  46.7167053
  28.0996380  16.7476540  46.0107040  28.1626377  17.4736538  46.5147057
  73.2746353  68.6556549  25.9057045  73.8486404  69.3646545  26.1957035
  73.7766342  67.8576508  26.0727043  73.3896408  68.6456528  25.9547043
  57.4316368  12.5416536  51.0247040  56.9766388  12.0926533  50.3127060
  57.7856369  13.3346529  50.6207047  57.4216385  12.5786533  50.9057045
  38.7086372   5.0026531  53.5177040  38.3126373   4.1886530  53.8277054
  39.6076355   4.9716530  53.8457031  38.7626381   4.9126530  53.5857048
  43.5166359  72.3226547  74.2037048  43.6006355  71.4536514  73.8107071
  44.4176369  72.6206512  74.3207016  43.6216354  72.2616501  74.1747055
  60.4196358  36.3266525  17.5437050  59.9656372  36.3516541  16.7007046
  60.7336388  35.4256516  17.6197033  60.4046364  36.2326546  17.4617043
  26.6586380  67.8906555  23.5157032  26.1466370  67.1436539  23.8257046
  26.5686378  67.8656540  22.5637035  26.5946369  67.8086548  23.4477043
  45.5736389  63.6956520  41.9887047  45.2846375  64.2946548  42.6767044
  45.0236359  63.9126549  41.2357025  45.4846382  63.7826538  41.9817047
  18.6406364  18.1076527  61.6497040  18.3336372  18.5706539  60.8697052
  19.2256374  18.7296524  62.0827026  18.6706371  18.2236538  61.6127052
  15.8226376  23.0196533   6.6217041  15.2276373  23.7696533   6.6267042
  16.5436363  23.2826538   7.1947041  15.8356371  23.1276531   6.6837039
  41.0676384  68.2186508   3.1167040  42.0246353  68.2226562   3.0757041
  40.8656387  67.8796539   3.9877040  41.1486359  68.1836548   3.2047040
   8.2266369  13.9376535  20.8627033   8.7036371  13.4616528  21.5417042
   8.8736372  14.5376530  20.4907036   8.3466368  13.9516535  20.8957043
  24.6176376  73.0286560  28.1587048  24.1006374  72.2226562  28.1777039
  25.2136364  72.9476547  28.9027042  24.6256371  72.9336548  28.2397041
  42.0006371  72.7036514  68.1927032  42.4246368  73.0716553  67.4167023
  42.7096367  72.2776566  68.6737061  42.1216354  72.6976547  68.1617050
  10.8926373  73.3716507  24.6687050  11.5576372  73.6856537  24.0557041
  10.2156372  72.9866562  24.1117039  10.8916368  73.3636551  24.5437050
  33.6316376  19.1606541  30.6027050  33.4666367  19.6686535  31.3967037
  34.5676384  19.2746525  30.4347038  33.7136383  19.2266541  30.6687050
  61.2276382  10.5736532  12.0897045  60.8116379  11.4316530  12.0067043
  61.2416382  10.4046535  13.0317039  61.1846390  10.6466532  12.1817045
  59.2876358  38.0866547  25.2627048  58.7736359  38.3536530  26.0247040
  58.9636383  38.6396523  24.5507050  59.1976357  38.1746521  25.2677040
  19.2526379  71.2206497  52.7887039  20.1696377  71.4696503  52.6727028
  19.2896366  70.3696518  53.2257042  19.3546371  71.1566544  52.8227043
  61.2216377   8.3596535  60.7047043  61.0926361   7.5506530  60.2107048
  61.9436378   8.1646528  61.3017044  61.2856369   8.2526531  60.7157059
  61.7806358  66.8756561  60.7337036  61.9346390  67.1006546  61.6507034
  62.4876366  66.2686539  60.5137024  61.8726387  66.8346558  60.8077049
  57.5126381  58.4306526  61.1927032  57.0946388  58.6526527  62.0247040
  58.4386368  58.3216515  61.4117050  57.5666389  58.4426537  61.3047028
  73.9056396  35.7436523  29.3947048  74.7116394  35.6666527  29.9037037
  74.2016373  35.8706551  28.4937038  74.0226364  35.7496529  29.3527050
  18.0666370  22.4686527  60.6567039  18.1766376  22.8126526  61.5427055
  17.2276363  22.0076523  60.6807022  17.9886379  22.4556541  60.7537041
  16.1266365  64.8346558  17.0687046  15.5046368  65.4216537  16.6387043
  16.9746380  65.0666504  16.6907043  16.1506367  64.9226532  16.9817047
  13.9076376  29.9506531  71.7177048  13.3696375  29.3956528  71.1537018
  13.3006372  30.2796535  72.3797073  13.7856369  29.9266529  71.7277069
  65.9786377  65.8996506  31.8147049  65.9596405  65.0836563  31.3157043
  66.6396408  66.4346542  31.3747044  66.0466385  65.8696518  31.7147045
  56.0816383  36.1646538  63.6757050  56.1626358  36.5206528  62.7907028
  55.8986359  36.9276543  64.2247009  56.0706367  36.2836533  63.6397057
  60.2636375  57.0816536  62.9447060  59.6336365  57.4876518  63.5407028
  60.9896355  56.8146515  63.5087051  60.2736359  57.0956535  63.0687027
  61.9496384  38.7426529  73.4567032  61.0496368  38.9606514  73.2137070
  62.4296379  39.5646515  73.3607025  61.9046364  38.8536530  73.4207077
   8.0756369  39.1146545  46.2717056   7.5116372  39.8426514  46.0097046
   8.2246370  38.6246529  45.4637032   8.0316372  39.1396523  46.1577034
  37.7176361  22.1886539  39.8187027  38.1796379  21.6246529  39.1997032
  37.7476387  21.7096539  40.6477051  37.7696381  22.0776539  39.8417053
  46.7896385  43.9666519  10.1797037  46.5926361  44.7446518   9.6597042
  46.3516388  43.2516518   9.7177038  46.7216377  43.9726524  10.0757046
  21.7176380   9.9806528  32.8787041  21.2566376  10.8126535  32.9817047
  21.3926373   9.6276531  32.0507050  21.6346378  10.0316534  32.8007050
  49.0146370  26.7356529   8.1187038  48.2006378  26.9696541   8.5657043
  49.2736359  27.5356541   7.6607041  48.9556389  26.8456535   8.1177044
  36.2196388  42.6566544  73.7777023  36.8856354  42.3206520  73.1787033
  36.5366364  43.5256538  74.0247040  36.3246384  42.7136536  73.7407074
  11.2786369  60.9776535  29.8437042  10.8216372  61.8166542  29.8907032
  11.0186377  60.5176544  30.6417046  11.2026377  61.0176544  29.9337044
  69.7286377  60.1136551  41.1727028  69.8876343  60.4426537  42.0567055
  68.7846375  59.9576530  41.1407051  69.6446381  60.1316528  41.2637024
  47.3436356  11.1646528  25.2877045  46.8476372  11.3836536  26.0767040
  48.0786362  11.7776527  25.2877045  47.3686371  11.2536535  25.3717041
  73.7796402  42.6686516  74.3157043  73.0916367  43.3006516  74.5217056
  73.3136368  41.9206543  73.9427032  73.6566391  42.6556549  74.2977066
   7.0506372  38.2686539  14.1617041   6.4406371  38.5466537  14.8457041
   7.4556370  39.0806541  13.8567038   7.0286374  38.3846550  14.2027044
  35.3236389   8.8016529  58.2537041  36.1186371   9.2886534  58.0397034
  35.3496361   8.7076530  59.2057037  35.4106369   8.8436527  58.3327026
  15.4306374  33.9876518   5.8817043  15.8296375  34.7616539   5.4837041
  14.6026373  34.3036537   6.2427039  15.3856373  34.1036530   5.8777041
  70.5816345  55.0866547  40.5547028  70.7066345  55.1796532  41.4997025
  71.1396408  54.3466530  40.3117027  70.6546402  55.0176544  40.6297035
  48.7936363  58.7816544  39.7997055  49.4336357  59.4926529  39.8257027
  49.3006363  58.0126534  39.5387039  48.9156380  58.7756538  39.7747040
  43.3156357  63.4836540  68.0597076  44.1856384  63.1906548  67.7907028
  42.9906387  63.9866524  67.3127060  43.3736382  63.5056534  67.9507065
  15.7736368  14.7576532   4.8677039  15.3576374  15.5596533   4.5547042
  15.2896376  14.5296535   5.6617041  15.6776371  14.8186531   4.9197040
  30.8856373  49.4146538  60.4007034  31.7456379  49.8276520  60.3147049
  30.6316376  49.5776520  61.3097038  30.9506378  49.4766541  60.4887047
  52.2056389   3.7306533  23.0327034  52.9906387   4.1886530  22.7327042
  52.1606369   2.9486532  22.4817047  52.2846375   3.6966531  22.9417038
  27.7606373  69.8756561  42.7017059  28.6316376  69.8466568  42.3047028
  27.8566380  69.3986511  43.5257034  27.8636379  69.8216553  42.7477036
   7.9516373  40.4846535  67.1457062   8.2046375  39.6766548  66.6997070
   8.6436377  40.6296539  67.7907028   8.0516376  40.4136543  67.1667023
  68.1416397  40.2146530  29.3427048  68.9426346  39.8746529  28.9427032
  67.6076355  40.5016518  28.6017036  68.1696396  40.2086525  29.2207050
  36.1006355  24.4566536  38.6887054  35.6396370  23.6796532  38.3717041
  36.0826378  25.0636539  37.9497032  36.0496368  24.4386539  38.5767059
  45.1716385  68.2006531  57.8987045  45.2106361  67.6126556  57.1437035
  45.8326378  68.8686523  57.7157059  45.2466354  68.2086563  57.7987022
   9.5146370  31.3886528  15.6907043   8.6066370  31.1186523  15.8287039
   9.4486370  32.1936531  15.1767044   9.4106369  31.4456539  15.6507044
  73.4186401  12.7916536  24.2467041  73.7116394  13.6686535  24.4947033
  72.5176392  12.9156532  23.9497032  73.3536377  12.8986530  24.2417049
   8.2486372  21.2116528  69.0877075   9.0436373  20.6806526  69.0427017
   8.4386368  21.9746532  68.5407028   8.3536367  21.2366524  69.0247040
  14.9146376  64.3796539  37.8477058  14.2116375  64.9906540  38.0677032
  15.6976376  64.7626495  38.2427025  14.9226370  64.4856567  37.9127045
  67.5856400  53.8896523  24.9857044  67.0666351  54.0746536  25.7687035
  67.2196350  53.0756531  24.6427040  67.4916382  53.8226547  25.0327034
  69.8236389  18.8686523   7.0957041  68.8916397  18.7716541   7.2887039
  70.0066376  18.1846523   6.4517040  69.7436371  18.7856541   7.0477042
  38.4246368   6.9506531  72.6757050  39.0606384   7.3716531  72.0977020
  38.8386383   6.9646530  73.5387039  38.5366364   6.9976530  72.7067032
  58.2936363  30.3206539  37.6967049  58.8886375  30.1206532  38.4187050
  58.6576385  31.1116524  37.2977028  58.3956375  30.3836536  37.7307053
  73.3146362  46.2126541  48.7367058  73.6106339  47.0336533  49.1297035
  72.6926346  45.8546524  49.3707047  73.2796402  46.2616539  48.8467026
  46.3256378  12.5236530  42.1427040  45.4486389  12.5066528  42.5237045
  46.6796379  13.3766537  42.3957024  46.2706375  12.6126528  42.2107048
  29.0666370  12.7966528  71.5817032  28.1416378  12.9486532  71.3887024
  29.2666378  11.9626532  71.1557007  28.9896374  12.7246532  71.5157013
  66.9686356  70.1096497  31.6937046  67.7516403  70.6506500  31.8007050
  67.0026398  69.8176498  30.7837048  67.0556335  70.1366501  31.6087036
  31.3766365  67.9396515  69.9697037  30.7086372  68.3506546  70.5187073
  31.4336376  67.0406494  70.2947006  31.3116379  67.8876495  70.0627060
  24.5106373  63.6226540  14.8817043  24.8806381  63.9356537  15.7077045
  24.4796371  62.6706543  14.9787045  24.5466366  63.5546532  14.9807043
  29.0736370  46.9026527  66.1137009  29.1406364  47.1236534  67.0427017
  29.7976379  47.3736534  65.7017059  29.1576366  46.9766541  66.1687012
  45.1076355  31.4496536  74.9777069  44.2146378  31.7726536  75.0947037
  45.5256386  32.0976524  74.4117050  45.0576363  31.5526524  74.9297028
  12.0656376  53.8366547  60.3117027  11.6836376  53.0086517  60.0227051
  12.9816370  53.7866516  60.0387039  12.1226368  53.7426529  60.2517052
  44.5106354  13.1056528   4.5287042  44.3666382  12.3466530   3.9627042
  44.3086357  12.7896528   5.4087043  44.4736366  12.9906530   4.5617042
  41.5036354  47.5166550   8.6137037  41.8126373  46.6206551   8.7457037
  40.5696373  47.4226532   8.4267044  41.4366379  47.4106522   8.6077042
  40.7066383  66.4806519   5.1067042  39.8106384  66.6486511   5.3977041
  40.6136360  65.8366547   4.4047041  40.6016388  66.4296570   5.0627041
  18.3606377  20.2696533  67.6877060  17.9226379  20.7696533  66.9987030
  17.9966373  19.3876534  67.6127014  18.2756367  20.2286530  67.6057053
  69.8216400  22.8756523  51.7587051  70.4616394  23.0906525  52.4377060
  69.1306381  23.5296535  51.8657036  69.8156357  22.9686527  51.8427048
  21.6766376  64.3446503  68.8077011  22.3666363  63.6896515  68.9087067
  21.3786373  64.2416534  67.9037018  21.7186375  64.2636566  68.7227020
  12.8906374  21.2176533  24.8807049  12.4746370  21.1656532  24.0197048
  13.7806368  21.5196533  24.6997032  12.9406376  21.2436523  24.7697048
   9.8616371  66.8426514  48.9897041   9.6026373  67.5366516  49.5957031
   9.0436373  66.5686569  48.5757027   9.7466373  66.8876495  49.0107040
  56.5706367  38.5846519  34.9157028  56.3136368  37.6676521  35.0067024
  56.8616371  38.6626549  34.0067024  56.5736389  38.4946518  34.8287048
  46.0436363  41.2996521  70.6347046  45.5496368  40.6346550  70.1567078
  46.3586388  40.8476524  71.4177017  46.0246353  41.1806526  70.6677017
  43.3426361  62.2836533  24.1347046  43.8746376  62.8306541  24.7127037
  43.9556389  61.9686546  23.4707050  43.4646378  62.3076515  24.1257038
  52.4416389  43.4966545   6.1657043  52.7626381  43.7176514   5.2917042
  51.8686371  42.7416534   6.0257039  52.4146385  43.4396515   6.0567040
  10.1346369  11.1296530  71.7797012   9.5816374  11.8766537  72.0067062
   9.7096376  10.3806534  72.1977005  10.0306368  11.1296530  71.8487015
  29.5866375  15.8076534  59.9917030  30.3716373  16.3256531  59.8157043
  28.8696365  16.3276539  59.6297035  29.5936375  15.9176531  59.9347038
  42.4806366  43.1216545  64.9827042  42.7436371  43.1186523  64.0627060
  41.8166389  42.4356537  65.0447006  42.4376373  43.0486526  64.8917007
  29.0836372  65.9486542  53.1097031  29.2766380  65.5516510  53.9587059
  29.6846371  66.6906509  53.0497055  29.1686363  65.9856567  53.1937027
  49.1986389  29.0476532  36.3607025  49.4786377  28.2016525  36.7097054
  49.4556389  29.6806526  37.0307045  49.2556381  29.0246525  36.4687042
  67.3036346  64.6436539  57.7077026  67.2646408  65.5346527  58.0547028
  68.1876373  64.5626526  57.3517036  67.3936386  64.7296524  57.7067032
  32.4196358  71.2796555  10.0517044  32.2496376  70.7656555   9.2617044
  32.6556358  72.1486511   9.7257042  32.4266357  71.3176498   9.9327040
  66.0046387  11.7276535  62.6697044  66.4846344  12.5416536  62.5207024
  65.9816360  11.6336536  63.6227036  66.0536346  11.8046532  62.7557030
  63.1316376  18.8236523   3.1707041  63.2886391  18.0966530   2.5677042
  63.5156364  18.5366535   3.9987042  63.1886368  18.7156525   3.1947041
  32.6446381  50.8306541  40.9487038  32.5166359  51.5896530  41.5177040
  33.5726357  50.6156540  41.0417023  32.7296371  50.8886528  41.0197029
  74.1086349  21.1256523  54.1487045  74.1786346  20.9736538  53.2057037
  74.1326370  20.2506523  54.5347023  74.1186371  21.0166531  54.0897026
  25.8316364  14.9506531  64.2467041  26.2936363  14.1286535  64.0857010
  26.0496368  15.1746531  65.1517029  25.9036369  14.8866529  64.3267059
  24.2686367  11.5336533  24.7197037  24.9286366  11.0986528  25.2587032
  24.3676376  11.1396532  23.8527050  24.3496380  11.4456530  24.6847038
  58.2186356  64.0526505   9.8627043  57.3506355  64.4046555  10.0577040
  58.7376366  64.8176498   9.6117039  58.1816368  64.1716537   9.8567038
  36.7366371  44.8886528  12.9747038  37.1866379  44.0476532  12.8917046
  35.8146362  44.6836548  12.8187037  36.6866379  44.7766533  12.9497042
  55.4996376  33.2876549  50.4867058  55.6176376  34.1316528  50.0517044
  54.7246361  32.9106522  50.0707054  55.4296379  33.3376541  50.3957024
  57.9716377  70.6116562   7.4007039  57.3036385  70.9776535   6.8207040
  57.4996376  69.9776535   7.9397039  57.8506355  70.5836563   7.3967042
  45.1136360  58.7406540  41.6757050  46.0266380  58.5596542  41.9017029
  45.0256386  59.6886520  41.7777023  45.2016373  58.8226547  41.7107048
   4.7706370  65.5936508  22.2027035   5.1136370  66.4856567  22.2527046
   5.2176371  65.2066498  21.4497032   4.8546371  65.6476517  22.1277046
  40.4786377  49.6716537  17.8687038  40.6256371  48.8696518  18.3697033
  41.3566360  50.0086517  17.6937046  40.5876389  49.6226540  17.9037037
  57.0956383  56.4816513   3.7137041  56.5826378  55.6876526   3.5627041
  57.8436356  56.1876526   4.2327042  57.1206360  56.3656540   3.7527041
  35.8096390  39.9276543  70.2697067  35.0606384  40.5176544  70.1977005
  35.6976357  39.3096542  69.5467072  35.7186356  39.9246521  70.1847076
  54.6936378   4.4496531  58.3667030  54.2566376   4.0346532  57.6227036
  55.4056358   4.9556532  57.9747047  54.7226372   4.4596534  58.2457047
  32.3786354  31.0536537  29.3767033  32.4556389  31.9306526  29.0037041
  31.7676373  31.1566525  30.1067047  32.3216362  31.1576538  29.4147034
  63.2816391  61.1936531  15.4517040  63.3776360  60.7046547  16.2687035
  63.8676376  60.7506523  14.8377037  63.3546371  61.0936546  15.4727039
  26.9116364   7.9346533  48.8177032  26.5856380   7.0916533  48.5007057
  26.2926369   8.5766535  48.4697037  26.8106365   7.9136534  48.7467041
  32.7396355  44.8016548  16.4937038  33.5816383  44.3896523  16.6867046
  32.3086357  44.8756523  17.3457050  32.7836380  44.7656517  16.6057034
  20.2046375  72.4616547  39.0057030  20.2886372  73.2616501  39.5257034
  20.8166370  71.8466568  39.4107056  20.2786369  72.4816513  39.1047058
  62.3386383  55.4026527  20.1027050  61.9866371  55.0826530  19.2717037
  62.5196381  56.3296547  19.9447041  62.3206367  55.4676514  19.9977036
  14.9066372  70.5026550  60.5547028  14.5316372  70.8746567  59.7577057
  15.6386375  71.0816498  60.7687035  14.9446373  70.6036530  60.4927025
   5.0636373   9.0086536  74.7067032   4.7726374   8.1826534  75.0927048
   5.7666373   8.7596531  74.1077042   5.1076374   8.8946533  74.6837006
  31.4396381  43.1976547  74.6437073  31.2166367  43.3046532  75.5687027
  31.2196369  44.0406532  74.2467041  31.3926373  43.2996521  74.6997070
  52.9246368  42.9206543  39.0727043  52.0546379  42.5596542  39.2457047
  53.3876381  42.2196541  38.6127052  52.8806381  42.8066521  39.0417023
  71.2816391  26.6726532  33.3447037  70.4336395  26.4506531  32.9597054
  71.8666382  25.9726524  33.0547028  71.2536392  26.5746536  33.2727051
  50.8206367  53.0536537  18.8717041  50.2346382  53.7376518  18.5477047
  51.6036377  53.1306534  18.3277035  50.8416367  53.1346550  18.7787037
  34.9096375  60.6196518  51.3467026  34.2336388  61.0286522  51.8867035
  35.7276382  60.7996521  51.8097038  34.9246368  60.6826515  51.4537048
  56.5126381  60.1906548  42.9457054  56.3146362  59.6056519  42.2147026
  57.4556389  60.3406525  42.8827057  56.5926361  60.1446533  42.8607025
  71.9486389  70.5626526  46.4317055  71.1576385  71.1016541  46.4437027
  72.6676407  71.1926498  46.3867035  71.9406357  70.6876526  46.4277039
  71.2796402  46.7246513  69.2727051  70.9056396  47.4536514  68.7767029
  71.0766373  46.9276543  70.1857071  71.2186356  46.8236542  69.3167038
  28.3496380  58.9046516  36.2257042  27.4606380  58.7416534  35.9097023
  28.8866367  58.9186516  35.4337044  28.3116379  58.8886528  36.1077042
  54.5816383  64.8966522  34.1787033  54.2196388  65.1156540  33.3197060
  54.8436356  63.9786530  34.1007042  54.5706367  64.8216553  34.0787048
  18.0666370  30.5666523  28.4167042  17.1286373  30.7336540  28.3237038
  18.4146366  31.3706532  28.8027039  18.0036373  30.6706524  28.4487038
  17.8886375  66.9406509  22.2607040  17.9946365  67.3186569  23.1337032
  17.4336376  66.1116562  22.4117050  17.8516369  66.8926544  22.3697033
  67.0446396  48.7816544  26.0337048  67.6106339  48.0116539  26.0977039
  67.5136337  49.4636536  26.5137043  67.1556396  48.7716522  26.0917034
  68.2296371  33.1526527  12.9187040  69.0966339  33.4986534  12.7067041
  68.2076340  33.1316528  13.8747044  68.3196335  33.1876526  12.9977045
  10.2906370  36.6346550  33.2117043  10.8356371  36.2446518  33.8957024
  10.1896372  37.5486526  33.4777031  10.3376369  36.6896515  33.3137054
  12.2996368  15.6476536  73.8077011  13.1236372  15.3376532  73.4327011
  11.7696371  15.8936529  73.0497055  12.3306370  15.6406536  73.6867065
  43.7826385  70.3446503  72.2027054  43.9736366  70.4536514  71.2707062
  43.7226372  69.3966522  72.3247070  43.7966385  70.2546539  72.1157074
  55.9246368  54.6376534  42.8797035  56.6006355  53.9616547  42.8507042
  56.1776390  55.1976547  43.6147041  56.0236359  54.6256523  42.9547043
   9.0636368  10.9866533  61.0197029   8.6596375  11.7096529  61.5007057
   8.9886370  11.2396536  60.0997047   9.0126371  11.0906534  60.9727058
  62.3676376  20.3726540   8.1607037  62.9786377  20.6476536   7.4767041
  62.8256378  20.5616531   8.9807043  62.4816360  20.4216537   8.1757040
  70.4896393  63.6956520  65.5897064  71.1316376  63.4956551  64.9077072
  69.6556396  63.7566528  65.1237030  70.4696350  63.6806526  65.4677048
  67.9886398  63.9036522  69.0677032  67.9816360  63.6406517  69.9877014
  68.8216400  64.3616562  68.9557037  68.0766373  63.9236526  69.1537018
  40.5886383  19.5206528  40.9267044  39.6696358  19.7616539  41.0427055
  40.6716385  19.3356533  39.9917030  40.4996376  19.5266533  40.8397026
  43.8776360  71.4276505  63.9247055  44.7626381  71.5886536  63.5987053
  43.8596382  70.4906540  64.1167068  43.9696388  71.3446503  63.9107056
  46.4176369  64.1226501  51.6177025  46.0936356  63.6936531  50.8257027
  47.0466385  64.7696533  51.2987022  46.4506378  64.1456528  51.4997025
   5.1436372   9.6936531  26.0497036   4.5196371   9.4216528  25.3777046
   5.6196370  10.4236536  25.6537037   5.1276374   9.7426529  25.9357033
  53.7166367  34.5726547  64.5257034  54.3136368  35.1516533  64.0527039
  52.8516388  34.9616547  64.3957062  53.6886368  34.6756516  64.4617004
  37.3146362  26.3186531  40.5457039  36.5626373  26.7586536  40.9427032
  37.6836357  26.9686527  39.9467049  37.2736359  26.4346523  40.5237045
   5.9576373  55.5806541  19.0697041   6.3046374  56.3126526  19.5797043
   5.5786371  55.9886551  18.2917042   5.9536371  55.7016525  19.0417042
  17.9356365  48.7226524  19.5077038  17.2816372  49.0156517  18.8727036
  17.8956375  49.3736534  20.2087040  17.8616371  48.8236542  19.5147038
  12.7486372  29.3576527  19.2037048  12.2826376  29.7926540  18.4897041
  12.5566368  29.8906536  19.9747047  12.6786375  29.4606533  19.2097034
  45.3946381  48.7466545  19.4397049  45.8996353  49.2336540  18.7897034
  44.6256371  48.4346542  18.9627037  45.3666382  48.7646523  19.3197041
  26.9116364   9.5096531  43.0467033  27.0156364  10.4596529  42.9847031
  27.7976379   9.1636534  42.9397049  27.0166378   9.5746536  43.0287056
  71.3456345   9.9126530  48.2627029  70.5536346   9.6176529  48.7117043
  71.6566391  10.6516533  48.7847023  71.2946396   9.9596529  48.3657036
  22.1956367  59.2056541  10.0197039  21.4426365  59.0756531   9.4427042
  21.9076366  58.8686523  10.8677044  22.0846367  59.1556549  10.0487041
  45.3336372  55.4636536  53.3137054  45.9716377  56.1706543  53.2127037
  44.5716362  55.8856544  53.7107048  45.3206367  55.5846519  53.3457031
  35.5116386  54.2196541  20.7477036  35.2946358  54.9526520  20.1727047
  36.4536362  54.2996521  20.8937035  35.5886383  54.3056526  20.7017040
  35.1266365  23.1336536  18.7657032  35.0896378  23.8356533  19.4157047
  34.2986374  23.2046528  18.2907047  35.0346375  23.2156525  18.7847042
  56.6016388  24.9966526  58.9637032  56.8946381  24.6056538  58.1407051
  56.2356377  24.2646523  59.4587059  56.5936356  24.8766537  58.9287033
  30.1236382  60.3566513  64.5657043  30.2296371  61.0386543  63.9037056
  29.6226368  59.6706543  64.1257019  30.0816364  60.3556519  64.4487076
  61.4126358  11.1646528  67.7477036  61.3546371  11.9696531  67.2337036
  60.5086365  10.9766531  67.9997025  61.3096390  11.2306528  67.7197037
  69.6476364  15.6776533  37.8557053  69.3366394  16.5826530  37.8327026
  69.0436401  15.2316532  38.4487038  69.5496368  15.7266531  37.9157028
  66.1636353  38.9196548  74.8687057  66.6386337  39.1776543  75.6587067
  65.9136353  38.0086517  75.0257034  66.1876373  38.8496513  74.9697037
  38.9366379  15.7546530  19.5587044  39.7366371  16.0356541  20.0027046
  38.7796364  16.4286537  18.8967037  39.0046387  15.8566532  19.5357037
  45.9496384  63.2606544  67.4847031  46.2956390  62.7886543  66.7277069
  46.1456375  64.1796570  67.3057022  46.0076370  63.3076515  67.3847046
  57.5086365  20.7526531  74.7877045  57.5316391  19.8886528  75.1977005
  56.7516365  20.7196541  74.2017059  57.4296379  20.6576538  74.7687073
  51.3996353  12.0086536  53.3227043  51.0036354  12.4886532  52.5957031
  50.8896370  11.1996536  53.3807030  51.3026390  11.9736528  53.2517052
  65.5426407  27.3806534  43.0017052  65.3546371  27.3036537  43.9377060
  66.4086380  27.7856541  42.9647026  65.6146393  27.4156532  43.0977058
  30.6296368  22.1916523  23.0207043  31.4446373  22.1876526  23.5237045
  30.8956375  22.4376526  22.1347046  30.7446365  22.2166538  22.9797039
  11.3326368  47.8216515   9.3497038  10.4966373  47.4136543   9.5767040
  11.1176376  48.7436523   9.2057037  11.2206373  47.8766518   9.3587046
  20.4666367  47.1186523  31.1157036  19.5356369  46.9576530  31.2697048
  20.8546371  46.2446518  31.0627041  20.4086380  47.0076523  31.1267033
  45.0036354  67.3496552  37.8277054  44.3256378  67.8396530  38.2937050
  45.6236382  68.0176544  37.5357056  44.9966354  67.4726562  37.8467026
  71.2006378  64.0336533  50.8997040  71.2676392  64.9296570  50.5697060
  71.8256378  63.9976540  51.6227036  71.2736359  64.1256561  50.9417038
  28.4046364  34.2276535  17.0107040  28.1666374  34.1006546  17.9287033
  28.8996372  35.0476532  17.0027046  28.4326363  34.3016548  17.1077042
  57.1736374  64.0656509  55.9547043  56.8766365  63.5366516  56.6957054
  57.1466370  64.9656525  56.2777023  57.1396370  64.1046524  56.0687027
  20.1936378  51.9306526  55.7947044  21.0486374  52.3576546  55.8437042
  19.5946369  52.5426521  56.2237053  20.2206364  52.0416527  55.8457031
  65.7386398  49.0376549  21.4057045  66.6626358  48.7986526  21.3317032
  65.4356384  48.5816536  22.1907043  65.8046341  48.9636536  21.4817047
  34.6186371  71.9136505   7.4467039  34.2046356  72.3676529   6.7127042
  34.1376381  71.0906525   7.5217042  34.5236359  71.8746567   7.3767042
  40.8906364  72.4796524   8.3207045  40.3036385  72.5646515   7.5687041
  40.5956383  73.1546555   8.9317045  40.7966385  72.5606537   8.3057041
  46.3106384  59.0596542  75.6867065  46.2346382  59.9426537  76.0477066
  45.5076370  58.6176529  75.9617004  46.2166367  59.1066513  75.7547073
  27.1666374  25.6346531  57.0277023  26.3786373  25.7576523  56.4987030
  27.2136364  24.6886539  57.1707039  27.0876369  25.5466537  56.9867058
  68.2436371  67.0486526  30.8867035  69.1796341  66.8516541  30.8647041
  67.9526367  66.9316559  29.9827042  68.3126373  67.0156555  30.7877045
  21.1936378  30.5836525  23.6777039  20.8066368  30.3726540  22.8277035
  21.1616364  29.7606525  24.1667042  21.1496372  30.4726524  23.6397038
  41.0126381  35.3376541  45.8757057  40.3736382  36.0486526  45.8537025
  41.8086357  35.7416534  46.2217026  41.0296364  35.4566536  45.9107056
  44.8816376  63.2386551  74.0837021  44.5246353  62.9036522  74.9057007
  44.7216377  62.5396538  73.4497070  44.8266373  63.1286545  74.1037064
  72.6866379  24.7706528  42.4907036  73.4216385  24.5626526  43.0677032
  71.9426346  24.8846531  43.0817032  72.6856384  24.7606525  42.6147041
  52.5586357  55.0766525  33.0807037  52.8116379  54.1546516  33.0487022
  52.4256363  55.3206520  32.1647034  52.5716362  55.0046539  32.9797058
  59.4706383  36.9826546   8.1037045  60.2206383  37.1436539   7.5317039
  58.8406372  37.6646538   7.8717041  59.4836388  37.0726547   8.0177040
  25.9196377  28.3496532  45.0867043  26.1336365  27.4286537  45.2347031
  26.7526379  28.7536526  44.8447037  26.0306377  28.2946529  45.0767059
  24.2726364  66.7456512  47.4027023  25.2126369  66.8836517  47.2877045
  24.0116367  66.2286530  46.6397057  24.3456364  66.7046509  47.3087044
  18.4756374  34.0096550  12.2777042  18.2186375  33.1066513  12.4657040
  19.2426376  34.1596527  12.8307037  18.5306377  33.9296532  12.3567038
  64.9636383  26.1606541  22.9277039  65.4486389  25.4286537  23.3077049
  64.4116364  26.4786530  23.6427040  64.9566345  26.1166534  23.0447044
  43.3866386  55.1806526  61.7497025  43.8256378  54.6896515  61.0547028
  43.4326363  54.6066513  62.5147057  43.4386368  55.0666542  61.7567024
   4.7796373  33.8996544  50.7287025   4.9726372  33.6176529  51.6227036
   5.0406370  34.8196526  50.7057037   4.8276372  33.9676514  50.8217049
   9.1086369   6.8046532   9.7757044   9.0036373   7.7556534   9.7557039
  10.0556374   6.6676531   9.7387037   9.1986370   6.8916531   9.7697039
  54.2196388  26.0296535  59.4307022  53.7036362  26.0216541  58.6247025
  55.0986366  25.7726536  59.1547050  54.2576370  26.0016537  59.3157043
  41.2296371  40.3206520  24.3427048  41.2096367  41.1896515  23.9417038
  40.4086380  39.9116516  24.0687046  41.1396370  40.3696518  24.2707043
  71.3206406  49.7466545  16.6267033  72.0116348  50.3976517  16.5017033
  71.4216385  49.1466522  15.8877039  71.4056396  49.7526550  16.5347042
  33.9386368  28.8216534  14.9267044  34.7916374  29.2556534  14.9097042
  34.1336365  27.9026527  14.7477045  34.0506363  28.7706528  14.9057045
  23.6006374  30.9516525  47.4787025  24.0966377  30.4586525  48.1317024
  24.2626381  31.2736530  46.8667030  23.7246380  30.9336529  47.4827042
   6.2976370  59.7836533  51.7407036   5.7216372  59.3576546  51.1067047
   7.1486373  59.8226547  51.3027039   6.3266373  59.7426529  51.6257057
  35.1326370  58.7576523  72.6897049  35.1066360  58.0586548  72.0367050
  34.8166389  59.5326538  72.2247009  35.0956383  58.7656517  72.5707016
  31.8256378  44.9696541  50.1277046  31.1966381  45.6896515  50.0787048
  32.6766357  45.4006538  50.2057037  31.8496380  45.0926514  50.1307030
  10.9506369   5.0866532  12.5507040  10.9106369   4.8166533  11.6337042
  11.7986374   5.5216532  12.6357040  11.0366373   5.1036534  12.4617043
  69.5356369  65.9786530  59.7897034  69.8066406  66.2796555  58.9227028
  68.6976395  66.4166565  59.9437027  69.4746399  66.0576553  59.7137032
[truncated: 1,393,936 more chars]
