# Supplementary material for: Mg2+ Catalyzes Nonenzymatic RNA Primer Extension through a Concerted Outer-Sphere Mechanism
Source: J Am Chem Soc. 2026 Jun 8;148(23):24379–94. doi: 10.1021/jacs.6c06167 (PMC13281521; doi:10.1021/jacs.6c06167)
Supplement: Supplementary file 1 [file ja6c06167_si_001.zip › Wang Nisler NonEnzPrimerExt eSI/ti/ti_bound.rst7]

49144  0.0000000e+00
  48.2476372  42.6426532  52.5927041  49.0556372  42.3446532  52.1677041
  48.8796372  42.1776532  50.8237041  48.5966372  43.1616532  50.4517041
  48.0756372  41.4766532  50.5987041  50.2196372  41.7406532  50.2167041
  50.8816372  42.6046532  50.2737041  50.7506372  40.5926532  50.9147041
  51.3666372  39.7066532  50.0247041  52.3926372  39.4246532  50.2617041
  50.6136372  38.4466532  50.0077041  49.4716372  38.1266532  50.7387041
  48.9976372  38.8356532  51.4007041  49.1176372  36.8546532  50.6037041
  50.0706372  36.3926532  49.7107041  50.0996372  35.1636532  49.0477041
  49.3336372  34.2246532  49.1497041  51.1786372  34.9176532  48.2477041
  51.2496372  34.0906532  47.6707041  52.1746372  35.8706532  48.0017041
  53.2146372  35.5256532  47.2437041  53.3436372  34.5906532  46.8837041
  53.9966372  36.1646532  47.2557041  52.1066372  37.0996532  48.5557041
  51.0246372  37.3466532  49.3467041  50.1836372  41.4146532  48.7217041
  49.2806372  40.8366532  48.5257041  51.3956372  40.4206532  48.6927041
  51.2066372  39.7096532  47.8887041  52.5866372  41.2276532  48.5647041
  53.2336372  40.6986532  48.0927041  50.2556372  42.5576532  47.9537041
  49.7136372  42.4966532  46.4857041  49.8916372  43.8176532  45.8677041
  48.4386372  41.8616532  46.5237041  50.6416372  41.4896532  45.7747041
  51.7766372  41.7826532  45.0307041  52.4496372  42.2506532  45.7487041
  51.4706372  42.5586532  44.3287041  52.3746372  40.6496532  44.2427041
  53.3666372  40.9106532  43.8747041  52.5046372  39.4626532  45.0987041
  52.1666372  38.2876532  44.2827041  52.9946372  37.5786532  44.2867041
  50.9326372  37.6486532  44.8717041  49.9636372  38.1556532  45.6187041
  49.9296372  39.1946532  45.9127041  49.0966372  37.2506532  46.0157041
  49.5736372  36.0246532  45.4337041  49.1056372  34.6726532  45.4457041
  48.2426372  34.0396532  46.0527041  49.8856372  33.8106532  44.6907041
  49.5406372  32.8726532  44.5457041  51.0626372  34.1806532  44.0257041
  51.6166372  33.2476532  43.3517041  51.1496372  32.3516532  43.3547041
  52.3826372  33.3826532  42.7077041  51.5276372  35.4246532  43.9867041
  50.7136372  36.3476532  44.6897041  51.4696372  40.2206532  43.0877041
  50.5076372  40.0706532  43.5787041  51.9966372  38.7656532  42.8107041
  51.2546372  38.1546532  42.2957041  53.2866372  38.6526532  42.2727041
  53.2776372  39.1746532  41.4667041  51.4426372  41.0616532  41.8867041
  50.2126372  40.8536532  40.8817041  50.4936372  41.7736532  39.7507041
  49.0516372  41.0306532  41.6667041  50.2786372  39.4306532  40.2317041
  51.3406372  39.0686532  39.3727041  52.2496372  39.2386532  39.9497041
  51.3066372  39.7306532  38.5077041  51.2396372  37.5776532  39.0817041
  52.1246372  37.3156532  38.5017041  51.3106372  36.8936532  40.3627041
  50.6166372  35.6096532  40.2167041  51.3666372  34.8286532  40.3407041
  49.4186372  35.5736532  41.0597041  48.8976372  36.5706532  41.8667041
  49.2466372  37.5836532  41.7347041  47.9016372  36.2146532  42.6387041
  47.7866372  34.9006532  42.3197041  46.9776372  33.8486532  42.8867041
  46.0706372  33.9806532  43.8277041  45.8146372  33.1256532  44.3007041
  45.8106372  34.8506532  44.2697041  47.0646372  32.6276532  42.4307041
  47.9196372  32.3906532  41.4027041  47.9646372  31.4096532  40.9537041
  48.7896372  33.2326532  40.8517041  48.6676372  34.4776532  41.3937041
  50.1226372  36.9476532  38.3137041  49.1916372  37.3576532  38.7047041
  50.2346372  35.4886532  38.7507041  49.3246372  34.9246532  38.5447041
  51.3926372  34.8906532  38.1257041  51.2076372  34.7526532  37.1937041
  50.1346372  37.1756532  36.8517041  48.7256372  37.2686532  36.1137041
  49.0346372  37.5406532  34.7107041  47.8756372  38.2266532  36.8327041
  48.0986372  35.8606532  36.2457041  48.6306372  34.7226532  35.5817041
  49.6916372  34.5726532  35.7817041  48.5416372  34.7586532  34.4967041
  47.9286372  33.4516532  35.9397041  48.4476372  32.6486532  35.4147041
  47.9626372  33.1426532  37.3587041  46.6316372  32.5646532  37.6917041
  46.6466372  31.5276532  38.0257041  45.9606372  33.3036532  38.8367041
  46.0436372  34.6796532  38.9437041  46.6176372  35.2306532  38.2127041
  45.2756372  35.3636532  39.8817041  45.3726372  36.4336532  39.9877041
  44.2906372  34.6716532  40.6957041  43.6376372  35.2186532  41.5367041
  44.3306372  33.3346532  40.4537041  43.6636372  32.8646532  41.0507041
  44.9836372  32.5976532  39.4777041  44.6716372  31.3746532  39.2547041
  46.4506372  33.6576532  35.6647041  46.0996372  34.5856532  36.1157041
  45.8726372  32.5476532  36.4417041  44.8116372  32.7516532  36.5867041
  46.1176372  31.2556532  35.9627041  46.1516372  31.3126532  35.0047041
  46.2326372  33.7146532  34.2687041  44.9826372  34.4316532  33.7357041
  45.1476372  34.4846532  32.2897041  44.8546372  35.7236532  34.4287041
  43.7596372  33.5566532  34.1357041  43.6846372  32.2866532  33.5997041
  44.6186372  31.7516532  33.7757041  43.3746372  32.2426532  32.5557041
  42.5126372  31.4936532  34.2567041  42.5776372  30.5346532  33.7427041
  42.8706372  31.2566532  35.6057041  41.7196372  30.9626532  36.3577041
  41.7846372  30.0076532  36.8787041  41.5326372  31.9676532  37.4367041
  42.1406372  33.1916532  37.4497041  42.9356372  33.4086532  36.7517041
  41.8166372  34.0386532  38.3667041  40.8536372  33.2196532  39.0557041
  40.0546372  33.4826532  40.2367041  40.0146372  34.4926532  40.8737041
  39.1496372  32.5116532  40.5637041  38.5356372  32.5986532  41.3607041
  38.9586372  31.4316532  39.8237041  38.0296372  30.5896532  40.1427041
  37.4826372  30.6566532  40.9887041  37.9566372  29.7636532  39.5667041
  39.7156372  31.0506532  38.8197041  40.6766372  31.9686532  38.4887041
  41.0876372  31.9876532  34.2557041  40.9706372  33.0466532  34.4877041
  40.5366372  31.1266532  35.3707041  39.6636372  31.6076532  35.8117041
  40.2106372  29.8286532  34.8017041  39.8706372  29.2526532  35.4917041
  40.5276372  31.7936532  32.9917041  40.0456372  30.9716532  33.1077041
  44.9826372  34.4316532  33.7357041  45.1476372  34.4846532  32.2897041
  44.8546372  35.7236532  34.4287041  43.7596372  33.5566532  34.1357041
  43.6846372  32.2866532  33.5997041  44.6186372  31.7516532  33.7757041
  43.3746372  32.2426532  32.5557041  42.5126372  31.4936532  34.2567041
  42.5776372  30.5346532  33.7427041  42.8706372  31.2566532  35.6057041
  41.7196372  30.9626532  36.3577041  41.7846372  30.0076532  36.8787041
  41.5326372  31.9676532  37.4367041  42.1406372  33.1916532  37.4497041
  42.9356372  33.4086532  36.7517041  41.8166372  34.0386532  38.3667041
  40.8536372  33.2196532  39.0557041  40.0546372  33.4826532  40.2367041
  40.0146372  34.4926532  40.8737041  39.1496372  32.5116532  40.5637041
  38.5356372  32.5986532  41.3607041  38.9586372  31.4316532  39.8237041
  38.0296372  30.5896532  40.1427041  37.4826372  30.6566532  40.9887041
  37.9566372  29.7636532  39.5667041  39.7156372  31.0506532  38.8197041
  40.6766372  31.9686532  38.4887041  41.0876372  31.9876532  34.2557041
  40.9706372  33.0466532  34.4877041  40.5366372  31.1266532  35.3707041
  39.6636372  31.6076532  35.8117041  40.2106372  29.8286532  34.8017041
  39.8706372  29.2526532  35.4917041  40.5276372  31.7936532  32.9917041
  30.3226372  37.4586532  34.3257041  29.9716372  38.1206532  34.9267041
  28.8696372  37.5566532  35.6397041  29.1606372  36.5286532  35.8527041
  27.9916372  37.5106532  34.9957041  28.5446372  38.1296532  36.9907041
  27.7146372  37.6446532  37.5047041  29.6286372  37.8536532  37.8857041
  29.9346372  39.0246532  38.6997041  29.9206372  38.8456532  39.7747041
  31.2996372  39.5826532  38.4687041  32.1716372  39.1616532  37.4617041
  31.8916372  38.4216532  36.7267041  33.3796372  39.6566532  37.5637041
  33.3136372  40.5316532  38.6287041  34.3216372  41.3116532  39.2307041
  35.4956372  41.4756532  38.8867041  33.9106372  41.9536532  40.3807041
  34.5496372  42.3816532  41.0357041  32.6286372  41.8466532  40.8707041
  32.4456372  42.4996532  41.9727041  33.1786372  43.0386532  42.4107041
  31.5816372  42.6436532  42.4767041  31.6256372  41.1216532  40.3027041
  32.0316372  40.4826532  39.1827041  28.3656372  39.6326532  37.0667041
  28.9946372  40.0966532  36.3057041  28.8976372  40.0446532  38.4517041
  29.2486372  41.0756532  38.4137041  27.8986372  39.9526532  39.3847041
  27.0186372  40.0976532  39.0297041  26.9926372  39.9796532  36.9157041
  26.6066372  41.3616532  36.2317041  25.1356372  41.4446532  36.3967041
  27.0796372  41.3396532  34.8957041  27.2256372  42.6216532  36.8927041
  26.9036372  42.9866532  38.2307041  27.0186372  42.1186532  38.8807041
  25.8766372  43.3506532  38.2427041  27.8266372  44.0956532  38.6727041
  27.2526372  44.4646532  39.5227041  29.1076372  43.5936532  38.9297041
  29.9956372  44.6476532  38.8557041  30.3206372  44.9446532  39.8527041
  31.2166372  44.2036532  38.1207041  31.2256372  43.1266532  37.2027041
  30.2946372  42.6506532  36.9327041  32.3836372  42.7506532  36.6467041
  32.4716372  41.9626532  35.9137041  33.6416372  43.3876532  36.8447041
  34.7066372  43.1506532  36.2097041  33.5316372  44.4716532  37.7617041
  34.3446372  45.0476532  37.9237041  32.3876372  44.9176532  38.3397041
  32.4196372  45.8576532  39.0987041  27.9886372  45.2226532  37.6127041
  28.3396372  44.9086532  36.6297041  29.2226372  45.8716532  38.2217041
  29.8306372  46.2846532  37.4177041  29.0156372  46.8406532  39.2587041
  28.6656372  47.6576532  38.8967041  26.9606372  46.2186532  37.4497041
  26.7286372  47.1126532  36.1347041  25.3266372  47.6466532  36.1897041
  27.1616372  46.3956532  34.9157041  27.7626372  48.2716532  36.3257041
  27.5436372  49.2116532  37.3357041  27.2256372  48.6406532  38.2077041
  26.7676372  49.9386532  37.0937041  28.7846372  50.0666532  37.5657041
  28.6346372  50.8816532  38.2737041  29.7436372  49.3156532  38.2217041
  31.0376372  49.8106532  37.9027041  31.5176372  49.9696532  38.8687041
  31.8516372  48.8386532  37.1437041  31.3746372  47.9366532  36.2337041
  30.3396372  47.7786532  35.9707041  32.3376372  47.2986532  35.5757041
  33.5406372  47.7586532  36.1817041  34.9016372  47.6136532  35.9737041
  35.3526372  46.5756532  35.2787041  36.3416372  46.3706532  35.2917041
  34.7106372  45.8866532  34.9137041  35.8016372  48.3656532  36.5427041
  35.4056372  49.3336532  37.3487041  36.1736372  49.9826532  37.7427041
  34.0976372  49.6666532  37.6467041  33.2166372  48.8016532  37.0467041
  29.4326372  50.7026532  36.3947041  29.5696372  49.9406532  35.6267041
  30.7406372  51.0666532  37.0667041  31.5406372  51.1306532  36.3287041
  30.7926372  52.2546532  37.8487041  29.9966372  52.7466532  37.6357041
  28.8256372  51.8306532  35.9007041  28.8886372  52.2946532  34.4487041
  27.8976372  53.3416532  34.2827041  28.8046372  51.1296532  33.6317041
  30.4316372  52.8826532  34.3527041  30.7986372  54.0396532  35.1457041
  30.4136372  53.9646532  36.1627041  30.3726372  55.0016532  34.8617041
  32.3346372  54.2346532  35.2797041  32.5656372  55.0226532  35.9967041
  32.9636372  53.0726532  35.8157041  34.2836372  52.8856532  35.3937041
  35.0406372  52.8876532  36.1787041  34.2736372  51.5766532  34.7047041
  33.1776372  50.9176532  34.1487041  32.1716372  51.2896532  34.2717041
  33.5426372  49.8736532  33.3887041  34.9366372  49.8206532  33.5547041
  35.9186372  48.9776532  32.9637041  35.8016372  47.9396532  32.3337041
  37.1926372  49.3776532  33.1767041  37.9406372  48.7926532  32.8327041
  37.5436372  50.4766532  33.8937041  38.7766372  50.8226532  34.0877041
  39.5026372  50.4246532  33.5097041  38.9806372  51.5456532  34.7627041
  36.6706372  51.2906532  34.4957041  35.3686372  50.9426532  34.2697041
  33.1686372  54.4896532  34.0877041  32.7396372  53.8596532  33.3087041
  34.5946372  54.0976532  34.5347041  35.2626372  53.8586532  33.7067041
  35.2016372  55.0596532  35.4437041  35.9976372  54.6376532  35.7727041
  33.2356372  55.8406532  33.6357041  33.1616372  56.1266532  32.0407041
  32.9336372  57.5846532  31.8167041  32.1876372  55.2356532  31.4227041
  34.6856372  55.7886532  31.4787041  35.8276372  56.5996532  31.6827041
  35.7516372  56.8226532  32.7467041  35.8116372  57.5196532  31.0987041
  37.0286372  55.7786532  31.3027041  37.9296372  56.3526532  31.5207041
  37.2566372  54.4246532  31.8797041  38.0126372  53.6276532  30.9697041
  38.9236372  53.2586532  31.4427041  37.1816372  52.4246532  30.7307041
  35.8586372  52.2366532  30.8697041  35.1716372  52.9886532  31.2287041
  35.4136372  51.0926532  30.4977041  36.5576372  50.3906532  30.0537041
  36.7736372  49.0496532  29.4587041  35.9756372  48.1476532  29.3797041
  38.0726372  48.7846532  29.1197041  38.3636372  47.8466532  28.8817041
  39.0846372  49.7196532  29.2367041  40.2806372  49.2746532  29.0687041
  40.3576372  48.3246532  28.7357041  41.1106372  49.7826532  29.3387041
  38.9596372  50.9456532  29.8117041  37.6366372  51.2846532  30.1467041
  37.1126372  55.4926532  29.7747041  36.1806372  55.1206532  29.3487041
  38.2426372  54.4396532  29.6937041  37.9986372  53.8086532  28.8397041
  39.5906372  54.8606532  29.7177041  40.1586372  54.1326532  29.9787041
  37.4626372  56.6656532  29.0847041  37.6116372  56.4596532  28.1597041
  40.5526372  40.2896532  28.5777041  41.3036372  40.4676532  29.1487041
  42.3446372  40.8256532  28.2367041  42.2106372  40.3216532  27.2797041
  43.2936372  40.4216532  28.5887041  42.5276372  42.2886532  28.0687041
  43.4306372  42.4916532  27.4917041  41.3946372  42.8956532  27.4397041
  41.3636372  44.2396532  27.9807041  41.4876372  44.9096532  27.1297041
  40.0466372  44.4766532  28.6437041  39.3446372  43.4546532  29.1887041
  39.8196372  42.4966532  29.3387041  38.0216372  43.6846532  29.5297041
  37.4196372  42.9256532  30.0067041  37.5616372  45.0086532  29.3627041
  36.3456372  45.4026532  29.6777041  36.1876372  46.3966532  29.7647041
  35.6696372  44.6716532  29.8507041  38.2356372  45.9866532  28.8827041
  39.4746372  45.7506532  28.4827041  40.1816372  46.6356532  28.0217041
  42.7196372  42.9916532  29.3887041  42.0006372  42.5966532  30.1057041
  42.4586372  44.5056532  28.9997041  42.3046372  45.0836532  29.9117041
  43.5206372  45.1346532  28.3117041  44.3596372  44.6786532  28.4147041
  44.0406372  42.7896532  29.8277041  44.4656372  42.8366532  31.3437041
  45.8556372  42.2746532  31.4537041  43.5066372  42.1966532  32.2247041
  44.4256372  44.3816532  31.7407041  45.5006372  45.2936532  31.5707041
  45.7866372  45.1566532  30.5277041  46.2716372  45.0556532  32.3037041
  44.9796372  46.7736532  31.7987041  45.8066372  47.4376532  31.5457041
  43.8256372  47.1556532  31.1567041  43.1086372  48.0246532  32.0547041
  42.9976372  49.0006532  31.5827041  41.7476372  47.4466532  32.3047041
  41.5286372  46.0886532  32.3107041  42.3756372  45.4246532  32.4057041
  40.3216372  45.5006532  32.3757041  40.2096372  44.4266532  32.3707041
  39.2456372  46.4626532  32.5377041  38.0396372  46.0466532  32.5267041
  37.3406372  46.7756532  32.4957041  37.8446372  45.0566532  32.5567041
  39.4206372  47.7426532  32.7457041  40.6676372  48.2866532  32.6587041
  40.7756372  49.5226532  32.6847041  44.6886372  46.8956532  33.2667041
  43.9356372  46.1806532  33.6007041  44.0706372  48.2336532  33.2487041
  43.5776372  48.4006532  34.2057041  44.8496372  49.3386532  32.8577041
  45.6906372  49.3626532  33.3187041  45.9246372  46.8746532  34.0137041
  45.9256372  46.2646532  35.4197041  47.2986372  46.2046532  36.0037041
  45.1466372  45.0106532  35.2887041  45.0316372  47.2186532  36.3727041
  45.4286372  48.5616532  36.7017041  45.7686372  49.1976532  35.8837041
  46.3416372  48.4686532  37.2897041  44.2676372  49.3776532  37.3507041
  44.5196372  50.3756532  37.7107041  43.1816372  49.6506532  36.4577041
  41.9836372  49.6616532  37.2227041  41.4596372  50.6006532  37.0487041
  41.0086372  48.5576532  36.8817041  41.4186372  47.4066532  36.3417041
  42.4636372  47.1416532  36.2717041  40.6016372  46.4026532  35.9227041
  41.0036372  45.4746532  35.5417041  39.1856372  46.7096532  35.9247041
  38.2716372  45.9226532  35.6677041  38.8066372  48.0006532  36.1747041
  37.8186372  48.1706532  36.0577041  39.6046372  48.8896532  36.9187041
  39.0986372  49.8676532  37.5027041  43.6376372  48.6686532  38.5267041
  43.3156372  47.6426532  38.3497041  42.4316372  49.5866532  38.6717041
  41.5626372  49.2116532  39.2137041  42.7166372  50.8946532  39.1027041
  43.6646372  51.0466532  39.1227041  44.4356372  48.7096532  39.6907041
  43.8786372  47.9526532  40.9387041  44.8206372  48.1206532  42.0487041
  43.6536372  46.5546532  40.4647041  42.4816372  48.5286532  41.3857041
  42.3156372  49.6676532  42.1477041  42.7356372  50.4466532  41.5117041
  42.8756372  49.5786532  43.0787041  40.8266372  49.9046532  42.4757041
  40.7036372  50.8356532  43.0297041  40.0126372  49.9086532  41.3197041
  38.8686372  49.2726532  41.5597041  38.0566372  49.9806532  41.3897041
  38.7266372  48.1466532  40.6457041  39.7226372  47.3776532  40.0777041
  40.7616372  47.6396532  40.2127041  39.3746372  46.2786532  39.5087041
  38.0066372  46.4126532  39.4947041  36.9256372  45.6426532  38.9587041
  37.0946372  44.6126532  38.1557041  36.2826372  44.0466532  37.9557041
  38.0306372  44.4206532  37.8277041  35.6836372  45.9376532  39.1437041
  35.4666372  46.9346532  39.9317041  34.4166372  47.1756532  40.0067041
  36.3286372  47.7216532  40.6177041  37.5726372  47.4316532  40.3017041
  40.3086372  48.7846532  43.3577041  40.7226372  47.8646532  42.9427041
  38.8176372  48.7726532  43.0047041  38.3906372  47.7696532  43.0217041
  37.9936372  49.5186532  43.8597041  37.7046372  48.9016532  44.5367041
  40.6616372  48.8676532  44.7657041  40.8616372  47.5246532  45.5977041
  41.3356372  47.8696532  46.9487041  41.6356372  46.5526532  44.8147041
  39.3756372  46.9546532  45.7737041  38.3816372  47.5336532  46.5027041
  38.2616372  48.5936532  46.2757041  38.6286372  47.5166532  47.5637041
  37.0186372  46.8976532  46.2517041  36.2216372  47.4856532  46.7057041
  36.8576372  46.9356532  44.8407041  35.9706372  45.8586532  44.4617041
  35.0546372  46.3656532  44.1577041  36.5786372  45.0296532  43.4167041
  37.9466372  44.8816532  43.2207041  38.5346372  45.6426532  43.7127041
  38.3596372  44.0316532  42.2737041  39.3916372  43.9316532  41.9717041
  37.4216372  43.2186532  41.6077041  37.8916372  42.4166532  40.6207041
  37.2466372  41.8686532  40.0697041  38.8656372  42.4136532  40.3537041
  36.1386372  43.4106532  41.7577041  35.7226372  44.3186532  42.5967041
  34.4746372  44.5136532  42.6277041  36.7746372  45.4206532  46.6447041
  37.6356372  44.7736532  46.4737041  35.6826372  44.8876532  45.6697041
  35.9316372  43.8506532  45.4437041  34.3676372  45.2206532  46.0197041
  34.1636372  44.6106532  46.7317041  36.2996372  45.2886532  48.0077041
  36.6666372  44.0106532  48.8847041  36.3556372  44.4296532  50.2717041
  37.9996372  43.5106532  48.5577041  35.6536372  42.9516532  48.4527041
  34.3866372  42.8846532  49.0307041  33.9896372  43.8866532  49.1927041
  34.5386372  42.4886532  50.0347041  33.2176372  42.2046532  48.2567041
  32.3036372  42.4236532  48.8087041  33.1526372  42.6836532  46.9127041
  32.7326372  41.5396532  46.1707041  31.7756372  41.7646532  45.6987041
  33.7526372  40.9756532  45.1917041  35.0526372  41.3196532  45.3827041
  35.4406372  41.8966532  46.2087041  35.9536372  40.8946532  44.3987041
  36.9866372  41.1816532  44.5277041  35.5116372  40.1446532  43.3237041
  36.3186372  39.9416532  42.2997041  35.9476372  39.3946532  41.5367041
  37.2956372  40.1986532  42.2897041  34.2686372  39.7656532  43.1787041
  33.3386372  40.1896532  44.0987041  32.1686372  39.7806532  44.0157041
  33.3266372  40.7136532  48.2357041  34.3416372  40.5076532  47.8967041
  32.3946372  40.3556532  47.1327041  32.5136372  39.3586532  46.7097041
  31.1356372  40.5846532  47.6037041  31.0026372  40.4936532  48.5507041
  33.0816372  40.0266532  49.5947041  33.6866372  38.6296532  50.0277041
  33.0916372  38.2706532  51.3297041  35.1146372  38.7816532  49.8147041
  33.1946372  37.5236532  49.1007041  31.8576372  37.0686532  49.1627041
  31.1776372  37.9036532  48.9937041  31.7706372  36.5236532  50.1027041
  31.7496372  35.9666532  48.0507041  30.7336372  35.5746532  48.1007041
  31.7476372  36.5406532  46.7467041  32.0556372  35.6476532  45.7497041
  31.2976372  35.5266532  44.9757041  33.3606372  35.9976532  45.0867041
  34.2626372  36.9306532  45.6577041  34.1116372  37.2076532  46.6907041
  35.3756372  37.3066532  45.0067041  36.0396372  37.9926532  45.5127041
  35.4866372  36.7306532  43.6627041  36.5316372  37.0236532  42.9047041
  36.6486372  36.4296532  42.0957041  37.2396372  37.6436532  43.2737041
  34.8136372  35.7046532  43.1717041  33.6646372  35.4026532  43.9007041
  32.8916372  34.5696532  43.4277041  32.7426372  34.7796532  48.0137041
  33.7376372  35.2166532  47.9367041  32.3496372  34.3566532  46.5527041
  33.1176372  33.7356532  46.0927041  31.0826372  33.7396532  46.3787041
  30.7856372  33.2606532  47.1557041  32.5106372  33.7986532  48.9477041
  33.6876372  32.9096532  49.5677041  33.0026372  32.0076532  50.5337041
  34.8006372  33.6996532  50.0847041  34.1656372  31.9836532  48.3727041
  33.2636372  30.9336532  47.9737041  32.2016372  31.1776532  47.9607041
  33.3826372  30.0916532  48.6557041  33.7366372  30.3136532  46.6717041
  32.9536372  29.6336532  46.3377041  33.8546372  31.3266532  45.7097041
  34.9156372  30.9366532  44.8097041  34.4226372  30.6336532  43.8857041
  35.8836372  31.9976532  44.4817041  36.0416372  33.0746532  45.2977041
  35.3756372  33.1496532  46.1457041  36.9946372  33.9866532  44.9797041
  37.0626372  34.9476532  45.4667041  37.8506372  33.7096532  43.8837041
  38.8276372  34.5356532  43.5597041  39.3026372  34.4096532  42.6777041
  39.0716372  35.3906532  44.0397041  37.6086372  32.7706532  43.0487041
  36.6796372  31.8276532  43.3577041  36.5296372  30.9526532  42.5157041
  35.0976372  29.6416532  46.7927041  35.6716372  30.2866532  47.4577041
  35.6486372  29.6836532  45.3427041  36.7316372  29.7946532  45.2947041
  35.0906372  28.5686532  44.6867041  35.6596372  27.8196532  44.8757041
  35.0556372  28.3516532  47.4157041  36.3996372  27.6006532  47.8657041
  35.9536372  26.2446532  48.2147041  37.0966372  28.3096532  48.8777041
  37.3756372  27.4186532  46.5877041  37.2246372  26.3916532  45.6227041
  36.2306372  26.3146532  45.1807041  37.4326372  25.4486532  46.1277041
  38.2466372  26.5726532  44.4067041  38.0446372  25.8376532  43.6267041
  38.0606372  27.8726532  43.8227041  39.3276372  28.0956532  43.1987041
  39.0766372  28.0896532  42.1377041  39.7956372  29.4396532  43.6257041
  39.4306372  30.1466532  44.7777041  38.8046372  29.7536532  45.5657041
  40.0066372  31.3336532  44.8747041  40.6686372  31.5016532  43.6357041
  41.5266372  32.4616532  43.0927041  41.7416372  33.6926532  43.5397041
  42.3986372  34.3596532  43.1597041  41.1936372  33.8726532  44.3687041
  42.3006372  32.1186532  42.0337041  42.2366372  30.8916532  41.5207041
  42.8816372  30.6676532  40.6847041  41.4876372  29.9036532  41.9927041
  40.7206372  30.2616532  43.0017041  39.7096372  26.3506532  44.8067041
  39.9106372  26.7636532  45.7957041  40.4186372  27.0786532  43.6287041
  41.3556372  27.5376532  43.9477041  40.7286372  26.2526532  42.5137041
  41.3966372  25.6126532  42.7687041  40.2016372  25.0486532  44.8797041
  41.6046372  24.6986532  45.4897041  41.5996372  23.2036532  45.6407041
  41.8676372  25.5656532  46.6257041  42.7986372  25.0766532  44.4737041
  42.9836372  24.3466532  43.2177041  42.0456372  24.2556532  42.6697041
  43.2956372  23.3726532  43.5957041  44.0646372  24.9346532  42.3057041
  44.2636372  24.2316532  41.4977041  43.7146372  26.2716532  41.8227041
  44.8566372  27.0926532  41.8467041  45.0956372  27.3656532  40.8187041
  44.7776372  28.2846532  42.7207041  44.0376372  28.2536532  43.8587041
  43.6166372  27.3196532  44.2007041  43.7476372  29.4486532  44.5497041
  43.1406372  29.4656532  45.4427041  44.4176372  30.6616532  44.1807041
  44.4316372  31.7196532  44.8057041  45.1996372  30.5656532  43.0667041
  45.6796372  31.4216532  42.8267041  45.3136372  29.4906532  42.2387041
  46.1656372  29.5136532  41.3287041  45.3426372  25.1316532  43.1707041
  45.0616372  25.5836532  44.1217041  46.0016372  26.1876532  42.2377041
  46.7426372  26.7836532  42.7707041  46.5166372  25.5536532  41.0807041
  47.0626372  24.8556532  41.4507041  46.0756372  23.9576532  43.3937041
  47.1006372  23.8426532  44.5567041  47.5106372  22.4366532  44.6327041
  46.4276372  24.4006532  45.7817041  48.3276372  24.8436532  44.2407041
  49.3776372  24.3956532  43.4337041  48.9366372  23.9876532  42.5237041
  49.8496372  23.6116532  44.0247041  50.3316372  25.5196532  42.8767041
  50.8196372  25.1046532  41.9947041  49.6216372  26.6526532  42.4307041
  50.3206372  27.8296532  42.8077041  50.4456372  28.4156532  41.8977041
  49.5726372  28.7336532  43.7617041  48.5376372  28.2536532  44.5077041
  48.2276372  27.2216532  44.4347041  47.7116372  29.0936532  45.1507041
  46.9046372  28.6736532  45.7317041  48.0056372  30.5066532  45.0597041
  47.4646372  31.3816532  45.8597041  47.9696372  32.2476532  45.9827041
  46.8816372  31.0096532  46.5967041  49.0816372  30.9456532  44.5687041
  49.8346372  30.0886532  43.8187041  50.7876372  30.4986532  43.1697041
  51.2596372  25.9336532  43.9677041  50.7996372  26.2016532  44.9187041
  51.6716372  27.2516532  43.3887041  52.0476372  27.8856532  44.1917041
  52.6546372  27.1476532  42.3257041  53.0016372  28.0216532  42.1347041
  52.2976372  24.9586532  44.1407041  53.0706372  25.0166532  45.5067041
  54.1796372  24.0366532  45.3767041  52.0866372  24.7116532  46.5647041
  53.6106372  26.5106532  45.6817041  54.9116372  26.8336532  45.2197041
  54.9656372  26.5496532  44.1687041  55.6146372  26.2376532  45.8027041
  55.3046372  28.3406532  45.2847041  56.1926372  28.4636532  44.6647041
  54.2706372  29.1536532  44.7907041  54.3066372  30.3726532  45.5007041
  54.4326372  31.1576532  44.7547041  53.1076372  30.5746532  46.2697041
  52.3006372  29.5296532  46.7477041  52.5406372  28.4996532  46.5277041
  51.1446372  29.8666532  47.4187041  50.4906372  29.0426532  47.6637041
  50.8246372  31.2316532  47.6637041  49.7676372  31.6446532  48.3767041
  49.6176372  32.6326532  48.5247041  49.0516372  30.9856532  48.6457041
  51.5586372  32.2216532  47.2897041  52.7436372  31.9386532  46.6207041
  53.4376372  32.8496532  46.2357041  55.6166372  28.8206532  46.6507041
  54.9276372  28.5606532  47.4547041  55.5116372  30.3486532  46.3327041
  55.4006372  30.9416532  47.2407041  56.6596372  30.9096532  45.7577041
  57.3356372  30.9056532  46.4407041  56.9416372  28.4576532  46.9587041
  57.5536372  28.7346532  46.2727041  35.8936372  30.8096532  36.7587041
  36.1066372  30.0196532  37.4787041  34.4626372  30.9056532  36.2887041
  33.8496372  31.4716532  36.9907041  33.9406372  29.6046532  36.1837041
  32.9866372  29.5816532  36.2867041  34.7106372  31.6246532  34.9777041
  35.0176372  32.6436532  35.2157041  33.5676372  31.4936532  34.0927041
  33.1266372  30.6406532  34.1107041  35.9706372  30.8346532  34.5177041
  35.6976372  29.9106532  34.0077041  36.7806372  31.5716532  33.3927041
  36.1416372  31.7186532  32.5227041  37.5886372  30.8856532  33.1407041
  36.6966372  30.4916532  35.5937041  36.4286372  34.4316532  40.1687041
  36.8466372  35.4956532  40.5337041  36.7076372  33.6916532  38.9407041
  37.5776372  33.9556532  37.8927041  37.3166372  32.9656532  37.0657041
  37.8766372  32.8566532  36.1487041  36.3646372  32.0606532  37.4387041
  35.9836372  32.5526532  38.7407041  34.9866372  31.9856532  39.5707041
  34.7176372  32.7446532  40.5687041  33.8296372  32.3026532  41.5037041
  33.2166372  31.5686532  41.1777041  33.6296372  32.9506532  42.2517041
  35.4286372  33.8786532  40.8697041  35.0876372  34.4846532  41.6017041
  37.2526372  33.9996532  32.7027041  37.9446372  35.1876532  33.2157041
  37.7306372  33.3966532  31.4277041  32.4986372  36.1386532  34.4977041
  31.4136372  36.5466532  33.5797041  33.3646372  37.2306532  35.1047041
  34.8696372  35.1016532  33.6467041  35.5576372  35.5546532  34.7507041
  35.0896372  36.1876532  35.3847041  36.5656372  35.5066532  34.7397041
  35.4816372  34.4446532  32.6897041  33.3736372  34.5216532  32.2637041
  32.4206372  34.4516532  31.7607041  33.5606372  35.1866532  33.4357041
  34.5716372  34.0166532  31.8247041  34.8286372  33.4676532  30.9317041
  37.2126372  32.8626532  33.7937041  31.9286372  35.1776532  35.6567041
  31.7996372  33.7016532  38.5157041  31.7526372  33.1036532  39.4257041
  30.4446372  34.4056532  38.3237041  30.6286372  35.4036532  37.9257041
  29.8836372  34.3556532  39.6617041  30.4476372  35.0086532  40.0817041
  29.8706372  33.4656532  37.3107041  29.1446372  34.0496532  36.7447041
  29.2156372  32.4176532  38.0247041  29.1416372  32.8156532  38.8957041
  30.9936372  33.0596532  36.4037041  30.7896372  32.0496532  36.0467041
  31.3656372  33.9566532  35.2417041  30.4916372  34.2846532  34.6787041
  32.1106372  33.4586532  34.6217041  32.0516372  32.9396532  37.3137041
  34.5916372  37.5126532  40.0607041  35.5836372  38.2276532  40.0567041
  34.1556372  36.4006532  39.2147041  34.7776372  35.7846532  38.1097041
  33.9726372  34.8376532  37.8277041  34.0956372  34.2406532  36.9357041
  32.9006372  34.7296532  38.6947041  32.9516372  35.7886532  39.5367041
  32.0756372  36.0916532  40.5307041  32.5096372  37.1556532  41.2697041
  31.7506372  37.6846532  42.2007041  30.9056372  37.2206532  42.5027041
  32.0836372  38.4646532  42.7497041  33.6666372  37.8546532  41.0577041
  33.9276372  38.5826532  41.7077041  38.1436372  32.7086532  29.5847041
  57.4396372  43.2466532  20.5267041  30.7976372  58.5186532  69.9447041
  22.9256372  28.6416532   6.4537041  24.5946372  50.9016532  33.2697041
  40.2676372  70.6746532  61.3757041  56.5346372  56.0816532  33.8807041
  38.1966372  41.2176532  51.8407041  46.4876372  37.7776532  30.8377041
  46.9286372  41.8286532  35.9697041  31.1396372  47.2846532  42.7097041
  38.0056372  38.4276532  37.3417041  18.7956372  14.9656532  16.5947041
  44.7266372  22.6256532  52.6517041  71.7886372   9.5456532   9.1487041
  12.2536372  51.8436532  63.8767041  63.4816372  45.0986532  40.9847041
  36.7166372  11.2526532  30.9137041  11.5876372  27.2896532  41.4307041
  48.9286372  39.2886532  55.6867041  37.6066372  24.2856532  40.0807041
  28.3616372  41.5266532  43.6927041  58.7276372  18.4006532  30.3317041
   9.8656372  42.9426532  42.6197041  52.3416372  10.3616532  59.8127041
  44.5786372  71.2266532  29.1547041  10.5566372  55.5756532  22.7367041
  18.1386372  10.8886532  12.0617041  19.3396372  20.0346532  13.4827041
  14.7236372  65.6696532  70.6327041  44.6186372  44.0936532  49.0097041
  22.7616372  25.2806532  13.7507041  42.2956372  32.4726532  48.3857041
  34.9476372  15.4246532  43.3167041  32.2286372  48.8216532  32.1067041
  45.9386372  39.7286532  43.2767041  22.4106372  61.2106532  37.5387041
  71.9526372  20.2126532  10.3567041  28.8336372  17.1426532  66.5747041
  45.3616372  56.7206532  30.0247041  46.4556372  19.7216532  41.8077041
  61.7816372  20.3526532  74.5167041  66.1686372  57.7696532  58.5797041
  42.5556372  23.5076532  52.8097041   7.1726372  33.9016532  36.3587041
  57.2306372  56.6926532  36.0767041  51.8926372  10.0206532  62.0787041
  69.9996372  22.1786532  39.7337041  18.8366372  56.3846532  72.2697041
  24.3266372  15.6716532  48.2857041  39.6016372  24.5226532  38.5327041
  20.0036372  17.7686532  13.9547041  22.1936372  26.4156532  43.0417041
  18.7756372  22.3966532  13.2087041  15.3376372  62.3316532   7.5147041
  10.2756372  57.8866532  48.6247041  44.0106372  15.4286532  57.3867041
  45.8036372  40.1366532  49.6217041  27.5946372  29.1106532  73.1257041
  36.5126372  73.5786532  28.3237041  75.1646372   9.4196532  42.5497041
  25.7096372  33.2386532  66.5627041   9.3266372  28.9966532  72.2737041
  52.2566372  20.7766532   5.0237041  12.5316372  64.5746532  66.9177041
  58.7296372  54.7196532  50.8917041  44.8026372   7.5946532  41.1387041
  42.4316372  39.6186532  36.0057041  21.0456372  30.0796532   6.6737041
  11.2746372  56.5606532  66.0277041  29.4276372  21.2936532  11.6547041
  67.7356372  14.7446532  74.9707041  35.9216372  14.0126532  41.5417041
  62.2516372  44.8346532  43.0497041  46.3876372  43.5516532  53.3197041
  20.9326372  34.2666532  21.9597041  41.3116372  14.7386532  43.1217041
  22.5616372  46.4476532  59.5267041  59.1406372  42.2506532  21.7827041
   6.3066372  41.3866532  45.2577041  30.1066372  52.8416532  67.4467041
  27.3046372  66.2956532  43.3017041  31.2156372  13.9336532  44.0927041
  18.1796372  13.2076532  11.6397041  26.5746372  16.2746532  67.0447041
  11.9776372  42.3686532  41.6167041  57.9196372  16.0806532  30.5377041
  25.6026372  71.9106532  33.9657041  54.7566372  30.2926532   8.9487041
  29.9806372  43.2856532  44.0667041  42.2056372  40.9186532  46.3017041
  10.7106372  66.9656532  12.0307041   8.2196372  52.7366532  25.8407041
  40.3636372  70.6666532  59.0517041  74.2646372  45.6466532  56.1807041
  52.9056372  48.1596532  22.9387041  20.9086372  27.4466532  10.6207041
  47.4686372  19.0586532  23.8227041  72.8656372   4.1786532  74.1407041
  19.0406372  10.8986532  14.2587041  36.8236372  29.7176532  15.4547041
  27.4336372  73.2746532  72.5917041  44.8476372  52.1446532  71.4367041
  52.7156372  63.9016532  60.0357041   6.3436372  13.4666532  12.6367041
  45.7216372  29.9096532  22.8717041  23.2086372  59.5026532  36.0217041
  37.9286372  62.8186532  65.1697041  13.8736372  14.1486532   7.2077041
  20.1236372  60.9756532  19.4377041  20.6426372  61.7406532  19.1927041
  20.7716372  60.2876532  19.5937041  20.2486372  60.9836532  19.4287041
  12.0096372  16.4126532  43.7807041  11.9436372  16.0256532  42.9077041
  11.1666372  16.2206532  44.1927041  11.9126372  16.3516532  43.7317041
  69.1926372  10.2166532  51.9607041  69.5226372  11.0256532  51.5687041
  69.9746372   9.6856532  52.1087041  69.3116372  10.2466532  51.9347041
  54.8536372  37.6286532  19.9447041  55.1856372  37.0476532  19.2607041
  55.5206372  38.3106532  20.0247041  54.9596372  37.6396532  19.8797041
  45.1286372  41.9016532   8.9697041  44.7856372  42.2056532   8.1297041
  45.0846372  40.9476532   8.9157041  45.0876372  41.8326532   8.8747041
  47.6976372  11.3506532   6.9197041  47.5456372  12.2506532   7.2077041
  47.1766372  10.8166532   7.5187041  47.6256372  11.3896532   7.0147041
  71.8796372  23.1906532  73.7987041  70.9416372  23.1286532  73.6197041
  71.9586372  23.9176532  74.4157041  71.7886372  23.2616532  73.8457041
  42.0136372  12.0916532  19.9897041  41.3546372  12.5056532  19.4317041
  42.4836372  12.8246532  20.3877041  41.9936372  12.2146532  19.9727041
  26.2876372   7.6996532  61.1787041  26.5466372   7.5946532  62.0947041
  27.0166372   8.1736532  60.7777041  26.3936372   7.7386532  61.2337041
  53.8056372  12.5436532  65.6947041  53.5456372  12.9686532  66.5117041
  53.2596372  11.7586532  65.6497041  53.7196372  12.5046532  65.7767041
  40.5366372  62.2886532  31.2727041  40.9106372  63.1476532  31.0757041
  40.3846372  62.3046532  32.2177041  40.5606372  62.3816532  31.3527041
  25.4066372  49.3636532  69.5617041  25.3016372  49.8656532  70.3697041
  24.5126372  49.1706532  69.2807041  25.3006372  49.3966532  69.6177041
  30.5816372  19.3626532  57.0307041  29.6406372  19.2216532  57.1287041
  30.6576372  20.2616532  56.7107041  30.4896372  19.4436532  57.0067041
  51.0046372  19.3026532  72.5577041  50.9296372  18.4156532  72.2057041
  50.1556372  19.4716532  72.9657041  50.9066372  19.2266532  72.5637041
  14.4056372  42.0966532  75.5067041  13.7756372  42.5576532  76.0607041
  15.2516372  42.2496532  75.9277041  14.4286372  42.1616532  75.6107041
  10.1836372  31.0256532  29.9187041  10.8836372  31.6366532  29.6897041
  10.2186372  30.9666532  30.8727041  10.2616372  31.0846532  29.9957041
  39.7656372  34.4416532   3.8987041  40.5586372  34.7576532   4.3307041
  39.0586372  34.6636532   4.5047041  39.7746372  34.4996532   4.0087041
  34.8946372  65.7376532  22.9007041  35.0276372  65.6296532  23.8427041
  34.0066372  65.4136532  22.7467041  34.8136372  65.6916532  22.9847041
  45.0326372  62.2956532  30.1397041  44.6576372  62.9126532  29.5117041
  44.3426372  61.6456532  30.2777041  44.9186372  62.2916532  30.0877041
  74.1536372  27.5276532  73.8077041  74.7056372  27.0676532  73.1757041
  74.7086372  28.2326532  74.1427041  74.2716372  27.5536532  73.7767041
  25.9636372  14.3486532  46.0897041  25.5596372  14.8926532  46.7657041
  25.2966372  13.6966532  45.8757041  25.8496372  14.3366532  46.1387041
  46.6576372  72.8006532  13.2367041  47.3776372  72.4826532  12.6927041
  46.6596372  73.7486532  13.1057041  46.7346372  72.8676532  13.1647041
  52.1156372  59.9506532  32.5177041  51.6846372  60.8026532  32.4467041
  52.1086372  59.7566532  33.4547041  52.0686372  60.0206532  32.6097041
  50.3726372   8.7046532  50.4567041  49.7776372   8.8176532  49.7167041
  50.5686372   7.7676532  50.4667041  50.3306372   8.6166532  50.3787041
  54.4326372  36.0716532  36.2427041  54.7216372  35.9416532  35.3397041
  54.5226372  35.2096532  36.6487041  54.4726372  35.9656532  36.1897041
  29.7186372  11.7806532   8.2177041  30.5246372  11.4446532   8.6087041
  29.0506372  11.1376532   8.4547041  29.7326372  11.6766532   8.2847041
  17.9066372  12.9046532  26.4387041  18.3246372  12.7236532  25.5967041
  18.6326372  12.9646532  27.0587041  18.0286372  12.8916532  26.4147041
  63.0786372   6.9066532  46.5827041  62.9266372   6.0396532  46.9587041
  64.0246372   7.0336532  46.6477041  63.1636372   6.8276532  46.6297041
  54.1616372  58.9436532  22.9927041  54.1926372  58.6286532  22.0897041
  54.2186372  59.8966532  22.9167041  54.1716372  59.0116532  22.8887041
  61.8406372  42.1526532  69.3977041  60.9526372  42.3546532  69.1047041
  61.7556372  41.3236532  69.8687041  61.7366372  42.0856532  69.4167041
  53.6116372  52.2806532  38.4767041  53.8026372  53.0606532  38.9987041
  52.6766372  52.1266532  38.6107041  53.5326372  52.3476532  38.5467041
  19.2356372  23.5696532  36.8657041  19.5346372  22.9336532  37.5167041
  19.6436372  24.3936532  37.1317041  19.3106372  23.5896532  36.9637041
  40.8286372  45.4596532  65.6797041  40.2886372  45.0216532  65.0217041
  41.6936372  45.0606532  65.5847041  40.8626372  45.3706532  65.5987041
  16.0566372  35.4106532  40.0257041  15.8966372  35.9736532  40.7837041
  16.9256372  35.0416532  40.1817041  16.1326372  35.4316532  40.1237041
  33.9566372  57.7146532  15.5877041  34.4716372  57.0416532  16.0327041
  33.9776372  58.4646532  16.1827041  34.0136372  57.7226532  15.6987041
  37.5696372  56.5166532  56.7957041  38.0136372  56.6476532  57.6327041
  37.8856372  57.2316532  56.2427041  37.6506372  56.6066532  56.8257041
  36.4006372  47.7646532  53.2407041  36.2146372  48.0656532  54.1307041
  36.4906372  46.8146532  53.3237041  36.3906372  47.6956532  53.3447041
  48.8216372   6.6246532  12.9667041  49.0906372   6.1106532  12.2057041
  49.1146372   7.5146532  12.7707041  48.8816372   6.6646532  12.8647041
  31.3026372   9.1866532  25.5347041  31.5506372   8.2636532  25.4697041
  32.0046372   9.5886532  26.0457041  31.4036372   9.1306532  25.5817041
  42.5696372  44.6726532  14.7247041  41.8716372  44.8116532  14.0827041
  42.7656372  43.7376532  14.6657041  42.5156372  44.5876532  14.6497041
  17.4406372  15.6686532   9.8327041  17.4966372  15.1296532  10.6227041
  18.2486372  15.4796532   9.3567041  17.5326372  15.5906532   9.8667041
  37.0936372  38.7196532  47.7847041  36.3976372  38.7356532  48.4427041
  37.3276372  39.6386532  47.6607041  37.0446372  38.8196532  47.8417041
  41.6106372  26.8476532  66.0477041  41.9116372  27.7326532  65.8457041
  42.3326372  26.2806532  65.7757041  41.7196372  26.8816532  65.9977041
  22.8546372  30.7666532  35.5257041  23.8086372  30.7016532  35.5807041
  22.5426372  30.4226532  36.3627041  22.9236372  30.7226532  35.6207041
  51.2266372  62.0756532  36.7797041  51.5416372  62.0886532  37.6837041
  51.8306372  62.6476532  36.3077041  51.3246372  62.1376532  36.8257041
   4.4606372  66.6346532  35.1157041   4.0306372  66.7616532  35.9617041
   4.0506372  67.2796532  34.5397041   4.3716372  66.7166532  35.1447041
  42.8496372  43.8996532  22.2647041  43.2926372  44.2876532  23.0197041
  43.3076372  44.2626532  21.5057041  42.9456372  43.9796532  22.2637041
  21.0576372  72.9956532  28.9907041  21.7426372  73.6586532  28.8937041
  21.4356372  72.3456532  29.5817041  21.1716372  72.9976532  29.0437041
  30.6986372  62.9256532  29.0707041  30.6096372  62.5966532  29.9657041
  29.8616372  62.7176532  28.6547041  30.5996372  62.8676532  29.1217041
  25.1696372   5.1926532  34.0397041  25.9066372   5.4776532  33.4987041
  25.4256372   4.3256532  34.3547041  25.2756372   5.1306532  34.0157041
  58.6956372  17.2366532  73.5057041  59.3646372  16.6236532  73.1997041
  57.9566372  17.0996532  72.9127041  58.6886372  17.1566532  73.4097041
  26.7716372  40.5996532  18.8597041  26.8616372  41.2656532  18.1777041
  27.0346372  39.7836532  18.4347041  26.8096372  40.5836532  18.7417041
  16.7616372  33.5886532  66.1977041  16.7716372  34.4516532  65.7837041
  17.5856372  33.5456532  66.6827041  16.8506372  33.6766532  66.2057041
  38.1016372  14.6346532  71.0367041  38.1716372  13.6946532  70.8677041
  37.3246372  14.7216532  71.5877041  38.0266372  14.5436532  71.0767041
  74.7356372  25.8276532   4.1347041  75.4386372  26.2336532   3.6267041
  73.9956372  25.7886532   3.5297041  74.7316372  25.8666532   4.0157041
  66.3276372   9.1166532  49.4437041  65.5656372   8.9016532  49.9817041
  65.9946372   9.7336532  48.7917041  66.2106372   9.1596532  49.4317041
  70.6266372  12.8476532  17.1267041  70.8936372  12.5226532  17.9867041
  71.1216372  13.6596532  17.0137041  70.7076372  12.8996532  17.2057041
  70.3896372  51.5566532  43.0957041  69.7736372  52.1166532  42.6237041
  70.2906372  50.6956532  42.6897041  70.3136372  51.5246532  43.0027041
  44.6266372  13.7576532  36.9217041  45.5166372  13.7876532  36.5707041
  44.6746372  13.1296532  37.6427041  44.7266372  13.6936532  36.9617041
  67.8756372  21.7936532  70.8657041  68.3726372  21.7556532  70.0487041
  68.2256372  21.0756532  71.3937041  67.9656372  21.7126532  70.8347041
  46.6236372  73.1356532  16.0547041  45.7356372  72.8046532  16.1887041
  46.8196372  72.9326532  15.1397041  46.5496372  73.0786532  15.9707041
  29.2216372  17.7426532  15.1057041  29.7516372  17.2386532  15.7227041
  29.8606372  18.1856532  14.5467041  29.3466372  17.7356532  15.1117041
  15.7236372  33.8616532  46.3077041  15.2956372  33.0076532  46.2437041
  15.5116372  34.1716532  47.1877041  15.6556372  33.8036532  46.3947041
  57.9926372  10.5776532  72.0287041  57.4226372   9.8306532  71.8447041
  58.7866372  10.1886532  72.3947041  58.0156372  10.4566532  72.0477041
  37.1066372  25.5636532  66.9317041  36.7306372  24.6836532  66.8957041
  36.7076372  25.9626532  67.7047041  37.0236372  25.5126532  67.0097041
  13.0136372  16.9096532  67.6547041  13.8306372  16.8636532  68.1497041
  12.4406372  16.2696532  68.0767041  13.0396372  16.8366532  67.7517041
  44.5616372  56.8946532   4.1457041  44.2816372  56.7876532   5.0547041
  45.4136372  56.4606532   4.1037041  44.6226372  56.8366532   4.2387041
  63.9796372  13.3956532  24.8217041  63.8026372  12.5096532  25.1377041
  63.4666372  13.4706532  24.0177041  63.9056372  13.3096532  24.7697041
  44.2526372   9.4516532  72.9817041  44.7746372   9.9326532  72.3387041
  44.4566372   9.8706532  73.8177041  44.3296372   9.5476532  73.0017041
   7.4446372  30.3786532  70.1757041   7.0146372  30.8136532  70.9127041
   8.0536372  29.7636532  70.5827041   7.4636372  30.3596532  70.2977041
  21.9696372  54.1236532  71.5887041  22.3686372  54.8396532  72.0827041
  21.1146372  54.4626532  71.3237041  21.9206372  54.2356532  71.6137041
   6.4466372  30.5686532  11.2777041   6.0976372  31.4566532  11.3577041
   6.2256372  30.3036532  10.3857041   6.3866372  30.6356532  11.1907041
  21.1706372  55.8496532   7.5027041  20.7196372  55.0106532   7.4057041
  21.0056372  56.1066532   8.4097041  21.1046372  55.7876532   7.5887041
  34.4856372  41.4116532  19.4817041  33.9256372  41.1086532  20.1957041
  34.3736372  42.3616532  19.4757041  34.4146372  41.4806532  19.5567041
  28.3236372  47.0696532   7.5327041  27.9976372  47.8946532   7.1727041
  29.1186372  47.3126532   8.0077041  28.3736372  47.1836532   7.5447041
   9.8446372  53.8586532  66.5877041  10.3396372  54.6756532  66.5217041
   8.9626372  54.1326532  66.8407041   9.8036372  53.9756532  66.6077041
  46.9236372  45.9696532  16.2027041  46.9406372  45.0306532  16.3867041
  46.0126372  46.2256532  16.3487041  46.8286372  45.8966532  16.2377041
  19.3936372  39.0746532  46.9687041  19.3316372  38.8396532  47.8947041
  19.6346372  40.0006532  46.9727041  19.4126372  39.1486532  47.0677041
  27.6106372  63.0376532  31.7607041  27.5296372  63.9686532  31.5537041
  28.3726372  62.9866532  32.3377041  27.6836372  63.1316532  31.7997041
  60.5916372  20.3246532  24.1777041  61.0136372  20.6096532  23.3667041
  60.3766372  19.4046532  24.0257041  60.6136372  20.2576532  24.0747041
  68.6466372  66.4466532   6.7617041  68.5416372  67.1736532   6.1477041
  68.9786372  66.8536532   7.5617041  68.6706372  66.5676532   6.7817041
  72.4876372  38.9636532  62.6507041  73.3196372  38.9056532  63.1207041
  72.2466372  38.0536532  62.4777041  72.5506372  38.8606532  62.6817041
  24.1006372  30.4386532  31.9567041  24.5336372  30.8906532  32.6807041
  23.2316372  30.2226532  32.2937041  24.0546372  30.4636532  32.0697041
  65.3786372   4.9756532  15.4807041  65.8666372   5.6766532  15.9127041
  65.5306372   4.2056532  16.0277041  65.4466372   4.9686532  15.5847041
  57.8726372  54.0146532  56.1477041  58.5246372  53.5906532  56.7057041
  57.9756372  53.5926532  55.2947041  57.9536372  53.9246532  56.1157041
  74.5106372  46.3916532  14.5237041  74.2496372  45.4706532  14.5017041
  73.7666372  46.8416532  14.9247041  74.4036372  46.3416532  14.5637041
  28.6036372  24.1506532  39.9427041  28.2416372  23.5766532  40.6187041
  27.9516372  24.8446532  39.8437041  28.4956372  24.1636532  40.0047041
  65.4696372  46.9106532  54.9047041  66.3716372  46.6876532  54.6757041
  65.3436372  47.7906532  54.5497041  65.5526372  46.9806532  54.8427041
   9.8276372  45.2736532  17.5897041  10.3766372  44.9226532  16.8887041
   9.0936372  45.6856532  17.1347041   9.8076372  45.2806532  17.4667041
  49.1646372  58.6436532  25.7567041  49.6136372  59.3016532  25.2267041
  49.5616372  57.8126532  25.4937041  49.2546372  58.6246532  25.6717041
  11.2476372  21.1666532  32.4577041  11.3136372  20.2746532  32.7987041
  10.6436372  21.6086532  33.0557041  11.1896372  21.1186532  32.5577041
   4.3066372  21.8696532  40.1057041   3.4266372  22.1546532  39.8607041
   4.5916372  21.3206532  39.3747041   4.2426372  21.8416532  40.0017041
   6.1846372  65.4046532  59.0187041   6.5266372  64.7276532  58.4347041
   5.7826372  64.9196532  59.7387041   6.1786372  65.2806532  59.0337041
   9.9856372  55.1516532  69.9857041  10.0296372  56.0656532  69.7067041
  10.7366372  55.0426532  70.5687041  10.0706372  55.2376532  70.0177041
  16.2816372  58.1866532  47.0417041  15.4086372  57.8456532  47.2387041
  16.1446372  58.7906532  46.3117041  16.1736372  58.2146532  46.9847041
  61.3606372  16.6096532  51.8677041  61.3876372  17.5276532  52.1387041
  60.9886372  16.1496532  52.6207041  61.3236372  16.6586532  51.9767041
  40.1596372  54.2266532  61.2647041  41.0906372  54.0426532  61.1437041
  40.1286372  55.1506532  61.5147041  40.2556372  54.3056532  61.2787041
  35.2216372  10.2236532  74.0427041  36.1116372  10.5616532  73.9467041
  34.6656372  10.8966532  73.6487041  35.2566372  10.3316532  73.9907041
  68.9406372   3.6956532  55.3507041  69.4916372   3.0476532  54.9107041
  68.8286372   4.3916532  54.7037041  68.9876372   3.7006532  55.2347041
  22.3686372  26.7056532  26.5997041  21.5046372  26.7796532  26.1947041
  22.8146372  26.0286532  26.0907041  22.3246372  26.6416532  26.5017041
  16.9976372  50.4406532  55.2607041  17.0666372  50.6426532  56.1937041
  16.0706372  50.5656532  55.0567041  16.9056372  50.4756532  55.3387041
  11.7636372   5.4036532   7.3777041  11.6666372   5.8166532   6.5197041
  10.9166372   4.9886532   7.5417041  11.6626372   5.4036532   7.3037041
  67.1586372  20.3606532  67.5007041  67.7536372  21.0816532  67.7047041
  66.3746372  20.5436532  68.0187041  67.1386372  20.4566532  67.5777041
  35.7096372  66.5246532  72.6837041  36.6506372  66.4006532  72.5627041
  35.3266372  66.2846532  71.8397041  35.7696372  66.4856532  72.5807041
  11.6836372  12.2456532  38.2947041  11.8926372  12.4056532  39.2147041
  11.8026372  11.3016532  38.1827041  11.7186372  12.1616532  38.3807041
  47.1286372  22.9366532  62.8927041  46.8926372  22.0306532  63.0927041
  47.9636372  23.0716532  63.3407041  47.1926372  22.8546532  62.9617041
  58.6156372  72.8656532  25.7067041  57.9256372  73.1746532  25.1207041
  59.4286372  73.1546532  25.2927041  58.6286372  72.9296532  25.5997041
  71.1666372  31.6346532  55.3317041  71.1786372  32.2976532  56.0227041
  71.6616372  30.9016532  55.6947041  71.2206372  31.6276532  55.4447041
  28.1376372  65.9286532  70.2967041  28.1156372  66.8066532  70.6777041
  28.2516372  66.0766532  69.3587041  28.1476372  66.0376532  70.2377041
  36.6416372  35.3516532  49.0827041  36.7306372  36.1446532  49.6127041
  35.9676372  34.8396532  49.5297041  36.5796372  35.3816532  49.1867041
  67.8586372   7.4616532  19.1657041  68.7726372   7.2316532  18.9937041
  67.6566372   7.0306532  19.9957041  67.9346372   7.3916532  19.2357041
  19.8806372  56.3336532   9.9837041  19.9006372  56.2126532  10.9337041
  19.6566372  57.2566532   9.8647041  19.8586372  56.4186532  10.0727041
  23.6556372  36.9906532  19.5157041  24.0856372  37.8286532  19.3417041
  23.1856372  37.1296532  20.3377041  23.6516372  37.0946532  19.5847041
  27.6396372  22.5156532  42.1447041  26.7956372  22.6446532  42.5777041
  28.2626372  23.0036532  42.6827041  27.6156372  22.5816532  42.2477041
  73.7546372  34.6826532  67.8217041  74.0136372  35.3506532  67.1857041
  72.8466372  34.8966532  68.0367041  73.6856372  34.7766532  67.7767041
  59.7126372  45.1146532  60.9677041  59.5456372  45.6116532  60.1667041
  60.3266372  45.6576532  61.4617041  59.7606372  45.2256532  60.9347041
  70.8126372  70.1106532  37.7017041  70.6536372  69.3686532  37.1187041
  70.6776372  70.8816532  37.1507041  70.7806372  70.1136532  37.5807041
  21.5046372   9.2006532  22.4097041  21.1046372   9.4196532  21.5687041
  21.9896372   8.3926532  22.2407041  21.5136372   9.1376532  22.3027041
  16.8856372  54.5156532  70.6557041  17.4786372  55.1406532  71.0717041
  16.8786372  53.7626532  71.2467041  16.9476372  54.5026532  70.7637041
  49.5946372  55.4156532  17.9297041  48.6566372  55.5666532  17.8087041
  49.9316372  55.2866532  17.0437041  49.5306372  55.4186532  17.8227041
  51.9186372  66.9136532  49.3697041  52.4756372  66.3516532  49.9087041
  51.2606372  67.2526532  49.9767041  51.9076372  66.8896532  49.4917041
  27.4156372  23.6866532  18.0997041  27.3476372  23.5276532  17.1577041
  27.2746372  22.8276532  18.4977041  27.3936372  23.5776532  18.0417041
  42.9876372  56.4446532  19.0027041  43.4266372  57.2646532  19.2277041
  43.3726372  55.7966532  19.5937041  43.0756372  56.4626532  19.0897041
  37.9406372  70.3246532  53.4517041  38.7536372  70.8296532  53.4647041
  37.3196372  70.8836532  52.9837041  37.9606372  70.4386532  53.4027041
  73.4146372  52.0366532  71.8447041  73.6836372  52.5086532  71.0567041
  73.3896372  52.7056532  72.5287041  73.4406372  52.1576532  71.8337041
  63.3836372  62.3416532  50.7227041  62.9326372  61.6956532  50.1787041
  64.2936372  62.0466532  50.7417041  63.4326372  62.2416532  50.6667041
  73.8746372  32.4246532  57.4867041  73.2066372  32.0216532  58.0407041
  74.3126372  31.6866532  57.0627041  73.8506372  32.3026532  57.5007041
  71.6176372  65.3286532  11.5027041  70.8366372  65.8466532  11.7007041
  72.2706372  65.6306532  12.1337041  71.6036372  65.4166532  11.5917041
  32.2016372  25.2866532  55.6127041  31.3046372  25.3796532  55.2917041
  32.1366372  25.4466532  56.5537041  32.0986372  25.3136532  55.6787041
  56.2196372  69.7686532  29.3297041  55.5686372  69.9836532  29.9967041
  57.0466372  69.7146532  29.8097041  56.2386372  69.7856532  29.4517041
  24.0066372  18.3166532  66.4837041  24.4286372  17.4716532  66.6407041
  23.7356372  18.2826532  65.5657041  24.0226372  18.2226532  66.4027041
   7.1396372  55.2766532   8.7777041   6.3226372  54.9066532   9.1117041
   6.8726372  55.8156532   8.0337041   7.0246372  55.2946532   8.7347041
  21.8106372  54.1796532  50.4057041  22.3436372  53.4526532  50.7297041
  21.7736372  54.0456532  49.4587041  21.8636372  54.0876532  50.3397041
  40.5236372  60.1136532  53.8577041  40.6236372  61.0656532  53.8247041
  40.6796372  59.8256532  52.9587041  40.5506372  60.1846532  53.7587041
  57.8256372  29.4136532  71.4817041  57.6746372  29.0206532  72.3407041
  58.7596372  29.6196532  71.4727041  57.9086372  29.3936532  71.5727041
  25.4606372  65.2536532  35.2567041  25.0686372  65.2416532  36.1297041
  25.9576372  66.0716532  35.2287041  25.4716372  65.3396532  35.3467041
  51.5056372  37.4906532  64.4717041  52.3336372  37.2856532  64.0377041
  51.7586372  37.7606532  65.3547041  51.6206372  37.4976532  64.5197041
  14.2156372  46.6076532  24.4077041  14.0796372  46.2506532  25.2857041
  14.3896372  45.8406532  23.8617041  14.2196372  46.4876532  24.4437041
  61.0406372  37.9746532  61.3127041  60.2636372  38.4326532  61.6327041
  61.6766372  38.6706532  61.1467041  61.0256372  38.0976532  61.3297041
   6.5696372  54.8676532  62.0227041   7.1186372  55.6506532  62.0007041
   5.9626372  54.9796532  61.2917041   6.5636372  54.9626532  61.9427041
  27.7636372  65.1466532  46.3107041  27.5626372  65.3206532  45.3907041
  27.1146372  64.4966532  46.5787041  27.6736372  65.0956532  46.2407041
  31.0186372  13.6186532  53.5277041  30.5576372  13.4926532  54.3577041
  31.6836372  14.2786532  53.7217041  31.0396372  13.6756532  53.6377041
  14.4916372  57.2506532   8.2237041  14.9086372  58.1076532   8.3097041
  13.5816372  57.4476532   8.0007041  14.4386372  57.3626532   8.2097041
  36.4116372  62.8086532  56.1987041  35.6146372  62.9676532  55.6917041
  37.1166372  62.8376532  55.5527041  36.4016372  62.8286532  56.0757041
  71.5026372  11.7746532   5.5237041  72.3276372  11.3006532   5.4217041
  71.7006372  12.4696532   6.1507041  71.6116372  11.7986532   5.5797041
  37.4146372   5.4666532  51.3827041  37.9276372   5.2276532  52.1547041
  37.2386372   4.6336532  50.9447041  37.4506372   5.3526532  51.4177041
  40.7676372  72.6826532  75.5597041  41.3746372  71.9606532  75.7177041
  40.6996372  72.7346532  74.6057041  40.8246372  72.6116532  75.4747041
  59.1836372  52.4526532   3.5667041  59.3636372  51.5126532   3.5867041
  59.1586372  52.7116532   4.4877041  59.2006372  52.3796532   3.6667041
  42.6186372  10.0656532   9.6457041  42.8326372  10.0676532  10.5787041
  43.1006372   9.3176532   9.2917041  42.6926372   9.9856532   9.7077041
  18.2816372  38.4806532  31.8087041  18.9406372  38.6066532  32.4917041
  18.1876372  37.5306532  31.7397041  18.3416372  38.3926532  31.8747041
  42.9716372  17.7496532  19.2287041  42.9616372  18.7066532  19.2477041
  43.7526372  17.5086532  19.7267041  43.0536372  17.8256532  19.2837041
  58.2126372  27.3816532  42.2207041  58.7276372  28.0906532  42.6057041
  57.4886372  27.8246532  41.7787041  58.1906372  27.5046532  42.2147041
  23.5926372  37.7286532  12.8607041  24.2286372  38.0266532  13.5107041
  23.1226372  37.0166532  13.2937041  23.6106372  37.6846532  12.9757041
  71.6486372  43.8726532   6.4307041  71.8086372  44.7306532   6.0377041
  72.5216372  43.5096532   6.5787041  71.7586372  43.9256532   6.4037041
  73.0136372  66.7816532  72.3687041  72.6646372  66.0016532  72.8007041
  73.6876372  67.1046532  72.9667041  73.0486372  66.7326532  72.4787041
  37.0156372   9.7936532  32.3797041  37.3466372   9.9446532  33.2657041
  36.7796372   8.8666532  32.3667041  37.0256372   9.7116532  32.4727041
  45.0996372   9.9046532  54.3357041  44.5526372  10.2636532  53.6377041
  45.9606372  10.2956532  54.1907041  45.1326372   9.9846532  54.2457041
  62.2856372  66.5706532  34.3207041  62.9256372  66.9776532  34.9037041
  61.4696372  67.0376532  34.4977041  62.2666372  66.6636532  34.4017041
  63.3256372  16.4636532   8.0157041  63.0816372  15.7466532   8.6017041
  62.5546372  17.0306532   7.9977041  63.2166372  16.4476532   8.0757041
  30.3406372  15.5126532  51.7757041  29.4026372  15.6356532  51.6257041
  30.3876372  14.9326532  52.5357041  30.2456372  15.4636532  51.8407041
  45.8976372  62.2056532  37.5997041  46.7186372  62.4956532  37.2027041
  45.9416372  61.2506532  37.5737041  45.9896372  62.1346532  37.5547041
   6.6926372  42.3916532  65.1697041   7.1266372  41.5516532  65.0177041
   6.8196372  42.8776532  64.3547041   6.7526372  42.3536532  65.0667041
  43.6296372  26.2996532  36.1797041  42.7276372  26.1006532  35.9267041
  43.7376372  27.2266532  35.9687041  43.5446372  26.3776532  36.1297041
   5.5746372  59.6036532  45.1467041   5.5846372  59.2726532  46.0437041
   4.9676372  60.3436532  45.1707041   5.5106372  59.6476532  45.2447041
   3.9136372  71.0046532  44.7637041   4.2636372  70.4046532  45.4217041
   4.6836372  71.3136532  44.2867041   4.0326372  70.9736532  44.7827041
  13.4766372  28.3916532  69.0707041  14.3736372  28.6856532  69.2277041
  13.5696372  27.6356532  68.4907041  13.5816372  28.3416532  69.0257041
  27.9716372  39.0066532   4.7307041  27.7046372  38.0946532   4.6177041
  27.4346372  39.3256532   5.4557041  27.8856372  38.9436532   4.7957041
  75.1006372   7.1036532  21.2697041  75.7076372   6.4036532  21.5077041
  75.3606372   7.3556532  20.3837041  75.1936372   7.0556532  21.2007041
  26.5606372  10.8456532  25.8057041  26.9586372  10.4906532  26.5997041
  26.8506372  10.2576532  25.1087041  26.6346372  10.7446532  25.8157041
  48.3526372  12.9806532   9.7277041  47.6396372  13.4516532   9.2967041
  49.1066372  13.1086532   9.1527041  48.3566372  13.0446532   9.6207041
  71.3856372  59.9006532  73.1127041  71.4206372  60.7836532  73.4797041
  72.2996372  59.6816532  72.9297041  71.4866372  59.9716532  73.1317041
  19.0516372  36.1186532  23.6137041  19.5516372  35.5886532  22.9937041
  19.4556372  35.9406532  24.4627041  19.1476372  36.0436532  23.6377041
  62.6936372  37.2006532  53.4037041  62.8496372  38.1126532  53.1587041
  62.5246372  37.2316532  54.3447041  62.6926372  37.3016532  53.4777041
  38.6626372  63.0016532  19.1937041  39.1776372  62.6826532  18.4517041
  37.8326372  63.2796532  18.8067041  38.6296372  62.9976532  19.0727041
  74.6546372  13.3646532  35.5237041  74.5226372  12.5716532  36.0427041
  73.8726372  13.4256532  34.9757041  74.5576372  13.2866532  35.5207041
  64.9196372  44.5486532  22.4347041  65.8036372  44.7406532  22.1247041
  64.9606372  44.6926532  23.3807041  65.0176372  44.5846532  22.5027041
  62.2576372  26.4676532  63.5857041  63.0546372  26.0986532  63.2037041
  61.6026372  25.7776532  63.4867041  62.2726372  26.3546532  63.5347041
  53.3166372  21.5416532  25.3787041  52.6296372  22.1026532  25.0177041
  53.7376372  21.1556532  24.6117041  53.2876372  21.5606532  25.2587041
  58.4836372  27.2416532   4.4387041  58.7396372  28.1576532   4.5437041
  59.1196372  26.8846532   3.8187041  58.5786372  27.3016532   4.3837041
  41.5906372  34.0426532  10.7487041  42.5426372  34.1386532  10.7227041
  41.2956372  34.7446532  11.3287041  41.6606372  34.1276532  10.8077041
  56.3926372  59.7866532  28.0947041  56.6266372  58.9526532  28.5007041
  55.4666372  59.6926532  27.8717041  56.3186372  59.6876532  28.1147041
  20.1406372   4.1586532   8.6087041  20.9596372   4.2476532   8.1227041
  19.5066372   4.6706532   8.1067041  20.1606372   4.2226532   8.5037041
  52.8966372  13.4026532  55.0587041  52.3356372  12.9396532  54.4367041
  52.4516372  13.3046532  55.9007041  52.7896372  13.3426532  55.0827041
  26.5566372  42.4416532  54.1277041  25.9966372  42.4466532  53.3507041
  26.2056372  43.1396532  54.6797041  26.4596372  42.5166532  54.1037041
  35.4916372  25.5276532  20.3397041  35.6036372  26.1216532  21.0827041
  36.1206372  25.8366532  19.6887041  35.5706372  25.6236532  20.3497041
  26.7436372  16.6966532  34.7557041  27.3376372  16.9146532  34.0387041
  26.2866372  17.5156532  34.9467041  26.7576372  16.8066532  34.6997041
  48.0286372  65.8536532   3.4477041  47.8456372  65.1396532   2.8377041
  47.8946372  65.4686532   4.3137041  47.9946372  65.7366532   3.4747041
  21.7406372  40.7466532  12.3917041  22.0956372  39.9856532  11.9327041
  21.3346372  41.2736532  11.7037041  21.7356372  40.7216532  12.2697041
  32.5426372  19.0556532  54.7067041  32.3206372  19.3466532  55.5917041
  31.6966372  18.9476532  54.2717041  32.4286372  19.0746532  54.7547041
  10.6956372  45.6406532  12.0347041   9.8866372  46.0416532  11.7147041
  10.4876372  44.7096532  12.1107041  10.5866372  45.5846532  12.0087041
  64.5756372  67.0696532  12.7447041  64.6556372  66.1166532  12.7787041
  64.1816372  67.3076532  13.5837041  64.5426372  66.9936532  12.8377041
  19.9046372  64.6696532  35.3217041  18.9886372  64.9486532  35.3247041
  20.3556372  65.3306532  34.7977041  19.8546372  64.7696532  35.2667041
  42.9476372  51.5406532  33.3387041  43.5416372  50.7926532  33.3967041
  42.4376372  51.3806532  32.5447041  42.9566372  51.4436532  33.2607041
  43.8816372  22.3366532  34.2307041  43.0766372  22.2566532  34.7427041
  43.6746372  22.9856532  33.5587041  43.7736372  22.3976532  34.2137041
  36.9546372  40.9206532  10.4037041  36.2036372  41.2366532   9.9017041
  36.6976372  40.0456532  10.6937041  36.8476372  40.8606532  10.3817041
  74.2936372  12.1636532  51.5837041  73.9446372  12.1306532  50.6927041
  75.2426372  12.1886532  51.4687041  74.3576372  12.1626532  51.4757041
  11.1046372  16.6736532  71.6007041  10.9536372  17.5846532  71.8507041
  10.3806372  16.4636532  71.0107041  11.0116372  16.7486532  71.5637041
  48.4046372  62.9936532  37.0777041  48.4506372  63.8906532  36.7447041
  49.3066372  62.6766532  37.0397041  48.5056372  63.0556532  37.0377041
  48.6676372   5.1366532  32.6877041  49.5656372   5.4626532  32.6237041
  48.4506372   5.2136532  33.6167041  48.7406372   5.1796532  32.7797041
  46.7386372  47.3126532  46.0957041  47.3346372  47.8646532  45.5897041
  45.9186372  47.3296532  45.6017041  46.7146372  47.3726532  45.9887041
  74.4706372  48.0026532  26.0207041  73.7396372  47.6096532  25.5437041
  75.2396372  47.5146532  25.7247041  74.4746372  47.9086532  25.9377041
  35.4416372  30.7016532  23.0197041  36.1616372  30.0776532  22.9287041
  34.6616372  30.2076532  22.7687041  35.4356372  30.5826532  22.9837041
  61.3286372  40.3146532  33.4897041  61.8326372  39.5046532  33.5597041
  61.9686372  41.0096532  33.6437041  61.4506372  40.3026532  33.5137041
  60.5796372   5.3606532  67.8477041  61.1266372   5.8696532  67.2487041
  59.7026372   5.7276532  67.7417041  60.5446372   5.4536532  67.7727041
  64.4656372  68.1576532  10.2547041  65.0356372  67.5886532   9.7367041
  64.5656372  67.8436532  11.1527041  64.5366372  68.0636532  10.2947041
  30.9436372  18.0226532  25.9487041  31.6816372  18.3096532  26.4877041
  31.2816372  18.0336532  25.0537041  31.0586372  18.0546532  25.9107041
  48.6876372  62.0806532  14.1977041  48.6816372  62.5616532  13.3707041
  47.8406372  62.2816532  14.5977041  48.5966372  62.1536532  14.1527041
  36.7886372  18.7536532  21.3277041  36.7296372  19.6536532  21.0077041
  35.9876372  18.3336532  21.0147041  36.6966372  18.8046532  21.2607041
  43.8766372  34.7796532   4.6277041  43.5126372  33.9796532   4.2477041
  43.1716372  35.1276532   5.1727041  43.7626372  34.7316532   4.6457041
  51.1616372  54.5446532  24.7707041  51.8026372  55.2536532  24.7237041
  51.5536372  53.8336532  24.2647041  51.2716372  54.5446532  24.7117041
  34.0856372  50.5916532   8.2027041  33.9286372  51.5036532   8.4477041
  34.9246372  50.6076532   7.7427041  34.1586372  50.6906532   8.1797041
  23.9946372  10.9676532  54.2347041  24.3926372  10.4056532  53.5697041
  23.3336372  11.4706532  53.7587041  23.9666372  10.9606532  54.1127041
  69.5146372  59.7836532  18.6307041  68.6916372  59.3716532  18.3687041
  69.7506372  60.3406532  17.8887041  69.4516372  59.7996532  18.5237041
  12.3656372  27.5846532  58.4447041  11.4956372  27.6136532  58.8447041
  12.3706372  28.3196532  57.8307041  12.2726372  27.6656532  58.4217041
  11.8636372  66.0446532  28.6557041  11.2796372  66.7786532  28.4647041
  11.6756372  65.4036532  27.9707041  11.7816372  66.0546532  28.5627041
  49.8546372  39.6936532  33.2767041  49.5916372  38.9256532  33.7857041
  50.6556372  39.9996532  33.7027041  49.9116372  39.6446532  33.3767041
  27.7656372  36.4066532  20.0877041  27.5246372  35.5186532  19.8237041
  27.7546372  36.9096532  19.2737041  27.7386372  36.3656532  19.9727041
  11.4406372  58.6496532  62.4207041  10.5426372  58.6036532  62.7497041
  11.5236372  57.8886532  61.8457041  11.3536372  58.5636532  62.3947041
  47.8336372  65.6906532  42.6967041  47.3386372  65.1856532  42.0517041
  48.1116372  66.4746532  42.2227041  47.8106372  65.7206532  42.5777041
   8.7926372  16.3246532  70.1097041   8.5446372  17.1766532  70.4687041
   8.1316372  15.7206532  70.4467041   8.6956372  16.3516532  70.1837041
  18.8806372  26.0116532  19.9227041  18.5796372  25.6856532  19.0747041
  18.1876372  25.7636532  20.5347041  18.7746372  25.9506532  19.8977041
  53.6566372  24.6966532  41.3067041  54.4686372  24.5046532  41.7757041
  53.2386372  25.3856532  41.8237041  53.6986372  24.7496532  41.4117041
  26.5296372  48.0856532  12.8097041  27.4216372  47.7936532  13.0007041
  26.0236372  47.2766532  12.7367041  26.5706372  47.9686532  12.8217041
  67.3466372  45.4896532  20.6217041  67.5506372  45.5536532  19.6887041
  67.6876372  46.3006532  20.9987041  67.4046372  45.5826532  20.5627041
  15.0656372  50.6706532  47.6087041  14.7776372  50.6986532  48.5207041
  14.3426372  51.0586532  47.1167041  14.9576372  50.7146532  47.6537041
  43.3736372  10.6796532  28.0527041  43.2516372  10.1656532  27.2547041
  42.7266372  11.3826532  27.9867041  43.2916372  10.7006532  27.9607041
  52.6196372  31.5986532  31.4317041  53.0596372  32.4276532  31.2437041
  51.9276372  31.5396532  30.7737041  52.5926372  31.6806532  31.3417041
   6.0836372  29.8276532  53.6197041   6.9846372  30.1456532  53.6877041
   5.9516372  29.6816532  52.6827041   6.1656372  29.8466532  53.5267041
  25.7366372  10.4466532  10.7597041  25.8036372  11.3966532  10.6677041
  24.7976372  10.2786532  10.8417041  25.6436372  10.5296532  10.7587041
  51.7466372  35.0566532  21.3297041  51.7146372  35.9706532  21.0467041
  52.5916372  34.7376532  21.0147041  51.8326372  35.1206532  21.2667041
  31.8096372  56.1016532   6.4317041  31.8936372  56.9326532   5.9637041
  32.6216372  56.0256532   6.9327041  31.9056372  56.1816532   6.4357041
  57.1246372  22.9026532  48.5147041  57.8056372  23.5586532  48.3647041
  56.8776372  22.6096532  47.6377041  57.1706372  22.9416532  48.4047041
  24.2616372  37.1466532  26.3867041  24.5006372  36.4666532  27.0177041
  24.4706372  37.9686532  26.8307041  24.3096372  37.1616532  26.5017041
  22.1076372  26.1456532  55.6207041  21.9136372  26.7726532  54.9237041
  21.3146372  25.6156532  55.6937041  22.0026372  26.1566532  55.5537041
  47.8106372  11.1406532  53.9857041  47.5476372  11.8846532  54.5277041
  47.3536372  11.2756532  53.1557041  47.7336372  11.2346532  53.9547041
  64.0946372  11.9816532  42.5037041  64.0236372  12.5736532  43.2527041
  63.1896372  11.8346532  42.2277041  63.9906372  12.0296532  42.5547041
  74.4336372  60.0706532  37.3377041  74.1896372  59.3296532  37.8927041
  74.8716372  59.6736532  36.5857041  74.4546372  59.9496532  37.3167041
  36.3876372  63.4886532  22.3867041  37.1646372  63.7496532  21.8907041
  35.8346372  64.2706532  22.3927041  36.4116372  63.6006532  22.3337041
  24.9086372  27.7016532  34.8957041  25.0166372  28.5736532  34.5177041
  25.6076372  27.6336532  35.5447041  24.9946372  27.7876532  34.9247041
   7.5686372  13.8646532  64.8707041   6.9786372  13.3536532  65.4247041
   8.4086372  13.4086532  64.9307041   7.5956372  13.7616532  64.9357041
  35.5446372  19.3766532  12.9677041  35.2676372  20.1876532  13.3927041
  36.1946372  19.0046532  13.5637041  35.5846372  19.4226532  13.0767041
  28.1036372  68.7416532  64.8197041  27.8676372  67.8236532  64.6877041
  29.0436372  68.7756532  64.6437041  28.1786372  68.6476532  64.7867041
  57.0676372  23.9596532  40.1707041  56.9106372  23.8866532  41.1117041
  56.4536372  24.6326532  39.8767041  56.9856372  24.0236532  40.2397041
  43.4736372  12.4086532  43.0887041  43.2936372  12.2026532  44.0057041
  42.8596372  13.1126532  42.8767041  43.3886372  12.4616532  43.1637041
  15.9496372  61.3696532  31.0477041  15.1936372  60.9246532  31.4327041
  16.4166372  61.7396532  31.7967041  15.9186372  61.3616532  31.1687041
  38.6006372  31.8426532  27.7007041  39.0316372  30.9936532  27.6007041
  38.7136372  32.2696532  26.8517041  38.6586372  31.7976532  27.5997041
  67.5526372  44.8866532  33.7017041  67.5686372  45.8016532  33.4207041
  67.4906372  44.3876532  32.8867041  67.5476372  44.9316532  33.5847041
  41.5696372  50.7006532   7.6177041  41.6176372  51.6176532   7.3467041
  42.4096372  50.3276532   7.3497041  41.6646372  50.7586532   7.5597041
  49.2756372  21.9926532   5.1867041  50.1996372  21.7656532   5.2857041
  48.8106372  21.1666532   5.3177041  49.3246372  21.8806532   5.2107041
  15.6956372  17.1846532  62.5977041  16.6186372  17.2496532  62.8447041
  15.2346372  17.0596532  63.4267041  15.7456372  17.1786532  62.7127041
  65.3726372  52.8226532  50.0717041  64.8976372  53.0066532  49.2617041
  65.5746372  51.8886532  50.0227041  65.3436372  52.7426532  49.9797041
  66.9146372  56.4876532  19.6467041  66.1756372  55.9806532  19.3087041
  67.0086372  56.1966532  20.5537041  66.8456372  56.4026532  19.7077041
  60.5166372  58.2336532  66.6777041  61.0276372  57.8326532  67.3817041
  61.1436372  58.3476532  65.9627041  60.6386372  58.2026532  66.6767041
  68.0406372  65.4726532  26.9947041  68.9436372  65.4696532  26.6767041
  67.8786372  64.5676532  27.2607041  68.1196372  65.3756532  26.9887041
  10.8766372  59.3936532  35.2097041  10.6126372  60.2836532  34.9757041
  10.2476372  59.1256532  35.8787041  10.7816372  59.4596532  35.2557041
  39.3956372  56.5786532  62.6527041  39.8156372  56.3756532  63.4887041
  38.5096372  56.8506532  62.8897041  39.3456372  56.5856532  62.7667041
  30.7276372  28.1736532  45.5167041  30.0606372  28.4226532  46.1557041
  30.8536372  27.2346532  45.6557041  30.6696372  28.1006532  45.5997041
  33.7596372  71.8676532  68.6017041  32.8386372  71.9236532  68.3457041
  33.8036372  71.0946532  69.1657041  33.6656372  71.7906532  68.6347041
  59.9756372  50.1086532  29.8867041  59.3536372  49.7636532  29.2467041
  59.5126372  50.0566532  30.7227041  59.8596372  50.0666532  29.9077041
  61.0586372  43.9436532  74.5557041  60.2376372  44.1026532  75.0207041
  61.1936372  42.9986532  74.6257041  60.9846372  43.8596532  74.6127041
  59.2186372  69.3736532  20.1517041  59.0486372  69.7746532  19.2987041
  59.8256372  69.9746532  20.5817041  59.2646372  69.4806532  20.1067041
  35.9616372  46.5526532  56.3667041  35.7256372  46.3976532  57.2807041
  36.0726372  47.5016532  56.3047041  35.9476372  46.6376532  56.4577041
  22.3326372  13.0196532  47.6357041  21.8886372  13.5006532  46.9367041
  22.9326372  13.6576532  48.0217041  22.3496372  13.1386532  47.6017041
  54.7236372  56.3316532   6.2387041  55.0396372  57.0646532   6.7667041
  53.8776372  56.6266532   5.9007041  54.6676372  56.4416532   6.2587041
  30.7026372  69.6406532  19.3147041  30.8196372  70.4086532  18.7557041
  31.1306372  68.9296532  18.8367041  30.7606372  69.6466532  19.2037041
  50.8256372  60.7486532  40.0167041  50.0646372  61.3116532  40.1587041
  51.5126372  61.3466532  39.7207041  50.8176372  60.8726532  39.9997041
  24.8896372  27.5446532  30.4127041  25.4356372  28.1356532  29.8937041
  24.3256372  28.1246532  30.9227041  24.8876372  27.6696532  30.4117041
  69.9616372  34.5436532  16.1157041  70.0606372  34.2946532  17.0347041
  69.6516372  33.7486532  15.6837041  69.9396372  34.4326532  16.1677041
  63.0026372  34.6476532  15.4207041  62.2856372  34.9016532  14.8387041
  63.5286372  35.4416532  15.5117041  62.9816372  34.7596532  15.3677041
  64.3346372  40.5976532  37.5447041  65.1086372  40.5066532  36.9887041
  63.6066372  40.3256532  36.9867041  64.3396372  40.5586532  37.4257041
  43.8536372   9.6556532  12.0187041  43.5636372   9.4026532  12.8947041
  44.0056372  10.5986532  12.0797041  43.8386372   9.7286532  12.1187041
  15.5116372  42.3236532  35.0747041  15.0386372  42.8786532  35.6937041
  16.4046372  42.6676532  35.0777041  15.5566372  42.4196532  35.1407041
  34.7126372  58.0416532  68.5017041  34.6196372  58.4066532  67.6217041
  35.5256372  57.5376532  68.4677041  34.7896372  58.0266532  68.4047041
   9.4236372   6.0606532  62.1047041   9.1336372   5.1496532  62.0607041
   8.9266372   6.4356532  62.8327041   9.3396372   6.0036532  62.1777041
  23.7826372  39.8756532  40.8717041  23.1996372  39.2286532  41.2677041
  23.8426372  39.6126532  39.9527041  23.7276372  39.7786532  40.8157041
  14.2346372  57.2206532  21.0337041  14.7686372  57.4256532  21.8007041
  14.3126372  57.9936532  20.4737041  14.2996372  57.3246532  21.0557041
  38.6176372  37.1616532  45.3547041  38.6306372  37.8686532  44.7087041
  38.0726372  37.4966532  46.0657041  38.5606372  37.2726532  45.3617041
  71.4106372  22.3126532  16.8417041  71.2166372  22.8656532  17.5987041
  71.5256372  22.9276532  16.1177041  71.4016372  22.4366532  16.8457041
  29.5026372  46.7696532  33.7637041  28.8916372  46.3976532  34.3997041
  29.9786372  46.0146532  33.4187041  29.4886372  46.6496532  33.7947041
  72.6336372  63.6286532  38.0997041  73.5576372  63.3986532  37.9957041
  72.4456372  64.2056532  37.3597041  72.7126372  63.6656532  38.0097041
  57.4366372  33.7936532  48.3847041  57.7006372  32.8876532  48.2267041
  58.2596372  34.2636532  48.5217041  57.5526372  33.7476532  48.3827041
  42.7406372  50.5626532  73.2717041  43.5056372  50.7596532  72.7307041
  42.9666372  50.9036532  74.1377041  42.8466372  50.6206532  73.3067041
  70.1246372  48.9036532  47.8777041  70.5856372  49.6196532  48.3127041
  70.6966372  48.6566532  47.1507041  70.2346372  48.9536532  47.8467041
  24.8836372  26.8756532  55.8117041  24.1076372  27.0346532  55.2737041
  25.4686372  27.6066532  55.6117041  24.8636372  26.9706532  55.7337041
   6.1896372  49.6766532  67.7577041   7.0206372  49.4406532  68.1707041
   6.1726372  49.1696532  66.9467041   6.2766372  49.5976532  67.7157041
  31.7746372  58.6006532  65.9147041  31.2106372  59.0106532  65.2587041
  32.6506372  58.9346532  65.7207041  31.8076372  58.6806532  65.8247041
  52.5096372  27.8066532  74.4807041  53.0226372  28.5496532  74.1627041
  53.1246372  27.0736532  74.4807041  52.6296372  27.8076532  74.4467041
  44.4466372  54.7356532  57.5167041  45.0496372  55.4416532  57.2837041
  43.6426372  54.9406532  57.0397041  44.4256372  54.8326532  57.4407041
  39.2306372  51.5396532  45.4807041  38.6666372  51.0926532  44.8497041
  39.2566372  50.9526532  46.2367041  39.1736372  51.4296532  45.4947041
  23.9206372  21.2846532  55.8017041  23.0916372  21.7236532  55.9937041
  24.1816372  20.8916532  56.6347041  23.8596372  21.2896532  55.9107041
  67.2306372  61.9096532  27.0507041  66.6676372  62.4206532  26.4697041
  66.6336372  61.3056532  27.4927041  67.1066372  61.8996532  27.0357041
  40.3756372  30.5186532  22.5137041  39.8696372  31.1706532  22.0287041
  41.2346372  30.5186532  22.0917041  40.4126372  30.5876532  22.4167041
  60.5176372  47.7796532  26.6177041  60.9426372  48.5846532  26.3217041
  60.7706372  47.1236532  25.9687041  60.5906372  47.7956532  26.5167041
  40.8706372  70.0796532  68.0907041  41.1326372  71.0006532  68.1117041
  41.6456372  69.6176532  67.7717041  40.9816372  70.1286532  68.0587041
  40.3036372  47.4316532  52.7277041  39.6516372  47.1986532  52.0667041
  40.9366372  46.7136532  52.7017041  40.3016372  47.3296532  52.6537041
  19.5666372  66.2316532  51.5087041  19.6656372  65.2796532  51.4767041
  19.4156372  66.4866532  50.5987041  19.5616372  66.1566532  51.4087041
  17.4526372  37.8706532  12.0117041  18.0896372  37.5566532  12.6537041
  17.6486372  38.8026532  11.9167041  17.5416372  37.9366532  12.0697041
  50.8556372   4.4486532  68.8367041  51.0846372   5.2886532  69.2347041
  51.6986372   4.0326532  68.6547041  50.9696372   4.4936532  68.8597041
  72.6596372  45.2206532  41.4257041  72.9146372  44.4536532  40.9127041
  72.9186372  45.0076532  42.3217041  72.7146372  45.1166532  41.4667041
  50.5776372  39.9196532  27.0657041  50.4266372  40.8606532  26.9707041
  51.3406372  39.8576532  27.6407041  50.6436372  40.0136532  27.1167041
  25.0476372  44.6976532  71.5537041  25.2236372  43.7666532  71.6887041
  24.1506372  44.8196532  71.8657041  24.9706372  44.6116532  71.6007041
  74.0136372  39.7386532  56.0497041  73.3306372  40.0636532  56.6357041
  74.8066372  40.1976532  56.3267041  74.0256372  39.8216532  56.1417041
  40.3506372  16.5596532   9.7207041  40.6816372  16.1236532   8.9367041
  41.0466372  17.1686532   9.9687041  40.4596372  16.5786532   9.6637041
  51.8286372  59.7256532  35.3597041  51.8266372  60.4626532  35.9707041
  51.1286372  59.1536532  35.6727041  51.7536372  59.7436532  35.4577041
   4.2866372  63.6696532  31.5017041   4.5286372  63.8146532  32.4167041
   3.3396372  63.5306532  31.5247041   4.2116372  63.6706532  31.6017041
  72.2156372  32.3726532  22.8777041  71.2876372  32.3666532  22.6447041
  72.4786372  33.2896532  22.7907041  72.1446372  32.4696532  22.8437041
  75.7066372  29.8616532  49.4477041  74.9066372  29.3396532  49.3847041
  75.3996372  30.7496532  49.6347041  75.5886372  29.9006532  49.4607041
  62.9076372  37.9956532  39.1527041  62.6756372  38.6586532  38.5027041
  62.5806372  37.1746532  38.7847041  62.8476372  37.9786532  39.0437041
  71.1776372  41.7686532  69.1547041  71.5166372  41.0486532  68.6217041
  71.8746372  42.4246532  69.1417041  71.2876372  41.7616532  69.0967041
  73.0306372  18.0906532  32.6997041  73.9036372  17.6986532  32.7287041
  73.1476372  18.9006532  32.2027041  73.1356372  18.1346532  32.6497041
  35.9026372  46.6246532  20.9727041  35.9196372  46.6296532  20.0157041
  35.2446372  47.2806532  21.2037041  35.8346372  46.6956532  20.8957041
   4.5126372  23.3446532  33.5797041   4.5196372  23.6326532  34.4927041
   4.7166372  24.1336532  33.0777041   4.5356372  23.4586532  33.6237041
  16.1916372  37.7786532  62.5247041  15.2456372  37.6756532  62.4197041
  16.4376372  38.4236532  61.8617041  16.1166372  37.8366532  62.4427041
  31.5476372   9.1126532  72.9287041  31.9126372   9.1456532  73.8137041
  31.0176372   8.3166532  72.9177041  31.5296372   9.0316532  73.0217041
   9.4166372  17.0216532  26.2967041   9.4996372  16.3966532  27.0177041
   9.6796372  17.8606532  26.6767041   9.4536372  17.0446532  26.4147041
  48.9356372  29.8966532  55.5837041  48.3176372  30.4656532  55.1247041
  49.2136372  30.4076532  56.3427041  48.8986372  30.0116532  55.6157041
  22.1766372   6.8496532  33.7417041  22.7636372   6.8696532  34.4977041
  21.3516372   7.2076532  34.0687041  22.1506372   6.8896532  33.8567041
  72.3326372  60.2336532  33.0497041  72.0086372  60.9756532  32.5387041
  72.2686372  60.5226532  33.9597041  72.2906372  60.3436532  33.0917041
   6.7946372  56.3406532  31.7737041   7.0896372  56.0106532  30.9257041
   7.3296372  55.8716532  32.4137041   6.8826372  56.2556532  31.7517041
  32.0746372  45.4586532  61.6667041  32.6906372  44.7276532  61.6187041
  31.6266372  45.4516532  60.8207041  32.0926372  45.3806532  61.5717041
  45.7116372  72.8856532  56.9217041  45.5406372  72.7816532  57.8577041
  46.1626372  72.0786532  56.6707041  45.7416372  72.7886532  56.9947041
  32.0526372  13.8326532  38.5257041  32.6336372  13.0916532  38.3527041
  31.4206372  13.8136532  37.8067041  32.0476372  13.7516532  38.4307041
  21.8796372   9.4006532   6.6547041  22.4236372  10.0246532   7.1347041
  21.7576372   9.8016532   5.7937041  21.9246372   9.5106532   6.6137041
  58.6966372  21.7926532  43.6287041  58.1786372  21.0246532  43.8697041
  58.7756372  21.7386532  42.6767041  58.6496372  21.7046532  43.5527041
  72.4566372  13.8966532  58.3777041  72.6226372  14.7896532  58.6827041
  73.3026372  13.5936532  58.0507041  72.5646372  13.9596532  58.3757041
  39.9476372  32.0686532  30.2797041  40.7136372  31.8036532  29.7697041
  40.2176372  31.9576532  31.1907041  40.0586372  32.0286532  30.3217041
  12.1506372  47.8246532  35.9217041  11.7426372  48.6336532  36.2327041
  12.5176372  48.0546532  35.0687041  12.1456372  47.9356532  35.8637041
  69.2386372  26.5846532  45.9707041  68.3586372  26.3456532  46.2617041
  69.8196372  26.0026532  46.4607041  69.2066372  26.4966532  46.0537041
  38.4646372  42.6036532  12.3557041  38.0546372  41.9076532  11.8427041
  39.3186372  42.7356532  11.9427041  38.5126372  42.5436532  12.2567041
  71.3096372  41.3816532  46.5857041  71.3726372  40.4996532  46.2187041
  72.1986372  41.5836532  46.8767041  71.4106372  41.3086532  46.5777041
  28.1696372  51.6126532  60.1757041  27.7906372  50.7376532  60.0897041
  27.4156372  52.2016532  60.1787041  28.0486372  51.5816532  60.1667041
  28.4786372  19.5926532  28.9547041  27.5626372  19.5566532  29.2317041
  28.4376372  19.6736532  28.0017041  28.3766372  19.5966532  28.8827041
  10.2506372   8.9746532  36.2557041   9.4846372   9.2806532  36.7407041
  10.0146372   8.0946532  35.9647041  10.1436372   8.9136532  36.2757041
  32.3006372  53.4276532  25.6747041  31.7306372  53.0406532  26.3387041
  32.3906372  54.3426532  25.9397041  32.2496372  53.4836532  25.7737041
  38.6066372  67.2426532  19.7997041  37.6616372  67.3596532  19.6947041
  38.6906372  66.5246532  20.4267041  38.5146372  67.1786532  19.8557041
  60.6326372  56.4236532   8.4967041  60.5646372  57.2596532   8.9577041
  60.9786372  56.6536532   7.6347041  60.6626372  56.5376532   8.4537041
  21.3906372  32.0536532  28.2477041  21.9646372  32.6926532  27.8247041
  20.8226372  31.7396532  27.5447041  21.3916372  32.0876532  28.1277041
  27.6466372  65.5246532  30.9307041  26.8586372  65.7146532  30.4217041
  28.3696372  65.7666532  30.3517041  27.6396372  65.5706532  30.8147041
  62.6326372  27.2156532  48.5817041  62.3886372  26.5026532  49.1717041
  63.2716372  27.7276532  49.0767041  62.6746372  27.1936532  48.6967041
  11.9556372  60.0946532  47.5927041  12.1586372  59.5656532  46.8207041
  11.2186372  59.6446532  48.0047041  11.8986372  59.9906532  47.5537041
  56.0126372  53.9566532  27.5657041  56.9316372  54.1416532  27.7557041
  56.0396372  53.3276532  26.8437041  56.1136372  53.9086532  27.5087041
  39.4856372  12.3856532  51.3317041  40.2306372  12.1036532  50.8017041
  39.4046372  11.7136532  52.0087041  39.5566372  12.2836532  51.3477041
  64.6126372  58.9296532  21.2787041  65.4636372  59.3676532  21.2607041
  64.0896372  59.4476532  21.8907041  64.6476372  59.0316532  21.3417041
  59.6716372  26.0126532  19.3757041  58.9786372  26.6716532  19.4147041
  59.2266372  25.2126532  19.0977041  59.5506372  25.9976532  19.3507041
  21.7196372  54.1596532  41.5627041  22.4326372  53.5506532  41.3677041
  21.9516372  54.9586532  41.0887041  21.8206372  54.1806532  41.4907041
  69.9146372  25.7056532  66.5407041  70.1866372  26.0156532  65.6777041
  70.7166372  25.7196532  67.0637041  70.0296372  25.7396532  66.5047041
  64.0846372   6.9116532  23.1127041  63.9116372   6.7486532  24.0397041
  63.4186372   6.4006532  22.6517041  63.9946372   6.8396532  23.1627041
  13.7356372  56.5736532  43.3227041  12.8736372  56.4956532  42.9117041
  13.9426372  55.6856532  43.6127041  13.6656372  56.4706532  43.3097041
  43.8736372  22.1586532  16.4567041  43.8856372  21.7986532  15.5707041
  44.6356372  21.7676532  16.8837041  43.9566372  22.0786532  16.4077041
  51.3416372  34.4736532  32.8647041  51.1796372  35.2376532  33.4177041
  50.4706372  34.1186532  32.6857041  51.2316372  34.5166532  32.9047041
  19.6496372  58.8896532   8.8847041  19.2336372  58.2276532   8.3317041
  19.0776372  58.9556532   9.6497041  19.5436372  58.8256532   8.9077041
  34.2266372  16.7246532  56.0367041  34.9976372  17.2636532  55.8627041
  34.4406372  16.2506532  56.8397041  34.3316372  16.7316532  56.1037041
  72.2596372  69.1456532  18.3757041  72.3766372  69.0266532  19.3187041
  72.7426372  69.9466532  18.1737041  72.3236372  69.2176532  18.4547041
  33.5736372  72.4456532  43.8077041  32.9926372  73.1126532  43.4427041
  33.1136372  71.6196532  43.6567041  33.4626372  72.4286532  43.7527041
  37.5536372  42.8726532  15.5377041  37.6436372  42.2716532  14.7977041
  37.5356372  43.7426532  15.1387041  37.5616372  42.9006532  15.4167041
  66.4656372  53.9596532  40.5317041  66.3806372  54.7996532  40.0797041
  67.3086372  54.0136532  40.9817041  66.5466372  54.0546532  40.5317041
  32.2166372  50.4926532  19.1507041  31.8196372  51.0986532  18.5247041
  33.1546372  50.6776532  19.1017041  32.2746372  50.5766532  19.0787041
  51.9436372  46.2356532  10.8407041  51.0846372  46.0656532  11.2287041
  51.8456372  45.9816532   9.9227041  51.8416372  46.1906532  10.7837041
  51.7476372  72.1186532  64.7367041  51.4076372  72.3806532  63.8817041
  52.0456372  72.9366532  65.1367041  51.7436372  72.2336532  64.6877041
  33.3216372  44.6236532   5.9507041  32.4066372  44.8706532   5.8177041
  33.3206372  43.6676532   5.9067041  33.2236372  44.5476532   5.9317041
  35.9646372  23.2896532   6.4447041  35.0256372  23.1926532   6.6017041
  36.0816372  23.0326532   5.5297041  35.8766372  23.2516532   6.3637041
  13.4766372  48.3396532  46.4667041  14.1676372  48.0906532  45.8537041
  13.8696372  49.0256532  47.0057041  13.5916372  48.3856532  46.4587041
  39.9866372   9.8816532  27.8807041  39.3026372   9.2416532  28.0777041
  40.2766372   9.6576532  26.9957041  39.9446372   9.7896532  27.8067041
  68.3936372  52.1826532  39.1687041  67.4546372  52.3596532  39.1147041
  68.8056372  52.9526532  38.7777041  68.3376372  52.2836532  39.1217041
  30.9346372  24.7836532  19.9057041  30.9066372  23.8546532  20.1337041
  31.8646372  24.9716532  19.7767041  31.0306372  24.7046532  19.9157041
  68.1266372  13.6416532  56.4157041  68.9526372  13.5226532  55.9477041
  67.7566372  12.7606532  56.4757041  68.1746372  13.5356532  56.3717041
  54.5736372  47.9746532  74.3507041  54.3406372  48.8396532  74.0127041
  55.0316372  47.5496532  73.6257041  54.5976372  48.0216532  74.2377041
  37.2456372  73.4686532  34.4707041  36.8486372  72.8686532  33.8387041
  37.0846372  73.0606532  35.3217041  37.1856372  73.3606532  34.4937041
  30.1376372  23.3306532  47.2017041  30.4486372  22.9066532  46.4017041
  30.5746372  22.8566532  47.9097041  30.2176372  23.2346532  47.1917041
   8.0906372  72.6936532  45.8447041   8.7486372  73.3086532  46.1677041
   7.5126372  73.2256532  45.2977041   8.0996372  72.8156532  45.8207041
  17.7696372  59.1346532  49.3627041  17.1446372  58.4966532  49.0167041
  17.2766372  59.6166532  50.0267041  17.6496372  59.1186532  49.3967041
  16.1206372  12.9416532   8.9367041  16.3616372  13.8086532   9.2647041
  15.4806372  13.1166532   8.2467041  16.0786372  13.0526532   8.8977041
  58.9186372  66.9016532  39.3107041  59.4666372  66.7646532  38.5377041
  58.0226372  66.8006532  38.9897041  58.8816372  66.8766532  39.1937041
  18.0436372  44.7466532  43.4757041  18.1506372  43.8006532  43.5727041
  18.5516372  45.1206532  44.1957041  18.1096372  44.6856532  43.5627041
  17.5696372  11.0376532  29.8887041  16.9406372  11.7476532  30.0197041
  17.4376372  10.4596532  30.6407041  17.4886372  11.0516532  29.9827041
  39.0216372  22.8876532  16.2117041  38.0856372  22.7716532  16.0497041
  39.4136372  22.0506532  15.9637041  38.9636372  22.7866532  16.1677041
  34.2196372  33.2506532   8.1137041  33.8346372  32.4826532   7.6917041
  33.5506372  33.9306532   8.0297041  34.1076372  33.2406532   8.0597041
  74.7476372  49.1866532  52.2977041  74.2306372  48.9426532  53.0657041
  75.6466372  48.9546532  52.5307041  74.7886372  49.1366532  52.4047041
   9.7176372  25.7566532  28.5667041   9.9326372  24.8956532  28.2087041
   9.4976372  25.5876532  29.4827041   9.7166372  25.6466532  28.6257041
  45.4676372  49.9436532  25.2387041  46.2556372  49.7186532  25.7337041
  45.7966372  50.2616532  24.3977041  45.5866372  49.9536532  25.2017041
  59.8226372  66.8666532  19.1157041  59.1496372  67.4386532  19.4847041
  60.4236372  66.7046532  19.8427041  59.8146372  66.9106532  19.2327041
  51.8116372  40.8866532   5.5197041  51.2626372  40.7516532   4.7467041
  52.6816372  40.5946532   5.2497041  51.8456372  40.8416532   5.4077041
   7.8346372  63.2826532  39.6857041   7.8826372  62.9986532  38.7727041
   6.8986372  63.2806532  39.8867041   7.7396372  63.2516532  39.6097041
   6.9676372  43.0766532  17.4517041   6.6886372  43.0426532  16.5367041
   6.6636372  43.9286532  17.7637041   6.9056372  43.1636532  17.3877041
  26.1176372  61.6966532  33.6947041  25.3396372  61.4036532  33.2197041
  26.5566372  62.2936532  33.0887041  26.0806372  61.7296532  33.5787041
  48.1296372  33.6186532  19.6337041  47.3546372  33.1736532  19.9747041
  48.8666372  33.1726532  20.0517041  48.1256372  33.5236532  19.7147041
  72.4836372  62.9186532  57.7297041  73.2726372  62.7176532  57.2267041
  72.8076372  63.1696532  58.5947041  72.6016372  62.9246532  57.7677041
  60.2896372  34.7646532  32.5017041  59.9016372  34.1146532  33.0877041
  61.2256372  34.7376532  32.7017041  60.3486372  34.6916532  32.5857041
  49.0646372  23.2346532  65.3037041  48.8846372  22.3736532  65.6807041
  48.9056372  23.8486532  66.0207041  49.0286372  23.2086532  65.4197041
   4.6906372  64.8616532  28.7197041   4.7416372  64.4856532  29.5987041
   4.1166372  64.2666532  28.2377041   4.6346372  64.7586532  28.7617041
  73.9946372  59.3676532  72.5457041  74.2296372  58.5066532  72.8917041
  74.4376372  59.4146532  71.6987041  74.0666372  59.2806532  72.4917041
  59.0206372  46.5856532  46.8587041  59.5346372  47.3646532  47.0697041
  58.3466372  46.5516532  47.5377041  59.0036372  46.6646532  46.9537041
  16.5736372  35.3276532  56.5967041  16.4636372  35.2216532  57.5417041
  17.5186372  35.4216532  56.4747041  16.6626372  35.3266532  56.6847041
   7.6606372  12.2696532  67.8997041   7.6636372  13.1626532  68.2447041
   7.1626372  12.3296532  67.0837041   7.6076372  12.3706532  67.8497041
  68.6516372  39.3526532  34.4387041  69.2076372  39.9466532  33.9347041
  69.2576372  38.7026532  34.7957041  68.7756372  39.3466532  34.4227041
  74.1316372  36.0566532  35.9677041  74.7556372  36.7606532  35.7897041
  74.5066372  35.2896532  35.5357041  74.2376372  36.0496532  35.9027041
  33.4846372  33.0526532  70.0507041  33.3546372  33.5546532  69.2457041
  32.5986372  32.8566532  70.3557041  33.3756372  33.0856532  69.9977041
   5.0156372  50.6456532  14.2647041   5.5376372  50.2546532  13.5637041
   4.9906372  51.5786532  14.0527041   5.0686372  50.7036532  14.1667041
  30.3866372  45.2956532  12.3977041  29.7916372  46.0366532  12.5077041
  30.4356372  44.8966532  13.2667041  30.3286372  45.3316532  12.5017041
  23.3536372  15.7046532  20.0207041  22.6806372  15.0316532  20.1177041
  24.0486372  15.2796532  19.5187041  23.3556372  15.5876532  19.9777041
  64.2776372  51.9096532  19.6727041  63.5856372  51.6536532  20.2837041
  64.6716372  52.6866532  20.0697041  64.2456372  51.9656532  19.7797041
  14.1146372  57.2676532  30.4687041  13.9036372  57.3876532  31.3947041
  14.3336372  56.3386532  30.3917041  14.1156372  57.1816532  30.5597041
  52.0056372  52.9376532   9.3947041  52.8476372  53.2576532   9.7187041
  51.4336372  53.7046532   9.4187041  52.0346372  53.0536532   9.4317041
  11.1576372  33.9396532  46.2337041  10.4606372  33.6166532  46.8057041
  10.7026372  34.4676532  45.5777041  11.0346372  33.9616532  46.2247041
  36.9856372  19.7946532  44.3057041  36.7406372  20.5366532  44.8587041
  37.9146372  19.6546532  44.4907041  37.0586372  19.8586532  44.3847041
  20.7866372  37.4926532  62.4457041  21.6586372  37.8046532  62.2067041
  20.7146372  37.6756532  63.3827041  20.8716372  37.5456532  62.5207041
  14.9916372  62.1236532  47.1037041  14.4986372  62.0666532  47.9217041
  14.3266372  62.0736532  46.4177041  14.8686372  62.1116532  47.1177041
  27.9086372  37.3586532  32.1027041  27.2936372  38.0626532  32.3087041
  27.3816372  36.7096532  31.6367041  27.7866372  37.3646532  32.0757041
  66.5486372  12.1766532  11.8567041  66.9866372  12.5066532  12.6417041
  65.6616372  11.9656532  12.1487041  66.5006372  12.1896532  11.9717041
  21.5336372  50.5426532  36.4117041  21.1366372  49.6726532  36.4337041
  22.3746372  50.4336532  36.8547041  21.5806372  50.4386532  36.4617041
  55.6816372  22.7306532  66.5377041  55.9426372  23.6486532  66.6197041
  54.8316372  22.6846532  66.9757041  55.6186372  22.8236532  66.5937041
  72.0866372  49.1716532  14.0207041  72.8606372  49.5636532  13.6177041
  71.3746372  49.7746532  13.8077041  72.0926372  49.2776532  13.9547041
  55.6546372  27.8366532  27.1207041  55.8796372  26.9366532  27.3537041
  55.0256372  28.1076532  27.7887041  55.6116372  27.7696532  27.2167041
  15.7046372  10.3326532  41.4047041  15.0556372   9.8196532  40.9227041
  15.5416372  11.2366532  41.1387041  15.6186372  10.3736532  41.3257041
  67.5066372  58.0556532  25.5187041  66.9266372  57.6366532  26.1547041
  67.8626372  57.3306532  25.0047041  67.4826372  57.9336532  25.5317041
  66.5476372  42.0426532  63.0587041  65.6936372  42.3566532  63.3537041
  66.3956372  41.1306532  62.8107041  66.4406372  41.9786532  63.0637041
  38.0636372  54.9446532  10.4397041  37.5586372  55.7446532  10.5847041
  38.3846372  55.0236532   9.5417041  38.0436372  55.0376532  10.3587041
  43.8486372  69.1866532  48.4527041  43.8216372  69.5796532  47.5807041
  43.9456372  68.2486532  48.2907041  43.8566372  69.1286532  48.3427041
  28.6516372  60.6156532  74.5427041  28.4976372  59.8906532  75.1477041
  27.8376372  60.6896532  74.0447041  28.5486372  60.5456532  74.5537041
  14.5186372  26.3936532  20.0607041  14.0576372  25.7966532  19.4697041
  13.8326372  26.9666532  20.4037041  14.3956372  26.3906532  20.0337041
  68.3386372  30.5496532  39.4477041  68.5846372  29.8376532  40.0377041
  69.0186372  30.5486532  38.7737041  68.4376372  30.4736532  39.4387041
  59.7066372  50.6096532  68.4827041  59.0046372  51.2516532  68.5877041
  59.2676372  49.7616532  68.5547041  59.5846372  50.5876532  68.5017041
  68.9066372  13.6326532  21.4127041  69.7366372  13.3906532  21.8227041
  68.4116372  14.0626532  22.1087041  68.9426372  13.6526532  21.5307041
  64.0706372  29.5056532  49.4827041  63.6526372  30.3586532  49.5967041
  64.3356372  29.4896532  48.5627041  64.0546372  29.5946532  49.3967041
  26.6536372  50.2246532  16.8977041  25.9106372  50.6406532  17.3357041
  26.3376372  49.3506532  16.6687041  26.5406372  50.1756532  16.9207041
  10.1346372  72.9016532  14.0367041  10.2606372  73.4466532  13.2597041
   9.9316372  73.5236532  14.7357041  10.1266372  73.0256532  14.0287041
  17.1126372  61.4916532  10.2197041  16.7016372  61.5716532  11.0807041
  16.5296372  61.9716532   9.6317041  17.0066372  61.5506532  10.2487041
  10.2356372  19.0986532  30.5387041  10.2656372  18.2346532  30.9487041
   9.3076372  19.2456532  30.3577041  10.1396372  19.0226532  30.5637041
  39.8746372  35.7896532  26.3677041  39.0666372  35.9776532  25.8907041
  40.3676372  35.2126532  25.7847041  39.8416372  35.7486532  26.2547041
  66.2976372  21.2516532   8.4477041  66.4326372  21.8156532   7.6857041
  65.5516372  21.6406532   8.9037041  66.2326372  21.3536532   8.4147041
  12.7106372   4.5876532  69.9007041  11.9466372   4.5486532  69.3247041
  13.3446372   5.1196532  69.4207041  12.6966372   4.6406532  69.7877041
   6.8426372  68.9706532  65.7827041   7.1366372  69.0526532  66.6897041
   7.4776372  68.3786532  65.3787041   6.9416372  68.9156532  65.8367041
  55.1476372  52.0456532  62.7897041  56.0936372  51.9526532  62.9007041
  54.9896372  51.8126532  61.8747041  55.2316372  52.0116532  62.7037041
  54.1366372  46.2116532  19.4847041  54.4296372  46.2256532  18.5737041
  54.1986372  47.1236532  19.7707041  54.1746372  46.3106532  19.4177041
  60.2876372  49.8776532  75.5487041  60.0976372  50.0916532  74.6357041
  60.0066372  48.9676532  75.6447041  60.2376372  49.8036532  75.4617041
  32.1436372  44.4116532  70.2747041  32.5686372  45.1816532  70.6527041
  32.8676372  43.8596532  69.9787041  32.2666372  44.4346532  70.2837041
  48.2966372   5.6536532   5.5867041  47.5606372   5.8616532   5.0117041
  49.0696372   5.9416532   5.1007041  48.3006372   5.7066532   5.4737041
  14.9176372  36.8106532  15.5407041  14.7876372  36.8856532  14.5947041
  15.2256372  37.6756532  15.8097041  14.9366372  36.9106532  15.4687041
  40.8076372  12.8646532  30.2967041  40.8386372  13.6856532  29.8037041
  41.7246372  12.6586532  30.4757041  40.9086372  12.9306532  30.2627041
  55.5276372  21.5616532  58.4727041  55.1936372  21.9346532  59.2877041
  56.3646372  22.0046532  58.3307041  55.5816372  21.6486532  58.5437041
  53.7896372  63.7776532  49.3077041  52.9556372  63.4696532  48.9517041
  54.2496372  62.9796532  49.5657041  53.7496372  63.6596532  49.2967041
   4.8406372  11.8116532  47.0997041   4.2956372  11.4396532  47.7937041
   4.4986372  12.6976532  46.9757041   4.7456372  11.8666532  47.1607041
   4.4796372  68.3536532  18.9107041   4.3446372  69.1726532  18.4327041
   4.2096372  68.5526532  19.8077041   4.4366372  68.4626532  18.9557041
  25.6246372  54.9496532   6.0677041  25.4216372  55.6136532   6.7267041
  26.4376372  54.5486532   6.3747041  25.6896372  54.9776532   6.1707041
  59.0216372  13.0866532  33.7907041  58.2146372  12.7326532  33.4177041
  59.1226372  12.6256532  34.6237041  58.9466372  12.9996532  33.8397041
  27.9786372  16.2566532  73.5257041  28.0406372  17.0436532  74.0677041
  27.1326372  15.8736532  73.7567041  27.8946372  16.2996532  73.6077041
  22.7756372  62.3176532  41.6947041  22.6426372  62.9466532  42.4047041
  23.7166372  62.1406532  41.7047041  22.8616372  62.3656532  41.7717041
  64.8116372  41.4066532  75.6977041  64.3726372  41.2866532  74.8557041
  65.5506372  40.7996532  75.6707041  64.8436372  41.3296532  75.6057041
  36.1016372  19.2226532  60.9177041  36.9676372  19.3856532  60.5437041
  35.5106372  19.2296532  60.1647041  36.1306372  19.2416532  60.7977041
  58.1756372  66.0826532  25.6157041  58.9686372  66.4456532  26.0107041
  58.4946372  65.4206532  25.0027041  58.2936372  66.0506532  25.5927041
  73.9416372  47.7276532  22.6097041  73.4146372  47.1636532  23.1757041
  74.4176372  47.1206532  22.0427041  73.9366372  47.6026532  22.6097041
   8.7186372  37.2136532  18.9557041   8.7246372  36.3996532  18.4527041
   8.1306372  37.0376532  19.6907041   8.6566372  37.1086532  18.9807041
  69.1396372  22.4486532  55.5497041  69.8366372  21.7956532  55.6187041
  69.3466372  23.0926532  56.2267041  69.2366372  22.4476532  55.6287041
  38.7476372  41.3816532  32.0597041  39.6906372  41.4346532  31.9047041
  38.6506372  41.5396532  32.9987041  38.8376372  41.4046532  32.1437041
  48.1716372  62.2466532  50.1307041  48.3346372  61.5906532  49.4527041
  48.7596372  62.9686532  49.9107041  48.2516372  62.2536532  50.0347041
  46.7566372  43.1226532  68.5437041  46.5726372  42.5976532  69.3237041
  46.6946372  42.5016532  67.8177041  46.7306372  42.9996532  68.5497041
   9.3506372  35.8086532  68.3337041   9.8946372  36.5686532  68.5397041
   9.7026372  35.1066532  68.8807041   9.4466372  35.8146532  68.4137041
  58.5486372  32.6806532  62.1417041  58.4886372  33.2626532  61.3837041
  57.7266372  32.1896532  62.1317041  58.4546372  32.6906532  62.0597041
  41.0516372  45.0066532  70.3287041  40.8306372  44.7046532  69.4477041
  41.9056372  45.4266532  70.2307041  41.1196372  45.0196532  70.2247041
  66.5646372  25.7306532  33.7127041  66.7816372  25.4886532  34.6127041
  67.4126372  25.8756532  33.2927041  66.6786372  25.7206532  33.7637041
  40.9516372  19.9006532   8.4927041  40.2366372  19.7086532   7.8877041
  41.0466372  20.8526532   8.4567041  40.8856372  19.9816532   8.4247041
  38.6186372  30.8896532  68.4727041  38.7486372  30.9946532  69.4147041
  37.9896372  31.5726532  68.2407041  38.5656372  30.9736532  68.5487041
  22.3676372  54.7046532  29.2067041  21.6876372  54.3896532  29.8027041
  22.0956372  55.5946532  28.9827041  22.2666372  54.7656532  29.2467041
  27.2526372  73.4646532  62.8017041  26.4476372  73.5176532  62.2857041
  27.0036372  73.7886532  63.6677041  27.1406372  73.5056532  62.8387041
  73.1386372  42.7456532  67.0127041  72.6016372  42.5536532  66.2437041
  74.0366372  42.5796532  66.7247041  73.1766372  42.7076532  66.8997041
  49.4636372  25.4996532  73.8817041  50.0606372  26.0586532  74.3797041
  48.8656372  26.1106532  73.4517041  49.4636372  25.6246532  73.8887041
  67.9876372  10.6056532  25.7507041  67.7246372  11.0676532  26.5457041
  67.2806372   9.9796532  25.5927041  67.8846372  10.5876532  25.8187041
  18.5536372  47.8706532   7.0197041  17.9226372  47.3976532   7.5617041
  18.9906372  48.4686532   7.6267041  18.5326372  47.8836532   7.1417041
  71.4656372  71.1816532  54.7077041  70.9506372  70.4016532  54.4997041
  72.1366372  71.2136532  54.0257041  71.4816372  71.1016532  54.6127041
  47.0416372  29.9006532  48.8357041  47.5606372  29.2006532  49.2317041
  46.3356372  29.4466532  48.3767041  47.0216372  29.7776532  48.8297041
  64.1106372  50.6226532  46.3847041  64.5026372  49.7556532  46.4867041
  63.2096372  50.5156532  46.6887041  64.0566372  50.5186532  46.4277041
   8.6746372  15.4016532  33.9867041   8.9346372  15.5796532  34.8907041
   8.1486372  14.6036532  34.0407041   8.6466372  15.3356532  34.0887041
  20.9916372  63.7716532  45.8807041  20.4816372  63.2866532  46.5297041
  21.3256372  64.5306532  46.3567041  20.9726372  63.8006532  46.0007041
  50.0126372  68.9266532  10.2937041  50.3106372  68.1966532   9.7507041
  49.8396372  69.6326532   9.6717041  50.0266372  68.9236532  10.1697041
  19.3386372  65.9266532  65.8437041  19.3436372  66.4066532  65.0157041
  20.0946372  65.3426532  65.7867041  19.4196372  65.9156532  65.7497041
   5.3896372  24.7596532  73.2767041   6.3106372  24.5006532  73.2467041
   4.9266372  24.0496532  72.8297041   5.4386372  24.6566532  73.2257041
  54.2496372  72.4436532   7.9277041  54.7706372  72.1206532   7.1937041
  54.8286372  72.3656532   8.6867041  54.3666372  72.4006532   7.9307041
  72.7456372  26.0036532  25.0967041  72.5046372  25.8406532  24.1847041
  71.9316372  26.2856532  25.5137041  72.6336372  26.0166532  25.0437041
  51.1796372  22.6076532  19.3347041  50.4286372  22.5456532  18.7447041
  51.0106372  23.3926532  19.8557041  51.0816372  22.6846532  19.3277041
  48.2996372  26.6346532  18.1847041  47.9126372  27.3266532  18.7197041
  47.5596372  26.2536532  17.7127041  48.1796372  26.6676532  18.1907041
  66.7176372  18.1836532  33.6017041  66.5876372  18.2456532  34.5477041
  67.0166372  19.0556532  33.3427041  66.7356372  18.2836532  33.6747041
  31.4706372  65.1346532  58.7407041  30.6006372  65.5176532  58.8577041
  31.3076372  64.1966532  58.6427041  31.3606372  65.0756532  58.7427041
  42.7246372  58.5566532  38.8447041  42.4656372  58.9646532  39.6707041
  43.3896372  57.9136532  39.0937041  42.7686372  58.5316532  38.9597041
  38.4206372  10.4206532  34.8147041  38.1456372  11.3366532  34.8527041
  38.2776372  10.0906532  35.7017041  38.3756372  10.4826532  34.9127041
   8.3916372  47.2746532  38.3867041   7.9256372  46.4416532  38.3207041
   7.8066372  47.8356532  38.8967041   8.2796372  47.2456532  38.4337041
  28.3686372  72.7656532  33.2837041  27.4736372  72.4266532  33.2867041
  28.9026372  72.0356532  33.5947041  28.3296372  72.6516532  33.3167041
  51.2846372  72.7446532   7.3397041  52.1296372  72.3596532   7.5687041
  51.2816372  73.5956532   7.7787041  51.3746372  72.7946532   7.4107041
  46.3116372  52.3116532  48.6627041  46.3246372  51.3666532  48.5107041
  46.7476372  52.6826532  47.8957041  46.3596372  52.2506532  48.5647041
  29.3206372  67.7366532  10.2247041  29.1606372  66.8216532  10.4547041
  30.2376372  67.7586532   9.9507041  29.4016372  67.6416532  10.2197041
  17.9646372  10.4576532  33.6307041  18.6126372  11.0376532  33.2297041
  18.0166372  10.6506532  34.5667041  18.0396372  10.5396532  33.6877041
  41.2216372  32.7766532  14.1167041  40.2706372  32.8476532  14.0297041
  41.3906372  31.8346532  14.1327041  41.1376372  32.6836532  14.1087041
  34.8176372  43.6556532  63.1237041  34.3516372  42.8326532  62.9747041
  34.3426372  44.0736532  63.8407041  34.7176372  43.6126532  63.1837041
  14.3646372  31.0806532  62.6567041  15.0016372  31.7766532  62.8217041
  14.8156372  30.2776532  62.9167041  14.4806372  31.0696532  62.7017041
  58.3746372  47.1026532  31.4757041  57.7916372  47.6376532  32.0137041
  58.9036372  46.6156532  32.1077041  58.3686372  47.1076532  31.6007041
  62.8266372  17.2456532  46.6517041  63.5916372  17.8036532  46.5127041
  62.4706372  17.5316532  47.4927041  62.8706372  17.3356532  46.7267041
  73.9786372  44.9386532  52.7757041  74.8246372  45.0546532  52.3417041
  74.1826372  44.9726532  53.7097041  74.0906372  44.9546532  52.8287041
  54.0616372  66.5266532  56.6697041  53.4536372  66.0146532  56.1367041
  53.5736372  66.7216532  57.4707041  53.9446372  66.4936532  56.6987041
  51.1076372  50.9716532  55.3237041  51.0156372  51.5336532  54.5547041
  50.4156372  51.2626532  55.9177041  51.0236372  51.0626532  55.3047041
  11.7806372  36.3296532   5.0617041  10.8526372  36.2016532   4.8667041
  11.8986372  37.2796532   5.0507041  11.6936372  36.4166532   5.0397041
   8.4056372  69.3406532  12.7807041   9.0486372  68.7656532  12.3667041
   7.6506372  68.7766532  12.9457041   8.3936372  69.2196532  12.7547041
  44.0266372  48.9326532  50.4197041  44.6056372  49.5656532  50.8447041
  43.1996372  49.0076532  50.8957041  43.9996372  49.0076532  50.5157041
  28.6396372   5.4836532  45.4037041  29.4336372   5.8356532  45.0007041
  28.8846372   4.6016532  45.6837041  28.7506372   5.4266532  45.3907041
  23.7626372  72.3546532  63.5737041  23.9176372  71.9306532  64.4177041
  23.2226372  73.1166532  63.7837041  23.7216372  72.3906532  63.6857041
  32.0006372  43.5076532  52.8777041  31.1166372  43.5136532  53.2467041
  31.9656372  44.1446532  52.1637041  31.9026372  43.5766532  52.8407041
  13.6536372  17.1736532  27.2377041  13.4296372  17.6296532  28.0497041
  13.4416372  17.7996532  26.5457041  13.6076372  17.2886532  27.2507041
  14.7166372  11.4106532  55.6567041  14.7816372  10.8706532  54.8697041
  15.5826372  11.8066532  55.7477041  14.8156372  11.3956532  55.5827041
  59.1166372   6.4416532  47.4537041  59.3536372   6.9116532  46.6537041
  58.2846372   6.0166532  47.2437041  59.0536372   6.4466532  47.3457041
  54.9096372  66.6306532  15.1367041  54.3206372  66.7236532  14.3877041
  54.3746372  66.8736532  15.8927041  54.7896372  66.6666532  15.1377041
  60.3186372  69.9146532  54.2267041  59.4046372  69.7966532  54.4847041
  60.7456372  70.2576532  55.0117041  60.2666372  69.9386532  54.3387041
  31.3906372  53.6796532  64.8867041  31.7146372  52.8836532  64.4647041
  31.0996372  53.3906532  65.7517041  31.3946372  53.5636532  64.9337041
  21.4886372  67.4776532  15.8987041  21.9496372  67.7926532  16.6767041
  20.6096372  67.8486532  15.9747041  21.4446372  67.5506532  15.9897041
  26.6456372  20.4216532  32.7197041  26.4526372  20.4426532  33.6577041
  27.4476372  20.9366532  32.6277041  26.7106372  20.4786532  32.8097041
  16.4836372  40.5786532  49.5167041  16.7926372  41.2406532  50.1347041
  15.5426372  40.5196532  49.6807041  16.4166372  40.6426532  49.6007041
  52.4676372  59.8496532  29.3417041  52.9136372  60.6306532  29.6687041
  52.0386372  59.4786532  30.1127041  52.4696372  59.8936532  29.4597041
  62.8616372  70.6196532  63.0937041  63.2226372  70.6696532  62.2087041
  62.7076372  71.5316532  63.3407041  62.8836372  70.7226532  63.0257041
  27.1756372  13.5266532  19.3427041  26.8856372  12.9516532  20.0507041
  27.2586372  14.3876532  19.7527041  27.1536372  13.5576532  19.4627041
  64.8026372  68.1646532  69.4987041  64.8306372  67.3176532  69.0547041
  63.9986372  68.5766532  69.1797041  64.7196372  68.1186532  69.4167041
  34.2326372  14.2486532  64.5367041  33.3936372  14.6956532  64.4227041
  34.1866372  13.8716532  65.4147041  34.1386372  14.2566532  64.6177041
  49.4136372  20.5896532  65.7097041  48.6186372  20.1396532  65.9947041
  50.0506372  20.4126532  66.4017041  49.3966372  20.5226532  65.8137041
  53.7256372  11.5166532  73.8297041  53.9286372  11.6566532  72.9047041
  53.2756372  10.6716532  73.8507041  53.6996372  11.4416532  73.7327041
  12.1476372   8.1916532  20.6497041  11.9426372   8.8366532  19.9727041
  12.7366372   8.6506532  21.2477041  12.1886372   8.3096532  20.6417041
  64.5126372  51.3476532  59.4657041  63.5916372  51.1726532  59.2707041
  64.6986372  52.1756532  59.0237041  64.4346372  51.4166532  59.3977041
  69.6866372  25.9316532  29.2657041  69.8976372  26.8296532  29.0077041
  70.5376372  25.5186532  29.4127041  69.7996372  25.9836532  29.2547041
   5.2136372   7.4576532  33.2307041   5.7926372   6.7936532  32.8567041
   5.2556372   8.1876532  32.6127041   5.2796372   7.4646532  33.1247041
  51.8166372  51.1926532  59.2967041  52.2266372  50.7626532  58.5467041
  51.9366372  52.1276532  59.1307041  51.8736372  51.2466532  59.1987041
  69.8396372  37.2376532  68.5077041  69.3636372  37.6916532  69.2027041
  69.1976372  37.1346532  67.8057041  69.7206372  37.2746532  68.5077041
  42.2946372  14.5936532  75.4107041  42.9906372  14.3436532  76.0177041
  42.4696372  15.5136532  75.2107041  42.3876372  14.6656532  75.4537041
  13.1126372  13.7636532  48.2227041  12.5016372  13.0296532  48.1597041
  13.1786372  14.0966532  47.3277041  13.0546372  13.7206532  48.1207041
  72.4276372  30.2296532  46.0697041  71.6856372  29.6396532  45.9347041
  72.0506372  30.9906532  46.5117041  72.3076372  30.2476532  46.1027041
  62.1696372  34.1126532  17.9917041  62.6306372  34.7946532  18.4817041
  62.3976372  34.2786532  17.0777041  62.2426372  34.2036532  17.9467041
  75.2076372  16.1946532  35.9277041  74.3646372  16.4816532  35.5767041
  75.0576372  15.2886532  36.1987041  75.1016372  16.1286532  35.9197041
  65.1936372   7.1656532   4.8577041  64.6126372   6.8516532   4.1657041
  64.8156372   6.8156532   5.6647041  65.0916372   7.0946532   4.8697041
  35.5336372  72.9746532  23.9857041  35.8916372  72.1236532  23.7307041
  34.9906372  72.7866532  24.7507041  35.5136372  72.8636532  24.0397041
  29.9676372  57.5536532  60.5677041  29.2626372  57.9766532  60.0767041
  30.6926372  57.4966532  59.9447041  29.9696372  57.5926532  60.4487041
  46.5596372  38.6786532  39.0717041  46.9756372  38.4296532  38.2457041
  45.6286372  38.5066532  38.9317041  46.5046372  38.6336532  38.9687041
  31.7966372  20.2466532  42.3277041  31.2666372  19.6116532  42.8097041
  31.1926372  20.6276532  41.6897041  31.6756372  20.2196532  42.3107041
  17.3276372  44.9786532  27.4297041  17.2646372  45.7336532  28.0137041
  17.6636372  45.3376532  26.6087041  17.3566372  45.0976532  27.4037041
  16.4046372  70.3296532  22.1937041  16.0066372  71.1426532  21.8817041
  16.6566372  69.8656532  21.3947041  16.3896372  70.3666532  22.0747041
  41.1156372  28.1636532   6.7267041  40.2996372  28.3186532   6.2507041
  40.8396372  27.9986532   7.6277041  40.9996372  28.1626532   6.7717041
  56.0526372  17.9926532  75.1677041  55.7036372  17.7746532  76.0317041
  56.6016372  17.2436532  74.9357041  56.0746372  17.8886532  75.2347041
  28.9386372  51.5126532  52.1437041  29.4076372  50.9656532  52.7737041
  29.6286372  51.9266532  51.6257041  29.0616372  51.4986532  52.1557041
  66.2726372  21.1996532  52.8427041  65.3396372  21.2476532  52.6357041
  66.3036372  21.1196532  53.7957041  66.1766372  21.1966532  52.9217041
  11.7276372  27.0376532  48.7467041  12.0286372  26.7066532  49.5927041
  12.4226372  26.7946532  48.1337041  11.8346372  26.9766532  48.7717041
  23.9936372  56.4316532  30.9247041  24.2166372  55.9256532  31.7057041
  23.8096372  55.7706532  30.2567041  23.9976372  56.3066532  30.9367041
  13.1906372   5.4946532  35.4517041  12.9226372   6.2136532  34.8787041
  14.1466372   5.4946532  35.4047041  13.2636372   5.5716532  35.3857041
  16.6716372  72.2916532  53.2827041  17.6176372  72.1676532  53.2097041
  16.2946372  71.5726532  52.7767041  16.7316372  72.2016532  53.2207041
  53.3696372  64.9836532  23.8397041  53.8016372  65.1986532  23.0127041
  53.9646372  64.3686532  24.2677041  53.4796372  64.9416532  23.7967041
  13.1156372  18.7716532  29.5687041  13.4096372  18.3336532  30.3667041
  12.1646372  18.8326532  29.6647041  13.0456372  18.7316532  29.6637041
  10.4466372  21.3096532  41.0097041   9.9346372  20.6096532  41.4137041
   9.8266372  21.7596532  40.4357041  10.3256372  21.2836532  40.9917041
  12.6796372  42.0456532  59.5377041  12.7766372  42.5976532  60.3137041
  11.9156372  42.4006532  59.0847041  12.6086372  42.1416532  59.5727041
  27.9226372   9.8116532   9.1617041  28.2656372   9.0306532   9.5957041
  27.2246372  10.1206532   9.7397041  27.8846372   9.7616532   9.2697041
  47.7346372  58.7656532  42.1667041  47.9966372  58.7006532  41.2477041
  47.6486372  59.7056532  42.3247041  47.7536372  58.8586532  42.0857041
  24.9786372  65.6436532   8.7437041  24.1596372  66.1396532   8.7327041
  25.6236372  66.2376532   8.3597041  24.9596372  65.7606532   8.7017041
  40.2616372   7.9826532  60.2587041  39.8956372   8.2276532  59.4087041
  40.4066372   8.8156532  60.7067041  40.2376372   8.0976532  60.2157041
  53.4416372  17.1476532  17.0557041  54.1056372  16.8786532  16.4217041
  53.4716372  18.1046532  17.0437041  53.5156372  17.2216532  16.9867041
   9.1466372   7.4656532  30.7987041   9.9136372   8.0326532  30.8887041
   9.0216372   7.3806532  29.8537041   9.2156372   7.5176532  30.7077041
  14.4926372  52.6896532  53.0357041  14.9496372  52.3826532  52.2527041
  14.9896372  53.4576532  53.3177041  14.5946372  52.7386532  52.9827041
  32.2386372  36.2896532  57.4687041  32.7226372  36.9046532  58.0207041
  32.8156372  35.5296532  57.3957041  32.3516372  36.2746532  57.5197041
  48.7766372  53.3906532  34.9077041  49.2566372  53.6586532  35.6907041
  48.2136372  52.6756532  35.2047041  48.7676372  53.3436532  35.0227041
  36.9676372  12.7636532  45.8557041  37.8336372  13.1406532  46.0067041
  36.6176372  12.6076532  46.7327041  37.0226372  12.7866532  45.9647041
  21.3986372  22.8826532  43.6717041  21.6266372  23.7736532  43.9377041
  21.5586372  22.8656532  42.7287041  21.4396372  22.9756532  43.5997041
  75.2006372  24.6956532  35.7757041  74.3566372  24.2946532  35.5707041
  75.4196372  24.3606532  36.6447041  75.1336372  24.6166532  35.8467041
  11.7846372  72.4666532  19.1227041  11.1526372  72.9296532  19.6727041
  11.5886372  71.5396532  19.2617041  11.6966372  72.4176532  19.1967041
  23.1926372  48.2756532  51.6287041  22.7246372  48.6606532  52.3697041
  22.7156372  47.4676532  51.4377041  23.0916372  48.2306532  51.6867041
  46.6846372  50.8396532  54.9337041  47.3426372  51.3526532  54.4657041
  46.3646372  51.4266532  55.6187041  46.7206372  50.9566532  54.9567041
  45.7346372   6.5346532  48.0707041  45.1426372   7.2866532  48.0417041
  45.7136372   6.1786532  47.1827041  45.6696372   6.5766532  47.9727041
  42.2966372  61.8406532  15.7197041  42.9836372  62.4026532  16.0787041
  42.3796372  61.9366532  14.7707041  42.3786372  61.9106532  15.6567041
  47.3346372  61.8626532  65.7577041  48.0116372  61.2906532  65.3957041
  47.4516372  62.6936532  65.2957041  47.4196372  61.8906532  65.6697041
  74.3556372  64.7666532  50.6177041  74.8276372  63.9916532  50.3137041
  73.8296372  64.4526532  51.3537041  74.3496372  64.6506532  50.6637041
  28.4066372  62.6276532  50.8617041  28.4196372  63.5356532  50.5607041
  27.6386372  62.5736532  51.4317041  28.3266372  62.7186532  50.8907041
  25.1696372  23.7266532  63.1857041  24.9196372  24.5026532  63.6867041
  25.0386372  23.9796532  62.2717041  25.1286372  23.8366532  63.1417041
  10.1866372  19.3156532  68.6907041  10.6106372  19.4026532  67.8367041
   9.5196372  18.6416532  68.5587041  10.1606372  19.2536532  68.5847041
  56.8276372  45.1116532  38.1047041  57.4296372  45.6346532  37.5757041
  56.6456372  45.6576532  38.8707041  56.8726372  45.2256532  38.1307041
  21.2316372  25.2466532  67.3787041  21.4826372  25.8586532  68.0707041
  22.0556372  25.0266532  66.9437041  21.3466372  25.2886532  67.4057041
  27.2876372  70.7426532  59.3897041  27.6996372  71.5666532  59.6507041
  27.8576372  70.3956532  58.7037041  27.3916372  70.7936532  59.3447041
  67.6426372  47.4286532  37.0527041  68.5896372  47.4006532  37.1907041
  67.3996372  46.5196532  36.8787041  67.7176372  47.3286532  37.0487041
  21.8556372  54.5546532  60.2917041  20.9376372  54.7956532  60.4197041
  22.3346372  55.3776532  60.3837041  21.8086372  54.6676532  60.3157041
  46.7786372  48.2836532  56.4497041  46.4406372  49.0756532  56.0317041
  46.7466372  47.6176532  55.7627041  46.7386372  48.2966532  56.3317041
  27.7966372  28.8616532  13.8677041  27.9646372  29.6406532  13.3377041
  28.5846372  28.3276532  13.7657041  27.8986372  28.8876532  13.8007041
  31.5796372  53.9306532  58.1957041  30.6236372  53.9696532  58.1747041
  31.8096372  54.1756532  59.0917041  31.5026372  53.9606532  58.2887041
  17.4206372  73.1486532  38.7477041  18.3246372  72.8916532  38.9257041
  16.8906372  72.4926532  39.2017041  17.4606372  73.0516532  38.8157041
  43.7386372  73.7696532  55.5247041  43.8076372  73.9496532  54.5867041
  44.6376372  73.5906532  55.8007041  43.8416372  73.7696532  55.4537041
  60.4626372   6.7216532   4.0577041  61.3446372   6.3796532   3.9097041
  60.4336372   7.5346532   3.5527041  60.5536372   6.7726532   3.9877041
  15.4706372  41.6506532  60.2507041  16.0646372  41.8846532  59.5377041
  14.5996372  41.6756532  59.8547041  15.4406372  41.6776532  60.1327041
  27.1826372  42.8806532   9.1987041  26.9346372  43.0926532  10.0977041
  27.0606372  41.9336532   9.1337041  27.1436372  42.8026532   9.2877041
  32.5396372  18.3136532  45.8477041  31.7846372  17.8556532  46.2167041
  32.2356372  19.2116532  45.7177041  32.4266372  18.3606532  45.8727041
  68.3006372  73.7396532  25.0207041  67.9226372  73.3196532  25.7937041
  69.1926372  73.9676532  25.2847041  68.3556372  73.7196532  25.1317041
  16.3426372  54.7186532  36.9187041  16.0786372  55.6076532  36.6797041
  16.9396372  54.8366532  37.6567041  16.3786372  54.8266532  36.9717041
  55.7536372  15.7336532  58.1157041  56.1946372  15.2946532  57.3877041
  56.3756372  15.6766532  58.8417041  55.8676372  15.6806532  58.1157041
  63.0486372  39.8706532  60.8247041  63.6426372  39.1236532  60.8917041
  63.5916372  40.5776532  60.4737041  63.1696372  39.8666532  60.7947041
  26.6736372  17.5596532  48.9377041  27.0506372  17.5786532  48.0587041
  25.8966372  17.0076532  48.8537041  26.6316372  17.5026532  48.8347041
  49.8836372  20.4036532  15.3777041  49.7836372  21.1496532  15.9687041
  49.7446372  19.6376532  15.9347041  49.8576372  20.4016532  15.4997041
  31.0686372   9.7926532  20.4537041  30.7696372   9.4526532  19.6107041
  31.9946372   9.9916532  20.3167041  31.1356372   9.7776532  20.3497041
  39.3686372  37.8136532  56.1377041  38.4226372  37.9536532  56.1827041
  39.5976372  37.4416532  56.9897041  39.2926372  37.7886532  56.2327041
  40.3866372  71.5896532  26.3737041  40.2946372  70.6426532  26.4817041
  39.8286372  71.8006532  25.6247041  40.3166372  71.5116532  26.3057041
  50.2436372  23.4176532  47.9097041  50.7876372  23.8356532  47.2427041
  50.8606372  23.1656532  48.5977041  50.3676372  23.4346532  47.9127041
  26.2436372  61.3266532  73.3907041  25.4126372  61.1996532  73.8487041
  26.0056372  61.3576532  72.4647041  26.1296372  61.3156532  73.3407041
  54.7756372  63.8036532  27.2547041  55.4106372  64.4246532  27.6117041
  55.2256372  63.4006532  26.5117041  54.8916372  63.8266532  27.2137041
  69.7246372  34.5196532  36.8707041  70.5646372  34.1226532  37.1027041
  69.6536372  34.3946532  35.9247041  69.8066372  34.4636532  36.7947041
   4.3486372  61.6636532   8.7887041   3.5186372  61.5636532   9.2537041
   4.1476372  62.2546532   8.0627041   4.2386372  61.7156532   8.7607041
  52.2976372  14.5966532  61.5067041  51.7746372  13.8346532  61.7547041
  52.9546372  14.6706532  62.1997041  52.3126372  14.5226532  61.6067041
  52.5156372  58.7446532  69.0747041  52.4626372  57.8786532  69.4797041
  52.5746372  58.5666532  68.1367041  52.5156372  58.6336532  69.0177041
  57.3506372  27.8236532  19.1577041  57.2976372  28.4206532  18.4117041
  56.4646372  27.8136532  19.5197041  57.2506372  27.8856532  19.1167041
  60.8086372  14.7156532  42.5347041  61.6086372  14.6686532  42.0117041
  61.1146372  14.7256532  43.4417041  60.9266372  14.7116532  42.5757041
  29.6456372  62.3976532  58.3417041  28.7936372  62.3266532  57.9107041
  30.0256372  61.5216532  58.2677041  29.5956372  62.2966532  58.2877041
  25.1616372  19.8566532   9.2907041  25.9336372  20.3026532   8.9417041
  25.2136372  19.9926532  10.2377041  25.2496372  19.9186532   9.3547041
  19.1856372  50.0516532  57.4527041  19.2666372  50.7376532  56.7897041
  19.4906372  50.4636532  58.2607041  19.2266372  50.1686532  57.4677041
  13.4176372  57.8136532  33.1097041  14.3356372  57.7026532  33.3567041
  13.3026372  58.7606532  33.0327041  13.5036372  57.9026532  33.1277041
  62.0756372  41.4616532  25.3857041  61.2926372  42.0106532  25.3607041
  62.2026372  41.1846532  24.4787041  62.0056372  41.4906532  25.2867041
  20.1126372   6.5406532  10.1817041  20.2686372   6.3286532  11.1017041
  19.6626372   5.7706532   9.8317041  20.0816372   6.4356532  10.2427041
  27.1046372  21.0516532   5.3657041  26.9246372  20.1126532   5.3197041
  27.9956372  21.1076532   5.7097041  27.1806372  20.9576532   5.3977041
  45.8026372   7.7146532  36.7307041  45.4456372   7.0126532  37.2747041
  45.0586372   8.0146532  36.2087041  45.6856372   7.6716532  36.7327041
  19.5606372  55.8666532  42.6627041  19.1986372  55.1516532  42.1377041
  19.6986372  55.4816532  43.5287041  19.5366372  55.7486532  42.6987041
  61.7506372  62.2506532  36.5787041  62.1256372  61.3706532  36.5287041
  61.8906372  62.6206532  35.7077041  61.8056372  62.1956532  36.4807041
  35.3476372  47.7356532  61.5307041  34.7866372  47.4076532  60.8287041
  36.2326372  47.4836532  61.2687041  35.3816372  47.6746532  61.4277041
  43.6626372  54.1926532  20.5977041  43.5036372  53.2506532  20.6557041
  43.7846372  54.4716532  21.5057041  43.6586372  54.1216532  20.7007041
  29.6636372  29.0916532   6.9737041  29.4486372  29.3416532   6.0747041
  28.8416372  29.1896532   7.4527041  29.5536372  29.1296532   6.9287041
  54.1606372  17.0716532  12.7557041  53.7506372  16.2636532  13.0677041
  54.3846372  16.8896532  11.8427041  54.1406372  16.9656532  12.6917041
   3.6216372  70.0006532   8.6107041   4.4906372  70.1326532   8.9897041
   3.2256372  70.8726532   8.6107041   3.6716372  70.1076532   8.6517041
  20.8506372  11.0186532  48.4367041  21.6046372  11.5846532  48.2727041
  20.4146372  11.4126532  49.1927041  20.8846372  11.1206532  48.4997041
  40.2156372  13.4356532  18.4147041  39.8226372  13.7996532  17.6207041
  39.8656372  13.9736532  19.1237041  40.1366372  13.5316532  18.4057041
  62.6176372  42.8656532  11.2717041  62.3526372  43.2076532  12.1257041
  63.5726372  42.9206532  11.2777041  62.6906372  42.9076532  11.3637041
  66.7196372  21.4776532  64.9497041  66.7756372  20.9256532  65.7297041
  67.2386372  21.0146532  64.2917041  66.7816372  21.3696532  64.9627041
  33.4696372  69.8966532  29.5767041  34.1166372  69.2866532  29.2217041
  33.9246372  70.3376532  30.2947041  33.5866372  69.8786532  29.6157041
  17.8356372   7.2236532  33.6627041  17.3376372   7.1056532  34.4707041
  18.6116372   7.7166532  33.9297041  17.8656372   7.2636532  33.7777041
  21.6316372  54.4446532  63.0157041  21.2436372  53.7686532  63.5717041
  21.6856372  54.0396532  62.1497041  21.5956372  54.3296532  62.9827041
  35.3856372  59.3956532  43.7717041  35.1246372  60.3096532  43.8907041
  34.6246372  58.8906532  44.0607041  35.2766372  59.4396532  43.8157041
  15.0686372  29.5296532  38.5467041  14.1706372  29.3096532  38.2987041
  15.5426372  29.5736532  37.7167041  15.0236372  29.5106532  38.4317041
  24.6566372  17.0776532   9.3197041  24.7926372  17.9816532   9.0387041
  25.5346372  16.6946532   9.3267041  24.7646372  17.1326532   9.2907041
  59.6456372  53.2326532  38.2697041  59.6476372  53.5976532  37.3847041
  59.3836372  53.9636532  38.8297041  59.6176372  53.3496532  38.2357041
   4.3576372  37.4386532  48.6207041   4.2626372  38.2496532  48.1217041
   3.4966372  37.0236532  48.5697041   4.2556372  37.4806532  48.5617041
  46.6066372  72.1366532  32.7177041  46.2036372  72.6156532  33.4407041
  47.4166372  72.6126532  32.5357041  46.6506372  72.2386532  32.7747041
   9.2226372  25.8506532  16.5247041   8.8136372  26.5976532  16.9627041
  10.1566372  25.9476532  16.7077041   9.2786372  25.9406532  16.5907041
  62.1256372  46.5046532  59.3677041  62.9576372  46.1146532  59.0997041
  62.2906372  46.8396532  60.2497041  62.2316372  46.4986532  59.4337041
  43.3756372  42.1776532  14.5477041  44.0286372  42.1946532  13.8487041
  42.7566372  41.4986532  14.2817041  43.3786372  42.1076532  14.4447041
  15.5896372  20.5886532  39.7357041  15.7616372  20.4596532  38.8027041
  14.6396372  20.6936532  39.7917041  15.5066372  20.5856532  39.6427041
  47.2476372  52.6156532  43.9647041  46.3016372  52.7586532  43.9717041
  47.3456372  51.6676532  43.8757041  47.1576372  52.5296532  43.9557041
  15.3926372  14.7386532  56.7537041  14.8736372  14.7836532  57.5567041
  14.9946372  15.3876532  56.1747041  15.2946372  14.8126532  56.7777041
  27.3716372  48.9386532  40.8037041  27.6326372  49.5306532  41.5087041
  26.7186372  48.3636532  41.2037041  27.3296372  48.9406532  40.9217041
  50.3616372   6.8436532  41.6037041  50.9996372   6.5916532  40.9357041
  49.6816372   7.3116532  41.1197041  50.3576372   6.8666532  41.4807041
  53.8586372  65.0616532  69.9457041  54.5346372  64.3836532  69.9457041
  53.8986372  65.4386532  69.0667041  53.9346372  65.0296532  69.8517041
  71.5276372  53.2246532  56.8027041  72.2326372  53.8036532  57.0927041
  71.9746372  52.4276532  56.5197041  71.6506372  53.2016532  56.8037041
  37.5186372  67.9786532  75.0927041  36.7736372  68.1196532  74.5087041
  37.8396372  67.1056532  74.8647041  37.4736372  67.9006532  75.0057041
  50.8466372  47.9936532  55.0747041  50.1916372  47.3466532  54.8107041
  50.7106372  48.7286532  54.4777041  50.7616372  48.0026532  54.9827041
   8.5076372   8.7186532  56.6707041   9.0506372   8.4806532  55.9187041
   7.7396372   8.1516532  56.5997041   8.4836372   8.6326532  56.5827041
  31.5026372  65.9826532  39.0887041  32.3776372  66.3706532  39.0777041
  31.4826372  65.4606532  39.8907041  31.5936372  65.9676532  39.1727041
  69.0816372  72.0126532  32.1987041  68.5976372  71.8746532  33.0127041
  68.6326372  72.7436532  31.7747041  68.9826372  72.0766532  32.2407041
  13.5306372  50.7526532  14.4577041  13.8026372  51.5956532  14.0947041
  12.5776372  50.8146532  14.5187041  13.4586372  50.8496532  14.4257041
  32.8146372  40.9456532  17.5147041  33.6056372  41.1076532  18.0297041
  32.9646372  41.4116532  16.6927041  32.9156372  41.0126532  17.4817041
  46.5176372  55.1306532  75.6807041  46.9916372  55.2856532  74.8637041
  45.9926372  54.3496532  75.5077041  46.5126372  55.0636532  75.5747041
  27.6226372   9.1906532  17.5677041  26.6726372   9.0896532  17.6277041
  27.7596372  10.1346532  17.4937041  27.5356372   9.2806532  17.5657041
  48.8676372  55.6946532  33.6527041  49.1866372  55.7246532  32.7517041
  49.1576372  54.8446532  33.9827041  48.9326372  55.6076532  33.5917041
  26.4016372  61.9236532  52.7027041  26.3546372  61.0216532  52.3857041
  25.4956372  62.2336532  52.6747041  26.2996372  61.8606532  52.6657041
  52.8236372  14.7966532  13.5057041  52.1306372  15.3106532  13.9207041
  52.4636372  14.5546532  12.6527041  52.7106372  14.8256532  13.4587041
  11.6936372  47.4366532  58.0767041  12.3206372  46.7676532  57.8017041
  10.9906372  47.3846532  57.4297041  11.6856372  47.3596532  57.9777041
  65.9746372  54.1316532  27.2937041  66.2986372  53.4666532  27.9007041
  65.0346372  54.1756532  27.4677041  65.9086372  54.0656532  27.3767041
   4.6426372  56.1116532  70.1127041   5.2616372  55.8466532  70.7927041
   4.0076372  55.3966532  70.0747041   4.6416372  56.0076532  70.1807041
  21.2796372  27.4956532  29.0287041  21.8986372  28.1886532  29.2597041
  21.5496372  27.2166532  28.1537041  21.3746372  27.5406532  28.9597041
  17.4086372  54.7396532  10.0337041  17.0866372  55.5686532  10.3887041
  18.2846372  54.9446532   9.7057041  17.4676372  54.8506532  10.0367041
  11.4086372  37.0866532  28.3897041  10.5346372  37.4196532  28.1857041
  11.7716372  36.8326532  27.5407041  11.3546372  37.0956532  28.2777041
  14.5136372  41.4896532  63.7827041  15.3736372  41.1216532  63.5787041
  13.9146372  40.7456532  63.7257041  14.5416372  41.3716532  63.7547041
  14.7046372  33.1086532  56.0787041  13.9986372  33.6576532  55.7387041
  15.5016372  33.6106532  55.9107041  14.7136372  33.2206532  56.0247041
  42.7416372   5.2496532  16.7787041  43.3266372   5.7096532  16.1767041
  42.7196372   5.8016532  17.5597041  42.8016372   5.3576532  16.7977041
  22.0816372  42.4816532   7.5127041  22.6206372  42.3286532   8.2887041
  22.1736372  43.4186532   7.3387041  22.1486372  42.5656532   7.5767041
  40.0206372  57.2066532  67.3217041  40.3206372  58.1146532  67.3487041
  39.0656372  57.2696532  67.3167041  39.9506372  57.3096532  67.3237041
  23.6316372  25.3476532  57.8557041  24.4866372  25.1836532  57.4587041
  23.1286372  25.7866532  57.1697041  23.6686372  25.3776532  57.7407041
   4.0946372  10.7616532  60.5277041   4.1846372  10.6116532  61.4687041
   4.4796372   9.9846532  60.1227041   4.1456372  10.6626532  60.5847041
   5.1436372  53.9726532  16.0707041   4.8676372  53.6196532  15.2257041
   5.5636372  54.8056532  15.8567041   5.1596372  54.0236532  15.9577041
  63.6106372  54.8796532  62.7477041  63.4996372  55.1466532  61.8357041
  64.5466372  54.9846532  62.9167041  63.6986372  54.9186532  62.6687041
  43.7226372  57.4966532   6.6047041  43.8586372  57.2716532   7.5257041
  42.7956372  57.3166532   6.4487041  43.6386372  57.4526532   6.6867041
  63.5996372  23.8196532  36.0277041  63.8806372  23.7906532  35.1137041
  64.3876372  23.6026532  36.5277041  63.7136372  23.7936532  35.9837041
  22.1526372  67.8706532  71.3007041  21.6556372  68.6876532  71.3337041
  23.0026372  68.1216532  70.9417041  22.1896372  67.9846532  71.2657041
  46.0626372  24.5216532   8.4297041  46.5376372  23.9876532   7.7937041
  45.1466372  24.4626532   8.1557041  46.0156372  24.4586532   8.3327041
  37.6396372  20.4066532  41.6017041  37.4276372  20.2616532  42.5237041
  36.8486372  20.1436532  41.1307041  37.5326372  20.3626532  41.6497041
  14.0416372  39.0256532  67.8957041  13.9686372  38.4406532  67.1417041
  14.9806372  39.0646532  68.0787041  14.1346372  38.9676532  67.8347041
  20.7716372  58.3786532  33.7197041  21.1536372  58.5166532  32.8527041
  21.4066372  58.7636532  34.3247041  20.8806372  58.4346532  33.6917041
   5.9236372  64.3466532  73.1867041   6.8506372  64.1256532  73.2817041
   5.9246372  65.2236532  72.8027041   6.0226372  64.4166532  73.1557041
  73.8416372  41.9726532  12.5357041  72.8966372  42.0346532  12.3957041
  74.1606372  42.8666532  12.4127041  73.7746372  42.0746532  12.5077041
  61.1266372  73.5056532  39.0917041  61.2906372  72.5986532  39.3487041
  61.3116372  74.0146532  39.8807041  61.1636372  73.4636532  39.2037041
  16.6736372  24.0846532  27.4477041  16.5286372  23.1626532  27.2347041
  15.9156372  24.3296532  27.9787041  16.5766372  24.0126532  27.4817041
  22.5436372  35.9906532   6.6287041  22.7906372  36.7476532   6.0967041
  22.9216372  36.1696532   7.4897041  22.6106372  36.0906532   6.6637041
  25.3346372  55.5956532  57.0807041  25.1276372  54.8366532  57.6247041
  25.1556372  55.3046532  56.1857041  25.2936372  55.4836532  57.0427041
  26.4196372  45.2176532   7.4417041  26.7056372  44.6046532   8.1197041
  27.1036372  45.8866532   7.4197041  26.5226372  45.2236532   7.5117041
  25.7916372   6.4516532  72.2357041  26.3366372   5.8316532  72.7197041
  25.2086372   6.8256532  72.8967041  25.7876372   6.4256532  72.3577041
  67.7306372  67.1556532  71.9907041  68.6086372  66.8256532  72.1797041
  67.8706372  68.0606532  71.7107041  67.8396372  67.2176532  71.9807041
  44.2326372  18.0536532  34.7927041  43.8076372  18.1076532  35.6487041
  44.8846372  17.3596532  34.8917041  44.2566372  17.9856532  34.8947041
   4.3686372  51.3006532  39.2107041   3.6016372  51.3436532  39.7817041
   5.0896372  51.0656532  39.7957041   4.3636372  51.2796532  39.3337041
  12.8466372  56.5756532  25.7727041  13.5936372  57.1236532  26.0147041
  13.2296372  55.7206532  25.5767041  12.9676372  56.5426532  25.7777041
  42.2016372  11.9586532  50.3057041  42.7256372  11.7506532  51.0797041
  41.9466372  12.8726532  50.4287041  42.2306372  12.0336532  50.4017041
   5.5856372  66.9656532   3.6627041   5.8056372  67.0456532   4.5907041
   5.9296372  67.7646532   3.2647041   5.6456372  67.0596532   3.7197041
  31.6206372  17.7416532  51.2997041  32.5236372  17.7406532  50.9837041
  31.3506372  16.8236532  51.2557041  31.6876372  17.6436532  51.2617041
  43.6116372  14.3996532  21.5097041  44.1716372  14.3816532  20.7327041
  43.2236372  15.2746532  21.5047041  43.6296372  14.4906532  21.4257041
  65.1696372  47.6476532  23.5827041  65.1166372  46.6986532  23.6947041
  65.6166372  47.9566532  24.3707041  65.2116372  47.5796532  23.6787041
  24.6386372  42.4026532  41.4427041  24.2176372  41.6716532  40.9907041
  24.1896372  43.1806532  41.1117041  24.5456372  42.4076532  41.3597041
  61.5566372  19.7556532  17.4837041  61.4396372  20.6926532  17.3257041
  62.4096372  19.5526532  17.0987041  61.6356372  19.8336532  17.4257041
  47.7236372  46.9436532  24.5107041  46.8036372  46.7246532  24.6557041
  48.1356372  46.8266532  25.3667041  47.6696372  46.9076532  24.6177041
  62.9326372  35.7426532  44.9097041  63.3746372  36.5906532  44.9347041
  63.6026372  35.1326532  44.5997041  63.0506372  35.7676532  44.8797041
  73.7166372  40.7716532  24.0267041  73.1696372  40.0056532  23.8547041
  74.3106372  40.8156532  23.2777041  73.7216372  40.6946532  23.9287041
  57.6936372  43.6516532  51.6167041  57.8446372  43.2596532  50.7567041
  57.1656372  43.0066532  52.0857041  57.6536372  43.5416532  51.5747041
  41.5426372  25.2216532  14.6467041  41.9396372  26.0416532  14.3537041
  40.6386372  25.2686532  14.3357041  41.4886372  25.3136532  14.5817041
  31.9496372  53.8246532  52.8717041  31.3416372  54.5476532  52.7227041
  32.3116372  53.9916532  53.7427041  31.9236372  53.9196532  52.9487041
  55.8216372  60.1146532  18.7387041  55.1846372  59.5956532  19.2307041
  55.6686372  61.0146532  19.0247041  55.7376372  60.1546532  18.8217041
  75.0936372  37.1296532  73.8087041  75.5386372  37.5186532  73.0547041
  74.4416372  36.5436532  73.4257041  75.0716372  37.1086532  73.6877041
  71.6586372  32.9736532  75.4097041  71.7726372  33.7126532  76.0077041
  72.4416372  32.9876532  74.8587041  71.7546372  33.0536532  75.4147041
  55.0136372  67.0596532  36.0747041  54.0756372  67.2356532  36.1487041
  55.0646372  66.2066532  35.6427041  54.9196372  66.9876532  36.0367041
  74.5336372  38.4876532  64.6657041  74.2866372  38.9006532  65.4927041
  75.1846372  39.0786532  64.2867041  74.5766372  38.5946532  64.7137041
  11.6376372  41.0496532  33.2097041  10.8496372  41.2236532  32.6967041
  12.2556372  41.7286532  32.9387041  11.6196372  41.1406532  33.1267041
   9.6006372  25.3326532  67.1717041  10.5016372  25.0226532  67.2587041
   9.4696372  25.9056532  67.9277041   9.6826372  25.3606532  67.2617041
  37.7366372  65.5416532  56.7277041  37.5966372  66.0536532  57.5247041
  37.0436372  64.8816532  56.7427041  37.6476372  65.5256532  56.8147041
  74.1176372  49.0196532  69.7817041  73.2316372  49.3286532  69.9677041
  74.0756372  48.7026532  68.8797041  74.0186372  49.0186532  69.7047041
  52.0966372  53.2446532  46.4407041  52.8266372  53.7316532  46.0577041
  51.8326372  52.6306532  45.7557041  52.1466372  53.2306532  46.3267041
  26.2276372  25.6996532  45.5747041  26.1216372  25.1536532  44.7957041
  26.8876372  25.2456532  46.0977041  26.2866372  25.5926532  45.5467041
  52.5006372   4.2596532  73.7267041  51.5886372   4.1146532  73.4767041
  53.0056372   3.7456532  73.0967041  52.4576372   4.1896532  73.6327041
  69.5296372  60.2836532  59.6557041  70.4366372  59.9966532  59.5447041
  69.2916372  59.9906532  60.5347041  69.6016372  60.2216532  59.7377041
  23.1056372  31.0416532  16.3867041  23.7306372  30.5416532  16.9107041
  23.5256372  31.8916532  16.2577041  23.2166372  31.0786532  16.4287041
  69.8226372   6.0376532  51.3017041  69.9726372   5.0986532  51.1967041
  69.3956372   6.3046532  50.4877041  69.7926372   5.9656532  51.2037041
   6.6066372  30.7186532  57.3397041   5.7626372  30.3646532  57.0597041
   6.5456372  31.6556532  57.1567041   6.5106372  30.7806532  57.2897041
  12.1946372  58.1796532  37.5317041  11.8856372  58.6096532  36.7347041
  13.0596372  57.8406532  37.3007041  12.2536372  58.1886532  37.4217041
  37.9836372   4.8946532  57.0617041  37.2086372   5.4386532  56.9237041
  37.8116372   4.0986532  56.5577041  37.8826372   4.8676532  56.9927041
  55.5266372  13.8426532  55.8607041  54.7126372  13.7326532  55.3687041
  55.9026372  12.9636532  55.9017041  55.4796372  13.7366532  55.8127041
  26.7126372  43.7496532  33.7867041  26.8536372  44.4106532  34.4637041
  26.6356372  42.9256532  34.2687041  26.7196372  43.7316532  33.9107041
  33.1506372  62.1656532  28.1337041  33.0686372  61.5326532  27.4207041
  32.2486372  62.3596532  28.3867041  33.0456372  62.1186532  28.0847041
   8.1196372  48.1766532  51.8887041   8.0936372  49.0826532  51.5797041
   8.8176372  48.1666532  52.5437041   8.1906372  48.2726532  51.9257041
  57.4176372  30.9926532  14.5487041  57.4056372  31.6296532  15.2637041
  56.9216372  31.4126532  13.8457041  57.3636372  31.1056532  14.5497041
  34.4916372  36.0876532  71.5617041  33.6496372  35.6556532  71.4147041
  35.0186372  35.8506532  70.7977041  34.4576372  36.0166532  71.4647041
  39.1446372  57.0136532   4.7387041  38.2986372  57.4096532   4.9457041
  39.1086372  56.8516532   3.7957041  39.0506372  57.0386532   4.6597041
  67.3946372  50.5116532  71.6837041  66.9366372  49.7466532  71.3347041
  67.0926372  51.2396532  71.1407041  67.3136372  50.5076532  71.5887041
  38.8486372  58.6646532  55.7327041  39.5186372  59.0526532  55.1707041
  38.7786372  59.2666532  56.4737041  38.9126372  58.7706532  55.7517041
  73.0636372  10.3136532  25.8517041  72.1546372  10.6136532  25.8737041
  73.4686372  10.8286532  25.1537041  73.0096372  10.4006532  25.7797041
   6.7666372  42.8036532   9.0997041   7.4836372  42.2186532   9.3427041
   6.1926372  42.8096532   9.8657041   6.7816372  42.7416532   9.2077041
   7.4186372  64.3906532   3.6437041   6.5996372  64.6966532   3.2537041
   7.6486372  65.0686532   4.2797041   7.3556372  64.4956532   3.6697041
   4.2696372  38.5976532  29.0027041   5.1856372  38.8406532  29.1327041
   4.1186372  37.8896532  29.6287041   4.3506372  38.5476532  29.0837041
   5.7816372  62.5016532  43.3387041   5.5556372  62.8036532  44.2187041
   6.4676372  63.1026532  43.0477041   5.8306372  62.5976532  43.4017041
   8.9906372  63.2546532  70.4307041   8.1136372  63.0496532  70.1057041
   8.9816372  62.9656532  71.3427041   8.8956372  63.2016532  70.4937041
  30.6416372  28.9166532  56.3737041  30.8176372  28.7006532  55.4577041
  31.4836372  29.2166532  56.7157041  30.7506372  28.9256532  56.3127041
  70.0116372  37.3856532  36.0797041  70.8366372  37.0986532  35.6887041
  69.6266372  36.5876532  36.4407041  70.0586372  37.2696532  36.0767041
  40.2276372  47.2006532  24.2597041  40.9946372  46.6286532  24.2947041
  39.9886372  47.2236532  23.3337041  40.2836372  47.1416532  24.1647041
  20.8056372  22.3516532  60.2507041  21.0716372  23.2426532  60.0247041
  19.8596372  22.4096532  60.3837041  20.7326372  22.4526532  60.2407041
  33.5166372  20.0366532  57.0427041  32.9706372  20.8226532  57.0417041
  33.9456372  20.0406532  56.1877041  33.5036372  20.1206532  56.9517041
  47.8866372  73.2346532  53.3837041  48.1536372  73.8466532  52.6977041
  46.9346372  73.3236532  53.4267041  47.8136372  73.3096532  53.3147041
  16.0656372  58.2026532  69.4847041  15.2866372  58.7116532  69.2607041
  15.7256372  57.3446532  69.7407041  15.9466372  58.1646532  69.4887041
  30.5576372  10.7386532  48.7917041  30.3666372  11.3136532  49.5327041
  31.1286372  10.0616532  49.1537041  30.5976372  10.7276532  48.9087041
  30.7446372  23.3706532  28.2107041  31.1636372  22.5146532  28.3007041
  30.6276372  23.4816532  27.2677041  30.7766372  23.2906532  28.1197041
  48.2586372  25.0556532  35.9097041  48.5356372  25.3026532  35.0267041
  48.9936372  24.5506532  36.2587041  48.3666372  25.0276532  35.8527041
  27.5596372  11.2896532  65.9397041  28.4236372  11.3406532  66.3497041
  26.9606372  11.1186532  66.6667041  27.5886372  11.2766532  66.0617041
  65.1996372  68.2706532  37.9537041  64.9186372  68.1976532  37.0417041
  65.1456372  67.3766532  38.2927041  65.1646372  68.1676532  37.8927041
  29.4316372  42.4086532  54.0897041  28.5026372  42.3846532  54.3217041
  29.7446372  41.5216532  54.2627041  29.3656372  42.3116532  54.1337041
  32.7666372  47.8516532  11.2657041  32.6596372  47.1596532  10.6127041
  33.4496372  48.4176532  10.9047041  32.8286372  47.8386532  11.1577041
  58.0026372  59.1756532  11.6267041  58.5206372  58.5436532  12.1247041
  58.1906372  58.9706532  10.7107041  58.0776372  59.0866532  11.5817041
  57.4536372  27.4156532  69.5877041  57.3026372  27.9026532  68.7787041
  57.5296372  28.0896532  70.2627041  57.4456372  27.5396532  69.5737041
  27.5876372  61.8446532  17.8587041  27.0966372  61.4326532  18.5697041
  28.3146372  62.2886532  18.2957041  27.6126372  61.8476532  17.9807041
  30.0306372  28.0546532  38.1317041  30.8076372  28.2866532  38.6397041
  29.2976372  28.3836532  38.6517041  30.0356372  28.1146532  38.2417041
  56.5706372  29.1956532  22.8297041  57.1926372  28.5196532  23.0997041
  56.1436372  28.8306532  22.0537041  56.5916372  29.0846532  22.7757041
  61.8796372  28.2386532   4.9117041  61.7926372  27.3766532   5.3187041
  62.8136372  28.4406532   4.9767041  61.9706372  28.1686532   4.9617041
  67.1036372  31.4686532  53.3097041  67.9266372  31.9536532  53.3717041
  67.3396372  30.5666532  53.5267041  67.2166372  31.4246532  53.3397041
   7.5826372  52.0476532  38.0017041   7.1976372  51.6276532  37.2327041
   7.3566372  52.9726532  37.9087041   7.5176372  52.1016532  37.9097041
  32.8636372  25.9416532   5.5737041  32.3176372  26.1456532   4.8137041
  32.3186372  26.1706532   6.3277041  32.7466372  25.9886532   5.5727041
  40.1486372  22.9356532  55.2107041  40.5656372  22.8546532  54.3527041
  39.2216372  22.7636532  55.0437041  40.0936372  22.9086532  55.1017041
  65.4316372   5.6846532  60.3597041  65.0396372   5.7016532  59.4867041
  65.3166372   4.7826532  60.6567041  65.3776372   5.5906532  60.2987041
  14.1156372  21.7886532  34.2717041  14.6696372  22.2616532  34.8927041
  13.8396372  21.0046532  34.7457041  14.1456372  21.7556532  34.3887041
  57.8096372  14.9336532  35.4767041  57.6176372  14.3886532  36.2397041
  58.6096372  14.5576532  35.1087041  57.8746372  14.8356532  35.5187041
  57.9986372  14.7196532   9.4367041  58.6376372  15.4246532   9.3267041
  57.6426372  14.8526532  10.3147041  58.0286372  14.8086532   9.5187041
  61.3176372  70.3306532  56.7687041  61.7506372  70.5276532  57.5997041
  60.3836372  70.4006532  56.9627041  61.2646372  70.3596532  56.8777041
  38.2176372  61.9386532  50.7517041  38.4056372  62.8516532  50.5337041
  38.9596372  61.4496532  50.3947041  38.3166372  61.9836532  50.6907041
  10.0406372  15.1566532  45.9707041   9.7626372  14.2966532  45.6557041
   9.7536372  15.1806532  46.8837041   9.9806372  15.0676532  46.0347041
  66.5346372   5.0116532  72.9247041  66.4686372   5.8166532  72.4107041
  66.2236372   5.2586532  73.7967041  66.4936372   5.1236532  72.9627041
  14.0646372  41.3066532  15.7657041  13.3846372  40.6356532  15.8127041
  14.1976372  41.4476532  14.8277041  14.0066372  41.2496532  15.6707041
  10.4236372   9.2506532  40.2657041  11.0966372   9.4396532  40.9197041
  10.0696372  10.1086532  40.0317041  10.4576372   9.3626532  40.3107041
  42.5606372  67.3526532  72.6087041  42.5926372  66.5046532  73.0527041
  42.7226372  67.1466532  71.6877041  42.5806372  67.2406532  72.5577041
  66.1336372   7.3896532  17.1007041  66.8546372   7.4276532  17.7287041
  65.3446372   7.4626532  17.6367041  66.1266372   7.4006532  17.2247041
  63.5196372  61.9716532   9.0587041  63.5136372  62.9176532   9.2047041
  62.8506372  61.8286532   8.3887041  63.4476372  62.0576532   9.0037041
  68.8166372   3.4476532  37.9877041  69.2676372   4.2576532  38.2297041
  69.3766372   3.0516532  37.3207041  68.9246372   3.4916532  37.9427041
  43.9206372   7.3136532  70.1917041  44.7986372   7.6166532  70.4207041
  43.9936372   7.0396532  69.2767041  44.0216372   7.3166532  70.1187041
  50.7506372  63.6126532  73.2957041  51.1376372  63.4816532  72.4307041
  50.9946372  64.5066532  73.5347041  50.8176372  63.6936532  73.2297041
  56.2266372  14.8286532  62.0227041  56.1876372  13.8736532  61.9647041
  55.4376372  15.0716532  62.5077041  56.1376372  14.7526532  62.0687041
  26.8646372  16.2586532  40.0357041  27.5026372  16.5346532  40.6927041
  26.8356372  16.9816532  39.4097041  26.9296372  16.3646532  40.0387041
   5.1796372  34.3726532  39.0387041   5.4556372  34.1446532  38.1507041
   4.3196372  34.7766532  38.9247041   5.1166372  34.3906532  38.9317041
   8.9976372  32.3016532  72.3757041   9.2016372  31.3756532  72.2487041
   8.0406372  32.3366532  72.3917041   8.9176372  32.2066532  72.3637041
  66.4166372  47.0806532  72.1167041  66.6396372  46.9066532  71.2017041
  67.2586372  47.2456532  72.5407041  66.5306372  47.0796532  72.0647041
  49.1136372  42.6026532  57.9337041  48.4906372  43.0516532  57.3617041
  49.8756372  43.1806532  57.9597041  49.1286372  42.7116532  57.8757041
  38.0876372  11.5146532  16.6067041  37.7146372  11.3156532  15.7477041
  38.3526372  12.4326532  16.5447041  38.0756372  11.5916532  16.5087041
  25.6046372   8.5786532  65.7067041  25.3156372   7.8546532  66.2627041
  24.7996372   8.9116532  65.3097041  25.4876372   8.5366532  65.7237041
  53.1186372  32.6966532  49.6987041  52.3686372  32.5416532  49.1237041
  52.9456372  32.1526532  50.4677041  53.0196372  32.6216532  49.7197041
  44.1376372  57.8446532  57.5827041  43.6826372  57.6786532  58.4087041
  43.7216372  58.6326532  57.2337041  44.0446372  57.9106532  57.6337041
  51.9966372  37.9406532  24.5837041  52.2446372  37.0886532  24.2237041
  51.2106372  38.1856532  24.0967041  51.9396372  37.8756532  24.4927041
  12.0946372  25.5796532  30.1507041  11.4646372  25.7976532  29.4647041
  12.3306372  26.4246532  30.5357041  12.0526372  25.6936532  30.1187041
  60.8326372  59.6546532  44.3337041  60.2566372  60.0246532  43.6647041
  60.7396372  58.7066532  44.2317041  60.7606372  59.5926532  44.2517041
   6.0976372  13.4856532   9.5407041   6.7586372  14.1696532   9.4337041
   6.0556372  13.3386532  10.4857041   6.1636372  13.5426532   9.6307041
   7.7486372  30.7336532  50.2497041   8.6846372  30.8196532  50.0697041
   7.3346372  31.3906532  49.6897041   7.8036372  30.8126532  50.1707041
  20.6126372  70.1996532  45.5967041  19.8316372  70.7486532  45.5237041
  20.4816372  69.7026532  46.4037041  20.5156372  70.2056532  45.6747041
  48.7396372  71.5666532  37.4457041  48.3246372  70.7676532  37.1227041
  48.5666372  71.5626532  38.3877041  48.6766372  71.4816532  37.5117041
  51.9276372  62.9436532   3.9447041  51.4976372  63.2976532   3.1667041
  52.6996372  62.4906532   3.6067041  51.9646372  62.9326532   3.8257041
  31.6146372  42.0286532  10.8717041  31.7496372  41.1286532  10.5747041
  30.9616372  42.3836532  10.2697041  31.5596372  41.9706532  10.7767041
  67.2776372  12.7996532   5.1257041  67.6216372  13.3656532   4.4347041
  67.6536372  11.9386532   4.9397041  67.3546372  12.7676532   5.0317041
  58.2226372  25.6446532  47.2367041  57.9116372  25.4976532  46.3437041
  59.1366372  25.9076532  47.1317041  58.2866372  25.6566532  47.1297041
  70.5086372  13.5716532  27.1937041  71.4656372  13.5856532  27.1987041
  70.2776372  12.7936532  27.7017041  70.5856372  13.4906532  27.2487041
  17.5736372  67.7996532  36.8337041  17.9196372  68.0916532  35.9907041
  17.8816372  68.4546532  37.4597041  17.6436372  67.9006532  36.8107041
  30.7936372  32.9706532  42.4957041  31.4436372  33.3926532  43.0577041
  30.1276372  33.6436532  42.3537041  30.7916372  33.0876532  42.5407041
  68.7756372  21.3166532  49.7477041  69.4236372  20.6346532  49.9237041
  69.0266372  22.0406532  50.3217041  68.8716372  21.3216532  49.8277041
   8.2176372  27.8806532  18.0637041   8.9016372  27.9876532  18.7247041
   7.6906372  28.6776532  18.1337041   8.2346372  27.9776532  18.1417041
  18.8466372  51.5246532  23.5727041  18.9836372  51.6026532  24.5167041
  19.6576372  51.1366532  23.2437041  18.9476372  51.4916532  23.6377041
  56.1076372  31.9176532  29.9487041  56.8666372  31.8996532  29.3657041
  56.2646372  31.2066532  30.5697041  56.2056372  31.8396532  29.9527041
  33.3196372  10.4326532  68.4447041  33.7146372  11.2156532  68.0617041
  33.5066372  10.5026532  69.3807041  33.3816372  10.5236532  68.5037041
  26.4646372  52.7696532  42.7277041  26.9266372  53.4536532  42.2427041
  25.5606372  53.0816532  42.7787041  26.4176372  52.8756532  42.6807041
  50.5376372  59.9506532  24.0867041  50.8126372  59.4246532  23.3357041
  51.2746372  60.5376532  24.2517041  50.6456372  59.9566532  24.0247041
  16.8496372  54.8206532  32.8057041  17.5476372  54.1756532  32.6877041
  16.1556372  54.3426532  33.2587041  16.8496372  54.7006532  32.8417041
  16.9626372  73.4676532  19.0887041  17.4726372  72.9986532  19.7497041
  16.0526372  73.3426532  19.3557041  16.9206372  73.4036532  19.1877041
  19.7886372  71.1486532  49.8997041  19.4856372  71.2356532  50.8037041
  19.9086372  72.0496532  49.5997041  19.7696372  71.2546532  49.9637041
   7.5656372   8.8076532  60.4547041   7.9456372   8.1186532  61.0007041
   8.1796372   9.5376532  60.5287041   7.6716372   8.8116532  60.5207041
  15.0686372  26.0746532  33.3087041  15.8216372  26.2166532  32.7337041
  14.4596372  26.7786532  33.0837041  15.0846372  26.1646532  33.2237041
  63.6556372   4.7436532  18.9487041  63.7876372   5.6856532  18.8477041
  63.3826372   4.4456532  18.0817041  63.6406372   4.8116532  18.8457041
  57.7486372  18.4656532  41.3177041  58.4176372  18.1546532  41.9277041
  57.2646372  17.6766532  41.0717041  57.7686372  18.3476532  41.3567041
  25.0766372  46.6346532  61.0957041  25.7086372  46.2626532  60.4807041
  24.2276372  46.5066532  60.6727041  25.0536372  46.5806532  60.9857041
  53.9036372  16.5676532  34.1057041  53.6816372  16.7136532  33.1867041
  53.7846372  15.6266532  34.2347041  53.8676372  16.4826532  34.0217041
  59.2656372   9.8526532  30.8307041  58.9336372   8.9726532  30.6527041
  58.5066372  10.3316532  31.1637041  59.1486372   9.8106532  30.8467041
  64.4806372  59.6306532  12.1117041  64.9396372  60.4496532  12.3017041
  63.5616372  59.8846532  12.0287041  64.4316372  59.7446532  12.1227041
  43.5206372   4.9506532  49.2087041  42.7936372   4.5106532  48.7687041
  44.0346372   5.3336532  48.4977041  43.4986372   4.9446532  49.0857041
  53.8796372  34.9996532  68.7317041  53.9446372  35.8936532  68.3957041
  54.1396372  35.0696532  69.6497041  53.9136372  35.1026532  68.7937041
  57.3426372   9.0766532  11.4117041  57.3406372   9.5076532  10.5567041
  57.4886372   9.7876532  12.0367041  57.3586372   9.1986532  11.3867041
  32.5446372  70.8976532  72.4227041  32.1606372  71.7746532  72.4217041
  33.3736372  70.9996532  72.8887041  32.5916372  71.0026532  72.4727041
  37.4086372  37.3876532   7.0187041  38.2026372  37.1726532   7.5087041
  37.6106372  38.2166532   6.5867041  37.5146372  37.4526532   7.0257041
   8.4276372  56.2786532  35.7797041   9.2866372  56.3026532  36.2007041
   8.6206372  56.2006532  34.8457041   8.5396372  56.2726532  35.7257041
  66.2326372  26.9836532   5.0327041  65.8486372  26.3136532   4.4677041
  65.5786372  27.6826532   5.0537041  66.1216372  26.9866532   4.9747041
  26.0336372  14.7676532  55.5677041  26.6676372  15.2036532  54.9977041
  25.2486372  15.3116532  55.5127041  26.0176372  14.8726532  55.5007041
  49.8066372  40.8476532  71.3327041  49.4816372  41.3906532  70.6137041
  49.0796372  40.8116532  71.9537041  49.6946372  40.9016532  71.3217041
  41.8486372  57.2746532  48.3057041  42.0726372  57.5516532  47.4177041
  41.3586372  56.4606532  48.1867041  41.8206372  57.2176532  48.1987041
  23.9326372  53.4076532  58.6327041  23.2816372  53.6556532  59.2887041
  23.8946372  52.4516532  58.6077041  23.8596372  53.3316532  58.7007041
  27.7486372  54.7546532  36.5927041  27.0326372  55.2676532  36.2167041
  28.0866372  54.2416532  35.8587041  27.7076372  54.7546532  36.4747041
  51.2686372  71.6496532  51.2867041  51.7716372  71.6626532  50.4727041
  50.3856372  71.9156532  51.0277041  51.2276372  71.6796532  51.1727041
   6.3246372  16.6526532  32.3627041   6.2476372  16.6996532  33.3157041
   7.1966372  16.2886532  32.2107041   6.4096372  16.6186532  32.4477041
  40.0656372  22.6726532  36.0267041  39.8496372  23.2266532  36.7767041
  39.6556372  23.1096532  35.2797041  39.9996372  22.7786532  36.0267041
  19.5376372  20.1986532  29.7187041  20.3126372  20.6756532  30.0157041
  19.0126372  20.0766532  30.5097041  19.5646372  20.2366532  29.8347041
  61.5096372  25.8886532  14.2477041  62.3806372  25.9546532  14.6387041
  60.9306372  25.6916532  14.9847041  61.5406372  25.8746532  14.3677041
  13.1966372  22.3786532  27.3867041  13.0706372  21.9916532  26.5197041
  13.3406372  21.6296532  27.9647041  13.1986372  22.2576532  27.3557041
  50.3236372  40.6976532  56.4707041  51.2756372  40.7936532  56.4597041
  50.0156372  41.4216532  57.0157041  50.3916372  40.7856532  56.5277041
  22.0216372  29.5156532  68.8957041  21.2346372  29.7356532  68.3977041
  21.9576372  28.5716532  69.0387041  21.9306372  29.4386532  68.8577041
  49.3166372  55.9766532  28.3907041  49.6986372  55.2936532  27.8387041
  49.5636372  55.7296532  29.2817041  49.3836372  55.8776532  28.4267041
   7.4356372   4.9616532  17.4927041   8.0986372   4.6776532  16.8637041
   7.3176372   5.8936532  17.3107041   7.4936372   5.0306532  17.4057041
  33.0746372   3.8576532  65.5567041  33.5956372   4.3246532  66.2107041
  33.4846372   4.0786532  64.7207041  33.1736372   3.9316532  65.5377041
  11.9596372  69.3156532  30.1417041  12.6166372  69.2576532  30.8357041
  11.3076372  69.9286532  30.4807041  11.9596372  69.3746532  30.2517041
  67.8536372  12.8736532  14.1547041  68.5446372  12.8296532  13.4937041
  67.8376372  11.9986532  14.5427041  67.9256372  12.7756532  14.1257041
  21.2906372  50.4346532  12.9667041  20.4266372  50.0976532  13.2027041
  21.7246372  50.5886532  13.8057041  21.2446372  50.4146532  13.0817041
  36.5136372  31.2456532   4.3447041  36.0956372  32.0156532   4.7277041
  37.0556372  31.5946532   3.6367041  36.5266372  31.3646532   4.3097041
  34.9466372  41.6186532   8.4877041  34.5666372  42.1006532   9.2227041
  35.5406372  42.2446532   8.0727041  34.9696372  41.7376532   8.5217041
   5.8106372   4.4956532  30.1167041   6.2326372   4.3936532  29.2637041
   5.8556372   3.6256532  30.5117041   5.8606372   4.3916532  30.0677041
  26.2866372  47.7596532  20.2617041  26.0846372  46.9896532  20.7927041
  26.0806372  47.4936532  19.3657041  26.2436372  47.6496532  20.2227041
  51.8286372  50.3366532  61.9857041  51.0926372  50.6566532  62.5077041
  51.6166372  50.5956532  61.0887041  51.7276372  50.3986532  61.9457041
  73.6806372   7.8126532  35.9417041  73.9826372   7.1666532  35.3037041
  74.1916372   8.5976532  35.7477041  73.7666372   7.8276532  35.8537041
   5.8036372  48.8946532  12.1127041   5.8876372  48.1756532  12.7397041
   6.6976372  49.2156532  11.9957041   5.9076372  48.8526532  12.1667041
  60.4256372  19.4846532  11.0557041  59.8896372  19.0556532  11.7227041
  60.4466372  18.8626532  10.3287041  60.3706372  19.3726532  11.0487041
  39.3146372   5.3356532  63.7577041  40.1866372   5.6166532  63.4797041
  39.1416372   5.8416532  64.5517041  39.3896372   5.4186532  63.8127041
  47.3236372  26.0006532  53.4237041  47.2816372  26.6876532  54.0897041
  47.3056372  25.1836532  53.9207041  47.3176372  25.9866532  53.5477041
  24.4126372  35.5006532  10.9267041  24.0956372  36.1516532  11.5527041
  23.8336372  34.7486532  11.0487041  24.3176372  35.4896532  11.0067041
   5.0636372  33.1236532  41.4407041   4.6566372  32.2576532  41.4427041
   5.1486372  33.3476532  40.5137041   5.0296372  33.0556532  41.3417041
  47.7106372  52.7096532  25.4937041  47.8496372  51.7706532  25.6097041
  46.8976372  52.8916532  25.9667041  47.6386372  52.6286532  25.5567041
  53.9876372   4.2076532  68.9807041  54.7436372   4.7626532  68.7887041
  54.3496372   3.3236532  69.0437041  54.1076372   4.1726532  68.9677041
  14.3006372  61.8146532  43.2987041  13.6406372  62.2216532  43.8597041
  14.1206372  62.1626532  42.4257041  14.2116372  61.8956532  43.2657041
  16.3456372  25.2666532  37.5507041  15.4966372  25.7076532  37.5667041
  16.8596372  25.7116532  38.2257041  16.3106372  25.3616532  37.6247041
  11.0506372  47.8776532  44.7367041  11.8376372  47.9286532  45.2797041
  10.3856372  47.5036532  45.3157041  11.0636372  47.8426532  44.8567041
  56.2906372  56.4836532  44.9037041  55.8256372  57.2786532  44.6427041
  57.0806372  56.8006532  45.3427041  56.3256372  56.6016532  44.9227041
  17.7826372  54.1156532  24.2177041  16.9996372  54.1496532  23.6687041
  17.9156372  53.1826532  24.3877041  17.7136372  54.0196532  24.1767041
  18.3776372  10.6676532  57.4057041  18.0346372  11.3716532  56.8557041
  18.2496372   9.8736532  56.8857041  18.3276372  10.6576532  57.2917041
  65.7186372  51.7776532  38.6417041  65.3016372  51.8126532  37.7807041
  65.4556372  52.5926532  39.0687041  65.6466372  51.8676532  38.5957041
   5.2236372  41.7776532   7.0417041   5.7446372  41.9916532   6.2677041
   5.7976372  41.9826532   7.7807041   5.3406372  41.8226532   7.0387041
  27.3176372  49.6226532  73.8267041  26.8356372  48.8586532  74.1447041
  27.4496372  49.4516532  72.8937041  27.2806372  49.5226532  73.7607041
  62.4916372  67.3506532  56.9417041  62.4516372  67.2016532  55.9967041
  62.9416372  68.1906532  57.0337041  62.5356372  67.4246532  56.8507041
  53.9456372   7.8576532  19.9677041  53.7746372   8.5486532  20.6067041
  53.6196372   8.2106532  19.1397041  53.8926372   7.9686532  19.9477041
  18.3096372  33.9106532   9.2657041  18.3326372  34.8586532   9.1377041
  18.3036372  33.7966532  10.2157041  18.3116372  33.9996532   9.3537041
   8.5536372  47.2646532  11.3567041   8.5506372  48.1996532  11.5607041
   7.6306372  47.0416532  11.2387041   8.4546372  47.3406532  11.3657041
   9.2146372  46.7626532  46.5007041   9.3666372  45.8206532  46.4237041
   8.4326372  46.9226532  45.9717041   9.1476372  46.6786532  46.4357041
  58.0446372  49.7046532  10.2197041  57.8726372  50.3636532  10.8917041
  58.9826372  49.5296532  10.2887041  58.1266372  49.7556532  10.2987041
  69.7416372  58.3866532  10.2917041  70.3336372  58.7106532   9.6127041
  69.3746372  57.5816532   9.9257041  69.7656372  58.3356532  10.1797041
   8.5706372  23.2336532  72.2657041   9.0426372  23.8236532  71.6777041
   8.1476372  22.6036532  71.6827041   8.5766372  23.2296532  72.1407041
  57.9696372  16.2176532  47.1617041  58.1296372  17.0536532  46.7237041
  58.6516372  15.6366532  46.8257041  58.0596372  16.2446532  47.0797041
   4.2926372  19.8156532  18.8837041   4.6576372  20.5766532  18.4337041
   4.2146372  19.1486532  18.2017041   4.3236372  19.8256532  18.7637041
  60.2306372  47.2046532   6.6537041  59.8696372  48.0836532   6.5387041
  61.1356372  47.2756532   6.3497041  60.2886372  47.3056532   6.6097041
  12.5326372  14.7106532  26.8667041  12.7586372  15.5986532  26.5917041
  13.3756372  14.2906532  27.0387041  12.6466372  14.7606532  26.8557041
  43.8106372  69.3926532  53.1747041  44.6446372  68.9886532  52.9357041
  43.3086372  69.4056532  52.3597041  43.8456372  69.3516532  53.0627041
  42.0176372  25.4146532  61.2807041  42.8676372  25.8546532  61.2597041
  41.5166372  25.8276532  60.5777041  42.0546372  25.5056532  61.2037041
  15.9956372  52.1986532  21.2397041  16.6216372  51.5476532  21.5567041
  15.1396372  51.7916532  21.3707041  15.9716372  52.0856532  21.2877041
  40.4606372   8.7476532  14.1677041  40.8856372   8.1456532  13.5567041
  40.0386372   8.1786532  14.8107041  40.4606372   8.6226532  14.1707041
  67.1456372  59.6766532  58.9457041  68.0316372  59.9316532  59.2037041
  66.7216372  60.4986532  58.7007041  67.1946372  59.7916532  58.9477041
   7.8026372  20.3036532  38.0417041   8.1926372  21.1756532  38.1097041
   7.6776372  20.1706532  37.1017041   7.8306372  20.3826532  37.9487041
  42.8256372  56.7176532  34.8617041  42.3976372  56.6996532  35.7177041
  43.6536372  57.1706532  35.0187041  42.8686372  56.7646532  34.9697041
  26.0066372  70.9196532   5.8887041  26.4786372  70.1496532   6.2037041
  26.0056372  70.8276532   4.9357041  26.0566372  70.8276532   5.8207041
  65.2386372  49.2816532  39.9087041  64.8906372  49.0426532  39.0487041
  65.7166372  50.0966532  39.7557041  65.2526372  49.3426532  39.8007041
  48.5716372  35.8356532  21.8957041  47.6976372  35.4616532  22.0087041
  48.5556372  36.2236532  21.0207041  48.4766372  35.8376532  21.8147041
  21.5916372  10.5616532   4.0647041  22.0356372  10.7126532   3.2297041
  20.6996372  10.8796532   3.9227041  21.5436372  10.6116532   3.9597041
  42.8006372  13.7116532  71.3167041  43.5306372  13.8836532  71.9127041
  42.2756372  14.5116532  71.3447041  42.8226372  13.8156532  71.3827041
  69.6046372  64.7886532  73.0427041  70.4666372  64.4236532  72.8437041
  68.9876372  64.1796532  72.6367041  69.6306372  64.6846532  72.9787041
  18.1606372  17.9386532  35.8337041  18.3176372  17.5456532  36.6917041
  17.4676372  17.4026532  35.4477041  18.1036372  17.8396532  35.8837041
  70.6806372  18.3046532  62.2777041  69.8306372  18.7456532  62.2597041
  71.1276372  18.6766532  63.0377041  70.6376372  18.3906532  62.3567041
  50.6766372  11.5426532  13.7847041  51.4876372  11.5766532  13.2787041
  50.3906372  12.4536532  13.8417041  50.7326372  11.6436532  13.7367041
  10.3186372  14.0586532  23.3837041  11.1466372  14.2966532  22.9657041
  10.5786372  13.6196532  24.1947041  10.4346372  14.0376532  23.4257041
  10.8136372  59.8176532  70.2567041  10.8086372  59.0166532  69.7327041
  11.1506372  60.4896532  69.6647041  10.8496372  59.8036532  70.1377041
  16.5866372  23.2376532   3.6767041  16.6526372  23.0826532   4.6187041
  15.7356372  23.6596532   3.5627041  16.5036372  23.2666532   3.7647041
  23.9406372  72.8476532  31.4367041  23.2546372  73.3586532  31.8677041
  24.4976372  72.5436532  32.1537041  23.9266372  72.8696532  31.5597041
  26.4606372  44.7966532  59.4617041  25.6016372  44.3756532  59.4387041
  27.0796372  44.0726532  59.5587041  26.4356372  44.6746532  59.4697041
  24.2806372  53.8836532  17.7527041  23.7446372  54.2656532  18.4477041
  24.6306372  54.6386532  17.2787041  24.2606372  54.0056532  17.7757041
  59.0006372  30.1266532  42.5737041  58.8726372  30.1366532  41.6247041
  59.1766372  31.0406532  42.7997041  59.0056372  30.2256532  42.4967041
  48.6366372  20.7066532  60.8307041  48.2896372  19.8646532  61.1267041
  47.9746372  21.3456532  61.0937041  48.5296372  20.6846532  60.8897041
  58.4716372  36.6566532  71.4687041  57.9336372  36.3346532  72.1927041
  59.3706372  36.5856532  71.7897041  58.5106372  36.6146532  71.5807041
  47.9446372  35.2546532  60.4067041  47.5026372  35.8526532  59.8037041
  47.4716372  34.4276532  60.3147041  47.8466372  35.2306532  60.3327041
  68.5816372  22.5136532  35.1987041  68.2226372  23.3016532  35.6067041
  68.6866372  22.7486532  34.2767041  68.5546372  22.6226532  35.1437041
  20.9496372  64.0986532  43.0607041  20.7636372  63.9686532  43.9907041
  20.2456372  63.6336532  42.6077041  20.8546372  64.0346532  43.1117041
  12.2846372  60.6816532   7.6047041  13.1136372  61.1396532   7.4697041
  11.6156372  61.3576532   7.4937041  12.3016372  60.8026532   7.5787041
  64.1386372  71.3916532  13.2307041  64.1956372  72.3016532  12.9397041
  65.0306372  71.0566532  13.1437041  64.2396372  71.4536532  13.1907041
  20.5906372  42.4936532  41.3547041  21.2176372  42.1616532  41.9977041
  21.1256372  42.7276532  40.5967041  20.7146372  42.4836532  41.3427041
  34.5476372  46.7006532   7.6917041  34.4676372  45.9346532   7.1237041
  33.8336372  46.6066532   8.3217041  34.4626372  46.6086532   7.6987041
  39.1266372  37.7216532  33.2347041  39.8426372  37.6266532  33.8627041
  38.6876372  36.8706532  33.2427041  39.1556372  37.6206532  33.3027041
  41.5186372  44.7346532  17.5177041  41.7696372  44.6866532  16.5957041
  42.2136372  44.2636532  17.9797041  41.6196372  44.6796532  17.4687041
  40.8556372  39.4236532  70.9307041  41.5326372  40.0876532  70.8037041
  40.0856372  39.9176532  71.2117041  40.8456372  39.5466532  70.9467041
  34.6866372  32.8906532  14.4257041  35.1926372  32.5536532  15.1647041
  34.4746372  33.7906532  14.6717041  34.7176372  32.9506532  14.5307041
   3.9406372  42.1446532  27.5297041   4.8956372  42.1966532  27.4817041
   3.6336372  42.9036532  27.0347041   4.0096372  42.2306532  27.4717041
  65.6056372  58.6196532  72.4217041  66.0846372  58.1396532  71.7467041
  65.7156372  59.5406532  72.1847041  65.6686372  58.6666532  72.3237041
  20.3546372  44.9296532   8.6697041  19.5396372  44.6216532   8.2737041
  20.8536372  45.2936532   7.9387041  20.3206372  44.9356532   8.5497041
  55.6896372  30.7406532  42.4027041  55.8926372  31.2146532  41.5957041
  56.2326372  31.1606532  43.0697041  55.7696372  30.8356532  42.3877041
  10.6486372  24.3006532  23.8997041  10.2756372  25.1006532  24.2717041
  11.2066372  24.6066532  23.1847041  10.6686372  24.4186532  23.8627041
  63.3936372  57.9886532  14.0137041  63.2056372  57.1006532  13.7087041
  63.9236372  58.3736532  13.3157041  63.4296372  57.9346532  13.9067041
  34.6656372  53.5686532  58.0807041  35.2346372  53.1176532  57.4577041
  33.9886372  52.9266532  58.2957041  34.6546372  53.4526532  58.0377041
  31.4806372  51.1916532  47.9757041  32.0176372  51.9386532  47.7137041
  32.0406372  50.6896532  48.5687041  31.5976372  51.2176532  48.0117041
  30.0746372  20.3826532  60.1577041  30.2986372  20.4066532  61.0877041
  30.3526372  19.5146532  59.8667041  30.1286372  20.2926532  60.2257041
  35.4766372  62.3156532  73.5587041  35.4706372  62.2466532  72.6037041
  34.5526372  62.3866532  73.7997041  35.3766372  62.3156532  73.4827041
   4.0086372  38.9376532   5.6367041   4.8556372  39.0756532   5.2117041
   3.3846372  39.4096532   5.0857041   4.0326372  39.0026532   5.5327041
  62.3536372  10.1816532  56.9577041  61.7396372   9.5816532  56.5357041
  61.8206372  10.9386532  57.1997041  62.2316372  10.1976532  56.9387041
  20.5436372  32.2576532  32.5087041  20.1226372  32.3556532  31.6547041
  20.9026372  31.3706532  32.4987041  20.5366372  32.1736532  32.4167041
  62.8546372  18.7346532  12.0267041  62.0116372  18.9496532  11.6267041
  63.2016372  18.0246532  11.4867041  62.8016372  18.6816532  11.9267041
  44.6976372  61.6016532   8.8237041  44.5776372  62.5306532   8.6267041
  44.2846372  61.1466532   8.0907041  44.6406372  61.6526532   8.7247041
  54.0576372  70.8156532  30.7157041  53.8816372  71.5906532  30.1817041
  54.0416372  71.1386532  31.6167041  54.0366372  70.9326532  30.7547041
  45.5216372   8.1116532  32.5627041  44.6186372   8.3696532  32.7487041
  45.7046372   7.4136532  33.1927041  45.4446372   8.0646532  32.6497041
  47.8136372  53.8186532  50.8327041  48.4186372  54.3126532  50.2797041
  47.3056372  53.2886532  50.2177041  47.8236372  53.8146532  50.7077041
  19.4126372  41.2886532  17.7097041  20.2616372  41.7096532  17.5727041
  19.6286372  40.4176532  18.0417041  19.5266372  41.2406532  17.7307041
  52.6406372  26.2736532  17.8487041  52.3296372  25.7526532  18.5897041
  53.3786372  25.7736532  17.4987041  52.6866372  26.1646532  17.8907041
  32.0076372  22.1426532  20.5717041  32.7476372  21.9806532  21.1577041
  31.8926372  21.3186532  20.0977041  32.0746372  22.0376532  20.5837041
  29.8836372  49.5546532  62.8597041  30.2826372  49.5006532  63.7277041
  28.9436372  49.4826532  63.0227041  29.8266372  49.5406532  62.9697041
  52.0076372  22.7536532  50.2627041  52.5656372  23.3326532  49.7417041
  52.1496372  23.0356532  51.1667041  52.0826372  22.8456532  50.3037041
  24.1026372  60.5116532  67.4247041  24.2606372  61.0396532  66.6427041
  24.2716372  59.6116532  67.1457041  24.1376372  60.4716532  67.3117041
  70.9536372  14.1316532  23.6607041  70.8356372  15.0786532  23.5787041
  70.2416372  13.8506532  24.2357041  70.8646372  14.2026532  23.7137041
  41.0306372   4.5476532  55.2007041  40.7336372   4.5166532  56.1097041
  41.9046372   4.1586532  55.2207041  41.0916372   4.5026532  55.2997041
  21.7656372  32.8116532  13.0267041  21.0966372  33.0566532  13.6657041
  21.3046372  32.2566532  12.3977041  21.6456372  32.7786532  13.0277041
  38.3186372  73.7056532  74.3917041  38.6156372  73.7976532  73.4867041
  37.9506372  72.8226532  74.4347041  38.3116372  73.6206532  74.2997041
  20.9086372  56.9966532   4.9307041  21.2056372  56.3446532   5.5657041
  20.4216372  56.4916532   4.2787041  20.8886372  56.8726532   4.9287041
  21.5416372  38.0016532  41.0557041  21.7576372  37.1396532  40.6997041
  21.2026372  38.4916532  40.3067041  21.5286372  37.9616532  40.9377041
  75.3356372  46.4946532  65.1727041  75.4006372  46.2216532  66.0877041
  74.3946372  46.5176532  64.9957041  75.2426372  46.4676532  65.2517041
   4.4266372  43.6696532  71.2037041   4.7686372  43.2026532  71.9667041
   4.6486372  44.5866532  71.3647041   4.4866372  43.7176532  71.3027041
  25.7596372  51.4966532  55.2277041  25.9736372  51.9406532  56.0487041
  25.9886372  50.5806532  55.3847041  25.8066372  51.4466532  55.3317041
  33.6076372  18.5026532  41.2647041  32.9796372  19.1656532  41.5507041
  33.2176372  18.1286532  40.4747041  33.4996372  18.5336532  41.2107041
  36.5356372  24.2496532  72.9787041  36.8106372  23.8226532  73.7897041
  37.0596372  23.8296532  72.2967041  36.6206372  24.1596532  72.9927041
   8.6106372  35.1706532  22.5087041   8.4706372  36.0586532  22.1787041
   9.1096372  35.2916532  23.3167041   8.6486372  35.2786532  22.5597041
  74.0316372  29.3866532  35.4337041  73.5696372  29.0986532  34.6457041
  74.6016372  28.6516532  35.6587041  74.0436372  29.2776532  35.3737041
  62.8696372  55.7116532  60.3167041  62.3886372  56.5306532  60.4437041
  62.4306372  55.2886532  59.5787041  62.7716372  55.7546532  60.2507041
  21.3536372  17.2806532  19.1727041  22.0636372  16.7486532  19.5307041
  21.7536372  18.1346532  19.0077041  21.4716372  17.3146532  19.1927041
  49.4026372  70.9026532   8.5877041  49.8606372  71.7156532   8.3737041
  48.9086372  70.6906532   7.7957041  49.3986372  70.9666532   8.4807041
  42.2766372   8.5446532  22.5217041  41.6246372   9.1106532  22.1097041
  41.8496372   7.6906532  22.5817041  42.1616372   8.5136532  22.4847041
  67.5576372  35.2626532  71.4037041  68.1676372  34.9756532  70.7237041
  66.7656372  35.5076532  70.9257041  67.5386372  35.2576532  71.2797041
  47.6516372  63.6766532  74.0417041  46.7366372  63.5276532  74.2817041
  48.0106372  62.7986532  73.9097041  47.5926372  63.5666532  74.0537041
  73.6506372  68.3596532  10.4717041  72.9066372  68.9616532  10.4307041
  74.3786372  68.8546532  10.0967041  73.6486372  68.4766532  10.4267041
  61.3156372  53.3326532  51.1177041  61.9846372  53.9236532  51.4647041
  60.5216372  53.8656532  51.0807041  61.3026372  53.4526532  51.1507041
  49.1476372  18.1496532  33.9687041  49.4186372  18.0216532  34.8787041
  49.2436372  17.2856532  33.5677041  49.1866372  18.0436532  34.0237041
  56.2096372  42.9686532  24.6597041  57.1406372  42.8736532  24.4567041
  56.1286372  43.8596532  24.9997041  56.3006372  43.0536532  24.6737041
  57.6476372  11.7646532  18.0517041  56.9496372  12.3026532  17.6777041
  58.4326372  12.3086532  17.9807041  57.6576372  11.8806532  18.0047041
  23.0846372  38.4406532   5.7127041  23.4756372  38.3356532   4.8457041
  23.1956372  39.3706532   5.9137041  23.1386372  38.5286532   5.6417041
  15.3346372   4.8286532  75.5947041  14.6636372   4.3156532  76.0437041
  14.9326372   5.6876532  75.4657041  15.2206372   4.8656532  75.6287041
  58.2296372  68.8516532  66.5207041  59.0086372  68.7316532  65.9777041
  58.2116372  69.7886532  66.7107041  58.3106372  68.9386532  66.4827041
  67.4056372  54.7296532  72.0707041  68.3446372  54.6106532  71.9337041
  67.1196372  55.2606532  71.3267041  67.4746372  54.7736532  71.9767041
   9.3606372  64.6436532  17.5987041   8.9596372  64.0466532  18.2297041
   8.6776372  64.7966532  16.9457041   9.2456372  64.5956532  17.5967041
  30.9696372  72.1476532  65.0387041  31.7256372  72.7356532  65.0197041
  30.3816372  72.4896532  64.3657041  30.9876372  72.2466532  64.9657041
   9.1316372  67.1956532  58.6517041   9.4316372  66.3706532  58.2707041
   9.8226372  67.4406532  59.2677041   9.2376372  67.1336532  58.6767041
  53.9076372  25.5506532  73.9647041  54.8466372  25.7266532  73.9037041
  53.8366372  24.6006532  73.8707041  54.0006372  25.4676532  73.9487041
  67.4026372  30.0526532  15.2237041  67.4716372  31.0006532  15.3377041
  67.7726372  29.6876532  16.0277041  67.4496372  30.1146532  15.3217041
  10.6046372  43.7906532  26.2797041  11.0266372  43.5746532  27.1117041
  10.8396372  43.0676532  25.6977041  10.6746372  43.6906532  26.3067041
  28.7386372  19.5696532  25.8437041  28.6166372  19.6596532  24.8987041
  29.5696372  19.1026532  25.9337041  28.8146372  19.5296532  25.7527041
  16.4466372  63.5686532  50.8847041  15.7816372  63.8126532  51.5277041
  16.1886372  64.0286532  50.0857041  16.3486372  63.6436532  50.8677041
  31.2536372   9.3456532  40.6457041  31.5226372   8.7796532  39.9227041
  30.8216372  10.0866532  40.2217041  31.2366372   9.3646532  40.5237041
  12.6196372  71.8276532  73.2527041  13.0726372  72.6486532  73.0637041
  13.1726372  71.1526532  72.8607041  12.7266372  71.8436532  73.1907041
  45.0556372  25.9056532  33.8607041  44.7336372  26.1116532  34.7377041
  44.3446372  25.4086532  33.4547041  44.9456372  25.8746532  33.9107041
  53.0416372  49.8566532  57.1617041  53.8116372  50.3866532  56.9537041
  52.3996372  50.0956532  56.4937041  53.0556372  49.9386532  57.0687041
  64.9756372  52.9986532   3.0917041  64.9276372  53.9456532   3.2227041
  65.0016372  52.6346532   3.9767041  64.9736372  53.0606532   3.1997041
  64.3256372  12.4206532   8.0767041  63.6056372  12.9356532   8.4417041
  65.1166372  12.8696532   8.3757041  64.3326372  12.5236532   8.1477041
  73.9596372  72.5906532  46.4087041  74.5096372  72.0986532  45.7987041
  73.4136372  73.1406532  45.8477041  73.9606372  72.5966532  46.2837041
   3.3046372  47.8326532  43.0357041   4.2056372  47.9676532  43.3317041
   2.9976372  47.0796532  43.5397041   3.3686372  47.7666532  43.1207041
  16.0466372  29.5386532  24.4997041  15.5376372  29.3466532  23.7117041
  16.4556372  30.3846532  24.3197041  16.0356372  29.6086532  24.3957041
  61.7486372   5.5726532  22.3507041  61.5626372   5.0826532  21.5497041
  61.2416372   6.3796532  22.2607041  61.6746372   5.6066532  22.2557041
  12.0246372  33.1266532  52.1217041  12.8226372  32.7526532  51.7467041
  11.6966372  33.7176532  51.4447041  12.0746372  33.1496532  52.0097041
  27.0676372  28.5196532   4.2197041  27.3896372  28.7906532   3.3607041
  27.4696372  27.6636532   4.3667041  27.1456372  28.4566532   4.1437041
  40.8906372  57.8006532   6.7147041  40.5306372  58.6796532   6.8287041
  40.5756372  57.5236532   5.8537041  40.8186372  57.8646532   6.6347041
  35.2076372  40.0806532  14.2997041  36.1556372  39.9486532  14.3117041
  34.9436372  39.8446532  13.4107041  35.2806372  40.0416532  14.2057041
  65.9936372  10.2756532  52.7327041  66.4286372  10.4046532  51.8887041
  66.6586372   9.8626532  53.2837041  66.1106372  10.2456532  52.7007041
  67.4466372  63.7116532   6.7717041  67.9546372  64.4406532   6.4177041
  68.0866372  63.1816532   7.2467041  67.5686372  63.7326532   6.7847041
  49.2786372  10.1686532  40.9997041  50.1596372   9.9076532  40.7317041
  48.9236372  10.6306532  40.2407041  49.3346372  10.1896532  40.8897041
  17.9256372  48.6786532  33.5017041  17.4786372  49.3936532  33.0487041
  18.6966372  49.0876532  33.8927041  17.9596372  48.7986532  33.4947041
  48.7296372  58.3246532  31.8607041  48.5026372  58.5176532  32.7707041
  48.7826372  59.1826532  31.4397041  48.7106372  58.4366532  31.9127041
  43.2136372  34.5266532  70.4887041  43.3596372  35.4406532  70.7347041
  43.4796372  34.0256532  71.2597041  43.2576372  34.5706532  70.5977041
  37.9536372  62.8406532  30.2547041  37.2876372  62.5916532  30.8967041
  38.7406372  62.3706532  30.5327041  37.9666372  62.7636532  30.3527041
  45.0436372   8.2296532  51.0897041  44.5116372   8.1496532  50.2967041
  45.8686372   8.6086532  50.7867041  45.0746372   8.2616532  50.9727041
  56.6266372  55.8226532  23.9277041  55.8036372  55.6906532  23.4577041
  56.9586372  54.9386532  24.0817041  56.5736372  55.7146532  23.8937041
  39.7666372  24.7366532  28.1127041  39.3436372  24.0406532  28.6157041
  40.4816372  24.2976532  27.6507041  39.7976372  24.6156532  28.1177041
  53.6956372  58.8816532  61.4467041  53.1286372  59.6516532  61.3987041
  53.7476372  58.5656532  60.5447041  53.6406372  58.9296532  61.3457041
  26.4026372  66.9206532  75.0417041  25.7906372  66.4546532  74.4717041
  26.8116372  67.5726532  74.4727041  26.3816372  66.9396532  74.9207041
  22.5946372  68.8446532  13.5787041  22.1896372  68.3446532  14.2867041
  23.4656372  68.4606532  13.4807041  22.6446372  68.7506532  13.6437041
  51.8016372  43.5846532  24.3937041  52.3436372  42.8036532  24.2857041
  52.1706372  44.2196532  23.7797041  51.8986372  43.5696532  24.3167041
  14.1946372  27.4846532  13.3117041  14.4186372  28.4066532  13.1877041
  13.4596372  27.4966532  13.9247041  14.1406372  27.5846532  13.3637041
  54.0146372  34.5576532  13.0867041  54.4956372  35.3816532  13.0147041
  53.2476372  34.6776532  12.5277041  53.9836372  34.6586532  13.0197041
  10.2276372  57.6386532  68.8337041   9.3366372  57.9706532  68.7287041
  10.4996372  57.3986532  67.9477041  10.1616372  57.6476532  68.7277041
  48.8226372   9.8166532  22.3447041  49.4446372   9.2026532  21.9537041
  48.0166372   9.6916532  21.8427041  48.8026372   9.7376532  22.2497041
  23.7296372  22.1846532  22.7117041  23.2346372  23.0036532  22.7517041
  24.0066372  22.0276532  23.6147041  23.7066372  22.2556532  22.8127041
  59.8086372  47.0526532   9.4497041  60.1046372  47.9626532   9.4217041
  59.8016372  46.7746532   8.5337041  59.8396372  47.1206532   9.3487041
  68.4886372  20.7936532  16.4817041  69.1586372  20.6206532  15.8207041
  68.6196372  20.1096532  17.1387041  68.5746372  20.7016532  16.4817041
  73.3806372  28.9746532  61.1847041  74.0196372  29.5816532  61.5597041
  72.8326372  28.7176532  61.9257041  73.3906372  29.0126532  61.3037041
  56.1846372  50.1416532  68.6007041  56.9236372  49.6586532  68.2307041
  55.4716372  50.0046532  67.9777041  56.1876372  50.0756532  68.4947041
   6.6406372   8.7096532  39.4627041   5.6866372   8.7816532  39.4577041
   6.9006372   8.9016532  38.5617041   6.5666372   8.7376532  39.3657041
  53.7346372   8.4196532  41.4287041  54.6746372   8.4566532  41.2517041
  53.4106372   7.7246532  40.8557041  53.8006372   8.3496532  41.3487041
   6.4866372  14.2386532  44.9487041   6.0986372  14.3416532  44.0797041
   6.8486372  15.1006532  45.1527041   6.4836372  14.3416532  44.8777041
  25.3516372  66.0176532  71.1517041  24.9966372  66.8156532  70.7597041
  26.1756372  65.8686532  70.6867041  25.4016372  66.0866532  71.0597041
  56.6426372   5.6996532  63.4257041  55.7346372   5.7546532  63.1277041
  56.9106372   6.6106532  63.5477041  56.5746372   5.8026532  63.4067041
   4.1636372  69.4976532  29.0217041   4.3176372  69.0026532  29.8267041
   3.2176372  69.6446532  29.0087041   4.0786372  69.4606532  29.1057041
  35.8356372  14.3916532  52.0307041  36.1546372  14.3276532  51.1307041
  35.3336372  13.5876532  52.1657041  35.8156372  14.2996532  51.9497041
  21.7006372  16.3016532  63.9617041  21.6926372  15.9056532  63.0907041
  22.0436372  17.1846532  63.8207041  21.7366372  16.3536532  63.8537041
   9.3426372  18.0296532  53.6657041   8.7016372  17.4196532  53.3017041
  10.0736372  17.4756532  53.9387041   9.3516372  17.9056532  53.6557041
  19.0286372   7.4886532  47.9857041  19.8836372   7.0726532  48.0997041
  19.1956372   8.2176532  47.3867041  19.1376372   7.5226532  47.9337041
  21.4496372  33.8046532  69.1047041  22.4046372  33.8516532  69.1547041
  21.1446372  34.3606532  69.8217041  21.5186372  33.8686532  69.1867041
  46.2386372  15.0246532  30.0487041  45.8416372  15.6276532  30.6767041
  45.9386372  15.3366532  29.1947041  46.1646372  15.1216532  30.0247041
  20.4926372  15.8666532  58.5577041  19.8886372  16.2216532  57.9057041
  21.0106372  15.2206532  58.0777041  20.4836372  15.8356532  58.4367041
  40.4036372  44.1426532  68.0067041  40.4236372  44.5896532  67.1597041
  39.4926372  44.2126532  68.2927041  40.3086372  44.1976532  67.9467041
  67.4236372   9.6046532  61.5547041  67.2046372   9.6856532  60.6267041
  66.8546372  10.2386532  61.9917041  67.3396372   9.6806532  61.5027041
  49.2286372  28.0946532  59.7167041  49.2326372  27.3526532  60.3217041
  50.1226372  28.4336532  59.7477041  49.3236372  28.0516532  59.7837041
  65.2926372  50.8636532  11.7847041  65.4216372  51.5916532  11.1767041
  65.1786372  51.2826532  12.6377041  65.2936372  50.9866532  11.8107041
  13.8186372  47.2776532  38.5847041  13.8056372  48.2336532  38.6437041
  13.3996372  47.0846532  37.7467041  13.7726372  47.3596532  38.5017041
  52.5816372  23.6646532   8.6887041  52.4986372  23.4616532   7.7577041
  52.2176372  22.8996532   9.1347041  52.5336372  23.5616532   8.6367041
  57.6686372  41.9996532  58.5557041  56.8316372  42.4296532  58.7317041
  57.4336372  41.0996532  58.3327041  57.5546372  41.9496532  58.5507041
  72.1196372  49.5526532  29.3447041  72.8936372  48.9936532  29.2767041
  71.9016372  49.7716532  28.4387041  72.1786372  49.5166532  29.2417041
  62.9756372  33.2826532  25.8117041  62.5676372  33.9146532  26.4037041
  63.8836372  33.2256532  26.1107041  63.0286372  33.3446532  25.9067041
  49.2166372  24.4686532  15.2687041  49.4126372  25.3816532  15.4777041
  49.8146372  24.2526532  14.5537041  49.3016372  24.5426532  15.2147041
  44.6476372  44.7936532  61.2497041  44.4886372  45.4866532  60.6087041
  45.5236372  44.9776532  61.5887041  44.7236372  44.8876532  61.2177041
  66.2356372  55.7546532  44.4417041  65.5526372  56.3436532  44.7627041
  65.8616372  55.3626532  43.6527041  66.1226372  55.7756532  44.3917041
   4.3296372  69.2126532  71.4457041   4.8166372  69.7626532  70.8307041
   4.6586372  69.4686532  72.3067041   4.4166372  69.2986532  71.4717041
   3.9666372  61.9266532  62.7207041   4.2726372  61.2636532  63.3397041
   3.0206372  61.7916532  62.6727041   3.8986372  61.8416532  62.7817041
  10.3366372  70.8876532  59.4397041  10.5196372  70.3046532  58.7027041
  10.1536372  71.7356532  59.0357041  10.3366372  70.9156532  59.3177041
  48.3526372  58.5796532  65.8647041  48.2956372  59.0896532  66.6727041
  48.9826372  59.0556532  65.3237041  48.4136372  58.6846532  65.8927041
  28.6506372  30.5646532  41.2737041  28.4806372  31.3146532  41.8447041
  29.5996372  30.4456532  41.3097041  28.7336372  30.6316532  41.3387041
  72.9786372  39.2726532  37.3437041  73.1626372  39.2146532  36.4067041
  73.4176372  40.0756532  37.6247041  73.0446372  39.3526532  37.2737041
  44.5186372  33.0476532  54.0607041  44.0986372  32.2696532  53.6947041
  45.0016372  32.7236532  54.8207041  44.5256372  32.9296532  54.1027041
   7.8666372  25.5696532  64.7677041   7.0716372  25.0836532  64.9847041
   8.2386372  25.8136532  65.6157041   7.8216372  25.5446532  64.8807041
  43.0656372  60.4396532  10.9067041  42.6436372  59.7316532  10.4207041
  43.9596372  60.4646532  10.5667041  43.1156372  60.3666532  10.8187041
  48.8396372  67.6176532  48.3397041  49.3156372  68.1506532  48.9777041
  48.1506372  68.1956532  48.0117041  48.8176372  67.7356532  48.3727041
  60.0026372  17.7096532  23.9947041  59.2756372  17.4466532  23.4307041
  60.7716372  17.2916532  23.6067041  60.0076372  17.6376532  23.8937041
  74.9296372  37.0106532  69.7037041  74.3186372  36.3396532  70.0087041
  75.6756372  36.5166532  69.3627041  74.9436372  36.8856532  69.6997041
  29.8686372  14.4976532  36.9337041  29.9186372  15.4256532  37.1617041
  29.7876372  14.4896532  35.9797041  29.8656372  14.5956532  36.8557041
   4.9426372  35.3656532   5.1567041   4.2946372  35.6626532   5.7957041
   4.8476372  35.9706532   4.4207041   4.8626372  35.4616532   5.1467041
   7.5906372  39.3666532  60.6457041   7.9586372  39.9676532  59.9977041
   7.4146372  38.5646532  60.1547041   7.6116372  39.3456532  60.5247041
  69.2536372  63.0696532  32.2967041  68.6376372  62.3646532  32.0957041
  70.0766372  62.7886532  31.8977041  69.2756372  62.9646532  32.2327041
  57.8126372  72.8566532  15.4727041  57.9436372  73.3866532  14.6867041
  58.0016372  71.9616532  15.1927041  57.8466372  72.8176532  15.3597041
  34.8596372  20.6816532  72.1327041  34.0466372  20.4496532  71.6837041
  35.3926372  19.8876532  72.0877041  34.8306372  20.5716532  72.0797041
  46.9316372  12.4926532  75.1367041  46.6926372  11.7286532  75.6607041
  46.9656372  13.2136532  75.7647041  46.9096372  12.4886532  75.2597041
   8.0866372  13.1456532  72.3237041   7.4786372  12.9206532  73.0287041
   7.6156372  13.7936532  71.7997041   7.9716372  13.1906532  72.3427041
  23.4976372  50.6716532  59.2327041  23.0886372  50.5026532  60.0817041
  23.1706372  49.9726532  58.6657041  23.4186372  50.5786532  59.2627041
  19.5146372   6.5976532  58.2757041  18.8676372   7.0946532  57.7747041
  20.3496372   7.0196532  58.0717041  19.5346372   6.6956532  58.2007041
  70.4096372  62.0966532  39.0337041  70.8756372  61.7386532  39.7887041
  71.0756372  62.5856532  38.5497041  70.5306372  62.1106532  39.0627041
  68.7126372  47.2216532  73.1327041  68.8046372  48.1286532  73.4237041
  68.9086372  46.6996532  73.9107041  68.7436372  47.2626532  73.2467041
  70.2356372  34.3336532  34.1487041  70.4766372  34.9216532  33.4327041
  70.9026372  33.6476532  34.1297041  70.3326372  34.3226532  34.0697041
  51.7016372  64.9066532  14.9567041  52.1616372  65.5726532  15.4667041
  51.2466372  64.3756532  15.6107041  51.7016372  64.9206532  15.0807041
  28.5806372  38.4736532  18.2957041  29.1956372  38.9676532  18.8367041
  28.9146372  38.5706532  17.4037041  28.6816372  38.5366532  18.2577041
  66.1946372  59.9306532  38.0247041  65.5586372  59.5786532  38.6467041
  66.8466372  60.3696532  38.5717041  66.1966372  59.9406532  38.1497041
  51.3036372  26.3086532  48.4637041  51.8386372  25.6796532  47.9807041
  50.4206372  26.1906532  48.1137041  51.2666372  26.2286532  48.3757041
  14.3536372  57.3426532  59.8227041  13.8026372  57.9056532  59.2797041
  14.7566372  57.9376532  60.4547041  14.3376372  57.4656532  59.8327041
  69.1146372  41.1646532  64.3427041  68.3066372  41.5996532  64.0707041
  69.3156372  40.5626532  63.6257041  69.0506372  41.1466532  64.2367041
  26.7406372  26.1406532  49.1637041  26.7626372  25.4756532  48.4747041
  27.0556372  25.6856532  49.9447041  26.7766372  26.0206532  49.1727041
  14.4476372  57.7866532  56.6337041  13.8376372  58.3416532  57.1197041
  13.9426372  57.0006532  56.4267041  14.3286372  57.7626532  56.6627041
   4.8836372  36.4596532  30.6827041   5.3396372  35.8186532  30.1377041
   4.5126372  35.9436532  31.3987041   4.8926372  36.3356532  30.7007041
  20.3356372  68.3366532  40.9857041  21.0726372  68.9376532  40.8737041
  20.3886372  67.7496532  40.2317041  20.4196372  68.3386532  40.8927041
  34.5206372  39.9716532  55.8827041  34.1726372  39.5716532  55.0847041
  34.9316372  40.7816532  55.5837041  34.5266372  40.0146532  55.7657041
  47.3366372  19.3326532  66.7707041  46.4246372  19.0506532  66.7057041
  47.4296372  19.6356532  67.6737041  47.2496372  19.3356532  66.8597041
  69.7726372   8.0156532   5.8767041  69.3126372   7.5576532   5.1727041
  70.4736372   7.4156532   6.1337041  69.7986372   7.9026532   5.8287041
  20.2246372  55.6226532  56.8057041  19.7306372  55.2656532  57.5437041
  20.6866372  56.3776532  57.1707041  20.2216372  55.6656532  56.9237041
   3.8526372  14.3836532  18.9747041   4.3246372  14.9106532  19.6187041
   3.1076372  14.0246532  19.4567041   3.8236372  14.4016532  19.0947041
  58.6636372  52.5586532  61.3107041  58.5746372  53.3306532  60.7527041
  58.3766372  52.8536532  62.1747041  58.6236372  52.6726532  61.3437041
  38.8206372  41.1196532  71.8437041  38.5156372  41.2686532  70.9487041
  39.5736372  41.7036532  71.9407041  38.8686372  41.1976532  71.7587041
  18.6756372  40.3536532  69.4127041  18.5556372  40.5876532  70.3327041
  18.3306372  41.1036532  68.9277041  18.6256372  40.4586532  69.4587041
  19.6086372  52.1276532  34.8817041  20.0696372  51.5796532  35.5167041
  20.2276372  52.8286532  34.6767041  19.7236372  52.1436532  34.9277041
  72.3686372  35.1836532  19.8777041  73.0336372  35.2506532  19.1927041
  71.6846372  34.6356532  19.4947041  72.3666372  35.1326532  19.7637041
  36.8246372  54.9026532  52.2907041  36.8646372  54.7536532  53.2357041
  37.7066372  54.6996532  51.9787041  36.9226372  54.8646532  52.3577041
  66.9146372  46.6826532  69.4327041  67.1066372  45.9816532  68.8107041
  66.9816372  47.4866532  68.9167041  66.9426372  46.6936532  69.3117041
  68.7576372   9.7436532  67.9857041  68.8476372  10.4466532  67.3407041
  69.1126372   8.9706532  67.5477041  68.8046372   9.7366532  67.8697041
   5.1396372   3.5566532  16.4807041   4.3786372   4.1206532  16.3437041
   5.8586372   4.1626532  16.6557041   5.1346372   3.6816532  16.4847041
  27.2366372   9.5226532  28.2367041  27.3646372   8.6346532  27.9027041
  27.3376372   9.4386532  29.1847041  27.2606372   9.4186532  28.3027041
  47.4406372  35.7946532  70.8117041  47.6836372  34.8896532  70.6187041
  47.5766372  35.8836532  71.7547041  47.4806372  35.7076532  70.8917041
  38.8026372  70.1196532  75.6557041  38.3146372  69.3036532  75.5417041
  39.6986372  69.8996532  75.3997041  38.8456372  70.0086532  75.6157041
  65.8076372   6.4186532  52.4967041  66.5456372   6.1126532  53.0247041
  65.9226372   5.9856532  51.6507041  65.8986372   6.3396532  52.4627041
  49.8886372  31.3996532  68.9407041  50.8106372  31.3006532  68.7027041
  49.5866372  30.5066532  69.1077041  49.9546372  31.2936532  68.9327041
  22.4116372  15.7896532   8.0767041  22.5636372  15.8286532   7.1317041
  23.0256372  16.4256532   8.4437041  22.4936372  15.8616532   8.0147041
  10.4556372  55.4176532  63.1377041  10.9356372  55.9476532  62.5007041
  10.7346372  55.7546532  63.9887041  10.5366372  55.5096532  63.1607041
  61.9766372  30.1076532  45.9247041  61.6886372  29.2506532  45.6087041
  61.5176372  30.2226532  46.7567041  61.8966372  30.0286532  45.9797041
  58.5336372  34.1016532  18.8157041  59.2806372  34.6786532  18.9737041
  58.0166372  34.1526532  19.6197041  58.5586372  34.1686532  18.9187041
  22.1296372  50.1276532  15.6907041  21.6216372  49.7606532  16.4147041
  22.1496372  51.0686532  15.8637041  22.0776372  50.1886532  15.7857041
  71.8946372  41.2956532  54.8477041  71.6056372  40.4576532  54.4857041
  72.4926372  41.0566532  55.5557041  71.9276372  41.1806532  54.8847041
  67.1816372  58.6236532  17.7597041  66.9946372  57.9606532  18.4237041
  67.6296372  58.1446532  17.0627041  67.2096372  58.5016532  17.7567041
  32.3526372  60.2026532   3.7127041  32.6866372  59.5076532   3.1457041
  33.1366372  60.6326532   4.0527041  32.4716372  60.1736532   3.6887041
  31.4136372  29.1296532  53.6547041  32.1116372  29.3976532  53.0577041
  30.9466372  28.4396532  53.1837041  31.4376372  29.0846532  53.5407041
  15.7486372  57.3796532  73.2387041  16.6406372  57.0456532  73.1357041
  15.2106372  56.5956532  73.3497041  15.7866372  57.2606532  73.2397041
  12.3086372  70.2726532   4.4767041  12.2056372  69.5786532   3.8267041
  13.2556372  70.3446532   4.6027041  12.3986372  70.2066532   4.4207041
   5.6966372  56.9186532  25.0537041   4.9836372  56.7686532  24.4337041
   5.3596372  56.5956532  25.8897041   5.5846372  56.8676532  25.0767041
  16.1886372  52.9066532   7.4327041  16.9766372  52.3646532   7.4577041
  16.2056372  53.3926532   8.2567041  16.2746372  52.9006532   7.5237041
  17.9096372  42.1886532  67.4167041  17.0906372  41.8786532  67.0307041
  17.9086372  43.1326532  67.2547041  17.8226372  42.2566532  67.3577041
  16.6766372  59.0546532  64.9197041  16.0836372  58.4716532  65.3947041
  17.1626372  58.4756532  64.3327041  16.6646372  58.9306532  64.9077041
  61.0586372  67.8666532  23.1607041  60.9716372  68.6866532  23.6457041
  60.1856372  67.4766532  23.1907041  60.9566372  67.9126532  23.2157041
  70.7046372  69.1106532  50.8847041  70.5626372  68.3486532  50.3237041
  71.6216372  69.0436532  51.1527041  70.7876372  69.0226532  50.8537041
  44.7176372  55.5566532  26.7137041  45.2876372  55.7576532  25.9707041
  44.5886372  54.6086532  26.6657041  44.7646372  55.4766532  26.6297041
  10.1026372  29.4446532  23.2447041   9.2036372  29.7596532  23.3407041
  10.1626372  28.7036532  23.8477041  10.0126372  29.3986532  23.3197041
  39.8776372  45.1956532  13.9497041  39.4376372  45.0346532  13.1147041
  39.7556372  46.1316532  14.1067041  39.8176372  45.2776532  13.8767041
  68.6286372  27.8406532  34.5187041  68.4526372  27.4826532  35.3887041
  68.4406372  28.7756532  34.6027041  68.5896372  27.9026532  34.6207041
  29.2376372  63.2786532  40.5397041  30.0586372  63.7346532  40.7247041
  29.4836372  62.5786532  39.9357041  29.3516372  63.2526532  40.4947041
  39.9826372   5.8486532  75.1357041  40.8876372   5.5936532  74.9547041
  39.4936372   5.0256532  75.1147041  40.0276372   5.7336532  75.1137041
  52.1836372   8.9096532  24.2467041  52.7776372   8.5006532  24.8757041
  51.5586372   8.2196532  24.0237041  52.1806372   8.7926532  24.2897041
  45.9846372  18.2416532  76.0087041  45.4386372  18.8236532  75.4807041
  45.6606372  17.3636532  75.8087041  45.8916372  18.2096532  75.9317041
  47.6236372  25.9296532   5.4927041  47.0876372  26.4736532   4.9147041
  47.7956372  26.4866532   6.2517041  47.5846372  26.0476532   5.5117041
  61.0896372  53.1206532  34.8157041  61.6446372  53.1456532  34.0357041
  61.3256372  53.9096532  35.3027041  61.1736372  53.2066532  34.7847041
   7.2676372  46.6556532  28.4897041   6.8796372  47.3586532  27.9687041
   8.1656372  46.9446532  28.6527041   7.3216372  46.7616532  28.4517041
  61.5636372  37.7316532   6.6327041  61.2816372  37.0306532   6.0457041
  61.4806372  38.5296532   6.1107041  61.5246372  37.7416532   6.5147041
  16.8446372  31.4926532  14.8697041  15.9206372  31.6986532  14.7307041
  16.8546372  30.5546532  15.0627041  16.7476372  31.4146532  14.8757041
  31.7936372  72.8546532  38.0507041  31.4736372  73.7046532  38.3527041
  32.2396372  73.0466532  37.2257041  31.8066372  72.9656532  37.9947041
  13.0296372  71.6326532  52.4457041  13.0156372  72.5746532  52.2747041
  13.9456372  71.3816532  52.3287041  13.1256372  71.7066532  52.4147041
  60.3306372   5.9286532  54.1537041  60.0126372   5.3076532  53.4987041
  60.9746372   6.4606532  53.6867041  60.3656372   5.9196532  54.0347041
  11.9556372  34.6266532  49.9027041  11.0236372  34.8436532  49.8897041
  12.3926372  35.4566532  50.0927041  11.9036372  34.7376532  49.9217041
  71.9206372  15.6856532  62.7657041  72.4796372  15.8456532  62.0057041
  71.3416372  16.4476532  62.8027041  71.9186372  15.7836532  62.6887041
  35.6236372  31.5886532  12.2827041  35.1136372  30.7786532  12.2627041
  35.2626372  32.0816532  13.0197041  35.5306372  31.5546532  12.3597041
  27.0766372  67.9426532  47.6457041  27.7196372  67.2566532  47.8287041
  27.1396372  68.5356532  48.3947041  27.1526372  67.9326532  47.7457041
  66.0476372  32.3956532  18.1047041  65.1306372  32.2456532  18.3337041
  66.1416372  33.3486532  18.1057041  65.9596372  32.4816532  18.1287041
  22.2536372  72.0976532  44.3077041  22.8086372  71.4346532  43.8957041
  21.7106372  71.6066532  44.9247041  22.2546372  71.9746532  44.3297041
  25.7356372  64.5796532  21.3107041  25.1636372  64.7866532  22.0497041
  25.2576372  63.9146532  20.8167041  25.6236372  64.5306532  21.3367041
  26.3926372  12.0496532  54.4057041  25.4946372  11.7216532  54.3617041
  26.3126372  12.9146532  54.8067041  26.2886372  12.1066532  54.4437041
  21.4206372  31.2036532  72.9497041  22.2796372  31.6096532  72.8327041
  21.2386372  31.2906532  73.8847041  21.4926372  31.2566532  73.0367041
  57.2136372  11.6286532  56.4937041  57.0826372  10.8366532  55.9727041
  57.7596372  12.1896532  55.9427041  57.2576372  11.6036532  56.3797041
  46.1056372  32.7086532  71.6507041  46.5316372  32.9316532  72.4787041
  45.2526372  32.3586532  71.9067041  46.0596372  32.6946532  71.7657041
   6.9936372  17.3306532  28.2387041   7.3926372  17.8216532  28.9567041
   7.7346372  17.0196532  27.7187041   7.1156372  17.3496532  28.2597041
  14.7496372  13.0506532  65.7467041  14.5566372  13.0806532  64.8097041
  13.9466372  13.3596532  66.1667041  14.6436372  13.0866532  65.6917041
  61.7976372  65.0756532  13.1347041  61.1886372  64.3806532  12.8857041
  61.4696372  65.8546532  12.6867041  61.6976372  65.0846532  13.0607041
  74.2186372  51.8606532  52.0297041  75.0116372  52.0696532  51.5377041
  74.3036372  50.9296532  52.2377041  74.3116372  51.7836532  51.9997041
  50.5896372  32.0626532  23.7357041  51.5406372  31.9816532  23.6617041
  50.3176372  31.2716532  24.2007041  50.6626372  31.9696532  23.7777041
  49.6856372  66.0226532  66.2857041  50.3346372  65.4696532  65.8507041
  50.1056372  66.2866532  67.1037041  49.7996372  65.9916532  66.3267041
  63.4766372  17.3066532  73.2547041  63.6546372  17.5406532  72.3437041
  64.0726372  16.5796532  73.4357041  63.5596372  17.2546532  73.1767041
  43.7486372  27.3476532  50.0797041  43.4196372  26.8096532  49.3597041
  43.9676372  26.7186532  50.7677041  43.7366372  27.2226532  50.0767041
  44.4786372  56.8196532  39.7707041  45.1936372  56.6176532  39.1677041
  44.8926372  57.3256532  40.4707041  44.5996372  56.8526532  39.7807041
  52.8826372  19.6856532  48.6367041  52.9826372  20.2386532  47.8617041
  53.4356372  20.1006532  49.2997041  52.9526372  19.7886532  48.6247041
  24.8426372  50.0576532  35.2257041  24.5926372  50.4306532  36.0707041
  25.0826372  49.1526532  35.4247041  24.8416372  50.0006532  35.3367041
   8.9936372  39.9136532  12.9057041   9.6366372  40.3456532  13.4677041
   8.6656372  40.6096532  12.3367041   9.0266372  40.0336532  12.9047041
  13.4986372  16.3786532  14.1077041  12.7176372  16.8576532  14.3847041
  13.1716372  15.7216532  13.4937041  13.3806372  16.3596532  14.0717041
  11.7576372  52.9706532  43.3707041  12.5116372  53.0016532  42.7817041
  11.1346372  52.3926532  42.9317041  11.7716372  52.9126532  43.2607041
  28.4726372  13.0366532  23.7387041  27.7466372  13.4996532  24.1577041
  28.0746372  12.5946532  22.9887041  28.3526372  13.0386532  23.7037041
  39.1486372   6.1826532  29.5307041  38.9776372   6.4036532  30.4467041
  38.9656372   5.2446532  29.4727041  39.1106372   6.1066532  29.6227041
  16.5696372  34.0906532  28.4257041  17.4936372  34.2196532  28.2127041
  16.5736372  33.7766532  29.3307041  16.6686372  34.0706532  28.4997041
  51.1166372  34.1086532  63.9917041  50.8076372  33.9006532  63.1097041
  50.6986372  34.9436532  64.2007041  51.0396372  34.1756532  63.9197041
   6.0676372  43.8286532  41.0907041   5.7916372  42.9376532  40.8747041
   6.4566372  44.1606532  40.2817041   6.0796372  43.7686532  40.9817041
  14.0176372  60.2836532  13.3317041  13.7286372  59.8606532  12.5237041
  14.5576372  61.0176532  13.0377041  14.0446372  60.3176532  13.2137041
  12.1016372  13.7046532  66.3277041  11.8376372  14.3186532  67.0127041
  11.4556372  13.8296532  65.6317041  12.0046372  13.7836532  66.3267041
   9.8696372  26.6516532   7.9927041   9.5246372  26.1146532   7.2797041
   9.0976372  26.8976532   8.5017041   9.7506372  26.6206532   7.9707041
  19.5546372  18.9936532  23.5757041  19.1966372  18.2446532  23.0977041
  19.7316372  19.6466532  22.8997041  19.5356372  18.9836532  23.4527041
  40.7896372  18.2196532  68.7617041  41.6156372  17.7926532  68.9887041
  40.1156372  17.5946532  69.0277041  40.8056372  18.1076532  68.8137041
  66.3736372  21.4406532  46.0267041  66.3816372  21.5786532  45.0787041
  67.1886372  21.8386532  46.3337041  66.4616372  21.4976532  45.9577041
  73.9666372  42.2196532   6.5457041  74.7736372  42.5826532   6.9117041
  74.2606372  41.6456532   5.8387041  74.0836372  42.1976532   6.5097041
  62.5486372  69.7936532  67.4217041  63.2726372  69.8806532  66.8027041
  61.8646372  69.3406532  66.9287041  62.5526372  69.7546532  67.3037041
  72.0326372  23.3206532  53.4237041  72.5496372  22.6746532  52.9427041
  72.1216372  23.0626532  54.3417041  72.0976372  23.2236532  53.4707041
   7.8426372  61.5566532   4.0457041   7.2946372  62.3346532   4.1537041
   7.3936372  61.0386532   3.3777041   7.7366372  61.5846532   3.9857041
  50.1716372  57.1186532  13.2577041  51.0256372  57.3836532  12.9147041
  50.3706372  56.6926532  14.0927041  50.2846372  57.1016532  13.3107041
  11.2826372  12.7496532  25.4337041  10.8626372  12.1066532  26.0047041
  11.8216372  13.2776532  26.0227041  11.2956372  12.7366532  25.5577041
  48.2756372  55.8576532  66.9657041  47.7886372  55.5936532  66.1847041
  48.3556372  56.8086532  66.8867041  48.2316372  55.9306532  66.8737041
   6.0346372  59.4146532  54.3657041   6.9586372  59.2916532  54.5867041
   6.0426372  59.7026532  53.4527041   6.1346372  59.4316532  54.2917041
  69.3676372  40.3496532  25.7017041  70.0796372  39.9406532  26.1937041
  68.5696372  40.0036532  26.1027041  69.3586372  40.2696532  25.7967041
  48.1836372  70.2556532  27.0397041  49.0166372  70.0206532  27.4497041
  48.2536372  71.1976532  26.8797041  48.2806372  70.3316532  27.0667041
  24.9126372  30.5166532  37.8717041  24.8906372  29.5596532  37.8647041
  25.7776372  30.7336532  38.2187041  25.0026372  30.4376532  37.9087041
   7.5856372  56.0306532  73.5087041   8.5386372  56.0336532  73.5907041
   7.3736372  56.8906532  73.1457041   7.6646372  56.1226532  73.4787041
  55.1476372  72.7696532  15.2467041  54.9276372  73.6956532  15.1407041
  56.0826372  72.7216532  15.0487041  55.2236372  72.8636532  15.2137041
  59.4926372  57.8796532  38.2817041  59.8936372  58.1656532  37.4597041
  58.7196372  57.3856532  38.0117041  59.4536372  57.8576532  38.1647041
  22.1356372  59.2606532  61.0037041  22.3436372  59.5726532  61.8847041
  22.1126372  60.0526532  60.4677041  22.1556372  59.3776532  61.0407041
  56.4216372   7.0806532  60.1067041  57.3186372   6.7496532  60.1387041
  56.2786372   7.4666532  60.9707041  56.5016372   7.0866532  60.2027041
  12.9376372  71.3566532  55.1977041  12.8386372  71.2016532  54.2577041
  13.7786372  70.9586532  55.4187041  13.0166372  71.2976532  55.1207041
  16.4136372  11.5236532  18.1937041  15.5476372  11.3566532  18.5667041
  17.0256372  11.2496532  18.8757041  16.3866372  11.4766532  18.3057041
  72.9506372  19.8266532  16.4887041  73.7246372  20.3566532  16.2987041
  72.2536372  20.4656532  16.6387041  72.9586372  19.9506532  16.4837041
  62.9666372   4.9086532  69.6447041  63.2306372   4.0006532  69.7927041
  62.1806372   4.8436532  69.1017041  62.9106372   4.8046532  69.6027041
  15.8186372  59.6116532   8.8237041  15.6836372  60.3656532   8.2497041
  16.4276372  59.9256532   9.4917041  15.8696372  59.7256532   8.8337041
  66.7816372  69.8486532  69.0567041  66.0856372  69.2186532  69.2417041
  67.4736372  69.6316532  69.6817041  66.7816372  69.7586532  69.1427041
  43.8596372  25.9786532  56.4567041  43.4946372  25.1956532  56.0457041
  44.0976372  26.5466532  55.7237041  43.8466372  25.9556532  56.3347041
  17.7546372   8.5036532  40.5817041  17.6176372   7.7566532  41.1637041
  17.1376372   9.1656532  40.8937041  17.6736372   8.4946532  40.6767041
  10.6656372  67.1626532  55.9397041  10.3506372  67.7626532  56.6147041
  11.5246372  66.8786532  56.2527041  10.7236372  67.1956532  56.0447041
  34.0526372  33.3446532  10.7757041  34.5266372  32.6266532  11.1947041
  34.3016372  33.2906532   9.8537041  34.1296372  33.2616532  10.7217041
  45.2476372   7.9686532  21.6867041  44.8616372   8.5226532  22.3657041
  45.1676372   8.4826532  20.8837041  45.1976372   8.0826532  21.6737041
  11.4536372  55.9246532  33.5267041  11.7926372  55.5496532  34.3387041
  12.0716372  56.6226532  33.3087041  11.5556372  55.9596532  33.5897041
  11.9896372  56.3626532  60.6677041  12.8586372  56.7006532  60.4497041
  12.0316372  55.4326532  60.4457041  12.0876372  56.2996532  60.6207041
  63.3506372  11.0276532  25.1487041  62.7556372  10.4116532  24.7217041
  63.2466372  10.8516532  26.0837041  63.2756372  10.9436532  25.2027041
  63.9666372   5.5656532  57.8587041  63.3986372   6.3316532  57.9387041
  64.7636372   5.9006532  57.4477041  63.9906372   5.6826532  57.8227041
  49.3466372  69.7686532  72.9627041  49.2526372  70.0586532  72.0557041
  49.1406372  70.5446532  73.4847041  49.3146372  69.8826532  72.9217041
  61.0676372  36.0836532  67.8617041  60.9156372  37.0156532  67.7037041
  60.1986372  35.7276532  68.0467041  60.9586372  36.1446532  67.8647041
  60.9646372  70.8616532  29.3497041  60.3296372  70.7366532  28.6457041
  61.1516372  71.8006532  29.3397041  60.9166372  70.9486532  29.2737041
  13.4536372  60.7616532  24.6047041  13.2666372  61.6996532  24.5557041
  14.0206372  60.6706532  25.3697041  13.4936372  60.8526532  24.6807041
  70.9176372  53.5896532   8.2847041  70.8806372  52.6536532   8.0877041
  71.4726372  53.6476532   9.0627041  70.9726372  53.4956532   8.3467041
  63.4216372  22.4956532  13.0067041  62.4946372  22.4556532  13.2437041
  63.5736372  23.4166532  12.7937041  63.3386372  22.5896532  13.0097041
  67.8726372  21.4586532  10.5937041  67.4546372  20.8676532  11.2207041
  67.4336372  21.2756532   9.7627041  67.7816372  21.3766532  10.5717041
  61.4066372  56.8996532   5.9757041  61.5096372  57.8256532   6.1947041
  62.2446372  56.6506532   5.5867041  61.5066372  56.9726532   5.9577041
   9.0616372  68.1616532  38.0887041   9.6496372  67.5936532  37.5897041
   8.3556372  68.3706532  37.4767041   9.0496372  68.1236532  37.9697041
  45.7726372   4.4706532  31.5447041  45.6746372   3.6146532  31.9607041
  46.6306372   4.7816532  31.8347041  45.8536372   4.4126532  31.6197041
  52.4376372  15.3226532  51.1257041  52.0736372  15.9736532  50.5267041
  53.3676372  15.2856532  50.9037041  52.4976372  15.3886532  51.0387041
  18.7156372  56.6766532  45.9817041  17.9046372  57.1196532  46.2317041
  19.3146372  57.3856532  45.7497041  18.6926372  56.7996532  45.9837041
  28.4346372  57.7886532  50.9977041  28.4526372  58.0276532  50.0707041
  29.0996372  58.3466532  51.4017041  28.5076372  57.8736532  50.9417041
  49.0046372   7.0336532  69.5777041  48.7386372   7.8566532  69.1667041
  49.8136372   7.2476532  70.0417041  49.0626372   7.1446532  69.5837041
  13.5106372   5.0106532  11.1577041  13.3486372   4.3996532  10.4397041
  13.9876372   4.4956532  11.8087041  13.5436372   4.8906532  11.1507041
  37.6046372  47.5536532  68.1497041  37.7226372  46.6056532  68.2067041
  36.9036372  47.7466532  68.7727041  37.5426372  47.4736532  68.2217041
  28.9796372  62.2176532  54.5077041  28.2196372  61.9826532  53.9747041
  29.6416372  61.5646532  54.2807041  28.9686372  62.1226532  54.4267041
  71.7266372  39.8746532  10.4247041  71.7036372  38.9236532  10.3167041
  72.3786372  40.1716532   9.7897041  71.7936372  39.8046532  10.3457041
  42.5066372  17.5806532  41.1387041  41.7956372  18.2116532  41.2547041
  42.0946372  16.7276532  41.2787041  42.3866372  17.5566532  41.1657041
  56.4126372  44.3856532  62.6597041  55.5216372  44.7056532  62.8007041
  56.8896372  45.1456532  62.3267041  56.3686372  44.5006532  62.6397041
  56.3086372  68.6516532  23.8267041  56.8496372  69.4336532  23.9407041
  55.5796372  68.9426532  23.2777041  56.2886372  68.7666532  23.7797041
  35.9956372  67.6496532  16.2367041  36.2896372  68.2396532  15.5417041
  35.3296372  67.1026532  15.8207041  35.9566372  67.6546532  16.1187041
  29.4436372  31.0306532  53.1737041  29.7656372  31.3946532  52.3487041
  30.1126372  30.3956532  53.4327041  29.5496372  31.0016532  53.1137041
   6.3706372   5.9766532  53.2557041   5.5026372   5.6246532  53.0607041
   6.4926372   6.6796532  52.6177041   6.2916372   6.0146532  53.1667041
  58.3856372   7.9806532  53.8207041  58.7376372   7.1416532  54.1187041
  59.0146372   8.2856532  53.1667041  58.4906372   7.9236532  53.7827041
  68.8026372  12.8786532   7.6217041  68.3416372  12.3166532   8.2447041
  68.3796372  12.7016532   6.7817041  68.7086372  12.7996532   7.5987041
  13.6716372  47.4876532  53.7347041  14.1366372  47.1066532  54.4797041
  13.3726372  48.3406532  54.0497041  13.6896372  47.5386532  53.8477041
  31.1416372  25.6616532  45.7867041  32.0576372  25.4526532  45.9717041
  30.6526372  25.2406532  46.4937041  31.1876372  25.5946532  45.8817041
  19.1026372  42.7506532  31.4037041  19.8166372  42.1166532  31.4687041
  19.5226372  43.5506532  31.0867041  19.2236372  42.7686532  31.3767041
   7.2576372  61.9696532  60.0297041   7.8696372  62.6596532  60.2877041
   7.2286372  62.0226532  59.0737041   7.3196372  62.0496532  59.9547041
  61.1706372  33.5446532  39.2517041  60.2346372  33.7466532  39.2857041
  61.5276372  34.1706532  38.6217041  61.1086372  33.6326532  39.1887041
  66.1226372  40.2646532  35.3767041  66.1396372  41.0356532  34.8107041
  67.0136372  39.9166532  35.3337041  66.2196372  40.3096532  35.3117041
  16.4996372  46.7616532  16.2637041  16.4566372  47.4646532  16.9117041
  16.4586372  45.9566532  16.7807041  16.4906372  46.7506532  16.3877041
  74.7726372  28.1696532   8.6847041  74.6106372  27.4386532   9.2817041
  74.4766372  27.8526532   7.8317041  74.7236372  28.0576532   8.6577041
  28.8106372  37.0266532  72.6837041  28.5876372  37.1306532  71.7577041
  29.7086372  37.3496532  72.7517041  28.8826372  37.0716532  72.5917041
  31.1196372  14.3156532  47.4687041  31.3496372  14.4366532  46.5467041
  30.1686372  14.2096532  47.4667041  31.0426372  14.3166532  47.3697041
  17.9516372  31.3996532  12.5827041  18.4116372  30.5606532  12.6027041
  17.2566372  31.3076532  13.2347041  17.9266372  31.3006532  12.6537041
  50.8116372  71.0756532  56.5837041  50.1856372  70.6796532  55.9777041
  50.9696372  71.9506532  56.2287041  50.7616372  71.1266532  56.4817041
  33.1796372  46.5916532  71.4617041  32.6356372  47.3776532  71.4207041
  33.0866372  46.2826532  72.3627041  33.1116372  46.6426532  71.5537041
  60.5276372  35.3796532  61.6217041  60.8406372  36.2696532  61.4617041
  61.2876372  34.9186532  61.9757041  60.6416372  35.4256532  61.6427041
  66.5436372  49.0396532  15.0497041  66.3786372  49.9826532  15.0407041
  67.3406372  48.9406532  15.5707041  66.6116372  49.1296532  15.1047041
  74.4226372  10.0936532  45.3957041  75.0156372  10.7246532  45.8037041
  74.8746372   9.8216532  44.5977041  74.5336372  10.1316532  45.3547041
  35.4146372  72.4676532  46.1407041  34.6366372  72.1736532  45.6677041
  35.9506372  71.6806532  46.2337041  35.3896372  72.3526532  46.0997041
  15.7896372  14.5146532  48.1277041  16.2676372  13.7506532  47.8077041
  14.8706372  14.2466532  48.1097041  15.7426372  14.4046532  48.0917041
  37.1036372  27.8506532  58.9427041  36.5036372  28.5596532  58.7127041
  36.5946372  27.2846532  59.5227041  36.9856372  27.8656532  58.9797041
  11.9236372  51.9766532  74.1297041  12.0966372  51.2966532  74.7817041
  11.0346372  51.7936532  73.8247041  11.8466372  51.8846532  74.1667041
  54.4596372  40.4726532  60.8007041  53.7726372  40.6616532  61.4397041
  55.2426372  40.8926532  61.1587041  54.4706372  40.5376532  60.9067041
  44.2346372  28.9756532  38.4147041  43.4056372  28.7306532  38.8257041
  44.3756372  29.8836532  38.6817041  44.1616372  29.0466532  38.4867041
  23.8066372  34.9826532   4.3837041  23.0336372  34.9216532   3.8227041
  23.4686372  35.2826532   5.2277041  23.6886372  35.0086532   4.4137041
  55.4166372  12.1896532  49.0297041  55.2036372  12.6736532  48.2307041
  54.8376372  11.4276532  49.0097041  55.3326372  12.1606532  48.9417041
  54.8716372  54.0086532   9.8557041  55.7096372  53.7966532  10.2687041
  54.8036372  53.3966532   9.1237041  54.9536372  53.9206532   9.8217041
  60.5236372  57.6716532  33.5867041  60.9836372  58.4956532  33.4277041
  61.2026372  57.0006532  33.5197041  60.6446372  57.6886532  33.5627041
   6.5886372  42.2616532  27.5587041   6.3936372  42.9796532  28.1597041
   7.2536372  42.6156532  26.9687041   6.6386372  42.3756532  27.5597041
  69.2906372  69.2556532  58.1217041  69.6796372  68.9486532  58.9397041
  69.9436372  69.8526532  57.7547041  69.4016372  69.2866532  58.1697041
  50.1306372  22.2326532  33.9337041  51.0366372  22.5396532  33.9657041
  49.8656372  22.3646532  33.0227041  50.1986372  22.2796532  33.8397041
   3.7076372  63.7316532  74.6867041   4.2046372  63.8576532  73.8787041
   3.7066372  62.7846532  74.8227041   3.7606372  63.6446532  74.6157041
  14.1536372  50.0756532  28.7707041  13.8186372  49.5626532  28.0357041
  13.4246372  50.1106532  29.3907041  14.0406372  50.0246532  28.7587041
  14.1526372  21.5556532  71.7497041  13.3376372  21.9606532  72.0477041
  13.9586372  21.2506532  70.8637041  14.0446372  21.5666532  71.6877041
  12.9916372   9.9266532  67.4377041  13.5106372  10.7306532  67.4527041
  12.2956372  10.1026532  66.8047041  12.9726372  10.0316532  67.3717041
   3.5916372  14.0646532   5.7697041   3.3596372  14.2826532   4.8667041
   4.3256372  13.4566532   5.6887041   3.6446372  14.0236532   5.6647041
  73.0506372  24.4646532  32.6007041  73.1736372  24.3226532  33.5397041
  73.3956372  23.6706532  32.1917041  73.1006372  24.3646532  32.6577041
  66.3206372  72.5446532  56.2347041  66.6246372  72.2276532  57.0857041
  67.1216372  72.7806532  55.7677041  66.4386372  72.5356532  56.2757041
  50.4316372  34.7916532  61.2337041  50.6026372  34.0566532  60.6437041
  49.5526372  35.0886532  60.9977041  50.3566372  34.7446532  61.1457041
  48.3396372  69.3566532  60.4387041  48.4116372  69.9536532  61.1837041
  48.2516372  69.9326532  59.6787041  48.3376372  69.4816532  60.4377041
  47.5196372  19.5636532  69.4187041  47.6066372  18.7276532  69.8767041
  46.6676372  19.9016532  69.6967041  47.4376372  19.5106532  69.4977041
  52.0476372  33.3786532  35.6617041  51.9576372  34.0226532  34.9597041
  51.5216372  32.6326532  35.3727041  51.9826372  33.3676532  35.5567041
  67.7576372  56.9116532  37.4477041  68.3786372  56.1846532  37.4017041
  68.2596372  57.6326532  37.8287041  67.8776372  56.9106532  37.4837041
  40.1586372  19.8376532  32.6057041  40.9906372  19.6556532  33.0417041
  40.3836372  19.9006532  31.6767041  40.2716372  19.8256532  32.5527041
  29.1246372  67.1656532  59.0357041  28.8196372  67.9836532  58.6437041
  29.5926372  67.4386532  59.8257041  29.1426372  67.2816532  59.0787041
  67.9056372  56.8006532  57.9527041  68.4766372  57.0786532  57.2357041
  68.0516372  55.8576532  58.0227041  67.9826372  56.7296532  57.8837041
  55.8976372  58.1296532  68.7927041  55.7796372  58.1526532  69.7427041
  55.0096372  58.1856532  68.4397041  55.7906372  58.1386532  68.8567041
  16.2636372  64.8716532   9.1237041  15.9636372  64.2536532   8.4567041
  17.1976372  64.6876532   9.2177041  16.3306372  64.7856532   9.0627041
  23.6166372   9.9266532  63.1717041  23.9436372  10.7256532  62.7587041
  23.1976372   9.4426532  62.4597041  23.6066372   9.9606532  63.0517041
   3.9786372  11.4906532  71.8197041   3.5326372  11.2126532  71.0197041
   4.8166372  11.0286532  71.7997041   4.0206372  11.4116532  71.7317041
  70.2706372  47.5816532  37.3867041  71.0486372  47.3366532  37.8867041
  70.6126372  47.9126532  36.5567041  70.3896372  47.5906532  37.3517041
  75.1996372  61.4406532  68.3457041  75.5396372  62.1046532  67.7467041
  74.5386372  60.9726532  67.8357041  75.1656372  61.4616532  68.2277041
  26.8186372  57.1456532  47.7287041  26.1676372  57.6746532  47.2687041
  27.5276372  57.7576532  47.9287041  26.8256372  57.2676532  47.7007041
  49.9466372  58.9066532  10.1137041  49.3256372  59.0656532  10.8247041
  50.0026372  59.7436532   9.6527041  49.8856372  59.0126532  10.1407041
  43.2506372  33.7946532  30.6017041  44.0626372  33.9596532  31.0807041
  42.6746372  34.5176532  30.8497041  43.2756372  33.8896532  30.6787041
  43.0236372  30.5136532  21.2157041  43.3246372  31.0246532  20.4647041
  43.7846372  30.4666532  21.7937041  43.1366372  30.5636532  21.1967041
  60.4546372  17.3746532  70.1317041  60.1476372  18.2556532  70.3427041
  60.8396372  17.4576532  69.2597041  60.4626372  17.4776532  70.0617041
  20.1806372  64.2656532  71.9517041  20.7336372  63.9726532  72.6757041
  19.6396372  63.5056532  71.7397041  20.1826372  64.1536532  72.0067041
  54.2846372  49.8046532  15.3187041  54.0166372  48.8866532  15.3567041
  53.4726372  50.2966532  15.4447041  54.1696372  49.7586532  15.3357041
  46.3236372  36.5146532  74.9897041  45.9016372  35.8856532  75.5757041
  46.7466372  37.1416532  75.5767041  46.3236372  36.5146532  75.1147041
  65.6966372  60.8166532  17.9797041  64.8016372  60.6566532  18.2777041
  66.1556372  59.9936532  18.1467041  65.6506372  60.7116532  18.0297041
  68.3956372  48.1186532  21.2277041  68.9796372  48.6186532  21.7977041
  68.8206372  48.1416532  20.3697041  68.5026372  48.1746532  21.1967041
  44.5136372  72.1726532  43.6357041  44.4406372  72.9186532  43.0407041
  43.6086372  71.9186532  43.8157041  44.4096372  72.2246532  43.5917041
  64.6436372  73.0206532  66.2467041  63.8276372  72.9806532  65.7487041
  65.3316372  72.9626532  65.5837041  64.6296372  73.0106532  66.1227041
   5.0996372  58.4716532  33.4127041   4.7996372  57.6496532  33.0247041
   4.8956372  58.3856532  34.3437041   5.0456372  58.3746532  33.4707041
  39.8916372  45.4516532   5.1647041  39.9866372  44.6826532   4.6037041
  40.4186372  46.1266532   4.7377041  39.9576372  45.4416532   5.0597041
  71.8386372  19.3836532  37.1727041  71.9086372  18.7996532  36.4167041
  71.0246372  19.8656532  37.0287041  71.7596372  19.3726532  37.0767041
  25.4826372  49.2466532  45.1707041  25.1866372  49.3246532  46.0777041
  24.9536372  49.8846532  44.6907041  25.3946372  49.3226532  45.2167041
  42.2566372  59.2396532  21.9987041  41.7156372  59.1766532  22.7857041
  41.9136372  60.0016532  21.5327041  42.1626372  59.3146532  22.0327041
  48.0246372  47.7806532  63.1447041  48.0736372  47.9886532  64.0787041
  47.6516372  48.5656532  62.7447041  47.9906372  47.8866532  63.2017041
  72.6936372   5.7966532  40.1887041  72.7506372   6.0666532  41.1047041
  73.4846372   6.1516532  39.7837041  72.7836372   5.8636532  40.2437041
  49.9786372  52.0786532  49.9167041  50.5926372  52.0636532  50.6517041
  49.2266372  52.5736532  50.2427041  49.9636372  52.1296532  50.0297041
  75.0466372  52.5306532  56.8137041  75.7236372  52.4496532  57.4857041
  75.1506372  51.7476532  56.2737041  75.1296372  52.4386532  56.8277041
  54.1306372  16.9066532  73.3427041  54.5146372  17.2526532  74.1487041
  53.3336372  16.4606532  73.6297041  54.0866372  16.8956532  73.4597041
  60.1796372  33.9226532   9.7157041  59.6886372  34.4786532   9.1107041
  61.0346372  34.3456532   9.7897041  60.2186372  34.0266532   9.6597041
   4.4286372  48.7646532  30.6407041   4.7236372  49.6566532  30.4557041
   4.0066372  48.4786532  29.8307041   4.4146372  48.8296532  30.5347041
   5.1176372  40.6056532  67.9387041   5.8526372  40.2486532  67.4407041
   4.4006372  39.9916532  67.7807041   5.1196372  40.5026532  67.8687041
  20.6676372  32.4856532   8.9217041  19.8556372  32.9926532   8.9247041
  20.6696372  32.0426532   8.0727041  20.5816372  32.4926532   8.8307041
  66.0566372  42.9806532  11.4777041  66.2576372  43.7446532  12.0177041
  65.9496372  43.3316532  10.5937041  66.0666372  43.0996532  11.4407041
  43.7436372  50.4006532  67.4567041  43.1806372  51.0516532  67.8757041
  44.5716372  50.4576532  67.9337041  43.7716372  50.4766532  67.5527041
  30.3476372  45.1116532   9.8297041  30.3756372  46.0616532   9.7147041
  30.4236372  44.9826532  10.7757041  30.3586372  45.1986532   9.9187041
  43.2056372  45.4956532  52.8367041  43.7866372  46.2526532  52.7637041
  43.7866372  44.7686532  53.0597041  43.3296372  45.4986532  52.8527041
  39.9166372  37.5166532   8.2127041  39.9406372  38.2406532   7.5877041
  39.4576372  37.8716532   8.9737041  39.8706372  37.6316532   8.2277041
  11.0426372  56.7576532  53.6587041  11.5046372  56.0006532  53.2977041
  11.2596372  57.4756532  53.0647041  11.1146372  56.7526532  53.5567041
  26.6536372  37.7206532  56.3927041  26.4636372  37.5456532  57.3147041
  27.1196372  38.5566532  56.3987041  26.6836372  37.7916532  56.4917041
  66.5856372  17.8166532  75.4497041  66.9916372  16.9496532  75.4527041
  66.7606372  18.1606532  74.5747041  66.6476372  17.7606532  75.3567041
  73.8496372  63.8886532  10.3027041  74.3186372  64.6656532   9.9987041
  72.9826372  64.2126532  10.5457041  73.8076372  64.0066532  10.2967041
  27.5626372  55.8336532  45.6517041  28.0286372  56.5716532  45.2587041
  27.2966372  56.1496532  46.5147041  27.5846372  55.9456532  45.7017041
  65.7876372  10.6946532  34.3637041  65.7636372  11.5616532  34.7687041
  66.4916372  10.2356532  34.8227041  65.8606372  10.7376532  34.4557041
   9.0826372   6.7676532  37.8077041   9.7636372   6.0956532  37.8207041
   8.8916372   6.9316532  38.7317041   9.1346372   6.7136532  37.9077041
  23.5166372  57.0096532  60.3187041  22.9266372  57.7426532  60.4917041
  24.3796372  57.3286532  60.5837041  23.5456372  57.1216532  60.3657041
  18.4066372  25.8336532  26.0897041  18.5036372  26.3676532  26.8777041
  17.6376372  25.2896532  26.2617041  18.3346372  25.8326532  26.1917041
  47.0876372  69.2096532  37.3377041  47.4076372  68.9596532  36.4717041
  47.6796372  68.7696532  37.9487041  47.1846372  69.1366532  37.3107041
  61.9826372   6.6006532  30.4117041  62.4736372   6.9086532  31.1747041
  62.5996372   6.0416532  29.9397041  62.1006372   6.5736532  30.4427041
  50.6536372  42.0836532  37.1377041  50.8196372  43.0246532  37.0797041
  50.4866372  41.9276532  38.0677041  50.6536372  42.1666532  37.2307041
  43.1066372  10.4026532  18.0077041  43.8616372  10.6296532  17.4647041
  42.9466372  11.1856532  18.5337041  43.1696372  10.5106532  18.0057041
  49.5026372  35.3166532   7.8067041  49.1856372  34.5836532   8.3357041
  49.8856372  35.9216532   8.4417041  49.5096372  35.3026532   7.9307041
  69.4096372  24.4736532  24.4497041  69.1236372  23.6176532  24.1307041
  69.8836372  24.8576532  23.7117041  69.4296372  24.4236532  24.3367041
  56.7126372  20.1296532  26.1017041  57.4906372  20.6196532  25.8397041
  57.0196372  19.2286532  26.2027041  56.8276372  20.0856532  26.0847041
  55.6676372  57.1256532  12.5557041  56.0656372  56.5456532  11.9057041
  56.4006372  57.4146532  13.0987041  55.7876372  57.0946532  12.5437041
  67.9546372  67.8446532  38.3597041  67.0306372  68.0476532  38.5027041
  67.9456372  67.0276532  37.8607041  67.8556372  67.7786532  38.3217041
  65.1556372  36.3526532  55.7727041  65.1026372  35.8046532  54.9897041
  65.9876372  36.1096532  56.1797041  65.2386372  36.2686532  55.7327041
  26.5256372   5.9596532  30.8767041  27.1026372   6.6606532  30.5737041
  25.8486372   6.4076532  31.3827041  26.5146372   6.0816532  30.8977041
  21.8936372  69.7116532   5.2007041  22.5766372  69.8876532   4.5537041
  21.6326372  68.8066532   5.0337041  21.9386372  69.6336532   5.1137041
  39.0786372  38.1276532  10.8067041  38.2236372  38.4116532  11.1287041
  39.6776372  38.8276532  11.0677041  39.0516372  38.2326532  10.8687041
  19.8136372  49.0716532  47.4607041  19.8476372  48.5546532  48.2657041
  20.6956372  49.0026532  47.0947041  19.9116372  49.0096532  47.5077041
  27.3436372  36.1666532  67.5627041  28.1356372  35.9376532  67.0767041
  26.7656372  35.4116532  67.4477041  27.3666372  36.0616532  67.4987041
  61.6376372  52.4896532  29.9207041  62.3126372  51.8446532  29.7117041
  60.8336372  51.9766532  30.0047041  61.6236372  52.3656532  29.9067041
  69.7336372  60.8026532  71.1097041  70.4776372  61.1516532  70.6197041
  70.1116372  60.4986532  71.9347041  69.8526372  60.8076532  71.1457041
  21.2936372  15.5196532  30.8097041  21.4266372  16.4626532  30.7177041
  20.6566372  15.2996532  30.1307041  21.2406372  15.5966532  30.7277041
  40.4346372  35.8986532  63.7687041  41.1826372  35.3146532  63.6417041
  39.6986372  35.4346532  63.3707041  40.4356372  35.7866532  63.7127041
  65.6946372  54.1856532  15.0747041  64.7746372  54.0026532  15.2657041
  66.0636372  53.3346532  14.8367041  65.6356372  54.0746532  15.0697041
  61.0486372  46.9706532  51.1487041  61.6356372  46.3286532  51.5477041
  60.2846372  46.4606532  50.8777041  61.0296372  46.8476532  51.1617041
  57.9416372  72.8746532  71.9307041  58.7876372  73.0586532  72.3397041
  57.9006372  73.4746532  71.1867041  58.0276372  72.9576532  71.8947041
  20.8486372   3.5306532  16.3957041  19.9796372   3.3906532  16.0197041
  20.8546372   4.4536532  16.6467041  20.7566372   3.6136532  16.3827041
   6.9536372  19.3396532  48.7237041   7.7566372  19.7836532  48.9967041
   6.3186372  20.0456532  48.6017041   6.9716372  19.4626532  48.7397041
  11.6526372  32.5826532  59.4637041  10.8206372  32.1616532  59.2497041
  11.9746372  32.1006532  60.2267041  11.5986372  32.4856532  59.5227041
  65.6656372  58.1976532  31.1477041  65.7016372  57.2496532  31.0197041
  65.0426372  58.5046532  30.4897041  65.6026372  58.1286532  31.0637041
  41.1706372  25.9496532  23.1827041  41.8606372  25.8486532  22.5267041
  41.5726372  26.4756532  23.8737041  41.2866372  25.9946532  23.1867041
  20.5206372   5.6926532  12.6967041  19.8156372   5.8026532  13.3347041
  20.6196372   4.7446532  12.6097041  20.4566372   5.6036532  12.7557041
   5.2056372  42.7316532  11.2947041   4.3586372  43.0536532  10.9867041
   4.9866372  42.0436532  11.9227041   5.0916372  42.6926532  11.3287041
  18.4386372  37.0596532   5.6547041  19.2036372  37.4256532   6.0987041
  17.7766372  36.9846532   6.3407041  18.4496372  37.0906532   5.7747041
  21.8196372  58.5946532  19.1237041  20.9116372  58.2996532  19.0417041
  22.1686372  58.0926532  19.8597041  21.7596372  58.5096532  19.1927041
  13.3666372  35.7806532  58.0467041  12.7236372  35.7506532  58.7547041
  12.8486372  35.9516532  57.2597041  13.2426372  35.7956532  58.0387041
  37.2546372   6.4966532  13.6557041  37.6846372   6.9816532  12.9507041
  36.3586372   6.3666532  13.3447041  37.2046372   6.5346532  13.5467041
  34.9896372  27.3516532  35.3557041  34.1306372  26.9556532  35.2067041
  34.7956372  28.2136532  35.7237041  34.8776372  27.4016532  35.3787041
  10.3606372   9.2466532  24.8407041   9.9136372   8.4086532  24.7257041
  10.2006372   9.4796532  25.7557041  10.2956372   9.1816532  24.9257041
  24.5196372  72.3056532  73.1087041  23.9936372  72.4806532  72.3297041
  25.4026372  72.5876532  72.8697041  24.5576372  72.3546532  73.0007041
  55.6206372  36.3426532  22.2317041  55.2796372  36.8686532  21.5087041
  55.7966372  36.9776532  22.9267041  55.6026372  36.4666532  22.2287041
  32.8286372  48.3926532  43.4007041  33.7476372  48.6406532  43.3007041
  32.4996372  48.9666532  44.0927041  32.8916372  48.4806532  43.4637041
  67.0976372  72.3446532  23.0787041  67.4316372  72.7636532  23.8717041
  67.4136372  71.4426532  23.1317041  67.1666372  72.2936532  23.1687041
  34.0936372  42.2096532  70.0617041  33.3016372  42.1186532  69.5327041
  33.7726372  42.3956532  70.9447041  33.9746372  42.2196532  70.0997041
  22.2526372  62.5416532  50.4787041  22.4646372  62.3506532  49.5657041
  21.5256372  63.1626532  50.4317041  22.1976372  62.5876532  50.3767041
  37.2596372  69.4126532  14.4057041  37.5546372  70.3156532  14.5197041
  38.0666372  68.9006532  14.3577041  37.3776372  69.4536532  14.4127041
  54.0546372  25.3346532  32.7127041  54.2176372  24.7396532  33.4457041
  54.7706372  25.9676532  32.7547041  54.1486372  25.3386532  32.7957041
  71.6766372  45.2416532  50.8947041  71.1486372  45.9916532  51.1687041
  72.2706372  45.0856532  51.6287041  71.6836372  45.3046532  51.0017041
   9.6386372  71.6926532  43.8007041   9.1546372  72.0796532  44.5307041
   9.9296372  70.8416532  44.1307041   9.6176372  71.6426532  43.9137041
  35.6416372  65.2716532  54.2107041  36.2796372  65.8296532  54.6567041
  35.8906372  65.3126532  53.2877041  35.7366372  65.3356532  54.1597041
  68.7376372  53.1766532  41.7827041  69.3906372  53.8526532  41.6017041
  68.7476372  52.6186532  41.0047041  68.8076372  53.1896532  41.6797041
  26.4686372  52.5996532  15.5067041  26.6166372  51.6546532  15.5197041
  25.5346372  52.6936532  15.3177041  26.3846372  52.5086532  15.4877041
  39.5486372  38.4026532  15.0997041  39.3436372  38.6766532  15.9937041
  38.9256372  37.6986532  14.9167041  39.4606372  38.3566532  15.1757041
  68.3316372  59.9636532  33.5997041  68.2326372  59.2256532  34.2007041
  68.1106372  60.7316532  34.1257041  68.2976372  59.9666532  33.7207041
  54.3346372  16.1876532  10.3367041  54.5106372  16.5726532   9.4777041
  55.1776372  15.8326532  10.6177041  54.4426372  16.1906532  10.2747041
  15.8476372  56.4406532  41.8367041  15.8816372  55.6096532  41.3627041
  15.0106372  56.4176532  42.3007041  15.7616372  56.3496532  41.8357041
  25.8306372  64.1806532  73.3917041  25.7786372  64.6696532  72.5697041
  25.8206372  63.2616532  73.1247041  25.8246372  64.1356532  73.2757041
  47.2046372  45.7116532  68.8547041  47.3216372  44.8126532  68.5497041
  48.0896372  46.0106532  69.0647041  47.3116372  45.6476532  68.8447041
  24.7676372  17.7926532  31.5717041  24.6926372  16.8436532  31.6727041
  24.7236372  18.1316532  32.4657041  24.7546372  17.7276532  31.6777041
  60.7666372  35.5816532  72.3637041  61.6006372  35.7746532  72.7907041
  60.5176372  34.7206532  72.7017041  60.8286372  35.5096532  72.4457041
  54.6066372  50.4496532  66.4787041  54.7006372  50.0886532  65.5967041
  54.2686372  51.3346532  66.3397041  54.5806372  50.5056532  66.3697041
  16.5626372  44.2356532  18.2607041  16.7046372  43.8956532  17.3777041
  17.4436372  44.3936532  18.6017041  16.6716372  44.2166532  18.2027041
  27.2296372  25.9206532  74.0227041  26.7856372  25.5676532  73.2517041
  27.4436372  26.8226532  73.7837041  27.2056372  25.9786532  73.9147041
  71.2046372  68.8996532  24.0317041  70.7616372  69.6416532  24.4437041
  72.0356372  68.8256532  24.5017041  71.2456372  68.9706532  24.1257041
  55.7456372   8.7526532  65.7547041  55.3906372   9.1646532  66.5417041
  55.4236372   9.2936532  65.0337041  55.6736372   8.8536532  65.7617041
  15.8606372  47.2706532  13.6857041  14.9296372  47.4036532  13.5037041
  15.8806372  46.8866532  14.5627041  15.7636372  47.2436532  13.7597041
  55.3676372  51.2976532  57.0087041  56.2796372  51.0436532  56.8677041
  55.0926372  51.6776532  56.1737041  55.4356372  51.3106532  56.9047041
  63.7786372   7.4876532  18.4797041  62.9366372   7.5696532  18.0327041
  63.7286372   8.1126532  19.2027041  63.6836372   7.5626532  18.5097041
  32.1536372  29.4936532  38.9887041  33.1096372  29.4776532  39.0317041
  31.8866372  29.9606532  39.7807041  32.2266372  29.5416532  39.0777041
  36.1006372  29.3046532  51.0007041  36.2086372  28.6596532  51.6997041
  36.3866372  28.8486532  50.2087041  36.1426372  29.1866532  50.9907041
  72.2126372   7.7246532  25.0937041  72.5756372   8.5316532  25.4597041
  71.4956372   8.0166532  24.5317041  72.1746372   7.8416532  25.0727041
  16.9596372  55.1086532  65.5207041  16.7516372  54.3876532  66.1147041
  16.1086372  55.4766532  65.2847041  16.8466372  55.0706532  65.5587041
  56.8186372  52.4286532  22.2507041  57.6106372  51.8916532  22.2627041
  56.2796372  52.0766532  22.9597041  56.8456372  52.3336532  22.3277041
  49.4926372  51.4746532  63.2777041  49.1916372  52.3706532  63.1217041
  49.5086372  51.3896532  64.2307041  49.4626372  51.5616532  63.3627041
  43.6716372  59.4496532  33.7207041  42.9816372  58.7866532  33.6937041
  43.8016372  59.6226532  34.6537041  43.6116372  59.3976532  33.8177041
  65.7036372  71.0786532  41.4087041  66.5926372  70.7456532  41.5307041
  65.5826372  71.0956532  40.4597041  65.7856372  71.0446532  41.3207041
  37.4636372  44.1946532  62.0637041  36.5486372  44.0036532  62.2677041
  37.5596372  43.9496532  61.1437041  37.3766372  44.1486532  61.9877041
  29.5336372  52.2496532  30.9987041  29.6286372  53.1276532  30.6287041
  29.4696372  52.3936532  31.9427041  29.5366372  52.3586532  31.0597041
  27.7926372  69.5716532  49.7867041  28.6806372  69.2416532  49.9187041
  27.3786372  69.4966532  50.6467041  27.8426372  69.5286532  49.8927041
  19.8516372  61.3296532  55.4167041  20.7146372  60.9586532  55.2317041
  19.3576372  60.6056532  55.8017041  19.8906372  61.2126532  55.4387041
  73.3086372  52.9976532  49.2307041  74.0566372  53.5916532  49.2897041
  73.2656372  52.5816532  50.0917041  73.3836372  53.0166532  49.3287041
  13.7816372  52.4126532  41.1527041  13.0726372  52.6906532  40.5737041
  13.7116372  51.4586532  41.1777041  13.6986372  52.3406532  41.0937041
   6.7026372  71.1666532  71.7727041   7.5176372  70.7846532  71.4487041
   6.6246372  71.9986532  71.3067041   6.7806372  71.2146532  71.6887041
   5.0356372  71.1116532  65.7037041   5.7716372  70.5356532  65.9077041
   4.2926372  70.7236532  66.1657041   5.0346372  71.0086532  65.7747041
  47.4566372  53.4476532  46.5137041  47.7046372  54.3606532  46.6597041
  47.4126372  53.3606532  45.5617041  47.4786372  53.5356532  46.4277041
  63.6526372  64.9006532  62.7887041  64.0566372  64.8706532  63.6557041
  64.3776372  65.0836532  62.1917041  63.7726372  64.9166532  62.8167041
   6.9586372  28.0896532  64.2227041   7.1426372  27.1506532  64.2607041
   6.9166372  28.2876532  63.2877041   6.9736372  28.0106532  64.1277041
  48.1776372  60.3796532  48.0777041  47.4036372  59.9746532  47.6857041
  48.8606372  60.2806532  47.4147041  48.1676372  60.3256532  47.9647041
  15.0706372  69.6556532  47.9357041  15.0556372  68.8666532  48.4777041
  16.0016372  69.8446532  47.8147041  15.1686372  69.5916532  47.9807041
  23.8926372  23.2446532  41.8477041  23.3246372  23.8776532  42.2867041
  23.8706372  23.5016532  40.9257041  23.8296372  23.3396532  41.7957041
  36.9756372  63.6436532  37.5937041  37.0796372  63.5616532  38.5417041
  37.3506372  62.8366532  37.2407041  37.0266372  63.5486532  37.6577041
  24.4276372  42.4616532  22.2857041  25.3686372  42.6186532  22.3647041
  24.2406372  41.7926532  22.9437041  24.5086372  42.4076532  22.3647041
  58.4806372  60.2586532  19.8437041  57.5516372  60.0276532  19.8227041
  58.4926372  61.1746532  20.1227041  58.3826372  60.3316532  19.8707041
  58.2426372  37.9236532   4.5437041  57.7216372  37.2056532   4.9057041
  58.1636372  38.6256532   5.1897041  58.1786372  37.9216532   4.6517041
  22.0236372  10.1196532  27.8767041  22.8896372  10.0746532  28.2817041
  21.9576372  11.0176532  27.5517041  22.1086372  10.2106532  27.8857041
  73.9446372  41.4266532  46.9307041  74.5056372  40.6636532  46.7917041
  74.4496372  41.9926532  47.5157041  74.0586372  41.4056532  46.9787041
  32.1626372  34.9006532   7.6167041  31.7856372  34.7726532   6.7457041
  32.0406372  35.8326532   7.7957041  32.1096372  34.9866532   7.5427041
   4.4746372   4.3836532  65.3137041   5.2946372   4.4676532  65.8007041
   4.1566372   3.5076532  65.5307041   4.5286372   4.2986532  65.3887041
  63.8026372  31.0106532  43.8337041  63.3586372  31.1116532  42.9927041
  63.1166372  30.7126532  44.4327041  63.6816372  30.9896532  43.8077041
  61.4856372  49.8876532  47.1657041  61.4866372  48.9756532  47.4547041
  61.2656372  50.3876532  47.9507041  61.4616372  49.8436532  47.2797041
  31.5936372  45.0316532  23.0047041  30.6496372  44.9266532  22.8857041
  31.8816372  45.5046532  22.2237041  31.5236372  45.0706532  22.9087041
  47.8456372   4.5216532  57.1567041  48.5786372   3.9156532  57.2647041
  47.1066372   3.9626532  56.9177041  47.8456372   4.3976532  57.1427041
  61.0016372  47.9526532  68.7717041  61.7546372  48.1746532  69.3187041
  60.8436372  47.0246532  68.9467041  61.0646372  47.8766532  68.8487041
  48.0036372  12.6586532  28.2747041  47.1776372  12.9066532  27.8587041
  48.6786372  12.9706532  27.6727041  47.9876372  12.7176532  28.1667041
  64.7876372  53.9216532  42.7507041  65.2786372  53.9256532  41.9297041
  64.7906372  53.0046532  43.0267041  64.8406372  53.8246532  42.6927041
  26.5226372  39.8176532  32.6797041  25.6546372  39.4326532  32.7927041
  26.7456372  40.1646532  33.5437041  26.4546372  39.8136532  32.7837041
  20.7286372  54.6086532  31.6477041  19.9926372  53.9966532  31.6497041
  20.4166372  55.3566532  31.1397041  20.6166372  54.6226532  31.5937041
  12.6226372  63.4046532  24.3517041  12.4706372  63.7906532  25.2137041
  11.7456372  63.2626532  23.9947041  12.5136372  63.4306532  24.4057041
  30.2596372   8.9256532  29.4207041  31.1706372   9.1026532  29.6557041
  30.2936372   8.1006532  28.9367041  30.3606372   8.8566532  29.3937041
  50.6216372  64.9876532  62.3247041  49.8326372  65.2446532  61.8477041
  51.2996372  64.9256532  61.6517041  50.6096372  65.0086532  62.2017041
  56.0696372  28.7576532   4.2827041  56.1446372  27.9906532   4.8497041
  55.3226372  29.2426532   4.6347041  55.9976372  28.7276532   4.3807041
  54.2386372  13.3576532  30.0097041  53.5006372  13.4496532  30.6107041
  54.5806372  14.2466532  29.9127041  54.1966372  13.4626532  30.0627041
  50.9616372  52.2696532  52.4907041  51.4276372  52.9296532  53.0027041
  50.0586372  52.3136532  52.8057041  50.9146372  52.3446532  52.5787041
  41.2226372  71.8596532  71.8837041  41.3306372  72.4276532  71.1207041
  42.0186372  71.3276532  71.9007041  41.3186372  71.8626532  71.8037041
  57.1586372  42.6706532  35.0477041  57.0196372  41.9116532  35.6137041
  56.9826372  42.3466532  34.1637041  57.1246372  42.5556532  35.0137041
  48.9256372  28.8756532  69.0937041  48.0076372  28.6466532  69.2367041
  49.2926372  28.1186532  68.6367041  48.8666372  28.7706532  69.0607041
   9.6216372  38.3546532  24.6467041   8.7396372  38.4636532  24.2917041
   9.6656372  37.4326532  24.9007041   9.5326372  38.2686532  24.6357041
  29.6326372  20.7246532  18.3107041  29.8506372  21.3486532  17.6177041
  28.6786372  20.7576532  18.3707041  29.5546372  20.7946532  18.2427041
  16.8746372  45.6356532  72.8697041  17.5536372  46.2386532  73.1727041
  16.2046372  45.6676532  73.5527041  16.8756372  45.7036532  72.9747041
  57.9006372  60.6236532  46.2927041  57.9706372  61.5176532  45.9567041
  58.8016372  60.3006532  46.3047041  58.0036372  60.6846532  46.2587041
  27.7476372  51.9776532  44.9777041  28.3186372  52.6416532  45.3647041
  27.2166372  52.4596532  44.3437041  27.7516372  52.0996532  44.9507041
  43.8076372  48.4166532  75.1447041  43.2996372  47.6076532  75.1957041
  43.2036372  49.0556532  74.7657041  43.6886372  48.3986532  75.1097041
  22.6656372  67.5376532  23.8707041  22.3666372  67.6346532  24.7747041
  21.8596372  67.4826532  23.3567041  22.5476372  67.5416532  23.9127041
  69.1406372  10.2016532  63.4687041  69.7826372   9.4996532  63.5737041
  68.7036372  10.0046532  62.6407041  69.1626372  10.1056532  63.3917041
  52.0956372  59.3416532  64.0267041  52.6046372  60.0336532  63.6037041
  51.4976372  59.8076532  64.6117041  52.0856372  59.4656532  64.0437041
  57.7386372  29.6526532  17.0567041  57.1426372  30.1406532  16.4887041
  58.1606372  30.3226532  17.5937041  57.7196372  29.7756532  17.0537041
  16.9446372  71.9586532  10.7997041  16.4946372  71.1146532  10.8347041
  17.4576372  71.9226532   9.9917041  16.9516372  71.8646532  10.7177041
  47.2636372  12.4926532  63.2837041  47.7786372  13.2806532  63.1087041
  47.2216372  12.4416532  64.2387041  47.3136372  12.5716532  63.3677041
  45.9806372  14.3246532  45.2487041  46.8936372  14.4356532  45.5147041
  45.8336372  13.3796532  45.2857041  46.0626372  14.2356532  45.2807041
  71.3866372  47.0696532  61.5447041  70.5396372  47.3176532  61.9157041
  71.1776372  46.3866532  60.9077041  71.2736372  47.0236532  61.5167041
  40.6036372  10.2686532  61.7747041  41.3116372  10.9046532  61.8777041
  39.8436372  10.7956532  61.5277041  40.5976372  10.3926532  61.7597041
  48.8976372  46.4976532  54.3317041  49.2816372  46.0186532  53.5967041
  47.9856372  46.6376532  54.0757041  48.8406372  46.4616532  54.2257041
  55.1346372   5.5306532  15.1067041  54.3316372   6.0286532  14.9527041
  55.4096372   5.7866532  15.9867041  55.0776372   5.6116532  15.1837041
  45.8006372  73.1946532  45.9577041  46.0446372  73.9596532  45.4377041
  45.1516372  72.7376532  45.4217041  45.7566372  73.2276532  45.8447041
  71.8806372  60.3986532  64.7917041  72.1036372  61.2216532  65.2267041
  72.2476372  59.7206532  65.3587041  71.9436372  60.4146532  64.8987041
  74.9646372  69.0846532  21.5357041  74.0156372  68.9766532  21.4687041
  75.1496372  69.0046532  22.4717041  74.8826372  69.0646532  21.6287041
  31.8416372  33.7996532  25.7477041  30.9606372  33.7556532  25.3767041
  32.4156372  33.9016532  24.9887041  31.8086372  33.8056532  25.6267041
  20.7896372  65.1886532   9.0787041  21.3316372  64.7276532   8.4377041
  20.0776372  64.5786532   9.2727041  20.7716372  65.0746532   9.0307041
  50.6306372  72.8056532  35.6907041  50.7196372  73.7576532  35.6497041
  49.8656372  72.6606532  36.2477041  50.5586372  72.8916532  35.7457041
   9.5366372  27.2816532  61.8757041  10.4596372  27.3296532  62.1237041
   9.4656372  27.8446532  61.1057041   9.6276372  27.3466532  61.8207041
  73.8976372   4.3446532  32.6567041  74.4366372   3.5666532  32.5127041
  72.9986372   4.0166532  32.6587041  73.8586372   4.2266532  32.6417041
  45.3306372  61.9746532  19.6527041  45.5496372  62.8666532  19.9207041
  46.1676372  61.5906532  19.3907041  45.4436372  62.0286532  19.6537041
   8.6116372  15.7656532  31.0677041   8.6416372  15.7896532  30.1117041
   8.5196372  14.8376532  31.2827041   8.6046372  15.6696532  30.9887041
  45.3396372  52.8016532  74.6037041  46.0836372  52.2026532  74.5437041
  44.9446372  52.7806532  73.7317041  45.3766372  52.7356532  74.5047041
  67.6246372  53.4516532  61.4567041  67.6836372  52.5026532  61.3457041
  68.3946372  53.6796532  61.9787041  67.7136372  53.3746532  61.5007041
  50.9296372  66.0246532  22.9757041  51.8256372  65.6986532  23.0587041
  50.4616372  65.6286532  23.7117041  50.9746372  65.9476532  23.0637041
  72.7186372  24.0136532  35.3927041  72.2376372  24.6406532  35.9337041
  72.7136372  23.2036532  35.9017041  72.6666372  23.9946532  35.5047041
  49.6116372  44.5766532  65.3257041  50.2266372  44.3956532  64.6147041
  48.7486372  44.5206532  64.9147041  49.5846372  44.5516532  65.2057041
  36.5066372  28.7566532  67.5867041  36.4206372  29.6836532  67.3667041
  37.1766372  28.4296532  66.9857041  36.5686372  28.8206532  67.4987041
  72.0586372   6.3686532  54.8477041  72.4136372   6.0016532  54.0377041
  72.8126372   6.7746532  55.2757041  72.1776372   6.3726532  54.8067041
  64.7716372  42.4216532  25.5987041  65.0796372  41.9436532  24.8287041
  63.8196372  42.3236532  25.5757041  64.7026372  42.3596532  25.5147041
  65.0106372  53.1876532   9.9387041  64.2326372  53.6856532   9.6887041
  65.6486372  53.8526532  10.1957041  64.9956372  53.3116532   9.9397041
  59.4456372  60.7506532  61.6747041  59.0026372  60.8186532  62.5197041
  59.3756372  61.6276532  61.2957041  59.3906372  60.8516532  61.7237041
  52.5906372  71.9946532  16.4377041  53.2396372  72.0646532  15.7377041
  52.4116372  71.0566532  16.5057041  52.6406372  71.9016532  16.3707041
  70.8256372  17.5816532  28.4307041  70.1956372  16.8726532  28.5597041
  70.7276372  17.8246532  27.5097041  70.7476372  17.5316532  28.3457041
  53.7956372  51.3046532  11.3457041  54.5866372  50.7816532  11.4787041
  53.1406372  50.8946532  11.9107041  53.8096372  51.2046532  11.4207041
  18.8466372  39.7276532   3.9287041  19.1146372  39.1606532   4.6517041
  19.0166372  39.2096532   3.1427041  18.8936372  39.6126532   3.9227041
   5.5176372  42.4886532  24.3187041   5.8616372  42.7606532  23.4687041
   6.2946372  42.2726532  24.8337041   5.6366372  42.4946532  24.2837041
  61.5896372  65.9826532  20.8877041  62.0676372  66.6166532  21.4227041
  62.2696372  65.5226532  20.3957041  61.7126372  66.0016532  20.8927041
  51.2326372  66.7746532  44.2267041  51.0416372  66.2746532  43.4327041
  52.1156372  66.4996532  44.4757041  51.3066372  66.6916532  44.1687041
  37.2876372  29.4156532  54.6197041  36.4106372  29.7326532  54.4077041
  37.4686372  28.7476532  53.9577041  37.2136372  29.3776532  54.5267041
  71.5536372  28.6836532  63.3397041  71.1256372  27.9306532  62.9337041
  71.2076372  28.7046532  64.2327041  71.4716372  28.6056532  63.3917041
  28.6376372  72.6796532   6.7697041  27.8676372  73.0906532   7.1617041
  28.3576372  71.7856532   6.5737041  28.5256372  72.6276532   6.7897041
  11.9906372  33.0816532  69.2777041  12.1056372  33.5426532  68.4467041
  11.8016372  32.1776532  69.0247041  11.9826372  33.0346532  69.1617041
  29.2106372  11.7586532  30.9777041  29.0636372  11.5066532  30.0657041
  28.7026372  12.5616532  31.0887041  29.1406372  11.8176532  30.8917041
  38.1556372  61.9936532  61.2067041  38.3386372  61.2466532  60.6367041
  38.9036372  62.5776532  61.0837041  38.2546372  61.9766532  61.1327041
  48.3136372  21.0196532  29.0587041  48.8746372  21.5736532  29.6017041
  48.3176372  20.1696532  29.4987041  48.3746372  20.9876532  29.1627041
  52.0536372  54.5106532  53.5617041  52.6126372  54.9276532  52.9047041
  51.5816372  55.2366532  53.9687041  52.0626372  54.6326532  53.5347041
  34.4996372  66.7206532  38.3417041  34.3876372  67.6686532  38.2627041
  35.3636372  66.5496532  37.9687041  34.5796372  66.8036532  38.2937041
  18.2256372  70.5376532  73.7467041  18.9896372  71.0846532  73.9267041
  17.5346372  70.9016532  74.3007041  18.2336372  70.6346532  73.8247041
   6.4676372  36.7126532  42.6257041   6.5976372  35.8296532  42.9707041
   5.5176372  36.8206532  42.5957041   6.3806372  36.6296532  42.6597041
   9.6496372  31.0656532  58.1317041   8.7226372  30.8696532  57.9957041
  10.0716372  30.8066532  57.3127041   9.5956372  31.0176532  58.0297041
  34.8046372  68.3706532  66.5377041  35.4126372  68.3876532  67.2767041
  34.5146372  69.2786532  66.4457041  34.8386372  68.4696532  66.6067041
  18.9896372  50.1986532  42.9957041  18.2566372  50.5556532  42.4937041
  19.6496372  49.9836532  42.3367041  18.9816372  50.2136532  42.8717041
  72.4706372  62.4576532  41.7497041  72.0966372  63.2826532  41.4387041
  71.8616372  62.1586532  42.4247041  72.3656372  62.5136532  41.7887041
  55.5906372   6.2156532  18.0187041  54.8086372   6.1896532  18.5697041
  55.6616372   7.1316532  17.7477041  55.5146372   6.3106532  18.0487041
  72.5746372  65.5876532  20.5887041  71.7616372  65.1746532  20.2977041
  72.9396372  64.9756532  21.2277041  72.5266372  65.4786532  20.6257041
  72.5416372  43.7546532  62.5107041  72.8496372  42.9546532  62.0847041
  72.0746372  44.2286532  61.8227041  72.5246372  43.7196532  62.3917041
  44.1166372  65.9876532  25.9507041  43.9166372  65.6636532  25.0727041
  45.0716372  65.9766532  25.9987041  44.1966372  65.9516532  25.8627041
  72.4426372  13.8646532  34.0097041  72.8286372  13.9756532  33.1407041
  71.4986372  13.8566532  33.8527041  72.3836372  13.8756532  33.8997041
  10.1776372  73.0846532  68.4177041   9.7526372  72.6886532  67.6567041
  10.2436372  74.0146532  68.1987041  10.1396372  73.1416532  68.3137041
  24.5056372  33.9086532  63.7217041  25.2566372  33.4806532  63.3107041
  24.4686372  33.5356532  64.6017041  24.5816372  33.8236532  63.7717041
  34.7276372  26.4806532  26.5457041  35.5176372  26.5646532  26.0117041
  34.7706372  27.2176532  27.1547041  34.8166372  26.5686532  26.5537041
  63.7706372  52.1046532  66.1217041  63.2986372  51.6676532  66.8297041
  64.5556372  51.5716532  65.9917041  63.8036372  52.0016532  66.1827041
  24.0716372  70.0926532   8.0487041  24.3536372  70.2756532   7.1527041
  23.1306372  70.2676532   8.0437041  24.0016372  70.1316532   7.9527041
  54.6386372  38.6236532  26.7987041  54.1726372  39.2146532  26.2077041
  54.1736372  37.7906532  26.7207041  54.5396372  38.5986532  26.7277041
  49.7246372  31.5476532  33.0517041  50.2916372  31.1756532  33.7277041
  50.0796372  31.2116532  32.2297041  49.8226372  31.4726532  33.0367041
  50.3516372  70.0416532  42.9107041  49.4336372  70.1206532  42.6487041
  50.3206372  69.6066532  43.7627041  50.2506372  70.0036532  42.9737041
  12.8826372  66.0196532  69.7347041  12.7256372  65.7816532  68.8217041
  12.0146372  66.0096532  70.1387041  12.7736372  65.9926532  69.6807041
  20.8826372  59.4586532  48.3757041  20.4386372  59.2356532  49.1937041
  21.5246372  58.7596532  48.2537041  20.9036372  59.3606532  48.4497041
  28.7336372  62.4436532  60.9537041  29.3016372  62.6416532  61.6987041
  29.3216372  62.4386532  60.1987041  28.8566372  62.4636532  60.9527041
  18.7586372  46.2856532  10.4097041  19.4456372  45.8536532   9.9027041
  18.9296372  47.2206532  10.2987041  18.8496372  46.3396532  10.3437041
  32.6906372  42.7456532  22.1277041  32.1916372  43.4686532  22.5087041
  32.2406372  42.5526532  21.3047041  32.5886372  42.8026532  22.0807041
  25.4076372  51.2476532  24.5847041  25.5786372  50.3126532  24.4737041
  25.9816372  51.6736532  23.9477041  25.4866372  51.1936532  24.5047041
  25.2366372  41.2016532  13.9557041  24.3786372  41.4856532  13.6377041
  25.4536372  41.8246532  14.6497041  25.1676372  41.2986532  13.9957041
  29.4306372  26.8526532  31.7877041  29.1136372  26.7446532  30.8907041
  28.9866372  26.1646532  32.2827041  29.3496372  26.7676532  31.7447041
  44.4116372  14.9596532  51.3117041  44.0006372  15.0766532  50.4557041
  45.3436372  14.8606532  51.1187041  44.4666372  14.9616532  51.1997041
  47.5426372  57.9406532  14.1747041  48.4766372  57.9586532  14.3847041
  47.4596372  58.5036532  13.4057041  47.6336372  58.0026532  14.1147041
   7.2476372  22.8466532  41.2417041   6.4946372  23.3046532  41.6147041
   7.0136372  21.9196532  41.2927041   7.1426372  22.7966532  41.2867041
  25.6106372  29.1006532  48.5097041  25.5856372  28.9346532  47.5677041
  26.3326372  29.7186532  48.6247041  25.6856372  29.1486532  48.4217041
  11.4076372  66.2216532  64.4777041  11.6436372  65.7856532  65.2957041
  11.0696372  65.5206532  63.9207041  11.3966372  66.1006532  64.5057041
  47.0186372  56.3106532  31.2907041  47.4996372  55.6406532  31.7757041
  47.6276372  57.0466532  31.2317041  47.1346372  56.3176532  31.3357041
  32.1766372  57.7786532  10.2087041  31.6206372  57.9936532   9.4587041
  31.6666372  58.0536532  10.9707041  32.0626372  57.8306532  10.2097041
  14.7906372  36.0856532  44.5917041  15.1466372  35.5026532  45.2627041
  15.3996372  36.0066532  43.8577041  14.8936372  36.0146532  44.5847041
  53.2856372  25.7966532  71.3947041  53.5236372  25.6296532  72.3067041
  52.5606372  26.4186532  71.4467041  53.2336372  25.8446532  71.4977041
  25.8036372  60.3486532  58.2677041  26.2706372  60.9106532  57.6497041
  24.9036372  60.3316532  57.9437041  25.7576372  60.4066532  58.1677041
   7.7956372  10.2086532  37.5937041   8.1196372  10.7266532  36.8557041
   8.4316372  10.3636532  38.2917041   7.8976372  10.2806532  37.5897041
  70.6256372  47.7726532  51.0047041  70.1196372  48.0716532  50.2487041
  71.4386372  48.2756532  50.9627041  70.6586372  47.8586532  50.9197041
  34.4936372  63.2356532  10.8047041  35.2856372  63.2476532  10.2677041
  34.6416372  62.5296532  11.4347041  34.5936372  63.1616532  10.8147041
  56.9856372  11.5156532  59.2697041  57.7186372  11.0596532  59.6837041
  57.1296372  11.3966532  58.3307041  57.0796372  11.4536532  59.2137041
  36.4906372  58.3906532  18.5347041  36.4906372  59.3036532  18.2457041
  37.3586372  58.2606532  18.9167041  36.5826372  58.4746532  18.5447041
  58.9146372  33.8236532  45.9277041  58.0126372  34.0736532  46.1297041
  59.3756372  33.8926532  46.7637041  58.8676372  33.8576532  46.0377041
  69.7586372  44.4486532  48.8967041  69.9016372  43.5096532  49.0107041
  70.4496372  44.8606532  49.4157041  69.8476372  44.3926532  48.9647041
  56.4846372  48.6006532  46.8817041  56.9986372  48.5266532  46.0777041
  55.6226372  48.2576532  46.6467041  56.4476372  48.5566532  46.7707041
  31.5606372  23.9936532  70.7637041  31.5556372  24.8156532  71.2527041
  31.9446372  24.2206532  69.9167041  31.6006372  24.1056532  70.7247041
   6.0976372  33.2196532  56.0517041   5.3856372  33.8246532  56.2607041
   5.8556372  32.8476532  55.2037041   5.9956372  33.2446532  55.9837041
  43.3326372   3.9056532  60.8317041  43.9416372   4.4696532  61.3077041
  42.6436372   4.4976532  60.5307041  43.3236372   4.0286532  60.8497041
  49.9186372  66.3786532  57.3747041  49.2026372  66.6826532  57.9317041
  50.7056372  66.5086532  57.9037041  49.9266372  66.4246532  57.4907041
  67.1266372  59.3926532  10.4877041  67.9656372  58.9736532  10.6767041
  66.4816372  58.8566532  10.9487041  67.1476372  59.2906532  10.5567041
  23.8146372  22.3836532  31.5787041  24.6236372  21.9866532  31.9007041
  23.8836372  22.3276532  30.6247041  23.9076372  22.3356532  31.5107041
  63.0126372  58.3826532  71.2827041  63.8656372  58.4976532  71.7017041
  62.8626372  59.2056532  70.8167041  63.0876372  58.4826532  71.2777041
  74.8246372  56.1976532  17.7457041  74.0506372  56.6016532  17.3527041
  75.4446372  56.9196532  17.8497041  74.8076372  56.3176532  17.7147041
  28.8586372  13.6566532   6.2547041  29.2686372  13.1556532   6.9597041
  28.2106372  13.0596532   5.8817041  28.8336372  13.5396532   6.2897041
  27.4476372  55.5126532  29.0927041  26.7846372  54.8236532  29.1427041
  27.9916372  55.3766532  29.8687041  27.4356372  55.4246532  29.1807041
  32.6566372  14.4976532  57.7837041  33.5076372  14.8796532  57.9997041
  32.0216372  15.0626532  58.2257041  32.6796372  14.5986532  57.8547041
   4.3886372  72.2486532  51.1897041   4.4446372  71.5156532  50.5757041
   3.7736372  71.9516532  51.8607041   4.3286372  72.1386532  51.1957041
  21.6946372  37.6486532  46.8477041  20.8326372  38.0506532  46.7377041
  22.2846372  38.2046532  46.3387041  21.6656372  37.7506532  46.7817041
  61.4536372  21.7756532  40.9957041  62.2256372  21.2716532  41.2557041
  61.5396372  22.6046532  41.4677041  61.5456372  21.8106532  41.0737041
  57.0596372  71.8686532  66.9287041  56.8296372  71.7936532  66.0027041
  57.9276372  72.2746532  66.9267041  57.1276372  71.9046532  66.8297041
  23.1766372  47.1946532  34.5267041  22.8546372  46.3006532  34.6417041
  23.9326372  47.2536532  35.1117041  23.2226372  47.1056532  34.6017041
  62.0966372  23.3516532  20.2497041  62.5226372  24.0956532  20.6767041
  62.1806372  23.5326532  19.3137041  62.1506372  23.4506532  20.1957041
   7.8746372  59.1116532  11.2707041   7.7506372  59.1706532  10.3237041
   8.8236372  59.1556532  11.3917041   7.9626372  59.1226532  11.1827041
  61.6076372  25.5696532   5.7377041  60.7626372  25.7936532   6.1277041
  62.0886372  25.1356532   6.4417041  61.5686372  25.5466532   5.8547041
  50.9946372  48.1066532  33.5797041  50.7996372  49.0256532  33.3957041
  50.3716372  47.8616532  34.2637041  50.9076372  48.1786532  33.6327041
  61.2256372  67.9456532  74.9167041  61.4146372  68.1956532  75.8207041
  60.2906372  67.7386532  74.9167041  61.1466372  67.9496532  75.0127041
  48.2646372  64.7236532  28.0967041  49.1946372  64.9496532  28.1067041
  48.2356372  63.8456532  27.7157041  48.3606372  64.6536532  28.0577041
  71.8826372  16.3066532   8.0827041  72.8046372  16.4016532   7.8437041
  71.4026372  16.5746532   7.2997041  71.9296372  16.3446532   7.9737041
  33.1556372  62.1716532  41.4987041  32.4176372  61.6326532  41.7847041
  33.6456372  61.6076532  40.8997041  33.1286372  62.0536532  41.4657041
  15.1076372  43.9926532  53.9157041  14.5936372  44.1536532  53.1247041
  14.6176372  43.3176532  54.3867041  15.0006372  43.9376532  53.8817041
  51.6176372  55.2366532   7.0207041  51.0246372  54.5296532   6.7637041
  51.3836372  55.4266532   7.9297041  51.5286372  55.1816532   7.0907041
  29.5686372  27.0596532  52.7407041  29.2606372  26.2426532  52.3477041
  29.6096372  26.8726532  53.6787041  29.5406372  26.9526532  52.7987041
  31.3646372   6.3926532  67.0387041  31.0976372   7.0556532  67.6747041
  32.3206372   6.3996532  67.0727041  31.4376372   6.4636532  67.1097041
  23.9436372  52.5506532  41.2737041  23.6166372  51.6976532  40.9877041
  24.7056372  52.7126532  40.7177041  23.9906372  52.4766532  41.1837041
   8.7686372  15.1896532  49.0577041   7.8426372  15.3936532  49.1917041
   9.2326372  15.7916532  49.6397041   8.7196372  15.2756532  49.1347041
  74.5756372  16.4126532  67.0847041  75.4456372  16.6376532  67.4147041
  74.4576372  16.9736532  66.3177041  74.6556372  16.4966532  67.0377041
  19.1196372  27.3436532  56.7417041  18.3966372  27.0786532  56.1727041
  19.2396372  28.2756532  56.5587041  19.0556372  27.4146532  56.6617041
  33.0126372  26.4556532  19.3297041  33.8346372  26.1646532  19.7247041
  33.2716372  27.1436532  18.7167041  33.1276372  26.4976532  19.3067041
  36.5636372  65.0886532  63.7927041  35.8406372  65.1966532  64.4107041
  37.1136372  64.4106532  64.1847041  36.5456372  65.0276532  63.9007041
  49.6806372  42.2386532  21.6017041  49.6846372  42.9466532  20.9577041
  49.2986372  42.6306532  22.3867041  49.6406372  42.3556532  21.6167041
  65.3166372  16.6916532  49.8117041  65.5836372  17.1916532  50.5837041
  66.0636372  16.1236532  49.6237041  65.4246372  16.6846532  49.8747041
  28.0016372  54.5356532  14.1427041  27.4226372  53.8636532  14.5007041
  28.0056372  54.3706532  13.1997041  27.9406372  54.4466532  14.0797041
  71.5126372  45.6656532  32.5917041  70.9646372  45.2166532  31.9477041
  71.4366372  45.1326532  33.3827041  71.4456372  45.5606532  32.6077041
  14.7456372  17.1056532   7.1917041  14.2666372  16.2816532   7.1037041
  14.9226372  17.3776532   6.2907041  14.7136372  17.0466532   7.0857041
  54.9006372   6.5316532  38.4947041  55.7836372   6.1616532  38.5077041
  54.4556372   6.1126532  39.2317041  54.9466372   6.4476532  38.5747041
  27.9256372  54.0896532  53.2157041  27.8476372  54.4546532  52.3347041
  27.8386372  53.1446532  53.0907041  27.9076372  54.0276532  53.1087041
   4.0556372  65.7846532   9.7687041   4.5266372  65.1996532   9.1747041
   4.4976372  65.6776532  10.6107041   4.1526372  65.7106532   9.7947041
  65.0366372  48.2026532   8.9957041  64.7176372  47.8506532   9.8267041
  64.9516372  47.4756532   8.3787041  64.9936372  48.0876532   9.0187041
  35.0276372   7.8426532   9.5577041  34.5636372   8.6666532   9.7027041
  35.0436372   7.4216532  10.4177041  34.9796372   7.8856532   9.6647041
  31.7406372  28.6446532  31.6967041  31.0906372  27.9556532  31.8347041
  31.2786372  29.3106532  31.1877041  31.6226372  28.6416532  31.6577041
  50.3976372  26.7296532  16.2197041  49.6726372  26.8386532  16.8357041
  51.1706372  26.6316532  16.7747041  50.4026372  26.7316532  16.3447041
  56.8576372  47.2946532  58.0057041  57.6416372  47.3286532  58.5527041
  56.7786372  48.1776532  57.6447041  56.9326372  47.3916532  58.0257041
  34.8726372  67.7496532  46.9727041  35.0036372  66.8246532  47.1787041
  35.2026372  68.2146532  47.7427041  34.9216372  67.7006532  47.0767041
  16.9686372   9.6856532  70.4467041  16.1496372   9.8756532  70.9027041
  16.9626372   8.7356532  70.3297041  16.8806372   9.6046532  70.4827041
  27.7506372  68.7826532  70.8857041  28.0996372  69.6326532  70.6177041
  26.9176372  68.7076532  70.4197041  27.6986372  68.8646532  70.8077041
  48.5806372  70.2486532  33.1177041  47.8326372  70.7736532  32.8317041
  49.3296372  70.8396532  33.0447041  48.5806372  70.3676532  33.0797041
  57.6016372  43.7896532  73.8717041  56.9456372  43.7736532  74.5697041
  57.0906372  43.8696532  73.0657041  57.4766372  43.7966532  73.8597041
   9.9276372  48.1696532  28.5207041   9.3306372  48.9186532  28.5197041
  10.5346372  48.3496532  29.2387041   9.9286372  48.2686532  28.5967041
   8.3856372  39.6336532  39.3487041   7.9176372  39.0886532  38.7157041
   8.8246372  39.0086532  39.9247041   8.3826372  39.5096532  39.3427041
  52.3246372  68.4976532  75.4717041  53.0546372  68.8506532  74.9637041
  52.7186372  67.8136532  76.0127041  52.4436372  68.4626532  75.4757041
  44.9616372  36.7506532  12.5157041  44.2726372  37.0686532  11.9327041
  44.4916372  36.3456532  13.2437041  44.8376372  36.7416532  12.5307041
  62.7566372  28.1336532  38.8627041  63.1856372  28.5286532  39.6227041
  62.5126372  28.8776532  38.3117041  62.7756372  28.2556532  38.8857041
  74.2336372  27.6046532   6.1607041  74.4156372  26.9786532   5.4597041
  74.2096372  28.4546532   5.7217041  74.2506372  27.6286532   6.0387041
  68.0616372  48.5656532  17.3297041  68.8516372  48.6516532  17.8617041
  67.4226372  49.1386532  17.7537041  68.0776372  48.6356532  17.4317041
  23.9466372  65.0436532  11.3847041  24.5686372  64.3176532  11.4187041
  23.8496372  65.2326532  10.4517041  24.0026372  64.9866532  11.2887041
  12.7456372  31.2096532  33.0977041  13.4206372  31.4276532  33.7407041
  13.1036372  30.4616532  32.6197041  12.8556372  31.1526532  33.1147041
  28.5836372  37.1986532  41.1757041  27.7436372  37.6036532  41.3927041
  28.3806372  36.5956532  40.4597041  28.4726372  37.1776532  41.1217041
   9.4436372  37.9676532  74.9127041   9.8406372  37.0986532  74.8557041
   8.7056372  37.8556532  75.5117041   9.4076372  37.8626532  74.9707041
  53.0186372  11.7386532  12.7197041  53.4256372  12.2586532  12.0267041
  53.3096372  12.1546532  13.5317041  53.0936372  11.8386532  12.7327041
  11.5256372  10.5526532  29.8867041  10.9656372  10.4036532  30.6487041
  12.4166372  10.4976532  30.2317041  11.5606372  10.5316532  30.0047041
  45.4306372  58.1166532  51.0337041  44.8696372  58.6936532  50.5157041
  44.9586372  58.0006532  51.8577041  45.3206372  58.1656532  51.0657041
  47.0736372  24.0236532  13.7667041  47.4706372  24.1346532  12.9037041
  47.7966372  24.1516532  14.3817041  47.1936372  24.0486532  13.7407041
  55.4286372  61.2466532  55.5017041  56.3226372  60.9046532  55.4987041
  55.5086372  62.1226532  55.8797041  55.5326372  61.3036532  55.5417041
  14.5116372  32.1726532  10.7567041  15.2196372  32.0496532  10.1257041
  14.5616372  33.0976532  10.9947041  14.5926372  32.2576532  10.7147041
  24.5136372  28.4796532  74.4027041  23.9486372  28.4426532  73.6307041
  25.3806372  28.6866532  74.0547041  24.5456372  28.4976532  74.2837041
  69.9196372  46.5586532  40.5937041  70.5326372  46.8426532  39.9147041
  69.0566372  46.7906532  40.2507041  69.8936372  46.6136532  40.4847041
  73.2286372  44.9156532  20.4027041  74.0016372  45.3726532  20.0687041
  73.4956372  44.5906532  21.2617041  73.3396372  44.9296532  20.4587041
   8.5996372  29.3156532  65.9057041   8.1056372  28.7986532  65.2697041
   8.9136372  30.0706532  65.4077041   8.5806372  29.3416532  65.7847041
  69.6956372  66.3766532  63.5447041  68.7766372  66.1736532  63.3707041
  69.7246372  66.5726532  64.4807041  69.6006372  66.3756532  63.6257041
  36.2906372  67.0956532  30.0157041  37.2006372  67.3656532  30.1357041
  36.3396372  66.1566532  29.8377041  36.3926372  67.0246532  30.0097041
  20.3676372  30.2636532  20.8367041  21.2426372  30.5986532  20.6427041
  20.2256372  29.5766532  20.1857041  20.4456372  30.2256532  20.7467041
  13.6866372  55.1706532  56.3647041  12.7346372  55.1206532  56.2817041
  14.0186372  54.8076532  55.5437041  13.6206372  55.1266532  56.2687041
  51.2356372  59.3506532  46.3667041  51.7526372  59.7676532  45.6767041
  51.2646372  58.4176532  46.1567041  51.2936372  59.2956532  46.2707041
  21.5606372  59.9716532  41.2677041  21.9346372  60.8186532  41.5107041
  21.7936372  59.3906532  41.9917041  21.6256372  59.9996532  41.3707041
  24.2686372  44.7826532  20.9177041  24.1126372  43.9476532  21.3597041
  23.4476372  45.2636532  21.0187041  24.1646372  44.7446532  20.9757041
   6.4436372  56.3326532  68.0817041   6.9006372  57.1736532  68.1047041
   5.9206372  56.3216532  68.8827041   6.4366372  56.4216532  68.1697041
  49.8426372  11.3536532  72.1497041  50.1476372  10.4466532  72.1577041
  50.1136372  11.7046532  72.9977041  49.9036372  11.2946532  72.2407041
  21.2986372  24.8306532  75.5147041  20.5156372  24.4016532  75.8607041
  22.0246372  24.4136532  75.9787041  21.2926372  24.7406532  75.6017041
  36.0516372  64.2856532  43.2587041  35.6536372  64.2616532  42.3887041
  35.7316372  63.4936532  43.6907041  35.9746372  64.1986532  43.2117041
  33.3306372  11.8886532  58.0317041  32.9396372  12.7606532  57.9737041
  33.6206372  11.6976532  57.1397041  33.3196372  11.9616532  57.9307041
  16.6716372  27.6606532  55.4007041  16.2376372  28.2476532  54.7807041
  15.9916372  27.0356532  55.6537041  16.5526372  27.6566532  55.3617041
  44.7376372  25.2026532  14.2827041  45.4646372  24.5806532  14.2527041
  44.0286372  24.7646532  13.8117041  44.7396372  25.0896532  14.2287041
  45.9986372  34.8116532  22.2597041  45.2886372  35.2676532  22.7117041
  45.5966372  34.0076532  21.9317041  45.8796372  34.7746532  22.2727041
  70.1476372  28.9856532  68.5797041  69.2226372  29.1526532  68.7627041
  70.4456372  28.4526532  69.3167041  70.0806372  28.9466532  68.6777041
  20.7166372  48.2206532  35.2107041  21.4866372  47.8876532  34.7497041
  20.0926372  47.4946532  35.1887041  20.7316372  48.1076532  35.1597041
  60.1626372  31.0386532  14.4447041  59.2326372  30.9136532  14.6347041
  60.3956372  30.2936532  13.8907041  60.0886372  30.9456532  14.4057041
  29.4286372  14.4886532  21.6747041  28.9666372  14.1176532  22.4267041
  29.6316372  13.7336532  21.1227041  29.4006372  14.3686532  21.6957041
   9.3036372  46.9946532  42.6817041   8.5076372  46.9656532  43.2137041
  10.0076372  47.1486532  43.3127041   9.2936372  47.0076532  42.8057041
  25.6286372  12.9876532   9.2587041  24.8566372  13.4906532   9.5187041
  25.4786372  12.7786532   8.3367041  25.5306372  13.0196532   9.1887041
  17.2296372  12.2986532  55.4387041  16.9526372  13.2146532  55.4347041
  17.7216372  12.1936532  54.6247041  17.2526372  12.3856532  55.3517041
  34.6766372  29.8236532  74.8777041  35.0646372  29.9826532  74.0177041
  35.3726372  30.0386532  75.4977041  34.7926372  29.8636532  74.8517041
  51.2936372  72.8876532  42.3047041  51.3186372  71.9436532  42.4587041
  51.3526372  72.9776532  41.3537041  51.3026372  72.7966532  42.2197041
  45.1046372  61.1816532  45.8667041  44.5206372  61.1736532  45.1087041
  45.5736372  60.3486532  45.8167041  45.0926372  61.0926532  45.7807041
  45.2006372  33.7656532  65.8927041  45.3146372  34.6666532  66.1957041
  44.4196372  33.4556532  66.3507041  45.1296372  33.8286532  65.9737041
  15.8006372  25.4536532  59.3907041  16.6276372  25.1406532  59.0247041
  15.8486372  26.4056532  59.3107041  15.8936372  25.5216532  59.3437041
  16.9026372  39.3616532  37.4937041  16.9616372  39.4586532  36.5427041
  17.6486372  39.8586532  37.8307041  16.9886372  39.4246532  37.4277041
  19.4166372  31.7766532  43.7537041  18.6656372  32.3386532  43.9447041
  19.5996372  31.3316532  44.5807041  19.3556372  31.7886532  43.8617041
  49.8486372  68.3026532  51.3667041  50.3066372  68.6026532  52.1517041
  49.7286372  67.3626532  51.5027041  49.8846372  68.2346532  51.4647041
  16.1636372   4.6716532  44.1937041  16.0626372   4.7476532  43.2447041
  15.2766372   4.5136532  44.5177041  16.0586372   4.6636532  44.1267041
  70.8006372  33.8106532  42.0017041  70.2206372  33.8736532  41.2417041
  70.7286372  34.6646532  42.4287041  70.7306372  33.9086532  41.9657041
  18.6696372  26.6306532  45.9747041  19.5466372  26.7516532  46.3387041
  18.1816372  27.4006532  46.2657041  18.7106372  26.7256532  46.0447041
  63.1476372  38.3446532  65.3027041  63.3166372  37.4506532  65.0057041
  63.0216372  38.8456532  64.4967041  63.1526372  38.3026532  65.1857041
  13.3326372  34.7696532  40.5277041  14.2566372  34.9876532  40.4077041
  13.0526372  35.3116532  41.2657041  13.4006372  34.8506532  40.5937041
  30.3726372  36.2566532  52.5877041  30.9536372  36.9256532  52.9477041
  30.9106372  35.4666532  52.5487041  30.4916372  36.2436532  52.6217041
  68.5716372  46.6206532  26.3287041  69.2476372  47.2846532  26.1947041
  68.4886372  46.1876532  25.4797041  68.6346372  46.6456532  26.2237041
  56.5906372  66.0056532  27.7087041  57.1826372  65.8286532  26.9777041
  56.1416372  66.8146532  27.4637041  56.6056372  66.0726532  27.6047041
  65.3876372   8.6336532  40.3467041  65.2846372   9.0886532  41.1837041
  65.9646372   9.2016532  39.8357041  65.4376372   8.7426532  40.3817041
  63.6786372  57.2176532  16.7327041  63.8206372  57.4426532  15.8127041
  62.8766372  57.6836532  16.9707041  63.6076372  57.2916532  16.6597041
  12.9336372  25.0696532  69.9677041  12.7146372  25.9686532  70.2127041
  13.5316372  24.7736532  70.6547041  12.9746372  25.1336532  70.0677041
  69.4436372  43.7396532  22.2537041  70.2106372  43.4356532  22.7407041
  69.1746372  42.9816532  21.7337041  69.4966372  43.6256532  22.2507041
  29.5376372  64.8886532  10.3757041  29.5176372  64.5866532  11.2837041
  29.0856372  64.2026532   9.8847041  29.4876372  64.7826532  10.4197041
  61.0036372  48.2716532  34.4757041  61.2116372  48.2896532  35.4097041
  60.5966372  47.4166532  34.3377041  60.9826372  48.1826532  34.5607041
  38.9716372  59.8196532  64.9647041  38.7536372  60.7506532  65.0027041
  38.9426372  59.6056532  64.0317041  38.9456372  59.8966532  64.8687041
  37.8326372  60.0876532  40.7847041  37.9456372  59.3716532  40.1597041
  38.2866372  59.7906532  41.5737041  37.8926372  59.9796532  40.8027041
  67.3546372   6.6746532  40.0277041  66.8156372   7.4516532  40.1737041
  67.5326372   6.6786532  39.0877041  67.3166372   6.7576532  39.9437041
  71.0266372   7.5286532   9.3167041  71.5856372   6.7736532   9.1297041
  70.3816372   7.1986532   9.9417041  71.0176372   7.4126532   9.3627041
  55.2836372  20.7766532  23.5357041  55.6446372  20.6346532  24.4107041
  54.6366372  20.0786532  23.4267041  55.2526372  20.6866532  23.6177041
  64.3876372  59.2656532  67.4017041  63.8536372  58.8186532  68.0587041
  64.8286372  59.9636532  67.8867041  64.3776372  59.2926532  67.5237041
  67.0366372  10.3256532  38.9437041  67.9096372  10.4966532  38.5907041
  67.0136372  10.8096532  39.7697041  67.1276372  10.3956532  38.9937041
  49.8706372  19.8506532  27.0637041  49.4276372  19.1386532  26.6027041
  49.2776372  20.0786532  27.7797041  49.7606372  19.7996532  27.0907041
  10.4976372  22.2536532  17.8527041  10.5326372  22.9516532  18.5067041
  11.0426372  21.5566532  18.2177041  10.5596372  22.2536532  17.9617041
  40.4116372  45.3126532  60.8387041  40.7906372  45.9526532  60.2357041
  41.0246372  45.2836532  61.5727041  40.5166372  45.3776532  60.8527041
  57.0526372  72.2976532  50.7227041  57.5706372  72.6176532  49.9837041
  56.2906372  71.8816532  50.3197041  57.0266372  72.2876532  50.6007041
  11.4896372  34.2706532  38.2907041  12.1266372  34.6096532  38.9207041
  11.1356372  35.0516532  37.8647041  11.5196372  34.3906532  38.3127041
  16.1296372  46.9246532   8.2667041  15.5316372  46.2326532   7.9847041
  15.6346372  47.4186532   8.9207041  16.0126372  46.9036532   8.3067041
  26.2116372  27.0326532  12.9597041  26.7596372  27.7376532  13.3057041
  25.6586372  27.4586532  12.3047041  26.2116372  27.1536532  12.9267041
  42.8866372  43.2836532  48.1337041  42.0446372  43.7216532  48.2637041
  42.6876372  42.5486532  47.5537041  42.7756372  43.2516532  48.0857041
  23.5056372  19.7066532  47.3497041  23.2056372  20.4526532  46.8317041
  22.7036372  19.3196532  47.7007041  23.3886372  19.7446532  47.3327041
  22.8126372  66.1876532  42.3037041  22.0276372  65.7816532  42.6707041
  23.1056372  66.7976532  42.9807041  22.7596372  66.2096532  42.4157041
  45.6686372  52.6986532  32.5697041  44.8026372  52.4676532  32.9057041
  45.9426372  53.4426532  33.1067041  45.6056372  52.7536532  32.6627041
  71.0236372   7.8046532  36.6727041  71.9316372   8.0296532  36.4717041
  70.6096372   7.6916532  35.8177041  71.0756372   7.8166532  36.5607041
  60.0226372  45.2486532  17.4867041  60.4586372  45.6636532  18.2307041
  60.6006372  45.4216532  16.7437041  60.1306372  45.3116532  17.4867041
   9.9746372  24.6936532  70.3937041  10.7726372  25.0046532  70.8217041
  10.2466372  23.9046532  69.9247041  10.0886372  24.6426532  70.3897041
  73.2646372  46.8476532   4.0097041  73.9806372  47.3866532   3.6737041
  73.4906372  45.9566532   3.7447041  73.3646372  46.8106532   3.9457041
  65.8076372  31.0816532  40.3267041  65.6216372  32.0206532  40.3257041
  66.7296372  31.0196532  40.0787041  65.8856372  31.1756532  40.3007041
  20.9326372  45.7066532  67.4707041  20.8726372  46.5076532  66.9497041
  21.2536372  45.0456532  66.8567041  20.9596372  45.7216532  67.3497041
  51.9236372  71.3646532  67.8067041  52.8496372  71.2256532  68.0037041
  51.9176372  71.7176532  66.9177041  52.0216372  71.3876532  67.7337041
  56.2216372  68.8496532  53.4157041  56.5606372  69.4556532  52.7567041
  56.9576372  68.7066532  54.0107041  56.3366372  68.8996532  53.4087041
  41.4206372  14.6916532  49.9327041  42.1496372  14.3696532  49.4027041
  41.1096372  15.4676532  49.4657041  41.4656372  14.7406532  49.8267041
   9.8186372  55.2346532  47.2267041  10.0456372  56.0866532  47.5997041
  10.1416372  55.2726532  46.3267041   9.8776372  55.3296532  47.1707041
  51.8986372  10.3316532  65.6017041  51.8926372  10.1406532  64.6637041
  50.9776372  10.4576532  65.8257041  51.7996372  10.3246532  65.5257041
  26.0846372  70.0366532  40.1017041  26.4956372  69.1816532  40.2287041
  26.3606372  70.5516532  40.8597041  26.1576372  70.0006532  40.1957041
  45.3576372  72.2856532  40.0617041  44.8636372  72.1126532  39.2607041
  45.6386372  73.1966532  39.9767041  45.3346372  72.3646532  39.9677041
  10.0496372  66.1086532   9.2097041   9.7656372  66.9106532   8.7697041
  10.3036372  66.3946532  10.0877041  10.0456372  66.2246532   9.2567041
  24.3546372  30.7026532  55.7037041  24.9316372  31.3456532  56.1157041
  24.9486372  30.0576532  55.3217041  24.4796372  30.7026532  55.7067041
  74.9406372  19.4016532  60.6037041  75.6556372  19.9456532  60.9327041
  74.1456372  19.8656532  60.8677041  74.9316372  19.5096532  60.6667041
  59.5756372  42.4386532  72.0747041  59.1286372  42.9376532  72.7587041
  59.7286372  41.5786532  72.4667041  59.5436372  42.3996532  72.1887041
  34.3406372  25.6516532  71.9537041  33.9716372  24.8516532  71.5807041
  35.0476372  25.3476532  72.5217041  34.3766372  25.5336532  71.9747041
  51.9216372  37.1996532  53.0727041  52.7626372  37.4526532  52.6927041
  51.8496372  36.2626532  52.8927041  52.0036372  37.1266532  53.0127041
  51.2086372  63.1076532  45.3467041  51.4996372  62.2886532  44.9467041
  50.2726372  63.1506532  45.1537041  51.1396372  63.0246532  45.2837041
   4.9866372  68.4146532  31.4927041   5.6686372  69.0486532  31.7117041
   5.2956372  67.5906532  31.8687041   5.0926372  68.3946532  31.5557041
  67.5796372  42.9886532  31.7607041  68.2076372  42.3156532  31.4977041
  66.9106372  42.9736532  31.0767041  67.5756372  42.9146532  31.6597041
  25.3746372  23.2586532  27.4977041  24.7426372  22.6676532  27.9067041
  25.9676372  22.6796532  27.0177041  25.3706372  23.1336532  27.4907041
   9.7816372  40.2766532  26.5627041   9.8776372  39.4556532  26.0797041
   9.0116372  40.6936532  26.1747041   9.7096372  40.2336532  26.4697041
  41.8906372  27.3296532  57.5067041  41.1436372  26.8876532  57.1047041
  42.6376372  26.7636532  57.3107041  41.8906372  27.2216532  57.4437041
   5.1286372   8.6206532  59.3127041   5.9676372   8.4446532  59.7387041
   4.8316372   7.7636532  59.0067041   5.1866372   8.5106532  59.3257041
  27.7906372  55.2266532  50.8197041  28.1426372  56.1046532  50.9657041
  26.8406372  55.3476532  50.8117041  27.7266372  55.3336532  50.8347041
  59.7216372  16.0716532  19.9807041  59.4566372  15.8276532  20.8677041
  58.9616372  15.8636532  19.4367041  59.6126372  16.0236532  20.0177041
  53.9466372  39.7046532  22.6117041  53.3336372  39.0856532  23.0067041
  54.7886372  39.5026532  23.0207041  53.9716372  39.6176532  22.6977041
  14.0896372  68.5636532   6.9087041  13.6046372  67.7436532   6.8267041
  14.5996372  68.4606532   7.7127041  14.0926372  68.4656532   6.9857041
  39.8426372  66.4136532  11.1827041  38.9776372  66.7086532  10.8977041
  40.4026372  66.5366532  10.4157041  39.8106372  66.4586532  11.0707041
  64.6666372  71.8016532  36.1217041  65.1626372  72.6196532  36.1137041
  64.8886372  71.3796532  35.2917041  64.7436372  71.8436532  36.0317041
  50.5996372  13.7166532  44.1047041  50.0336372  13.9006532  43.3547041
  51.2166372  14.4476532  44.1237041  50.6046372  13.8146532  44.0267041
  23.7506372  47.1506532  30.3987041  23.1676372  47.4146532  29.6867041
  23.8536372  46.2056532  30.2857041  23.6996372  47.0786532  30.3107041
  25.0826372  64.5266532  41.4797041  24.2036372  64.8786532  41.6227041
  25.6396372  65.0226532  42.0797041  25.0486372  64.6176532  41.5597041
   8.4406372  16.2356532  14.4437041   8.6756372  15.3996532  14.0407041
   7.9216372  15.9936532  15.2117041   8.4096372  16.1206532  14.4827041
  45.3356372  39.4926532  56.2217041  44.5756372  38.9446532  56.4127041
  45.0486372  40.0586532  55.5047041  45.2246372  39.4946532  56.1657041
   5.8546372   5.9436532  14.6037041   6.1436372   6.5946532  15.2427041
   6.4806372   6.0206532  13.8837041   5.9526372   6.0206532  14.5957041
  30.2806372  55.8546532  52.6087041  29.6096372  55.4846532  53.1817041
  30.1726372  56.8016532  52.6927041  30.1976372  55.9156532  52.6787041
  65.0396372  23.3316532  56.2447041  65.6096372  23.4596532  57.0027041
  65.3916372  22.5546532  55.8097041  65.1386372  23.2626532  56.2787041
  38.2886372   7.7506532  21.0547041  37.4506372   8.1376532  20.8037041
  38.9386372   8.2346532  20.5447041  38.2686372   7.8436532  20.9737041
  70.3446372   9.8276532  57.5297041  70.5036372   8.9436532  57.8617041
  70.7396372  10.4036532  58.1827041  70.4036372   9.7946532  57.6347041
  18.3356372  13.2836532  52.9657041  17.5546372  13.3026532  52.4117041
  18.9836372  12.8036532  52.4497041  18.3216372  13.2346532  52.8517041
  46.5396372  55.9776532  38.0067041  46.8786372  56.4736532  37.2617041
  46.2046372  55.1676532  37.6227041  46.5396372  55.9436532  37.8867041
  37.2046372  51.1046532  26.7207041  37.5196372  50.2286532  26.4977041
  36.2596372  50.9986532  26.8297041  37.1376372  50.9996532  26.7087041
   3.9316372  54.2906532  44.9757041   4.7776372  54.5816532  45.3157041
   3.8356372  54.7526532  44.1437041   4.0116372  54.3706532  44.9237041
  21.3476372  68.7126532  27.1677041  20.9336372  69.2586532  26.4987041
  20.7396372  68.7376532  27.9067041  21.2386372  68.7736532  27.1747041
  61.8036372  20.9586532   4.4787041  60.9826372  21.2886532   4.8447041
  62.4026372  20.9266532   5.2257041  61.7806372  20.9906532   4.5977041
  65.3036372  17.4376532  45.1597041  65.1016372  18.1436532  44.5457041
  66.0476372  17.7656532  45.6657041  65.3616372  17.5476532  45.1477041
   9.4876372  41.8926532   3.7887041   9.9516372  41.4786532   3.0597041
   9.9066372  41.5356532   4.5717041   9.5816372  41.8106532   3.7947041
  18.4576372  33.8506532  39.7977041  18.2766372  32.9176532  39.6857041
  18.9806372  33.8986532  40.5977041  18.4936372  33.7566532  39.8707041
  21.7366372   6.8076532  48.6357041  22.2376372   6.8586532  47.8217041
  21.9806372   5.9626532  49.0147041  21.8156372   6.7226532  48.5897041
  75.3646372  48.6966532  72.3727041  75.2096372  48.9746532  71.4707041
  74.7056372  49.1666532  72.8847041  75.2776372  48.7766532  72.3317041
  68.0236372  13.7226532  62.6567041  68.0436372  13.5776532  63.6027041
  68.9356372  13.6326532  62.3807041  68.1226372  13.6976532  62.7287041
   8.7076372  24.5876532  42.9457041   8.5196372  23.8406532  42.3787041
   8.9706372  24.1966532  43.7787041   8.7156372  24.4666532  42.9737041
  60.0246372  32.4276532  43.6527041  60.6956372  31.8936532  44.0787041
  59.7676372  33.0656532  44.3177041  60.0686372  32.4386532  43.7687041
  34.5196372  24.5406532   3.5837041  35.2396372  25.0376532   3.1967041
  34.1636372  25.1196532   4.2577041  34.5586372  24.6546532   3.6147041
  36.0416372  64.6726532  12.7807041  35.4666372  65.2996532  13.2197041
  35.4606372  64.1746532  12.2067041  35.9186372  64.6866532  12.7667041
   7.4026372  66.0446532  61.3517041   8.0186372  66.7766532  61.3237041
   7.0876372  65.9616532  60.4507041   7.4346372  66.1136532  61.2527041
  63.8686372   8.0516532  50.4767041  63.9296372   8.1306532  51.4297041
  62.9596372   7.8016532  50.3147041  63.7786372   8.0336532  50.5617041
  57.8916372  21.7206532  68.1617041  58.5636372  21.5466532  67.5027041
  57.1456372  22.0526532  67.6607041  57.8836372  21.7366532  68.0377041
  65.4116372  67.0986532  25.3627041  64.7906372  67.5096532  25.9637041
  65.6706372  66.2886532  25.8017041  65.3726372  67.0566532  25.4737041
  53.6866372  43.8326532  17.5907041  53.1286372  43.4676532  16.9027041
  54.2296372  43.0966532  17.8727041  53.6846372  43.7156532  17.5467041
  73.2876372  57.9566532  16.3737041  73.4916372  58.8336532  16.0497041
  72.3436372  57.9716532  16.5277041  73.2086372  58.0516532  16.3557041
  32.0006372   8.0456532  38.4167041  32.7216372   7.8296532  37.8267041
  31.4196372   8.5986532  37.8937041  32.0156372   8.0816532  38.2977041
  74.9506372  49.5446532  63.5367041  75.2716372  49.8496532  64.3847041
  74.1456372  50.0416532  63.3917041  74.8986372  49.6306532  63.6117041
  53.7736372  36.0166532  42.1497041  53.6396372  36.7626532  41.5657041
  52.9706372  35.9706532  42.6677041  53.6736372  36.0906532  42.1427041
  49.2096372   9.2026532  12.2287041  49.4606372   9.1716532  11.3057041
  49.7066372   9.9386532  12.5877041  49.2896372   9.2776532  12.1687041
  72.3416372  73.8106532  44.4617041  73.2546372  73.8776532  44.1827041
  71.8706372  73.5346532  43.6757041  72.3886372  73.7886532  44.3477041
   6.7676372   4.9256532  37.4347041   7.5336372   5.4606532  37.6427041
   7.1076372   4.0336532  37.3697041   6.8856372   4.8876532  37.4497041
  37.3856372  56.4056532  41.9717041  37.2466372  56.9086532  41.1697041
  36.6136372  55.8436532  42.0397041  37.2886372  56.3996532  41.8937041
  62.3546372   9.4576532  37.7537041  63.2926372   9.6466532  37.7887041
  62.2586372   8.6366532  38.2367041  62.4446372   9.3906532  37.8087041
  45.4086372  68.0016532  13.8727041  44.5566372  67.7316532  13.5307041
  45.3046372  68.9336532  14.0677041  45.3066372  68.0726532  13.8567041
  69.0546372  57.9156532   4.4047041  68.3436372  58.2816532   4.9307041
  69.8046372  57.8946532   4.9977041  69.0586372  57.9526532   4.5237041
  58.5576372   4.3356532  28.1287041  58.5166372   3.6746532  27.4377041
  58.8536372   5.1296532  27.6837041  58.5856372   4.3496532  28.0077041
  44.4786372  37.4976532  52.7757041  43.9536372  37.5836532  51.9807041
  45.1716372  36.8806532  52.5397041  44.4966372  37.4406532  52.6657041
  42.1936372  34.3926532  49.2117041  41.2626372  34.6056532  49.2767041
  42.6416372  35.1786532  49.5247041  42.1426372  34.4986532  49.2517041
  67.7866372  60.5406532  65.4797041  68.3746372  60.0426532  64.9117041
  68.3566372  60.8916532  66.1647041  67.9106372  60.5246532  65.4917041
   9.6916372  49.0516532  32.7317041   8.8076372  48.7186532  32.5747041
   9.6626372  49.3986532  33.6227041   9.5946372  49.0526532  32.8097041
   9.5076372  18.6336532  20.2367041   8.5906372  18.8476532  20.0637041
   9.6456372  18.8946532  21.1477041   9.4246372  18.6846532  20.3157041
  20.0766372  71.0446532  68.7757041  20.3196372  70.1196532  68.7977041
  19.1216372  71.0436532  68.8417041  20.0006372  70.9456532  68.7847041
   8.1396372  38.8066532   9.9327041   7.5176372  39.2086532   9.3257041
   7.5916372  38.3366532  10.5607041   8.0146372  38.7996532   9.9357041
  58.8936372  15.0326532  62.2787041  58.0046372  14.8526532  61.9727041
  59.0016372  14.4696532  63.0457041  58.8106372  14.9526532  62.3277041
   4.1976372  57.4016532  66.3167041   4.6426372  57.2566532  67.1517041
   4.6546372  56.8306532  65.6997041   4.2936372  57.3246532  66.3407041
  57.7246372  39.5886532  45.7517041  57.3516372  40.2736532  46.3057041
  56.9636372  39.1366532  45.3847041  57.6036372  39.6136532  45.7717041
  20.1356372   4.9746532  51.9577041  19.3756372   4.7336532  51.4277041
  19.8586372   4.8126532  52.8597041  20.0246372   4.9316532  51.9967041
  51.7426372  31.3666532  64.6067041  51.7546372  32.3076532  64.4267041
  51.7036372  31.3056532  65.5607041  51.7396372  31.4606532  64.6897041
  70.2316372  52.2206532  58.9067041  70.8146372  52.1416532  59.6617041
  70.7886372  52.5686532  58.2097041  70.3536372  52.2496532  58.9127041
  59.6866372  22.3516532  11.8277041  60.1096372  21.6996532  11.2677041
  60.2646372  23.1136532  11.7857041  59.7936372  22.3636532  11.7637041
  71.4536372  26.3146532  36.1747041  71.4496372  27.2486532  36.3847041
  71.5516372  26.2836532  35.2227041  71.4636372  26.4106532  36.0957041
  51.1916372  54.9816532  67.1067041  51.5976372  54.8206532  66.2557041
  50.2676372  55.1326532  66.9077041  51.1366372  54.9806532  66.9947041
  71.8816372  63.5856532   7.4807041  72.8316372  63.5426532   7.5977041
  71.7636372  64.0616532   6.6587041  71.9706372  63.6316532   7.4057041
  68.2786372  29.3856532  21.3947041  68.3746372  30.2046532  21.8807041
  67.7966372  29.6296532  20.6057041  68.2376372  29.4986532  21.3627041
  14.2726372   3.5166532  19.0107041  13.4986372   2.9546532  19.0447041
  13.9996372   4.3256532  19.4417041  14.1616372   3.5426532  19.0607041
  37.6036372  63.7746532  74.5267041  37.8996372  64.4546532  73.9217041
  36.9836372  63.2536532  74.0167041  37.5686372  63.7916532  74.4077041
  69.8866372  73.5206532  63.8737041  69.4866372  73.5956532  64.7397041
  70.7076372  74.0076532  63.9457041  69.9316372  73.5806532  63.9737041
  12.4456372   6.4306532  29.3687041  13.3106372   6.0266532  29.3027041
  12.2896372   6.8046532  28.5007041  12.5216372   6.4276532  29.2687041
   6.7026372  48.4956532  39.9257041   6.0926372  47.8136532  40.2067041
   6.8916372  48.9906532  40.7237041   6.6576372  48.4756532  40.0407041
  74.4936372  58.5626532  42.5477041  74.0616372  58.9016532  41.7637041
  73.7756372  58.3586532  43.1467041  74.3716372  58.5766532  42.5277041
  20.3436372  54.5416532  23.5507041  19.4656372  54.1666532  23.6227041
  20.6486372  54.6126532  24.4547041  20.2826372  54.5086532  23.6547041
  40.7896372  22.5826532  50.1067041  41.0246372  23.4336532  49.7367041
  41.3836372  22.4726532  50.8497041  40.8786372  22.6616532  50.1467041
  15.2886372  53.3456532  48.1967041  15.3336372  52.4246532  47.9397041
  14.5906372  53.7116532  47.6527041  15.2186372  53.2866532  48.1107041
  28.2476372  58.8076532   4.4667041  27.6996372  59.1276532   5.1847041
  27.8686372  57.9596532   4.2367041  28.1486372  58.7516532   4.5187041
  36.8926372  22.2626532  64.1757041  37.8226372  22.4896532  64.1727041
  36.5116372  22.8196532  64.8547041  36.9506372  22.3466532  64.2477041
  21.9776372  25.1136532  39.4817041  22.8906372  24.8296532  39.5167041
  21.7896372  25.4266532  40.3667041  22.0546372  25.1166532  39.5797041
  48.8496372  46.6976532  27.0207041  48.9166372  46.0366532  27.7097041
  49.7096372  46.6926532  26.5997041  48.9486372  46.6266532  27.0497041
  31.4176372  30.2966532   8.5877041  32.2156372  30.4676532   8.0867041
  30.8356372  29.8576532   7.9677041  31.4406372  30.2676532   8.4687041
  74.4706372  45.3026532   7.6667041  74.9196372  45.8426532   8.3177041
  73.6316372  45.7426532   7.5297041  74.4296372  45.4076532   7.7217041
  60.2266372  22.6656532  17.0097041  59.3076372  22.8566532  17.2017041
  60.2336372  22.4326532  16.0817041  60.1286372  22.6616532  16.9317041
  21.8956372  36.1766532  70.9867041  20.9956372  36.4506532  71.1617041
  22.4356372  36.8296532  71.4307041  21.8566372  36.2756532  71.0527041
  20.0026372  63.8886532  56.1927041  20.4856372  64.4206532  55.5597041
  19.9896372  63.0126532  55.8087041  20.0526372  63.8526532  56.0847041
   8.1486372  59.4466532  28.2087041   9.0056372  59.5486532  27.7947041
   8.3446372  59.1396532  29.0937041   8.2606372  59.4246532  28.2587041
  36.6136372  71.2056532  32.8977041  35.8576372  70.7066532  33.2077041
  36.5716372  71.1376532  31.9437041  36.5286372  71.1446532  32.8287041
  55.9026372  25.3256532  23.6657041  55.6946372  24.9356532  24.5137041
  55.7656372  24.6176532  23.0357041  55.8656372  25.2086532  23.6887041
  71.0486372   5.8736532  46.8267041  71.3586372   6.6696532  46.3937041
  71.2786372   5.1676532  46.2217041  71.1066372   5.8836532  46.7157041
  32.7106372  58.4966532  29.2227041  32.8316372  58.2846532  30.1487041
  33.4096372  58.0186532  28.7747041  32.7986372  58.4226532  29.2737041
  14.4266372  48.8926532  69.1867041  13.8216372  49.4686532  69.6547041
  14.3996372  48.0706532  69.6757041  14.3586372  48.8666532  69.2887041
  67.6256372  62.0476532  11.3217041  67.5836372  61.1556532  10.9757041
  67.3136372  62.5976532  10.6027041  67.5876372  62.0106532  11.2077041
  49.4676372  57.3426532   7.8087041  48.8296372  57.7596532   7.2307041
  49.6196372  57.9846532   8.5027041  49.4166372  57.4556532   7.8217041
  72.6856372  68.5236532  65.1487041  72.8316372  67.8176532  64.5177041
  72.8676372  69.3246532  64.6577041  72.7206372  68.5336532  65.0287041
   9.1996372  71.6416532  48.7757041   8.3686372  71.9026532  49.1727041
   9.8676372  72.0116532  49.3537041   9.1826372  71.7096532  48.8797041
  31.7206372  64.7506532  64.7377041  31.7356372  65.5126532  64.1587041
  32.6036372  64.3856532  64.6757041  31.8166372  64.7936532  64.6697041
  11.8486372  12.2126532  13.5907041  11.7026372  11.2876532  13.3927041
  10.9706372  12.5746532  13.7087041  11.7396372  12.1526532  13.5817041
  17.1216372   9.2376532  53.7207041  17.7786372   9.6536532  53.1627041
  16.2846372   9.4726532  53.3197041  17.1026372   9.3066532  53.6187041
  38.7776372  22.7596532  29.8227041  38.3176372  23.3796532  30.3877041
  38.1586372  22.0396532  29.7027041  38.6626372  22.7486532  29.8697041
  43.8186372  29.0886532  59.4917041  43.0026372  28.8626532  59.9377041
  44.1406372  28.2576532  59.1437041  43.7656372  28.9766532  59.5027041
  65.1636372  23.5486532  30.6327041  64.4536372  24.1536532  30.4167041
  65.9626372  24.0476532  30.4627041  65.1726372  23.6666532  30.5917041
  59.9966372   8.2456532  45.3017041  60.4476372   9.0846532  45.4047041
  60.6116372   7.7026532  44.8097041  60.1106372   8.2776532  45.2607041
  14.3616372  12.9816532  38.3807041  14.7186372  12.4826532  37.6467041
  13.4186372  12.8196532  38.3457041  14.2996372  12.9116532  38.2987041
  50.2236372  44.6176532  60.7717041  50.6456372  45.4066532  61.1117041
  50.0886372  44.8006532  59.8417041  50.2536372  44.7216532  60.7087041
   5.3586372  46.4376532  71.4577041   4.6586372  47.0876532  71.3987041
   5.9536372  46.6596532  70.7417041   5.3476372  46.5306532  71.3747041
  36.7076372  45.7426532  23.8847041  37.2386372  46.4896532  23.6097041
  36.1566372  45.5486532  23.1267041  36.7056372  45.8016532  23.7747041
  71.1896372  69.3076532  14.3867041  71.8776372  69.7896532  14.8457041
  70.5426372  69.9756532  14.1577041  71.1946372  69.4306532  14.4107041
  47.5566372  43.7046532  56.1827041  47.2096372  43.5426532  55.3057041
  46.8626372  44.1906532  56.6287041  47.4456372  43.7396532  56.1367041
  56.6236372   5.2306532  34.3567041  56.5406372   6.1686532  34.5297041
  57.4176372   4.9706532  34.8237041  56.6996372   5.3036532  34.4247041
  51.0466372  39.2936532  66.7127041  50.8896372  38.7136532  67.4577041
  50.2126372  39.7456532  66.5817041  50.9406372  39.2796532  66.7777041
  30.2526372  18.1496532  19.2697041  30.2006372  18.9776532  18.7927041
  29.3396372  17.8946532  19.4067041  30.1496372  18.2106532  19.2337041
  25.6966372  38.1776532  28.8197041  25.2656372  38.9536532  28.4617041
  26.6316372  38.3486532  28.7047041  25.7506372  38.2786532  28.7687041
  43.3866372  59.8526532  27.9417041  43.3466372  60.1566532  28.8487041
  42.7126372  60.3606532  27.4897041  43.3106372  59.9396532  27.9897041
   8.4326372  56.6766532  62.1927041   9.0046372  56.0606532  62.6517041
   8.5856372  57.5156532  62.6277041   8.5106372  56.7006532  62.2877041
  33.5736372   7.6846532  44.5487041  33.9626372   7.0526532  43.9447041
  34.1036372   8.4746532  44.4417041  33.6716372   7.7016532  44.4727041
  66.9236372  12.6306532  23.9027041  66.0076372  12.3886532  24.0397041
  67.4206372  11.8636532  24.1877041  66.8786372  12.5236532  23.9477041
  53.0406372  65.7046532  19.3247041  53.0346372  64.8116532  18.9797041
  53.3936372  65.6156532  20.2107041  53.0776372  65.5996532  19.3827041
  49.9816372  54.9036532  30.9547041  50.9096372  54.7836532  30.7547041
  49.5706372  54.0816532  30.6857041  50.0366372  54.8036532  30.9047041
  57.7946372  46.5316532  62.3157041  58.6946372  46.5076532  61.9907041
  57.2756372  46.8186532  61.5647041  57.8346372  46.5596532  62.2007041
   4.2276372  53.5616532   3.7817041   5.1726372  53.5856532   3.9267041
   3.8806372  54.2516532   4.3457041   4.2906372  53.6376532   3.8567041
  71.6956372  57.5996532  12.5957041  72.4306372  58.2106532  12.6437041
  71.0206372  58.0736532  12.1107041  71.7026372  57.7146532  12.5487041
  20.0266372  27.4086532  22.3627041  20.0136372  27.4686532  21.4077041
  19.1056372  27.3266532  22.6107041  19.9276372  27.4066532  22.2877041
  23.1466372  32.2186532  38.7587041  23.7376372  31.4656532  38.7407041
  23.4106372  32.7486532  38.0067041  23.2376372  32.1946532  38.6767041
  30.8396372  18.1706532   5.1367041  31.1076372  19.0836532   5.0357041
  31.3116372  17.7046532   4.4467041  30.9186372  18.2186532   5.0527041
  23.8786372  41.2346532  31.2547041  24.7836372  41.3986532  30.9877041
  23.8896372  41.3316532  32.2067041  23.9766372  41.2626532  31.3277041
  25.5186372  15.5626532  21.7667041  25.2126372  14.9796532  22.4607041
  24.7626372  15.6606532  21.1867041  25.4046372  15.5106532  21.7787041
  50.0516372  26.4966532  68.1397041  50.2546372  26.2996532  69.0547041
  50.8926372  26.4286532  67.6887041  50.1626372  26.4686532  68.1897041
  71.7396372  28.1306532  15.1287041  71.6796372  28.9876532  15.5507041
  71.6766372  28.3196532  14.1927041  71.7266372  28.2426532  15.0737041
  56.9496372  40.5676532  36.8097041  57.7326372  40.4936532  37.3547041
  57.0236372  39.8466532  36.1847041  57.0406372  40.4826532  36.8007041
  53.6356372  27.5486532  49.3237041  52.7826372  27.2796532  48.9827041
  54.2646372  27.0026532  48.8517041  53.6116372  27.4616532  49.2367041
  44.5126372  54.8436532  22.9607041  44.3796372  53.9736532  23.3377041
  45.2606372  55.1996532  23.4407041  44.5786372  54.7886532  23.0527041
  46.0256372  42.9326532  47.7557041  46.5926372  43.3026532  47.0787041
  46.4736372  42.1336532  48.0317041  46.1336372  42.8866532  47.7127041
  38.4566372  49.3876532  10.3817041  38.2186372  48.4696532  10.5097041
  38.2796372  49.5536532   9.4557041  38.4126372  49.3076532  10.2967041
  45.6276372  69.6976532   8.8437041  46.3856372  69.4566532   8.3127041
  46.0006372  70.1286532   9.6127041  45.7476372  69.7176532   8.8697041
  19.4216372  57.3426532  18.0257041  18.6256372  57.3886532  17.4957041
  20.1146372  57.1336532  17.3987041  19.4106372  57.3256532  17.9027041
  33.0106372  36.6176532  23.4927041  33.7196372  36.6556532  22.8507041
  33.4366372  36.7946532  24.3307041  33.1316372  36.6406532  23.5137041
  53.6206372  30.6636532  19.9807041  53.9746372  31.4946532  20.2967041
  52.6786372  30.8186532  19.9047041  53.5576372  30.7686532  20.0057041
  17.6306372  25.3946532  51.4307041  16.6736372  25.4006532  51.4397041
  17.8626372  24.4876532  51.2317041  17.5536372  25.2976532  51.4107041
  46.4566372  39.5836532  63.4677041  46.9316372  39.1086532  64.1497041
  47.0346372  40.3106532  63.2357041  46.5686372  39.6106532  63.5157041
  45.9926372  72.9116532  75.0957041  46.4526372  73.7236532  75.3107041
  45.8616372  72.4796532  75.9397041  46.0276372  72.9526532  75.2087041
  10.5726372  23.4816532  27.4467041  10.8646372  22.8936532  28.1437041
  11.3186372  23.5366532  26.8507041  10.6826372  23.4256532  27.4577041
  68.5236372   9.2076532  30.8267041  68.5526372  10.1146532  31.1307041
  67.8396372   9.2016532  30.1567041  68.4536372   9.3036532  30.7877041
  32.7436372  55.8306532  17.7457041  32.4766372  56.7076532  18.0207041
  33.6736372  55.9176532  17.5367041  32.8136372  55.9336532  17.7527041
  57.9256372  64.8116532  30.5957041  57.6666372  64.0236532  30.1187041
  57.1856372  65.4106532  30.4887041  57.8196372  64.7916532  30.5337041
  20.9146372  62.4396532  62.3437041  21.2316372  63.3386532  62.4337041
  21.2706372  62.1436532  61.5057041  20.9866372  62.5046532  62.2637041
   5.8476372  55.9196532  64.7997041   6.1096372  55.7616532  63.8927041
   6.5456372  56.4656532  65.1597041   5.9496372  55.9606532  64.7417041
  33.8956372  33.0066532  23.3877041  34.3666372  32.1816532  23.2687041
  33.3326372  33.0746532  22.6167041  33.8856372  32.9256532  23.2927041
   7.6756372  14.0026532  25.0937041   7.4626372  13.0956532  24.8737041
   7.6576372  14.4626532  24.2547041   7.6516372  13.9546532  24.9807041
  70.9146372  24.1616532  11.9217041  69.9666372  24.0526532  11.8407041
  71.0476372  25.1096532  11.9237041  70.8276372  24.2506532  11.9127041
  72.9066372  38.7316532  75.0107041  72.6106372  39.0886532  74.1737041
  73.6516372  38.1746532  74.7827041  72.9546372  38.7096532  74.8967041
  22.6286372  44.3436532  34.3437041  23.2256372  44.7116532  33.6927041
  22.0236372  43.8026532  33.8357041  22.6276372  44.3246532  34.2197041
  73.1206372  70.7836532  73.6287041  73.0476372  70.5786532  74.5607041
  73.4146372  71.6946532  73.6057041  73.1446372  70.8586532  73.7257041
  59.6866372  12.8706532  54.5597041  58.8306372  12.8486532  54.1317041
  60.0926372  13.6776532  54.2417041  59.6386372  12.9546532  54.4807041
  23.1376372  12.5986532  61.9887041  23.7796372  13.2236532  61.6517041
  22.3616372  12.7366532  61.4457041  23.1236372  12.6796532  61.8947041
  30.9076372   7.7126532  55.4567041  31.3566372   8.0556532  56.2297041
  31.2276372   6.8146532  55.3727041  30.9896372   7.6536532  55.5307041
  36.8326372  33.0226532  68.0577041  37.2046372  33.8526532  67.7587041
  36.5956372  33.1816532  68.9717041  36.8466372  33.1286532  68.1237041
  44.5616372  45.3436532  47.3467041  44.3586372  44.9756532  46.4877041
  44.5866372  46.2896532  47.2017041  44.5426372  45.4056532  47.2397041
  58.6966372  59.7026532  52.5337041  58.3576372  60.5166532  52.1607041
  57.9586372  59.0936532  52.4887041  58.5816372  59.7246532  52.4887041
  72.1686372  39.9696532  49.7667041  72.3356372  39.1416532  49.3167041
  72.9746372  40.1466532  50.2507041  72.2726372  39.9006532  49.7697041
  55.1706372  52.3236532   7.3677041  55.9156372  51.8036532   7.0657041
  55.0326372  52.9696532   6.6747041  55.2356372  52.3376532   7.2617041
  51.6606372   9.5156532  39.9237041  51.6926372   8.8326532  39.2547041
  52.3666372   9.2926532  40.5297041  51.7396372   9.4196532  39.9167041
  46.9636372  66.1226532  14.7217041  46.4326372  66.8316532  14.3577041
  47.5856372  66.5626532  15.3007041  46.9726372  66.2456532  14.7447041
  50.2126372  68.7126532  45.4817041  49.2946372  68.4676532  45.3667041
  50.6936372  68.1196532  44.9057041  50.1666372  68.6236532  45.4087041
  42.2216372  16.6536532  45.8117041  42.2236372  17.5496532  45.4747041
  41.9216372  16.1206532  45.0757041  42.1896372  16.6926532  45.6977041
  57.9696372  65.8766532  67.1237041  58.0046372  66.8316532  67.0677041
  57.7766372  65.6976532  68.0437041  57.9526372  65.9596532  67.2157041
  12.4996372  62.9236532  61.2837041  13.2056372  63.3246532  61.7897041
  12.4746372  62.0156532  61.5857041  12.5716372  62.8696532  61.3707041
  12.9436372  22.7816532  64.4807041  12.3906372  23.1156532  63.7737041
  13.0516372  21.8516532  64.2817041  12.8956372  22.7186532  64.3837041
   8.1036372  31.7506532  44.0457041   8.4576372  31.5146532  44.9037041
   7.1616372  31.6036532  44.1267041   8.0406372  31.7096532  44.1457041
  45.9256372  71.9736532   5.7317041  46.6366372  72.2216532   6.3237041
  45.1346372  72.0396532   6.2677041  45.9166372  72.0076532   5.8527041
  17.1806372  29.0256532  46.6957041  17.6276372  29.8616532  46.5577041
  17.4046372  28.7796532  47.5927041  17.2526372  29.0886532  46.7767041
  15.4746372  28.3956532  40.9757041  15.3776372  28.8716532  40.1507041
  16.3676372  28.0516532  40.9497041  15.5596372  28.4096532  40.8847041
  74.4426372  35.2656532  17.4207041  74.1086372  34.8016532  16.6527041
  75.2106372  34.7606532  17.6887041  74.4896372  35.1626532  17.3677041
  34.0946372  27.5316532  32.0557041  33.3136372  28.0436532  31.8467041
  33.8236372  26.6216532  31.9357041  33.9816372  27.4896532  32.0207041
  40.0746372  38.4836532  37.4347041  40.6996372  38.8546532  36.8107041
  40.6196372  38.0286532  38.0767041  40.1996372  38.4746532  37.4367041
  62.2136372  56.5986532  64.7377041  62.0396372  55.6956532  65.0047041
  62.5676372  56.5216532  63.8517041  62.2326372  56.4936532  64.6717041
  28.4816372  13.5786532  46.6307041  28.9076372  12.9666532  46.0297041
  27.6246372  13.7426532  46.2367041  28.4356372  13.5306532  46.5247041
  33.8376372  61.6776532  57.6287041  33.6486372  62.0826532  56.7817041
  34.5126372  61.0276532  57.4377041  33.8896372  61.6516532  57.5177041
  17.0406372  11.2536532  68.1157041  17.0886372  10.6876532  68.8867041
  17.2356372  12.1296532  68.4497041  17.0666372  11.2866532  68.2337041
  36.6476372  40.9176532  63.0677041  37.5596372  41.2016532  63.0177041
  36.6956372  40.0026532  63.3447041  36.7496372  40.8506532  63.0917041
  31.1826372  37.8056532  11.4287041  30.5836372  37.4836532  10.7547041
  31.8006372  37.0866532  11.5627041  31.1846372  37.6946532  11.3707041
  61.8906372  37.2856532  25.6407041  61.7806372  36.4846532  26.1527041
  61.0006372  37.5316532  25.3877041  61.7836372  37.2266532  25.6677041
  43.9306372  14.2236532  53.7477041  44.0196372  14.5336532  52.8467041
  43.0876372  14.5706532  54.0387041  43.8506372  14.2936532  53.6827041
  36.9886372  27.1216532  25.3407041  37.6116372  26.4856532  25.6947041
  37.1966372  27.9376532  25.7957041  37.0776372  27.1406532  25.4277041
  56.7356372  11.9926532  74.6487041  56.9256372  11.4356532  73.8937041
  56.0396372  11.5306532  75.1167041  56.6816372  11.8836532  74.6177041
   7.6476372   8.5506532  49.0487041   7.3766372   8.0866532  48.2567041
   7.1196372   8.1626532  49.7457041   7.5626372   8.4596532  49.0387041
  18.7706372  66.8256532  29.9177041  18.1056372  66.7716532  29.2307041
  19.2596372  66.0066532  29.8417041  18.7516372  66.7326532  29.8367041
  33.6076372  22.3126532  74.0027041  34.1476372  21.8156532  73.3887041
  34.2236372  22.8966532  74.4447041  33.7316372  22.3216532  73.9847041
   7.1726372  11.1526532  24.3647041   8.0186372  10.7146532  24.2757041
   6.8026372  11.1416532  23.4817041   7.2236372  11.1046532  24.2607041
  25.4986372  71.6566532  54.9767041  26.2366372  71.5216532  54.3827041
  25.8616372  72.1716532  55.6967041  25.6156372  71.6976532  54.9897041
   8.0756372  22.7736532  26.1817041   8.9996372  22.8706532  26.4087041
   7.7856372  22.0086532  26.6797041   8.1426372  22.7016532  26.2587041
  41.5756372  44.6126532  24.6637041  40.7446372  44.5206532  25.1297041
  41.3796372  44.3376532  23.7687041  41.4656372  44.5736532  24.6177041
  72.3916372  39.9036532  34.3747041  73.1206372  39.9636532  33.7567041
  71.6746372  40.3716532  33.9457041  72.3926372  39.9596532  34.2627041
  31.6216372  64.3736532  41.0497041  32.1316372  63.5656532  41.1077041
  31.7976372  64.8276532  41.8737041  31.6946372  64.3356532  41.1437041
   9.9516372  54.3106532  21.2037041   9.4786372  54.4906532  20.3917041
  10.0186372  53.3566532  21.2347041   9.9086372  54.2276532  21.1207041
  69.7006372  16.7406532  54.3277041  69.9466372  16.0496532  53.7127041
  68.7776372  16.5726532  54.5187041  69.6276372  16.6486532  54.2827041
  44.6756372  11.3366532  20.9147041  43.7806372  11.1096532  20.6617041
  44.7026372  11.1896532  21.8597041  44.5836372  11.2966532  20.9877041
  41.3096372  19.5706532  29.8617041  41.1046372  18.6376532  29.9337041
  41.0946372  19.7926532  28.9557041  41.2646372  19.4946532  29.7727041
  67.9366372  15.3806532  49.7467041  68.3776372  16.0606532  49.2367041
  68.3006372  14.5596532  49.4157041  68.0226372  15.3656532  49.6567041
  58.0946372  52.5976532  68.8807041  57.3976372  52.4386532  69.5177041
  57.6566372  52.5566532  68.0307041  57.9736372  52.5756532  68.8587041
  21.0156372  27.9286532  62.6007041  21.8466372  28.3766532  62.4467041
  20.8726372  28.0076532  63.5437041  21.0886372  27.9846532  62.6847041
   6.0436372  73.2506532  56.2027041   6.2136372  72.3446532  55.9447041
   5.1476372  73.4186532  55.9117041   5.9666372  73.1716532  56.1437041
  33.6156372  48.2846532  30.5877041  34.5306372  48.0566532  30.7487041
  33.5336372  48.2886532  29.6337041  33.7046372  48.2606532  30.5027041
  15.9546372  43.2166532  71.2467041  15.8736372  43.5596532  70.3567041
  16.0336372  43.9946532  71.7977041  15.9546372  43.3356532  71.2107041
  43.9306372  48.0206532  53.7607041  43.3526372  47.5386532  54.3527041
  43.8026372  48.9396532  53.9967041  43.8556372  48.0676532  53.8487041
  46.4466372  63.6976532  45.9187041  46.6496372  63.7556532  46.8517041
  46.0576372  62.8296532  45.8117041  46.4266372  63.6116532  46.0067041
  28.2916372  57.4416532  66.0127041  27.6336372  56.7486532  66.0727041
  29.1146372  57.0106532  66.2437041  28.3086372  57.3216532  66.0437041
  30.5236372  49.1946532  33.3477041  30.0206372  48.3906532  33.4787041
  29.8996372  49.8996532  33.5237041  30.4036372  49.1836532  33.3807041
  27.4326372  33.1866532  54.7707041  27.9956372  32.4396532  54.5657041
  26.9846372  32.9356532  55.5777041  27.4446372  33.0806532  54.8347041
  43.4196372  35.4306532  59.9077041  42.8986372  34.6346532  60.0077041
  44.3066372  35.1696532  60.1547041  43.4586372  35.3176532  59.9447041
  48.9086372  43.2516532   6.5547041  49.0126372  42.9036532   7.4407041
  48.9596372  44.2016532   6.6637041  48.9256372  43.3156532   6.6617041
  11.7686372   9.9846532  34.2857041  11.1886372   9.4766532  34.8537041
  11.2916372  10.0556532  33.4587041  11.6556372   9.9376532  34.2587041
  14.7506372  15.6046532  37.3327041  13.9866372  15.0686532  37.5447041
  15.4976372  15.0846532  37.6297041  14.7486372  15.4926532  37.3867041
  64.6736372  16.4566532  66.1727041  64.8326372  15.8936532  66.9307041
  64.5546372  15.8486532  65.4437041  64.6776372  16.3316532  66.1757041
  10.3126372  31.8516532  20.0507041  10.4416372  32.7996532  20.0757041
  10.6566372  31.5856532  19.1977041  10.3636372  31.9246532  19.9627041
  11.7926372  20.3656532  21.9957041  12.4416372  19.7086532  21.7457041
  11.0826372  19.8626532  22.3937041  11.7866372  20.2416532  22.0117041
  26.0056372  10.0226532   7.3977041  26.3756372  10.8186532   7.0177041
  26.6256372   9.7736532   8.0837041  26.1116372  10.0806532   7.4307041
   6.7396372   9.2106532  28.1047041   6.3646372   9.3646532  27.2367041
   7.0516372   8.3056532  28.0727041   6.7326372   9.1306532  28.0087041
   6.1246372  29.8286532  18.6427041   6.3916372  30.4286532  19.3397041
   5.3346372  29.4066532  18.9797041   6.0696372  29.8476532  18.7527041
  18.8536372  68.0916532  18.1627041  19.2516372  67.2406532  17.9787041
  17.9986372  68.0536532  17.7357041  18.8046372  67.9966532  18.0977041
   9.3676372  60.6696532  42.6697041   8.9166372  60.7936532  43.5047041
   9.7876372  61.5126532  42.4957041   9.3636372  60.7726532  42.7397041
  57.9186372  18.3326532  51.4747041  56.9996372  18.5846532  51.5707041
  58.2116372  18.7926532  50.6877041  57.8516372  18.4086532  51.4007041
  64.8986372  15.0106532  73.7467041  65.7506372  14.9406532  74.1787041
  64.2636372  14.9506532  74.4607041  64.9216372  14.9966532  73.8697041
  52.3426372   5.8336532  25.4577041  53.1546372   5.5076532  25.8457041
  52.3636372   5.5156532  24.5557041  52.4316372   5.7646532  25.4037041
  52.7276372  15.8276532  58.7077041  52.6046372  15.3266532  59.5137041
  53.6586372  15.7306532  58.5057041  52.8136372  15.7646532  58.7717041
   6.2176372  20.2696532  41.3477041   5.5006372  20.7956532  40.9937041
   5.7846372  19.5986532  41.8757041   6.0946372  20.2546532  41.3657041
  22.2686372  72.5066532  70.2067041  23.1356372  72.5746532  69.8067041
  21.7716372  71.9516532  69.6057041  22.3086372  72.4546532  70.0997041
   9.4026372   8.5886532  72.7957041   9.5386372   8.1896532  73.6547041
   8.6956372   8.0776532  72.4027041   9.3416372   8.4916532  72.8447041
  23.4796372  18.7096532   5.4917041  23.3996372  17.8406532   5.0977041
  23.1796372  19.3106532   4.8107041  23.4386372  18.6806532   5.3777041
  53.8146372  44.5376532  56.0247041  53.6776372  45.4286532  56.3467041
  54.7546372  44.3876532  56.1307041  53.9006372  44.6166532  56.0697041
  23.1906372  31.3256532  53.3547041  23.5536372  30.6606532  52.7697041
  23.6966372  31.2366532  54.1627041  23.2836372  31.2456532  53.3787041
  65.3356372   5.8586532  11.1657041  64.9326372   5.0766532  10.7897041
  65.7366372   6.3046532  10.4197041  65.3356372   5.8226532  11.0457041
  32.3776372  46.9526532  32.9137041  32.3226372  46.1066532  32.4687041
  32.2406372  46.7456532  33.8387041  32.3566372  46.8406532  32.9647041
  67.3806372  72.0166532  34.4687041  67.2186372  72.7916532  35.0067041
  67.4346372  71.2956532  35.0957041  67.3686372  72.0226532  34.5927041
  69.5376372  39.0696532  73.9587041  69.8936372  39.2926532  73.0987041
  69.5336372  39.8976532  74.4377041  69.5746372  39.1816532  73.9177041
  42.1186372  29.8366532  16.4157041  42.9146372  29.3076532  16.3727041
  41.7416372  29.6346532  17.2727041  42.1626372  29.7586532  16.5027041
  31.8186372  10.2196532  36.0387041  31.5566372   9.5546532  35.4027041
  31.0956372  10.8466532  36.0417041  31.7136372  10.2156532  35.9707041
  11.2956372  43.7686532  63.5227041  10.5726372  44.3626532  63.3177041
  11.1966372  43.5856532  64.4567041  11.2076372  43.8126532  63.5997041
  73.1656372  36.4776532  58.0717041  73.2306372  35.8226532  58.7667041
  74.0026372  36.9416532  58.1017041  73.2626372  36.4576532  58.1487041
  74.0616372  46.4476532  11.8807041  73.2586372  46.9596532  11.7847041
  74.3126372  46.5656532  12.7967041  74.0026372  46.5146532  11.9687041
  56.5926372  34.2146532  20.9587041  56.3866372  34.9576532  21.5267041
  56.5876372  33.4566532  21.5437041  56.5696372  34.2136532  21.0817041
  42.4136372   9.3046532  67.1867041  41.6866372   9.1686532  67.7957041
  42.0716372   9.0216532  66.3387041  42.2996372   9.2596532  67.1617041
  39.0436372  59.3646532  32.5467041  39.3156372  60.2446532  32.8077041
  38.5946372  59.4906532  31.7107041  39.0246372  59.4726532  32.4857041
  46.8926372  22.1456532  24.1817041  46.9796372  22.3836532  23.2587041
  47.3666372  21.3176532  24.2617041  46.9526372  22.0826532  24.0917041
  36.5866372  10.2946532  11.3177041  35.7486372  10.2286532  10.8577041
  37.2246372  10.4756532  10.6277041  36.5646372  10.3066532  11.1947041
  52.3436372  19.5206532  69.8897041  51.8916372  19.6636532  70.7217041
  53.2626372  19.4046532  70.1337041  52.3936372  19.5236532  70.0047041
  18.0006372  31.7106532  57.3107041  18.0376372  32.2616532  58.0927041
  17.4136372  30.9936532  57.5497041  17.9426372  31.6926532  57.4197041
  74.5466372  26.5796532  15.7507041  73.8936372  27.2346532  15.9977041
  75.2396372  27.0816532  15.3217041  74.5506372  26.7026532  15.7307041
  15.8086372  51.7166532  68.6557041  15.6326372  50.8696532  68.2457041
  16.5436372  52.0756532  68.1577041  15.8686372  51.6646532  68.5587041
  27.2526372  11.5586532   5.5267041  28.0796372  11.0766532   5.5507041
  27.1276372  11.7736532   4.6027041  27.3276372  11.5306532   5.4307041
  65.1086372  47.9006532  35.2137041  64.4816372  48.4936532  34.8007041
  65.9586372  48.3246532  35.0877041  65.1326372  48.0096532  35.1567041
  64.5566372  25.3186532  62.5037041  65.2836372  25.9216532  62.3507041
  64.9356372  24.6166532  63.0337041  64.6746372  25.3076532  62.5437041
  50.4386372  14.8256532  47.7297041  51.3516372  15.0726532  47.5857041
  50.4386372  13.8696532  47.6847041  50.5356372  14.7496532  47.7097041
  70.9236372  18.0226532  58.3887041  70.6446372  18.6656532  59.0397041
  70.5706372  18.3506532  57.5617041  70.8566372  18.1266532  58.3697041
  64.1376372  27.0626532  30.9127041  63.5206372  27.7866532  31.0197041
  64.6616372  27.0746532  31.7137041  64.1276372  27.1416532  31.0097041
  72.7706372   5.8146532  49.2847041  72.0176372   5.8416532  48.6947041
  73.2496372   5.0276532  49.0257041  72.7416372   5.7336532  49.1947041
  23.1536372  39.6046532  48.4227041  23.7446372  39.3906532  49.1437041
  22.6626372  38.7976532  48.2677041  23.1636372  39.4956532  48.4827041
  65.4966372  73.0566532  32.4737041  65.3856372  72.2586532  31.9567041
  66.2356372  72.8666532  33.0507041  65.5636372  72.9506532  32.4797041
  13.1106372  61.7646532  71.3307041  13.3606372  60.8436532  71.4077041
  12.7606372  61.9906532  72.1927041  13.1006372  61.6906532  71.4307041
  37.0526372  28.4026532  22.2157041  38.0096372  28.4156532  22.2007041
  36.7976372  28.4446532  21.2937041  37.1276372  28.4086532  22.1157041
  57.1656372  71.7486532  21.2117041  57.3496372  71.7636532  20.2727041
  57.2786372  72.6576532  21.4917041  57.1976372  71.8476532  21.1417041
  22.6116372  66.3986532  18.4627041  22.9976372  65.6206532  18.0597041
  23.0566372  67.1326532  18.0387041  22.7006372  66.3936532  18.3737041
  10.5816372  64.0266532  13.2647041  10.6096372  64.9766532  13.1457041
   9.7086372  63.8556532  13.6177041  10.4916372  64.1096532  13.2897041
  39.1886372  58.3876532  19.7467041  39.3946372  57.6336532  20.2987041
  39.9436372  58.4716532  19.1647041  39.2906372  58.3156532  19.7437041
  51.1976372  35.8596532  67.9957041  50.7576372  35.6126532  68.8087041
  52.1026372  35.5726532  68.1157041  51.2466372  35.8026532  68.0947041
  72.2836372   8.1476532  20.3777041  73.1576372   8.4896532  20.1897041
  72.4196372   7.5166532  21.0837041  72.3916372   8.1166532  20.4327041
  20.9406372  51.7276532  73.6547041  20.9296372  52.4936532  73.0807041
  20.8656372  52.0886532  74.5377041  20.9316372  51.8476532  73.6877041
  54.4346372  12.3486532   7.2527041  54.6056372  11.4136532   7.1387041
  55.1906372  12.6716532   7.7437041  54.5336372  12.2836532   7.2927041
  14.9336372  51.6186532  35.4167041  14.9736372  52.3866532  34.8457041
  15.8176372  51.5406532  35.7757041  15.0316372  51.6926532  35.3937041
  13.8056372  44.5716532  14.4547041  14.7296372  44.3376532  14.3697041
  13.5416372  44.8306532  13.5717041  13.8756372  44.5746532  14.3517041
  53.0946372  25.0656532  36.4607041  52.6406372  25.6456532  35.8497041
  53.7846372  25.6096532  36.8407041  53.1196372  25.1856532  36.4357041
  21.7466372  20.6396532  31.3947041  22.6166372  21.0376532  31.4337041
  21.9156372  19.7006532  31.3217041  21.8576372  20.5826532  31.3907041
  17.8236372  62.2746532  62.9487041  17.4736372  61.5316532  62.4577041
  18.7736372  62.1796532  62.8837041  17.8876372  62.1856532  62.8897041
  33.0466372   6.4096532  46.8877041  33.7466372   6.5526532  47.5247041
  33.3976372   6.7496532  46.0647041  33.1586372   6.4616532  46.8677041
  44.6466372  39.3776532  59.7787041  44.8036372  40.3216532  59.7767041
  43.7426372  39.2846532  59.4787041  44.5676372  39.4686532  59.7457041
  58.5286372  56.0656532  53.8907041  58.4496372  55.4956532  54.6547041
  58.5886372  55.4646532  53.1477041  58.5266372  55.9416532  53.8927041
  24.7506372  65.9106532  24.1367041  23.8906372  66.2606532  23.9037041
  24.5936372  64.9806532  24.3027041  24.6416372  65.8486532  24.1297041
   9.2216372  36.0256532  37.4597041   8.6096372  35.4306532  37.0257041
   8.8956372  36.0916532  38.3567041   9.1216372  35.9686532  37.5087041
  51.0576372  28.1766532   6.6737041  51.2776372  27.5106532   6.0217041
  51.5286372  27.9046532   7.4617041  51.1316372  28.0766532   6.6887041
  24.1346372  29.1626532  18.0537041  23.6616372  29.3716532  18.8587041
  25.0156372  29.5096532  18.1957041  24.1786372  29.2216532  18.1547041
  70.3556372  72.0226532  35.8557041  70.0896372  71.5546532  35.0647041
  71.0056372  72.6556532  35.5517041  70.3966372  72.0406532  35.7387041
   8.6126372  56.0106532  22.9017041   8.2076372  56.8576532  23.0897041
   7.8976372  55.4746532  22.5597041   8.4926372  56.0436532  22.8847041
  43.2376372  68.2396532   8.7177041  44.0386372  68.7566532   8.8077041
  42.5356372  68.8416532   8.9627041  43.2486372  68.3586532   8.7537041
  56.4416372  66.5346532  19.8067041  56.9536372  65.8776532  19.3347041
  56.7856372  67.3736532  19.4977041  56.5326372  66.5536532  19.7227041
  30.8036372  47.9016532  30.7707041  30.6466372  47.0986532  30.2737041
  30.5646372  48.6066532  30.1677041  30.7616372  47.8916532  30.6527041
  31.4766372  26.5606532  75.4557041  31.7206372  27.2476532  74.8357041
  30.5416372  26.6946532  75.6077041  31.4026372  26.6476532  75.4057041
  34.2526372  57.7136532  51.2517041  34.3776372  58.6616532  51.2157041
  35.0786372  57.3506532  50.9327041  34.3536372  57.7756532  51.2137041
   8.1576372  46.1156532  15.6007041   8.1226372  45.2056532  15.3027041
   8.7156372  46.5556532  14.9587041   8.2136372  46.0656532  15.5007041
  25.0496372  23.8186532  55.3727041  24.6346372  22.9556532  55.3467041
  24.6326372  24.3066532  54.6627041  24.9606372  23.7786532  55.2947041
  58.0126372  59.7176532  67.7727041  58.6886372  59.0476532  67.6677041
  57.3786372  59.3256532  68.3727041  58.0176372  59.6046532  67.8257041
  12.1296372  54.4946532  52.5147041  11.8606372  54.6536532  51.6097041
  12.9746372  54.0506532  52.4397041  12.1906372  54.4646532  52.4097041
  64.2506372  42.3466532  49.6817041  65.0106372  42.0936532  49.1587041
  63.5926372  41.6786532  49.4867041  64.2616372  42.2486532  49.6047041
   5.5596372  18.0186532   8.0077041   5.7096372  18.9616532   7.9417041
   5.7586372  17.8076532   8.9197041   5.5966372  18.0966532   8.0977041
  49.9836372  65.5766532  51.7277041  49.5536372  65.5456532  52.5817041
  50.8646372  65.2386532  51.8907041  50.0316372  65.5366532  51.8357041
  51.7986372  61.4206532  17.5247041  52.6256372  61.8856532  17.3997041
  51.1256372  62.0806532  17.3597041  51.8146372  61.5406532  17.4937041
   8.2026372  64.1046532   8.9287041   8.8076372  64.8446532   8.9857041
   7.5126372  64.4046532   8.3367041   8.1936372  64.2156532   8.8717041
  28.6926372  30.7596532  56.4987041  29.2426372  30.0036532  56.2937041
  29.2436372  31.5166532  56.3007041  28.8096372  30.7596532  56.4557041
  16.8756372  54.7176532  52.1867041  16.3746372  54.9746532  51.4127041
  17.7906372  54.7836532  51.9137041  16.9196372  54.7516532  52.0747041
  18.8316372  26.1806532   6.1807041  18.6376372  25.7096532   5.3697041
  18.4436372  27.0456532   6.0537041  18.7696372  26.2226532   6.0807041
  38.5436372  64.7016532  42.4947041  37.6556372  64.5806532  42.8327041
  39.0816372  64.8316532  43.2757041  38.5056372  64.7026532  42.6147041
  70.8996372  36.0236532  43.3197041  70.9396372  35.6826532  44.2127041
  70.6386372  36.9386532  43.4247041  70.8766372  36.0856532  43.4267041
  11.3296372  64.3086532  43.3457041  12.0156372  64.8866532  43.0107041
  11.0316372  63.8206532  42.5777041  11.3706372  64.3186532  43.2277041
  68.0786372  44.3126532  24.6507041  68.4826372  43.8736532  25.3987041
  68.5026372  43.9236532  23.8867041  68.1666372  44.2246532  24.6487041
   9.4436372  31.8256532  36.1017041   8.8436372  32.5706532  36.1447041
  10.2116372  32.1636532  35.6397041   9.4616372  31.9406532  36.0567041
  56.0146372  66.9666532  30.6587041  55.7056372  67.4906532  31.3967041
  56.3906372  67.6056532  30.0527041  56.0216372  67.0906532  30.6727041
  38.7676372  16.2936532  68.8767041  38.3396372  15.8336532  69.5987041
  38.0476372  16.5866532  68.3177041  38.6446372  16.2756532  68.8937041
  45.0706372  41.9786532  60.2257041  46.0206372  41.9596532  60.3377041
  44.8266372  42.8876532  60.4027041  45.1456372  42.0736532  60.2567041
  10.0326372  73.6646532  59.0747041   9.1896372  73.8836532  58.6797041
  10.6796372  74.0786532  58.5037041  10.0116372  73.7316532  58.9717041
   7.0026372  34.2676532  26.3627041   7.9326372  34.0676532  26.4667041
   6.6836372  34.3966532  27.2557041   7.0676372  34.2596532  26.4687041
  11.2236372  58.2906532  40.0287041  11.7346372  58.4086532  39.2277041
  10.3566372  58.0256532  39.7217041  11.1856372  58.2746532  39.9107041
  21.4956372  65.5316532  54.6317041  21.6366372  66.2146532  55.2877041
  22.2706372  64.9736532  54.6977041  21.5936372  65.5446532  54.7087041
  51.5206372  36.9236532  34.3007041  50.5986372  37.0836532  34.4997041
  51.9736372  37.0646532  35.1317041  51.4706372  36.9556532  34.4107041
  33.5926372  66.6646532  19.8967041  32.8766372  66.5666532  20.5247041
  33.2146372  67.1736532  19.1807041  33.4756372  66.7086532  19.8877041
  12.6566372  59.0676532  58.1177041  12.9406372  59.9216532  58.4457041
  11.8856372  59.2606532  57.5847041  12.6046372  59.1796532  58.0957041
  27.4526372  12.1086532  14.4317041  27.4596372  12.3096532  15.3677041
  27.7966372  12.8986532  14.0147041  27.4896372  12.2146532  14.4867041
  30.0216372  61.2716532  46.5727041  30.0216372  60.3546532  46.8467041
  29.2486372  61.6466532  46.9937041  29.9396372  61.2136532  46.6467041
  34.2836372  46.1686532  50.4507041  34.9846372  45.5176532  50.4957041
  34.4326372  46.6236532  49.6217041  34.3746372  46.1476532  50.3667041
  11.3176372   7.1916532  66.5297041  11.1846372   8.1166532  66.3237041
  12.1826372   6.9896532  66.1727041  11.3956372   7.2686532  66.4697041
  65.6916372  24.2256532  51.5837041  65.2326372  23.6156532  51.0067041
  66.0006372  23.6826532  52.3087041  65.6756372  24.1026532  51.5997041
  12.7806372  55.4026532  22.5357041  13.0656372  54.6356532  22.0387041
  13.1256372  56.1486532  22.0437041  12.8476372  55.4006532  22.4297041
  55.0566372  28.4316532  20.7187041  54.3996372  27.9866532  21.2547041
  54.6156372  29.2216532  20.4057041  54.9396372  28.4686532  20.7427041
  45.3906372  39.0356532   8.9117041  45.1536372  38.6386532   8.0737041
  46.3436372  38.9526532   8.9547041  45.4676372  38.9846532   8.8267041
  31.8646372  50.5986532  31.0537041  31.0506372  51.0966532  31.1237041
  32.3456372  51.0236532  30.3437041  31.8286372  50.6966532  30.9857041
  60.3846372   5.2016532  34.0477041  60.1616372   6.1116532  33.8487041
  60.7696372   5.2366532  34.9227041  60.4016372   5.3026532  34.1197041
  59.4136372   6.9066532  38.2967041  60.0156372   6.3676532  37.7837041
  59.9056372   7.1266532  39.0877041  59.5306372   6.8726532  38.3267041
  44.5486372  29.6736532  32.4597041  44.8636372  28.8256532  32.1467041
  45.3116372  30.2486532  32.4017041  44.6636372  29.6446532  32.4197041
  29.7346372  65.8356532   6.3707041  29.2396372  65.6436532   5.5747041
  29.1606372  65.5536532   7.0827041  29.6206372  65.7856532   6.3617041
  49.2876372  26.0976532  39.4917041  49.6316372  25.2096532  39.3897041
  49.4276372  26.3036532  40.4157041  49.3396372  26.0246532  39.5787041
   6.5996372  25.1186532   7.5467041   7.3766372  24.8566532   7.0537041
   6.5166372  26.0576532   7.3827041   6.6736372  25.1906532   7.4767041
  13.2216372   7.7466532  43.5987041  13.3296372   7.0066532  43.0007041
  14.1056372   7.9266532  43.9197041  13.3276372   7.6866532  43.5697041
  52.6596372  40.5316532  74.0227041  52.5056372  39.6296532  73.7417041
  52.5586372  41.0516532  73.2257041  52.6326372  40.4906532  73.9077041
  55.9756372  64.7486532  73.9147041  56.8026372  64.3466532  73.6477041
  55.8106372  65.4186532  73.2517041  56.0456372  64.7766532  73.8147041
  34.0566372  59.8556532  10.7827041  33.5196372  59.0636532  10.7917041
  34.2696372  60.0106532  11.7027041  34.0226372  59.7876532  10.8817041
  31.4776372  28.7956532  49.7957041  31.1746372  29.7026532  49.7607041
  32.1056372  28.7806532  50.5187041  31.5126372  28.8906532  49.8687041
  26.7106372  72.1076532  13.4727041  25.8386372  71.7886532  13.7057041
  26.8466372  72.8686532  14.0377041  26.6326372  72.1546532  13.5577041
  59.0626372  45.1976532  44.0547041  59.9696372  45.1946532  43.7497041
  58.9386372  46.0696532  44.4287041  59.1456372  45.2896532  44.0617041
  53.0466372  49.2116532  71.4237041  52.8056372  48.2976532  71.2707041
  52.8646372  49.3546532  72.3527041  53.0016372  49.1296532  71.5067041
  45.8736372  25.7846532  24.8587041  46.2846372  26.6146532  25.1017041
  46.5176372  25.3536532  24.2967041  45.9856372  25.8276532  24.8247041
  24.4506372  62.7716532  19.6117041  24.7236372  61.8626532  19.4877041
  23.5346372  62.7866532  19.3337041  24.3816372  62.6766532  19.5687041
  20.2436372  43.4386532  62.9027041  20.0636372  42.5566532  63.2287041
  21.0186372  43.3366532  62.3507041  20.3066372  43.3336532  62.8787041
  19.6806372  22.7646532   4.2757041  19.4526372  22.1376532   4.9627041
  19.3156372  22.3876532   3.4757041  19.6176372  22.6576532   4.2637041
  10.5866372  45.8156532  74.7147041   9.9796372  46.4536532  75.0917041
  10.0346372  45.0686532  74.4827041  10.4626372  45.8036532  74.7297041
  65.2166372  24.2066532  19.1947041  64.7056372  24.8126532  19.7327041
  64.8106372  23.3526532  19.3447041  65.1186372  24.1806532  19.2687041
   5.3416372  29.7846532  47.0237041   5.1746372  30.0856532  47.9167041
   4.6006372  29.2136532  46.8217041   5.2446372  29.7556532  47.0977041
  34.3796372  54.7936532  67.9107041  35.2176372  55.2356532  68.0477041
  33.9446372  55.3106532  67.2327041  34.4226372  54.8956532  67.8527041
  52.9776372  23.9366532  52.8187041  53.9146372  23.8636532  53.0027041
  52.5526372  23.6866532  53.6387041  53.0326372  23.9026532  52.9257041
  36.8906372  51.6716532  40.1537041  36.1026372  52.1396532  39.8777041
  37.5766372  51.9916532  39.5687041  36.8796372  51.7556532  40.0617041
  36.3866372  49.1176532  66.0827041  36.7656372  48.7466532  65.2857041
  36.8236372  48.6516532  66.7947041  36.4736372  49.0286532  66.0737041
  65.1926372  10.9186532  47.7987041  64.7626372  10.6776532  46.9787041
  64.5026372  10.8536532  48.4597041  65.0736372  10.8856532  47.7817041
  51.0886372  22.8426532  24.5477041  50.2206372  23.2456532  24.5637041
  50.9686372  22.0336532  24.0497041  50.9836372  22.7996532  24.4967041
  17.5316372  68.3676532  72.4187041  17.8806372  69.1606532  72.8237041
  18.2916372  67.7936532  72.3227041  17.6496372  68.3906532  72.4517041
  67.4586372  42.8236532  45.3767041  67.3146372  42.7526532  46.3197041
  68.0276372  43.5876532  45.2777041  67.5036372  42.8976532  45.4667041
  74.1296372  48.6776532  58.0437041  73.3136372  48.4756532  58.5007041
  74.2326372  47.9656532  57.4117041  74.0536372  48.5796532  58.0247041
  70.6196372  19.4316532  14.9087041  71.5466372  19.4876532  15.1407041
  70.3886372  18.5156532  15.0667041  70.6946372  19.3396532  14.9507041
  25.2116372  14.9676532  18.2367041  26.0526372  14.5556532  18.4347041
  24.9336372  14.5626532  17.4157041  25.2716372  14.8806532  18.1707041
  33.0316372  25.2006532  68.6757041  32.5956372  25.1186532  67.8267041
  33.2056372  26.1366532  68.7667041  33.0036372  25.2916532  68.5947041
  33.1316372  23.0656532  54.5967041  32.6836372  22.7126532  53.8277041
  32.6166372  23.8346532  54.8417041  33.0286372  23.1096532  54.5407041
  74.8616372  73.0986532  55.7777041  74.5516372  73.5986532  56.5337041
  74.7976372  72.1846532  56.0527041  74.8216372  73.0546532  55.8877041
  35.5886372  35.0766532  58.7587041  35.2396372  34.4456532  58.1297041
  35.0496372  35.8586532  58.6367041  35.4936372  35.0926532  58.6787041
  30.0146372   8.2916532  18.5537041  29.1676372   8.3956532  18.1207041
  29.9396372   7.4666532  19.0327041  29.9166372   8.2146532  18.5587041
  47.9406372  48.2366532  51.6047041  47.8446372  49.1436532  51.8967041
  48.6916372  47.9056532  52.0977041  48.0106372  48.2986532  51.6887041
  68.8746372  16.9026532  59.9687041  68.6106372  16.1326532  59.4647041
  69.7726372  17.0756532  59.6867041  68.9426372  16.8386532  59.8847041
  47.1796372   9.6666532  49.7417041  47.4916372  10.3046532  49.0997041
  47.5566372   8.8346532  49.4547041  47.2526372   9.6456532  49.6427041
  70.8776372  52.0686532  29.4837041  70.5406372  51.6266532  30.2637041
  70.8206372  51.4096532  28.7917041  70.8356372  51.9506532  29.4937041
  59.6126372  17.0156532  42.6017041  60.1536372  17.6396532  43.0857041
  60.0696372  16.1796532  42.6957041  59.7186372  16.9926532  42.6637041
  51.9666372  14.8516532  66.3357041  51.0956372  14.4546532  66.3457041
  51.8256372  15.7286532  65.9767041  51.8586372  14.9026532  66.2987041
  49.3776372  54.2816532  39.4577041  50.0516372  54.9606532  39.5007041
  48.9936372  54.2686532  40.3337041  49.4086372  54.3526532  39.5557041
   4.1426372  53.7376532  38.0357041   4.3026372  52.8926532  38.4557041
   4.7826372  53.7766532  37.3247041   4.2276372  53.6516532  38.0047041
  33.4766372  62.6006532  64.4537041  34.2536372  62.9386532  64.8977041
  33.1146372  61.9566532  65.0617041  33.5206372  62.5676532  64.5657041
  66.5796372  38.8656532  58.5917041  67.0776372  39.6806532  58.6557041
  65.9996372  38.9976532  57.8417041  66.5716372  38.9666532  58.5187041
  23.9086372  68.4216532  30.9247041  23.0296372  68.2926532  31.2817041
  24.4896372  68.3286532  31.6797041  23.8766372  68.3976532  31.0437041
  18.7346372  60.9956532  52.8557041  19.5356372  60.9526532  52.3337041
  19.0386372  60.9666532  53.7627041  18.8526372  60.9876532  52.8967041
  28.1426372  54.6386532  41.6007041  28.7446372  54.4306532  42.3147041
  28.1766372  55.5926532  41.5277041  28.2106372  54.7176532  41.6687041
  62.5596372  60.9986532  70.0117041  62.2396372  61.5506532  70.7247041
  62.1586372  61.3686532  69.2247041  62.4826372  61.0976532  70.0037041
  35.5706372  20.2456532  39.7867041  34.8346372  19.9256532  40.3077041
  35.2466372  21.0496532  39.3817041  35.4576372  20.2966532  39.7987041
  17.3906372  61.8266532  19.0347041  18.2626372  61.4516532  18.9117041
  17.5496372  62.7566532  19.1967041  17.5006372  61.8856532  19.0387041
  67.2586372  44.6536532   7.2037041  67.2206372  44.4416532   6.2717041
  67.9456372  45.3156532   7.2717041  67.3276372  44.7016532   7.1117041
  60.7816372  17.3346532  40.1257041  60.2596372  17.0046532  40.8567041
  60.2176372  17.2266532  39.3597041  60.6656372  17.2876532  40.1217041
  40.5576372  10.4586532  21.8417041  41.0686372  11.1226532  21.3777041
  39.7326372  10.4106532  21.3597041  40.5246372  10.5246532  21.7407041
  47.7856372  23.9456532  70.4677041  47.8766372  23.1946532  69.8817041
  46.9416372  23.8126532  70.8987041  47.7056372  23.8516532  70.4507041
  72.4356372  72.4246532  60.1887041  73.0976372  72.2696532  60.8627041
  71.6596372  71.9606532  60.5037041  72.4236372  72.3586532  60.2937041
  70.5246372  23.9336532  19.0557041  69.9846372  24.1766532  19.8077041
  70.5726372  24.7306532  18.5287041  70.4716372  24.0446532  19.0797041
  48.7156372  54.9266532   5.2297041  48.3406372  54.5626532   6.0317041
  47.9986372  54.8976532   4.5957041  48.5986372  54.8846532   5.2477041
  57.8686372  21.6756532   8.3927041  57.7206372  22.5696532   8.0827041
  57.5766372  21.6866532   9.3037041  57.8216372  21.7726532   8.4567041
  29.0606372  17.3876532  41.3087041  29.2196372  17.9706532  42.0507041
  29.2716372  16.5146532  41.6407041  29.1006372  17.3566532  41.4227041
   5.7716372  10.1546532  62.6177041   6.2596372   9.6476532  61.9687041
   6.2836372  10.9556532  62.7287041   5.8786372  10.1856532  62.5607041
  25.7236372   4.7736532  69.9637041  25.4816372   5.4286532  70.6187041
  26.3536372   4.2096532  70.4127041  25.7656372   4.7836532  70.0817041
  10.2376372  19.5286532  26.9987041  11.0256372  19.7276532  26.4927041
  10.3406372  20.0266532  27.8087041  10.3326372  19.6026532  27.0307041
   6.9696372  55.0946532  55.6997041   7.4186372  55.6646532  55.0757041
   6.0546372  55.1036532  55.4177041   6.9196372  55.1566532  55.6037041
  35.9876372  45.7676532  26.8057041  36.5526372  46.1296532  27.4887041
  35.1346372  45.6666532  27.2287041  35.9566372  45.7956532  26.9237041
  68.6856372  37.7316532  52.0877041  68.0946372  37.9976532  52.7917041
  68.1646372  37.8226532  51.2897041  68.5676372  37.7696532  52.0777041
  67.9016372  64.0836532  52.1817041  68.0816372  64.5276532  53.0107041
  68.4416372  63.2936532  52.2117041  67.9786372  64.0466532  52.2737041
   3.4016372  42.5386532  44.5277041   3.0536372  42.3646532  45.4027041
   4.3306372  42.3186532  44.5907041   3.4636372  42.4966532  44.6277041
  18.3686372  63.3086532   7.2057041  17.4956372  62.9256532   7.1157041
  18.9466372  62.5576532   7.3347041  18.3366372  63.1876532   7.2097041
  43.0006372  40.9406532  70.7947041  42.7336372  41.3476532  69.9707041
  43.7886372  41.4196532  71.0537041  43.0566372  41.0346532  70.7347041
  31.1106372  60.4226532  42.2887041  30.4276372  60.6216532  42.9287041
  30.6766372  59.8706532  41.6377041  30.9916372  60.3846532  42.2877041
  11.3076372  32.9246532   5.3467041  10.5376372  33.2836532   5.7877041
  11.4086372  33.4666532   4.5637041  11.2366372  33.0206532   5.3107041
  25.8586372  53.0206532   9.3657041  26.1806372  53.2606532   8.4967041
  24.9556372  53.3386532   9.3827041  25.7966372  53.0796532   9.2747041
  14.4046372  24.6376532  28.7507041  14.1266372  23.8496532  28.2837041
  13.6946372  24.8126532  29.3687041  14.2996372  24.5726532  28.7667041
  29.3226372  60.8316532   9.3567041  29.8366372  60.3376532   8.7177041
  29.9416372  61.0276532  10.0607041  29.4436372  60.7996532   9.3637041
  63.3036372  68.5626532  15.2747041  63.8406372  69.1536532  15.8027041
  62.6936372  68.1706532  15.8997041  63.2956372  68.5836532  15.3977041
  22.9896372  20.2706532  16.3257041  23.2996372  21.1486532  16.5467041
  23.1806372  19.7456532  17.1027041  23.0426372  20.3086532  16.4317041
  41.5566372  21.1716532  21.2927041  41.7236372  20.8126532  20.4217041
  40.8256372  21.7776532  21.1657041  41.4956372  21.1986532  21.1857041
  40.8846372  60.9666532  35.9777041  40.2106372  60.3466532  36.2587041
  41.0006372  61.5496532  36.7277041  40.8246372  60.9626532  36.0877041
  52.3366372  47.1056532  75.7697041  52.1766372  46.2376532  75.4007041
  52.9596372  47.5106532  75.1657041  52.3866372  47.0566532  75.6657041
  59.2666372  64.0176532  65.1347041  58.7376372  64.5606532  65.7197041
  60.0886372  63.8866532  65.6087041  59.2976372  64.0616532  65.2477041
  58.2326372  17.8776532  17.1937041  58.5686372  18.4876532  17.8507041
  57.5496372  18.3686532  16.7377041  58.1956372  17.9956532  17.2147041
  54.7826372  49.4396532  63.9827041  54.0986372  48.8436532  63.6787041
  54.7276372  50.1896532  63.3917041  54.7036372  49.4556532  63.8877041
  31.1526372  14.3226532  64.0347041  31.4016372  13.9676532  63.1817041
  31.4026372  15.2456532  63.9927041  31.2056372  14.3836532  63.9397041
  52.2786372  41.2516532  62.3207041  52.7156372  41.1306532  63.1637041
  51.4396372  40.8026532  62.4197041  52.2366372  41.1906532  62.4207041
  74.7646372   6.0456532   6.2327041  73.8426372   6.2796532   6.3447041
  75.2226372   6.5476532   6.9057041  74.7146372   6.1236532   6.3167041
  53.5676372  15.4186532  25.8957041  53.9056372  14.6496532  26.3547041
  53.0666372  15.0596532  25.1627041  53.5496372  15.2986532  25.8667041
  28.0726372  20.4126532  53.7167041  28.7576372  20.0696532  53.1417041
  27.3136372  20.5246532  53.1437041  28.0646372  20.3886532  53.5937041
   8.6306372  37.6616532  43.9077041   9.2886372  37.9296532  43.2677041
   7.9096372  37.3176532  43.3807041   8.6236372  37.6536532  43.7837041
  15.4246372  26.4056532  48.9717041  16.1546372  25.8106532  48.8017041
  14.7806372  26.1926532  48.2957041  15.4336372  26.3196532  48.8807041
  10.5426372  27.4066532  65.7117041  10.1596372  26.7046532  66.2377041
   9.8696372  28.0866532  65.6937041  10.4296372  27.4046532  65.7667041
  21.8726372  29.6376532  45.8937041  22.5366372  29.3606532  45.2617041
  22.3736372  30.0156532  46.6167041  21.9966372  29.6486532  45.9037041
  72.2976372  29.3596532  56.1867041  71.5976372  28.7976532  55.8517041
  72.1336372  29.4096532  57.1287041  72.2056372  29.3046532  56.2517041
  65.6566372  43.8686532   9.1257041  66.2996372  43.9826532   8.4257041
  64.8106372  44.0076532   8.6987041  65.6346372  43.8956532   9.0057041
  40.4786372  61.1556532  44.2497041  40.8996372  61.8786532  43.7837041
  39.5426372  61.2906532  44.1047041  40.4236372  61.2476532  44.1847041
  42.5606372  45.2456532  11.6277041  42.3686372  46.1816532  11.6877041
  43.4886372  45.1766532  11.8547041  42.6396372  45.3376532  11.6587041
  47.5536372  39.2746532  22.0117041  47.6036372  40.1436532  21.6127041
  46.6526372  38.9916532  21.8557041  47.4626372  39.3376532  21.9527041
   4.8726372  24.0506532  42.3017041   4.5286372  24.4296532  41.4927041
   4.2876372  23.3166532  42.4887041   4.7736372  24.0126532  42.2347041
  68.9426372  59.8996532  26.9507041  68.5446372  59.1916532  26.4427041
  68.2376372  60.5346532  27.0697041  68.8256372  59.8916532  26.9087041
   4.2426372  66.6166532  44.6187041   4.1116372  67.3666532  44.0387041
   3.6316372  65.9546532  44.2967041   4.1636372  66.6256532  44.5227041
  14.2626372  53.5026532  33.4787041  13.3906372  53.4626532  33.8717041
  14.2446372  52.8406532  32.7877041  14.1676372  53.4276532  33.4467041
  29.3696372  32.4796532   8.6997041  28.5766372  31.9736532   8.8767041
  30.0666372  31.8246532   8.6587041  29.3596372  32.3556532   8.7147041
   6.4596372  66.1306532  32.0677041   6.7396372  66.1896532  32.9807041
   6.0926372  65.2506532  31.9857041   6.4506372  66.0426532  32.1557041
  14.1456372   4.1406532   7.0187041  13.2906372   4.3586532   7.3897041
  14.3356372   3.2636532   7.3517041  14.0746372   4.0706532   7.0937041
  41.9116372  38.9896532  64.4627041  42.3436372  39.2176532  63.6397041
  41.2066372  39.6316532  64.5487041  41.8826372  39.0826532  64.3847041
  53.2596372  48.1376532   7.0937041  52.5556372  48.1476532   6.4447041
  53.3986372  49.0596532   7.3097041  53.1996372  48.2366532   7.0477041
  42.0216372   5.8726532  71.4597041  42.2756372   5.4766532  72.2937041
  42.8066372   6.3346532  71.1657041  42.1326372   5.8796532  71.5177041
  37.2776372  70.3226532  25.6697041  36.5246372  69.9666532  26.1397041
  37.7446372  70.8436532  26.3227041  37.2476372  70.3396532  25.7887041
  73.2776372  28.7416532  50.0497041  72.3896372  28.8586532  49.7107041
  73.1586372  28.5946532  50.9877041  73.1706372  28.7386532  50.1137041
  69.8226372  38.0786532  39.6117041  68.9796372  37.6906532  39.8457041
  69.7086372  38.3726532  38.7087041  69.7206372  38.0686532  39.5407041
  45.7316372  13.0366532  66.4447041  45.9236372  13.8006532  66.9887041
  45.6086372  12.3226532  67.0707041  45.7396372  13.0416532  66.5697041
   4.4146372  29.2736532  74.8487041   5.1116372  29.9266532  74.9097041
   4.8666372  28.4336532  74.9127041   4.5366372  29.2536532  74.8617041
  40.7006372  62.7356532  54.1317041  41.6396372  62.7376532  53.9437041
  40.5846372  63.4376532  54.7727041  40.7886372  62.8106532  54.1807041
  22.4446372   8.6486532  45.3147041  22.7546372   7.8726532  45.7807041
  23.2006372   9.2356532  45.2977041  22.5586372   8.6286532  45.3627041
  64.9706372  19.3086532  43.2707041  65.8236372  19.7346532  43.3577041
  65.0076372  18.8676532  42.4217041  65.0656372  19.3066532  43.1897041
  23.7456372   4.6626532  74.7907041  24.0246372   4.1156532  74.0557041
  24.3896372   4.4896532  75.4767041  23.8436372   4.5856532  74.7857041
  51.7886372  52.6926532  29.6117041  51.4276372  52.4496532  28.7597041
  52.2586372  53.5106532  29.4487041  51.7996372  52.7536532  29.5037041
   4.7776372  37.1186532  21.7657041   4.6986372  37.2026532  20.8147041
   4.1056372  36.4816532  22.0057041   4.6976372  37.0596532  21.6897041
  62.2386372  73.6426532  53.0397041  63.1906372  73.5406532  53.0157041
  61.9756372  73.2456532  53.8697041  62.3126372  73.5896532  53.1257041
  41.0266372  39.8616532  49.1447041  40.4836372  39.0886532  48.9887041
  41.2996372  40.1426532  48.2707041  40.9976372  39.8096532  49.0347041
  52.1656372  34.3856532  17.8177041  52.1226372  33.8746532  17.0097041
  51.4056372  34.0986532  18.3227041  52.0796372  34.3006532  17.7847041
  31.5246372  21.8996532  48.9517041  31.0236372  21.1346532  49.2357041
  32.4306372  21.6886532  49.1737041  31.5676372  21.7956532  49.0057041
  65.0366372  69.1386532  46.3147041  64.7976372  70.0646532  46.3447041
  65.9866372  69.1326532  46.4337041  65.1126372  69.2366532  46.3307041
  23.9766372  39.6716532  38.2117041  24.4756372  40.1546532  37.5527041
  23.2216372  39.3256532  37.7347041  23.9496372  39.6856532  38.0907041
  60.0996372  67.5086532  58.7807041  60.6196372  67.5906532  57.9817041
  60.7406372  67.3146532  59.4647041  60.2236372  67.4966532  58.7687041
  51.4306372  46.9406532  25.8827041  52.1646372  46.3276532  25.9217041
  51.6466372  47.5266532  25.1557041  51.5316372  46.9376532  25.8087041
  10.8366372  11.5136532  56.1977041   9.9636372  11.7856532  55.9127041
  11.2796372  12.3296532  56.4267041  10.7906372  11.6296532  56.1917041
  56.0516372  62.2646532  40.9087041  55.1966372  62.6946532  40.9017041
  55.9746372  61.5896532  41.5837041  55.9516372  62.2386532  40.9807041
  51.5056372  16.3646532  21.9347041  50.7256372  16.7596532  21.5457041
  52.1286372  16.3006532  21.2107041  51.4886372  16.3996532  21.8157041
  33.0556372  71.9206532  33.3837041  32.2806372  72.2206532  32.9087041
  33.2146372  71.0376532  33.0507041  32.9906372  71.8586532  33.2977041
  39.8956372  10.4566532  73.4757041  40.3356372   9.6616532  73.1747041
  40.6076372  11.0386532  73.7427041  40.0186372  10.4336532  73.4717041
  14.1076372  64.7606532  34.1087041  14.8996372  65.2176532  33.8247041
  14.3686372  64.3046532  34.9087041  14.2206372  64.7606532  34.1637041
  60.8336372  62.7566532  41.5987041  60.8206372  62.3746532  40.7207041
  60.8026372  63.7016532  41.4497041  60.8286372  62.8166532  41.4887041
  35.2976372  42.4756532  23.2127041  34.3746372  42.4206532  22.9637041
  35.5646372  41.5656532  23.3417041  35.2276372  42.3726532  23.1997041
  29.1976372  61.1436532  33.8257041  29.2856372  60.9996532  34.7687041
  29.9936372  61.6146532  33.5807041  29.2916372  61.1786532  33.9007041
  61.1216372   9.3366532  75.4477041  61.8716372   9.6666532  75.9437041
  60.4076372   9.9356532  75.6657041  61.1256372   9.4356532  75.5237041
  72.7236372  52.4946532  62.0087041  72.2956372  53.3506532  61.9947041
  73.0686372  52.3846532  61.1227041  72.7146372  52.5736532  61.9127041
  25.8916372   5.0276532   4.6077041  25.9136372   5.9706532   4.7727041
  25.4776372   4.6586532   5.3877041  25.8506372   5.0886532   4.7087041
  36.7886372  66.1946532  59.1417041  35.9376372  66.4946532  58.8217041
  36.5836372  65.4476532  59.7027041  36.6766372  66.1466532  59.1667041
  65.8286372  36.8666532  21.9537041  65.4776372  36.0986532  22.4037041
  65.4446372  37.6116532  22.4167041  65.7496372  36.8636532  22.0507041
   9.0806372  18.7616532  17.2527041   8.5116372  18.5206532  16.5217041
   8.4896372  18.8276532  18.0037041   8.9566372  18.7426532  17.2557041
  37.6986372  47.6526532   3.5477041  38.6436372  47.6746532   3.6997041
  37.3226372  48.0926532   4.3097041  37.7596372  47.7016532   3.6447041
  31.9506372  35.5136532  19.3177041  31.6336372  35.4376532  18.4177041
  31.2366372  35.9446532  19.7877041  31.8406372  35.5516532  19.2717041
  68.5586372  55.5286532  33.0117041  68.2026372  56.1056532  33.6867041
  69.4816372  55.7756532  32.9487041  68.6196372  55.6166532  33.0767041
   4.5156372   6.8856532   8.5327041   4.9156372   6.0686532   8.8287041
   4.4766372   7.4326532   9.3167041   4.5536372   6.8576532   8.6477041
  69.7286372  19.5426532  30.5927041  68.8796372  19.3836532  30.1817041
  70.0926372  18.6686532  30.7367041  69.6766372  19.4326532  30.5647041
  70.3676372  65.9806532  25.7517041  70.6436372  66.6446532  26.3837041
  69.8776372  66.4686532  25.0907041  70.3446372  66.1036532  25.7487041
   9.1936372   6.7326532  24.4807041   9.9026372   6.4486532  23.9047041
   9.4896372   6.4966532  25.3597041   9.3006372   6.6776532  24.5127041
  29.6486372  10.0846532   5.4137041  30.3446372   9.7316532   5.9667041
  29.4126372   9.3596532   4.8337041  29.6976372   9.9696532   5.4107041
  60.9926372  27.0966532  34.1387041  60.5846372  27.6716532  34.7857041
  61.2786372  26.3346532  34.6417041  60.9796372  27.0766532  34.2617041
  39.1446372  29.3796532  31.5477041  40.0236372  29.0006532  31.5337041
  38.5936372  28.6946532  31.9267041  39.1796372  29.2666532  31.5867041
  56.3026372  34.6766532  25.7817041  56.6176372  34.2106532  26.5557041
  57.0966372  34.8926532  25.2927041  56.4206372  34.6506532  25.8117041
  16.8136372  20.8086532  26.1527041  16.2936372  20.2696532  25.5577041
  16.8056372  20.3286532  26.9807041  16.7576372  20.7006532  26.1777041
  69.0456372  54.4536532  63.4477041  68.4536372  53.8256532  63.8627041
  69.7836372  54.5236532  64.0537041  69.0616372  54.3946532  63.5567041
  29.8806372  49.4736532  20.2917041  30.7486372  49.5766532  19.9017041
  29.3646372  50.1886532  19.9207041  29.9186372  49.5606532  20.2107041
  64.1326372  20.0186532  46.7657041  63.4076372  20.5546532  46.4437041
  64.8976372  20.3376532  46.2877041  64.1366372  20.1096532  46.6797041
  19.3616372  20.5306532  58.0977041  19.8366372  20.8926532  58.8457041
  18.6906372  19.9706532  58.4887041  19.3406372  20.5096532  58.2197041
  60.5706372  64.9616532  52.6677041  61.3876372  64.5396532  52.9347041
  59.8826372  64.3956532  53.0187041  60.5846372  64.8566532  52.7337041
  70.2366372  37.1456532  10.9847041  69.5106372  37.4616532  11.5227041
  70.1616372  36.1926532  11.0157041  70.1506372  37.0776532  11.0447041
  54.7546372  29.6266532  33.9987041  54.3186372  29.2986532  33.2117041
  54.1956372  29.3406532  34.7197041  54.6486372  29.5616532  33.9917041
  69.6336372  62.1666532   7.9367041  69.7656372  61.6566532   8.7367041
  70.4396372  62.6736532   7.8407041  69.7336372  62.1656532   8.0117041
  17.8326372  13.6766532  68.2777041  18.7686372  13.7526532  68.0927041
  17.4046372  14.0416532  67.5027041  17.8866372  13.7236532  68.1757041
  26.9036372  58.6826532  38.6727041  27.1056372  59.4046532  39.2687041
  27.5766372  58.7366532  37.9947041  26.9976372  58.7656532  38.6647041
  56.6746372  26.8296532   8.9277041  56.2036372  27.6416532   9.1157041
  57.3516372  27.0856532   8.3007041  56.6966372  26.9436532   8.8817041
  50.4006372  15.4426532  38.2137041  50.4576372  14.9836532  39.0517041
  51.1016372  16.0936532  38.2487041  50.4816372  15.4626532  38.3067041
  16.2136372  72.8116532  67.7977041  17.1006372  73.1726532  67.8147041
  16.3126372  71.9516532  67.3907041  16.3186372  72.7586532  67.7557041
  36.1926372  23.2246532  23.2127041  35.9996372  24.1566532  23.3147041
  36.9956372  23.0906532  23.7157041  36.2576372  23.3096532  23.2777041
  55.9206372   8.5906532  71.4017041  56.4526372   7.7986532  71.3247041
  55.3356372   8.4156532  72.1377041  55.9156372   8.4876532  71.4717041
  35.1756372  27.4236532   7.8827041  35.3886372  28.3436532   7.7267041
  35.8986372  26.9396532   7.4847041  35.2756372  27.4706532   7.8237041
   5.0136372  71.8206532  75.4897041   4.1056372  71.5556532  75.6347041
   4.9696372  72.4356532  74.7577041   4.9116372  71.8586532  75.4277041
  21.5936372  60.2486532  21.9987041  22.1196372  61.0486532  21.9787041
  20.6906372  60.5536532  21.9047041  21.5536372  60.3666532  21.9867041
  17.6086372  60.3436532  24.9797041  17.0286372  59.7616532  24.4877041
  18.4776372  59.9556532  24.8807041  17.6386372  60.2406532  24.9167041
  48.0226372  25.0476532  48.0787041  48.7406372  24.4146532  48.0777041
  47.5436372  24.8686532  47.2697041  48.0476372  24.9616532  47.9927041
  31.7976372  15.4116532  22.5067041  31.8706372  14.8666532  23.2897041
  30.9526372  15.1726532  22.1257041  31.7156372  15.3286532  22.5497041
  30.0496372  44.3926532  68.3357041  30.7476372  44.2446532  68.9747041
  29.9126372  45.3396532  68.3467041  30.1096372  44.4776532  68.4047041
  34.6796372  29.8326532  30.5417041  34.4096372  29.1046532  31.1017041
  33.8576372  30.2296532  30.2527041  34.5626372  29.7976532  30.5697041
  44.6876372  65.7666532  43.6547041  45.0006372  66.2926532  42.9177041
  45.1526372  66.1186532  44.4137041  44.7706372  65.8606532  43.6567041
  58.5666372  23.9126532  75.9327041  57.6236372  24.0086532  75.7977041
  58.9586372  24.5656532  75.3527041  58.5076372  23.9926532  75.8557041
  14.5356372  51.0406532  16.8607041  14.2846372  50.8396532  15.9597041
  13.7386372  50.8926532  17.3697041  14.4236372  51.0036532  16.8187041
  28.2856372  38.2276532  45.7497041  28.5116372  38.2656532  46.6787041
  27.3286372  38.2396532  45.7347041  28.2076372  38.2326532  45.8467041
  74.8136372  72.8546532  12.8007041  74.9866372  73.7216532  13.1677041
  74.2066372  72.4486532  13.4197041  74.7676372  72.9036532  12.9057041
   8.0356372   9.5986532  21.2487041   8.6456372  10.0016532  21.8657041
   7.1786372   9.9456532  21.4967041   8.0086372   9.6786532  21.3407041
  66.3586372  24.0516532  23.9207041  66.3166372  24.3656532  24.8237041
  67.1276372  23.4816532  23.9007041  66.4366372  24.0236532  24.0147041
  38.4106372  39.2286532  35.4177041  37.7646372  39.9356532  35.4217041
  38.3586372  38.8626532  34.5347041  38.3356372  39.2646532  35.3237041
  66.3326372  62.2666532  73.5377041  65.7526372  62.0636532  72.8037041
  65.7926372  62.7866532  74.1327041  66.2126372  62.3006532  73.5227041
  68.6496372  37.1946532  20.6467041  68.4876372  37.3896532  19.7237041
  69.5996372  37.2626532  20.7427041  68.7336372  37.2226532  20.5587041
  44.2256372  39.9726532  33.6287041  43.7256372  39.9426532  34.4447041
  43.8516372  40.7096532  33.1457041  44.1326372  40.0476532  33.6647041
  55.4416372  68.1776532  66.6957041  54.9006372  68.5856532  66.0197041
  56.3416372  68.3356532  66.4107041  55.4796372  68.2376532  66.5927041
  25.1656372  34.1066532  53.6367041  24.7066372  34.5566532  54.3457041
  25.8746372  33.6336532  54.0727041  25.1926372  34.1046532  53.7587041
  40.0046372  25.8266532  74.1387041  39.3416372  25.8216532  74.8297041
  40.5916372  26.5436532  74.3767041  39.9966372  25.9026532  74.2377041
  59.1606372  14.1316532  15.9077041  59.3376372  13.9526532  16.8317041
  59.3776372  15.0576532  15.7977041  59.2026372  14.2116532  15.9947041
  21.7966372  71.0706532  61.8827041  21.0766372  70.9496532  62.5007041
  22.5606372  71.2356532  62.4347041  21.8016372  71.0756532  62.0077041
  64.1306372  64.2306532  12.0617041  64.2666372  63.4126532  12.5377041
  63.3326372  64.5996532  12.4407041  64.0596372  64.1826532  12.1527041
  41.9496372  36.9596532  39.1037041  42.2766372  36.1166532  38.7867041
  41.5746372  36.7636532  39.9617041  41.9446372  36.8486532  39.1617041
  12.2986372  61.2216532  39.9017041  12.1686372  60.4176532  40.4057041
  13.0486372  61.6456532  40.3177041  12.3646372  61.1806532  39.9997041
  17.1356372  12.9466532  61.0737041  17.5026372  13.0836532  61.9477041
  16.1906372  13.0416532  61.1937041  17.0746372  12.9716532  61.1797041
  39.7326372   6.8886532  35.4287041  40.2396372   6.2206532  34.9687041
  39.0996372   6.3936532  35.9487041  39.7196372   6.7646532  35.4357041
  56.8046372  51.1016532  73.5947041  56.8916372  52.0136532  73.3167041
  56.2776372  50.6916532  72.9097041  56.7576372  51.1556532  73.4927041
  18.8426372  33.0896532  74.8887041  18.2616372  33.7086532  75.3317041
  19.1066372  32.4756532  75.5737041  18.8086372  33.0906532  75.0087041
  28.0276372  25.4486532  67.6657041  28.4956372  25.9856532  68.3057041
  27.1296372  25.7786532  67.6867041  27.9816372  25.5406532  67.7357041
  63.5606372   8.4316532  13.8667041  63.1016372   7.5916532  13.8487041
  64.0846372   8.4356532  13.0657041  63.5676372   8.3426532  13.7797041
  27.0546372  65.3616532  39.6307041  27.6826372  64.7146532  39.9517041
  26.3936372  65.4156532  40.3217041  27.0506372  65.2986532  39.7387041
  28.3666372  50.9636532  69.5667041  27.6776372  50.3956532  69.2207041
  28.9056372  51.1756532  68.8047041  28.3506372  50.9256532  69.4487041
  12.2966372  58.8686532  44.9417041  12.9276372  58.1636532  45.0897041
  12.5426372  59.2356532  44.0927041  12.3896372  58.8326532  44.8667041
  26.5876372  13.6096532  70.8167041  26.2806372  13.7676532  69.9237041
  25.7876372  13.5656532  71.3407041  26.4696372  13.6216532  70.7767041
  12.3166372  30.6106532  61.1687041  13.0636372  30.8946532  61.6947041
  12.3136372  29.6566532  61.2527041  12.3956372  30.5396532  61.2337041
   3.5796372  14.5386532  16.1187041   4.2856372  13.8926532  16.1157041
   3.4216372  14.7176532  17.0457041   3.6376372  14.4886532  16.2167041
  30.8036372   8.9456532  68.5667041  30.7356372   9.3446532  69.4337041
  31.5776372   9.3506532  68.1767041  30.8786372   9.0306532  68.6177041
  11.8376372  19.8526532  75.0777041  12.5016372  19.5736532  74.4467041
  11.0366372  19.4146532  74.7907041  11.8236372  19.7756532  74.9797041
   6.7786372  21.5826532  10.2797041   6.9766372  21.4026532  11.1987041
   6.9696372  22.5136532  10.1717041   6.8196372  21.6626532  10.3667041
  20.1976372  31.2586532  17.2467041  21.0416372  31.0186532  16.8647041
  20.4146372  31.8996532  17.9237041  20.3106372  31.3016532  17.2777041
  18.0586372  41.6106532  72.1557041  17.4226372  41.9586532  71.5317041
  18.3836372  42.3806532  72.6217041  18.0256372  41.7296532  72.1387041
  36.1016372  64.5856532  34.2647041  36.4116372  65.4906532  34.2517041
  35.4626372  64.5606532  34.9777041  36.0666372  64.6796532  34.3397041
   7.0766372  26.5376532  52.3537041   7.9896372  26.4066532  52.0987041
   6.8346372  27.3746532  51.9577041   7.1476372  26.6126532  52.2847041
  25.6396372  29.1356532  65.9507041  25.6686372  29.0496532  64.9977041
  24.9316372  29.7586532  66.1137041  25.5676372  29.1926532  65.8667041
   5.8766372  62.7116532  70.6987041   5.6076372  63.4036532  71.3037041
   6.0936372  63.1726532  69.8887041   5.8706372  62.8346532  70.6767041
  53.6696372  45.9366532  68.0557041  53.2266372  46.5406532  67.4607041
  54.0966372  45.3016532  67.4797041  53.6676372  45.9336532  67.9307041
  12.3326372  24.2946532  38.4647041  13.1546372  23.8826532  38.7337041
  11.8366372  24.3936532  39.2777041  12.3676372  24.2606532  38.5807041
  35.8116372  35.0966532  23.7747041  35.0746372  34.5086532  23.9397041
  36.4116372  34.5836532  23.2337041  35.7966372  34.9796532  23.7347041
  16.9076372  55.2456532  27.9097041  17.7286372  54.7696532  28.0307041
  16.5746372  54.9376532  27.0667041  16.9596372  55.1616532  27.8327041
  49.6106372  48.4726532  57.3357041  48.7186372  48.4586532  56.9887041
  50.1696372  48.4126532  56.5617041  49.5756372  48.4646532  57.2167041
  25.2356372  68.4286532  61.8487041  26.0706372  68.1126532  61.5047041
  25.4746372  69.1486532  62.4327041  25.3506372  68.4716532  61.8747041
  64.1486372  43.4426532  18.6707041  64.6256372  42.6226532  18.7997041
  63.5146372  43.2446532  17.9817041  64.1316372  43.3336532  18.6107041
  28.3846372  21.2836532  14.7027041  28.6236372  20.9556532  13.8367041
  28.0666372  20.5126532  15.1717041  28.3756372  21.1666532  14.6607041
  12.0586372  15.0676532  50.7727041  11.5896372  15.8696532  50.5447041
  12.2136372  14.6336532  49.9337041  12.0246372  15.1066532  50.6597041
  73.2696372  62.8836532  17.3177041  73.2126372  62.7876532  16.3677041
  73.1596372  63.8226532  17.4707041  73.2516372  62.9736532  17.2327041
   7.1066372  34.0906532  43.0177041   6.4956372  33.6736532  42.4107041
   7.4046372  33.3796532  43.5847041   7.0736372  33.9706532  43.0137041
  14.3916372  66.8306532  46.6337041  14.7886372  67.0946532  47.4637041
  13.4596372  66.7436532  46.8317041  14.3346372  66.8496532  46.7437041
  39.4446372  40.1376532  26.8937041  40.2016372  40.5356532  26.4627041
  39.6206372  39.1976532  26.8677041  39.5436372  40.0796532  26.8447041
  68.6646372  34.3246532  23.8617041  68.6466372  35.2756532  23.7597041
  67.8426372  34.0266532  23.4727041  68.5756372  34.3936532  23.8087041
   8.0286372  51.6926532  15.1257041   7.9586372  52.5846532  14.7847041
   7.2966372  51.6116532  15.7367041   7.9426372  51.7796532  15.1547041
  70.4876372  66.3016532  44.4817041  70.9746372  67.1246532  44.5117041
  69.5806372  66.5656532  44.3257041  70.4426372  66.4176532  44.4677041
  10.9286372  49.8796532   6.0837041  11.3426372  49.0436532   6.2967041
   9.9966372  49.6736532   6.0097041  10.8736372  49.7686532   6.0987041
  13.3456372  66.6686532  22.5117041  13.9606372  66.7676532  23.2377041
  13.6806372  65.9226532  22.0137041  13.4466372  66.5996532  22.5357041
  74.2106372  68.8236532  14.8237041  73.6626372  68.2816532  14.2557041
  75.0556372  68.3736532  14.8407041  74.2426372  68.7176532  14.7647041
   4.5276372  67.2436532  68.8347041   5.1116372  66.5276532  68.5827041
   4.8416372  67.9966532  68.3337041   4.6236372  67.2476532  68.7547041
  63.2146372  21.3986532  43.1277041  62.9616372  21.2726532  44.0427041
  63.7126372  20.6116532  42.9067041  63.2406372  21.3016532  43.2017041
  30.2566372  36.5696532  27.5497041  29.6496372  37.2746532  27.7747041
  30.5536372  36.7826532  26.6647041  30.2236372  36.6676532  27.4787041
  70.6106372  35.3296532  64.0677041  69.8726372  34.7866532  64.3457041
  71.3826372  34.7926532  64.2437041  70.6136372  35.2136532  64.1157041
  59.2316372  44.8266532  54.9537041  59.8276372  45.0206532  54.2297041
  58.4006372  45.2236532  54.6927041  59.2066372  44.8896532  54.8487041
  37.5956372  32.5946532  22.9377041  36.9676372  31.8856532  22.7997041
  38.2756372  32.4436532  22.2817041  37.6016372  32.5026532  22.8527041
  53.2866372  44.9686532  26.1797041  52.8826372  44.3556532  25.5657041
  52.8296372  44.8146532  27.0067041  53.1946372  44.8866532  26.2017041
  64.8716372   4.6846532  21.2967041  65.5696372   5.3116532  21.1067041
  64.3446372   4.6636532  20.4987041  64.8896372   4.7496532  21.1917041
  34.1746372  32.2726532  58.6387041  33.7406372  32.5726532  57.8397041
  33.8066372  31.4036532  58.8007041  34.0886372  32.2126532  58.5707041
  29.1876372  73.3926532  36.2397041  29.1216372  72.5916532  36.7597041
  29.2326372  73.0876532  35.3337041  29.1856372  73.2746532  36.1987041
  63.7096372  64.9526532  52.1377041  63.4646372  64.1346532  51.7047041
  63.9046372  65.5546532  51.4197041  63.7046372  64.9296532  52.0147041
  46.5236372   5.8306532  45.3227041  46.7756372   6.6676532  44.9317041
  47.3476372   5.4556532  45.6357041  46.6386372   5.8796532  45.3147041
  52.8576372  43.2086532  60.1557041  52.7476372  42.3996532  60.6547041
  52.2506372  43.8256532  60.5637041  52.7816372  43.1886532  60.2527041
  36.2626372  54.2476532  71.0697041  36.8066372  54.4106532  70.2987041
  35.6786372  53.5376532  70.8047041  36.2586372  54.1896532  70.9587041
  68.0306372  52.2086532  20.0867041  68.8366372  52.0056532  19.6117041
  68.2816372  52.1726532  21.0097041  68.1436372  52.1836532  20.1347041
  62.3396372  14.2666532   9.1457041  61.8126372  14.1606532   8.3537041
  61.7006372  14.4496532   9.8357041  62.2146372  14.2746532   9.1347041
  63.3016372  70.1156532  19.2597041  64.0336372  70.1706532  19.8737041
  63.3546372  69.2286532  18.9027041  63.3856372  70.0266532  19.2867041
  26.3166372  59.3416532   6.6807041  26.0126372  60.1416532   6.2517041
  25.5386372  58.9966532   7.1207041  26.2006372  59.3896532   6.6817041
  72.9366372  16.0166532  38.3177041  72.4756372  15.3116532  37.8637041
  73.1516372  16.6456532  37.6287041  72.9106372  16.0076532  38.1957041
  34.2526372  35.3326532  52.3487041  33.5666372  35.9926532  52.2507041
  34.4246372  35.0306532  51.4567041  34.1976372  35.3706532  52.2427041
  27.0586372   9.8596532  32.6327041  27.5766372  10.5776532  32.9967041
  26.1526372  10.0896532  32.8357041  27.0176372   9.9606532  32.6927041
  37.7476372  15.8836532  12.5617041  37.2626372  15.9146532  13.3867041
  38.5406372  16.3936532  12.7307041  37.7806372  15.9406532  12.6677041
  73.7796372  34.0876532  70.5827041  73.1796372  33.3416532  70.5947041
  74.0076372  34.1966532  69.6597041  73.7406372  34.0196532  70.4857041
   5.3026372  46.3576532  49.0827041   4.9196372  47.2346532  49.1087041
   6.2166372  46.5026532  48.8387041   5.3586372  46.4666532  49.0587041
  26.4936372  65.3736532  26.5847041  25.7506372  64.9846532  27.0477041
  26.0956372  65.8766532  25.8737041  26.3716372  65.3856532  26.5587041
  18.2436372  25.7846532  10.1187041  19.0246372  26.3306532  10.2107041
  17.6146372  26.3426532   9.6617041  18.2596372  25.9026532  10.0797041
  67.5906372  73.1006532  59.2147041  67.5706372  73.4136532  60.1187041
  68.5016372  73.2086532  58.9437041  67.6856372  73.1456532  59.2827041
  66.9716372  39.9856532   5.0417041  67.0016372  39.2326532   5.6327041
  66.9956372  40.7466532   5.6227041  66.9776372  39.9866532   5.1667041
  63.0226372  15.1776532  49.8417041  63.9196372  15.4556532  50.0247041
  62.6216372  15.0766532  50.7047041  63.0756372  15.1966532  49.9527041
  37.1946372  53.1476532   5.2697041  36.4276372  53.5166532   4.8337041
  37.9066372  53.2636532   4.6407041  37.1896372  53.1996532   5.1567041
  10.8676372  51.4896532  27.2027041  11.0216372  50.5706532  26.9847041
  10.2026372  51.7756532  26.5767041  10.8126372  51.4226532  27.1127041
  29.1336372  66.2166532  48.3927041  29.9036372  66.4516532  47.8757041
  28.6156372  65.6586532  47.8117041  29.1606372  66.1816532  48.2757041
  43.4376372  64.2546532  40.4047041  43.2686372  65.0626532  40.8897041
  43.1076372  64.4296532  39.5237041  43.3846372  64.3596532  40.3627041
  14.0076372  61.7556532  21.5797041  14.3706372  62.5646532  21.9417041
  14.7746372  61.2426532  21.3237041  14.1286372  61.7876532  21.5907041
  57.9206372  62.7556532  67.5827041  58.5586372  62.7356532  68.2957041
  57.8506372  61.8436532  67.2987041  57.9806372  62.6556532  67.6287041
  67.6916372  26.7596532  21.9747041  67.8066372  27.6406532  21.6197041
  66.7776372  26.7316532  22.2567041  67.6066372  26.8506532  21.9677041
  23.5506372  54.5156532   9.6757041  23.4756372  54.2666532  10.5967041
  22.6806372  54.3496532   9.3117041  23.4496372  54.4716532   9.7347041
  72.2366372  37.2326532  34.0987041  72.8266372  36.9086532  34.7787041
  72.2986372  38.1856532  34.1627041  72.3056372  37.2996532  34.1787041
  45.4616372  51.9706532  12.6307041  44.5226372  51.8046532  12.5577041
  45.5256372  52.9036532  12.8367041  45.3686372  52.0526532  12.6457041
  38.2086372   6.6406532  66.0347041  38.8176372   6.6336532  66.7727041
  37.5846372   5.9426532  66.2327041  38.2066372   6.5656532  66.1347041
  73.3566372  26.2236532  57.3687041  73.7966372  26.9126532  57.8667041
  72.5566372  26.6366532  57.0437041  73.3186372  26.3406532  57.3877041
  11.6416372   7.4216532  47.9867041  11.3886372   7.9886532  48.7157041
  12.5966372   7.4806532  47.9577041  11.7166372   7.4886532  48.0617041
  40.0346372  47.8616532  64.9937041  39.1556372  47.8776532  64.6147041
  40.1716372  46.9486532  65.2447041  39.9556372  47.7666532  64.9807041
  34.6656372  57.6656532  53.9017041  34.3136372  57.5776532  53.0157041
  35.4856372  58.1456532  53.7867041  34.7156372  57.7076532  53.7947041
  13.1596372  14.3316532  12.2207041  12.6906372  14.6596532  11.4527041
  12.5326372  13.7516532  12.6527041  13.0426372  14.3046532  12.1847041
  24.3496372  27.2426532  40.8337041  24.2536372  28.1916532  40.7517041
  23.6496372  26.9816532  41.4327041  24.2646372  27.3156532  40.8887041
  73.9156372  66.3226532  64.1527041  73.6946372  66.0146532  63.2737041
  74.5106372  67.0576532  64.0077041  73.9556372  66.3676532  64.0437041
  31.4106372  63.8476532  12.6697041  31.6816372  64.1716532  13.5287041
  30.4556372  63.7966532  12.7237041  31.3376372  63.8766532  12.7667041
  40.7526372   7.8506532   9.8997041  39.8886372   8.0166532  10.2767041
  41.1656372   8.7136532   9.8557041  40.7046372   7.9606532   9.9347041
  13.2286372  21.9766532  48.2227041  14.0756372  22.4216532  48.2327041
  12.5976372  22.6576532  48.4567041  13.2516372  22.0966532  48.2487041
  10.0626372  33.5806532  26.7257041  10.0406372  33.3996532  27.6657041
  10.3566372  32.7596532  26.3307041  10.0916372  33.4736532  26.7837041
  30.0086372  42.7486532   8.6677041  29.0666372  42.6806532   8.5157041
  30.1576372  43.6796532   8.8317041  29.9246372  42.8406532   8.6697041
  73.8236372  51.3266532   5.8837041  73.5516372  50.4196532   5.7417041
  74.6976372  51.2576532   6.2677041  73.8876372  51.2226532   5.9097041
  70.2706372  53.3846532  13.8887041  70.0506372  52.4836532  14.1257041
  71.2256372  53.4226532  13.9497041  70.3496372  53.2926532  13.9197041
   5.0906372  17.8666532  16.7237041   5.6626372  17.4166532  17.3467041
   5.1796372  17.3656532  15.9127041   5.1616372  17.7646532  16.7037041
  64.2646372  26.7256532  15.4177041  64.5676372  26.1286532  16.1007041
  64.6326372  27.5756532  15.6607041  64.3356372  26.7526532  15.5167041
   6.1746372  39.3926532   8.0827041   6.2666372  38.6336532   7.5067041
   5.9436372  40.1126532   7.4967041   6.1596372  39.3886532   7.9587041
  73.3636372  23.4186532  26.2587041  73.3226372  22.7606532  25.5647041
  73.1046372  24.2346532  25.8317041  73.3316372  23.4356532  26.1397041
  36.0226372  23.8756532  41.4787041  35.9836372  23.7496532  42.4267041
  35.1146372  23.7916532  41.1877041  35.9216372  23.8536532  41.5487041
  25.8776372  58.8236532  44.7467041  25.3636372  58.5096532  44.0037041
  26.7816372  58.5996532  44.5247041  25.9196372  58.7666532  44.6437041
   8.9906372  59.8116532   6.0137041   8.4626372  60.5776532   5.7897041
   9.8916372  60.0796532   5.8357041   9.0306372  59.9216532   5.9707041
  56.6326372  12.4706532  66.0107041  56.8496372  13.0616532  66.7317041
  55.6806372  12.5306532  65.9297041  56.5546372  12.5396532  66.0797041
  13.8936372  60.4366532  32.2747041  13.1926372  61.0846532  32.2107041
  14.2596372  60.5646532  33.1497041  13.8586372  60.5196532  32.3607041
  14.2966372  53.1276532  13.2667041  15.1326372  53.5496532  13.4647041
  14.2546372  53.1166532  12.3107041  14.3806372  53.1716532  13.1857041
  63.2416372  53.3476532  70.4007041  63.5146372  53.7516532  71.2247041
  63.4246372  52.4156532  70.5197041  63.2906372  53.2916532  70.5017041
  65.7296372  63.4416532  30.7987041  66.4286372  62.7876532  30.7797041
  65.5246372  63.6006532  29.8767041  65.7826372  63.3886532  30.6987041
  15.1586372  49.0856532   6.7157041  14.8276372  48.8776532   5.8417041
  15.3956372  48.2376532   7.0907041  15.1486372  48.9726532   6.6627041
  10.5666372  39.2076532  61.0917041   9.7366372  39.1196532  60.6217041
  10.3586372  39.7646532  61.8417041  10.4556372  39.2576532  61.1217041
  66.5076372  14.9436532  34.7697041  67.2996372  15.3076532  34.3757041
  66.7486372  14.0486532  35.0097041  66.6176372  14.8866532  34.7527041
  14.6826372   7.5956532  17.4217041  15.5896372   7.8636532  17.2717041
  14.3606372   7.3456532  16.5557041  14.7446372   7.5976532  17.3137041
  50.6966372  56.6246532  45.9337041  49.7716372  56.7536532  45.7237041
  50.7246372  55.7776532  46.3797041  50.6016372  56.5476532  45.9587041
  71.3066372  22.1996532  29.1887041  70.3756372  22.2536532  29.4017041
  71.6536372  23.0636532  29.4097041  71.2446372  22.2976532  29.2347041
   8.0596372  50.4776532  28.1567041   7.1726372  50.1296532  28.0657041
   8.0956372  51.2056532  27.5367041   7.9686372  50.5186532  28.0817041
  38.8556372  24.1356532  41.8427041  39.3586372  23.4536532  42.2877041
  39.3366372  24.9436532  42.0227041  38.9606372  24.1496532  41.9087041
  28.0606372  17.5326532  46.5557041  28.9766372  17.7586532  46.7167041
  28.0996372  16.7476532  46.0107041  28.1626372  17.4736532  46.5147041
  73.2746372  68.6556532  25.9057041  73.8486372  69.3646532  26.1957041
  73.7766372  67.8576532  26.0727041  73.3896372  68.6456532  25.9547041
  57.4316372  12.5416532  51.0247041  56.9766372  12.0926532  50.3127041
  57.7856372  13.3346532  50.6207041  57.4216372  12.5786532  50.9057041
  38.7086372   5.0026532  53.5177041  38.3126372   4.1886532  53.8277041
  39.6076372   4.9716532  53.8457041  38.7626372   4.9126532  53.5857041
  43.5166372  72.3226532  74.2037041  43.6006372  71.4536532  73.8107041
  44.4176372  72.6206532  74.3207041  43.6216372  72.2616532  74.1747041
  60.4196372  36.3266532  17.5437041  59.9656372  36.3516532  16.7007041
  60.7336372  35.4256532  17.6197041  60.4046372  36.2326532  17.4617041
  26.6586372  67.8906532  23.5157041  26.1466372  67.1436532  23.8257041
  26.5686372  67.8656532  22.5637041  26.5946372  67.8086532  23.4477041
  45.5736372  63.6956532  41.9887041  45.2846372  64.2946532  42.6767041
  45.0236372  63.9126532  41.2357041  45.4846372  63.7826532  41.9817041
  18.6406372  18.1076532  61.6497041  18.3336372  18.5706532  60.8697041
  19.2256372  18.7296532  62.0827041  18.6706372  18.2236532  61.6127041
  15.8226372  23.0196532   6.6217041  15.2276372  23.7696532   6.6267041
  16.5436372  23.2826532   7.1947041  15.8356372  23.1276532   6.6837041
  41.0676372  68.2186532   3.1167041  42.0246372  68.2226532   3.0757041
  40.8656372  67.8796532   3.9877041  41.1486372  68.1836532   3.2047041
   8.2266372  13.9376532  20.8627041   8.7036372  13.4616532  21.5417041
   8.8736372  14.5376532  20.4907041   8.3466372  13.9516532  20.8957041
  24.6176372  73.0286532  28.1587041  24.1006372  72.2226532  28.1777041
  25.2136372  72.9476532  28.9027041  24.6256372  72.9336532  28.2397041
  42.0006372  72.7036532  68.1927041  42.4246372  73.0716532  67.4167041
  42.7096372  72.2776532  68.6737041  42.1216372  72.6976532  68.1617041
  10.8926372  73.3716532  24.6687041  11.5576372  73.6856532  24.0557041
  10.2156372  72.9866532  24.1117041  10.8916372  73.3636532  24.5437041
  33.6316372  19.1606532  30.6027041  33.4666372  19.6686532  31.3967041
  34.5676372  19.2746532  30.4347041  33.7136372  19.2266532  30.6687041
  61.2276372  10.5736532  12.0897041  60.8116372  11.4316532  12.0067041
  61.2416372  10.4046532  13.0317041  61.1846372  10.6466532  12.1817041
  59.2876372  38.0866532  25.2627041  58.7736372  38.3536532  26.0247041
  58.9636372  38.6396532  24.5507041  59.1976372  38.1746532  25.2677041
  19.2526372  71.2206532  52.7887041  20.1696372  71.4696532  52.6727041
  19.2896372  70.3696532  53.2257041  19.3546372  71.1566532  52.8227041
  61.2216372   8.3596532  60.7047041  61.0926372   7.5506532  60.2107041
  61.9436372   8.1646532  61.3017041  61.2856372   8.2526532  60.7157041
  61.7806372  66.8756532  60.7337041  61.9346372  67.1006532  61.6507041
  62.4876372  66.2686532  60.5137041  61.8726372  66.8346532  60.8077041
  57.5126372  58.4306532  61.1927041  57.0946372  58.6526532  62.0247041
  58.4386372  58.3216532  61.4117041  57.5666372  58.4426532  61.3047041
  73.9056372  35.7436532  29.3947041  74.7116372  35.6666532  29.9037041
  74.2016372  35.8706532  28.4937041  74.0226372  35.7496532  29.3527041
  18.0666372  22.4686532  60.6567041  18.1766372  22.8126532  61.5427041
  17.2276372  22.0076532  60.6807041  17.9886372  22.4556532  60.7537041
  16.1266372  64.8346532  17.0687041  15.5046372  65.4216532  16.6387041
  16.9746372  65.0666532  16.6907041  16.1506372  64.9226532  16.9817041
  13.9076372  29.9506532  71.7177041  13.3696372  29.3956532  71.1537041
  13.3006372  30.2796532  72.3797041  13.7856372  29.9266532  71.7277041
  65.9786372  65.8996532  31.8147041  65.9596372  65.0836532  31.3157041
  66.6396372  66.4346532  31.3747041  66.0466372  65.8696532  31.7147041
  56.0816372  36.1646532  63.6757041  56.1626372  36.5206532  62.7907041
  55.8986372  36.9276532  64.2247041  56.0706372  36.2836532  63.6397041
  60.2636372  57.0816532  62.9447041  59.6336372  57.4876532  63.5407041
  60.9896372  56.8146532  63.5087041  60.2736372  57.0956532  63.0687041
  61.9496372  38.7426532  73.4567041  61.0496372  38.9606532  73.2137041
  62.4296372  39.5646532  73.3607041  61.9046372  38.8536532  73.4207041
   8.0756372  39.1146532  46.2717041   7.5116372  39.8426532  46.0097041
   8.2246372  38.6246532  45.4637041   8.0316372  39.1396532  46.1577041
  37.7176372  22.1886532  39.8187041  38.1796372  21.6246532  39.1997041
  37.7476372  21.7096532  40.6477041  37.7696372  22.0776532  39.8417041
  46.7896372  43.9666532  10.1797041  46.5926372  44.7446532   9.6597041
  46.3516372  43.2516532   9.7177041  46.7216372  43.9726532  10.0757041
  21.7176372   9.9806532  32.8787041  21.2566372  10.8126532  32.9817041
  21.3926372   9.6276532  32.0507041  21.6346372  10.0316532  32.8007041
  49.0146372  26.7356532   8.1187041  48.2006372  26.9696532   8.5657041
  49.2736372  27.5356532   7.6607041  48.9556372  26.8456532   8.1177041
  36.2196372  42.6566532  73.7777041  36.8856372  42.3206532  73.1787041
  36.5366372  43.5256532  74.0247041  36.3246372  42.7136532  73.7407041
  11.2786372  60.9776532  29.8437041  10.8216372  61.8166532  29.8907041
  11.0186372  60.5176532  30.6417041  11.2026372  61.0176532  29.9337041
  69.7286372  60.1136532  41.1727041  69.8876372  60.4426532  42.0567041
  68.7846372  59.9576532  41.1407041  69.6446372  60.1316532  41.2637041
  47.3436372  11.1646532  25.2877041  46.8476372  11.3836532  26.0767041
  48.0786372  11.7776532  25.2877041  47.3686372  11.2536532  25.3717041
  73.7796372  42.6686532  74.3157041  73.0916372  43.3006532  74.5217041
  73.3136372  41.9206532  73.9427041  73.6566372  42.6556532  74.2977041
   7.0506372  38.2686532  14.1617041   6.4406372  38.5466532  14.8457041
   7.4556372  39.0806532  13.8567041   7.0286372  38.3846532  14.2027041
  35.3236372   8.8016532  58.2537041  36.1186372   9.2886532  58.0397041
  35.3496372   8.7076532  59.2057041  35.4106372   8.8436532  58.3327041
  15.4306372  33.9876532   5.8817041  15.8296372  34.7616532   5.4837041
  14.6026372  34.3036532   6.2427041  15.3856372  34.1036532   5.8777041
  70.5816372  55.0866532  40.5547041  70.7066372  55.1796532  41.4997041
  71.1396372  54.3466532  40.3117041  70.6546372  55.0176532  40.6297041
  48.7936372  58.7816532  39.7997041  49.4336372  59.4926532  39.8257041
  49.3006372  58.0126532  39.5387041  48.9156372  58.7756532  39.7747041
  43.3156372  63.4836532  68.0597041  44.1856372  63.1906532  67.7907041
  42.9906372  63.9866532  67.3127041  43.3736372  63.5056532  67.9507041
  15.7736372  14.7576532   4.8677041  15.3576372  15.5596532   4.5547041
  15.2896372  14.5296532   5.6617041  15.6776372  14.8186532   4.9197041
  30.8856372  49.4146532  60.4007041  31.7456372  49.8276532  60.3147041
  30.6316372  49.5776532  61.3097041  30.9506372  49.4766532  60.4887041
  52.2056372   3.7306532  23.0327041  52.9906372   4.1886532  22.7327041
  52.1606372   2.9486532  22.4817041  52.2846372   3.6966532  22.9417041
  27.7606372  69.8756532  42.7017041  28.6316372  69.8466532  42.3047041
  27.8566372  69.3986532  43.5257041  27.8636372  69.8216532  42.7477041
   7.9516372  40.4846532  67.1457041   8.2046372  39.6766532  66.6997041
   8.6436372  40.6296532  67.7907041   8.0516372  40.4136532  67.1667041
  68.1416372  40.2146532  29.3427041  68.9426372  39.8746532  28.9427041
  67.6076372  40.5016532  28.6017041  68.1696372  40.2086532  29.2207041
  36.1006372  24.4566532  38.6887041  35.6396372  23.6796532  38.3717041
  36.0826372  25.0636532  37.9497041  36.0496372  24.4386532  38.5767041
  45.1716372  68.2006532  57.8987041  45.2106372  67.6126532  57.1437041
  45.8326372  68.8686532  57.7157041  45.2466372  68.2086532  57.7987041
   9.5146372  31.3886532  15.6907041   8.6066372  31.1186532  15.8287041
   9.4486372  32.1936532  15.1767041   9.4106372  31.4456532  15.6507041
  73.4186372  12.7916532  24.2467041  73.7116372  13.6686532  24.4947041
  72.5176372  12.9156532  23.9497041  73.3536372  12.8986532  24.2417041
   8.2486372  21.2116532  69.0877041   9.0436372  20.6806532  69.0427041
   8.4386372  21.9746532  68.5407041   8.3536372  21.2366532  69.0247041
  14.9146372  64.3796532  37.8477041  14.2116372  64.9906532  38.0677041
  15.6976372  64.7626532  38.2427041  14.9226372  64.4856532  37.9127041
  67.5856372  53.8896532  24.9857041  67.0666372  54.0746532  25.7687041
  67.2196372  53.0756532  24.6427041  67.4916372  53.8226532  25.0327041
  69.8236372  18.8686532   7.0957041  68.8916372  18.7716532   7.2887041
  70.0066372  18.1846532   6.4517041  69.7436372  18.7856532   7.0477041
  38.4246372   6.9506532  72.6757041  39.0606372   7.3716532  72.0977041
  38.8386372   6.9646532  73.5387041  38.5366372   6.9976532  72.7067041
  58.2936372  30.3206532  37.6967041  58.8886372  30.1206532  38.4187041
  58.6576372  31.1116532  37.2977041  58.3956372  30.3836532  37.7307041
  73.3146372  46.2126532  48.7367041  73.6106372  47.0336532  49.1297041
  72.6926372  45.8546532  49.3707041  73.2796372  46.2616532  48.8467041
  46.3256372  12.5236532  42.1427041  45.4486372  12.5066532  42.5237041
  46.6796372  13.3766532  42.3957041  46.2706372  12.6126532  42.2107041
  29.0666372  12.7966532  71.5817041  28.1416372  12.9486532  71.3887041
  29.2666372  11.9626532  71.1557041  28.9896372  12.7246532  71.5157041
  66.9686372  70.1096532  31.6937041  67.7516372  70.6506532  31.8007041
  67.0026372  69.8176532  30.7837041  67.0556372  70.1366532  31.6087041
  31.3766372  67.9396532  69.9697041  30.7086372  68.3506532  70.5187041
  31.4336372  67.0406532  70.2947041  31.3116372  67.8876532  70.0627041
  24.5106372  63.6226532  14.8817041  24.8806372  63.9356532  15.7077041
  24.4796372  62.6706532  14.9787041  24.5466372  63.5546532  14.9807041
  29.0736372  46.9026532  66.1137041  29.1406372  47.1236532  67.0427041
  29.7976372  47.3736532  65.7017041  29.1576372  46.9766532  66.1687041
  45.1076372  31.4496532  74.9777041  44.2146372  31.7726532  75.0947041
  45.5256372  32.0976532  74.4117041  45.0576372  31.5526532  74.9297041
  12.0656372  53.8366532  60.3117041  11.6836372  53.0086532  60.0227041
  12.9816372  53.7866532  60.0387041  12.1226372  53.7426532  60.2517041
  44.5106372  13.1056532   4.5287041  44.3666372  12.3466532   3.9627041
  44.3086372  12.7896532   5.4087041  44.4736372  12.9906532   4.5617041
  41.5036372  47.5166532   8.6137041  41.8126372  46.6206532   8.7457041
  40.5696372  47.4226532   8.4267041  41.4366372  47.4106532   8.6077041
  40.7066372  66.4806532   5.1067041  39.8106372  66.6486532   5.3977041
  40.6136372  65.8366532   4.4047041  40.6016372  66.4296532   5.0627041
  18.3606372  20.2696532  67.6877041  17.9226372  20.7696532  66.9987041
  17.9966372  19.3876532  67.6127041  18.2756372  20.2286532  67.6057041
  69.8216372  22.8756532  51.7587041  70.4616372  23.0906532  52.4377041
  69.1306372  23.5296532  51.8657041  69.8156372  22.9686532  51.8427041
  21.6766372  64.3446532  68.8077041  22.3666372  63.6896532  68.9087041
  21.3786372  64.2416532  67.9037041  21.7186372  64.2636532  68.7227041
  12.8906372  21.2176532  24.8807041  12.4746372  21.1656532  24.0197041
  13.7806372  21.5196532  24.6997041  12.9406372  21.2436532  24.7697041
   9.8616372  66.8426532  48.9897041   9.6026372  67.5366532  49.5957041
   9.0436372  66.5686532  48.5757041   9.7466372  66.8876532  49.0107041
  56.5706372  38.5846532  34.9157041  56.3136372  37.6676532  35.0067041
  56.8616372  38.6626532  34.0067041  56.5736372  38.4946532  34.8287041
  46.0436372  41.2996532  70.6347041  45.5496372  40.6346532  70.1567041
  46.3586372  40.8476532  71.4177041  46.0246372  41.1806532  70.6677041
  43.3426372  62.2836532  24.1347041  43.8746372  62.8306532  24.7127041
  43.9556372  61.9686532  23.4707041  43.4646372  62.3076532  24.1257041
  52.4416372  43.4966532   6.1657041  52.7626372  43.7176532   5.2917041
  51.8686372  42.7416532   6.0257041  52.4146372  43.4396532   6.0567041
  10.1346372  11.1296532  71.7797041   9.5816372  11.8766532  72.0067041
   9.7096372  10.3806532  72.1977041  10.0306372  11.1296532  71.8487041
  29.5866372  15.8076532  59.9917041  30.3716372  16.3256532  59.8157041
  28.8696372  16.3276532  59.6297041  29.5936372  15.9176532  59.9347041
  42.4806372  43.1216532  64.9827041  42.7436372  43.1186532  64.0627041
  41.8166372  42.4356532  65.0447041  42.4376372  43.0486532  64.8917041
  29.0836372  65.9486532  53.1097041  29.2766372  65.5516532  53.9587041
  29.6846372  66.6906532  53.0497041  29.1686372  65.9856532  53.1937041
  49.1986372  29.0476532  36.3607041  49.4786372  28.2016532  36.7097041
  49.4556372  29.6806532  37.0307041  49.2556372  29.0246532  36.4687041
  67.3036372  64.6436532  57.7077041  67.2646372  65.5346532  58.0547041
  68.1876372  64.5626532  57.3517041  67.3936372  64.7296532  57.7067041
  32.4196372  71.2796532  10.0517041  32.2496372  70.7656532   9.2617041
  32.6556372  72.1486532   9.7257041  32.4266372  71.3176532   9.9327041
  66.0046372  11.7276532  62.6697041  66.4846372  12.5416532  62.5207041
  65.9816372  11.6336532  63.6227041  66.0536372  11.8046532  62.7557041
  63.1316372  18.8236532   3.1707041  63.2886372  18.0966532   2.5677041
  63.5156372  18.5366532   3.9987041  63.1886372  18.7156532   3.1947041
  32.6446372  50.8306532  40.9487041  32.5166372  51.5896532  41.5177041
  33.5726372  50.6156532  41.0417041  32.7296372  50.8886532  41.0197041
  74.1086372  21.1256532  54.1487041  74.1786372  20.9736532  53.2057041
  74.1326372  20.2506532  54.5347041  74.1186372  21.0166532  54.0897041
  25.8316372  14.9506532  64.2467041  26.2936372  14.1286532  64.0857041
  26.0496372  15.1746532  65.1517041  25.9036372  14.8866532  64.3267041
  24.2686372  11.5336532  24.7197041  24.9286372  11.0986532  25.2587041
  24.3676372  11.1396532  23.8527041  24.3496372  11.4456532  24.6847041
  58.2186372  64.0526532   9.8627041  57.3506372  64.4046532  10.0577041
  58.7376372  64.8176532   9.6117041  58.1816372  64.1716532   9.8567041
  36.7366372  44.8886532  12.9747041  37.1866372  44.0476532  12.8917041
  35.8146372  44.6836532  12.8187041  36.6866372  44.7766532  12.9497041
  55.4996372  33.2876532  50.4867041  55.6176372  34.1316532  50.0517041
  54.7246372  32.9106532  50.0707041  55.4296372  33.3376532  50.3957041
  57.9716372  70.6116532   7.4007041  57.3036372  70.9776532   6.8207041
  57.4996372  69.9776532   7.9397041  57.8506372  70.5836532   7.3967041
  45.1136372  58.7406532  41.6757041  46.0266372  58.5596532  41.9017041
  45.0256372  59.6886532  41.7777041  45.2016372  58.8226532  41.7107041
   4.7706372  65.5936532  22.2027041   5.1136372  66.4856532  22.2527041
   5.2176372  65.2066532  21.4497041   4.8546372  65.6476532  22.1277041
  40.4786372  49.6716532  17.8687041  40.6256372  48.8696532  18.3697041
  41.3566372  50.0086532  17.6937041  40.5876372  49.6226532  17.9037041
  57.0956372  56.4816532   3.7137041  56.5826372  55.6876532   3.5627041
  57.8436372  56.1876532   4.2327041  57.1206372  56.3656532   3.7527041
  35.8096372  39.9276532  70.2697041  35.0606372  40.5176532  70.1977041
  35.6976372  39.3096532  69.5467041  35.7186372  39.9246532  70.1847041
  54.6936372   4.4496532  58.3667041  54.2566372   4.0346532  57.6227041
  55.4056372   4.9556532  57.9747041  54.7226372   4.4596532  58.2457041
  32.3786372  31.0536532  29.3767041  32.4556372  31.9306532  29.0037041
  31.7676372  31.1566532  30.1067041  32.3216372  31.1576532  29.4147041
  63.2816372  61.1936532  15.4517041  63.3776372  60.7046532  16.2687041
  63.8676372  60.7506532  14.8377041  63.3546372  61.0936532  15.4727041
  26.9116372   7.9346532  48.8177041  26.5856372   7.0916532  48.5007041
  26.2926372   8.5766532  48.4697041  26.8106372   7.9136532  48.7467041
  32.7396372  44.8016532  16.4937041  33.5816372  44.3896532  16.6867041
  32.3086372  44.8756532  17.3457041  32.7836372  44.7656532  16.6057041
  20.2046372  72.4616532  39.0057041  20.2886372  73.2616532  39.5257041
  20.8166372  71.8466532  39.4107041  20.2786372  72.4816532  39.1047041
  62.3386372  55.4026532  20.1027041  61.9866372  55.0826532  19.2717041
  62.5196372  56.3296532  19.9447041  62.3206372  55.4676532  19.9977041
  14.9066372  70.5026532  60.5547041  14.5316372  70.8746532  59.7577041
  15.6386372  71.0816532  60.7687041  14.9446372  70.6036532  60.4927041
   5.0636372   9.0086532  74.7067041   4.7726372   8.1826532  75.0927041
   5.7666372   8.7596532  74.1077041   5.1076372   8.8946532  74.6837041
  31.4396372  43.1976532  74.6437041  31.2166372  43.3046532  75.5687041
  31.2196372  44.0406532  74.2467041  31.3926372  43.2996532  74.6997041
  52.9246372  42.9206532  39.0727041  52.0546372  42.5596532  39.2457041
  53.3876372  42.2196532  38.6127041  52.8806372  42.8066532  39.0417041
  71.2816372  26.6726532  33.3447041  70.4336372  26.4506532  32.9597041
  71.8666372  25.9726532  33.0547041  71.2536372  26.5746532  33.2727041
  50.8206372  53.0536532  18.8717041  50.2346372  53.7376532  18.5477041
  51.6036372  53.1306532  18.3277041  50.8416372  53.1346532  18.7787041
  34.9096372  60.6196532  51.3467041  34.2336372  61.0286532  51.8867041
  35.7276372  60.7996532  51.8097041  34.9246372  60.6826532  51.4537041
  56.5126372  60.1906532  42.9457041  56.3146372  59.6056532  42.2147041
  57.4556372  60.3406532  42.8827041  56.5926372  60.1446532  42.8607041
  71.9486372  70.5626532  46.4317041  71.1576372  71.1016532  46.4437041
  72.6676372  71.1926532  46.3867041  71.9406372  70.6876532  46.4277041
  71.2796372  46.7246532  69.2727041  70.9056372  47.4536532  68.7767041
  71.0766372  46.9276532  70.1857041  71.2186372  46.8236532  69.3167041
  28.3496372  58.9046532  36.2257041  27.4606372  58.7416532  35.9097041
  28.8866372  58.9186532  35.4337041  28.3116372  58.8886532  36.1077041
  54.5816372  64.8966532  34.1787041  54.2196372  65.1156532  33.3197041
  54.8436372  63.9786532  34.1007041  54.5706372  64.8216532  34.0787041
  18.0666372  30.5666532  28.4167041  17.1286372  30.7336532  28.3237041
  18.4146372  31.3706532  28.8027041  18.0036372  30.6706532  28.4487041
  17.8886372  66.9406532  22.2607041  17.9946372  67.3186532  23.1337041
  17.4336372  66.1116532  22.4117041  17.8516372  66.8926532  22.3697041
  67.0446372  48.7816532  26.0337041  67.6106372  48.0116532  26.0977041
  67.5136372  49.4636532  26.5137041  67.1556372  48.7716532  26.0917041
  68.2296372  33.1526532  12.9187041  69.0966372  33.4986532  12.7067041
  68.2076372  33.1316532  13.8747041  68.3196372  33.1876532  12.9977041
  10.2906372  36.6346532  33.2117041  10.8356372  36.2446532  33.8957041
  10.1896372  37.5486532  33.4777041  10.3376372  36.6896532  33.3137041
  12.2996372  15.6476532  73.8077041  13.1236372  15.3376532  73.4327041
  11.7696372  15.8936532  73.0497041  12.3306372  15.6406532  73.6867041
  43.7826372  70.3446532  72.2027041  43.9736372  70.4536532  71.2707041
  43.7226372  69.3966532  72.3247041  43.7966372  70.2546532  72.1157041
  55.9246372  54.6376532  42.8797041  56.6006372  53.9616532  42.8507041
  56.1776372  55.1976532  43.6147041  56.0236372  54.6256532  42.9547041
   9.0636372  10.9866532  61.0197041   8.6596372  11.7096532  61.5007041
   8.9886372  11.2396532  60.0997041   9.0126372  11.0906532  60.9727041
  62.3676372  20.3726532   8.1607041  62.9786372  20.6476532   7.4767041
  62.8256372  20.5616532   8.9807041  62.4816372  20.4216532   8.1757041
  70.4896372  63.6956532  65.5897041  71.1316372  63.4956532  64.9077041
  69.6556372  63.7566532  65.1237041  70.4696372  63.6806532  65.4677041
  67.9886372  63.9036532  69.0677041  67.9816372  63.6406532  69.9877041
  68.8216372  64.3616532  68.9557041  68.0766372  63.9236532  69.1537041
  40.5886372  19.5206532  40.9267041  39.6696372  19.7616532  41.0427041
  40.6716372  19.3356532  39.9917041  40.4996372  19.5266532  40.8397041
  43.8776372  71.4276532  63.9247041  44.7626372  71.5886532  63.5987041
  43.8596372  70.4906532  64.1167041  43.9696372  71.3446532  63.9107041
  46.4176372  64.1226532  51.6177041  46.0936372  63.6936532  50.8257041
  47.0466372  64.7696532  51.2987041  46.4506372  64.1456532  51.4997041
   5.1436372   9.6936532  26.0497041   4.5196372   9.4216532  25.3777041
   5.6196372  10.4236532  25.6537041   5.1276372   9.7426532  25.9357041
  53.7166372  34.5726532  64.5257041  54.3136372  35.1516532  64.0527041
  52.8516372  34.9616532  64.3957041  53.6886372  34.6756532  64.4617041
  37.3146372  26.3186532  40.5457041  36.5626372  26.7586532  40.9427041
  37.6836372  26.9686532  39.9467041  37.2736372  26.4346532  40.5237041
   5.9576372  55.5806532  19.0697041   6.3046372  56.3126532  19.5797041
   5.5786372  55.9886532  18.2917041   5.9536372  55.7016532  19.0417041
  17.9356372  48.7226532  19.5077041  17.2816372  49.0156532  18.8727041
  17.8956372  49.3736532  20.2087041  17.8616372  48.8236532  19.5147041
  12.7486372  29.3576532  19.2037041  12.2826372  29.7926532  18.4897041
  12.5566372  29.8906532  19.9747041  12.6786372  29.4606532  19.2097041
  45.3946372  48.7466532  19.4397041  45.8996372  49.2336532  18.7897041
  44.6256372  48.4346532  18.9627041  45.3666372  48.7646532  19.3197041
  26.9116372   9.5096532  43.0467041  27.0156372  10.4596532  42.9847041
  27.7976372   9.1636532  42.9397041  27.0166372   9.5746532  43.0287041
  71.3456372   9.9126532  48.2627041  70.5536372   9.6176532  48.7117041
  71.6566372  10.6516532  48.7847041  71.2946372   9.9596532  48.3657041
  22.1956372  59.2056532  10.0197041  21.4426372  59.0756532   9.4427041
  21.9076372  58.8686532  10.8677041  22.0846372  59.1556532  10.0487041
  45.3336372  55.4636532  53.3137041  45.9716372  56.1706532  53.2127041
  44.5716372  55.8856532  53.7107041  45.3206372  55.5846532  53.3457041
  35.5116372  54.2196532  20.7477041  35.2946372  54.9526532  20.1727041
  36.4536372  54.2996532  20.8937041  35.5886372  54.3056532  20.7017041
  35.1266372  23.1336532  18.7657041  35.0896372  23.8356532  19.4157041
  34.2986372  23.2046532  18.2907041  35.0346372  23.2156532  18.7847041
  56.6016372  24.9966532  58.9637041  56.8946372  24.6056532  58.1407041
  56.2356372  24.2646532  59.4587041  56.5936372  24.8766532  58.9287041
  30.1236372  60.3566532  64.5657041  30.2296372  61.0386532  63.9037041
  29.6226372  59.6706532  64.1257041  30.0816372  60.3556532  64.4487041
  61.4126372  11.1646532  67.7477041  61.3546372  11.9696532  67.2337041
  60.5086372  10.9766532  67.9997041  61.3096372  11.2306532  67.7197041
  69.6476372  15.6776532  37.8557041  69.3366372  16.5826532  37.8327041
  69.0436372  15.2316532  38.4487041  69.5496372  15.7266532  37.9157041
  66.1636372  38.9196532  74.8687041  66.6386372  39.1776532  75.6587041
  65.9136372  38.0086532  75.0257041  66.1876372  38.8496532  74.9697041
  38.9366372  15.7546532  19.5587041  39.7366372  16.0356532  20.0027041
  38.7796372  16.4286532  18.8967041  39.0046372  15.8566532  19.5357041
  45.9496372  63.2606532  67.4847041  46.2956372  62.7886532  66.7277041
  46.1456372  64.1796532  67.3057041  46.0076372  63.3076532  67.3847041
  57.5086372  20.7526532  74.7877041  57.5316372  19.8886532  75.1977041
  56.7516372  20.7196532  74.2017041  57.4296372  20.6576532  74.7687041
  51.3996372  12.0086532  53.3227041  51.0036372  12.4886532  52.5957041
  50.8896372  11.1996532  53.3807041  51.3026372  11.9736532  53.2517041
  65.5426372  27.3806532  43.0017041  65.3546372  27.3036532  43.9377041
  66.4086372  27.7856532  42.9647041  65.6146372  27.4156532  43.0977041
  30.6296372  22.1916532  23.0207041  31.4446372  22.1876532  23.5237041
  30.8956372  22.4376532  22.1347041  30.7446372  22.2166532  22.9797041
  11.3326372  47.8216532   9.3497041  10.4966372  47.4136532   9.5767041
  11.1176372  48.7436532   9.2057041  11.2206372  47.8766532   9.3587041
  20.4666372  47.1186532  31.1157041  19.5356372  46.9576532  31.2697041
  20.8546372  46.2446532  31.0627041  20.4086372  47.0076532  31.1267041
  45.0036372  67.3496532  37.8277041  44.3256372  67.8396532  38.2937041
  45.6236372  68.0176532  37.5357041  44.9966372  67.4726532  37.8467041
  71.2006372  64.0336532  50.8997041  71.2676372  64.9296532  50.5697041
  71.8256372  63.9976532  51.6227041  71.2736372  64.1256532  50.9417041
  28.4046372  34.2276532  17.0107041  28.1666372  34.1006532  17.9287041
  28.8996372  35.0476532  17.0027041  28.4326372  34.3016532  17.1077041
  57.1736372  64.0656532  55.9547041  56.8766372  63.5366532  56.6957041
  57.1466372  64.9656532  56.2777041  57.1396372  64.1046532  56.0687041
  20.1936372  51.9306532  55.7947041  21.0486372  52.3576532  55.8437041
  19.5946372  52.5426532  56.2237041  20.2206372  52.0416532  55.8457041
  65.7386372  49.0376532  21.4057041  66.6626372  48.7986532  21.3317041
  65.4356372  48.5816532  22.1907041  65.8046372  48.9636532  21.4817041
  34.6186372  71.9136532   7.4467041  34.2046372  72.3676532   6.7127041
  34.1376372  71.0906532   7.5217041  34.5236372  71.8746532   7.3767041
  40.8906372  72.4796532   8.3207041  40.3036372  72.5646532   7.5687041
  40.5956372  73.1546532   8.9317041  40.7966372  72.5606532   8.3057041
  46.3106372  59.0596532  75.6867041  46.2346372  59.9426532  76.0477041
  45.5076372  58.6176532  75.9617041  46.2166372  59.1066532  75.7547041
  27.1666372  25.6346532  57.0277041  26.3786372  25.7576532  56.4987041
  27.2136372  24.6886532  57.1707041  27.0876372  25.5466532  56.9867041
  68.2436372  67.0486532  30.8867041  69.1796372  66.8516532  30.8647041
  67.9526372  66.9316532  29.9827041  68.3126372  67.0156532  30.7877041
  21.1936372  30.5836532  23.6777041  20.8066372  30.3726532  22.8277041
  21.1616372  29.7606532  24.1667041  21.1496372  30.4726532  23.6397041
  41.0126372  35.3376532  45.8757041  40.3736372  36.0486532  45.8537041
  41.8086372  35.7416532  46.2217041  41.0296372  35.4566532  45.9107041
  44.8816372  63.2386532  74.0837041  44.5246372  62.9036532  74.9057041
  44.7216372  62.5396532  73.4497041  44.8266372  63.1286532  74.1037041
  72.6866372  24.7706532  42.4907041  73.4216372  24.5626532  43.0677041
  71.9426372  24.8846532  43.0817041  72.6856372  24.7606532  42.6147041
  52.5586372  55.0766532  33.0807041  52.8116372  54.1546532  33.0487041
  52.4256372  55.3206532  32.1647041  52.5716372  55.0046532  32.9797041
  59.4706372  36.9826532   8.1037041  60.2206372  37.1436532   7.5317041
  58.8406372  37.6646532   7.8717041  59.4836372  37.0726532   8.0177041
  25.9196372  28.3496532  45.0867041  26.1336372  27.4286532  45.2347041
  26.7526372  28.7536532  44.8447041  26.0306372  28.2946532  45.0767041
  24.2726372  66.7456532  47.4027041  25.2126372  66.8836532  47.2877041
  24.0116372  66.2286532  46.6397041  24.3456372  66.7046532  47.3087041
  18.4756372  34.0096532  12.2777041  18.2186372  33.1066532  12.4657041
  19.2426372  34.1596532  12.8307041  18.5306372  33.9296532  12.3567041
  64.9636372  26.1606532  22.9277041  65.4486372  25.4286532  23.3077041
  64.4116372  26.4786532  23.6427041  64.9566372  26.1166532  23.0447041
  43.3866372  55.1806532  61.7497041  43.8256372  54.6896532  61.0547041
  43.4326372  54.6066532  62.5147041  43.4386372  55.0666532  61.7567041
   4.7796372  33.8996532  50.7287041   4.9726372  33.6176532  51.6227041
   5.0406372  34.8196532  50.7057041   4.8276372  33.9676532  50.8217041
   9.1086372   6.8046532   9.7757041   9.0036372   7.7556532   9.7557041
  10.0556372   6.6676532   9.7387041   9.1986372   6.8916532   9.7697041
  54.2196372  26.0296532  59.4307041  53.7036372  26.0216532  58.6247041
  55.0986372  25.7726532  59.1547041  54.2576372  26.0016532  59.3157041
  41.2296372  40.3206532  24.3427041  41.2096372  41.1896532  23.9417041
  40.4086372  39.9116532  24.0687041  41.1396372  40.3696532  24.2707041
  71.3206372  49.7466532  16.6267041  72.0116372  50.3976532  16.5017041
  71.4216372  49.1466532  15.8877041  71.4056372  49.7526532  16.5347041
  33.9386372  28.8216532  14.9267041  34.7916372  29.2556532  14.9097041
  34.1336372  27.9026532  14.7477041  34.0506372  28.7706532  14.9057041
  23.6006372  30.9516532  47.4787041  24.0966372  30.4586532  48.1317041
  24.2626372  31.2736532  46.8667041  23.7246372  30.9336532  47.4827041
   6.2976372  59.7836532  51.7407041   5.7216372  59.3576532  51.1067041
   7.1486372  59.8226532  51.3027041   6.3266372  59.7426532  51.6257041
  35.1326372  58.7576532  72.6897041  35.1066372  58.0586532  72.0367041
  34.8166372  59.5326532  72.2247041  35.0956372  58.7656532  72.5707041
  31.8256372  44.9696532  50.1277041  31.1966372  45.6896532  50.0787041
  32.6766372  45.4006532  50.2057041  31.8496372  45.0926532  50.1307041
  10.9506372   5.0866532  12.5507041  10.9106372   4.8166532  11.6337041
  11.7986372   5.5216532  12.6357041  11.0366372   5.1036532  12.4617041
  69.5356372  65.9786532  59.7897041  69.8066372  66.2796532  58.9227041
  68.6976372  66.4166532  59.9437041  69.4746372  66.0576532  59.7137041
  46.5336372  46.3716532  71.4847041  45.8366372  47.0276532  71.4797041
[truncated: 1,393,863 more chars]
