# Supplementary material for: Mg2+ Catalyzes Nonenzymatic RNA Primer Extension through a Concerted Outer-Sphere Mechanism
Source: J Am Chem Soc. 2026 Jun 8;148(23):24379–94. doi: 10.1021/jacs.6c06167 (PMC13281521; doi:10.1021/jacs.6c06167)
Supplement: Supplementary file 1 [file ja6c06167_si_001.zip › Wang Nisler NonEnzPrimerExt eSI/ti/README]

Topology file and initial coordinate used for thermodynamic integration

Description:

ti_bound.rst7: initial coordinate for pKa calculation using thermodynamic integration with Mg2+ bound to the pro-SP oxygen

ti_unbound.rst7: initial coordinate for pKa calculation using thermodynamic integration without Mg2+ bound to the pro-SP oxygen

ti.prmtop: the topology file for pKa calculation using thermodynamic integration
