# Supplementary material for: Mg2+ Catalyzes Nonenzymatic RNA Primer Extension through a Concerted Outer-Sphere Mechanism
Source: J Am Chem Soc. 2026 Jun 8;148(23):24379–94. doi: 10.1021/jacs.6c06167 (PMC13281521; doi:10.1021/jacs.6c06167)
Supplement: Supplementary file 1 [file ja6c06167_si_001.zip › Wang Nisler NonEnzPrimerExt eSI/classical_md/topology/int.prmtop]

%VERSION  VERSION_STAMP = V0001.000  DATE = 06/10/25  16:44:49
%FLAG TITLE
%FORMAT(20a4)
default_name
%FLAG POINTERS
%FORMAT(10I8)
   48204      21   35758   12395     610     877    1368    1717       0       0
   87244   11960   12395     877    1717      55     105      65      34       0
       0       0       0       0       0       0       0       1      80       0
   11829
%FLAG ATOM_NAME
%FORMAT(20a4)
HO5'O5' C5' H5' H5''C4' H4' O4' C1' H1' N9  C8  H8  N7  C5  C6  O6  N1  H1  C2  
N2  H21 H22 N3  C4  C3' H3' C2' H2' O2' HO2'O3' P   OP1 OP2 O5' C5' H5' H5''C4' 
H4' O4' C1' H1' N9  C8  H8  N7  C5  C6  O6  N1  H1  C2  N2  H21 H22 N3  C4  C3' 
H3' C2' H2' O2' HO2'O3' P   OP1 OP2 O5' C5' H5' H5''C4' H4' O4' C1' H1' N9  C8  
H8  N7  C5  C6  N6  H61 H62 N1  C2  H2  N3  C4  C3' H3' C2' H2' O2' HO2'O3' P   
OP1 OP2 O5' C5' H5' H5''C4' H4' O4' C1' H1' N1  C6  H6  C5  H5  C4  O4  N3  H3  
C2  O2  C3' H3' C2' H2' O2' HO2'O3' P   OP1 OP2 O5' C5' H5' H5''C4' H4' O4' C1' 
H1' N9  C8  H8  N7  C5  C6  O6  N1  H1  C2  N2  H21 H22 N3  C4  C3' H3' C2' H2' 
O2' HO2'O3' HO5'O5' C5' H5' H5''C4' H4' O4' C1' H1' N9  C8  H8  N7  C5  C6  O6  
N1  H1  C2  N2  H21 H22 N3  C4  C3' H3' C2' H2' O2' HO2'O3' P   OP1 OP2 O5' C5' 
H5' H5''C4' H4' O4' C1' H1' N1  C6  H6  C5  H5  C4  O4  N3  H3  C2  O2  C3' H3' 
C2' H2' O2' HO2'O3' P   OP1 OP2 O5' C5' H5' H5''C4' H4' O4' C1' H1' N9  C8  H8  
N7  C5  C6  N6  H61 H62 N1  C2  H2  N3  C4  C3' H3' C2' H2' O2' HO2'O3' P   OP1 
OP2 O5' C5' H5' H5''C4' H4' O4' C1' H1' N9  C8  H8  N7  C5  C6  O6  N1  H1  C2  
N2  H21 H22 N3  C4  C3' H3' C2' H2' O2' HO2'O3' P   OP1 OP2 O5' C5' H5' H5''C4' 
H4' O4' C1' H1' N9  C8  H8  N7  C5  C6  O6  N1  H1  C2  N2  H21 H22 N3  C4  C3' 
H3' C2' H2' O2' HO2'O3' HO3'HO5'O5' C5' H5' H5''C4' H4' O4' C1' H1' N1  C6  H6  
C5  H5  C4  N4  H41 H42 N3  C2  O2  C3' H3' C2' H2' O2' HO2'O3' P   OP1 OP2 O5' 
C5' H5' H5''C4' H4' O4' C1' H1' N1  C6  H6  C5  H5  C4  N4  H41 H42 N3  C2  O2  
C3' H3' C2' H2' O2' HO2'O3' P   OP1 OP2 O5' C5' H5' H5''C4' H4' O4' C1' H1' N1  
C6  H6  C5  H5  C4  O4  N3  H3  C2  O2  C3' H3' C2' H2' O2' HO2'O3' P   OP1 OP2 
O5' C5' H5' H5''C4' H4' O4' C1' H1' N9  C8  H8  N7  C5  C6  N6  H61 H62 N1  C2  
H2  N3  C4  C3' H3' C2' H2' O2' HO2'O3' P   OP1 OP2 O5' C5' H5' H5''C4' H4' O4' 
C1' H1' N1  C6  H6  C5  H5  C4  N4  H41 H42 N3  C2  O2  C3' H3' C2' H2' O2' HO2'
O3' P   OP1 OP2 O5' C5' H5' H5''C4' H4' O4' C1' H1' N1  C6  H6  C5  H5  C4  N4  
H41 H42 N3  C2  O2  C3' H3' C2' H2' O2' HO2'O3' P   OP1 OP2 O5' C5' H5' H5''C4' 
H4' O4' C1' H1' N1  C6  H6  C5  H5  C4  N4  H41 H42 N3  C2  O2  C3' H3' C2' H2' 
O2' HO2'O3' P   OP1 OP2 O5' C5' H5' H5''C4' H4' O4' C1' H1' N1  C6  H6  C5  H5  
C4  N4  H41 H42 N3  C2  O2  C3' H3' C2' H2' O2' HO2'O3' P   OP1 OP2 O5' C5' H5' 
H5''C4' H4' O4' C1' H1' N9  C8  H8  N7  C5  C6  N6  H61 H62 N1  C2  H2  N3  C4  
C3' H3' C2' H2' O2' HO2'O3' P   OP1 OP2 O5' C5' H5' H5''C4' H4' O4' C1' H1' N1  
C6  H6  C5  H5  C4  O4  N3  H3  C2  O2  C3' H3' C2' H2' O2' HO2'O3' P   OP1 OP2 
O5' C5' H5' H5''C4' H4' O4' C1' H1' N1  C6  H6  C5  H5  C4  N4  H41 H42 N3  C2  
O2  C3' H3' C2' H2' O2' HO2'O3' P   OP1 OP2 O5' C5' H5' H5''C4' H4' O4' C1' H1' 
N1  C6  H6  C5  H5  C4  N4  H41 H42 N3  C2  O2  C3' H3' C2' H2' O2' HO2'O3' HO3'
C1' H1' C2' H2' O2' H2T C3' H3' O3' H3T C4' H4' C5' H5'1H5'2O4' C6  O6  C5  N7  
C8  H8  N9  C4  N3  C2  N2  H21 H22 N1  H1  P1  O1  O2  P   O3  O4  C1  N11 H18 
H2  N8  C17 H3  N   C3  H4  O5  O   C7  H6  C9  H7  O7  H9  C10 H10 O8  H11 C11 
H12 C12 H13 H14 O9  C13 O10 C14 N4  C15 H15 N5  C16 N6  C18 N10 H16 H17 N12 H19 
MG  MG  MG  MG  MG  MG  MG  MG  MG  MG  MG  MG  MG  MG  MG  MG  MG  MG  MG  MG  
MG  MG  MG  MG  MG  MG  MG  MG  MG  MG  MG  MG  MG  MG  MG  MG  MG  MG  MG  MG  
MG  MG  MG  Cl- Cl- Cl- Cl- Cl- Cl- Cl- Cl- Cl- Cl- Cl- Cl- Cl- Cl- Cl- Cl- Cl- 
Cl- Cl- Cl- Cl- Cl- Cl- Cl- Cl- Cl- Cl- Cl- Cl- Cl- Cl- Cl- Cl- Cl- Cl- Cl- Cl- 
Cl- Cl- Cl- Cl- Cl- Cl- Cl- Cl- Cl- Cl- Cl- Cl- Cl- Cl- Cl- Cl- Cl- Cl- Cl- Cl- 
Cl- Cl- Cl- Cl- Cl- Cl- Cl- Cl- O   H1  H2  EPW O   H1  H2  EPW O   H1  H2  EPW 
O   H1  H2  EPW O   H1  H2  EPW O   H1  H2  EPW O   H1  H2  EPW O   H1  H2  EPW 
O   H1  H2  EPW O   H1  H2  EPW O   H1  H2  EPW O   H1  H2  EPW O   H1  H2  EPW 
O   H1  H2  EPW O   H1  H2  EPW O   H1  H2  EPW O   H1  H2  EPW O   H1  H2  EPW 
O   H1  H2  EPW O   H1  H2  EPW O   H1  H2  EPW O   H1  H2  EPW O   H1  H2  EPW 
O   H1  H2  EPW O   H1  H2  EPW O   H1  H2  EPW O   H1  H2  EPW O   H1  H2  EPW 
O   H1  H2  EPW O   H1  H2  EPW O   H1  H2  EPW O   H1  H2  EPW O   H1  H2  EPW 
O   H1  H2  EPW O   H1  H2  EPW O   H1  H2  EPW O   H1  H2  EPW O   H1  H2  EPW 
O   H1  H2  EPW O   H1  H2  EPW O   H1  H2  EPW O   H1  H2  EPW O   H1  H2  EPW 
O   H1  H2  EPW O   H1  H2  EPW O   H1  H2  EPW O   H1  H2  EPW O   H1  H2  EPW 
O   H1  H2  EPW O   H1  H2  EPW O   H1  H2  EPW O   H1  H2  EPW O   H1  H2  EPW 
O   H1  H2  EPW O   H1  H2  EPW O   H1  H2  EPW O   H1  H2  EPW O   H1  H2  EPW 
O   H1  H2  EPW O   H1  H2  EPW O   H1  H2  EPW O   H1  H2  EPW O   H1  H2  EPW 
O   H1  H2  EPW O   H1  H2  EPW O   H1  H2  EPW O   H1  H2  EPW O   H1  H2  EPW 
O   H1  H2  EPW O   H1  H2  EPW O   H1  H2  EPW O   H1  H2  EPW O   H1  H2  EPW 
O   H1  H2  EPW O   H1  H2  EPW O   H1  H2  EPW O   H1  H2  EPW O   H1  H2  EPW 
O   H1  H2  EPW O   H1  H2  EPW O   H1  H2  EPW O   H1  H2  EPW O   H1  H2  EPW 
O   H1  H2  EPW O   H1  H2  EPW O   H1  H2  EPW O   H1  H2  EPW O   H1  H2  EPW 
O   H1  H2  EPW O   H1  H2  EPW O   H1  H2  EPW O   H1  H2  EPW O   H1  H2  EPW 
O   H1  H2  EPW O   H1  H2  EPW O   H1  H2  EPW O   H1  H2  EPW O   H1  H2  EPW 
O   H1  H2  EPW O   H1  H2  EPW O   H1  H2  EPW O   H1  H2  EPW O   H1  H2  EPW 
O   H1  H2  EPW O   H1  H2  EPW O   H1  H2  EPW O   H1  H2  EPW O   H1  H2  EPW 
O   H1  H2  EPW O   H1  H2  EPW O   H1  H2  EPW O   H1  H2  EPW O   H1  H2  EPW 
O   H1  H2  EPW O   H1  H2  EPW O   H1  H2  EPW O   H1  H2  EPW O   H1  H2  EPW 
O   H1  H2  EPW O   H1  H2  EPW O   H1  H2  EPW O   H1  H2  EPW O   H1  H2  EPW 
O   H1  H2  EPW O   H1  H2  EPW O   H1  H2  EPW O   H1  H2  EPW O   H1  H2  EPW 
O   H1  H2  EPW O   H1  H2  EPW O   H1  H2  EPW O   H1  H2  EPW O   H1  H2  EPW 
O   H1  H2  EPW O   H1  H2  EPW O   H1  H2  EPW O   H1  H2  EPW O   H1  H2  EPW 
O   H1  H2  EPW O   H1  H2  EPW O   H1  H2  EPW O   H1  H2  EPW O   H1  H2  EPW 
O   H1  H2  EPW O   H1  H2  EPW O   H1  H2  EPW O   H1  H2  EPW O   H1  H2  EPW 
O   H1  H2  EPW O   H1  H2  EPW O   H1  H2  EPW O   H1  H2  EPW O   H1  H2  EPW 
O   H1  H2  EPW O   H1  H2  EPW O   H1  H2  EPW O   H1  H2  EPW O   H1  H2  EPW 
O   H1  H2  EPW O   H1  H2  EPW O   H1  H2  EPW O   H1  H2  EPW O   H1  H2  EPW 
O   H1  H2  EPW O   H1  H2  EPW O   H1  H2  EPW O   H1  H2  EPW O   H1  H2  EPW 
O   H1  H2  EPW O   H1  H2  EPW O   H1  H2  EPW O   H1  H2  EPW O   H1  H2  EPW 
O   H1  H2  EPW O   H1  H2  EPW O   H1  H2  EPW O   H1  H2  EPW O   H1  H2  EPW 
O   H1  H2  EPW O   H1  H2  EPW O   H1  H2  EPW O   H1  H2  EPW O   H1  H2  EPW 
O   H1  H2  EPW O   H1  H2  EPW O   H1  H2  EPW O   H1  H2  EPW O   H1  H2  EPW 
O   H1  H2  EPW O   H1  H2  EPW O   H1  H2  EPW O   H1  H2  EPW O   H1  H2  EPW 
O   H1  H2  EPW O   H1  H2  EPW O   H1  H2  EPW O   H1  H2  EPW O   H1  H2  EPW 
O   H1  H2  EPW O   H1  H2  EPW O   H1  H2  EPW O   H1  H2  EPW O   H1  H2  EPW 
O   H1  H2  EPW O   H1  H2  EPW O   H1  H2  EPW O   H1  H2  EPW O   H1  H2  EPW 
O   H1  H2  EPW O   H1  H2  EPW O   H1  H2  EPW O   H1  H2  EPW O   H1  H2  EPW 
O   H1  H2  EPW O   H1  H2  EPW O   H1  H2  EPW O   H1  H2  EPW O   H1  H2  EPW 
O   H1  H2  EPW O   H1  H2  EPW O   H1  H2  EPW O   H1  H2  EPW O   H1  H2  EPW 
O   H1  H2  EPW O   H1  H2  EPW O   H1  H2  EPW O   H1  H2  EPW O   H1  H2  EPW 
O   H1  H2  EPW O   H1  H2  EPW O   H1  H2  EPW O   H1  H2  EPW O   H1  H2  EPW 
O   H1  H2  EPW O   H1  H2  EPW O   H1  H2  EPW O   H1  H2  EPW O   H1  H2  EPW 
O   H1  H2  EPW O   H1  H2  EPW O   H1  H2  EPW O   H1  H2  EPW O   H1  H2  EPW 
O   H1  H2  EPW O   H1  H2  EPW O   H1  H2  EPW O   H1  H2  EPW O   H1  H2  EPW 
O   H1  H2  EPW O   H1  H2  EPW O   H1  H2  EPW O   H1  H2  EPW O   H1  H2  EPW 
O   H1  H2  EPW O   H1  H2  EPW O   H1  H2  EPW O   H1  H2  EPW O   H1  H2  EPW 
O   H1  H2  EPW O   H1  H2  EPW O   H1  H2  EPW O   H1  H2  EPW O   H1  H2  EPW 
O   H1  H2  EPW O   H1  H2  EPW O   H1  H2  EPW O   H1  H2  EPW O   H1  H2  EPW 
O   H1  H2  EPW O   H1  H2  EPW O   H1  H2  EPW O   H1  H2  EPW O   H1  H2  EPW 
O   H1  H2  EPW O   H1  H2  EPW O   H1  H2  EPW O   H1  H2  EPW O   H1  H2  EPW 
O   H1  H2  EPW O   H1  H2  EPW O   H1  H2  EPW O   H1  H2  EPW O   H1  H2  EPW 
O   H1  H2  EPW O   H1  H2  EPW O   H1  H2  EPW O   H1  H2  EPW O   H1  H2  EPW 
O   H1  H2  EPW O   H1  H2  EPW O   H1  H2  EPW O   H1  H2  EPW O   H1  H2  EPW 
O   H1  H2  EPW O   H1  H2  EPW O   H1  H2  EPW O   H1  H2  EPW O   H1  H2  EPW 
O   H1  H2  EPW O   H1  H2  EPW O   H1  H2  EPW O   H1  H2  EPW O   H1  H2  EPW 
O   H1  H2  EPW O   H1  H2  EPW O   H1  H2  EPW O   H1  H2  EPW O   H1  H2  EPW 
O   H1  H2  EPW O   H1  H2  EPW O   H1  H2  EPW O   H1  H2  EPW O   H1  H2  EPW 
O   H1  H2  EPW O   H1  H2  EPW O   H1  H2  EPW O   H1  H2  EPW O   H1  H2  EPW 
O   H1  H2  EPW O   H1  H2  EPW O   H1  H2  EPW O   H1  H2  EPW O   H1  H2  EPW 
O   H1  H2  EPW O   H1  H2  EPW O   H1  H2  EPW O   H1  H2  EPW O   H1  H2  EPW 
O   H1  H2  EPW O   H1  H2  EPW O   H1  H2  EPW O   H1  H2  EPW O   H1  H2  EPW 
O   H1  H2  EPW O   H1  H2  EPW O   H1  H2  EPW O   H1  H2  EPW O   H1  H2  EPW 
O   H1  H2  EPW O   H1  H2  EPW O   H1  H2  EPW O   H1  H2  EPW O   H1  H2  EPW 
O   H1  H2  EPW O   H1  H2  EPW O   H1  H2  EPW O   H1  H2  EPW O   H1  H2  EPW 
O   H1  H2  EPW O   H1  H2  EPW O   H1  H2  EPW O   H1  H2  EPW O   H1  H2  EPW 
O   H1  H2  EPW O   H1  H2  EPW O   H1  H2  EPW O   H1  H2  EPW O   H1  H2  EPW 
O   H1  H2  EPW O   H1  H2  EPW O   H1  H2  EPW O   H1  H2  EPW O   H1  H2  EPW 
O   H1  H2  EPW O   H1  H2  EPW O   H1  H2  EPW O   H1  H2  EPW O   H1  H2  EPW 
O   H1  H2  EPW O   H1  H2  EPW O   H1  H2  EPW O   H1  H2  EPW O   H1  H2  EPW 
O   H1  H2  EPW O   H1  H2  EPW O   H1  H2  EPW O   H1  H2  EPW O   H1  H2  EPW 
O   H1  H2  EPW O   H1  H2  EPW O   H1  H2  EPW O   H1  H2  EPW O   H1  H2  EPW 
O   H1  H2  EPW O   H1  H2  EPW O   H1  H2  EPW O   H1  H2  EPW O   H1  H2  EPW 
O   H1  H2  EPW O   H1  H2  EPW O   H1  H2  EPW O   H1  H2  EPW O   H1  H2  EPW 
O   H1  H2  EPW O   H1  H2  EPW O   H1  H2  EPW O   H1  H2  EPW O   H1  H2  EPW 
O   H1  H2  EPW O   H1  H2  EPW O   H1  H2  EPW O   H1  H2  EPW O   H1  H2  EPW 
O   H1  H2  EPW O   H1  H2  EPW O   H1  H2  EPW O   H1  H2  EPW O   H1  H2  EPW 
O   H1  H2  EPW O   H1  H2  EPW O   H1  H2  EPW O   H1  H2  EPW O   H1  H2  EPW 
O   H1  H2  EPW O   H1  H2  EPW O   H1  H2  EPW O   H1  H2  EPW O   H1  H2  EPW 
O   H1  H2  EPW O   H1  H2  EPW O   H1  H2  EPW O   H1  H2  EPW O   H1  H2  EPW 
O   H1  H2  EPW O   H1  H2  EPW O   H1  H2  EPW O   H1  H2  EPW O   H1  H2  EPW 
O   H1  H2  EPW O   H1  H2  EPW O   H1  H2  EPW O   H1  H2  EPW O   H1  H2  EPW 
O   H1  H2  EPW O   H1  H2  EPW O   H1  H2  EPW O   H1  H2  EPW O   H1  H2  EPW 
O   H1  H2  EPW O   H1  H2  EPW O   H1  H2  EPW O   H1  H2  EPW O   H1  H2  EPW 
O   H1  H2  EPW O   H1  H2  EPW O   H1  H2  EPW O   H1  H2  EPW O   H1  H2  EPW 
O   H1  H2  EPW O   H1  H2  EPW O   H1  H2  EPW O   H1  H2  EPW O   H1  H2  EPW 
O   H1  H2  EPW O   H1  H2  EPW O   H1  H2  EPW O   H1  H2  EPW O   H1  H2  EPW 
O   H1  H2  EPW O   H1  H2  EPW O   H1  H2  EPW O   H1  H2  EPW O   H1  H2  EPW 
O   H1  H2  EPW O   H1  H2  EPW O   H1  H2  EPW O   H1  H2  EPW O   H1  H2  EPW 
O   H1  H2  EPW O   H1  H2  EPW O   H1  H2  EPW O   H1  H2  EPW O   H1  H2  EPW 
O   H1  H2  EPW O   H1  H2  EPW O   H1  H2  EPW O   H1  H2  EPW O   H1  H2  EPW 
O   H1  H2  EPW O   H1  H2  EPW O   H1  H2  EPW O   H1  H2  EPW O   H1  H2  EPW 
O   H1  H2  EPW O   H1  H2  EPW O   H1  H2  EPW O   H1  H2  EPW O   H1  H2  EPW 
O   H1  H2  EPW O   H1  H2  EPW O   H1  H2  EPW O   H1  H2  EPW O   H1  H2  EPW 
O   H1  H2  EPW O   H1  H2  EPW O   H1  H2  EPW O   H1  H2  EPW O   H1  H2  EPW 
O   H1  H2  EPW O   H1  H2  EPW O   H1  H2  EPW O   H1  H2  EPW O   H1  H2  EPW 
O   H1  H2  EPW O   H1  H2  EPW O   H1  H2  EPW O   H1  H2  EPW O   H1  H2  EPW 
O   H1  H2  EPW O   H1  H2  EPW O   H1  H2  EPW O   H1  H2  EPW O   H1  H2  EPW 
O   H1  H2  EPW O   H1  H2  EPW O   H1  H2  EPW O   H1  H2  EPW O   H1  H2  EPW 
O   H1  H2  EPW O   H1  H2  EPW O   H1  H2  EPW O   H1  H2  EPW O   H1  H2  EPW 
O   H1  H2  EPW O   H1  H2  EPW O   H1  H2  EPW O   H1  H2  EPW O   H1  H2  EPW 
O   H1  H2  EPW O   H1  H2  EPW O   H1  H2  EPW O   H1  H2  EPW O   H1  H2  EPW 
O   H1  H2  EPW O   H1  H2  EPW O   H1  H2  EPW O   H1  H2  EPW O   H1  H2  EPW 
O   H1  H2  EPW O   H1  H2  EPW O   H1  H2  EPW O   H1  H2  EPW O   H1  H2  EPW 
O   H1  H2  EPW O   H1  H2  EPW O   H1  H2  EPW O   H1  H2  EPW O   H1  H2  EPW 
O   H1  H2  EPW O   H1  H2  EPW O   H1  H2  EPW O   H1  H2  EPW O   H1  H2  EPW 
O   H1  H2  EPW O   H1  H2  EPW O   H1  H2  EPW O   H1  H2  EPW O   H1  H2  EPW 
O   H1  H2  EPW O   H1  H2  EPW O   H1  H2  EPW O   H1  H2  EPW O   H1  H2  EPW 
O   H1  H2  EPW O   H1  H2  EPW O   H1  H2  EPW O   H1  H2  EPW O   H1  H2  EPW 
O   H1  H2  EPW O   H1  H2  EPW O   H1  H2  EPW O   H1  H2  EPW O   H1  H2  EPW 
O   H1  H2  EPW O   H1  H2  EPW O   H1  H2  EPW O   H1  H2  EPW O   H1  H2  EPW 
O   H1  H2  EPW O   H1  H2  EPW O   H1  H2  EPW O   H1  H2  EPW O   H1  H2  EPW 
O   H1  H2  EPW O   H1  H2  EPW O   H1  H2  EPW O   H1  H2  EPW O   H1  H2  EPW 
O   H1  H2  EPW O   H1  H2  EPW O   H1  H2  EPW O   H1  H2  EPW O   H1  H2  EPW 
O   H1  H2  EPW O   H1  H2  EPW O   H1  H2  EPW O   H1  H2  EPW O   H1  H2  EPW 
O   H1  H2  EPW O   H1  H2  EPW O   H1  H2  EPW O   H1  H2  EPW O   H1  H2  EPW 
O   H1  H2  EPW O   H1  H2  EPW O   H1  H2  EPW O   H1  H2  EPW O   H1  H2  EPW 
O   H1  H2  EPW O   H1  H2  EPW O   H1  H2  EPW O   H1  H2  EPW O   H1  H2  EPW 
O   H1  H2  EPW O   H1  H2  EPW O   H1  H2  EPW O   H1  H2  EPW O   H1  H2  EPW 
O   H1  H2  EPW O   H1  H2  EPW O   H1  H2  EPW O   H1  H2  EPW O   H1  H2  EPW 
O   H1  H2  EPW O   H1  H2  EPW O   H1  H2  EPW O   H1  H2  EPW O   H1  H2  EPW 
O   H1  H2  EPW O   H1  H2  EPW O   H1  H2  EPW O   H1  H2  EPW O   H1  H2  EPW 
O   H1  H2  EPW O   H1  H2  EPW O   H1  H2  EPW O   H1  H2  EPW O   H1  H2  EPW 
O   H1  H2  EPW O   H1  H2  EPW O   H1  H2  EPW O   H1  H2  EPW O   H1  H2  EPW 
O   H1  H2  EPW O   H1  H2  EPW O   H1  H2  EPW O   H1  H2  EPW O   H1  H2  EPW 
O   H1  H2  EPW O   H1  H2  EPW O   H1  H2  EPW O   H1  H2  EPW O   H1  H2  EPW 
O   H1  H2  EPW O   H1  H2  EPW O   H1  H2  EPW O   H1  H2  EPW O   H1  H2  EPW 
O   H1  H2  EPW O   H1  H2  EPW O   H1  H2  EPW O   H1  H2  EPW O   H1  H2  EPW 
O   H1  H2  EPW O   H1  H2  EPW O   H1  H2  EPW O   H1  H2  EPW O   H1  H2  EPW 
O   H1  H2  EPW O   H1  H2  EPW O   H1  H2  EPW O   H1  H2  EPW O   H1  H2  EPW 
O   H1  H2  EPW O   H1  H2  EPW O   H1  H2  EPW O   H1  H2  EPW O   H1  H2  EPW 
O   H1  H2  EPW O   H1  H2  EPW O   H1  H2  EPW O   H1  H2  EPW O   H1  H2  EPW 
O   H1  H2  EPW O   H1  H2  EPW O   H1  H2  EPW O   H1  H2  EPW O   H1  H2  EPW 
O   H1  H2  EPW O   H1  H2  EPW O   H1  H2  EPW O   H1  H2  EPW O   H1  H2  EPW 
O   H1  H2  EPW O   H1  H2  EPW O   H1  H2  EPW O   H1  H2  EPW O   H1  H2  EPW 
O   H1  H2  EPW O   H1  H2  EPW O   H1  H2  EPW O   H1  H2  EPW O   H1  H2  EPW 
O   H1  H2  EPW O   H1  H2  EPW O   H1  H2  EPW O   H1  H2  EPW O   H1  H2  EPW 
O   H1  H2  EPW O   H1  H2  EPW O   H1  H2  EPW O   H1  H2  EPW O   H1  H2  EPW 
O   H1  H2  EPW O   H1  H2  EPW O   H1  H2  EPW O   H1  H2  EPW O   H1  H2  EPW 
O   H1  H2  EPW O   H1  H2  EPW O   H1  H2  EPW O   H1  H2  EPW O   H1  H2  EPW 
O   H1  H2  EPW O   H1  H2  EPW O   H1  H2  EPW O   H1  H2  EPW O   H1  H2  EPW 
O   H1  H2  EPW O   H1  H2  EPW O   H1  H2  EPW O   H1  H2  EPW O   H1  H2  EPW 
O   H1  H2  EPW O   H1  H2  EPW O   H1  H2  EPW O   H1  H2  EPW O   H1  H2  EPW 
O   H1  H2  EPW O   H1  H2  EPW O   H1  H2  EPW O   H1  H2  EPW O   H1  H2  EPW 
O   H1  H2  EPW O   H1  H2  EPW O   H1  H2  EPW O   H1  H2  EPW O   H1  H2  EPW 
O   H1  H2  EPW O   H1  H2  EPW O   H1  H2  EPW O   H1  H2  EPW O   H1  H2  EPW 
O   H1  H2  EPW O   H1  H2  EPW O   H1  H2  EPW O   H1  H2  EPW O   H1  H2  EPW 
O   H1  H2  EPW O   H1  H2  EPW O   H1  H2  EPW O   H1  H2  EPW O   H1  H2  EPW 
O   H1  H2  EPW O   H1  H2  EPW O   H1  H2  EPW O   H1  H2  EPW O   H1  H2  EPW 
O   H1  H2  EPW O   H1  H2  EPW O   H1  H2  EPW O   H1  H2  EPW O   H1  H2  EPW 
O   H1  H2  EPW O   H1  H2  EPW O   H1  H2  EPW O   H1  H2  EPW O   H1  H2  EPW 
O   H1  H2  EPW O   H1  H2  EPW O   H1  H2  EPW O   H1  H2  EPW O   H1  H2  EPW 
O   H1  H2  EPW O   H1  H2  EPW O   H1  H2  EPW O   H1  H2  EPW O   H1  H2  EPW 
O   H1  H2  EPW O   H1  H2  EPW O   H1  H2  EPW O   H1  H2  EPW O   H1  H2  EPW 
O   H1  H2  EPW O   H1  H2  EPW O   H1  H2  EPW O   H1  H2  EPW O   H1  H2  EPW 
O   H1  H2  EPW O   H1  H2  EPW O   H1  H2  EPW O   H1  H2  EPW O   H1  H2  EPW 
O   H1  H2  EPW O   H1  H2  EPW O   H1  H2  EPW O   H1  H2  EPW O   H1  H2  EPW 
O   H1  H2  EPW O   H1  H2  EPW O   H1  H2  EPW O   H1  H2  EPW O   H1  H2  EPW 
O   H1  H2  EPW O   H1  H2  EPW O   H1  H2  EPW O   H1  H2  EPW O   H1  H2  EPW 
O   H1  H2  EPW O   H1  H2  EPW O   H1  H2  EPW O   H1  H2  EPW O   H1  H2  EPW 
O   H1  H2  EPW O   H1  H2  EPW O   H1  H2  EPW O   H1  H2  EPW O   H1  H2  EPW 
O   H1  H2  EPW O   H1  H2  EPW O   H1  H2  EPW O   H1  H2  EPW O   H1  H2  EPW 
O   H1  H2  EPW O   H1  H2  EPW O   H1  H2  EPW O   H1  H2  EPW O   H1  H2  EPW 
O   H1  H2  EPW O   H1  H2  EPW O   H1  H2  EPW O   H1  H2  EPW O   H1  H2  EPW 
O   H1  H2  EPW O   H1  H2  EPW O   H1  H2  EPW O   H1  H2  EPW O   H1  H2  EPW 
O   H1  H2  EPW O   H1  H2  EPW O   H1  H2  EPW O   H1  H2  EPW O   H1  H2  EPW 
O   H1  H2  EPW O   H1  H2  EPW O   H1  H2  EPW O   H1  H2  EPW O   H1  H2  EPW 
O   H1  H2  EPW O   H1  H2  EPW O   H1  H2  EPW O   H1  H2  EPW O   H1  H2  EPW 
O   H1  H2  EPW O   H1  H2  EPW O   H1  H2  EPW O   H1  H2  EPW O   H1  H2  EPW 
O   H1  H2  EPW O   H1  H2  EPW O   H1  H2  EPW O   H1  H2  EPW O   H1  H2  EPW 
O   H1  H2  EPW O   H1  H2  EPW O   H1  H2  EPW O   H1  H2  EPW O   H1  H2  EPW 
O   H1  H2  EPW O   H1  H2  EPW O   H1  H2  EPW O   H1  H2  EPW O   H1  H2  EPW 
O   H1  H2  EPW O   H1  H2  EPW O   H1  H2  EPW O   H1  H2  EPW O   H1  H2  EPW 
O   H1  H2  EPW O   H1  H2  EPW O   H1  H2  EPW O   H1  H2  EPW O   H1  H2  EPW 
O   H1  H2  EPW O   H1  H2  EPW O   H1  H2  EPW O   H1  H2  EPW O   H1  H2  EPW 
O   H1  H2  EPW O   H1  H2  EPW O   H1  H2  EPW O   H1  H2  EPW O   H1  H2  EPW 
O   H1  H2  EPW O   H1  H2  EPW O   H1  H2  EPW O   H1  H2  EPW O   H1  H2  EPW 
O   H1  H2  EPW O   H1  H2  EPW O   H1  H2  EPW O   H1  H2  EPW O   H1  H2  EPW 
O   H1  H2  EPW O   H1  H2  EPW O   H1  H2  EPW O   H1  H2  EPW O   H1  H2  EPW 
O   H1  H2  EPW O   H1  H2  EPW O   H1  H2  EPW O   H1  H2  EPW O   H1  H2  EPW 
O   H1  H2  EPW O   H1  H2  EPW O   H1  H2  EPW O   H1  H2  EPW O   H1  H2  EPW 
O   H1  H2  EPW O   H1  H2  EPW O   H1  H2  EPW O   H1  H2  EPW O   H1  H2  EPW 
O   H1  H2  EPW O   H1  H2  EPW O   H1  H2  EPW O   H1  H2  EPW O   H1  H2  EPW 
O   H1  H2  EPW O   H1  H2  EPW O   H1  H2  EPW O   H1  H2  EPW O   H1  H2  EPW 
O   H1  H2  EPW O   H1  H2  EPW O   H1  H2  EPW O   H1  H2  EPW O   H1  H2  EPW 
O   H1  H2  EPW O   H1  H2  EPW O   H1  H2  EPW O   H1  H2  EPW O   H1  H2  EPW 
O   H1  H2  EPW O   H1  H2  EPW O   H1  H2  EPW O   H1  H2  EPW O   H1  H2  EPW 
O   H1  H2  EPW O   H1  H2  EPW O   H1  H2  EPW O   H1  H2  EPW O   H1  H2  EPW 
O   H1  H2  EPW O   H1  H2  EPW O   H1  H2  EPW O   H1  H2  EPW O   H1  H2  EPW 
O   H1  H2  EPW O   H1  H2  EPW O   H1  H2  EPW O   H1  H2  EPW O   H1  H2  EPW 
O   H1  H2  EPW O   H1  H2  EPW O   H1  H2  EPW O   H1  H2  EPW O   H1  H2  EPW 
O   H1  H2  EPW O   H1  H2  EPW O   H1  H2  EPW O   H1  H2  EPW O   H1  H2  EPW 
O   H1  H2  EPW O   H1  H2  EPW O   H1  H2  EPW O   H1  H2  EPW O   H1  H2  EPW 
O   H1  H2  EPW O   H1  H2  EPW O   H1  H2  EPW O   H1  H2  EPW O   H1  H2  EPW 
O   H1  H2  EPW O   H1  H2  EPW O   H1  H2  EPW O   H1  H2  EPW O   H1  H2  EPW 
O   H1  H2  EPW O   H1  H2  EPW O   H1  H2  EPW O   H1  H2  EPW O   H1  H2  EPW 
O   H1  H2  EPW O   H1  H2  EPW O   H1  H2  EPW O   H1  H2  EPW O   H1  H2  EPW 
O   H1  H2  EPW O   H1  H2  EPW O   H1  H2  EPW O   H1  H2  EPW O   H1  H2  EPW 
O   H1  H2  EPW O   H1  H2  EPW O   H1  H2  EPW O   H1  H2  EPW O   H1  H2  EPW 
O   H1  H2  EPW O   H1  H2  EPW O   H1  H2  EPW O   H1  H2  EPW O   H1  H2  EPW 
O   H1  H2  EPW O   H1  H2  EPW O   H1  H2  EPW O   H1  H2  EPW O   H1  H2  EPW 
O   H1  H2  EPW O   H1  H2  EPW O   H1  H2  EPW O   H1  H2  EPW O   H1  H2  EPW 
O   H1  H2  EPW O   H1  H2  EPW O   H1  H2  EPW O   H1  H2  EPW O   H1  H2  EPW 
O   H1  H2  EPW O   H1  H2  EPW O   H1  H2  EPW O   H1  H2  EPW O   H1  H2  EPW 
O   H1  H2  EPW O   H1  H2  EPW O   H1  H2  EPW O   H1  H2  EPW O   H1  H2  EPW 
O   H1  H2  EPW O   H1  H2  EPW O   H1  H2  EPW O   H1  H2  EPW O   H1  H2  EPW 
O   H1  H2  EPW O   H1  H2  EPW O   H1  H2  EPW O   H1  H2  EPW O   H1  H2  EPW 
O   H1  H2  EPW O   H1  H2  EPW O   H1  H2  EPW O   H1  H2  EPW O   H1  H2  EPW 
O   H1  H2  EPW O   H1  H2  EPW O   H1  H2  EPW O   H1  H2  EPW O   H1  H2  EPW 
O   H1  H2  EPW O   H1  H2  EPW O   H1  H2  EPW O   H1  H2  EPW O   H1  H2  EPW 
O   H1  H2  EPW O   H1  H2  EPW O   H1  H2  EPW O   H1  H2  EPW O   H1  H2  EPW 
O   H1  H2  EPW O   H1  H2  EPW O   H1  H2  EPW O   H1  H2  EPW O   H1  H2  EPW 
O   H1  H2  EPW O   H1  H2  EPW O   H1  H2  EPW O   H1  H2  EPW O   H1  H2  EPW 
O   H1  H2  EPW O   H1  H2  EPW O   H1  H2  EPW O   H1  H2  EPW O   H1  H2  EPW 
O   H1  H2  EPW O   H1  H2  EPW O   H1  H2  EPW O   H1  H2  EPW O   H1  H2  EPW 
O   H1  H2  EPW O   H1  H2  EPW O   H1  H2  EPW O   H1  H2  EPW O   H1  H2  EPW 
O   H1  H2  EPW O   H1  H2  EPW O   H1  H2  EPW O   H1  H2  EPW O   H1  H2  EPW 
O   H1  H2  EPW O   H1  H2  EPW O   H1  H2  EPW O   H1  H2  EPW O   H1  H2  EPW 
O   H1  H2  EPW O   H1  H2  EPW O   H1  H2  EPW O   H1  H2  EPW O   H1  H2  EPW 
O   H1  H2  EPW O   H1  H2  EPW O   H1  H2  EPW O   H1  H2  EPW O   H1  H2  EPW 
O   H1  H2  EPW O   H1  H2  EPW O   H1  H2  EPW O   H1  H2  EPW O   H1  H2  EPW 
O   H1  H2  EPW O   H1  H2  EPW O   H1  H2  EPW O   H1  H2  EPW O   H1  H2  EPW 
O   H1  H2  EPW O   H1  H2  EPW O   H1  H2  EPW O   H1  H2  EPW O   H1  H2  EPW 
O   H1  H2  EPW O   H1  H2  EPW O   H1  H2  EPW O   H1  H2  EPW O   H1  H2  EPW 
O   H1  H2  EPW O   H1  H2  EPW O   H1  H2  EPW O   H1  H2  EPW O   H1  H2  EPW 
O   H1  H2  EPW O   H1  H2  EPW O   H1  H2  EPW O   H1  H2  EPW O   H1  H2  EPW 
O   H1  H2  EPW O   H1  H2  EPW O   H1  H2  EPW O   H1  H2  EPW O   H1  H2  EPW 
O   H1  H2  EPW O   H1  H2  EPW O   H1  H2  EPW O   H1  H2  EPW O   H1  H2  EPW 
O   H1  H2  EPW O   H1  H2  EPW O   H1  H2  EPW O   H1  H2  EPW O   H1  H2  EPW 
O   H1  H2  EPW O   H1  H2  EPW O   H1  H2  EPW O   H1  H2  EPW O   H1  H2  EPW 
O   H1  H2  EPW O   H1  H2  EPW O   H1  H2  EPW O   H1  H2  EPW O   H1  H2  EPW 
O   H1  H2  EPW O   H1  H2  EPW O   H1  H2  EPW O   H1  H2  EPW O   H1  H2  EPW 
O   H1  H2  EPW O   H1  H2  EPW O   H1  H2  EPW O   H1  H2  EPW O   H1  H2  EPW 
O   H1  H2  EPW O   H1  H2  EPW O   H1  H2  EPW O   H1  H2  EPW O   H1  H2  EPW 
O   H1  H2  EPW O   H1  H2  EPW O   H1  H2  EPW O   H1  H2  EPW O   H1  H2  EPW 
O   H1  H2  EPW O   H1  H2  EPW O   H1  H2  EPW O   H1  H2  EPW O   H1  H2  EPW 
O   H1  H2  EPW O   H1  H2  EPW O   H1  H2  EPW O   H1  H2  EPW O   H1  H2  EPW 
O   H1  H2  EPW O   H1  H2  EPW O   H1  H2  EPW O   H1  H2  EPW O   H1  H2  EPW 
O   H1  H2  EPW O   H1  H2  EPW O   H1  H2  EPW O   H1  H2  EPW O   H1  H2  EPW 
O   H1  H2  EPW O   H1  H2  EPW O   H1  H2  EPW O   H1  H2  EPW O   H1  H2  EPW 
O   H1  H2  EPW O   H1  H2  EPW O   H1  H2  EPW O   H1  H2  EPW O   H1  H2  EPW 
O   H1  H2  EPW O   H1  H2  EPW O   H1  H2  EPW O   H1  H2  EPW O   H1  H2  EPW 
O   H1  H2  EPW O   H1  H2  EPW O   H1  H2  EPW O   H1  H2  EPW O   H1  H2  EPW 
O   H1  H2  EPW O   H1  H2  EPW O   H1  H2  EPW O   H1  H2  EPW O   H1  H2  EPW 
O   H1  H2  EPW O   H1  H2  EPW O   H1  H2  EPW O   H1  H2  EPW O   H1  H2  EPW 
O   H1  H2  EPW O   H1  H2  EPW O   H1  H2  EPW O   H1  H2  EPW O   H1  H2  EPW 
O   H1  H2  EPW O   H1  H2  EPW O   H1  H2  EPW O   H1  H2  EPW O   H1  H2  EPW 
O   H1  H2  EPW O   H1  H2  EPW O   H1  H2  EPW O   H1  H2  EPW O   H1  H2  EPW 
O   H1  H2  EPW O   H1  H2  EPW O   H1  H2  EPW O   H1  H2  EPW O   H1  H2  EPW 
O   H1  H2  EPW O   H1  H2  EPW O   H1  H2  EPW O   H1  H2  EPW O   H1  H2  EPW 
O   H1  H2  EPW O   H1  H2  EPW O   H1  H2  EPW O   H1  H2  EPW O   H1  H2  EPW 
O   H1  H2  EPW O   H1  H2  EPW O   H1  H2  EPW O   H1  H2  EPW O   H1  H2  EPW 
O   H1  H2  EPW O   H1  H2  EPW O   H1  H2  EPW O   H1  H2  EPW O   H1  H2  EPW 
O   H1  H2  EPW O   H1  H2  EPW O   H1  H2  EPW O   H1  H2  EPW O   H1  H2  EPW 
O   H1  H2  EPW O   H1  H2  EPW O   H1  H2  EPW O   H1  H2  EPW O   H1  H2  EPW 
O   H1  H2  EPW O   H1  H2  EPW O   H1  H2  EPW O   H1  H2  EPW O   H1  H2  EPW 
O   H1  H2  EPW O   H1  H2  EPW O   H1  H2  EPW O   H1  H2  EPW O   H1  H2  EPW 
O   H1  H2  EPW O   H1  H2  EPW O   H1  H2  EPW O   H1  H2  EPW O   H1  H2  EPW 
O   H1  H2  EPW O   H1  H2  EPW O   H1  H2  EPW O   H1  H2  EPW O   H1  H2  EPW 
O   H1  H2  EPW O   H1  H2  EPW O   H1  H2  EPW O   H1  H2  EPW O   H1  H2  EPW 
O   H1  H2  EPW O   H1  H2  EPW O   H1  H2  EPW O   H1  H2  EPW O   H1  H2  EPW 
O   H1  H2  EPW O   H1  H2  EPW O   H1  H2  EPW O   H1  H2  EPW O   H1  H2  EPW 
O   H1  H2  EPW O   H1  H2  EPW O   H1  H2  EPW O   H1  H2  EPW O   H1  H2  EPW 
O   H1  H2  EPW O   H1  H2  EPW O   H1  H2  EPW O   H1  H2  EPW O   H1  H2  EPW 
O   H1  H2  EPW O   H1  H2  EPW O   H1  H2  EPW O   H1  H2  EPW O   H1  H2  EPW 
O   H1  H2  EPW O   H1  H2  EPW O   H1  H2  EPW O   H1  H2  EPW O   H1  H2  EPW 
O   H1  H2  EPW O   H1  H2  EPW O   H1  H2  EPW O   H1  H2  EPW O   H1  H2  EPW 
O   H1  H2  EPW O   H1  H2  EPW O   H1  H2  EPW O   H1  H2  EPW O   H1  H2  EPW 
O   H1  H2  EPW O   H1  H2  EPW O   H1  H2  EPW O   H1  H2  EPW O   H1  H2  EPW 
O   H1  H2  EPW O   H1  H2  EPW O   H1  H2  EPW O   H1  H2  EPW O   H1  H2  EPW 
O   H1  H2  EPW O   H1  H2  EPW O   H1  H2  EPW O   H1  H2  EPW O   H1  H2  EPW 
O   H1  H2  EPW O   H1  H2  EPW O   H1  H2  EPW O   H1  H2  EPW O   H1  H2  EPW 
O   H1  H2  EPW O   H1  H2  EPW O   H1  H2  EPW O   H1  H2  EPW O   H1  H2  EPW 
O   H1  H2  EPW O   H1  H2  EPW O   H1  H2  EPW O   H1  H2  EPW O   H1  H2  EPW 
O   H1  H2  EPW O   H1  H2  EPW O   H1  H2  EPW O   H1  H2  EPW O   H1  H2  EPW 
O   H1  H2  EPW O   H1  H2  EPW O   H1  H2  EPW O   H1  H2  EPW O   H1  H2  EPW 
O   H1  H2  EPW O   H1  H2  EPW O   H1  H2  EPW O   H1  H2  EPW O   H1  H2  EPW 
O   H1  H2  EPW O   H1  H2  EPW O   H1  H2  EPW O   H1  H2  EPW O   H1  H2  EPW 
O   H1  H2  EPW O   H1  H2  EPW O   H1  H2  EPW O   H1  H2  EPW O   H1  H2  EPW 
O   H1  H2  EPW O   H1  H2  EPW O   H1  H2  EPW O   H1  H2  EPW O   H1  H2  EPW 
O   H1  H2  EPW O   H1  H2  EPW O   H1  H2  EPW O   H1  H2  EPW O   H1  H2  EPW 
O   H1  H2  EPW O   H1  H2  EPW O   H1  H2  EPW O   H1  H2  EPW O   H1  H2  EPW 
O   H1  H2  EPW O   H1  H2  EPW O   H1  H2  EPW O   H1  H2  EPW O   H1  H2  EPW 
O   H1  H2  EPW O   H1  H2  EPW O   H1  H2  EPW O   H1  H2  EPW O   H1  H2  EPW 
O   H1  H2  EPW O   H1  H2  EPW O   H1  H2  EPW O   H1  H2  EPW O   H1  H2  EPW 
O   H1  H2  EPW O   H1  H2  EPW O   H1  H2  EPW O   H1  H2  EPW O   H1  H2  EPW 
O   H1  H2  EPW O   H1  H2  EPW O   H1  H2  EPW O   H1  H2  EPW O   H1  H2  EPW 
O   H1  H2  EPW O   H1  H2  EPW O   H1  H2  EPW O   H1  H2  EPW O   H1  H2  EPW 
O   H1  H2  EPW O   H1  H2  EPW O   H1  H2  EPW O   H1  H2  EPW O   H1  H2  EPW 
O   H1  H2  EPW O   H1  H2  EPW O   H1  H2  EPW O   H1  H2  EPW O   H1  H2  EPW 
O   H1  H2  EPW O   H1  H2  EPW O   H1  H2  EPW O   H1  H2  EPW O   H1  H2  EPW 
O   H1  H2  EPW O   H1  H2  EPW O   H1  H2  EPW O   H1  H2  EPW O   H1  H2  EPW 
O   H1  H2  EPW O   H1  H2  EPW O   H1  H2  EPW O   H1  H2  EPW O   H1  H2  EPW 
O   H1  H2  EPW O   H1  H2  EPW O   H1  H2  EPW O   H1  H2  EPW O   H1  H2  EPW 
O   H1  H2  EPW O   H1  H2  EPW O   H1  H2  EPW O   H1  H2  EPW O   H1  H2  EPW 
O   H1  H2  EPW O   H1  H2  EPW O   H1  H2  EPW O   H1  H2  EPW O   H1  H2  EPW 
O   H1  H2  EPW O   H1  H2  EPW O   H1  H2  EPW O   H1  H2  EPW O   H1  H2  EPW 
O   H1  H2  EPW O   H1  H2  EPW O   H1  H2  EPW O   H1  H2  EPW O   H1  H2  EPW 
O   H1  H2  EPW O   H1  H2  EPW O   H1  H2  EPW O   H1  H2  EPW O   H1  H2  EPW 
O   H1  H2  EPW O   H1  H2  EPW O   H1  H2  EPW O   H1  H2  EPW O   H1  H2  EPW 
O   H1  H2  EPW O   H1  H2  EPW O   H1  H2  EPW O   H1  H2  EPW O   H1  H2  EPW 
O   H1  H2  EPW O   H1  H2  EPW O   H1  H2  EPW O   H1  H2  EPW O   H1  H2  EPW 
O   H1  H2  EPW O   H1  H2  EPW O   H1  H2  EPW O   H1  H2  EPW O   H1  H2  EPW 
O   H1  H2  EPW O   H1  H2  EPW O   H1  H2  EPW O   H1  H2  EPW O   H1  H2  EPW 
O   H1  H2  EPW O   H1  H2  EPW O   H1  H2  EPW O   H1  H2  EPW O   H1  H2  EPW 
O   H1  H2  EPW O   H1  H2  EPW O   H1  H2  EPW O   H1  H2  EPW O   H1  H2  EPW 
O   H1  H2  EPW O   H1  H2  EPW O   H1  H2  EPW O   H1  H2  EPW O   H1  H2  EPW 
O   H1  H2  EPW O   H1  H2  EPW O   H1  H2  EPW O   H1  H2  EPW O   H1  H2  EPW 
O   H1  H2  EPW O   H1  H2  EPW O   H1  H2  EPW O   H1  H2  EPW O   H1  H2  EPW 
O   H1  H2  EPW O   H1  H2  EPW O   H1  H2  EPW O   H1  H2  EPW O   H1  H2  EPW 
O   H1  H2  EPW O   H1  H2  EPW O   H1  H2  EPW O   H1  H2  EPW O   H1  H2  EPW 
O   H1  H2  EPW O   H1  H2  EPW O   H1  H2  EPW O   H1  H2  EPW O   H1  H2  EPW 
O   H1  H2  EPW O   H1  H2  EPW O   H1  H2  EPW O   H1  H2  EPW O   H1  H2  EPW 
O   H1  H2  EPW O   H1  H2  EPW O   H1  H2  EPW O   H1  H2  EPW O   H1  H2  EPW 
O   H1  H2  EPW O   H1  H2  EPW O   H1  H2  EPW O   H1  H2  EPW O   H1  H2  EPW 
O   H1  H2  EPW O   H1  H2  EPW O   H1  H2  EPW O   H1  H2  EPW O   H1  H2  EPW 
O   H1  H2  EPW O   H1  H2  EPW O   H1  H2  EPW O   H1  H2  EPW O   H1  H2  EPW 
O   H1  H2  EPW O   H1  H2  EPW O   H1  H2  EPW O   H1  H2  EPW O   H1  H2  EPW 
O   H1  H2  EPW O   H1  H2  EPW O   H1  H2  EPW O   H1  H2  EPW O   H1  H2  EPW 
O   H1  H2  EPW O   H1  H2  EPW O   H1  H2  EPW O   H1  H2  EPW O   H1  H2  EPW 
O   H1  H2  EPW O   H1  H2  EPW O   H1  H2  EPW O   H1  H2  EPW O   H1  H2  EPW 
O   H1  H2  EPW O   H1  H2  EPW O   H1  H2  EPW O   H1  H2  EPW O   H1  H2  EPW 
O   H1  H2  EPW O   H1  H2  EPW O   H1  H2  EPW O   H1  H2  EPW O   H1  H2  EPW 
O   H1  H2  EPW O   H1  H2  EPW O   H1  H2  EPW O   H1  H2  EPW O   H1  H2  EPW 
O   H1  H2  EPW O   H1  H2  EPW O   H1  H2  EPW O   H1  H2  EPW O   H1  H2  EPW 
O   H1  H2  EPW O   H1  H2  EPW O   H1  H2  EPW O   H1  H2  EPW O   H1  H2  EPW 
O   H1  H2  EPW O   H1  H2  EPW O   H1  H2  EPW O   H1  H2  EPW O   H1  H2  EPW 
O   H1  H2  EPW O   H1  H2  EPW O   H1  H2  EPW O   H1  H2  EPW O   H1  H2  EPW 
O   H1  H2  EPW O   H1  H2  EPW O   H1  H2  EPW O   H1  H2  EPW O   H1  H2  EPW 
O   H1  H2  EPW O   H1  H2  EPW O   H1  H2  EPW O   H1  H2  EPW O   H1  H2  EPW 
O   H1  H2  EPW O   H1  H2  EPW O   H1  H2  EPW O   H1  H2  EPW O   H1  H2  EPW 
O   H1  H2  EPW O   H1  H2  EPW O   H1  H2  EPW O   H1  H2  EPW O   H1  H2  EPW 
O   H1  H2  EPW O   H1  H2  EPW O   H1  H2  EPW O   H1  H2  EPW O   H1  H2  EPW 
O   H1  H2  EPW O   H1  H2  EPW O   H1  H2  EPW O   H1  H2  EPW O   H1  H2  EPW 
O   H1  H2  EPW O   H1  H2  EPW O   H1  H2  EPW O   H1  H2  EPW O   H1  H2  EPW 
O   H1  H2  EPW O   H1  H2  EPW O   H1  H2  EPW O   H1  H2  EPW O   H1  H2  EPW 
O   H1  H2  EPW O   H1  H2  EPW O   H1  H2  EPW O   H1  H2  EPW O   H1  H2  EPW 
O   H1  H2  EPW O   H1  H2  EPW O   H1  H2  EPW O   H1  H2  EPW O   H1  H2  EPW 
O   H1  H2  EPW O   H1  H2  EPW O   H1  H2  EPW O   H1  H2  EPW O   H1  H2  EPW 
O   H1  H2  EPW O   H1  H2  EPW O   H1  H2  EPW O   H1  H2  EPW O   H1  H2  EPW 
O   H1  H2  EPW O   H1  H2  EPW O   H1  H2  EPW O   H1  H2  EPW O   H1  H2  EPW 
O   H1  H2  EPW O   H1  H2  EPW O   H1  H2  EPW O   H1  H2  EPW O   H1  H2  EPW 
O   H1  H2  EPW O   H1  H2  EPW O   H1  H2  EPW O   H1  H2  EPW O   H1  H2  EPW 
O   H1  H2  EPW O   H1  H2  EPW O   H1  H2  EPW O   H1  H2  EPW O   H1  H2  EPW 
O   H1  H2  EPW O   H1  H2  EPW O   H1  H2  EPW O   H1  H2  EPW O   H1  H2  EPW 
O   H1  H2  EPW O   H1  H2  EPW O   H1  H2  EPW O   H1  H2  EPW O   H1  H2  EPW 
O   H1  H2  EPW O   H1  H2  EPW O   H1  H2  EPW O   H1  H2  EPW O   H1  H2  EPW 
O   H1  H2  EPW O   H1  H2  EPW O   H1  H2  EPW O   H1  H2  EPW O   H1  H2  EPW 
O   H1  H2  EPW O   H1  H2  EPW O   H1  H2  EPW O   H1  H2  EPW O   H1  H2  EPW 
O   H1  H2  EPW O   H1  H2  EPW O   H1  H2  EPW O   H1  H2  EPW O   H1  H2  EPW 
O   H1  H2  EPW O   H1  H2  EPW O   H1  H2  EPW O   H1  H2  EPW O   H1  H2  EPW 
O   H1  H2  EPW O   H1  H2  EPW O   H1  H2  EPW O   H1  H2  EPW O   H1  H2  EPW 
O   H1  H2  EPW O   H1  H2  EPW O   H1  H2  EPW O   H1  H2  EPW O   H1  H2  EPW 
O   H1  H2  EPW O   H1  H2  EPW O   H1  H2  EPW O   H1  H2  EPW O   H1  H2  EPW 
O   H1  H2  EPW O   H1  H2  EPW O   H1  H2  EPW O   H1  H2  EPW O   H1  H2  EPW 
O   H1  H2  EPW O   H1  H2  EPW O   H1  H2  EPW O   H1  H2  EPW O   H1  H2  EPW 
O   H1  H2  EPW O   H1  H2  EPW O   H1  H2  EPW O   H1  H2  EPW O   H1  H2  EPW 
O   H1  H2  EPW O   H1  H2  EPW O   H1  H2  EPW O   H1  H2  EPW O   H1  H2  EPW 
O   H1  H2  EPW O   H1  H2  EPW O   H1  H2  EPW O   H1  H2  EPW O   H1  H2  EPW 
O   H1  H2  EPW O   H1  H2  EPW O   H1  H2  EPW O   H1  H2  EPW O   H1  H2  EPW 
O   H1  H2  EPW O   H1  H2  EPW O   H1  H2  EPW O   H1  H2  EPW O   H1  H2  EPW 
O   H1  H2  EPW O   H1  H2  EPW O   H1  H2  EPW O   H1  H2  EPW O   H1  H2  EPW 
O   H1  H2  EPW O   H1  H2  EPW O   H1  H2  EPW O   H1  H2  EPW O   H1  H2  EPW 
O   H1  H2  EPW O   H1  H2  EPW O   H1  H2  EPW O   H1  H2  EPW O   H1  H2  EPW 
O   H1  H2  EPW O   H1  H2  EPW O   H1  H2  EPW O   H1  H2  EPW O   H1  H2  EPW 
O   H1  H2  EPW O   H1  H2  EPW O   H1  H2  EPW O   H1  H2  EPW O   H1  H2  EPW 
O   H1  H2  EPW O   H1  H2  EPW O   H1  H2  EPW O   H1  H2  EPW O   H1  H2  EPW 
O   H1  H2  EPW O   H1  H2  EPW O   H1  H2  EPW O   H1  H2  EPW O   H1  H2  EPW 
O   H1  H2  EPW O   H1  H2  EPW O   H1  H2  EPW O   H1  H2  EPW O   H1  H2  EPW 
O   H1  H2  EPW O   H1  H2  EPW O   H1  H2  EPW O   H1  H2  EPW O   H1  H2  EPW 
O   H1  H2  EPW O   H1  H2  EPW O   H1  H2  EPW O   H1  H2  EPW O   H1  H2  EPW 
O   H1  H2  EPW O   H1  H2  EPW O   H1  H2  EPW O   H1  H2  EPW O   H1  H2  EPW 
O   H1  H2  EPW O   H1  H2  EPW O   H1  H2  EPW O   H1  H2  EPW O   H1  H2  EPW 
O   H1  H2  EPW O   H1  H2  EPW O   H1  H2  EPW O   H1  H2  EPW O   H1  H2  EPW 
O   H1  H2  EPW O   H1  H2  EPW O   H1  H2  EPW O   H1  H2  EPW O   H1  H2  EPW 
O   H1  H2  EPW O   H1  H2  EPW O   H1  H2  EPW O   H1  H2  EPW O   H1  H2  EPW 
O   H1  H2  EPW O   H1  H2  EPW O   H1  H2  EPW O   H1  H2  EPW O   H1  H2  EPW 
O   H1  H2  EPW O   H1  H2  EPW O   H1  H2  EPW O   H1  H2  EPW O   H1  H2  EPW 
O   H1  H2  EPW O   H1  H2  EPW O   H1  H2  EPW O   H1  H2  EPW O   H1  H2  EPW 
O   H1  H2  EPW O   H1  H2  EPW O   H1  H2  EPW O   H1  H2  EPW O   H1  H2  EPW 
O   H1  H2  EPW O   H1  H2  EPW O   H1  H2  EPW O   H1  H2  EPW O   H1  H2  EPW 
O   H1  H2  EPW O   H1  H2  EPW O   H1  H2  EPW O   H1  H2  EPW O   H1  H2  EPW 
O   H1  H2  EPW O   H1  H2  EPW O   H1  H2  EPW O   H1  H2  EPW O   H1  H2  EPW 
O   H1  H2  EPW O   H1  H2  EPW O   H1  H2  EPW O   H1  H2  EPW O   H1  H2  EPW 
O   H1  H2  EPW O   H1  H2  EPW O   H1  H2  EPW O   H1  H2  EPW O   H1  H2  EPW 
O   H1  H2  EPW O   H1  H2  EPW O   H1  H2  EPW O   H1  H2  EPW O   H1  H2  EPW 
O   H1  H2  EPW O   H1  H2  EPW O   H1  H2  EPW O   H1  H2  EPW O   H1  H2  EPW 
O   H1  H2  EPW O   H1  H2  EPW O   H1  H2  EPW O   H1  H2  EPW O   H1  H2  EPW 
O   H1  H2  EPW O   H1  H2  EPW O   H1  H2  EPW O   H1  H2  EPW O   H1  H2  EPW 
O   H1  H2  EPW O   H1  H2  EPW O   H1  H2  EPW O   H1  H2  EPW O   H1  H2  EPW 
O   H1  H2  EPW O   H1  H2  EPW O   H1  H2  EPW O   H1  H2  EPW O   H1  H2  EPW 
O   H1  H2  EPW O   H1  H2  EPW O   H1  H2  EPW O   H1  H2  EPW O   H1  H2  EPW 
O   H1  H2  EPW O   H1  H2  EPW O   H1  H2  EPW O   H1  H2  EPW O   H1  H2  EPW 
O   H1  H2  EPW O   H1  H2  EPW O   H1  H2  EPW O   H1  H2  EPW O   H1  H2  EPW 
O   H1  H2  EPW O   H1  H2  EPW O   H1  H2  EPW O   H1  H2  EPW O   H1  H2  EPW 
O   H1  H2  EPW O   H1  H2  EPW O   H1  H2  EPW O   H1  H2  EPW O   H1  H2  EPW 
O   H1  H2  EPW O   H1  H2  EPW O   H1  H2  EPW O   H1  H2  EPW O   H1  H2  EPW 
O   H1  H2  EPW O   H1  H2  EPW O   H1  H2  EPW O   H1  H2  EPW O   H1  H2  EPW 
O   H1  H2  EPW O   H1  H2  EPW O   H1  H2  EPW O   H1  H2  EPW O   H1  H2  EPW 
O   H1  H2  EPW O   H1  H2  EPW O   H1  H2  EPW O   H1  H2  EPW O   H1  H2  EPW 
O   H1  H2  EPW O   H1  H2  EPW O   H1  H2  EPW O   H1  H2  EPW O   H1  H2  EPW 
O   H1  H2  EPW O   H1  H2  EPW O   H1  H2  EPW O   H1  H2  EPW O   H1  H2  EPW 
O   H1  H2  EPW O   H1  H2  EPW O   H1  H2  EPW O   H1  H2  EPW O   H1  H2  EPW 
O   H1  H2  EPW O   H1  H2  EPW O   H1  H2  EPW O   H1  H2  EPW O   H1  H2  EPW 
O   H1  H2  EPW O   H1  H2  EPW O   H1  H2  EPW O   H1  H2  EPW O   H1  H2  EPW 
O   H1  H2  EPW O   H1  H2  EPW O   H1  H2  EPW O   H1  H2  EPW O   H1  H2  EPW 
O   H1  H2  EPW O   H1  H2  EPW O   H1  H2  EPW O   H1  H2  EPW O   H1  H2  EPW 
O   H1  H2  EPW O   H1  H2  EPW O   H1  H2  EPW O   H1  H2  EPW O   H1  H2  EPW 
O   H1  H2  EPW O   H1  H2  EPW O   H1  H2  EPW O   H1  H2  EPW O   H1  H2  EPW 
O   H1  H2  EPW O   H1  H2  EPW O   H1  H2  EPW O   H1  H2  EPW O   H1  H2  EPW 
O   H1  H2  EPW O   H1  H2  EPW O   H1  H2  EPW O   H1  H2  EPW O   H1  H2  EPW 
O   H1  H2  EPW O   H1  H2  EPW O   H1  H2  EPW O   H1  H2  EPW O   H1  H2  EPW 
O   H1  H2  EPW O   H1  H2  EPW O   H1  H2  EPW O   H1  H2  EPW O   H1  H2  EPW 
O   H1  H2  EPW O   H1  H2  EPW O   H1  H2  EPW O   H1  H2  EPW O   H1  H2  EPW 
O   H1  H2  EPW O   H1  H2  EPW O   H1  H2  EPW O   H1  H2  EPW O   H1  H2  EPW 
O   H1  H2  EPW O   H1  H2  EPW O   H1  H2  EPW O   H1  H2  EPW O   H1  H2  EPW 
O   H1  H2  EPW O   H1  H2  EPW O   H1  H2  EPW O   H1  H2  EPW O   H1  H2  EPW 
O   H1  H2  EPW O   H1  H2  EPW O   H1  H2  EPW O   H1  H2  EPW O   H1  H2  EPW 
O   H1  H2  EPW O   H1  H2  EPW O   H1  H2  EPW O   H1  H2  EPW O   H1  H2  EPW 
O   H1  H2  EPW O   H1  H2  EPW O   H1  H2  EPW O   H1  H2  EPW O   H1  H2  EPW 
O   H1  H2  EPW O   H1  H2  EPW O   H1  H2  EPW O   H1  H2  EPW O   H1  H2  EPW 
O   H1  H2  EPW O   H1  H2  EPW O   H1  H2  EPW O   H1  H2  EPW O   H1  H2  EPW 
O   H1  H2  EPW O   H1  H2  EPW O   H1  H2  EPW O   H1  H2  EPW O   H1  H2  EPW 
O   H1  H2  EPW O   H1  H2  EPW O   H1  H2  EPW O   H1  H2  EPW O   H1  H2  EPW 
O   H1  H2  EPW O   H1  H2  EPW O   H1  H2  EPW O   H1  H2  EPW O   H1  H2  EPW 
O   H1  H2  EPW O   H1  H2  EPW O   H1  H2  EPW O   H1  H2  EPW O   H1  H2  EPW 
O   H1  H2  EPW O   H1  H2  EPW O   H1  H2  EPW O   H1  H2  EPW O   H1  H2  EPW 
O   H1  H2  EPW O   H1  H2  EPW O   H1  H2  EPW O   H1  H2  EPW O   H1  H2  EPW 
O   H1  H2  EPW O   H1  H2  EPW O   H1  H2  EPW O   H1  H2  EPW O   H1  H2  EPW 
O   H1  H2  EPW O   H1  H2  EPW O   H1  H2  EPW O   H1  H2  EPW O   H1  H2  EPW 
O   H1  H2  EPW O   H1  H2  EPW O   H1  H2  EPW O   H1  H2  EPW O   H1  H2  EPW 
O   H1  H2  EPW O   H1  H2  EPW O   H1  H2  EPW O   H1  H2  EPW O   H1  H2  EPW 
O   H1  H2  EPW O   H1  H2  EPW O   H1  H2  EPW O   H1  H2  EPW O   H1  H2  EPW 
O   H1  H2  EPW O   H1  H2  EPW O   H1  H2  EPW O   H1  H2  EPW O   H1  H2  EPW 
O   H1  H2  EPW O   H1  H2  EPW O   H1  H2  EPW O   H1  H2  EPW O   H1  H2  EPW 
O   H1  H2  EPW O   H1  H2  EPW O   H1  H2  EPW O   H1  H2  EPW O   H1  H2  EPW 
O   H1  H2  EPW O   H1  H2  EPW O   H1  H2  EPW O   H1  H2  EPW O   H1  H2  EPW 
O   H1  H2  EPW O   H1  H2  EPW O   H1  H2  EPW O   H1  H2  EPW O   H1  H2  EPW 
O   H1  H2  EPW O   H1  H2  EPW O   H1  H2  EPW O   H1  H2  EPW O   H1  H2  EPW 
O   H1  H2  EPW O   H1  H2  EPW O   H1  H2  EPW O   H1  H2  EPW O   H1  H2  EPW 
O   H1  H2  EPW O   H1  H2  EPW O   H1  H2  EPW O   H1  H2  EPW O   H1  H2  EPW 
O   H1  H2  EPW O   H1  H2  EPW O   H1  H2  EPW O   H1  H2  EPW O   H1  H2  EPW 
O   H1  H2  EPW O   H1  H2  EPW O   H1  H2  EPW O   H1  H2  EPW O   H1  H2  EPW 
O   H1  H2  EPW O   H1  H2  EPW O   H1  H2  EPW O   H1  H2  EPW O   H1  H2  EPW 
O   H1  H2  EPW O   H1  H2  EPW O   H1  H2  EPW O   H1  H2  EPW O   H1  H2  EPW 
O   H1  H2  EPW O   H1  H2  EPW O   H1  H2  EPW O   H1  H2  EPW O   H1  H2  EPW 
O   H1  H2  EPW O   H1  H2  EPW O   H1  H2  EPW O   H1  H2  EPW O   H1  H2  EPW 
O   H1  H2  EPW O   H1  H2  EPW O   H1  H2  EPW O   H1  H2  EPW O   H1  H2  EPW 
O   H1  H2  EPW O   H1  H2  EPW O   H1  H2  EPW O   H1  H2  EPW O   H1  H2  EPW 
O   H1  H2  EPW O   H1  H2  EPW O   H1  H2  EPW O   H1  H2  EPW O   H1  H2  EPW 
O   H1  H2  EPW O   H1  H2  EPW O   H1  H2  EPW O   H1  H2  EPW O   H1  H2  EPW 
O   H1  H2  EPW O   H1  H2  EPW O   H1  H2  EPW O   H1  H2  EPW O   H1  H2  EPW 
O   H1  H2  EPW O   H1  H2  EPW O   H1  H2  EPW O   H1  H2  EPW O   H1  H2  EPW 
O   H1  H2  EPW O   H1  H2  EPW O   H1  H2  EPW O   H1  H2  EPW O   H1  H2  EPW 
O   H1  H2  EPW O   H1  H2  EPW O   H1  H2  EPW O   H1  H2  EPW O   H1  H2  EPW 
O   H1  H2  EPW O   H1  H2  EPW O   H1  H2  EPW O   H1  H2  EPW O   H1  H2  EPW 
O   H1  H2  EPW O   H1  H2  EPW O   H1  H2  EPW O   H1  H2  EPW O   H1  H2  EPW 
O   H1  H2  EPW O   H1  H2  EPW O   H1  H2  EPW O   H1  H2  EPW O   H1  H2  EPW 
O   H1  H2  EPW O   H1  H2  EPW O   H1  H2  EPW O   H1  H2  EPW O   H1  H2  EPW 
O   H1  H2  EPW O   H1  H2  EPW O   H1  H2  EPW O   H1  H2  EPW O   H1  H2  EPW 
O   H1  H2  EPW O   H1  H2  EPW O   H1  H2  EPW O   H1  H2  EPW O   H1  H2  EPW 
O   H1  H2  EPW O   H1  H2  EPW O   H1  H2  EPW O   H1  H2  EPW O   H1  H2  EPW 
O   H1  H2  EPW O   H1  H2  EPW O   H1  H2  EPW O   H1  H2  EPW O   H1  H2  EPW 
O   H1  H2  EPW O   H1  H2  EPW O   H1  H2  EPW O   H1  H2  EPW O   H1  H2  EPW 
O   H1  H2  EPW O   H1  H2  EPW O   H1  H2  EPW O   H1  H2  EPW O   H1  H2  EPW 
O   H1  H2  EPW O   H1  H2  EPW O   H1  H2  EPW O   H1  H2  EPW O   H1  H2  EPW 
O   H1  H2  EPW O   H1  H2  EPW O   H1  H2  EPW O   H1  H2  EPW O   H1  H2  EPW 
O   H1  H2  EPW O   H1  H2  EPW O   H1  H2  EPW O   H1  H2  EPW O   H1  H2  EPW 
O   H1  H2  EPW O   H1  H2  EPW O   H1  H2  EPW O   H1  H2  EPW O   H1  H2  EPW 
O   H1  H2  EPW O   H1  H2  EPW O   H1  H2  EPW O   H1  H2  EPW O   H1  H2  EPW 
O   H1  H2  EPW O   H1  H2  EPW O   H1  H2  EPW O   H1  H2  EPW O   H1  H2  EPW 
O   H1  H2  EPW O   H1  H2  EPW O   H1  H2  EPW O   H1  H2  EPW O   H1  H2  EPW 
O   H1  H2  EPW O   H1  H2  EPW O   H1  H2  EPW O   H1  H2  EPW O   H1  H2  EPW 
O   H1  H2  EPW O   H1  H2  EPW O   H1  H2  EPW O   H1  H2  EPW O   H1  H2  EPW 
O   H1  H2  EPW O   H1  H2  EPW O   H1  H2  EPW O   H1  H2  EPW O   H1  H2  EPW 
O   H1  H2  EPW O   H1  H2  EPW O   H1  H2  EPW O   H1  H2  EPW O   H1  H2  EPW 
O   H1  H2  EPW O   H1  H2  EPW O   H1  H2  EPW O   H1  H2  EPW O   H1  H2  EPW 
O   H1  H2  EPW O   H1  H2  EPW O   H1  H2  EPW O   H1  H2  EPW O   H1  H2  EPW 
O   H1  H2  EPW O   H1  H2  EPW O   H1  H2  EPW O   H1  H2  EPW O   H1  H2  EPW 
O   H1  H2  EPW O   H1  H2  EPW O   H1  H2  EPW O   H1  H2  EPW O   H1  H2  EPW 
O   H1  H2  EPW O   H1  H2  EPW O   H1  H2  EPW O   H1  H2  EPW O   H1  H2  EPW 
O   H1  H2  EPW O   H1  H2  EPW O   H1  H2  EPW O   H1  H2  EPW O   H1  H2  EPW 
O   H1  H2  EPW O   H1  H2  EPW O   H1  H2  EPW O   H1  H2  EPW O   H1  H2  EPW 
O   H1  H2  EPW O   H1  H2  EPW O   H1  H2  EPW O   H1  H2  EPW O   H1  H2  EPW 
O   H1  H2  EPW O   H1  H2  EPW O   H1  H2  EPW O   H1  H2  EPW O   H1  H2  EPW 
O   H1  H2  EPW O   H1  H2  EPW O   H1  H2  EPW O   H1  H2  EPW O   H1  H2  EPW 
O   H1  H2  EPW O   H1  H2  EPW O   H1  H2  EPW O   H1  H2  EPW O   H1  H2  EPW 
O   H1  H2  EPW O   H1  H2  EPW O   H1  H2  EPW O   H1  H2  EPW O   H1  H2  EPW 
O   H1  H2  EPW O   H1  H2  EPW O   H1  H2  EPW O   H1  H2  EPW O   H1  H2  EPW 
O   H1  H2  EPW O   H1  H2  EPW O   H1  H2  EPW O   H1  H2  EPW O   H1  H2  EPW 
O   H1  H2  EPW O   H1  H2  EPW O   H1  H2  EPW O   H1  H2  EPW O   H1  H2  EPW 
O   H1  H2  EPW O   H1  H2  EPW O   H1  H2  EPW O   H1  H2  EPW O   H1  H2  EPW 
O   H1  H2  EPW O   H1  H2  EPW O   H1  H2  EPW O   H1  H2  EPW O   H1  H2  EPW 
O   H1  H2  EPW O   H1  H2  EPW O   H1  H2  EPW O   H1  H2  EPW O   H1  H2  EPW 
O   H1  H2  EPW O   H1  H2  EPW O   H1  H2  EPW O   H1  H2  EPW O   H1  H2  EPW 
O   H1  H2  EPW O   H1  H2  EPW O   H1  H2  EPW O   H1  H2  EPW O   H1  H2  EPW 
O   H1  H2  EPW O   H1  H2  EPW O   H1  H2  EPW O   H1  H2  EPW O   H1  H2  EPW 
O   H1  H2  EPW O   H1  H2  EPW O   H1  H2  EPW O   H1  H2  EPW O   H1  H2  EPW 
O   H1  H2  EPW O   H1  H2  EPW O   H1  H2  EPW O   H1  H2  EPW O   H1  H2  EPW 
O   H1  H2  EPW O   H1  H2  EPW O   H1  H2  EPW O   H1  H2  EPW O   H1  H2  EPW 
O   H1  H2  EPW O   H1  H2  EPW O   H1  H2  EPW O   H1  H2  EPW O   H1  H2  EPW 
O   H1  H2  EPW O   H1  H2  EPW O   H1  H2  EPW O   H1  H2  EPW O   H1  H2  EPW 
O   H1  H2  EPW O   H1  H2  EPW O   H1  H2  EPW O   H1  H2  EPW O   H1  H2  EPW 
O   H1  H2  EPW O   H1  H2  EPW O   H1  H2  EPW O   H1  H2  EPW O   H1  H2  EPW 
O   H1  H2  EPW O   H1  H2  EPW O   H1  H2  EPW O   H1  H2  EPW O   H1  H2  EPW 
O   H1  H2  EPW O   H1  H2  EPW O   H1  H2  EPW O   H1  H2  EPW O   H1  H2  EPW 
O   H1  H2  EPW O   H1  H2  EPW O   H1  H2  EPW O   H1  H2  EPW O   H1  H2  EPW 
O   H1  H2  EPW O   H1  H2  EPW O   H1  H2  EPW O   H1  H2  EPW O   H1  H2  EPW 
O   H1  H2  EPW O   H1  H2  EPW O   H1  H2  EPW O   H1  H2  EPW O   H1  H2  EPW 
O   H1  H2  EPW O   H1  H2  EPW O   H1  H2  EPW O   H1  H2  EPW O   H1  H2  EPW 
O   H1  H2  EPW O   H1  H2  EPW O   H1  H2  EPW O   H1  H2  EPW O   H1  H2  EPW 
O   H1  H2  EPW O   H1  H2  EPW O   H1  H2  EPW O   H1  H2  EPW O   H1  H2  EPW 
O   H1  H2  EPW O   H1  H2  EPW O   H1  H2  EPW O   H1  H2  EPW O   H1  H2  EPW 
O   H1  H2  EPW O   H1  H2  EPW O   H1  H2  EPW O   H1  H2  EPW O   H1  H2  EPW 
O   H1  H2  EPW O   H1  H2  EPW O   H1  H2  EPW O   H1  H2  EPW O   H1  H2  EPW 
O   H1  H2  EPW O   H1  H2  EPW O   H1  H2  EPW O   H1  H2  EPW O   H1  H2  EPW 
O   H1  H2  EPW O   H1  H2  EPW O   H1  H2  EPW O   H1  H2  EPW O   H1  H2  EPW 
O   H1  H2  EPW O   H1  H2  EPW O   H1  H2  EPW O   H1  H2  EPW O   H1  H2  EPW 
O   H1  H2  EPW O   H1  H2  EPW O   H1  H2  EPW O   H1  H2  EPW O   H1  H2  EPW 
O   H1  H2  EPW O   H1  H2  EPW O   H1  H2  EPW O   H1  H2  EPW O   H1  H2  EPW 
O   H1  H2  EPW O   H1  H2  EPW O   H1  H2  EPW O   H1  H2  EPW O   H1  H2  EPW 
O   H1  H2  EPW O   H1  H2  EPW O   H1  H2  EPW O   H1  H2  EPW O   H1  H2  EPW 
O   H1  H2  EPW O   H1  H2  EPW O   H1  H2  EPW O   H1  H2  EPW O   H1  H2  EPW 
O   H1  H2  EPW O   H1  H2  EPW O   H1  H2  EPW O   H1  H2  EPW O   H1  H2  EPW 
O   H1  H2  EPW O   H1  H2  EPW O   H1  H2  EPW O   H1  H2  EPW O   H1  H2  EPW 
O   H1  H2  EPW O   H1  H2  EPW O   H1  H2  EPW O   H1  H2  EPW O   H1  H2  EPW 
O   H1  H2  EPW O   H1  H2  EPW O   H1  H2  EPW O   H1  H2  EPW O   H1  H2  EPW 
O   H1  H2  EPW O   H1  H2  EPW O   H1  H2  EPW O   H1  H2  EPW O   H1  H2  EPW 
O   H1  H2  EPW O   H1  H2  EPW O   H1  H2  EPW O   H1  H2  EPW O   H1  H2  EPW 
O   H1  H2  EPW O   H1  H2  EPW O   H1  H2  EPW O   H1  H2  EPW O   H1  H2  EPW 
O   H1  H2  EPW O   H1  H2  EPW O   H1  H2  EPW O   H1  H2  EPW O   H1  H2  EPW 
O   H1  H2  EPW O   H1  H2  EPW O   H1  H2  EPW O   H1  H2  EPW O   H1  H2  EPW 
O   H1  H2  EPW O   H1  H2  EPW O   H1  H2  EPW O   H1  H2  EPW O   H1  H2  EPW 
O   H1  H2  EPW O   H1  H2  EPW O   H1  H2  EPW O   H1  H2  EPW O   H1  H2  EPW 
O   H1  H2  EPW O   H1  H2  EPW O   H1  H2  EPW O   H1  H2  EPW O   H1  H2  EPW 
O   H1  H2  EPW O   H1  H2  EPW O   H1  H2  EPW O   H1  H2  EPW O   H1  H2  EPW 
O   H1  H2  EPW O   H1  H2  EPW O   H1  H2  EPW O   H1  H2  EPW O   H1  H2  EPW 
O   H1  H2  EPW O   H1  H2  EPW O   H1  H2  EPW O   H1  H2  EPW O   H1  H2  EPW 
O   H1  H2  EPW O   H1  H2  EPW O   H1  H2  EPW O   H1  H2  EPW O   H1  H2  EPW 
O   H1  H2  EPW O   H1  H2  EPW O   H1  H2  EPW O   H1  H2  EPW O   H1  H2  EPW 
O   H1  H2  EPW O   H1  H2  EPW O   H1  H2  EPW O   H1  H2  EPW O   H1  H2  EPW 
O   H1  H2  EPW O   H1  H2  EPW O   H1  H2  EPW O   H1  H2  EPW O   H1  H2  EPW 
O   H1  H2  EPW O   H1  H2  EPW O   H1  H2  EPW O   H1  H2  EPW O   H1  H2  EPW 
O   H1  H2  EPW O   H1  H2  EPW O   H1  H2  EPW O   H1  H2  EPW O   H1  H2  EPW 
O   H1  H2  EPW O   H1  H2  EPW O   H1  H2  EPW O   H1  H2  EPW O   H1  H2  EPW 
O   H1  H2  EPW O   H1  H2  EPW O   H1  H2  EPW O   H1  H2  EPW O   H1  H2  EPW 
O   H1  H2  EPW O   H1  H2  EPW O   H1  H2  EPW O   H1  H2  EPW O   H1  H2  EPW 
O   H1  H2  EPW O   H1  H2  EPW O   H1  H2  EPW O   H1  H2  EPW O   H1  H2  EPW 
O   H1  H2  EPW O   H1  H2  EPW O   H1  H2  EPW O   H1  H2  EPW O   H1  H2  EPW 
O   H1  H2  EPW O   H1  H2  EPW O   H1  H2  EPW O   H1  H2  EPW O   H1  H2  EPW 
O   H1  H2  EPW O   H1  H2  EPW O   H1  H2  EPW O   H1  H2  EPW O   H1  H2  EPW 
O   H1  H2  EPW O   H1  H2  EPW O   H1  H2  EPW O   H1  H2  EPW O   H1  H2  EPW 
O   H1  H2  EPW O   H1  H2  EPW O   H1  H2  EPW O   H1  H2  EPW O   H1  H2  EPW 
O   H1  H2  EPW O   H1  H2  EPW O   H1  H2  EPW O   H1  H2  EPW O   H1  H2  EPW 
O   H1  H2  EPW O   H1  H2  EPW O   H1  H2  EPW O   H1  H2  EPW O   H1  H2  EPW 
O   H1  H2  EPW O   H1  H2  EPW O   H1  H2  EPW O   H1  H2  EPW O   H1  H2  EPW 
O   H1  H2  EPW O   H1  H2  EPW O   H1  H2  EPW O   H1  H2  EPW O   H1  H2  EPW 
O   H1  H2  EPW O   H1  H2  EPW O   H1  H2  EPW O   H1  H2  EPW O   H1  H2  EPW 
O   H1  H2  EPW O   H1  H2  EPW O   H1  H2  EPW O   H1  H2  EPW O   H1  H2  EPW 
O   H1  H2  EPW O   H1  H2  EPW O   H1  H2  EPW O   H1  H2  EPW O   H1  H2  EPW 
O   H1  H2  EPW O   H1  H2  EPW O   H1  H2  EPW O   H1  H2  EPW O   H1  H2  EPW 
O   H1  H2  EPW O   H1  H2  EPW O   H1  H2  EPW O   H1  H2  EPW O   H1  H2  EPW 
O   H1  H2  EPW O   H1  H2  EPW O   H1  H2  EPW O   H1  H2  EPW O   H1  H2  EPW 
O   H1  H2  EPW O   H1  H2  EPW O   H1  H2  EPW O   H1  H2  EPW O   H1  H2  EPW 
O   H1  H2  EPW O   H1  H2  EPW O   H1  H2  EPW O   H1  H2  EPW O   H1  H2  EPW 
O   H1  H2  EPW O   H1  H2  EPW O   H1  H2  EPW O   H1  H2  EPW O   H1  H2  EPW 
O   H1  H2  EPW O   H1  H2  EPW O   H1  H2  EPW O   H1  H2  EPW O   H1  H2  EPW 
O   H1  H2  EPW O   H1  H2  EPW O   H1  H2  EPW O   H1  H2  EPW O   H1  H2  EPW 
O   H1  H2  EPW O   H1  H2  EPW O   H1  H2  EPW O   H1  H2  EPW O   H1  H2  EPW 
O   H1  H2  EPW O   H1  H2  EPW O   H1  H2  EPW O   H1  H2  EPW O   H1  H2  EPW 
O   H1  H2  EPW O   H1  H2  EPW O   H1  H2  EPW O   H1  H2  EPW O   H1  H2  EPW 
O   H1  H2  EPW O   H1  H2  EPW O   H1  H2  EPW O   H1  H2  EPW O   H1  H2  EPW 
O   H1  H2  EPW O   H1  H2  EPW O   H1  H2  EPW O   H1  H2  EPW O   H1  H2  EPW 
O   H1  H2  EPW O   H1  H2  EPW O   H1  H2  EPW O   H1  H2  EPW O   H1  H2  EPW 
O   H1  H2  EPW O   H1  H2  EPW O   H1  H2  EPW O   H1  H2  EPW O   H1  H2  EPW 
O   H1  H2  EPW O   H1  H2  EPW O   H1  H2  EPW O   H1  H2  EPW O   H1  H2  EPW 
O   H1  H2  EPW O   H1  H2  EPW O   H1  H2  EPW O   H1  H2  EPW O   H1  H2  EPW 
O   H1  H2  EPW O   H1  H2  EPW O   H1  H2  EPW O   H1  H2  EPW O   H1  H2  EPW 
O   H1  H2  EPW O   H1  H2  EPW O   H1  H2  EPW O   H1  H2  EPW O   H1  H2  EPW 
O   H1  H2  EPW O   H1  H2  EPW O   H1  H2  EPW O   H1  H2  EPW O   H1  H2  EPW 
O   H1  H2  EPW O   H1  H2  EPW O   H1  H2  EPW O   H1  H2  EPW O   H1  H2  EPW 
O   H1  H2  EPW O   H1  H2  EPW O   H1  H2  EPW O   H1  H2  EPW O   H1  H2  EPW 
O   H1  H2  EPW O   H1  H2  EPW O   H1  H2  EPW O   H1  H2  EPW O   H1  H2  EPW 
O   H1  H2  EPW O   H1  H2  EPW O   H1  H2  EPW O   H1  H2  EPW O   H1  H2  EPW 
O   H1  H2  EPW O   H1  H2  EPW O   H1  H2  EPW O   H1  H2  EPW O   H1  H2  EPW 
O   H1  H2  EPW O   H1  H2  EPW O   H1  H2  EPW O   H1  H2  EPW O   H1  H2  EPW 
O   H1  H2  EPW O   H1  H2  EPW O   H1  H2  EPW O   H1  H2  EPW O   H1  H2  EPW 
O   H1  H2  EPW O   H1  H2  EPW O   H1  H2  EPW O   H1  H2  EPW O   H1  H2  EPW 
O   H1  H2  EPW O   H1  H2  EPW O   H1  H2  EPW O   H1  H2  EPW O   H1  H2  EPW 
O   H1  H2  EPW O   H1  H2  EPW O   H1  H2  EPW O   H1  H2  EPW O   H1  H2  EPW 
O   H1  H2  EPW O   H1  H2  EPW O   H1  H2  EPW O   H1  H2  EPW O   H1  H2  EPW 
O   H1  H2  EPW O   H1  H2  EPW O   H1  H2  EPW O   H1  H2  EPW O   H1  H2  EPW 
O   H1  H2  EPW O   H1  H2  EPW O   H1  H2  EPW O   H1  H2  EPW O   H1  H2  EPW 
O   H1  H2  EPW O   H1  H2  EPW O   H1  H2  EPW O   H1  H2  EPW O   H1  H2  EPW 
O   H1  H2  EPW O   H1  H2  EPW O   H1  H2  EPW O   H1  H2  EPW O   H1  H2  EPW 
O   H1  H2  EPW O   H1  H2  EPW O   H1  H2  EPW O   H1  H2  EPW O   H1  H2  EPW 
O   H1  H2  EPW O   H1  H2  EPW O   H1  H2  EPW O   H1  H2  EPW O   H1  H2  EPW 
O   H1  H2  EPW O   H1  H2  EPW O   H1  H2  EPW O   H1  H2  EPW O   H1  H2  EPW 
O   H1  H2  EPW O   H1  H2  EPW O   H1  H2  EPW O   H1  H2  EPW O   H1  H2  EPW 
O   H1  H2  EPW O   H1  H2  EPW O   H1  H2  EPW O   H1  H2  EPW O   H1  H2  EPW 
O   H1  H2  EPW O   H1  H2  EPW O   H1  H2  EPW O   H1  H2  EPW O   H1  H2  EPW 
O   H1  H2  EPW O   H1  H2  EPW O   H1  H2  EPW O   H1  H2  EPW O   H1  H2  EPW 
O   H1  H2  EPW O   H1  H2  EPW O   H1  H2  EPW O   H1  H2  EPW O   H1  H2  EPW 
O   H1  H2  EPW O   H1  H2  EPW O   H1  H2  EPW O   H1  H2  EPW O   H1  H2  EPW 
O   H1  H2  EPW O   H1  H2  EPW O   H1  H2  EPW O   H1  H2  EPW O   H1  H2  EPW 
O   H1  H2  EPW O   H1  H2  EPW O   H1  H2  EPW O   H1  H2  EPW O   H1  H2  EPW 
O   H1  H2  EPW O   H1  H2  EPW O   H1  H2  EPW O   H1  H2  EPW O   H1  H2  EPW 
O   H1  H2  EPW O   H1  H2  EPW O   H1  H2  EPW O   H1  H2  EPW O   H1  H2  EPW 
O   H1  H2  EPW O   H1  H2  EPW O   H1  H2  EPW O   H1  H2  EPW O   H1  H2  EPW 
O   H1  H2  EPW O   H1  H2  EPW O   H1  H2  EPW O   H1  H2  EPW O   H1  H2  EPW 
O   H1  H2  EPW O   H1  H2  EPW O   H1  H2  EPW O   H1  H2  EPW O   H1  H2  EPW 
O   H1  H2  EPW O   H1  H2  EPW O   H1  H2  EPW O   H1  H2  EPW O   H1  H2  EPW 
O   H1  H2  EPW O   H1  H2  EPW O   H1  H2  EPW O   H1  H2  EPW O   H1  H2  EPW 
O   H1  H2  EPW O   H1  H2  EPW O   H1  H2  EPW O   H1  H2  EPW O   H1  H2  EPW 
O   H1  H2  EPW O   H1  H2  EPW O   H1  H2  EPW O   H1  H2  EPW O   H1  H2  EPW 
O   H1  H2  EPW O   H1  H2  EPW O   H1  H2  EPW O   H1  H2  EPW O   H1  H2  EPW 
O   H1  H2  EPW O   H1  H2  EPW O   H1  H2  EPW O   H1  H2  EPW O   H1  H2  EPW 
O   H1  H2  EPW O   H1  H2  EPW O   H1  H2  EPW O   H1  H2  EPW O   H1  H2  EPW 
O   H1  H2  EPW O   H1  H2  EPW O   H1  H2  EPW O   H1  H2  EPW O   H1  H2  EPW 
O   H1  H2  EPW O   H1  H2  EPW O   H1  H2  EPW O   H1  H2  EPW O   H1  H2  EPW 
O   H1  H2  EPW O   H1  H2  EPW O   H1  H2  EPW O   H1  H2  EPW O   H1  H2  EPW 
O   H1  H2  EPW O   H1  H2  EPW O   H1  H2  EPW O   H1  H2  EPW O   H1  H2  EPW 
O   H1  H2  EPW O   H1  H2  EPW O   H1  H2  EPW O   H1  H2  EPW O   H1  H2  EPW 
O   H1  H2  EPW O   H1  H2  EPW O   H1  H2  EPW O   H1  H2  EPW O   H1  H2  EPW 
O   H1  H2  EPW O   H1  H2  EPW O   H1  H2  EPW O   H1  H2  EPW O   H1  H2  EPW 
O   H1  H2  EPW O   H1  H2  EPW O   H1  H2  EPW O   H1  H2  EPW O   H1  H2  EPW 
O   H1  H2  EPW O   H1  H2  EPW O   H1  H2  EPW O   H1  H2  EPW O   H1  H2  EPW 
O   H1  H2  EPW O   H1  H2  EPW O   H1  H2  EPW O   H1  H2  EPW O   H1  H2  EPW 
O   H1  H2  EPW O   H1  H2  EPW O   H1  H2  EPW O   H1  H2  EPW O   H1  H2  EPW 
O   H1  H2  EPW O   H1  H2  EPW O   H1  H2  EPW O   H1  H2  EPW O   H1  H2  EPW 
O   H1  H2  EPW O   H1  H2  EPW O   H1  H2  EPW O   H1  H2  EPW O   H1  H2  EPW 
O   H1  H2  EPW O   H1  H2  EPW O   H1  H2  EPW O   H1  H2  EPW O   H1  H2  EPW 
O   H1  H2  EPW O   H1  H2  EPW O   H1  H2  EPW O   H1  H2  EPW O   H1  H2  EPW 
O   H1  H2  EPW O   H1  H2  EPW O   H1  H2  EPW O   H1  H2  EPW O   H1  H2  EPW 
O   H1  H2  EPW O   H1  H2  EPW O   H1  H2  EPW O   H1  H2  EPW O   H1  H2  EPW 
O   H1  H2  EPW O   H1  H2  EPW O   H1  H2  EPW O   H1  H2  EPW O   H1  H2  EPW 
O   H1  H2  EPW O   H1  H2  EPW O   H1  H2  EPW O   H1  H2  EPW O   H1  H2  EPW 
O   H1  H2  EPW O   H1  H2  EPW O   H1  H2  EPW O   H1  H2  EPW O   H1  H2  EPW 
O   H1  H2  EPW O   H1  H2  EPW O   H1  H2  EPW O   H1  H2  EPW O   H1  H2  EPW 
O   H1  H2  EPW O   H1  H2  EPW O   H1  H2  EPW O   H1  H2  EPW O   H1  H2  EPW 
O   H1  H2  EPW O   H1  H2  EPW O   H1  H2  EPW O   H1  H2  EPW O   H1  H2  EPW 
O   H1  H2  EPW O   H1  H2  EPW O   H1  H2  EPW O   H1  H2  EPW O   H1  H2  EPW 
O   H1  H2  EPW O   H1  H2  EPW O   H1  H2  EPW O   H1  H2  EPW O   H1  H2  EPW 
O   H1  H2  EPW O   H1  H2  EPW O   H1  H2  EPW O   H1  H2  EPW O   H1  H2  EPW 
O   H1  H2  EPW O   H1  H2  EPW O   H1  H2  EPW O   H1  H2  EPW O   H1  H2  EPW 
O   H1  H2  EPW O   H1  H2  EPW O   H1  H2  EPW O   H1  H2  EPW O   H1  H2  EPW 
O   H1  H2  EPW O   H1  H2  EPW O   H1  H2  EPW O   H1  H2  EPW O   H1  H2  EPW 
O   H1  H2  EPW O   H1  H2  EPW O   H1  H2  EPW O   H1  H2  EPW O   H1  H2  EPW 
O   H1  H2  EPW O   H1  H2  EPW O   H1  H2  EPW O   H1  H2  EPW O   H1  H2  EPW 
O   H1  H2  EPW O   H1  H2  EPW O   H1  H2  EPW O   H1  H2  EPW O   H1  H2  EPW 
O   H1  H2  EPW O   H1  H2  EPW O   H1  H2  EPW O   H1  H2  EPW O   H1  H2  EPW 
O   H1  H2  EPW O   H1  H2  EPW O   H1  H2  EPW O   H1  H2  EPW O   H1  H2  EPW 
O   H1  H2  EPW O   H1  H2  EPW O   H1  H2  EPW O   H1  H2  EPW O   H1  H2  EPW 
O   H1  H2  EPW O   H1  H2  EPW O   H1  H2  EPW O   H1  H2  EPW O   H1  H2  EPW 
O   H1  H2  EPW O   H1  H2  EPW O   H1  H2  EPW O   H1  H2  EPW O   H1  H2  EPW 
O   H1  H2  EPW O   H1  H2  EPW O   H1  H2  EPW O   H1  H2  EPW O   H1  H2  EPW 
O   H1  H2  EPW O   H1  H2  EPW O   H1  H2  EPW O   H1  H2  EPW O   H1  H2  EPW 
O   H1  H2  EPW O   H1  H2  EPW O   H1  H2  EPW O   H1  H2  EPW O   H1  H2  EPW 
O   H1  H2  EPW O   H1  H2  EPW O   H1  H2  EPW O   H1  H2  EPW O   H1  H2  EPW 
O   H1  H2  EPW O   H1  H2  EPW O   H1  H2  EPW O   H1  H2  EPW O   H1  H2  EPW 
O   H1  H2  EPW O   H1  H2  EPW O   H1  H2  EPW O   H1  H2  EPW O   H1  H2  EPW 
O   H1  H2  EPW O   H1  H2  EPW O   H1  H2  EPW O   H1  H2  EPW O   H1  H2  EPW 
O   H1  H2  EPW O   H1  H2  EPW O   H1  H2  EPW O   H1  H2  EPW O   H1  H2  EPW 
O   H1  H2  EPW O   H1  H2  EPW O   H1  H2  EPW O   H1  H2  EPW O   H1  H2  EPW 
O   H1  H2  EPW O   H1  H2  EPW O   H1  H2  EPW O   H1  H2  EPW O   H1  H2  EPW 
O   H1  H2  EPW O   H1  H2  EPW O   H1  H2  EPW O   H1  H2  EPW O   H1  H2  EPW 
O   H1  H2  EPW O   H1  H2  EPW O   H1  H2  EPW O   H1  H2  EPW O   H1  H2  EPW 
O   H1  H2  EPW O   H1  H2  EPW O   H1  H2  EPW O   H1  H2  EPW O   H1  H2  EPW 
O   H1  H2  EPW O   H1  H2  EPW O   H1  H2  EPW O   H1  H2  EPW O   H1  H2  EPW 
O   H1  H2  EPW O   H1  H2  EPW O   H1  H2  EPW O   H1  H2  EPW O   H1  H2  EPW 
O   H1  H2  EPW O   H1  H2  EPW O   H1  H2  EPW O   H1  H2  EPW O   H1  H2  EPW 
O   H1  H2  EPW O   H1  H2  EPW O   H1  H2  EPW O   H1  H2  EPW O   H1  H2  EPW 
O   H1  H2  EPW O   H1  H2  EPW O   H1  H2  EPW O   H1  H2  EPW O   H1  H2  EPW 
O   H1  H2  EPW O   H1  H2  EPW O   H1  H2  EPW O   H1  H2  EPW O   H1  H2  EPW 
O   H1  H2  EPW O   H1  H2  EPW O   H1  H2  EPW O   H1  H2  EPW O   H1  H2  EPW 
O   H1  H2  EPW O   H1  H2  EPW O   H1  H2  EPW O   H1  H2  EPW O   H1  H2  EPW 
O   H1  H2  EPW O   H1  H2  EPW O   H1  H2  EPW O   H1  H2  EPW O   H1  H2  EPW 
O   H1  H2  EPW O   H1  H2  EPW O   H1  H2  EPW O   H1  H2  EPW O   H1  H2  EPW 
O   H1  H2  EPW O   H1  H2  EPW O   H1  H2  EPW O   H1  H2  EPW O   H1  H2  EPW 
O   H1  H2  EPW O   H1  H2  EPW O   H1  H2  EPW O   H1  H2  EPW O   H1  H2  EPW 
O   H1  H2  EPW O   H1  H2  EPW O   H1  H2  EPW O   H1  H2  EPW O   H1  H2  EPW 
O   H1  H2  EPW O   H1  H2  EPW O   H1  H2  EPW O   H1  H2  EPW O   H1  H2  EPW 
O   H1  H2  EPW O   H1  H2  EPW O   H1  H2  EPW O   H1  H2  EPW O   H1  H2  EPW 
O   H1  H2  EPW O   H1  H2  EPW O   H1  H2  EPW O   H1  H2  EPW O   H1  H2  EPW 
O   H1  H2  EPW O   H1  H2  EPW O   H1  H2  EPW O   H1  H2  EPW O   H1  H2  EPW 
O   H1  H2  EPW O   H1  H2  EPW O   H1  H2  EPW O   H1  H2  EPW O   H1  H2  EPW 
O   H1  H2  EPW O   H1  H2  EPW O   H1  H2  EPW O   H1  H2  EPW O   H1  H2  EPW 
O   H1  H2  EPW O   H1  H2  EPW O   H1  H2  EPW O   H1  H2  EPW O   H1  H2  EPW 
O   H1  H2  EPW O   H1  H2  EPW O   H1  H2  EPW O   H1  H2  EPW O   H1  H2  EPW 
O   H1  H2  EPW O   H1  H2  EPW O   H1  H2  EPW O   H1  H2  EPW O   H1  H2  EPW 
O   H1  H2  EPW O   H1  H2  EPW O   H1  H2  EPW O   H1  H2  EPW O   H1  H2  EPW 
O   H1  H2  EPW O   H1  H2  EPW O   H1  H2  EPW O   H1  H2  EPW O   H1  H2  EPW 
O   H1  H2  EPW O   H1  H2  EPW O   H1  H2  EPW O   H1  H2  EPW O   H1  H2  EPW 
O   H1  H2  EPW O   H1  H2  EPW O   H1  H2  EPW O   H1  H2  EPW O   H1  H2  EPW 
O   H1  H2  EPW O   H1  H2  EPW O   H1  H2  EPW O   H1  H2  EPW O   H1  H2  EPW 
O   H1  H2  EPW O   H1  H2  EPW O   H1  H2  EPW O   H1  H2  EPW O   H1  H2  EPW 
O   H1  H2  EPW O   H1  H2  EPW O   H1  H2  EPW O   H1  H2  EPW O   H1  H2  EPW 
O   H1  H2  EPW O   H1  H2  EPW O   H1  H2  EPW O   H1  H2  EPW O   H1  H2  EPW 
O   H1  H2  EPW O   H1  H2  EPW O   H1  H2  EPW O   H1  H2  EPW O   H1  H2  EPW 
O   H1  H2  EPW O   H1  H2  EPW O   H1  H2  EPW O   H1  H2  EPW O   H1  H2  EPW 
O   H1  H2  EPW O   H1  H2  EPW O   H1  H2  EPW O   H1  H2  EPW O   H1  H2  EPW 
O   H1  H2  EPW O   H1  H2  EPW O   H1  H2  EPW O   H1  H2  EPW O   H1  H2  EPW 
O   H1  H2  EPW O   H1  H2  EPW O   H1  H2  EPW O   H1  H2  EPW O   H1  H2  EPW 
O   H1  H2  EPW O   H1  H2  EPW O   H1  H2  EPW O   H1  H2  EPW O   H1  H2  EPW 
O   H1  H2  EPW O   H1  H2  EPW O   H1  H2  EPW O   H1  H2  EPW O   H1  H2  EPW 
O   H1  H2  EPW O   H1  H2  EPW O   H1  H2  EPW O   H1  H2  EPW O   H1  H2  EPW 
O   H1  H2  EPW O   H1  H2  EPW O   H1  H2  EPW O   H1  H2  EPW O   H1  H2  EPW 
O   H1  H2  EPW O   H1  H2  EPW O   H1  H2  EPW O   H1  H2  EPW O   H1  H2  EPW 
O   H1  H2  EPW O   H1  H2  EPW O   H1  H2  EPW O   H1  H2  EPW O   H1  H2  EPW 
O   H1  H2  EPW O   H1  H2  EPW O   H1  H2  EPW O   H1  H2  EPW O   H1  H2  EPW 
O   H1  H2  EPW O   H1  H2  EPW O   H1  H2  EPW O   H1  H2  EPW O   H1  H2  EPW 
O   H1  H2  EPW O   H1  H2  EPW O   H1  H2  EPW O   H1  H2  EPW O   H1  H2  EPW 
O   H1  H2  EPW O   H1  H2  EPW O   H1  H2  EPW O   H1  H2  EPW O   H1  H2  EPW 
O   H1  H2  EPW O   H1  H2  EPW O   H1  H2  EPW O   H1  H2  EPW O   H1  H2  EPW 
O   H1  H2  EPW O   H1  H2  EPW O   H1  H2  EPW O   H1  H2  EPW O   H1  H2  EPW 
O   H1  H2  EPW O   H1  H2  EPW O   H1  H2  EPW O   H1  H2  EPW O   H1  H2  EPW 
O   H1  H2  EPW O   H1  H2  EPW O   H1  H2  EPW O   H1  H2  EPW O   H1  H2  EPW 
O   H1  H2  EPW O   H1  H2  EPW O   H1  H2  EPW O   H1  H2  EPW O   H1  H2  EPW 
O   H1  H2  EPW O   H1  H2  EPW O   H1  H2  EPW O   H1  H2  EPW O   H1  H2  EPW 
O   H1  H2  EPW O   H1  H2  EPW O   H1  H2  EPW O   H1  H2  EPW O   H1  H2  EPW 
O   H1  H2  EPW O   H1  H2  EPW O   H1  H2  EPW O   H1  H2  EPW O   H1  H2  EPW 
O   H1  H2  EPW O   H1  H2  EPW O   H1  H2  EPW O   H1  H2  EPW O   H1  H2  EPW 
O   H1  H2  EPW O   H1  H2  EPW O   H1  H2  EPW O   H1  H2  EPW O   H1  H2  EPW 
O   H1  H2  EPW O   H1  H2  EPW O   H1  H2  EPW O   H1  H2  EPW O   H1  H2  EPW 
O   H1  H2  EPW O   H1  H2  EPW O   H1  H2  EPW O   H1  H2  EPW O   H1  H2  EPW 
O   H1  H2  EPW O   H1  H2  EPW O   H1  H2  EPW O   H1  H2  EPW O   H1  H2  EPW 
O   H1  H2  EPW O   H1  H2  EPW O   H1  H2  EPW O   H1  H2  EPW O   H1  H2  EPW 
O   H1  H2  EPW O   H1  H2  EPW O   H1  H2  EPW O   H1  H2  EPW O   H1  H2  EPW 
O   H1  H2  EPW O   H1  H2  EPW O   H1  H2  EPW O   H1  H2  EPW O   H1  H2  EPW 
O   H1  H2  EPW O   H1  H2  EPW O   H1  H2  EPW O   H1  H2  EPW O   H1  H2  EPW 
O   H1  H2  EPW O   H1  H2  EPW O   H1  H2  EPW O   H1  H2  EPW O   H1  H2  EPW 
O   H1  H2  EPW O   H1  H2  EPW O   H1  H2  EPW O   H1  H2  EPW O   H1  H2  EPW 
O   H1  H2  EPW O   H1  H2  EPW O   H1  H2  EPW O   H1  H2  EPW O   H1  H2  EPW 
O   H1  H2  EPW O   H1  H2  EPW O   H1  H2  EPW O   H1  H2  EPW O   H1  H2  EPW 
O   H1  H2  EPW O   H1  H2  EPW O   H1  H2  EPW O   H1  H2  EPW O   H1  H2  EPW 
O   H1  H2  EPW O   H1  H2  EPW O   H1  H2  EPW O   H1  H2  EPW O   H1  H2  EPW 
O   H1  H2  EPW O   H1  H2  EPW O   H1  H2  EPW O   H1  H2  EPW O   H1  H2  EPW 
O   H1  H2  EPW O   H1  H2  EPW O   H1  H2  EPW O   H1  H2  EPW O   H1  H2  EPW 
O   H1  H2  EPW O   H1  H2  EPW O   H1  H2  EPW O   H1  H2  EPW O   H1  H2  EPW 
O   H1  H2  EPW O   H1  H2  EPW O   H1  H2  EPW O   H1  H2  EPW O   H1  H2  EPW 
O   H1  H2  EPW O   H1  H2  EPW O   H1  H2  EPW O   H1  H2  EPW O   H1  H2  EPW 
O   H1  H2  EPW O   H1  H2  EPW O   H1  H2  EPW O   H1  H2  EPW O   H1  H2  EPW 
O   H1  H2  EPW O   H1  H2  EPW O   H1  H2  EPW O   H1  H2  EPW O   H1  H2  EPW 
O   H1  H2  EPW O   H1  H2  EPW O   H1  H2  EPW O   H1  H2  EPW O   H1  H2  EPW 
O   H1  H2  EPW O   H1  H2  EPW O   H1  H2  EPW O   H1  H2  EPW O   H1  H2  EPW 
O   H1  H2  EPW O   H1  H2  EPW O   H1  H2  EPW O   H1  H2  EPW O   H1  H2  EPW 
O   H1  H2  EPW O   H1  H2  EPW O   H1  H2  EPW O   H1  H2  EPW O   H1  H2  EPW 
O   H1  H2  EPW O   H1  H2  EPW O   H1  H2  EPW O   H1  H2  EPW O   H1  H2  EPW 
O   H1  H2  EPW O   H1  H2  EPW O   H1  H2  EPW O   H1  H2  EPW O   H1  H2  EPW 
O   H1  H2  EPW O   H1  H2  EPW O   H1  H2  EPW O   H1  H2  EPW O   H1  H2  EPW 
O   H1  H2  EPW O   H1  H2  EPW O   H1  H2  EPW O   H1  H2  EPW O   H1  H2  EPW 
O   H1  H2  EPW O   H1  H2  EPW O   H1  H2  EPW O   H1  H2  EPW O   H1  H2  EPW 
O   H1  H2  EPW O   H1  H2  EPW O   H1  H2  EPW O   H1  H2  EPW O   H1  H2  EPW 
O   H1  H2  EPW O   H1  H2  EPW O   H1  H2  EPW O   H1  H2  EPW O   H1  H2  EPW 
O   H1  H2  EPW O   H1  H2  EPW O   H1  H2  EPW O   H1  H2  EPW O   H1  H2  EPW 
O   H1  H2  EPW O   H1  H2  EPW O   H1  H2  EPW O   H1  H2  EPW O   H1  H2  EPW 
O   H1  H2  EPW O   H1  H2  EPW O   H1  H2  EPW O   H1  H2  EPW O   H1  H2  EPW 
O   H1  H2  EPW O   H1  H2  EPW O   H1  H2  EPW O   H1  H2  EPW O   H1  H2  EPW 
O   H1  H2  EPW O   H1  H2  EPW O   H1  H2  EPW O   H1  H2  EPW O   H1  H2  EPW 
O   H1  H2  EPW O   H1  H2  EPW O   H1  H2  EPW O   H1  H2  EPW O   H1  H2  EPW 
O   H1  H2  EPW O   H1  H2  EPW O   H1  H2  EPW O   H1  H2  EPW O   H1  H2  EPW 
O   H1  H2  EPW O   H1  H2  EPW O   H1  H2  EPW O   H1  H2  EPW O   H1  H2  EPW 
O   H1  H2  EPW O   H1  H2  EPW O   H1  H2  EPW O   H1  H2  EPW O   H1  H2  EPW 
O   H1  H2  EPW O   H1  H2  EPW O   H1  H2  EPW O   H1  H2  EPW O   H1  H2  EPW 
O   H1  H2  EPW O   H1  H2  EPW O   H1  H2  EPW O   H1  H2  EPW O   H1  H2  EPW 
O   H1  H2  EPW O   H1  H2  EPW O   H1  H2  EPW O   H1  H2  EPW O   H1  H2  EPW 
O   H1  H2  EPW O   H1  H2  EPW O   H1  H2  EPW O   H1  H2  EPW O   H1  H2  EPW 
O   H1  H2  EPW O   H1  H2  EPW O   H1  H2  EPW O   H1  H2  EPW O   H1  H2  EPW 
O   H1  H2  EPW O   H1  H2  EPW O   H1  H2  EPW O   H1  H2  EPW O   H1  H2  EPW 
O   H1  H2  EPW O   H1  H2  EPW O   H1  H2  EPW O   H1  H2  EPW O   H1  H2  EPW 
O   H1  H2  EPW O   H1  H2  EPW O   H1  H2  EPW O   H1  H2  EPW O   H1  H2  EPW 
O   H1  H2  EPW O   H1  H2  EPW O   H1  H2  EPW O   H1  H2  EPW O   H1  H2  EPW 
O   H1  H2  EPW O   H1  H2  EPW O   H1  H2  EPW O   H1  H2  EPW O   H1  H2  EPW 
O   H1  H2  EPW O   H1  H2  EPW O   H1  H2  EPW O   H1  H2  EPW O   H1  H2  EPW 
O   H1  H2  EPW O   H1  H2  EPW O   H1  H2  EPW O   H1  H2  EPW O   H1  H2  EPW 
O   H1  H2  EPW O   H1  H2  EPW O   H1  H2  EPW O   H1  H2  EPW O   H1  H2  EPW 
O   H1  H2  EPW O   H1  H2  EPW O   H1  H2  EPW O   H1  H2  EPW O   H1  H2  EPW 
O   H1  H2  EPW O   H1  H2  EPW O   H1  H2  EPW O   H1  H2  EPW O   H1  H2  EPW 
O   H1  H2  EPW O   H1  H2  EPW O   H1  H2  EPW O   H1  H2  EPW O   H1  H2  EPW 
O   H1  H2  EPW O   H1  H2  EPW O   H1  H2  EPW O   H1  H2  EPW O   H1  H2  EPW 
O   H1  H2  EPW O   H1  H2  EPW O   H1  H2  EPW O   H1  H2  EPW O   H1  H2  EPW 
O   H1  H2  EPW O   H1  H2  EPW O   H1  H2  EPW O   H1  H2  EPW O   H1  H2  EPW 
O   H1  H2  EPW O   H1  H2  EPW O   H1  H2  EPW O   H1  H2  EPW O   H1  H2  EPW 
O   H1  H2  EPW O   H1  H2  EPW O   H1  H2  EPW O   H1  H2  EPW O   H1  H2  EPW 
O   H1  H2  EPW O   H1  H2  EPW O   H1  H2  EPW O   H1  H2  EPW O   H1  H2  EPW 
O   H1  H2  EPW O   H1  H2  EPW O   H1  H2  EPW O   H1  H2  EPW O   H1  H2  EPW 
O   H1  H2  EPW O   H1  H2  EPW O   H1  H2  EPW O   H1  H2  EPW O   H1  H2  EPW 
O   H1  H2  EPW O   H1  H2  EPW O   H1  H2  EPW O   H1  H2  EPW O   H1  H2  EPW 
O   H1  H2  EPW O   H1  H2  EPW O   H1  H2  EPW O   H1  H2  EPW O   H1  H2  EPW 
O   H1  H2  EPW O   H1  H2  EPW O   H1  H2  EPW O   H1  H2  EPW O   H1  H2  EPW 
O   H1  H2  EPW O   H1  H2  EPW O   H1  H2  EPW O   H1  H2  EPW O   H1  H2  EPW 
O   H1  H2  EPW O   H1  H2  EPW O   H1  H2  EPW O   H1  H2  EPW O   H1  H2  EPW 
O   H1  H2  EPW O   H1  H2  EPW O   H1  H2  EPW O   H1  H2  EPW O   H1  H2  EPW 
O   H1  H2  EPW O   H1  H2  EPW O   H1  H2  EPW O   H1  H2  EPW O   H1  H2  EPW 
O   H1  H2  EPW O   H1  H2  EPW O   H1  H2  EPW O   H1  H2  EPW O   H1  H2  EPW 
O   H1  H2  EPW O   H1  H2  EPW O   H1  H2  EPW O   H1  H2  EPW O   H1  H2  EPW 
O   H1  H2  EPW O   H1  H2  EPW O   H1  H2  EPW O   H1  H2  EPW O   H1  H2  EPW 
O   H1  H2  EPW O   H1  H2  EPW O   H1  H2  EPW O   H1  H2  EPW O   H1  H2  EPW 
O   H1  H2  EPW O   H1  H2  EPW O   H1  H2  EPW O   H1  H2  EPW O   H1  H2  EPW 
O   H1  H2  EPW O   H1  H2  EPW O   H1  H2  EPW O   H1  H2  EPW O   H1  H2  EPW 
O   H1  H2  EPW O   H1  H2  EPW O   H1  H2  EPW O   H1  H2  EPW O   H1  H2  EPW 
O   H1  H2  EPW O   H1  H2  EPW O   H1  H2  EPW O   H1  H2  EPW O   H1  H2  EPW 
O   H1  H2  EPW O   H1  H2  EPW O   H1  H2  EPW O   H1  H2  EPW O   H1  H2  EPW 
O   H1  H2  EPW O   H1  H2  EPW O   H1  H2  EPW O   H1  H2  EPW O   H1  H2  EPW 
O   H1  H2  EPW O   H1  H2  EPW O   H1  H2  EPW O   H1  H2  EPW O   H1  H2  EPW 
O   H1  H2  EPW O   H1  H2  EPW O   H1  H2  EPW O   H1  H2  EPW O   H1  H2  EPW 
O   H1  H2  EPW O   H1  H2  EPW O   H1  H2  EPW O   H1  H2  EPW O   H1  H2  EPW 
O   H1  H2  EPW O   H1  H2  EPW O   H1  H2  EPW O   H1  H2  EPW O   H1  H2  EPW 
O   H1  H2  EPW O   H1  H2  EPW O   H1  H2  EPW O   H1  H2  EPW O   H1  H2  EPW 
O   H1  H2  EPW O   H1  H2  EPW O   H1  H2  EPW O   H1  H2  EPW O   H1  H2  EPW 
O   H1  H2  EPW O   H1  H2  EPW O   H1  H2  EPW O   H1  H2  EPW O   H1  H2  EPW 
O   H1  H2  EPW O   H1  H2  EPW O   H1  H2  EPW O   H1  H2  EPW O   H1  H2  EPW 
O   H1  H2  EPW O   H1  H2  EPW O   H1  H2  EPW O   H1  H2  EPW O   H1  H2  EPW 
O   H1  H2  EPW O   H1  H2  EPW O   H1  H2  EPW O   H1  H2  EPW O   H1  H2  EPW 
O   H1  H2  EPW O   H1  H2  EPW O   H1  H2  EPW O   H1  H2  EPW O   H1  H2  EPW 
O   H1  H2  EPW O   H1  H2  EPW O   H1  H2  EPW O   H1  H2  EPW O   H1  H2  EPW 
O   H1  H2  EPW O   H1  H2  EPW O   H1  H2  EPW O   H1  H2  EPW O   H1  H2  EPW 
O   H1  H2  EPW O   H1  H2  EPW O   H1  H2  EPW O   H1  H2  EPW O   H1  H2  EPW 
O   H1  H2  EPW O   H1  H2  EPW O   H1  H2  EPW O   H1  H2  EPW O   H1  H2  EPW 
O   H1  H2  EPW O   H1  H2  EPW O   H1  H2  EPW O   H1  H2  EPW O   H1  H2  EPW 
O   H1  H2  EPW O   H1  H2  EPW O   H1  H2  EPW O   H1  H2  EPW O   H1  H2  EPW 
O   H1  H2  EPW O   H1  H2  EPW O   H1  H2  EPW O   H1  H2  EPW O   H1  H2  EPW 
O   H1  H2  EPW O   H1  H2  EPW O   H1  H2  EPW O   H1  H2  EPW O   H1  H2  EPW 
O   H1  H2  EPW O   H1  H2  EPW O   H1  H2  EPW O   H1  H2  EPW O   H1  H2  EPW 
O   H1  H2  EPW O   H1  H2  EPW O   H1  H2  EPW O   H1  H2  EPW O   H1  H2  EPW 
O   H1  H2  EPW O   H1  H2  EPW O   H1  H2  EPW O   H1  H2  EPW O   H1  H2  EPW 
O   H1  H2  EPW O   H1  H2  EPW O   H1  H2  EPW O   H1  H2  EPW O   H1  H2  EPW 
O   H1  H2  EPW O   H1  H2  EPW O   H1  H2  EPW O   H1  H2  EPW O   H1  H2  EPW 
O   H1  H2  EPW O   H1  H2  EPW O   H1  H2  EPW O   H1  H2  EPW O   H1  H2  EPW 
O   H1  H2  EPW O   H1  H2  EPW O   H1  H2  EPW O   H1  H2  EPW O   H1  H2  EPW 
O   H1  H2  EPW O   H1  H2  EPW O   H1  H2  EPW O   H1  H2  EPW O   H1  H2  EPW 
O   H1  H2  EPW O   H1  H2  EPW O   H1  H2  EPW O   H1  H2  EPW O   H1  H2  EPW 
O   H1  H2  EPW O   H1  H2  EPW O   H1  H2  EPW O   H1  H2  EPW O   H1  H2  EPW 
O   H1  H2  EPW O   H1  H2  EPW O   H1  H2  EPW O   H1  H2  EPW O   H1  H2  EPW 
O   H1  H2  EPW O   H1  H2  EPW O   H1  H2  EPW O   H1  H2  EPW O   H1  H2  EPW 
O   H1  H2  EPW O   H1  H2  EPW O   H1  H2  EPW O   H1  H2  EPW O   H1  H2  EPW 
O   H1  H2  EPW O   H1  H2  EPW O   H1  H2  EPW O   H1  H2  EPW O   H1  H2  EPW 
O   H1  H2  EPW O   H1  H2  EPW O   H1  H2  EPW O   H1  H2  EPW O   H1  H2  EPW 
O   H1  H2  EPW O   H1  H2  EPW O   H1  H2  EPW O   H1  H2  EPW O   H1  H2  EPW 
O   H1  H2  EPW O   H1  H2  EPW O   H1  H2  EPW O   H1  H2  EPW O   H1  H2  EPW 
O   H1  H2  EPW O   H1  H2  EPW O   H1  H2  EPW O   H1  H2  EPW O   H1  H2  EPW 
O   H1  H2  EPW O   H1  H2  EPW O   H1  H2  EPW O   H1  H2  EPW O   H1  H2  EPW 
O   H1  H2  EPW O   H1  H2  EPW O   H1  H2  EPW O   H1  H2  EPW O   H1  H2  EPW 
O   H1  H2  EPW O   H1  H2  EPW O   H1  H2  EPW O   H1  H2  EPW O   H1  H2  EPW 
O   H1  H2  EPW O   H1  H2  EPW O   H1  H2  EPW O   H1  H2  EPW O   H1  H2  EPW 
O   H1  H2  EPW O   H1  H2  EPW O   H1  H2  EPW O   H1  H2  EPW O   H1  H2  EPW 
O   H1  H2  EPW O   H1  H2  EPW O   H1  H2  EPW O   H1  H2  EPW O   H1  H2  EPW 
O   H1  H2  EPW O   H1  H2  EPW O   H1  H2  EPW O   H1  H2  EPW O   H1  H2  EPW 
O   H1  H2  EPW O   H1  H2  EPW O   H1  H2  EPW O   H1  H2  EPW O   H1  H2  EPW 
O   H1  H2  EPW O   H1  H2  EPW O   H1  H2  EPW O   H1  H2  EPW O   H1  H2  EPW 
O   H1  H2  EPW O   H1  H2  EPW O   H1  H2  EPW O   H1  H2  EPW O   H1  H2  EPW 
O   H1  H2  EPW O   H1  H2  EPW O   H1  H2  EPW O   H1  H2  EPW O   H1  H2  EPW 
O   H1  H2  EPW O   H1  H2  EPW O   H1  H2  EPW O   H1  H2  EPW O   H1  H2  EPW 
O   H1  H2  EPW O   H1  H2  EPW O   H1  H2  EPW O   H1  H2  EPW O   H1  H2  EPW 
O   H1  H2  EPW O   H1  H2  EPW O   H1  H2  EPW O   H1  H2  EPW O   H1  H2  EPW 
O   H1  H2  EPW O   H1  H2  EPW O   H1  H2  EPW O   H1  H2  EPW O   H1  H2  EPW 
O   H1  H2  EPW O   H1  H2  EPW O   H1  H2  EPW O   H1  H2  EPW O   H1  H2  EPW 
O   H1  H2  EPW O   H1  H2  EPW O   H1  H2  EPW O   H1  H2  EPW O   H1  H2  EPW 
O   H1  H2  EPW O   H1  H2  EPW O   H1  H2  EPW O   H1  H2  EPW O   H1  H2  EPW 
O   H1  H2  EPW O   H1  H2  EPW O   H1  H2  EPW O   H1  H2  EPW O   H1  H2  EPW 
O   H1  H2  EPW O   H1  H2  EPW O   H1  H2  EPW O   H1  H2  EPW O   H1  H2  EPW 
O   H1  H2  EPW O   H1  H2  EPW O   H1  H2  EPW O   H1  H2  EPW O   H1  H2  EPW 
O   H1  H2  EPW O   H1  H2  EPW O   H1  H2  EPW O   H1  H2  EPW O   H1  H2  EPW 
O   H1  H2  EPW O   H1  H2  EPW O   H1  H2  EPW O   H1  H2  EPW O   H1  H2  EPW 
O   H1  H2  EPW O   H1  H2  EPW O   H1  H2  EPW O   H1  H2  EPW O   H1  H2  EPW 
O   H1  H2  EPW O   H1  H2  EPW O   H1  H2  EPW O   H1  H2  EPW O   H1  H2  EPW 
O   H1  H2  EPW O   H1  H2  EPW O   H1  H2  EPW O   H1  H2  EPW O   H1  H2  EPW 
O   H1  H2  EPW O   H1  H2  EPW O   H1  H2  EPW O   H1  H2  EPW O   H1  H2  EPW 
O   H1  H2  EPW O   H1  H2  EPW O   H1  H2  EPW O   H1  H2  EPW O   H1  H2  EPW 
O   H1  H2  EPW O   H1  H2  EPW O   H1  H2  EPW O   H1  H2  EPW O   H1  H2  EPW 
O   H1  H2  EPW O   H1  H2  EPW O   H1  H2  EPW O   H1  H2  EPW O   H1  H2  EPW 
O   H1  H2  EPW O   H1  H2  EPW O   H1  H2  EPW O   H1  H2  EPW O   H1  H2  EPW 
O   H1  H2  EPW O   H1  H2  EPW O   H1  H2  EPW O   H1  H2  EPW O   H1  H2  EPW 
O   H1  H2  EPW O   H1  H2  EPW O   H1  H2  EPW O   H1  H2  EPW O   H1  H2  EPW 
O   H1  H2  EPW O   H1  H2  EPW O   H1  H2  EPW O   H1  H2  EPW O   H1  H2  EPW 
O   H1  H2  EPW O   H1  H2  EPW O   H1  H2  EPW O   H1  H2  EPW O   H1  H2  EPW 
O   H1  H2  EPW O   H1  H2  EPW O   H1  H2  EPW O   H1  H2  EPW O   H1  H2  EPW 
O   H1  H2  EPW O   H1  H2  EPW O   H1  H2  EPW O   H1  H2  EPW O   H1  H2  EPW 
O   H1  H2  EPW O   H1  H2  EPW O   H1  H2  EPW O   H1  H2  EPW O   H1  H2  EPW 
O   H1  H2  EPW O   H1  H2  EPW O   H1  H2  EPW O   H1  H2  EPW O   H1  H2  EPW 
O   H1  H2  EPW O   H1  H2  EPW O   H1  H2  EPW O   H1  H2  EPW O   H1  H2  EPW 
O   H1  H2  EPW O   H1  H2  EPW O   H1  H2  EPW O   H1  H2  EPW O   H1  H2  EPW 
O   H1  H2  EPW O   H1  H2  EPW O   H1  H2  EPW O   H1  H2  EPW O   H1  H2  EPW 
O   H1  H2  EPW O   H1  H2  EPW O   H1  H2  EPW O   H1  H2  EPW O   H1  H2  EPW 
O   H1  H2  EPW O   H1  H2  EPW O   H1  H2  EPW O   H1  H2  EPW O   H1  H2  EPW 
O   H1  H2  EPW O   H1  H2  EPW O   H1  H2  EPW O   H1  H2  EPW O   H1  H2  EPW 
O   H1  H2  EPW O   H1  H2  EPW O   H1  H2  EPW O   H1  H2  EPW O   H1  H2  EPW 
O   H1  H2  EPW O   H1  H2  EPW O   H1  H2  EPW O   H1  H2  EPW O   H1  H2  EPW 
O   H1  H2  EPW O   H1  H2  EPW O   H1  H2  EPW O   H1  H2  EPW O   H1  H2  EPW 
O   H1  H2  EPW O   H1  H2  EPW O   H1  H2  EPW O   H1  H2  EPW O   H1  H2  EPW 
O   H1  H2  EPW O   H1  H2  EPW O   H1  H2  EPW O   H1  H2  EPW O   H1  H2  EPW 
O   H1  H2  EPW O   H1  H2  EPW O   H1  H2  EPW O   H1  H2  EPW O   H1  H2  EPW 
O   H1  H2  EPW O   H1  H2  EPW O   H1  H2  EPW O   H1  H2  EPW O   H1  H2  EPW 
O   H1  H2  EPW O   H1  H2  EPW O   H1  H2  EPW O   H1  H2  EPW O   H1  H2  EPW 
O   H1  H2  EPW O   H1  H2  EPW O   H1  H2  EPW O   H1  H2  EPW O   H1  H2  EPW 
O   H1  H2  EPW O   H1  H2  EPW O   H1  H2  EPW O   H1  H2  EPW O   H1  H2  EPW 
O   H1  H2  EPW O   H1  H2  EPW O   H1  H2  EPW O   H1  H2  EPW O   H1  H2  EPW 
O   H1  H2  EPW O   H1  H2  EPW O   H1  H2  EPW O   H1  H2  EPW O   H1  H2  EPW 
O   H1  H2  EPW O   H1  H2  EPW O   H1  H2  EPW O   H1  H2  EPW O   H1  H2  EPW 
O   H1  H2  EPW O   H1  H2  EPW O   H1  H2  EPW O   H1  H2  EPW O   H1  H2  EPW 
O   H1  H2  EPW O   H1  H2  EPW O   H1  H2  EPW O   H1  H2  EPW O   H1  H2  EPW 
O   H1  H2  EPW O   H1  H2  EPW O   H1  H2  EPW O   H1  H2  EPW O   H1  H2  EPW 
O   H1  H2  EPW O   H1  H2  EPW O   H1  H2  EPW O   H1  H2  EPW O   H1  H2  EPW 
O   H1  H2  EPW O   H1  H2  EPW O   H1  H2  EPW O   H1  H2  EPW O   H1  H2  EPW 
O   H1  H2  EPW O   H1  H2  EPW O   H1  H2  EPW O   H1  H2  EPW O   H1  H2  EPW 
O   H1  H2  EPW O   H1  H2  EPW O   H1  H2  EPW O   H1  H2  EPW O   H1  H2  EPW 
O   H1  H2  EPW O   H1  H2  EPW O   H1  H2  EPW O   H1  H2  EPW O   H1  H2  EPW 
O   H1  H2  EPW O   H1  H2  EPW O   H1  H2  EPW O   H1  H2  EPW O   H1  H2  EPW 
O   H1  H2  EPW O   H1  H2  EPW O   H1  H2  EPW O   H1  H2  EPW O   H1  H2  EPW 
O   H1  H2  EPW O   H1  H2  EPW O   H1  H2  EPW O   H1  H2  EPW O   H1  H2  EPW 
O   H1  H2  EPW O   H1  H2  EPW O   H1  H2  EPW O   H1  H2  EPW O   H1  H2  EPW 
O   H1  H2  EPW O   H1  H2  EPW O   H1  H2  EPW O   H1  H2  EPW O   H1  H2  EPW 
O   H1  H2  EPW O   H1  H2  EPW O   H1  H2  EPW O   H1  H2  EPW O   H1  H2  EPW 
O   H1  H2  EPW O   H1  H2  EPW O   H1  H2  EPW O   H1  H2  EPW O   H1  H2  EPW 
O   H1  H2  EPW O   H1  H2  EPW O   H1  H2  EPW O   H1  H2  EPW O   H1  H2  EPW 
O   H1  H2  EPW O   H1  H2  EPW O   H1  H2  EPW O   H1  H2  EPW O   H1  H2  EPW 
O   H1  H2  EPW O   H1  H2  EPW O   H1  H2  EPW O   H1  H2  EPW O   H1  H2  EPW 
O   H1  H2  EPW O   H1  H2  EPW O   H1  H2  EPW O   H1  H2  EPW O   H1  H2  EPW 
O   H1  H2  EPW O   H1  H2  EPW O   H1  H2  EPW O   H1  H2  EPW O   H1  H2  EPW 
O   H1  H2  EPW O   H1  H2  EPW O   H1  H2  EPW O   H1  H2  EPW O   H1  H2  EPW 
O   H1  H2  EPW O   H1  H2  EPW O   H1  H2  EPW O   H1  H2  EPW O   H1  H2  EPW 
O   H1  H2  EPW O   H1  H2  EPW O   H1  H2  EPW O   H1  H2  EPW O   H1  H2  EPW 
O   H1  H2  EPW O   H1  H2  EPW O   H1  H2  EPW O   H1  H2  EPW O   H1  H2  EPW 
O   H1  H2  EPW O   H1  H2  EPW O   H1  H2  EPW O   H1  H2  EPW O   H1  H2  EPW 
O   H1  H2  EPW O   H1  H2  EPW O   H1  H2  EPW O   H1  H2  EPW O   H1  H2  EPW 
O   H1  H2  EPW O   H1  H2  EPW O   H1  H2  EPW O   H1  H2  EPW O   H1  H2  EPW 
O   H1  H2  EPW O   H1  H2  EPW O   H1  H2  EPW O   H1  H2  EPW O   H1  H2  EPW 
O   H1  H2  EPW O   H1  H2  EPW O   H1  H2  EPW O   H1  H2  EPW O   H1  H2  EPW 
O   H1  H2  EPW O   H1  H2  EPW O   H1  H2  EPW O   H1  H2  EPW O   H1  H2  EPW 
O   H1  H2  EPW O   H1  H2  EPW O   H1  H2  EPW O   H1  H2  EPW O   H1  H2  EPW 
O   H1  H2  EPW O   H1  H2  EPW O   H1  H2  EPW O   H1  H2  EPW O   H1  H2  EPW 
O   H1  H2  EPW O   H1  H2  EPW O   H1  H2  EPW O   H1  H2  EPW O   H1  H2  EPW 
O   H1  H2  EPW O   H1  H2  EPW O   H1  H2  EPW O   H1  H2  EPW O   H1  H2  EPW 
O   H1  H2  EPW O   H1  H2  EPW O   H1  H2  EPW O   H1  H2  EPW O   H1  H2  EPW 
O   H1  H2  EPW O   H1  H2  EPW O   H1  H2  EPW O   H1  H2  EPW O   H1  H2  EPW 
O   H1  H2  EPW O   H1  H2  EPW O   H1  H2  EPW O   H1  H2  EPW O   H1  H2  EPW 
O   H1  H2  EPW O   H1  H2  EPW O   H1  H2  EPW O   H1  H2  EPW O   H1  H2  EPW 
O   H1  H2  EPW O   H1  H2  EPW O   H1  H2  EPW O   H1  H2  EPW O   H1  H2  EPW 
O   H1  H2  EPW O   H1  H2  EPW O   H1  H2  EPW O   H1  H2  EPW O   H1  H2  EPW 
O   H1  H2  EPW O   H1  H2  EPW O   H1  H2  EPW O   H1  H2  EPW O   H1  H2  EPW 
O   H1  H2  EPW O   H1  H2  EPW O   H1  H2  EPW O   H1  H2  EPW O   H1  H2  EPW 
O   H1  H2  EPW O   H1  H2  EPW O   H1  H2  EPW O   H1  H2  EPW O   H1  H2  EPW 
O   H1  H2  EPW O   H1  H2  EPW O   H1  H2  EPW O   H1  H2  EPW O   H1  H2  EPW 
O   H1  H2  EPW O   H1  H2  EPW O   H1  H2  EPW O   H1  H2  EPW O   H1  H2  EPW 
O   H1  H2  EPW O   H1  H2  EPW O   H1  H2  EPW O   H1  H2  EPW O   H1  H2  EPW 
O   H1  H2  EPW O   H1  H2  EPW O   H1  H2  EPW O   H1  H2  EPW O   H1  H2  EPW 
O   H1  H2  EPW O   H1  H2  EPW O   H1  H2  EPW O   H1  H2  EPW O   H1  H2  EPW 
O   H1  H2  EPW O   H1  H2  EPW O   H1  H2  EPW O   H1  H2  EPW O   H1  H2  EPW 
O   H1  H2  EPW O   H1  H2  EPW O   H1  H2  EPW O   H1  H2  EPW O   H1  H2  EPW 
O   H1  H2  EPW O   H1  H2  EPW O   H1  H2  EPW O   H1  H2  EPW O   H1  H2  EPW 
O   H1  H2  EPW O   H1  H2  EPW O   H1  H2  EPW O   H1  H2  EPW O   H1  H2  EPW 
O   H1  H2  EPW O   H1  H2  EPW O   H1  H2  EPW O   H1  H2  EPW O   H1  H2  EPW 
O   H1  H2  EPW O   H1  H2  EPW O   H1  H2  EPW O   H1  H2  EPW O   H1  H2  EPW 
O   H1  H2  EPW O   H1  H2  EPW O   H1  H2  EPW O   H1  H2  EPW O   H1  H2  EPW 
O   H1  H2  EPW O   H1  H2  EPW O   H1  H2  EPW O   H1  H2  EPW O   H1  H2  EPW 
O   H1  H2  EPW O   H1  H2  EPW O   H1  H2  EPW O   H1  H2  EPW O   H1  H2  EPW 
O   H1  H2  EPW O   H1  H2  EPW O   H1  H2  EPW O   H1  H2  EPW O   H1  H2  EPW 
O   H1  H2  EPW O   H1  H2  EPW O   H1  H2  EPW O   H1  H2  EPW O   H1  H2  EPW 
O   H1  H2  EPW O   H1  H2  EPW O   H1  H2  EPW O   H1  H2  EPW O   H1  H2  EPW 
O   H1  H2  EPW O   H1  H2  EPW O   H1  H2  EPW O   H1  H2  EPW O   H1  H2  EPW 
O   H1  H2  EPW O   H1  H2  EPW O   H1  H2  EPW O   H1  H2  EPW O   H1  H2  EPW 
O   H1  H2  EPW O   H1  H2  EPW O   H1  H2  EPW O   H1  H2  EPW O   H1  H2  EPW 
O   H1  H2  EPW O   H1  H2  EPW O   H1  H2  EPW O   H1  H2  EPW O   H1  H2  EPW 
O   H1  H2  EPW O   H1  H2  EPW O   H1  H2  EPW O   H1  H2  EPW O   H1  H2  EPW 
O   H1  H2  EPW O   H1  H2  EPW O   H1  H2  EPW O   H1  H2  EPW O   H1  H2  EPW 
O   H1  H2  EPW O   H1  H2  EPW O   H1  H2  EPW O   H1  H2  EPW O   H1  H2  EPW 
O   H1  H2  EPW O   H1  H2  EPW O   H1  H2  EPW O   H1  H2  EPW O   H1  H2  EPW 
O   H1  H2  EPW O   H1  H2  EPW O   H1  H2  EPW O   H1  H2  EPW O   H1  H2  EPW 
O   H1  H2  EPW O   H1  H2  EPW O   H1  H2  EPW O   H1  H2  EPW O   H1  H2  EPW 
O   H1  H2  EPW O   H1  H2  EPW O   H1  H2  EPW O   H1  H2  EPW O   H1  H2  EPW 
O   H1  H2  EPW O   H1  H2  EPW O   H1  H2  EPW O   H1  H2  EPW O   H1  H2  EPW 
O   H1  H2  EPW O   H1  H2  EPW O   H1  H2  EPW O   H1  H2  EPW O   H1  H2  EPW 
O   H1  H2  EPW O   H1  H2  EPW O   H1  H2  EPW O   H1  H2  EPW O   H1  H2  EPW 
O   H1  H2  EPW O   H1  H2  EPW O   H1  H2  EPW O   H1  H2  EPW O   H1  H2  EPW 
O   H1  H2  EPW O   H1  H2  EPW O   H1  H2  EPW O   H1  H2  EPW O   H1  H2  EPW 
O   H1  H2  EPW O   H1  H2  EPW O   H1  H2  EPW O   H1  H2  EPW O   H1  H2  EPW 
O   H1  H2  EPW O   H1  H2  EPW O   H1  H2  EPW O   H1  H2  EPW O   H1  H2  EPW 
O   H1  H2  EPW O   H1  H2  EPW O   H1  H2  EPW O   H1  H2  EPW O   H1  H2  EPW 
O   H1  H2  EPW O   H1  H2  EPW O   H1  H2  EPW O   H1  H2  EPW O   H1  H2  EPW 
O   H1  H2  EPW O   H1  H2  EPW O   H1  H2  EPW O   H1  H2  EPW O   H1  H2  EPW 
O   H1  H2  EPW O   H1  H2  EPW O   H1  H2  EPW O   H1  H2  EPW O   H1  H2  EPW 
O   H1  H2  EPW O   H1  H2  EPW O   H1  H2  EPW O   H1  H2  EPW O   H1  H2  EPW 
O   H1  H2  EPW O   H1  H2  EPW O   H1  H2  EPW O   H1  H2  EPW O   H1  H2  EPW 
O   H1  H2  EPW O   H1  H2  EPW O   H1  H2  EPW O   H1  H2  EPW O   H1  H2  EPW 
O   H1  H2  EPW O   H1  H2  EPW O   H1  H2  EPW O   H1  H2  EPW O   H1  H2  EPW 
O   H1  H2  EPW O   H1  H2  EPW O   H1  H2  EPW O   H1  H2  EPW O   H1  H2  EPW 
O   H1  H2  EPW O   H1  H2  EPW O   H1  H2  EPW O   H1  H2  EPW O   H1  H2  EPW 
O   H1  H2  EPW O   H1  H2  EPW O   H1  H2  EPW O   H1  H2  EPW O   H1  H2  EPW 
O   H1  H2  EPW O   H1  H2  EPW O   H1  H2  EPW O   H1  H2  EPW O   H1  H2  EPW 
O   H1  H2  EPW O   H1  H2  EPW O   H1  H2  EPW O   H1  H2  EPW O   H1  H2  EPW 
O   H1  H2  EPW O   H1  H2  EPW O   H1  H2  EPW O   H1  H2  EPW O   H1  H2  EPW 
O   H1  H2  EPW O   H1  H2  EPW O   H1  H2  EPW O   H1  H2  EPW O   H1  H2  EPW 
O   H1  H2  EPW O   H1  H2  EPW O   H1  H2  EPW O   H1  H2  EPW O   H1  H2  EPW 
O   H1  H2  EPW O   H1  H2  EPW O   H1  H2  EPW O   H1  H2  EPW O   H1  H2  EPW 
O   H1  H2  EPW O   H1  H2  EPW O   H1  H2  EPW O   H1  H2  EPW O   H1  H2  EPW 
O   H1  H2  EPW O   H1  H2  EPW O   H1  H2  EPW O   H1  H2  EPW O   H1  H2  EPW 
O   H1  H2  EPW O   H1  H2  EPW O   H1  H2  EPW O   H1  H2  EPW O   H1  H2  EPW 
O   H1  H2  EPW O   H1  H2  EPW O   H1  H2  EPW O   H1  H2  EPW O   H1  H2  EPW 
O   H1  H2  EPW O   H1  H2  EPW O   H1  H2  EPW O   H1  H2  EPW O   H1  H2  EPW 
O   H1  H2  EPW O   H1  H2  EPW O   H1  H2  EPW O   H1  H2  EPW O   H1  H2  EPW 
O   H1  H2  EPW O   H1  H2  EPW O   H1  H2  EPW O   H1  H2  EPW O   H1  H2  EPW 
O   H1  H2  EPW O   H1  H2  EPW O   H1  H2  EPW O   H1  H2  EPW O   H1  H2  EPW 
O   H1  H2  EPW O   H1  H2  EPW O   H1  H2  EPW O   H1  H2  EPW O   H1  H2  EPW 
O   H1  H2  EPW O   H1  H2  EPW O   H1  H2  EPW O   H1  H2  EPW O   H1  H2  EPW 
O   H1  H2  EPW O   H1  H2  EPW O   H1  H2  EPW O   H1  H2  EPW O   H1  H2  EPW 
O   H1  H2  EPW O   H1  H2  EPW O   H1  H2  EPW O   H1  H2  EPW O   H1  H2  EPW 
O   H1  H2  EPW O   H1  H2  EPW O   H1  H2  EPW O   H1  H2  EPW O   H1  H2  EPW 
O   H1  H2  EPW O   H1  H2  EPW O   H1  H2  EPW O   H1  H2  EPW O   H1  H2  EPW 
O   H1  H2  EPW O   H1  H2  EPW O   H1  H2  EPW O   H1  H2  EPW O   H1  H2  EPW 
O   H1  H2  EPW O   H1  H2  EPW O   H1  H2  EPW O   H1  H2  EPW O   H1  H2  EPW 
O   H1  H2  EPW O   H1  H2  EPW O   H1  H2  EPW O   H1  H2  EPW O   H1  H2  EPW 
O   H1  H2  EPW O   H1  H2  EPW O   H1  H2  EPW O   H1  H2  EPW O   H1  H2  EPW 
O   H1  H2  EPW O   H1  H2  EPW O   H1  H2  EPW O   H1  H2  EPW O   H1  H2  EPW 
O   H1  H2  EPW O   H1  H2  EPW O   H1  H2  EPW O   H1  H2  EPW O   H1  H2  EPW 
O   H1  H2  EPW O   H1  H2  EPW O   H1  H2  EPW O   H1  H2  EPW O   H1  H2  EPW 
O   H1  H2  EPW O   H1  H2  EPW O   H1  H2  EPW O   H1  H2  EPW O   H1  H2  EPW 
O   H1  H2  EPW O   H1  H2  EPW O   H1  H2  EPW O   H1  H2  EPW O   H1  H2  EPW 
O   H1  H2  EPW O   H1  H2  EPW O   H1  H2  EPW O   H1  H2  EPW O   H1  H2  EPW 
O   H1  H2  EPW O   H1  H2  EPW O   H1  H2  EPW O   H1  H2  EPW O   H1  H2  EPW 
O   H1  H2  EPW O   H1  H2  EPW O   H1  H2  EPW O   H1  H2  EPW O   H1  H2  EPW 
O   H1  H2  EPW O   H1  H2  EPW O   H1  H2  EPW O   H1  H2  EPW O   H1  H2  EPW 
O   H1  H2  EPW O   H1  H2  EPW O   H1  H2  EPW O   H1  H2  EPW O   H1  H2  EPW 
O   H1  H2  EPW O   H1  H2  EPW O   H1  H2  EPW O   H1  H2  EPW O   H1  H2  EPW 
O   H1  H2  EPW O   H1  H2  EPW O   H1  H2  EPW O   H1  H2  EPW O   H1  H2  EPW 
O   H1  H2  EPW O   H1  H2  EPW O   H1  H2  EPW O   H1  H2  EPW O   H1  H2  EPW 
O   H1  H2  EPW O   H1  H2  EPW O   H1  H2  EPW O   H1  H2  EPW O   H1  H2  EPW 
O   H1  H2  EPW O   H1  H2  EPW O   H1  H2  EPW O   H1  H2  EPW O   H1  H2  EPW 
O   H1  H2  EPW O   H1  H2  EPW O   H1  H2  EPW O   H1  H2  EPW O   H1  H2  EPW 
O   H1  H2  EPW O   H1  H2  EPW O   H1  H2  EPW O   H1  H2  EPW O   H1  H2  EPW 
O   H1  H2  EPW O   H1  H2  EPW O   H1  H2  EPW O   H1  H2  EPW O   H1  H2  EPW 
O   H1  H2  EPW O   H1  H2  EPW O   H1  H2  EPW O   H1  H2  EPW O   H1  H2  EPW 
O   H1  H2  EPW O   H1  H2  EPW O   H1  H2  EPW O   H1  H2  EPW O   H1  H2  EPW 
O   H1  H2  EPW O   H1  H2  EPW O   H1  H2  EPW O   H1  H2  EPW O   H1  H2  EPW 
O   H1  H2  EPW O   H1  H2  EPW O   H1  H2  EPW O   H1  H2  EPW O   H1  H2  EPW 
O   H1  H2  EPW O   H1  H2  EPW O   H1  H2  EPW O   H1  H2  EPW O   H1  H2  EPW 
O   H1  H2  EPW O   H1  H2  EPW O   H1  H2  EPW O   H1  H2  EPW O   H1  H2  EPW 
O   H1  H2  EPW O   H1  H2  EPW O   H1  H2  EPW O   H1  H2  EPW O   H1  H2  EPW 
O   H1  H2  EPW O   H1  H2  EPW O   H1  H2  EPW O   H1  H2  EPW O   H1  H2  EPW 
O   H1  H2  EPW O   H1  H2  EPW O   H1  H2  EPW O   H1  H2  EPW O   H1  H2  EPW 
O   H1  H2  EPW O   H1  H2  EPW O   H1  H2  EPW O   H1  H2  EPW O   H1  H2  EPW 
O   H1  H2  EPW O   H1  H2  EPW O   H1  H2  EPW O   H1  H2  EPW O   H1  H2  EPW 
O   H1  H2  EPW O   H1  H2  EPW O   H1  H2  EPW O   H1  H2  EPW O   H1  H2  EPW 
O   H1  H2  EPW O   H1  H2  EPW O   H1  H2  EPW O   H1  H2  EPW O   H1  H2  EPW 
O   H1  H2  EPW O   H1  H2  EPW O   H1  H2  EPW O   H1  H2  EPW O   H1  H2  EPW 
O   H1  H2  EPW O   H1  H2  EPW O   H1  H2  EPW O   H1  H2  EPW O   H1  H2  EPW 
O   H1  H2  EPW O   H1  H2  EPW O   H1  H2  EPW O   H1  H2  EPW O   H1  H2  EPW 
O   H1  H2  EPW O   H1  H2  EPW O   H1  H2  EPW O   H1  H2  EPW O   H1  H2  EPW 
O   H1  H2  EPW O   H1  H2  EPW O   H1  H2  EPW O   H1  H2  EPW O   H1  H2  EPW 
O   H1  H2  EPW O   H1  H2  EPW O   H1  H2  EPW O   H1  H2  EPW O   H1  H2  EPW 
O   H1  H2  EPW O   H1  H2  EPW O   H1  H2  EPW O   H1  H2  EPW O   H1  H2  EPW 
O   H1  H2  EPW O   H1  H2  EPW O   H1  H2  EPW O   H1  H2  EPW O   H1  H2  EPW 
O   H1  H2  EPW O   H1  H2  EPW O   H1  H2  EPW O   H1  H2  EPW O   H1  H2  EPW 
O   H1  H2  EPW O   H1  H2  EPW O   H1  H2  EPW O   H1  H2  EPW O   H1  H2  EPW 
O   H1  H2  EPW O   H1  H2  EPW O   H1  H2  EPW O   H1  H2  EPW O   H1  H2  EPW 
O   H1  H2  EPW O   H1  H2  EPW O   H1  H2  EPW O   H1  H2  EPW O   H1  H2  EPW 
O   H1  H2  EPW O   H1  H2  EPW O   H1  H2  EPW O   H1  H2  EPW O   H1  H2  EPW 
O   H1  H2  EPW O   H1  H2  EPW O   H1  H2  EPW O   H1  H2  EPW O   H1  H2  EPW 
O   H1  H2  EPW O   H1  H2  EPW O   H1  H2  EPW O   H1  H2  EPW O   H1  H2  EPW 
O   H1  H2  EPW O   H1  H2  EPW O   H1  H2  EPW O   H1  H2  EPW O   H1  H2  EPW 
O   H1  H2  EPW O   H1  H2  EPW O   H1  H2  EPW O   H1  H2  EPW O   H1  H2  EPW 
O   H1  H2  EPW O   H1  H2  EPW O   H1  H2  EPW O   H1  H2  EPW O   H1  H2  EPW 
O   H1  H2  EPW O   H1  H2  EPW O   H1  H2  EPW O   H1  H2  EPW O   H1  H2  EPW 
O   H1  H2  EPW O   H1  H2  EPW O   H1  H2  EPW O   H1  H2  EPW O   H1  H2  EPW 
O   H1  H2  EPW O   H1  H2  EPW O   H1  H2  EPW O   H1  H2  EPW O   H1  H2  EPW 
O   H1  H2  EPW O   H1  H2  EPW O   H1  H2  EPW O   H1  H2  EPW O   H1  H2  EPW 
O   H1  H2  EPW O   H1  H2  EPW O   H1  H2  EPW O   H1  H2  EPW O   H1  H2  EPW 
O   H1  H2  EPW O   H1  H2  EPW O   H1  H2  EPW O   H1  H2  EPW O   H1  H2  EPW 
O   H1  H2  EPW O   H1  H2  EPW O   H1  H2  EPW O   H1  H2  EPW O   H1  H2  EPW 
O   H1  H2  EPW O   H1  H2  EPW O   H1  H2  EPW O   H1  H2  EPW O   H1  H2  EPW 
O   H1  H2  EPW O   H1  H2  EPW O   H1  H2  EPW O   H1  H2  EPW O   H1  H2  EPW 
O   H1  H2  EPW O   H1  H2  EPW O   H1  H2  EPW O   H1  H2  EPW O   H1  H2  EPW 
O   H1  H2  EPW O   H1  H2  EPW O   H1  H2  EPW O   H1  H2  EPW O   H1  H2  EPW 
O   H1  H2  EPW O   H1  H2  EPW O   H1  H2  EPW O   H1  H2  EPW O   H1  H2  EPW 
O   H1  H2  EPW O   H1  H2  EPW O   H1  H2  EPW O   H1  H2  EPW O   H1  H2  EPW 
O   H1  H2  EPW O   H1  H2  EPW O   H1  H2  EPW O   H1  H2  EPW O   H1  H2  EPW 
O   H1  H2  EPW O   H1  H2  EPW O   H1  H2  EPW O   H1  H2  EPW O   H1  H2  EPW 
O   H1  H2  EPW O   H1  H2  EPW O   H1  H2  EPW O   H1  H2  EPW O   H1  H2  EPW 
O   H1  H2  EPW O   H1  H2  EPW O   H1  H2  EPW O   H1  H2  EPW O   H1  H2  EPW 
O   H1  H2  EPW O   H1  H2  EPW O   H1  H2  EPW O   H1  H2  EPW O   H1  H2  EPW 
O   H1  H2  EPW O   H1  H2  EPW O   H1  H2  EPW O   H1  H2  EPW O   H1  H2  EPW 
O   H1  H2  EPW O   H1  H2  EPW O   H1  H2  EPW O   H1  H2  EPW O   H1  H2  EPW 
O   H1  H2  EPW O   H1  H2  EPW O   H1  H2  EPW O   H1  H2  EPW O   H1  H2  EPW 
O   H1  H2  EPW O   H1  H2  EPW O   H1  H2  EPW O   H1  H2  EPW O   H1  H2  EPW 
O   H1  H2  EPW O   H1  H2  EPW O   H1  H2  EPW O   H1  H2  EPW O   H1  H2  EPW 
O   H1  H2  EPW O   H1  H2  EPW O   H1  H2  EPW O   H1  H2  EPW O   H1  H2  EPW 
O   H1  H2  EPW O   H1  H2  EPW O   H1  H2  EPW O   H1  H2  EPW O   H1  H2  EPW 
O   H1  H2  EPW O   H1  H2  EPW O   H1  H2  EPW O   H1  H2  EPW O   H1  H2  EPW 
O   H1  H2  EPW O   H1  H2  EPW O   H1  H2  EPW O   H1  H2  EPW O   H1  H2  EPW 
O   H1  H2  EPW O   H1  H2  EPW O   H1  H2  EPW O   H1  H2  EPW O   H1  H2  EPW 
O   H1  H2  EPW O   H1  H2  EPW O   H1  H2  EPW O   H1  H2  EPW O   H1  H2  EPW 
O   H1  H2  EPW O   H1  H2  EPW O   H1  H2  EPW O   H1  H2  EPW O   H1  H2  EPW 
O   H1  H2  EPW O   H1  H2  EPW O   H1  H2  EPW O   H1  H2  EPW O   H1  H2  EPW 
O   H1  H2  EPW O   H1  H2  EPW O   H1  H2  EPW O   H1  H2  EPW O   H1  H2  EPW 
O   H1  H2  EPW O   H1  H2  EPW O   H1  H2  EPW O   H1  H2  EPW O   H1  H2  EPW 
O   H1  H2  EPW O   H1  H2  EPW O   H1  H2  EPW O   H1  H2  EPW O   H1  H2  EPW 
O   H1  H2  EPW O   H1  H2  EPW O   H1  H2  EPW O   H1  H2  EPW O   H1  H2  EPW 
O   H1  H2  EPW O   H1  H2  EPW O   H1  H2  EPW O   H1  H2  EPW O   H1  H2  EPW 
O   H1  H2  EPW O   H1  H2  EPW O   H1  H2  EPW O   H1  H2  EPW O   H1  H2  EPW 
O   H1  H2  EPW O   H1  H2  EPW O   H1  H2  EPW O   H1  H2  EPW O   H1  H2  EPW 
O   H1  H2  EPW O   H1  H2  EPW O   H1  H2  EPW O   H1  H2  EPW O   H1  H2  EPW 
O   H1  H2  EPW O   H1  H2  EPW O   H1  H2  EPW O   H1  H2  EPW O   H1  H2  EPW 
O   H1  H2  EPW O   H1  H2  EPW O   H1  H2  EPW O   H1  H2  EPW O   H1  H2  EPW 
O   H1  H2  EPW O   H1  H2  EPW O   H1  H2  EPW O   H1  H2  EPW O   H1  H2  EPW 
O   H1  H2  EPW O   H1  H2  EPW O   H1  H2  EPW O   H1  H2  EPW O   H1  H2  EPW 
O   H1  H2  EPW O   H1  H2  EPW O   H1  H2  EPW O   H1  H2  EPW O   H1  H2  EPW 
O   H1  H2  EPW O   H1  H2  EPW O   H1  H2  EPW O   H1  H2  EPW O   H1  H2  EPW 
O   H1  H2  EPW O   H1  H2  EPW O   H1  H2  EPW O   H1  H2  EPW O   H1  H2  EPW 
O   H1  H2  EPW O   H1  H2  EPW O   H1  H2  EPW O   H1  H2  EPW O   H1  H2  EPW 
O   H1  H2  EPW O   H1  H2  EPW O   H1  H2  EPW O   H1  H2  EPW O   H1  H2  EPW 
O   H1  H2  EPW O   H1  H2  EPW O   H1  H2  EPW O   H1  H2  EPW O   H1  H2  EPW 
O   H1  H2  EPW O   H1  H2  EPW O   H1  H2  EPW O   H1  H2  EPW O   H1  H2  EPW 
O   H1  H2  EPW O   H1  H2  EPW O   H1  H2  EPW O   H1  H2  EPW O   H1  H2  EPW 
O   H1  H2  EPW O   H1  H2  EPW O   H1  H2  EPW O   H1  H2  EPW O   H1  H2  EPW 
O   H1  H2  EPW O   H1  H2  EPW O   H1  H2  EPW O   H1  H2  EPW O   H1  H2  EPW 
O   H1  H2  EPW O   H1  H2  EPW O   H1  H2  EPW O   H1  H2  EPW O   H1  H2  EPW 
O   H1  H2  EPW O   H1  H2  EPW O   H1  H2  EPW O   H1  H2  EPW O   H1  H2  EPW 
O   H1  H2  EPW O   H1  H2  EPW O   H1  H2  EPW O   H1  H2  EPW O   H1  H2  EPW 
O   H1  H2  EPW O   H1  H2  EPW O   H1  H2  EPW O   H1  H2  EPW O   H1  H2  EPW 
O   H1  H2  EPW O   H1  H2  EPW O   H1  H2  EPW O   H1  H2  EPW O   H1  H2  EPW 
O   H1  H2  EPW O   H1  H2  EPW O   H1  H2  EPW O   H1  H2  EPW O   H1  H2  EPW 
O   H1  H2  EPW O   H1  H2  EPW O   H1  H2  EPW O   H1  H2  EPW O   H1  H2  EPW 
O   H1  H2  EPW O   H1  H2  EPW O   H1  H2  EPW O   H1  H2  EPW O   H1  H2  EPW 
O   H1  H2  EPW O   H1  H2  EPW O   H1  H2  EPW O   H1  H2  EPW O   H1  H2  EPW 
O   H1  H2  EPW O   H1  H2  EPW O   H1  H2  EPW O   H1  H2  EPW O   H1  H2  EPW 
O   H1  H2  EPW O   H1  H2  EPW O   H1  H2  EPW O   H1  H2  EPW O   H1  H2  EPW 
O   H1  H2  EPW O   H1  H2  EPW O   H1  H2  EPW O   H1  H2  EPW O   H1  H2  EPW 
O   H1  H2  EPW O   H1  H2  EPW O   H1  H2  EPW O   H1  H2  EPW O   H1  H2  EPW 
O   H1  H2  EPW O   H1  H2  EPW O   H1  H2  EPW O   H1  H2  EPW O   H1  H2  EPW 
O   H1  H2  EPW O   H1  H2  EPW O   H1  H2  EPW O   H1  H2  EPW O   H1  H2  EPW 
O   H1  H2  EPW O   H1  H2  EPW O   H1  H2  EPW O   H1  H2  EPW O   H1  H2  EPW 
O   H1  H2  EPW O   H1  H2  EPW O   H1  H2  EPW O   H1  H2  EPW O   H1  H2  EPW 
O   H1  H2  EPW O   H1  H2  EPW O   H1  H2  EPW O   H1  H2  EPW O   H1  H2  EPW 
O   H1  H2  EPW O   H1  H2  EPW O   H1  H2  EPW O   H1  H2  EPW O   H1  H2  EPW 
O   H1  H2  EPW O   H1  H2  EPW O   H1  H2  EPW O   H1  H2  EPW O   H1  H2  EPW 
O   H1  H2  EPW O   H1  H2  EPW O   H1  H2  EPW O   H1  H2  EPW O   H1  H2  EPW 
O   H1  H2  EPW O   H1  H2  EPW O   H1  H2  EPW O   H1  H2  EPW O   H1  H2  EPW 
O   H1  H2  EPW O   H1  H2  EPW O   H1  H2  EPW O   H1  H2  EPW O   H1  H2  EPW 
O   H1  H2  EPW O   H1  H2  EPW O   H1  H2  EPW O   H1  H2  EPW O   H1  H2  EPW 
O   H1  H2  EPW O   H1  H2  EPW O   H1  H2  EPW O   H1  H2  EPW O   H1  H2  EPW 
O   H1  H2  EPW O   H1  H2  EPW O   H1  H2  EPW O   H1  H2  EPW O   H1  H2  EPW 
O   H1  H2  EPW O   H1  H2  EPW O   H1  H2  EPW O   H1  H2  EPW O   H1  H2  EPW 
O   H1  H2  EPW O   H1  H2  EPW O   H1  H2  EPW O   H1  H2  EPW O   H1  H2  EPW 
O   H1  H2  EPW O   H1  H2  EPW O   H1  H2  EPW O   H1  H2  EPW O   H1  H2  EPW 
O   H1  H2  EPW O   H1  H2  EPW O   H1  H2  EPW O   H1  H2  EPW O   H1  H2  EPW 
O   H1  H2  EPW O   H1  H2  EPW O   H1  H2  EPW O   H1  H2  EPW O   H1  H2  EPW 
O   H1  H2  EPW O   H1  H2  EPW O   H1  H2  EPW O   H1  H2  EPW O   H1  H2  EPW 
O   H1  H2  EPW O   H1  H2  EPW O   H1  H2  EPW O   H1  H2  EPW O   H1  H2  EPW 
O   H1  H2  EPW O   H1  H2  EPW O   H1  H2  EPW O   H1  H2  EPW O   H1  H2  EPW 
O   H1  H2  EPW O   H1  H2  EPW O   H1  H2  EPW O   H1  H2  EPW O   H1  H2  EPW 
O   H1  H2  EPW O   H1  H2  EPW O   H1  H2  EPW O   H1  H2  EPW O   H1  H2  EPW 
O   H1  H2  EPW O   H1  H2  EPW O   H1  H2  EPW O   H1  H2  EPW O   H1  H2  EPW 
O   H1  H2  EPW O   H1  H2  EPW O   H1  H2  EPW O   H1  H2  EPW O   H1  H2  EPW 
O   H1  H2  EPW O   H1  H2  EPW O   H1  H2  EPW O   H1  H2  EPW O   H1  H2  EPW 
O   H1  H2  EPW O   H1  H2  EPW O   H1  H2  EPW O   H1  H2  EPW O   H1  H2  EPW 
O   H1  H2  EPW O   H1  H2  EPW O   H1  H2  EPW O   H1  H2  EPW O   H1  H2  EPW 
O   H1  H2  EPW O   H1  H2  EPW O   H1  H2  EPW O   H1  H2  EPW O   H1  H2  EPW 
O   H1  H2  EPW O   H1  H2  EPW O   H1  H2  EPW O   H1  H2  EPW O   H1  H2  EPW 
O   H1  H2  EPW O   H1  H2  EPW O   H1  H2  EPW O   H1  H2  EPW O   H1  H2  EPW 
O   H1  H2  EPW O   H1  H2  EPW O   H1  H2  EPW O   H1  H2  EPW O   H1  H2  EPW 
O   H1  H2  EPW O   H1  H2  EPW O   H1  H2  EPW O   H1  H2  EPW O   H1  H2  EPW 
O   H1  H2  EPW O   H1  H2  EPW O   H1  H2  EPW O   H1  H2  EPW O   H1  H2  EPW 
O   H1  H2  EPW O   H1  H2  EPW O   H1  H2  EPW O   H1  H2  EPW O   H1  H2  EPW 
O   H1  H2  EPW O   H1  H2  EPW O   H1  H2  EPW O   H1  H2  EPW O   H1  H2  EPW 
O   H1  H2  EPW O   H1  H2  EPW O   H1  H2  EPW O   H1  H2  EPW O   H1  H2  EPW 
O   H1  H2  EPW O   H1  H2  EPW O   H1  H2  EPW O   H1  H2  EPW O   H1  H2  EPW 
O   H1  H2  EPW O   H1  H2  EPW O   H1  H2  EPW O   H1  H2  EPW O   H1  H2  EPW 
O   H1  H2  EPW O   H1  H2  EPW O   H1  H2  EPW O   H1  H2  EPW O   H1  H2  EPW 
O   H1  H2  EPW O   H1  H2  EPW O   H1  H2  EPW O   H1  H2  EPW O   H1  H2  EPW 
O   H1  H2  EPW O   H1  H2  EPW O   H1  H2  EPW O   H1  H2  EPW O   H1  H2  EPW 
O   H1  H2  EPW O   H1  H2  EPW O   H1  H2  EPW O   H1  H2  EPW O   H1  H2  EPW 
O   H1  H2  EPW O   H1  H2  EPW O   H1  H2  EPW O   H1  H2  EPW O   H1  H2  EPW 
O   H1  H2  EPW O   H1  H2  EPW O   H1  H2  EPW O   H1  H2  EPW O   H1  H2  EPW 
O   H1  H2  EPW O   H1  H2  EPW O   H1  H2  EPW O   H1  H2  EPW O   H1  H2  EPW 
O   H1  H2  EPW O   H1  H2  EPW O   H1  H2  EPW O   H1  H2  EPW O   H1  H2  EPW 
O   H1  H2  EPW O   H1  H2  EPW O   H1  H2  EPW O   H1  H2  EPW O   H1  H2  EPW 
O   H1  H2  EPW O   H1  H2  EPW O   H1  H2  EPW O   H1  H2  EPW O   H1  H2  EPW 
O   H1  H2  EPW O   H1  H2  EPW O   H1  H2  EPW O   H1  H2  EPW O   H1  H2  EPW 
O   H1  H2  EPW O   H1  H2  EPW O   H1  H2  EPW O   H1  H2  EPW O   H1  H2  EPW 
O   H1  H2  EPW O   H1  H2  EPW O   H1  H2  EPW O   H1  H2  EPW O   H1  H2  EPW 
O   H1  H2  EPW O   H1  H2  EPW O   H1  H2  EPW O   H1  H2  EPW O   H1  H2  EPW 
O   H1  H2  EPW O   H1  H2  EPW O   H1  H2  EPW O   H1  H2  EPW O   H1  H2  EPW 
O   H1  H2  EPW O   H1  H2  EPW O   H1  H2  EPW O   H1  H2  EPW O   H1  H2  EPW 
O   H1  H2  EPW O   H1  H2  EPW O   H1  H2  EPW O   H1  H2  EPW O   H1  H2  EPW 
O   H1  H2  EPW O   H1  H2  EPW O   H1  H2  EPW O   H1  H2  EPW O   H1  H2  EPW 
O   H1  H2  EPW O   H1  H2  EPW O   H1  H2  EPW O   H1  H2  EPW O   H1  H2  EPW 
O   H1  H2  EPW O   H1  H2  EPW O   H1  H2  EPW O   H1  H2  EPW O   H1  H2  EPW 
O   H1  H2  EPW O   H1  H2  EPW O   H1  H2  EPW O   H1  H2  EPW O   H1  H2  EPW 
O   H1  H2  EPW O   H1  H2  EPW O   H1  H2  EPW O   H1  H2  EPW O   H1  H2  EPW 
O   H1  H2  EPW O   H1  H2  EPW O   H1  H2  EPW O   H1  H2  EPW O   H1  H2  EPW 
O   H1  H2  EPW O   H1  H2  EPW O   H1  H2  EPW O   H1  H2  EPW O   H1  H2  EPW 
O   H1  H2  EPW O   H1  H2  EPW O   H1  H2  EPW O   H1  H2  EPW O   H1  H2  EPW 
O   H1  H2  EPW O   H1  H2  EPW O   H1  H2  EPW O   H1  H2  EPW O   H1  H2  EPW 
O   H1  H2  EPW O   H1  H2  EPW O   H1  H2  EPW O   H1  H2  EPW O   H1  H2  EPW 
O   H1  H2  EPW O   H1  H2  EPW O   H1  H2  EPW O   H1  H2  EPW O   H1  H2  EPW 
O   H1  H2  EPW O   H1  H2  EPW O   H1  H2  EPW O   H1  H2  EPW O   H1  H2  EPW 
O   H1  H2  EPW O   H1  H2  EPW O   H1  H2  EPW O   H1  H2  EPW O   H1  H2  EPW 
O   H1  H2  EPW O   H1  H2  EPW O   H1  H2  EPW O   H1  H2  EPW O   H1  H2  EPW 
O   H1  H2  EPW O   H1  H2  EPW O   H1  H2  EPW O   H1  H2  EPW O   H1  H2  EPW 
O   H1  H2  EPW O   H1  H2  EPW O   H1  H2  EPW O   H1  H2  EPW O   H1  H2  EPW 
O   H1  H2  EPW O   H1  H2  EPW O   H1  H2  EPW O   H1  H2  EPW O   H1  H2  EPW 
O   H1  H2  EPW O   H1  H2  EPW O   H1  H2  EPW O   H1  H2  EPW O   H1  H2  EPW 
O   H1  H2  EPW O   H1  H2  EPW O   H1  H2  EPW O   H1  H2  EPW O   H1  H2  EPW 
O   H1  H2  EPW O   H1  H2  EPW O   H1  H2  EPW O   H1  H2  EPW O   H1  H2  EPW 
O   H1  H2  EPW O   H1  H2  EPW O   H1  H2  EPW O   H1  H2  EPW O   H1  H2  EPW 
O   H1  H2  EPW O   H1  H2  EPW O   H1  H2  EPW O   H1  H2  EPW O   H1  H2  EPW 
O   H1  H2  EPW O   H1  H2  EPW O   H1  H2  EPW O   H1  H2  EPW O   H1  H2  EPW 
O   H1  H2  EPW O   H1  H2  EPW O   H1  H2  EPW O   H1  H2  EPW O   H1  H2  EPW 
O   H1  H2  EPW O   H1  H2  EPW O   H1  H2  EPW O   H1  H2  EPW O   H1  H2  EPW 
O   H1  H2  EPW O   H1  H2  EPW O   H1  H2  EPW O   H1  H2  EPW O   H1  H2  EPW 
O   H1  H2  EPW O   H1  H2  EPW O   H1  H2  EPW O   H1  H2  EPW O   H1  H2  EPW 
O   H1  H2  EPW O   H1  H2  EPW O   H1  H2  EPW O   H1  H2  EPW O   H1  H2  EPW 
O   H1  H2  EPW O   H1  H2  EPW O   H1  H2  EPW O   H1  H2  EPW O   H1  H2  EPW 
O   H1  H2  EPW O   H1  H2  EPW O   H1  H2  EPW O   H1  H2  EPW O   H1  H2  EPW 
O   H1  H2  EPW O   H1  H2  EPW O   H1  H2  EPW O   H1  H2  EPW O   H1  H2  EPW 
O   H1  H2  EPW O   H1  H2  EPW O   H1  H2  EPW O   H1  H2  EPW O   H1  H2  EPW 
O   H1  H2  EPW O   H1  H2  EPW O   H1  H2  EPW O   H1  H2  EPW O   H1  H2  EPW 
O   H1  H2  EPW O   H1  H2  EPW O   H1  H2  EPW O   H1  H2  EPW O   H1  H2  EPW 
O   H1  H2  EPW O   H1  H2  EPW O   H1  H2  EPW O   H1  H2  EPW O   H1  H2  EPW 
O   H1  H2  EPW O   H1  H2  EPW O   H1  H2  EPW O   H1  H2  EPW O   H1  H2  EPW 
O   H1  H2  EPW O   H1  H2  EPW O   H1  H2  EPW O   H1  H2  EPW O   H1  H2  EPW 
O   H1  H2  EPW O   H1  H2  EPW O   H1  H2  EPW O   H1  H2  EPW O   H1  H2  EPW 
O   H1  H2  EPW O   H1  H2  EPW O   H1  H2  EPW O   H1  H2  EPW O   H1  H2  EPW 
O   H1  H2  EPW O   H1  H2  EPW O   H1  H2  EPW O   H1  H2  EPW O   H1  H2  EPW 
O   H1  H2  EPW O   H1  H2  EPW O   H1  H2  EPW O   H1  H2  EPW O   H1  H2  EPW 
O   H1  H2  EPW O   H1  H2  EPW O   H1  H2  EPW O   H1  H2  EPW O   H1  H2  EPW 
O   H1  H2  EPW O   H1  H2  EPW O   H1  H2  EPW O   H1  H2  EPW O   H1  H2  EPW 
O   H1  H2  EPW O   H1  H2  EPW O   H1  H2  EPW O   H1  H2  EPW O   H1  H2  EPW 
O   H1  H2  EPW O   H1  H2  EPW O   H1  H2  EPW O   H1  H2  EPW O   H1  H2  EPW 
O   H1  H2  EPW O   H1  H2  EPW O   H1  H2  EPW O   H1  H2  EPW O   H1  H2  EPW 
O   H1  H2  EPW O   H1  H2  EPW O   H1  H2  EPW O   H1  H2  EPW O   H1  H2  EPW 
O   H1  H2  EPW O   H1  H2  EPW O   H1  H2  EPW O   H1  H2  EPW O   H1  H2  EPW 
O   H1  H2  EPW O   H1  H2  EPW O   H1  H2  EPW O   H1  H2  EPW O   H1  H2  EPW 
O   H1  H2  EPW O   H1  H2  EPW O   H1  H2  EPW O   H1  H2  EPW O   H1  H2  EPW 
O   H1  H2  EPW O   H1  H2  EPW O   H1  H2  EPW O   H1  H2  EPW O   H1  H2  EPW 
O   H1  H2  EPW O   H1  H2  EPW O   H1  H2  EPW O   H1  H2  EPW O   H1  H2  EPW 
O   H1  H2  EPW O   H1  H2  EPW O   H1  H2  EPW O   H1  H2  EPW O   H1  H2  EPW 
O   H1  H2  EPW O   H1  H2  EPW O   H1  H2  EPW O   H1  H2  EPW O   H1  H2  EPW 
O   H1  H2  EPW O   H1  H2  EPW O   H1  H2  EPW O   H1  H2  EPW O   H1  H2  EPW 
O   H1  H2  EPW O   H1  H2  EPW O   H1  H2  EPW O   H1  H2  EPW O   H1  H2  EPW 
O   H1  H2  EPW O   H1  H2  EPW O   H1  H2  EPW O   H1  H2  EPW O   H1  H2  EPW 
O   H1  H2  EPW O   H1  H2  EPW O   H1  H2  EPW O   H1  H2  EPW O   H1  H2  EPW 
O   H1  H2  EPW O   H1  H2  EPW O   H1  H2  EPW O   H1  H2  EPW O   H1  H2  EPW 
O   H1  H2  EPW O   H1  H2  EPW O   H1  H2  EPW O   H1  H2  EPW O   H1  H2  EPW 
O   H1  H2  EPW O   H1  H2  EPW O   H1  H2  EPW O   H1  H2  EPW O   H1  H2  EPW 
O   H1  H2  EPW O   H1  H2  EPW O   H1  H2  EPW O   H1  H2  EPW O   H1  H2  EPW 
O   H1  H2  EPW O   H1  H2  EPW O   H1  H2  EPW O   H1  H2  EPW O   H1  H2  EPW 
O   H1  H2  EPW O   H1  H2  EPW O   H1  H2  EPW O   H1  H2  EPW O   H1  H2  EPW 
O   H1  H2  EPW O   H1  H2  EPW O   H1  H2  EPW O   H1  H2  EPW O   H1  H2  EPW 
O   H1  H2  EPW O   H1  H2  EPW O   H1  H2  EPW O   H1  H2  EPW O   H1  H2  EPW 
O   H1  H2  EPW O   H1  H2  EPW O   H1  H2  EPW O   H1  H2  EPW O   H1  H2  EPW 
O   H1  H2  EPW O   H1  H2  EPW O   H1  H2  EPW O   H1  H2  EPW O   H1  H2  EPW 
O   H1  H2  EPW O   H1  H2  EPW O   H1  H2  EPW O   H1  H2  EPW O   H1  H2  EPW 
O   H1  H2  EPW O   H1  H2  EPW O   H1  H2  EPW O   H1  H2  EPW O   H1  H2  EPW 
O   H1  H2  EPW O   H1  H2  EPW O   H1  H2  EPW O   H1  H2  EPW O   H1  H2  EPW 
O   H1  H2  EPW O   H1  H2  EPW O   H1  H2  EPW O   H1  H2  EPW O   H1  H2  EPW 
O   H1  H2  EPW O   H1  H2  EPW O   H1  H2  EPW O   H1  H2  EPW O   H1  H2  EPW 
O   H1  H2  EPW O   H1  H2  EPW O   H1  H2  EPW O   H1  H2  EPW O   H1  H2  EPW 
O   H1  H2  EPW O   H1  H2  EPW O   H1  H2  EPW O   H1  H2  EPW O   H1  H2  EPW 
O   H1  H2  EPW O   H1  H2  EPW O   H1  H2  EPW O   H1  H2  EPW O   H1  H2  EPW 
O   H1  H2  EPW O   H1  H2  EPW O   H1  H2  EPW O   H1  H2  EPW O   H1  H2  EPW 
O   H1  H2  EPW O   H1  H2  EPW O   H1  H2  EPW O   H1  H2  EPW O   H1  H2  EPW 
O   H1  H2  EPW O   H1  H2  EPW O   H1  H2  EPW O   H1  H2  EPW O   H1  H2  EPW 
O   H1  H2  EPW O   H1  H2  EPW O   H1  H2  EPW O   H1  H2  EPW O   H1  H2  EPW 
O   H1  H2  EPW O   H1  H2  EPW O   H1  H2  EPW O   H1  H2  EPW O   H1  H2  EPW 
O   H1  H2  EPW O   H1  H2  EPW O   H1  H2  EPW O   H1  H2  EPW O   H1  H2  EPW 
O   H1  H2  EPW O   H1  H2  EPW O   H1  H2  EPW O   H1  H2  EPW O   H1  H2  EPW 
O   H1  H2  EPW O   H1  H2  EPW O   H1  H2  EPW O   H1  H2  EPW O   H1  H2  EPW 
O   H1  H2  EPW O   H1  H2  EPW O   H1  H2  EPW O   H1  H2  EPW O   H1  H2  EPW 
O   H1  H2  EPW O   H1  H2  EPW O   H1  H2  EPW O   H1  H2  EPW O   H1  H2  EPW 
O   H1  H2  EPW O   H1  H2  EPW O   H1  H2  EPW O   H1  H2  EPW O   H1  H2  EPW 
O   H1  H2  EPW O   H1  H2  EPW O   H1  H2  EPW O   H1  H2  EPW O   H1  H2  EPW 
O   H1  H2  EPW O   H1  H2  EPW O   H1  H2  EPW O   H1  H2  EPW O   H1  H2  EPW 
O   H1  H2  EPW O   H1  H2  EPW O   H1  H2  EPW O   H1  H2  EPW O   H1  H2  EPW 
O   H1  H2  EPW O   H1  H2  EPW O   H1  H2  EPW O   H1  H2  EPW O   H1  H2  EPW 
O   H1  H2  EPW O   H1  H2  EPW O   H1  H2  EPW O   H1  H2  EPW O   H1  H2  EPW 
O   H1  H2  EPW O   H1  H2  EPW O   H1  H2  EPW O   H1  H2  EPW O   H1  H2  EPW 
O   H1  H2  EPW O   H1  H2  EPW O   H1  H2  EPW O   H1  H2  EPW O   H1  H2  EPW 
O   H1  H2  EPW O   H1  H2  EPW O   H1  H2  EPW O   H1  H2  EPW O   H1  H2  EPW 
O   H1  H2  EPW O   H1  H2  EPW O   H1  H2  EPW O   H1  H2  EPW O   H1  H2  EPW 
O   H1  H2  EPW O   H1  H2  EPW O   H1  H2  EPW O   H1  H2  EPW O   H1  H2  EPW 
O   H1  H2  EPW O   H1  H2  EPW O   H1  H2  EPW O   H1  H2  EPW O   H1  H2  EPW 
O   H1  H2  EPW O   H1  H2  EPW O   H1  H2  EPW O   H1  H2  EPW O   H1  H2  EPW 
O   H1  H2  EPW O   H1  H2  EPW O   H1  H2  EPW O   H1  H2  EPW O   H1  H2  EPW 
O   H1  H2  EPW O   H1  H2  EPW O   H1  H2  EPW O   H1  H2  EPW O   H1  H2  EPW 
O   H1  H2  EPW O   H1  H2  EPW O   H1  H2  EPW O   H1  H2  EPW O   H1  H2  EPW 
O   H1  H2  EPW O   H1  H2  EPW O   H1  H2  EPW O   H1  H2  EPW O   H1  H2  EPW 
O   H1  H2  EPW O   H1  H2  EPW O   H1  H2  EPW O   H1  H2  EPW O   H1  H2  EPW 
O   H1  H2  EPW O   H1  H2  EPW O   H1  H2  EPW O   H1  H2  EPW O   H1  H2  EPW 
O   H1  H2  EPW O   H1  H2  EPW O   H1  H2  EPW O   H1  H2  EPW O   H1  H2  EPW 
O   H1  H2  EPW O   H1  H2  EPW O   H1  H2  EPW O   H1  H2  EPW O   H1  H2  EPW 
O   H1  H2  EPW O   H1  H2  EPW O   H1  H2  EPW O   H1  H2  EPW O   H1  H2  EPW 
O   H1  H2  EPW O   H1  H2  EPW O   H1  H2  EPW O   H1  H2  EPW O   H1  H2  EPW 
O   H1  H2  EPW O   H1  H2  EPW O   H1  H2  EPW O   H1  H2  EPW O   H1  H2  EPW 
O   H1  H2  EPW O   H1  H2  EPW O   H1  H2  EPW O   H1  H2  EPW O   H1  H2  EPW 
O   H1  H2  EPW O   H1  H2  EPW O   H1  H2  EPW O   H1  H2  EPW O   H1  H2  EPW 
O   H1  H2  EPW O   H1  H2  EPW O   H1  H2  EPW O   H1  H2  EPW O   H1  H2  EPW 
O   H1  H2  EPW O   H1  H2  EPW O   H1  H2  EPW O   H1  H2  EPW O   H1  H2  EPW 
O   H1  H2  EPW O   H1  H2  EPW O   H1  H2  EPW O   H1  H2  EPW O   H1  H2  EPW 
O   H1  H2  EPW O   H1  H2  EPW O   H1  H2  EPW O   H1  H2  EPW O   H1  H2  EPW 
O   H1  H2  EPW O   H1  H2  EPW O   H1  H2  EPW O   H1  H2  EPW O   H1  H2  EPW 
O   H1  H2  EPW O   H1  H2  EPW O   H1  H2  EPW O   H1  H2  EPW O   H1  H2  EPW 
O   H1  H2  EPW O   H1  H2  EPW O   H1  H2  EPW O   H1  H2  EPW O   H1  H2  EPW 
O   H1  H2  EPW O   H1  H2  EPW O   H1  H2  EPW O   H1  H2  EPW O   H1  H2  EPW 
O   H1  H2  EPW O   H1  H2  EPW O   H1  H2  EPW O   H1  H2  EPW O   H1  H2  EPW 
O   H1  H2  EPW O   H1  H2  EPW O   H1  H2  EPW O   H1  H2  EPW O   H1  H2  EPW 
O   H1  H2  EPW O   H1  H2  EPW O   H1  H2  EPW O   H1  H2  EPW O   H1  H2  EPW 
O   H1  H2  EPW O   H1  H2  EPW O   H1  H2  EPW O   H1  H2  EPW O   H1  H2  EPW 
O   H1  H2  EPW O   H1  H2  EPW O   H1  H2  EPW O   H1  H2  EPW O   H1  H2  EPW 
O   H1  H2  EPW O   H1  H2  EPW O   H1  H2  EPW O   H1  H2  EPW O   H1  H2  EPW 
O   H1  H2  EPW O   H1  H2  EPW O   H1  H2  EPW O   H1  H2  EPW O   H1  H2  EPW 
O   H1  H2  EPW O   H1  H2  EPW O   H1  H2  EPW O   H1  H2  EPW O   H1  H2  EPW 
O   H1  H2  EPW O   H1  H2  EPW O   H1  H2  EPW O   H1  H2  EPW O   H1  H2  EPW 
O   H1  H2  EPW O   H1  H2  EPW O   H1  H2  EPW O   H1  H2  EPW O   H1  H2  EPW 
O   H1  H2  EPW O   H1  H2  EPW O   H1  H2  EPW O   H1  H2  EPW O   H1  H2  EPW 
O   H1  H2  EPW O   H1  H2  EPW O   H1  H2  EPW O   H1  H2  EPW O   H1  H2  EPW 
O   H1  H2  EPW O   H1  H2  EPW O   H1  H2  EPW O   H1  H2  EPW O   H1  H2  EPW 
O   H1  H2  EPW O   H1  H2  EPW O   H1  H2  EPW O   H1  H2  EPW O   H1  H2  EPW 
O   H1  H2  EPW O   H1  H2  EPW O   H1  H2  EPW O   H1  H2  EPW O   H1  H2  EPW 
O   H1  H2  EPW O   H1  H2  EPW O   H1  H2  EPW O   H1  H2  EPW O   H1  H2  EPW 
O   H1  H2  EPW O   H1  H2  EPW O   H1  H2  EPW O   H1  H2  EPW O   H1  H2  EPW 
O   H1  H2  EPW O   H1  H2  EPW O   H1  H2  EPW O   H1  H2  EPW O   H1  H2  EPW 
O   H1  H2  EPW O   H1  H2  EPW O   H1  H2  EPW O   H1  H2  EPW O   H1  H2  EPW 
O   H1  H2  EPW O   H1  H2  EPW O   H1  H2  EPW O   H1  H2  EPW O   H1  H2  EPW 
O   H1  H2  EPW O   H1  H2  EPW O   H1  H2  EPW O   H1  H2  EPW O   H1  H2  EPW 
O   H1  H2  EPW O   H1  H2  EPW O   H1  H2  EPW O   H1  H2  EPW O   H1  H2  EPW 
O   H1  H2  EPW O   H1  H2  EPW O   H1  H2  EPW O   H1  H2  EPW O   H1  H2  EPW 
O   H1  H2  EPW O   H1  H2  EPW O   H1  H2  EPW O   H1  H2  EPW O   H1  H2  EPW 
O   H1  H2  EPW O   H1  H2  EPW O   H1  H2  EPW O   H1  H2  EPW O   H1  H2  EPW 
O   H1  H2  EPW O   H1  H2  EPW O   H1  H2  EPW O   H1  H2  EPW O   H1  H2  EPW 
O   H1  H2  EPW O   H1  H2  EPW O   H1  H2  EPW O   H1  H2  EPW O   H1  H2  EPW 
O   H1  H2  EPW O   H1  H2  EPW O   H1  H2  EPW O   H1  H2  EPW O   H1  H2  EPW 
O   H1  H2  EPW O   H1  H2  EPW O   H1  H2  EPW O   H1  H2  EPW O   H1  H2  EPW 
O   H1  H2  EPW O   H1  H2  EPW O   H1  H2  EPW O   H1  H2  EPW O   H1  H2  EPW 
O   H1  H2  EPW O   H1  H2  EPW O   H1  H2  EPW O   H1  H2  EPW O   H1  H2  EPW 
O   H1  H2  EPW O   H1  H2  EPW O   H1  H2  EPW O   H1  H2  EPW O   H1  H2  EPW 
O   H1  H2  EPW O   H1  H2  EPW O   H1  H2  EPW O   H1  H2  EPW O   H1  H2  EPW 
O   H1  H2  EPW O   H1  H2  EPW O   H1  H2  EPW O   H1  H2  EPW O   H1  H2  EPW 
O   H1  H2  EPW O   H1  H2  EPW O   H1  H2  EPW O   H1  H2  EPW O   H1  H2  EPW 
O   H1  H2  EPW O   H1  H2  EPW O   H1  H2  EPW O   H1  H2  EPW O   H1  H2  EPW 
O   H1  H2  EPW O   H1  H2  EPW O   H1  H2  EPW O   H1  H2  EPW O   H1  H2  EPW 
O   H1  H2  EPW O   H1  H2  EPW O   H1  H2  EPW O   H1  H2  EPW O   H1  H2  EPW 
O   H1  H2  EPW O   H1  H2  EPW O   H1  H2  EPW O   H1  H2  EPW O   H1  H2  EPW 
O   H1  H2  EPW O   H1  H2  EPW O   H1  H2  EPW O   H1  H2  EPW O   H1  H2  EPW 
O   H1  H2  EPW O   H1  H2  EPW O   H1  H2  EPW O   H1  H2  EPW O   H1  H2  EPW 
O   H1  H2  EPW O   H1  H2  EPW O   H1  H2  EPW O   H1  H2  EPW O   H1  H2  EPW 
O   H1  H2  EPW O   H1  H2  EPW O   H1  H2  EPW O   H1  H2  EPW O   H1  H2  EPW 
O   H1  H2  EPW O   H1  H2  EPW O   H1  H2  EPW O   H1  H2  EPW O   H1  H2  EPW 
O   H1  H2  EPW O   H1  H2  EPW O   H1  H2  EPW O   H1  H2  EPW O   H1  H2  EPW 
O   H1  H2  EPW O   H1  H2  EPW O   H1  H2  EPW O   H1  H2  EPW O   H1  H2  EPW 
O   H1  H2  EPW O   H1  H2  EPW O   H1  H2  EPW O   H1  H2  EPW O   H1  H2  EPW 
O   H1  H2  EPW O   H1  H2  EPW O   H1  H2  EPW O   H1  H2  EPW O   H1  H2  EPW 
O   H1  H2  EPW O   H1  H2  EPW O   H1  H2  EPW O   H1  H2  EPW O   H1  H2  EPW 
O   H1  H2  EPW O   H1  H2  EPW O   H1  H2  EPW O   H1  H2  EPW O   H1  H2  EPW 
O   H1  H2  EPW O   H1  H2  EPW O   H1  H2  EPW O   H1  H2  EPW O   H1  H2  EPW 
O   H1  H2  EPW O   H1  H2  EPW O   H1  H2  EPW O   H1  H2  EPW O   H1  H2  EPW 
O   H1  H2  EPW O   H1  H2  EPW O   H1  H2  EPW O   H1  H2  EPW O   H1  H2  EPW 
O   H1  H2  EPW O   H1  H2  EPW O   H1  H2  EPW O   H1  H2  EPW O   H1  H2  EPW 
O   H1  H2  EPW O   H1  H2  EPW O   H1  H2  EPW O   H1  H2  EPW O   H1  H2  EPW 
O   H1  H2  EPW O   H1  H2  EPW O   H1  H2  EPW O   H1  H2  EPW O   H1  H2  EPW 
O   H1  H2  EPW O   H1  H2  EPW O   H1  H2  EPW O   H1  H2  EPW O   H1  H2  EPW 
O   H1  H2  EPW O   H1  H2  EPW O   H1  H2  EPW O   H1  H2  EPW O   H1  H2  EPW 
O   H1  H2  EPW O   H1  H2  EPW O   H1  H2  EPW O   H1  H2  EPW O   H1  H2  EPW 
O   H1  H2  EPW O   H1  H2  EPW O   H1  H2  EPW O   H1  H2  EPW O   H1  H2  EPW 
O   H1  H2  EPW O   H1  H2  EPW O   H1  H2  EPW O   H1  H2  EPW O   H1  H2  EPW 
O   H1  H2  EPW O   H1  H2  EPW O   H1  H2  EPW O   H1  H2  EPW O   H1  H2  EPW 
O   H1  H2  EPW O   H1  H2  EPW O   H1  H2  EPW O   H1  H2  EPW O   H1  H2  EPW 
O   H1  H2  EPW O   H1  H2  EPW O   H1  H2  EPW O   H1  H2  EPW O   H1  H2  EPW 
O   H1  H2  EPW O   H1  H2  EPW O   H1  H2  EPW O   H1  H2  EPW O   H1  H2  EPW 
O   H1  H2  EPW O   H1  H2  EPW O   H1  H2  EPW O   H1  H2  EPW O   H1  H2  EPW 
O   H1  H2  EPW O   H1  H2  EPW O   H1  H2  EPW O   H1  H2  EPW O   H1  H2  EPW 
O   H1  H2  EPW O   H1  H2  EPW O   H1  H2  EPW O   H1  H2  EPW O   H1  H2  EPW 
O   H1  H2  EPW O   H1  H2  EPW O   H1  H2  EPW O   H1  H2  EPW O   H1  H2  EPW 
O   H1  H2  EPW O   H1  H2  EPW O   H1  H2  EPW O   H1  H2  EPW O   H1  H2  EPW 
O   H1  H2  EPW O   H1  H2  EPW O   H1  H2  EPW O   H1  H2  EPW O   H1  H2  EPW 
O   H1  H2  EPW O   H1  H2  EPW O   H1  H2  EPW O   H1  H2  EPW O   H1  H2  EPW 
O   H1  H2  EPW O   H1  H2  EPW O   H1  H2  EPW O   H1  H2  EPW O   H1  H2  EPW 
O   H1  H2  EPW O   H1  H2  EPW O   H1  H2  EPW O   H1  H2  EPW O   H1  H2  EPW 
O   H1  H2  EPW O   H1  H2  EPW O   H1  H2  EPW O   H1  H2  EPW O   H1  H2  EPW 
O   H1  H2  EPW O   H1  H2  EPW O   H1  H2  EPW O   H1  H2  EPW O   H1  H2  EPW 
O   H1  H2  EPW O   H1  H2  EPW O   H1  H2  EPW O   H1  H2  EPW O   H1  H2  EPW 
O   H1  H2  EPW O   H1  H2  EPW O   H1  H2  EPW O   H1  H2  EPW O   H1  H2  EPW 
O   H1  H2  EPW O   H1  H2  EPW O   H1  H2  EPW O   H1  H2  EPW O   H1  H2  EPW 
O   H1  H2  EPW O   H1  H2  EPW O   H1  H2  EPW O   H1  H2  EPW O   H1  H2  EPW 
O   H1  H2  EPW O   H1  H2  EPW O   H1  H2  EPW O   H1  H2  EPW O   H1  H2  EPW 
O   H1  H2  EPW O   H1  H2  EPW O   H1  H2  EPW O   H1  H2  EPW O   H1  H2  EPW 
O   H1  H2  EPW O   H1  H2  EPW O   H1  H2  EPW O   H1  H2  EPW O   H1  H2  EPW 
O   H1  H2  EPW O   H1  H2  EPW O   H1  H2  EPW O   H1  H2  EPW O   H1  H2  EPW 
O   H1  H2  EPW O   H1  H2  EPW O   H1  H2  EPW O   H1  H2  EPW O   H1  H2  EPW 
O   H1  H2  EPW O   H1  H2  EPW O   H1  H2  EPW O   H1  H2  EPW O   H1  H2  EPW 
O   H1  H2  EPW O   H1  H2  EPW O   H1  H2  EPW O   H1  H2  EPW O   H1  H2  EPW 
O   H1  H2  EPW O   H1  H2  EPW O   H1  H2  EPW O   H1  H2  EPW O   H1  H2  EPW 
O   H1  H2  EPW O   H1  H2  EPW O   H1  H2  EPW O   H1  H2  EPW O   H1  H2  EPW 
O   H1  H2  EPW O   H1  H2  EPW O   H1  H2  EPW O   H1  H2  EPW O   H1  H2  EPW 
O   H1  H2  EPW O   H1  H2  EPW O   H1  H2  EPW O   H1  H2  EPW O   H1  H2  EPW 
O   H1  H2  EPW O   H1  H2  EPW O   H1  H2  EPW O   H1  H2  EPW O   H1  H2  EPW 
O   H1  H2  EPW O   H1  H2  EPW O   H1  H2  EPW O   H1  H2  EPW O   H1  H2  EPW 
O   H1  H2  EPW O   H1  H2  EPW O   H1  H2  EPW O   H1  H2  EPW O   H1  H2  EPW 
O   H1  H2  EPW O   H1  H2  EPW O   H1  H2  EPW O   H1  H2  EPW O   H1  H2  EPW 
O   H1  H2  EPW O   H1  H2  EPW O   H1  H2  EPW O   H1  H2  EPW O   H1  H2  EPW 
O   H1  H2  EPW O   H1  H2  EPW O   H1  H2  EPW O   H1  H2  EPW O   H1  H2  EPW 
O   H1  H2  EPW O   H1  H2  EPW O   H1  H2  EPW O   H1  H2  EPW O   H1  H2  EPW 
O   H1  H2  EPW O   H1  H2  EPW O   H1  H2  EPW O   H1  H2  EPW O   H1  H2  EPW 
O   H1  H2  EPW O   H1  H2  EPW O   H1  H2  EPW O   H1  H2  EPW O   H1  H2  EPW 
O   H1  H2  EPW O   H1  H2  EPW O   H1  H2  EPW O   H1  H2  EPW O   H1  H2  EPW 
O   H1  H2  EPW O   H1  H2  EPW O   H1  H2  EPW O   H1  H2  EPW O   H1  H2  EPW 
O   H1  H2  EPW O   H1  H2  EPW O   H1  H2  EPW O   H1  H2  EPW O   H1  H2  EPW 
O   H1  H2  EPW O   H1  H2  EPW O   H1  H2  EPW O   H1  H2  EPW O   H1  H2  EPW 
O   H1  H2  EPW O   H1  H2  EPW O   H1  H2  EPW O   H1  H2  EPW O   H1  H2  EPW 
O   H1  H2  EPW O   H1  H2  EPW O   H1  H2  EPW O   H1  H2  EPW O   H1  H2  EPW 
O   H1  H2  EPW O   H1  H2  EPW O   H1  H2  EPW O   H1  H2  EPW O   H1  H2  EPW 
O   H1  H2  EPW O   H1  H2  EPW O   H1  H2  EPW O   H1  H2  EPW O   H1  H2  EPW 
O   H1  H2  EPW O   H1  H2  EPW O   H1  H2  EPW O   H1  H2  EPW O   H1  H2  EPW 
O   H1  H2  EPW O   H1  H2  EPW O   H1  H2  EPW O   H1  H2  EPW O   H1  H2  EPW 
O   H1  H2  EPW O   H1  H2  EPW O   H1  H2  EPW O   H1  H2  EPW O   H1  H2  EPW 
O   H1  H2  EPW O   H1  H2  EPW O   H1  H2  EPW O   H1  H2  EPW O   H1  H2  EPW 
O   H1  H2  EPW O   H1  H2  EPW O   H1  H2  EPW O   H1  H2  EPW O   H1  H2  EPW 
O   H1  H2  EPW O   H1  H2  EPW O   H1  H2  EPW O   H1  H2  EPW O   H1  H2  EPW 
O   H1  H2  EPW O   H1  H2  EPW O   H1  H2  EPW O   H1  H2  EPW O   H1  H2  EPW 
O   H1  H2  EPW O   H1  H2  EPW O   H1  H2  EPW O   H1  H2  EPW O   H1  H2  EPW 
O   H1  H2  EPW O   H1  H2  EPW O   H1  H2  EPW O   H1  H2  EPW O   H1  H2  EPW 
O   H1  H2  EPW O   H1  H2  EPW O   H1  H2  EPW O   H1  H2  EPW O   H1  H2  EPW 
O   H1  H2  EPW O   H1  H2  EPW O   H1  H2  EPW O   H1  H2  EPW O   H1  H2  EPW 
O   H1  H2  EPW O   H1  H2  EPW O   H1  H2  EPW O   H1  H2  EPW O   H1  H2  EPW 
O   H1  H2  EPW O   H1  H2  EPW O   H1  H2  EPW O   H1  H2  EPW O   H1  H2  EPW 
O   H1  H2  EPW O   H1  H2  EPW O   H1  H2  EPW O   H1  H2  EPW O   H1  H2  EPW 
O   H1  H2  EPW O   H1  H2  EPW O   H1  H2  EPW O   H1  H2  EPW O   H1  H2  EPW 
O   H1  H2  EPW O   H1  H2  EPW O   H1  H2  EPW O   H1  H2  EPW O   H1  H2  EPW 
O   H1  H2  EPW O   H1  H2  EPW O   H1  H2  EPW O   H1  H2  EPW O   H1  H2  EPW 
O   H1  H2  EPW O   H1  H2  EPW O   H1  H2  EPW O   H1  H2  EPW O   H1  H2  EPW 
O   H1  H2  EPW O   H1  H2  EPW O   H1  H2  EPW O   H1  H2  EPW O   H1  H2  EPW 
O   H1  H2  EPW O   H1  H2  EPW O   H1  H2  EPW O   H1  H2  EPW O   H1  H2  EPW 
O   H1  H2  EPW O   H1  H2  EPW O   H1  H2  EPW O   H1  H2  EPW O   H1  H2  EPW 
O   H1  H2  EPW O   H1  H2  EPW O   H1  H2  EPW O   H1  H2  EPW O   H1  H2  EPW 
O   H1  H2  EPW O   H1  H2  EPW O   H1  H2  EPW O   H1  H2  EPW O   H1  H2  EPW 
O   H1  H2  EPW O   H1  H2  EPW O   H1  H2  EPW O   H1  H2  EPW O   H1  H2  EPW 
O   H1  H2  EPW O   H1  H2  EPW O   H1  H2  EPW O   H1  H2  EPW O   H1  H2  EPW 
O   H1  H2  EPW O   H1  H2  EPW O   H1  H2  EPW O   H1  H2  EPW O   H1  H2  EPW 
O   H1  H2  EPW O   H1  H2  EPW O   H1  H2  EPW O   H1  H2  EPW O   H1  H2  EPW 
O   H1  H2  EPW O   H1  H2  EPW O   H1  H2  EPW O   H1  H2  EPW O   H1  H2  EPW 
O   H1  H2  EPW O   H1  H2  EPW O   H1  H2  EPW O   H1  H2  EPW O   H1  H2  EPW 
O   H1  H2  EPW O   H1  H2  EPW O   H1  H2  EPW O   H1  H2  EPW O   H1  H2  EPW 
O   H1  H2  EPW O   H1  H2  EPW O   H1  H2  EPW O   H1  H2  EPW O   H1  H2  EPW 
O   H1  H2  EPW O   H1  H2  EPW O   H1  H2  EPW O   H1  H2  EPW O   H1  H2  EPW 
O   H1  H2  EPW O   H1  H2  EPW O   H1  H2  EPW O   H1  H2  EPW O   H1  H2  EPW 
O   H1  H2  EPW O   H1  H2  EPW O   H1  H2  EPW O   H1  H2  EPW O   H1  H2  EPW 
O   H1  H2  EPW O   H1  H2  EPW O   H1  H2  EPW O   H1  H2  EPW O   H1  H2  EPW 
O   H1  H2  EPW O   H1  H2  EPW O   H1  H2  EPW O   H1  H2  EPW O   H1  H2  EPW 
O   H1  H2  EPW O   H1  H2  EPW O   H1  H2  EPW O   H1  H2  EPW O   H1  H2  EPW 
O   H1  H2  EPW O   H1  H2  EPW O   H1  H2  EPW O   H1  H2  EPW O   H1  H2  EPW 
O   H1  H2  EPW O   H1  H2  EPW O   H1  H2  EPW O   H1  H2  EPW O   H1  H2  EPW 
O   H1  H2  EPW O   H1  H2  EPW O   H1  H2  EPW O   H1  H2  EPW O   H1  H2  EPW 
O   H1  H2  EPW O   H1  H2  EPW O   H1  H2  EPW O   H1  H2  EPW O   H1  H2  EPW 
O   H1  H2  EPW O   H1  H2  EPW O   H1  H2  EPW O   H1  H2  EPW O   H1  H2  EPW 
O   H1  H2  EPW O   H1  H2  EPW O   H1  H2  EPW O   H1  H2  EPW O   H1  H2  EPW 
O   H1  H2  EPW O   H1  H2  EPW O   H1  H2  EPW O   H1  H2  EPW O   H1  H2  EPW 
O   H1  H2  EPW O   H1  H2  EPW O   H1  H2  EPW O   H1  H2  EPW O   H1  H2  EPW 
O   H1  H2  EPW O   H1  H2  EPW O   H1  H2  EPW O   H1  H2  EPW O   H1  H2  EPW 
O   H1  H2  EPW O   H1  H2  EPW O   H1  H2  EPW O   H1  H2  EPW O   H1  H2  EPW 
O   H1  H2  EPW O   H1  H2  EPW O   H1  H2  EPW O   H1  H2  EPW O   H1  H2  EPW 
O   H1  H2  EPW O   H1  H2  EPW O   H1  H2  EPW O   H1  H2  EPW O   H1  H2  EPW 
O   H1  H2  EPW O   H1  H2  EPW O   H1  H2  EPW O   H1  H2  EPW O   H1  H2  EPW 
O   H1  H2  EPW O   H1  H2  EPW O   H1  H2  EPW O   H1  H2  EPW O   H1  H2  EPW 
O   H1  H2  EPW O   H1  H2  EPW O   H1  H2  EPW O   H1  H2  EPW O   H1  H2  EPW 
O   H1  H2  EPW O   H1  H2  EPW O   H1  H2  EPW O   H1  H2  EPW O   H1  H2  EPW 
O   H1  H2  EPW O   H1  H2  EPW O   H1  H2  EPW O   H1  H2  EPW O   H1  H2  EPW 
O   H1  H2  EPW O   H1  H2  EPW O   H1  H2  EPW O   H1  H2  EPW O   H1  H2  EPW 
O   H1  H2  EPW O   H1  H2  EPW O   H1  H2  EPW O   H1  H2  EPW O   H1  H2  EPW 
O   H1  H2  EPW O   H1  H2  EPW O   H1  H2  EPW O   H1  H2  EPW O   H1  H2  EPW 
O   H1  H2  EPW O   H1  H2  EPW O   H1  H2  EPW O   H1  H2  EPW O   H1  H2  EPW 
O   H1  H2  EPW O   H1  H2  EPW O   H1  H2  EPW O   H1  H2  EPW O   H1  H2  EPW 
O   H1  H2  EPW O   H1  H2  EPW O   H1  H2  EPW O   H1  H2  EPW O   H1  H2  EPW 
O   H1  H2  EPW O   H1  H2  EPW O   H1  H2  EPW O   H1  H2  EPW O   H1  H2  EPW 
O   H1  H2  EPW O   H1  H2  EPW O   H1  H2  EPW O   H1  H2  EPW O   H1  H2  EPW 
O   H1  H2  EPW O   H1  H2  EPW O   H1  H2  EPW O   H1  H2  EPW O   H1  H2  EPW 
O   H1  H2  EPW O   H1  H2  EPW O   H1  H2  EPW O   H1  H2  EPW O   H1  H2  EPW 
O   H1  H2  EPW O   H1  H2  EPW O   H1  H2  EPW O   H1  H2  EPW O   H1  H2  EPW 
O   H1  H2  EPW O   H1  H2  EPW O   H1  H2  EPW O   H1  H2  EPW O   H1  H2  EPW 
O   H1  H2  EPW O   H1  H2  EPW O   H1  H2  EPW O   H1  H2  EPW O   H1  H2  EPW 
O   H1  H2  EPW O   H1  H2  EPW O   H1  H2  EPW O   H1  H2  EPW O   H1  H2  EPW 
O   H1  H2  EPW O   H1  H2  EPW O   H1  H2  EPW O   H1  H2  EPW O   H1  H2  EPW 
O   H1  H2  EPW O   H1  H2  EPW O   H1  H2  EPW O   H1  H2  EPW O   H1  H2  EPW 
O   H1  H2  EPW O   H1  H2  EPW O   H1  H2  EPW O   H1  H2  EPW O   H1  H2  EPW 
O   H1  H2  EPW O   H1  H2  EPW O   H1  H2  EPW O   H1  H2  EPW O   H1  H2  EPW 
O   H1  H2  EPW O   H1  H2  EPW O   H1  H2  EPW O   H1  H2  EPW O   H1  H2  EPW 
O   H1  H2  EPW O   H1  H2  EPW O   H1  H2  EPW O   H1  H2  EPW O   H1  H2  EPW 
O   H1  H2  EPW O   H1  H2  EPW O   H1  H2  EPW O   H1  H2  EPW O   H1  H2  EPW 
O   H1  H2  EPW O   H1  H2  EPW O   H1  H2  EPW O   H1  H2  EPW O   H1  H2  EPW 
O   H1  H2  EPW O   H1  H2  EPW O   H1  H2  EPW O   H1  H2  EPW O   H1  H2  EPW 
O   H1  H2  EPW O   H1  H2  EPW O   H1  H2  EPW O   H1  H2  EPW O   H1  H2  EPW 
O   H1  H2  EPW O   H1  H2  EPW O   H1  H2  EPW O   H1  H2  EPW O   H1  H2  EPW 
O   H1  H2  EPW O   H1  H2  EPW O   H1  H2  EPW O   H1  H2  EPW O   H1  H2  EPW 
O   H1  H2  EPW O   H1  H2  EPW O   H1  H2  EPW O   H1  H2  EPW O   H1  H2  EPW 
O   H1  H2  EPW O   H1  H2  EPW O   H1  H2  EPW O   H1  H2  EPW O   H1  H2  EPW 
O   H1  H2  EPW O   H1  H2  EPW O   H1  H2  EPW O   H1  H2  EPW O   H1  H2  EPW 
O   H1  H2  EPW O   H1  H2  EPW O   H1  H2  EPW O   H1  H2  EPW O   H1  H2  EPW 
O   H1  H2  EPW O   H1  H2  EPW O   H1  H2  EPW O   H1  H2  EPW O   H1  H2  EPW 
O   H1  H2  EPW O   H1  H2  EPW O   H1  H2  EPW O   H1  H2  EPW O   H1  H2  EPW 
O   H1  H2  EPW O   H1  H2  EPW O   H1  H2  EPW O   H1  H2  EPW O   H1  H2  EPW 
O   H1  H2  EPW O   H1  H2  EPW O   H1  H2  EPW O   H1  H2  EPW O   H1  H2  EPW 
O   H1  H2  EPW O   H1  H2  EPW O   H1  H2  EPW O   H1  H2  EPW O   H1  H2  EPW 
O   H1  H2  EPW O   H1  H2  EPW O   H1  H2  EPW O   H1  H2  EPW O   H1  H2  EPW 
O   H1  H2  EPW O   H1  H2  EPW O   H1  H2  EPW O   H1  H2  EPW O   H1  H2  EPW 
O   H1  H2  EPW O   H1  H2  EPW O   H1  H2  EPW O   H1  H2  EPW O   H1  H2  EPW 
O   H1  H2  EPW O   H1  H2  EPW O   H1  H2  EPW O   H1  H2  EPW O   H1  H2  EPW 
O   H1  H2  EPW O   H1  H2  EPW O   H1  H2  EPW O   H1  H2  EPW O   H1  H2  EPW 
O   H1  H2  EPW O   H1  H2  EPW O   H1  H2  EPW O   H1  H2  EPW O   H1  H2  EPW 
O   H1  H2  EPW O   H1  H2  EPW O   H1  H2  EPW O   H1  H2  EPW O   H1  H2  EPW 
O   H1  H2  EPW O   H1  H2  EPW O   H1  H2  EPW O   H1  H2  EPW O   H1  H2  EPW 
O   H1  H2  EPW O   H1  H2  EPW O   H1  H2  EPW O   H1  H2  EPW O   H1  H2  EPW 
O   H1  H2  EPW O   H1  H2  EPW O   H1  H2  EPW O   H1  H2  EPW O   H1  H2  EPW 
O   H1  H2  EPW O   H1  H2  EPW O   H1  H2  EPW O   H1  H2  EPW O   H1  H2  EPW 
O   H1  H2  EPW O   H1  H2  EPW O   H1  H2  EPW O   H1  H2  EPW O   H1  H2  EPW 
O   H1  H2  EPW O   H1  H2  EPW O   H1  H2  EPW O   H1  H2  EPW O   H1  H2  EPW 
O   H1  H2  EPW O   H1  H2  EPW O   H1  H2  EPW O   H1  H2  EPW O   H1  H2  EPW 
O   H1  H2  EPW O   H1  H2  EPW O   H1  H2  EPW O   H1  H2  EPW O   H1  H2  EPW 
O   H1  H2  EPW O   H1  H2  EPW O   H1  H2  EPW O   H1  H2  EPW O   H1  H2  EPW 
O   H1  H2  EPW O   H1  H2  EPW O   H1  H2  EPW O   H1  H2  EPW O   H1  H2  EPW 
O   H1  H2  EPW O   H1  H2  EPW O   H1  H2  EPW O   H1  H2  EPW O   H1  H2  EPW 
O   H1  H2  EPW O   H1  H2  EPW O   H1  H2  EPW O   H1  H2  EPW O   H1  H2  EPW 
O   H1  H2  EPW O   H1  H2  EPW O   H1  H2  EPW O   H1  H2  EPW O   H1  H2  EPW 
O   H1  H2  EPW O   H1  H2  EPW O   H1  H2  EPW O   H1  H2  EPW O   H1  H2  EPW 
O   H1  H2  EPW O   H1  H2  EPW O   H1  H2  EPW O   H1  H2  EPW O   H1  H2  EPW 
O   H1  H2  EPW O   H1  H2  EPW O   H1  H2  EPW O   H1  H2  EPW O   H1  H2  EPW 
O   H1  H2  EPW O   H1  H2  EPW O   H1  H2  EPW O   H1  H2  EPW O   H1  H2  EPW 
O   H1  H2  EPW O   H1  H2  EPW O   H1  H2  EPW O   H1  H2  EPW O   H1  H2  EPW 
O   H1  H2  EPW O   H1  H2  EPW O   H1  H2  EPW O   H1  H2  EPW O   H1  H2  EPW 
O   H1  H2  EPW O   H1  H2  EPW O   H1  H2  EPW O   H1  H2  EPW O   H1  H2  EPW 
O   H1  H2  EPW O   H1  H2  EPW O   H1  H2  EPW O   H1  H2  EPW O   H1  H2  EPW 
O   H1  H2  EPW O   H1  H2  EPW O   H1  H2  EPW O   H1  H2  EPW O   H1  H2  EPW 
O   H1  H2  EPW O   H1  H2  EPW O   H1  H2  EPW O   H1  H2  EPW O   H1  H2  EPW 
O   H1  H2  EPW O   H1  H2  EPW O   H1  H2  EPW O   H1  H2  EPW O   H1  H2  EPW 
O   H1  H2  EPW O   H1  H2  EPW O   H1  H2  EPW O   H1  H2  EPW O   H1  H2  EPW 
O   H1  H2  EPW O   H1  H2  EPW O   H1  H2  EPW O   H1  H2  EPW O   H1  H2  EPW 
O   H1  H2  EPW O   H1  H2  EPW O   H1  H2  EPW O   H1  H2  EPW O   H1  H2  EPW 
O   H1  H2  EPW O   H1  H2  EPW O   H1  H2  EPW O   H1  H2  EPW O   H1  H2  EPW 
O   H1  H2  EPW O   H1  H2  EPW O   H1  H2  EPW O   H1  H2  EPW O   H1  H2  EPW 
O   H1  H2  EPW O   H1  H2  EPW O   H1  H2  EPW O   H1  H2  EPW O   H1  H2  EPW 
O   H1  H2  EPW O   H1  H2  EPW O   H1  H2  EPW O   H1  H2  EPW O   H1  H2  EPW 
O   H1  H2  EPW O   H1  H2  EPW O   H1  H2  EPW O   H1  H2  EPW O   H1  H2  EPW 
O   H1  H2  EPW O   H1  H2  EPW O   H1  H2  EPW O   H1  H2  EPW O   H1  H2  EPW 
O   H1  H2  EPW O   H1  H2  EPW O   H1  H2  EPW O   H1  H2  EPW O   H1  H2  EPW 
O   H1  H2  EPW O   H1  H2  EPW O   H1  H2  EPW O   H1  H2  EPW O   H1  H2  EPW 
O   H1  H2  EPW O   H1  H2  EPW O   H1  H2  EPW O   H1  H2  EPW O   H1  H2  EPW 
O   H1  H2  EPW O   H1  H2  EPW O   H1  H2  EPW O   H1  H2  EPW O   H1  H2  EPW 
O   H1  H2  EPW O   H1  H2  EPW O   H1  H2  EPW O   H1  H2  EPW O   H1  H2  EPW 
O   H1  H2  EPW O   H1  H2  EPW O   H1  H2  EPW O   H1  H2  EPW O   H1  H2  EPW 
O   H1  H2  EPW O   H1  H2  EPW O   H1  H2  EPW O   H1  H2  EPW O   H1  H2  EPW 
O   H1  H2  EPW O   H1  H2  EPW O   H1  H2  EPW O   H1  H2  EPW O   H1  H2  EPW 
O   H1  H2  EPW O   H1  H2  EPW O   H1  H2  EPW O   H1  H2  EPW O   H1  H2  EPW 
O   H1  H2  EPW O   H1  H2  EPW O   H1  H2  EPW O   H1  H2  EPW O   H1  H2  EPW 
O   H1  H2  EPW O   H1  H2  EPW O   H1  H2  EPW O   H1  H2  EPW O   H1  H2  EPW 
O   H1  H2  EPW O   H1  H2  EPW O   H1  H2  EPW O   H1  H2  EPW O   H1  H2  EPW 
O   H1  H2  EPW O   H1  H2  EPW O   H1  H2  EPW O   H1  H2  EPW O   H1  H2  EPW 
O   H1  H2  EPW O   H1  H2  EPW O   H1  H2  EPW O   H1  H2  EPW O   H1  H2  EPW 
O   H1  H2  EPW O   H1  H2  EPW O   H1  H2  EPW O   H1  H2  EPW O   H1  H2  EPW 
O   H1  H2  EPW O   H1  H2  EPW O   H1  H2  EPW O   H1  H2  EPW O   H1  H2  EPW 
O   H1  H2  EPW O   H1  H2  EPW O   H1  H2  EPW O   H1  H2  EPW O   H1  H2  EPW 
O   H1  H2  EPW O   H1  H2  EPW O   H1  H2  EPW O   H1  H2  EPW O   H1  H2  EPW 
O   H1  H2  EPW O   H1  H2  EPW O   H1  H2  EPW O   H1  H2  EPW O   H1  H2  EPW 
O   H1  H2  EPW O   H1  H2  EPW O   H1  H2  EPW O   H1  H2  EPW O   H1  H2  EPW 
O   H1  H2  EPW O   H1  H2  EPW O   H1  H2  EPW O   H1  H2  EPW O   H1  H2  EPW 
O   H1  H2  EPW O   H1  H2  EPW O   H1  H2  EPW O   H1  H2  EPW O   H1  H2  EPW 
O   H1  H2  EPW O   H1  H2  EPW O   H1  H2  EPW O   H1  H2  EPW O   H1  H2  EPW 
O   H1  H2  EPW O   H1  H2  EPW O   H1  H2  EPW O   H1  H2  EPW O   H1  H2  EPW 
O   H1  H2  EPW O   H1  H2  EPW O   H1  H2  EPW O   H1  H2  EPW O   H1  H2  EPW 
O   H1  H2  EPW O   H1  H2  EPW O   H1  H2  EPW O   H1  H2  EPW O   H1  H2  EPW 
O   H1  H2  EPW O   H1  H2  EPW O   H1  H2  EPW O   H1  H2  EPW O   H1  H2  EPW 
O   H1  H2  EPW O   H1  H2  EPW O   H1  H2  EPW O   H1  H2  EPW O   H1  H2  EPW 
O   H1  H2  EPW O   H1  H2  EPW O   H1  H2  EPW O   H1  H2  EPW O   H1  H2  EPW 
O   H1  H2  EPW O   H1  H2  EPW O   H1  H2  EPW O   H1  H2  EPW O   H1  H2  EPW 
O   H1  H2  EPW O   H1  H2  EPW O   H1  H2  EPW O   H1  H2  EPW O   H1  H2  EPW 
O   H1  H2  EPW O   H1  H2  EPW O   H1  H2  EPW O   H1  H2  EPW O   H1  H2  EPW 
O   H1  H2  EPW O   H1  H2  EPW O   H1  H2  EPW O   H1  H2  EPW O   H1  H2  EPW 
O   H1  H2  EPW O   H1  H2  EPW O   H1  H2  EPW O   H1  H2  EPW O   H1  H2  EPW 
O   H1  H2  EPW O   H1  H2  EPW O   H1  H2  EPW O   H1  H2  EPW O   H1  H2  EPW 
O   H1  H2  EPW O   H1  H2  EPW O   H1  H2  EPW O   H1  H2  EPW O   H1  H2  EPW 
O   H1  H2  EPW O   H1  H2  EPW O   H1  H2  EPW O   H1  H2  EPW O   H1  H2  EPW 
O   H1  H2  EPW O   H1  H2  EPW O   H1  H2  EPW O   H1  H2  EPW O   H1  H2  EPW 
O   H1  H2  EPW O   H1  H2  EPW O   H1  H2  EPW O   H1  H2  EPW O   H1  H2  EPW 
O   H1  H2  EPW O   H1  H2  EPW O   H1  H2  EPW O   H1  H2  EPW O   H1  H2  EPW 
O   H1  H2  EPW O   H1  H2  EPW O   H1  H2  EPW O   H1  H2  EPW O   H1  H2  EPW 
O   H1  H2  EPW O   H1  H2  EPW O   H1  H2  EPW O   H1  H2  EPW O   H1  H2  EPW 
O   H1  H2  EPW O   H1  H2  EPW O   H1  H2  EPW O   H1  H2  EPW O   H1  H2  EPW 
O   H1  H2  EPW O   H1  H2  EPW O   H1  H2  EPW O   H1  H2  EPW O   H1  H2  EPW 
O   H1  H2  EPW O   H1  H2  EPW O   H1  H2  EPW O   H1  H2  EPW O   H1  H2  EPW 
O   H1  H2  EPW O   H1  H2  EPW O   H1  H2  EPW O   H1  H2  EPW O   H1  H2  EPW 
O   H1  H2  EPW O   H1  H2  EPW O   H1  H2  EPW O   H1  H2  EPW O   H1  H2  EPW 
O   H1  H2  EPW O   H1  H2  EPW O   H1  H2  EPW O   H1  H2  EPW O   H1  H2  EPW 
O   H1  H2  EPW O   H1  H2  EPW O   H1  H2  EPW O   H1  H2  EPW O   H1  H2  EPW 
O   H1  H2  EPW O   H1  H2  EPW O   H1  H2  EPW O   H1  H2  EPW O   H1  H2  EPW 
O   H1  H2  EPW O   H1  H2  EPW O   H1  H2  EPW O   H1  H2  EPW O   H1  H2  EPW 
O   H1  H2  EPW O   H1  H2  EPW O   H1  H2  EPW O   H1  H2  EPW O   H1  H2  EPW 
O   H1  H2  EPW O   H1  H2  EPW O   H1  H2  EPW O   H1  H2  EPW O   H1  H2  EPW 
O   H1  H2  EPW O   H1  H2  EPW O   H1  H2  EPW O   H1  H2  EPW O   H1  H2  EPW 
O   H1  H2  EPW O   H1  H2  EPW O   H1  H2  EPW O   H1  H2  EPW O   H1  H2  EPW 
O   H1  H2  EPW O   H1  H2  EPW O   H1  H2  EPW O   H1  H2  EPW O   H1  H2  EPW 
O   H1  H2  EPW O   H1  H2  EPW O   H1  H2  EPW O   H1  H2  EPW O   H1  H2  EPW 
O   H1  H2  EPW O   H1  H2  EPW O   H1  H2  EPW O   H1  H2  EPW O   H1  H2  EPW 
O   H1  H2  EPW O   H1  H2  EPW O   H1  H2  EPW O   H1  H2  EPW O   H1  H2  EPW 
O   H1  H2  EPW O   H1  H2  EPW O   H1  H2  EPW O   H1  H2  EPW O   H1  H2  EPW 
O   H1  H2  EPW O   H1  H2  EPW O   H1  H2  EPW O   H1  H2  EPW O   H1  H2  EPW 
O   H1  H2  EPW O   H1  H2  EPW O   H1  H2  EPW O   H1  H2  EPW O   H1  H2  EPW 
O   H1  H2  EPW O   H1  H2  EPW O   H1  H2  EPW O   H1  H2  EPW O   H1  H2  EPW 
O   H1  H2  EPW O   H1  H2  EPW O   H1  H2  EPW O   H1  H2  EPW O   H1  H2  EPW 
O   H1  H2  EPW O   H1  H2  EPW O   H1  H2  EPW O   H1  H2  EPW O   H1  H2  EPW 
O   H1  H2  EPW O   H1  H2  EPW O   H1  H2  EPW O   H1  H2  EPW O   H1  H2  EPW 
O   H1  H2  EPW O   H1  H2  EPW O   H1  H2  EPW O   H1  H2  EPW O   H1  H2  EPW 
O   H1  H2  EPW O   H1  H2  EPW O   H1  H2  EPW O   H1  H2  EPW O   H1  H2  EPW 
O   H1  H2  EPW O   H1  H2  EPW O   H1  H2  EPW O   H1  H2  EPW O   H1  H2  EPW 
O   H1  H2  EPW O   H1  H2  EPW O   H1  H2  EPW O   H1  H2  EPW O   H1  H2  EPW 
O   H1  H2  EPW O   H1  H2  EPW O   H1  H2  EPW O   H1  H2  EPW O   H1  H2  EPW 
O   H1  H2  EPW O   H1  H2  EPW O   H1  H2  EPW O   H1  H2  EPW O   H1  H2  EPW 
O   H1  H2  EPW O   H1  H2  EPW O   H1  H2  EPW O   H1  H2  EPW O   H1  H2  EPW 
O   H1  H2  EPW O   H1  H2  EPW O   H1  H2  EPW O   H1  H2  EPW O   H1  H2  EPW 
O   H1  H2  EPW O   H1  H2  EPW O   H1  H2  EPW O   H1  H2  EPW O   H1  H2  EPW 
O   H1  H2  EPW O   H1  H2  EPW O   H1  H2  EPW O   H1  H2  EPW O   H1  H2  EPW 
O   H1  H2  EPW O   H1  H2  EPW O   H1  H2  EPW O   H1  H2  EPW O   H1  H2  EPW 
O   H1  H2  EPW O   H1  H2  EPW O   H1  H2  EPW O   H1  H2  EPW O   H1  H2  EPW 
O   H1  H2  EPW O   H1  H2  EPW O   H1  H2  EPW O   H1  H2  EPW O   H1  H2  EPW 
O   H1  H2  EPW O   H1  H2  EPW O   H1  H2  EPW O   H1  H2  EPW O   H1  H2  EPW 
O   H1  H2  EPW O   H1  H2  EPW O   H1  H2  EPW O   H1  H2  EPW O   H1  H2  EPW 
O   H1  H2  EPW O   H1  H2  EPW O   H1  H2  EPW O   H1  H2  EPW O   H1  H2  EPW 
O   H1  H2  EPW O   H1  H2  EPW O   H1  H2  EPW O   H1  H2  EPW O   H1  H2  EPW 
O   H1  H2  EPW O   H1  H2  EPW O   H1  H2  EPW O   H1  H2  EPW O   H1  H2  EPW 
O   H1  H2  EPW O   H1  H2  EPW O   H1  H2  EPW O   H1  H2  EPW O   H1  H2  EPW 
O   H1  H2  EPW O   H1  H2  EPW O   H1  H2  EPW O   H1  H2  EPW O   H1  H2  EPW 
O   H1  H2  EPW O   H1  H2  EPW O   H1  H2  EPW O   H1  H2  EPW O   H1  H2  EPW 
O   H1  H2  EPW O   H1  H2  EPW O   H1  H2  EPW O   H1  H2  EPW O   H1  H2  EPW 
O   H1  H2  EPW O   H1  H2  EPW O   H1  H2  EPW O   H1  H2  EPW O   H1  H2  EPW 
O   H1  H2  EPW O   H1  H2  EPW O   H1  H2  EPW O   H1  H2  EPW O   H1  H2  EPW 
O   H1  H2  EPW O   H1  H2  EPW O   H1  H2  EPW O   H1  H2  EPW O   H1  H2  EPW 
O   H1  H2  EPW O   H1  H2  EPW O   H1  H2  EPW O   H1  H2  EPW O   H1  H2  EPW 
O   H1  H2  EPW O   H1  H2  EPW O   H1  H2  EPW O   H1  H2  EPW O   H1  H2  EPW 
O   H1  H2  EPW O   H1  H2  EPW O   H1  H2  EPW O   H1  H2  EPW O   H1  H2  EPW 
O   H1  H2  EPW O   H1  H2  EPW O   H1  H2  EPW O   H1  H2  EPW O   H1  H2  EPW 
O   H1  H2  EPW O   H1  H2  EPW O   H1  H2  EPW O   H1  H2  EPW O   H1  H2  EPW 
O   H1  H2  EPW O   H1  H2  EPW O   H1  H2  EPW O   H1  H2  EPW O   H1  H2  EPW 
O   H1  H2  EPW O   H1  H2  EPW O   H1  H2  EPW O   H1  H2  EPW O   H1  H2  EPW 
O   H1  H2  EPW O   H1  H2  EPW O   H1  H2  EPW O   H1  H2  EPW O   H1  H2  EPW 
O   H1  H2  EPW O   H1  H2  EPW O   H1  H2  EPW O   H1  H2  EPW O   H1  H2  EPW 
O   H1  H2  EPW O   H1  H2  EPW O   H1  H2  EPW O   H1  H2  EPW O   H1  H2  EPW 
O   H1  H2  EPW O   H1  H2  EPW O   H1  H2  EPW O   H1  H2  EPW O   H1  H2  EPW 
O   H1  H2  EPW O   H1  H2  EPW O   H1  H2  EPW O   H1  H2  EPW O   H1  H2  EPW 
O   H1  H2  EPW O   H1  H2  EPW O   H1  H2  EPW O   H1  H2  EPW O   H1  H2  EPW 
O   H1  H2  EPW O   H1  H2  EPW O   H1  H2  EPW O   H1  H2  EPW O   H1  H2  EPW 
O   H1  H2  EPW O   H1  H2  EPW O   H1  H2  EPW O   H1  H2  EPW O   H1  H2  EPW 
O   H1  H2  EPW O   H1  H2  EPW O   H1  H2  EPW O   H1  H2  EPW O   H1  H2  EPW 
O   H1  H2  EPW O   H1  H2  EPW O   H1  H2  EPW O   H1  H2  EPW O   H1  H2  EPW 
O   H1  H2  EPW O   H1  H2  EPW O   H1  H2  EPW O   H1  H2  EPW O   H1  H2  EPW 
O   H1  H2  EPW O   H1  H2  EPW O   H1  H2  EPW O   H1  H2  EPW O   H1  H2  EPW 
O   H1  H2  EPW O   H1  H2  EPW O   H1  H2  EPW O   H1  H2  EPW O   H1  H2  EPW 
O   H1  H2  EPW O   H1  H2  EPW O   H1  H2  EPW O   H1  H2  EPW O   H1  H2  EPW 
O   H1  H2  EPW O   H1  H2  EPW O   H1  H2  EPW O   H1  H2  EPW O   H1  H2  EPW 
O   H1  H2  EPW O   H1  H2  EPW O   H1  H2  EPW O   H1  H2  EPW O   H1  H2  EPW 
O   H1  H2  EPW O   H1  H2  EPW O   H1  H2  EPW O   H1  H2  EPW O   H1  H2  EPW 
O   H1  H2  EPW O   H1  H2  EPW O   H1  H2  EPW O   H1  H2  EPW O   H1  H2  EPW 
O   H1  H2  EPW O   H1  H2  EPW O   H1  H2  EPW O   H1  H2  EPW O   H1  H2  EPW 
O   H1  H2  EPW O   H1  H2  EPW O   H1  H2  EPW O   H1  H2  EPW O   H1  H2  EPW 
O   H1  H2  EPW O   H1  H2  EPW O   H1  H2  EPW O   H1  H2  EPW O   H1  H2  EPW 
O   H1  H2  EPW O   H1  H2  EPW O   H1  H2  EPW O   H1  H2  EPW O   H1  H2  EPW 
O   H1  H2  EPW O   H1  H2  EPW O   H1  H2  EPW O   H1  H2  EPW O   H1  H2  EPW 
O   H1  H2  EPW O   H1  H2  EPW O   H1  H2  EPW O   H1  H2  EPW O   H1  H2  EPW 
O   H1  H2  EPW O   H1  H2  EPW O   H1  H2  EPW O   H1  H2  EPW O   H1  H2  EPW 
O   H1  H2  EPW O   H1  H2  EPW O   H1  H2  EPW O   H1  H2  EPW O   H1  H2  EPW 
O   H1  H2  EPW O   H1  H2  EPW O   H1  H2  EPW O   H1  H2  EPW O   H1  H2  EPW 
O   H1  H2  EPW O   H1  H2  EPW O   H1  H2  EPW O   H1  H2  EPW O   H1  H2  EPW 
O   H1  H2  EPW O   H1  H2  EPW O   H1  H2  EPW O   H1  H2  EPW O   H1  H2  EPW 
O   H1  H2  EPW O   H1  H2  EPW O   H1  H2  EPW O   H1  H2  EPW O   H1  H2  EPW 
O   H1  H2  EPW O   H1  H2  EPW O   H1  H2  EPW O   H1  H2  EPW O   H1  H2  EPW 
O   H1  H2  EPW O   H1  H2  EPW O   H1  H2  EPW O   H1  H2  EPW O   H1  H2  EPW 
O   H1  H2  EPW O   H1  H2  EPW O   H1  H2  EPW O   H1  H2  EPW O   H1  H2  EPW 
O   H1  H2  EPW O   H1  H2  EPW O   H1  H2  EPW O   H1  H2  EPW O   H1  H2  EPW 
O   H1  H2  EPW O   H1  H2  EPW O   H1  H2  EPW O   H1  H2  EPW O   H1  H2  EPW 
O   H1  H2  EPW O   H1  H2  EPW O   H1  H2  EPW O   H1  H2  EPW O   H1  H2  EPW 
O   H1  H2  EPW O   H1  H2  EPW O   H1  H2  EPW O   H1  H2  EPW O   H1  H2  EPW 
O   H1  H2  EPW O   H1  H2  EPW O   H1  H2  EPW O   H1  H2  EPW O   H1  H2  EPW 
O   H1  H2  EPW O   H1  H2  EPW O   H1  H2  EPW O   H1  H2  EPW O   H1  H2  EPW 
O   H1  H2  EPW O   H1  H2  EPW O   H1  H2  EPW O   H1  H2  EPW O   H1  H2  EPW 
O   H1  H2  EPW O   H1  H2  EPW O   H1  H2  EPW O   H1  H2  EPW O   H1  H2  EPW 
O   H1  H2  EPW O   H1  H2  EPW O   H1  H2  EPW O   H1  H2  EPW O   H1  H2  EPW 
O   H1  H2  EPW O   H1  H2  EPW O   H1  H2  EPW O   H1  H2  EPW O   H1  H2  EPW 
O   H1  H2  EPW O   H1  H2  EPW O   H1  H2  EPW O   H1  H2  EPW O   H1  H2  EPW 
O   H1  H2  EPW O   H1  H2  EPW O   H1  H2  EPW O   H1  H2  EPW O   H1  H2  EPW 
O   H1  H2  EPW O   H1  H2  EPW O   H1  H2  EPW O   H1  H2  EPW O   H1  H2  EPW 
O   H1  H2  EPW O   H1  H2  EPW O   H1  H2  EPW O   H1  H2  EPW O   H1  H2  EPW 
O   H1  H2  EPW O   H1  H2  EPW O   H1  H2  EPW O   H1  H2  EPW O   H1  H2  EPW 
O   H1  H2  EPW O   H1  H2  EPW O   H1  H2  EPW O   H1  H2  EPW O   H1  H2  EPW 
O   H1  H2  EPW O   H1  H2  EPW O   H1  H2  EPW O   H1  H2  EPW O   H1  H2  EPW 
O   H1  H2  EPW O   H1  H2  EPW O   H1  H2  EPW O   H1  H2  EPW O   H1  H2  EPW 
O   H1  H2  EPW O   H1  H2  EPW O   H1  H2  EPW O   H1  H2  EPW O   H1  H2  EPW 
O   H1  H2  EPW O   H1  H2  EPW O   H1  H2  EPW O   H1  H2  EPW O   H1  H2  EPW 
O   H1  H2  EPW O   H1  H2  EPW O   H1  H2  EPW O   H1  H2  EPW O   H1  H2  EPW 
O   H1  H2  EPW O   H1  H2  EPW O   H1  H2  EPW O   H1  H2  EPW O   H1  H2  EPW 
O   H1  H2  EPW O   H1  H2  EPW O   H1  H2  EPW O   H1  H2  EPW O   H1  H2  EPW 
O   H1  H2  EPW O   H1  H2  EPW O   H1  H2  EPW O   H1  H2  EPW O   H1  H2  EPW 
O   H1  H2  EPW O   H1  H2  EPW O   H1  H2  EPW O   H1  H2  EPW O   H1  H2  EPW 
O   H1  H2  EPW O   H1  H2  EPW O   H1  H2  EPW O   H1  H2  EPW O   H1  H2  EPW 
O   H1  H2  EPW O   H1  H2  EPW O   H1  H2  EPW O   H1  H2  EPW O   H1  H2  EPW 
O   H1  H2  EPW O   H1  H2  EPW O   H1  H2  EPW O   H1  H2  EPW O   H1  H2  EPW 
O   H1  H2  EPW O   H1  H2  EPW O   H1  H2  EPW O   H1  H2  EPW O   H1  H2  EPW 
O   H1  H2  EPW O   H1  H2  EPW O   H1  H2  EPW O   H1  H2  EPW O   H1  H2  EPW 
O   H1  H2  EPW O   H1  H2  EPW O   H1  H2  EPW O   H1  H2  EPW O   H1  H2  EPW 
O   H1  H2  EPW O   H1  H2  EPW O   H1  H2  EPW O   H1  H2  EPW O   H1  H2  EPW 
O   H1  H2  EPW O   H1  H2  EPW O   H1  H2  EPW O   H1  H2  EPW O   H1  H2  EPW 
O   H1  H2  EPW O   H1  H2  EPW O   H1  H2  EPW O   H1  H2  EPW O   H1  H2  EPW 
O   H1  H2  EPW O   H1  H2  EPW O   H1  H2  EPW O   H1  H2  EPW O   H1  H2  EPW 
O   H1  H2  EPW O   H1  H2  EPW O   H1  H2  EPW O   H1  H2  EPW O   H1  H2  EPW 
O   H1  H2  EPW O   H1  H2  EPW O   H1  H2  EPW O   H1  H2  EPW O   H1  H2  EPW 
O   H1  H2  EPW O   H1  H2  EPW O   H1  H2  EPW O   H1  H2  EPW O   H1  H2  EPW 
O   H1  H2  EPW O   H1  H2  EPW O   H1  H2  EPW O   H1  H2  EPW O   H1  H2  EPW 
O   H1  H2  EPW O   H1  H2  EPW O   H1  H2  EPW O   H1  H2  EPW O   H1  H2  EPW 
O   H1  H2  EPW O   H1  H2  EPW O   H1  H2  EPW O   H1  H2  EPW O   H1  H2  EPW 
O   H1  H2  EPW O   H1  H2  EPW O   H1  H2  EPW O   H1  H2  EPW O   H1  H2  EPW 
O   H1  H2  EPW O   H1  H2  EPW O   H1  H2  EPW O   H1  H2  EPW O   H1  H2  EPW 
O   H1  H2  EPW O   H1  H2  EPW O   H1  H2  EPW O   H1  H2  EPW O   H1  H2  EPW 
O   H1  H2  EPW O   H1  H2  EPW O   H1  H2  EPW O   H1  H2  EPW O   H1  H2  EPW 
O   H1  H2  EPW O   H1  H2  EPW O   H1  H2  EPW O   H1  H2  EPW O   H1  H2  EPW 
O   H1  H2  EPW O   H1  H2  EPW O   H1  H2  EPW O   H1  H2  EPW O   H1  H2  EPW 
O   H1  H2  EPW O   H1  H2  EPW O   H1  H2  EPW O   H1  H2  EPW O   H1  H2  EPW 
O   H1  H2  EPW O   H1  H2  EPW O   H1  H2  EPW O   H1  H2  EPW O   H1  H2  EPW 
O   H1  H2  EPW O   H1  H2  EPW O   H1  H2  EPW O   H1  H2  EPW O   H1  H2  EPW 
O   H1  H2  EPW O   H1  H2  EPW O   H1  H2  EPW O   H1  H2  EPW O   H1  H2  EPW 
O   H1  H2  EPW O   H1  H2  EPW O   H1  H2  EPW O   H1  H2  EPW O   H1  H2  EPW 
O   H1  H2  EPW O   H1  H2  EPW O   H1  H2  EPW O   H1  H2  EPW O   H1  H2  EPW 
O   H1  H2  EPW O   H1  H2  EPW O   H1  H2  EPW O   H1  H2  EPW O   H1  H2  EPW 
O   H1  H2  EPW O   H1  H2  EPW O   H1  H2  EPW O   H1  H2  EPW O   H1  H2  EPW 
O   H1  H2  EPW O   H1  H2  EPW O   H1  H2  EPW O   H1  H2  EPW O   H1  H2  EPW 
O   H1  H2  EPW O   H1  H2  EPW O   H1  H2  EPW O   H1  H2  EPW O   H1  H2  EPW 
O   H1  H2  EPW O   H1  H2  EPW O   H1  H2  EPW O   H1  H2  EPW O   H1  H2  EPW 
O   H1  H2  EPW O   H1  H2  EPW O   H1  H2  EPW O   H1  H2  EPW O   H1  H2  EPW 
O   H1  H2  EPW O   H1  H2  EPW O   H1  H2  EPW O   H1  H2  EPW O   H1  H2  EPW 
O   H1  H2  EPW O   H1  H2  EPW O   H1  H2  EPW O   H1  H2  EPW O   H1  H2  EPW 
O   H1  H2  EPW O   H1  H2  EPW O   H1  H2  EPW O   H1  H2  EPW O   H1  H2  EPW 
O   H1  H2  EPW O   H1  H2  EPW O   H1  H2  EPW O   H1  H2  EPW O   H1  H2  EPW 
O   H1  H2  EPW O   H1  H2  EPW O   H1  H2  EPW O   H1  H2  EPW O   H1  H2  EPW 
O   H1  H2  EPW O   H1  H2  EPW O   H1  H2  EPW O   H1  H2  EPW O   H1  H2  EPW 
O   H1  H2  EPW O   H1  H2  EPW O   H1  H2  EPW O   H1  H2  EPW O   H1  H2  EPW 
O   H1  H2  EPW O   H1  H2  EPW O   H1  H2  EPW O   H1  H2  EPW O   H1  H2  EPW 
O   H1  H2  EPW O   H1  H2  EPW O   H1  H2  EPW O   H1  H2  EPW O   H1  H2  EPW 
O   H1  H2  EPW O   H1  H2  EPW O   H1  H2  EPW O   H1  H2  EPW O   H1  H2  EPW 
O   H1  H2  EPW O   H1  H2  EPW O   H1  H2  EPW O   H1  H2  EPW O   H1  H2  EPW 
O   H1  H2  EPW O   H1  H2  EPW O   H1  H2  EPW O   H1  H2  EPW O   H1  H2  EPW 
O   H1  H2  EPW O   H1  H2  EPW O   H1  H2  EPW O   H1  H2  EPW O   H1  H2  EPW 
O   H1  H2  EPW O   H1  H2  EPW O   H1  H2  EPW O   H1  H2  EPW O   H1  H2  EPW 
O   H1  H2  EPW O   H1  H2  EPW O   H1  H2  EPW O   H1  H2  EPW O   H1  H2  EPW 
O   H1  H2  EPW O   H1  H2  EPW O   H1  H2  EPW O   H1  H2  EPW O   H1  H2  EPW 
O   H1  H2  EPW O   H1  H2  EPW O   H1  H2  EPW O   H1  H2  EPW O   H1  H2  EPW 
O   H1  H2  EPW O   H1  H2  EPW O   H1  H2  EPW O   H1  H2  EPW O   H1  H2  EPW 
O   H1  H2  EPW O   H1  H2  EPW O   H1  H2  EPW O   H1  H2  EPW O   H1  H2  EPW 
O   H1  H2  EPW O   H1  H2  EPW O   H1  H2  EPW O   H1  H2  EPW O   H1  H2  EPW 
O   H1  H2  EPW O   H1  H2  EPW O   H1  H2  EPW O   H1  H2  EPW O   H1  H2  EPW 
O   H1  H2  EPW O   H1  H2  EPW O   H1  H2  EPW O   H1  H2  EPW O   H1  H2  EPW 
O   H1  H2  EPW O   H1  H2  EPW O   H1  H2  EPW O   H1  H2  EPW O   H1  H2  EPW 
O   H1  H2  EPW O   H1  H2  EPW O   H1  H2  EPW O   H1  H2  EPW O   H1  H2  EPW 
O   H1  H2  EPW O   H1  H2  EPW O   H1  H2  EPW O   H1  H2  EPW O   H1  H2  EPW 
O   H1  H2  EPW O   H1  H2  EPW O   H1  H2  EPW O   H1  H2  EPW O   H1  H2  EPW 
O   H1  H2  EPW O   H1  H2  EPW O   H1  H2  EPW O   H1  H2  EPW O   H1  H2  EPW 
O   H1  H2  EPW O   H1  H2  EPW O   H1  H2  EPW O   H1  H2  EPW O   H1  H2  EPW 
O   H1  H2  EPW O   H1  H2  EPW O   H1  H2  EPW O   H1  H2  EPW O   H1  H2  EPW 
O   H1  H2  EPW O   H1  H2  EPW O   H1  H2  EPW O   H1  H2  EPW O   H1  H2  EPW 
O   H1  H2  EPW O   H1  H2  EPW O   H1  H2  EPW O   H1  H2  EPW O   H1  H2  EPW 
O   H1  H2  EPW O   H1  H2  EPW O   H1  H2  EPW O   H1  H2  EPW O   H1  H2  EPW 
O   H1  H2  EPW O   H1  H2  EPW O   H1  H2  EPW O   H1  H2  EPW O   H1  H2  EPW 
O   H1  H2  EPW O   H1  H2  EPW O   H1  H2  EPW O   H1  H2  EPW O   H1  H2  EPW 
O   H1  H2  EPW O   H1  H2  EPW O   H1  H2  EPW O   H1  H2  EPW O   H1  H2  EPW 
O   H1  H2  EPW O   H1  H2  EPW O   H1  H2  EPW O   H1  H2  EPW O   H1  H2  EPW 
O   H1  H2  EPW O   H1  H2  EPW O   H1  H2  EPW O   H1  H2  EPW O   H1  H2  EPW 
O   H1  H2  EPW O   H1  H2  EPW O   H1  H2  EPW O   H1  H2  EPW O   H1  H2  EPW 
O   H1  H2  EPW O   H1  H2  EPW O   H1  H2  EPW O   H1  H2  EPW O   H1  H2  EPW 
O   H1  H2  EPW O   H1  H2  EPW O   H1  H2  EPW O   H1  H2  EPW O   H1  H2  EPW 
O   H1  H2  EPW O   H1  H2  EPW O   H1  H2  EPW O   H1  H2  EPW O   H1  H2  EPW 
O   H1  H2  EPW O   H1  H2  EPW O   H1  H2  EPW O   H1  H2  EPW O   H1  H2  EPW 
O   H1  H2  EPW O   H1  H2  EPW O   H1  H2  EPW O   H1  H2  EPW O   H1  H2  EPW 
O   H1  H2  EPW O   H1  H2  EPW O   H1  H2  EPW O   H1  H2  EPW O   H1  H2  EPW 
O   H1  H2  EPW O   H1  H2  EPW O   H1  H2  EPW O   H1  H2  EPW O   H1  H2  EPW 
O   H1  H2  EPW O   H1  H2  EPW O   H1  H2  EPW O   H1  H2  EPW O   H1  H2  EPW 
O   H1  H2  EPW O   H1  H2  EPW O   H1  H2  EPW O   H1  H2  EPW O   H1  H2  EPW 
O   H1  H2  EPW O   H1  H2  EPW O   H1  H2  EPW O   H1  H2  EPW O   H1  H2  EPW 
O   H1  H2  EPW O   H1  H2  EPW O   H1  H2  EPW O   H1  H2  EPW O   H1  H2  EPW 
O   H1  H2  EPW O   H1  H2  EPW O   H1  H2  EPW O   H1  H2  EPW O   H1  H2  EPW 
O   H1  H2  EPW O   H1  H2  EPW O   H1  H2  EPW O   H1  H2  EPW O   H1  H2  EPW 
O   H1  H2  EPW O   H1  H2  EPW O   H1  H2  EPW O   H1  H2  EPW O   H1  H2  EPW 
O   H1  H2  EPW O   H1  H2  EPW O   H1  H2  EPW O   H1  H2  EPW O   H1  H2  EPW 
O   H1  H2  EPW O   H1  H2  EPW O   H1  H2  EPW O   H1  H2  EPW O   H1  H2  EPW 
O   H1  H2  EPW O   H1  H2  EPW O   H1  H2  EPW O   H1  H2  EPW O   H1  H2  EPW 
O   H1  H2  EPW O   H1  H2  EPW O   H1  H2  EPW O   H1  H2  EPW O   H1  H2  EPW 
O   H1  H2  EPW O   H1  H2  EPW O   H1  H2  EPW O   H1  H2  EPW O   H1  H2  EPW 
O   H1  H2  EPW O   H1  H2  EPW O   H1  H2  EPW O   H1  H2  EPW O   H1  H2  EPW 
O   H1  H2  EPW O   H1  H2  EPW O   H1  H2  EPW O   H1  H2  EPW O   H1  H2  EPW 
O   H1  H2  EPW O   H1  H2  EPW O   H1  H2  EPW O   H1  H2  EPW O   H1  H2  EPW 
O   H1  H2  EPW O   H1  H2  EPW O   H1  H2  EPW O   H1  H2  EPW O   H1  H2  EPW 
O   H1  H2  EPW O   H1  H2  EPW O   H1  H2  EPW O   H1  H2  EPW O   H1  H2  EPW 
O   H1  H2  EPW O   H1  H2  EPW O   H1  H2  EPW O   H1  H2  EPW O   H1  H2  EPW 
O   H1  H2  EPW O   H1  H2  EPW O   H1  H2  EPW O   H1  H2  EPW O   H1  H2  EPW 
O   H1  H2  EPW O   H1  H2  EPW O   H1  H2  EPW O   H1  H2  EPW O   H1  H2  EPW 
O   H1  H2  EPW O   H1  H2  EPW O   H1  H2  EPW O   H1  H2  EPW O   H1  H2  EPW 
O   H1  H2  EPW O   H1  H2  EPW O   H1  H2  EPW O   H1  H2  EPW O   H1  H2  EPW 
O   H1  H2  EPW O   H1  H2  EPW O   H1  H2  EPW O   H1  H2  EPW O   H1  H2  EPW 
O   H1  H2  EPW O   H1  H2  EPW O   H1  H2  EPW O   H1  H2  EPW O   H1  H2  EPW 
O   H1  H2  EPW O   H1  H2  EPW O   H1  H2  EPW O   H1  H2  EPW O   H1  H2  EPW 
O   H1  H2  EPW O   H1  H2  EPW O   H1  H2  EPW O   H1  H2  EPW O   H1  H2  EPW 
O   H1  H2  EPW O   H1  H2  EPW O   H1  H2  EPW O   H1  H2  EPW O   H1  H2  EPW 
O   H1  H2  EPW O   H1  H2  EPW O   H1  H2  EPW O   H1  H2  EPW O   H1  H2  EPW 
O   H1  H2  EPW O   H1  H2  EPW O   H1  H2  EPW O   H1  H2  EPW O   H1  H2  EPW 
O   H1  H2  EPW O   H1  H2  EPW O   H1  H2  EPW O   H1  H2  EPW O   H1  H2  EPW 
O   H1  H2  EPW O   H1  H2  EPW O   H1  H2  EPW O   H1  H2  EPW O   H1  H2  EPW 
O   H1  H2  EPW O   H1  H2  EPW O   H1  H2  EPW O   H1  H2  EPW O   H1  H2  EPW 
O   H1  H2  EPW O   H1  H2  EPW O   H1  H2  EPW O   H1  H2  EPW O   H1  H2  EPW 
O   H1  H2  EPW O   H1  H2  EPW O   H1  H2  EPW O   H1  H2  EPW O   H1  H2  EPW 
O   H1  H2  EPW O   H1  H2  EPW O   H1  H2  EPW O   H1  H2  EPW O   H1  H2  EPW 
O   H1  H2  EPW O   H1  H2  EPW O   H1  H2  EPW O   H1  H2  EPW O   H1  H2  EPW 
O   H1  H2  EPW O   H1  H2  EPW O   H1  H2  EPW O   H1  H2  EPW O   H1  H2  EPW 
O   H1  H2  EPW O   H1  H2  EPW O   H1  H2  EPW O   H1  H2  EPW O   H1  H2  EPW 
O   H1  H2  EPW O   H1  H2  EPW O   H1  H2  EPW O   H1  H2  EPW O   H1  H2  EPW 
O   H1  H2  EPW O   H1  H2  EPW O   H1  H2  EPW O   H1  H2  EPW O   H1  H2  EPW 
O   H1  H2  EPW O   H1  H2  EPW O   H1  H2  EPW O   H1  H2  EPW O   H1  H2  EPW 
O   H1  H2  EPW O   H1  H2  EPW O   H1  H2  EPW O   H1  H2  EPW O   H1  H2  EPW 
O   H1  H2  EPW O   H1  H2  EPW O   H1  H2  EPW O   H1  H2  EPW O   H1  H2  EPW 
O   H1  H2  EPW O   H1  H2  EPW O   H1  H2  EPW O   H1  H2  EPW O   H1  H2  EPW 
O   H1  H2  EPW O   H1  H2  EPW O   H1  H2  EPW O   H1  H2  EPW O   H1  H2  EPW 
O   H1  H2  EPW O   H1  H2  EPW O   H1  H2  EPW O   H1  H2  EPW O   H1  H2  EPW 
O   H1  H2  EPW O   H1  H2  EPW O   H1  H2  EPW O   H1  H2  EPW O   H1  H2  EPW 
O   H1  H2  EPW O   H1  H2  EPW O   H1  H2  EPW O   H1  H2  EPW O   H1  H2  EPW 
O   H1  H2  EPW O   H1  H2  EPW O   H1  H2  EPW O   H1  H2  EPW O   H1  H2  EPW 
O   H1  H2  EPW O   H1  H2  EPW O   H1  H2  EPW O   H1  H2  EPW O   H1  H2  EPW 
O   H1  H2  EPW O   H1  H2  EPW O   H1  H2  EPW O   H1  H2  EPW O   H1  H2  EPW 
O   H1  H2  EPW O   H1  H2  EPW O   H1  H2  EPW O   H1  H2  EPW O   H1  H2  EPW 
O   H1  H2  EPW O   H1  H2  EPW O   H1  H2  EPW O   H1  H2  EPW O   H1  H2  EPW 
O   H1  H2  EPW O   H1  H2  EPW O   H1  H2  EPW O   H1  H2  EPW O   H1  H2  EPW 
O   H1  H2  EPW O   H1  H2  EPW O   H1  H2  EPW O   H1  H2  EPW O   H1  H2  EPW 
O   H1  H2  EPW O   H1  H2  EPW O   H1  H2  EPW O   H1  H2  EPW O   H1  H2  EPW 
O   H1  H2  EPW O   H1  H2  EPW O   H1  H2  EPW O   H1  H2  EPW O   H1  H2  EPW 
O   H1  H2  EPW O   H1  H2  EPW O   H1  H2  EPW O   H1  H2  EPW O   H1  H2  EPW 
O   H1  H2  EPW O   H1  H2  EPW O   H1  H2  EPW O   H1  H2  EPW O   H1  H2  EPW 
O   H1  H2  EPW O   H1  H2  EPW O   H1  H2  EPW O   H1  H2  EPW O   H1  H2  EPW 
O   H1  H2  EPW O   H1  H2  EPW O   H1  H2  EPW O   H1  H2  EPW O   H1  H2  EPW 
O   H1  H2  EPW O   H1  H2  EPW O   H1  H2  EPW O   H1  H2  EPW O   H1  H2  EPW 
O   H1  H2  EPW O   H1  H2  EPW O   H1  H2  EPW O   H1  H2  EPW O   H1  H2  EPW 
O   H1  H2  EPW O   H1  H2  EPW O   H1  H2  EPW O   H1  H2  EPW O   H1  H2  EPW 
O   H1  H2  EPW O   H1  H2  EPW O   H1  H2  EPW O   H1  H2  EPW O   H1  H2  EPW 
O   H1  H2  EPW O   H1  H2  EPW O   H1  H2  EPW O   H1  H2  EPW O   H1  H2  EPW 
O   H1  H2  EPW O   H1  H2  EPW O   H1  H2  EPW O   H1  H2  EPW O   H1  H2  EPW 
O   H1  H2  EPW O   H1  H2  EPW O   H1  H2  EPW O   H1  H2  EPW O   H1  H2  EPW 
O   H1  H2  EPW O   H1  H2  EPW O   H1  H2  EPW O   H1  H2  EPW O   H1  H2  EPW 
O   H1  H2  EPW O   H1  H2  EPW O   H1  H2  EPW O   H1  H2  EPW O   H1  H2  EPW 
O   H1  H2  EPW O   H1  H2  EPW O   H1  H2  EPW O   H1  H2  EPW O   H1  H2  EPW 
O   H1  H2  EPW O   H1  H2  EPW O   H1  H2  EPW O   H1  H2  EPW O   H1  H2  EPW 
O   H1  H2  EPW O   H1  H2  EPW O   H1  H2  EPW O   H1  H2  EPW O   H1  H2  EPW 
O   H1  H2  EPW O   H1  H2  EPW O   H1  H2  EPW O   H1  H2  EPW O   H1  H2  EPW 
O   H1  H2  EPW O   H1  H2  EPW O   H1  H2  EPW O   H1  H2  EPW O   H1  H2  EPW 
O   H1  H2  EPW O   H1  H2  EPW O   H1  H2  EPW O   H1  H2  EPW O   H1  H2  EPW 
O   H1  H2  EPW O   H1  H2  EPW O   H1  H2  EPW O   H1  H2  EPW O   H1  H2  EPW 
O   H1  H2  EPW O   H1  H2  EPW O   H1  H2  EPW O   H1  H2  EPW O   H1  H2  EPW 
O   H1  H2  EPW O   H1  H2  EPW O   H1  H2  EPW O   H1  H2  EPW O   H1  H2  EPW 
O   H1  H2  EPW O   H1  H2  EPW O   H1  H2  EPW O   H1  H2  EPW O   H1  H2  EPW 
O   H1  H2  EPW O   H1  H2  EPW O   H1  H2  EPW O   H1  H2  EPW O   H1  H2  EPW 
O   H1  H2  EPW O   H1  H2  EPW O   H1  H2  EPW O   H1  H2  EPW O   H1  H2  EPW 
O   H1  H2  EPW O   H1  H2  EPW O   H1  H2  EPW O   H1  H2  EPW O   H1  H2  EPW 
O   H1  H2  EPW O   H1  H2  EPW O   H1  H2  EPW O   H1  H2  EPW O   H1  H2  EPW 
O   H1  H2  EPW O   H1  H2  EPW O   H1  H2  EPW O   H1  H2  EPW O   H1  H2  EPW 
O   H1  H2  EPW O   H1  H2  EPW O   H1  H2  EPW O   H1  H2  EPW O   H1  H2  EPW 
O   H1  H2  EPW O   H1  H2  EPW O   H1  H2  EPW O   H1  H2  EPW O   H1  H2  EPW 
O   H1  H2  EPW O   H1  H2  EPW O   H1  H2  EPW O   H1  H2  EPW O   H1  H2  EPW 
O   H1  H2  EPW O   H1  H2  EPW O   H1  H2  EPW O   H1  H2  EPW O   H1  H2  EPW 
O   H1  H2  EPW O   H1  H2  EPW O   H1  H2  EPW O   H1  H2  EPW O   H1  H2  EPW 
O   H1  H2  EPW O   H1  H2  EPW O   H1  H2  EPW O   H1  H2  EPW O   H1  H2  EPW 
O   H1  H2  EPW O   H1  H2  EPW O   H1  H2  EPW O   H1  H2  EPW O   H1  H2  EPW 
O   H1  H2  EPW O   H1  H2  EPW O   H1  H2  EPW O   H1  H2  EPW O   H1  H2  EPW 
O   H1  H2  EPW O   H1  H2  EPW O   H1  H2  EPW O   H1  H2  EPW O   H1  H2  EPW 
O   H1  H2  EPW O   H1  H2  EPW O   H1  H2  EPW O   H1  H2  EPW O   H1  H2  EPW 
O   H1  H2  EPW O   H1  H2  EPW O   H1  H2  EPW O   H1  H2  EPW O   H1  H2  EPW 
O   H1  H2  EPW O   H1  H2  EPW O   H1  H2  EPW O   H1  H2  EPW O   H1  H2  EPW 
O   H1  H2  EPW O   H1  H2  EPW O   H1  H2  EPW O   H1  H2  EPW O   H1  H2  EPW 
O   H1  H2  EPW O   H1  H2  EPW O   H1  H2  EPW O   H1  H2  EPW O   H1  H2  EPW 
O   H1  H2  EPW O   H1  H2  EPW O   H1  H2  EPW O   H1  H2  EPW O   H1  H2  EPW 
O   H1  H2  EPW O   H1  H2  EPW O   H1  H2  EPW O   H1  H2  EPW O   H1  H2  EPW 
O   H1  H2  EPW O   H1  H2  EPW O   H1  H2  EPW O   H1  H2  EPW O   H1  H2  EPW 
O   H1  H2  EPW O   H1  H2  EPW O   H1  H2  EPW O   H1  H2  EPW O   H1  H2  EPW 
O   H1  H2  EPW O   H1  H2  EPW O   H1  H2  EPW O   H1  H2  EPW O   H1  H2  EPW 
O   H1  H2  EPW O   H1  H2  EPW O   H1  H2  EPW O   H1  H2  EPW O   H1  H2  EPW 
O   H1  H2  EPW O   H1  H2  EPW O   H1  H2  EPW O   H1  H2  EPW O   H1  H2  EPW 
O   H1  H2  EPW O   H1  H2  EPW O   H1  H2  EPW O   H1  H2  EPW O   H1  H2  EPW 
O   H1  H2  EPW O   H1  H2  EPW O   H1  H2  EPW O   H1  H2  EPW O   H1  H2  EPW 
O   H1  H2  EPW O   H1  H2  EPW O   H1  H2  EPW O   H1  H2  EPW O   H1  H2  EPW 
O   H1  H2  EPW O   H1  H2  EPW O   H1  H2  EPW O   H1  H2  EPW O   H1  H2  EPW 
O   H1  H2  EPW O   H1  H2  EPW O   H1  H2  EPW O   H1  H2  EPW O   H1  H2  EPW 
O   H1  H2  EPW O   H1  H2  EPW O   H1  H2  EPW O   H1  H2  EPW O   H1  H2  EPW 
O   H1  H2  EPW O   H1  H2  EPW O   H1  H2  EPW O   H1  H2  EPW O   H1  H2  EPW 
O   H1  H2  EPW O   H1  H2  EPW O   H1  H2  EPW O   H1  H2  EPW O   H1  H2  EPW 
O   H1  H2  EPW O   H1  H2  EPW O   H1  H2  EPW O   H1  H2  EPW O   H1  H2  EPW 
O   H1  H2  EPW O   H1  H2  EPW O   H1  H2  EPW O   H1  H2  EPW O   H1  H2  EPW 
O   H1  H2  EPW O   H1  H2  EPW O   H1  H2  EPW O   H1  H2  EPW O   H1  H2  EPW 
O   H1  H2  EPW O   H1  H2  EPW O   H1  H2  EPW O   H1  H2  EPW O   H1  H2  EPW 
O   H1  H2  EPW O   H1  H2  EPW O   H1  H2  EPW O   H1  H2  EPW O   H1  H2  EPW 
O   H1  H2  EPW O   H1  H2  EPW O   H1  H2  EPW O   H1  H2  EPW O   H1  H2  EPW 
O   H1  H2  EPW O   H1  H2  EPW O   H1  H2  EPW O   H1  H2  EPW O   H1  H2  EPW 
O   H1  H2  EPW O   H1  H2  EPW O   H1  H2  EPW O   H1  H2  EPW O   H1  H2  EPW 
O   H1  H2  EPW O   H1  H2  EPW O   H1  H2  EPW O   H1  H2  EPW O   H1  H2  EPW 
O   H1  H2  EPW O   H1  H2  EPW O   H1  H2  EPW O   H1  H2  EPW O   H1  H2  EPW 
O   H1  H2  EPW O   H1  H2  EPW O   H1  H2  EPW O   H1  H2  EPW O   H1  H2  EPW 
O   H1  H2  EPW O   H1  H2  EPW O   H1  H2  EPW O   H1  H2  EPW O   H1  H2  EPW 
O   H1  H2  EPW O   H1  H2  EPW O   H1  H2  EPW O   H1  H2  EPW O   H1  H2  EPW 
O   H1  H2  EPW O   H1  H2  EPW O   H1  H2  EPW O   H1  H2  EPW O   H1  H2  EPW 
O   H1  H2  EPW O   H1  H2  EPW O   H1  H2  EPW O   H1  H2  EPW O   H1  H2  EPW 
O   H1  H2  EPW O   H1  H2  EPW O   H1  H2  EPW O   H1  H2  EPW O   H1  H2  EPW 
O   H1  H2  EPW O   H1  H2  EPW O   H1  H2  EPW O   H1  H2  EPW O   H1  H2  EPW 
O   H1  H2  EPW O   H1  H2  EPW O   H1  H2  EPW O   H1  H2  EPW O   H1  H2  EPW 
O   H1  H2  EPW O   H1  H2  EPW O   H1  H2  EPW O   H1  H2  EPW O   H1  H2  EPW 
O   H1  H2  EPW O   H1  H2  EPW O   H1  H2  EPW O   H1  H2  EPW O   H1  H2  EPW 
O   H1  H2  EPW O   H1  H2  EPW O   H1  H2  EPW O   H1  H2  EPW O   H1  H2  EPW 
O   H1  H2  EPW O   H1  H2  EPW O   H1  H2  EPW O   H1  H2  EPW O   H1  H2  EPW 
O   H1  H2  EPW O   H1  H2  EPW O   H1  H2  EPW O   H1  H2  EPW O   H1  H2  EPW 
O   H1  H2  EPW O   H1  H2  EPW O   H1  H2  EPW O   H1  H2  EPW O   H1  H2  EPW 
O   H1  H2  EPW O   H1  H2  EPW O   H1  H2  EPW O   H1  H2  EPW O   H1  H2  EPW 
O   H1  H2  EPW O   H1  H2  EPW O   H1  H2  EPW O   H1  H2  EPW O   H1  H2  EPW 
O   H1  H2  EPW O   H1  H2  EPW O   H1  H2  EPW O   H1  H2  EPW O   H1  H2  EPW 
O   H1  H2  EPW O   H1  H2  EPW O   H1  H2  EPW O   H1  H2  EPW O   H1  H2  EPW 
O   H1  H2  EPW O   H1  H2  EPW O   H1  H2  EPW O   H1  H2  EPW O   H1  H2  EPW 
O   H1  H2  EPW O   H1  H2  EPW O   H1  H2  EPW O   H1  H2  EPW O   H1  H2  EPW 
O   H1  H2  EPW O   H1  H2  EPW O   H1  H2  EPW O   H1  H2  EPW O   H1  H2  EPW 
O   H1  H2  EPW O   H1  H2  EPW O   H1  H2  EPW O   H1  H2  EPW O   H1  H2  EPW 
O   H1  H2  EPW O   H1  H2  EPW O   H1  H2  EPW O   H1  H2  EPW O   H1  H2  EPW 
O   H1  H2  EPW O   H1  H2  EPW O   H1  H2  EPW O   H1  H2  EPW O   H1  H2  EPW 
O   H1  H2  EPW O   H1  H2  EPW O   H1  H2  EPW O   H1  H2  EPW O   H1  H2  EPW 
O   H1  H2  EPW O   H1  H2  EPW O   H1  H2  EPW O   H1  H2  EPW O   H1  H2  EPW 
O   H1  H2  EPW O   H1  H2  EPW O   H1  H2  EPW O   H1  H2  EPW O   H1  H2  EPW 
O   H1  H2  EPW O   H1  H2  EPW O   H1  H2  EPW O   H1  H2  EPW O   H1  H2  EPW 
O   H1  H2  EPW O   H1  H2  EPW O   H1  H2  EPW O   H1  H2  EPW O   H1  H2  EPW 
O   H1  H2  EPW O   H1  H2  EPW O   H1  H2  EPW O   H1  H2  EPW O   H1  H2  EPW 
O   H1  H2  EPW O   H1  H2  EPW O   H1  H2  EPW O   H1  H2  EPW O   H1  H2  EPW 
O   H1  H2  EPW O   H1  H2  EPW O   H1  H2  EPW O   H1  H2  EPW O   H1  H2  EPW 
O   H1  H2  EPW O   H1  H2  EPW O   H1  H2  EPW O   H1  H2  EPW O   H1  H2  EPW 
O   H1  H2  EPW O   H1  H2  EPW O   H1  H2  EPW O   H1  H2  EPW O   H1  H2  EPW 
O   H1  H2  EPW O   H1  H2  EPW O   H1  H2  EPW O   H1  H2  EPW O   H1  H2  EPW 
O   H1  H2  EPW O   H1  H2  EPW O   H1  H2  EPW O   H1  H2  EPW O   H1  H2  EPW 
O   H1  H2  EPW O   H1  H2  EPW O   H1  H2  EPW O   H1  H2  EPW O   H1  H2  EPW 
O   H1  H2  EPW O   H1  H2  EPW O   H1  H2  EPW O   H1  H2  EPW O   H1  H2  EPW 
O   H1  H2  EPW O   H1  H2  EPW O   H1  H2  EPW O   H1  H2  EPW O   H1  H2  EPW 
O   H1  H2  EPW O   H1  H2  EPW O   H1  H2  EPW O   H1  H2  EPW O   H1  H2  EPW 
O   H1  H2  EPW O   H1  H2  EPW O   H1  H2  EPW O   H1  H2  EPW O   H1  H2  EPW 
O   H1  H2  EPW O   H1  H2  EPW O   H1  H2  EPW O   H1  H2  EPW O   H1  H2  EPW 
O   H1  H2  EPW O   H1  H2  EPW O   H1  H2  EPW O   H1  H2  EPW O   H1  H2  EPW 
O   H1  H2  EPW O   H1  H2  EPW O   H1  H2  EPW O   H1  H2  EPW O   H1  H2  EPW 
O   H1  H2  EPW O   H1  H2  EPW O   H1  H2  EPW O   H1  H2  EPW O   H1  H2  EPW 
O   H1  H2  EPW O   H1  H2  EPW O   H1  H2  EPW O   H1  H2  EPW O   H1  H2  EPW 
O   H1  H2  EPW O   H1  H2  EPW O   H1  H2  EPW O   H1  H2  EPW O   H1  H2  EPW 
O   H1  H2  EPW O   H1  H2  EPW O   H1  H2  EPW O   H1  H2  EPW O   H1  H2  EPW 
O   H1  H2  EPW O   H1  H2  EPW O   H1  H2  EPW O   H1  H2  EPW O   H1  H2  EPW 
O   H1  H2  EPW O   H1  H2  EPW O   H1  H2  EPW O   H1  H2  EPW O   H1  H2  EPW 
O   H1  H2  EPW O   H1  H2  EPW O   H1  H2  EPW O   H1  H2  EPW O   H1  H2  EPW 
O   H1  H2  EPW O   H1  H2  EPW O   H1  H2  EPW O   H1  H2  EPW O   H1  H2  EPW 
O   H1  H2  EPW O   H1  H2  EPW O   H1  H2  EPW O   H1  H2  EPW O   H1  H2  EPW 
O   H1  H2  EPW O   H1  H2  EPW O   H1  H2  EPW O   H1  H2  EPW O   H1  H2  EPW 
O   H1  H2  EPW O   H1  H2  EPW O   H1  H2  EPW O   H1  H2  EPW O   H1  H2  EPW 
O   H1  H2  EPW O   H1  H2  EPW O   H1  H2  EPW O   H1  H2  EPW O   H1  H2  EPW 
O   H1  H2  EPW O   H1  H2  EPW O   H1  H2  EPW O   H1  H2  EPW O   H1  H2  EPW 
O   H1  H2  EPW O   H1  H2  EPW O   H1  H2  EPW O   H1  H2  EPW O   H1  H2  EPW 
O   H1  H2  EPW O   H1  H2  EPW O   H1  H2  EPW O   H1  H2  EPW O   H1  H2  EPW 
O   H1  H2  EPW O   H1  H2  EPW O   H1  H2  EPW O   H1  H2  EPW O   H1  H2  EPW 
O   H1  H2  EPW O   H1  H2  EPW O   H1  H2  EPW O   H1  H2  EPW O   H1  H2  EPW 
O   H1  H2  EPW O   H1  H2  EPW O   H1  H2  EPW O   H1  H2  EPW O   H1  H2  EPW 
O   H1  H2  EPW O   H1  H2  EPW O   H1  H2  EPW O   H1  H2  EPW O   H1  H2  EPW 
O   H1  H2  EPW O   H1  H2  EPW O   H1  H2  EPW O   H1  H2  EPW O   H1  H2  EPW 
O   H1  H2  EPW O   H1  H2  EPW O   H1  H2  EPW O   H1  H2  EPW O   H1  H2  EPW 
O   H1  H2  EPW O   H1  H2  EPW O   H1  H2  EPW O   H1  H2  EPW O   H1  H2  EPW 
O   H1  H2  EPW O   H1  H2  EPW O   H1  H2  EPW O   H1  H2  EPW O   H1  H2  EPW 
O   H1  H2  EPW O   H1  H2  EPW O   H1  H2  EPW O   H1  H2  EPW O   H1  H2  EPW 
O   H1  H2  EPW O   H1  H2  EPW O   H1  H2  EPW O   H1  H2  EPW O   H1  H2  EPW 
O   H1  H2  EPW O   H1  H2  EPW O   H1  H2  EPW O   H1  H2  EPW O   H1  H2  EPW 
O   H1  H2  EPW O   H1  H2  EPW O   H1  H2  EPW O   H1  H2  EPW O   H1  H2  EPW 
O   H1  H2  EPW O   H1  H2  EPW O   H1  H2  EPW O   H1  H2  EPW O   H1  H2  EPW 
O   H1  H2  EPW O   H1  H2  EPW O   H1  H2  EPW O   H1  H2  EPW O   H1  H2  EPW 
O   H1  H2  EPW O   H1  H2  EPW O   H1  H2  EPW O   H1  H2  EPW O   H1  H2  EPW 
O   H1  H2  EPW O   H1  H2  EPW O   H1  H2  EPW O   H1  H2  EPW O   H1  H2  EPW 
O   H1  H2  EPW O   H1  H2  EPW O   H1  H2  EPW O   H1  H2  EPW O   H1  H2  EPW 
O   H1  H2  EPW O   H1  H2  EPW O   H1  H2  EPW O   H1  H2  EPW O   H1  H2  EPW 
O   H1  H2  EPW O   H1  H2  EPW O   H1  H2  EPW O   H1  H2  EPW O   H1  H2  EPW 
O   H1  H2  EPW O   H1  H2  EPW O   H1  H2  EPW O   H1  H2  EPW O   H1  H2  EPW 
O   H1  H2  EPW O   H1  H2  EPW O   H1  H2  EPW O   H1  H2  EPW O   H1  H2  EPW 
O   H1  H2  EPW O   H1  H2  EPW O   H1  H2  EPW O   H1  H2  EPW O   H1  H2  EPW 
O   H1  H2  EPW O   H1  H2  EPW O   H1  H2  EPW O   H1  H2  EPW O   H1  H2  EPW 
O   H1  H2  EPW O   H1  H2  EPW O   H1  H2  EPW O   H1  H2  EPW O   H1  H2  EPW 
O   H1  H2  EPW O   H1  H2  EPW O   H1  H2  EPW O   H1  H2  EPW O   H1  H2  EPW 
O   H1  H2  EPW O   H1  H2  EPW O   H1  H2  EPW O   H1  H2  EPW O   H1  H2  EPW 
O   H1  H2  EPW O   H1  H2  EPW O   H1  H2  EPW O   H1  H2  EPW O   H1  H2  EPW 
O   H1  H2  EPW O   H1  H2  EPW O   H1  H2  EPW O   H1  H2  EPW O   H1  H2  EPW 
O   H1  H2  EPW O   H1  H2  EPW O   H1  H2  EPW O   H1  H2  EPW O   H1  H2  EPW 
O   H1  H2  EPW O   H1  H2  EPW O   H1  H2  EPW O   H1  H2  EPW O   H1  H2  EPW 
O   H1  H2  EPW O   H1  H2  EPW O   H1  H2  EPW O   H1  H2  EPW O   H1  H2  EPW 
O   H1  H2  EPW O   H1  H2  EPW O   H1  H2  EPW O   H1  H2  EPW O   H1  H2  EPW 
O   H1  H2  EPW O   H1  H2  EPW O   H1  H2  EPW O   H1  H2  EPW O   H1  H2  EPW 
O   H1  H2  EPW O   H1  H2  EPW O   H1  H2  EPW O   H1  H2  EPW O   H1  H2  EPW 
O   H1  H2  EPW O   H1  H2  EPW O   H1  H2  EPW O   H1  H2  EPW O   H1  H2  EPW 
O   H1  H2  EPW O   H1  H2  EPW O   H1  H2  EPW O   H1  H2  EPW O   H1  H2  EPW 
O   H1  H2  EPW O   H1  H2  EPW O   H1  H2  EPW O   H1  H2  EPW O   H1  H2  EPW 
O   H1  H2  EPW O   H1  H2  EPW O   H1  H2  EPW O   H1  H2  EPW O   H1  H2  EPW 
O   H1  H2  EPW O   H1  H2  EPW O   H1  H2  EPW O   H1  H2  EPW O   H1  H2  EPW 
O   H1  H2  EPW O   H1  H2  EPW O   H1  H2  EPW O   H1  H2  EPW O   H1  H2  EPW 
O   H1  H2  EPW O   H1  H2  EPW O   H1  H2  EPW O   H1  H2  EPW O   H1  H2  EPW 
O   H1  H2  EPW O   H1  H2  EPW O   H1  H2  EPW O   H1  H2  EPW O   H1  H2  EPW 
O   H1  H2  EPW O   H1  H2  EPW O   H1  H2  EPW O   H1  H2  EPW O   H1  H2  EPW 
O   H1  H2  EPW O   H1  H2  EPW O   H1  H2  EPW O   H1  H2  EPW O   H1  H2  EPW 
O   H1  H2  EPW O   H1  H2  EPW O   H1  H2  EPW O   H1  H2  EPW O   H1  H2  EPW 
O   H1  H2  EPW O   H1  H2  EPW O   H1  H2  EPW O   H1  H2  EPW O   H1  H2  EPW 
O   H1  H2  EPW O   H1  H2  EPW O   H1  H2  EPW O   H1  H2  EPW O   H1  H2  EPW 
O   H1  H2  EPW O   H1  H2  EPW O   H1  H2  EPW O   H1  H2  EPW O   H1  H2  EPW 
O   H1  H2  EPW O   H1  H2  EPW O   H1  H2  EPW O   H1  H2  EPW O   H1  H2  EPW 
O   H1  H2  EPW O   H1  H2  EPW O   H1  H2  EPW O   H1  H2  EPW O   H1  H2  EPW 
O   H1  H2  EPW O   H1  H2  EPW O   H1  H2  EPW O   H1  H2  EPW O   H1  H2  EPW 
O   H1  H2  EPW O   H1  H2  EPW O   H1  H2  EPW O   H1  H2  EPW O   H1  H2  EPW 
O   H1  H2  EPW O   H1  H2  EPW O   H1  H2  EPW O   H1  H2  EPW O   H1  H2  EPW 
O   H1  H2  EPW O   H1  H2  EPW O   H1  H2  EPW O   H1  H2  EPW O   H1  H2  EPW 
O   H1  H2  EPW O   H1  H2  EPW O   H1  H2  EPW O   H1  H2  EPW O   H1  H2  EPW 
O   H1  H2  EPW O   H1  H2  EPW O   H1  H2  EPW O   H1  H2  EPW O   H1  H2  EPW 
O   H1  H2  EPW O   H1  H2  EPW O   H1  H2  EPW O   H1  H2  EPW O   H1  H2  EPW 
O   H1  H2  EPW O   H1  H2  EPW O   H1  H2  EPW O   H1  H2  EPW O   H1  H2  EPW 
O   H1  H2  EPW O   H1  H2  EPW O   H1  H2  EPW O   H1  H2  EPW O   H1  H2  EPW 
O   H1  H2  EPW O   H1  H2  EPW O   H1  H2  EPW O   H1  H2  EPW O   H1  H2  EPW 
O   H1  H2  EPW O   H1  H2  EPW O   H1  H2  EPW O   H1  H2  EPW O   H1  H2  EPW 
O   H1  H2  EPW O   H1  H2  EPW O   H1  H2  EPW O   H1  H2  EPW O   H1  H2  EPW 
O   H1  H2  EPW O   H1  H2  EPW O   H1  H2  EPW O   H1  H2  EPW O   H1  H2  EPW 
O   H1  H2  EPW O   H1  H2  EPW O   H1  H2  EPW O   H1  H2  EPW O   H1  H2  EPW 
O   H1  H2  EPW O   H1  H2  EPW O   H1  H2  EPW O   H1  H2  EPW O   H1  H2  EPW 
O   H1  H2  EPW O   H1  H2  EPW O   H1  H2  EPW O   H1  H2  EPW O   H1  H2  EPW 
O   H1  H2  EPW O   H1  H2  EPW O   H1  H2  EPW O   H1  H2  EPW O   H1  H2  EPW 
O   H1  H2  EPW O   H1  H2  EPW O   H1  H2  EPW O   H1  H2  EPW O   H1  H2  EPW 
O   H1  H2  EPW O   H1  H2  EPW O   H1  H2  EPW O   H1  H2  EPW O   H1  H2  EPW 
O   H1  H2  EPW O   H1  H2  EPW O   H1  H2  EPW O   H1  H2  EPW O   H1  H2  EPW 
O   H1  H2  EPW O   H1  H2  EPW O   H1  H2  EPW O   H1  H2  EPW O   H1  H2  EPW 
O   H1  H2  EPW O   H1  H2  EPW O   H1  H2  EPW O   H1  H2  EPW O   H1  H2  EPW 
O   H1  H2  EPW O   H1  H2  EPW O   H1  H2  EPW O   H1  H2  EPW O   H1  H2  EPW 
O   H1  H2  EPW O   H1  H2  EPW O   H1  H2  EPW O   H1  H2  EPW O   H1  H2  EPW 
O   H1  H2  EPW O   H1  H2  EPW O   H1  H2  EPW O   H1  H2  EPW O   H1  H2  EPW 
O   H1  H2  EPW O   H1  H2  EPW O   H1  H2  EPW O   H1  H2  EPW O   H1  H2  EPW 
O   H1  H2  EPW O   H1  H2  EPW O   H1  H2  EPW O   H1  H2  EPW O   H1  H2  EPW 
O   H1  H2  EPW O   H1  H2  EPW O   H1  H2  EPW O   H1  H2  EPW O   H1  H2  EPW 
O   H1  H2  EPW O   H1  H2  EPW O   H1  H2  EPW O   H1  H2  EPW O   H1  H2  EPW 
O   H1  H2  EPW O   H1  H2  EPW O   H1  H2  EPW O   H1  H2  EPW O   H1  H2  EPW 
O   H1  H2  EPW O   H1  H2  EPW O   H1  H2  EPW O   H1  H2  EPW O   H1  H2  EPW 
O   H1  H2  EPW O   H1  H2  EPW O   H1  H2  EPW O   H1  H2  EPW O   H1  H2  EPW 
O   H1  H2  EPW O   H1  H2  EPW O   H1  H2  EPW O   H1  H2  EPW O   H1  H2  EPW 
O   H1  H2  EPW O   H1  H2  EPW O   H1  H2  EPW O   H1  H2  EPW O   H1  H2  EPW 
O   H1  H2  EPW O   H1  H2  EPW O   H1  H2  EPW O   H1  H2  EPW O   H1  H2  EPW 
O   H1  H2  EPW O   H1  H2  EPW O   H1  H2  EPW O   H1  H2  EPW O   H1  H2  EPW 
O   H1  H2  EPW O   H1  H2  EPW O   H1  H2  EPW O   H1  H2  EPW O   H1  H2  EPW 
O   H1  H2  EPW O   H1  H2  EPW O   H1  H2  EPW O   H1  H2  EPW O   H1  H2  EPW 
O   H1  H2  EPW O   H1  H2  EPW O   H1  H2  EPW O   H1  H2  EPW O   H1  H2  EPW 
O   H1  H2  EPW O   H1  H2  EPW O   H1  H2  EPW O   H1  H2  EPW O   H1  H2  EPW 
O   H1  H2  EPW O   H1  H2  EPW O   H1  H2  EPW O   H1  H2  EPW O   H1  H2  EPW 
O   H1  H2  EPW O   H1  H2  EPW O   H1  H2  EPW O   H1  H2  EPW O   H1  H2  EPW 
O   H1  H2  EPW O   H1  H2  EPW O   H1  H2  EPW O   H1  H2  EPW O   H1  H2  EPW 
O   H1  H2  EPW O   H1  H2  EPW O   H1  H2  EPW O   H1  H2  EPW O   H1  H2  EPW 
O   H1  H2  EPW O   H1  H2  EPW O   H1  H2  EPW O   H1  H2  EPW O   H1  H2  EPW 
O   H1  H2  EPW O   H1  H2  EPW O   H1  H2  EPW O   H1  H2  EPW O   H1  H2  EPW 
O   H1  H2  EPW O   H1  H2  EPW O   H1  H2  EPW O   H1  H2  EPW O   H1  H2  EPW 
O   H1  H2  EPW O   H1  H2  EPW O   H1  H2  EPW O   H1  H2  EPW O   H1  H2  EPW 
O   H1  H2  EPW O   H1  H2  EPW O   H1  H2  EPW O   H1  H2  EPW O   H1  H2  EPW 
O   H1  H2  EPW O   H1  H2  EPW O   H1  H2  EPW O   H1  H2  EPW O   H1  H2  EPW 
O   H1  H2  EPW O   H1  H2  EPW O   H1  H2  EPW O   H1  H2  EPW O   H1  H2  EPW 
O   H1  H2  EPW O   H1  H2  EPW O   H1  H2  EPW O   H1  H2  EPW O   H1  H2  EPW 
O   H1  H2  EPW O   H1  H2  EPW O   H1  H2  EPW O   H1  H2  EPW O   H1  H2  EPW 
O   H1  H2  EPW O   H1  H2  EPW O   H1  H2  EPW O   H1  H2  EPW O   H1  H2  EPW 
O   H1  H2  EPW O   H1  H2  EPW O   H1  H2  EPW O   H1  H2  EPW O   H1  H2  EPW 
O   H1  H2  EPW O   H1  H2  EPW O   H1  H2  EPW O   H1  H2  EPW O   H1  H2  EPW 
O   H1  H2  EPW O   H1  H2  EPW O   H1  H2  EPW O   H1  H2  EPW O   H1  H2  EPW 
O   H1  H2  EPW O   H1  H2  EPW O   H1  H2  EPW O   H1  H2  EPW O   H1  H2  EPW 
O   H1  H2  EPW O   H1  H2  EPW O   H1  H2  EPW O   H1  H2  EPW O   H1  H2  EPW 
O   H1  H2  EPW O   H1  H2  EPW O   H1  H2  EPW O   H1  H2  EPW O   H1  H2  EPW 
O   H1  H2  EPW O   H1  H2  EPW O   H1  H2  EPW O   H1  H2  EPW O   H1  H2  EPW 
O   H1  H2  EPW O   H1  H2  EPW O   H1  H2  EPW O   H1  H2  EPW O   H1  H2  EPW 
O   H1  H2  EPW O   H1  H2  EPW O   H1  H2  EPW O   H1  H2  EPW O   H1  H2  EPW 
O   H1  H2  EPW O   H1  H2  EPW O   H1  H2  EPW O   H1  H2  EPW O   H1  H2  EPW 
O   H1  H2  EPW O   H1  H2  EPW O   H1  H2  EPW O   H1  H2  EPW O   H1  H2  EPW 
O   H1  H2  EPW O   H1  H2  EPW O   H1  H2  EPW O   H1  H2  EPW O   H1  H2  EPW 
O   H1  H2  EPW O   H1  H2  EPW O   H1  H2  EPW O   H1  H2  EPW O   H1  H2  EPW 
O   H1  H2  EPW O   H1  H2  EPW O   H1  H2  EPW O   H1  H2  EPW O   H1  H2  EPW 
O   H1  H2  EPW O   H1  H2  EPW O   H1  H2  EPW O   H1  H2  EPW O   H1  H2  EPW 
O   H1  H2  EPW O   H1  H2  EPW O   H1  H2  EPW O   H1  H2  EPW O   H1  H2  EPW 
O   H1  H2  EPW O   H1  H2  EPW O   H1  H2  EPW O   H1  H2  EPW O   H1  H2  EPW 
O   H1  H2  EPW O   H1  H2  EPW O   H1  H2  EPW O   H1  H2  EPW O   H1  H2  EPW 
O   H1  H2  EPW O   H1  H2  EPW O   H1  H2  EPW O   H1  H2  EPW O   H1  H2  EPW 
O   H1  H2  EPW O   H1  H2  EPW O   H1  H2  EPW O   H1  H2  EPW O   H1  H2  EPW 
O   H1  H2  EPW O   H1  H2  EPW O   H1  H2  EPW O   H1  H2  EPW O   H1  H2  EPW 
O   H1  H2  EPW O   H1  H2  EPW O   H1  H2  EPW O   H1  H2  EPW O   H1  H2  EPW 
O   H1  H2  EPW O   H1  H2  EPW O   H1  H2  EPW O   H1  H2  EPW O   H1  H2  EPW 
O   H1  H2  EPW O   H1  H2  EPW O   H1  H2  EPW O   H1  H2  EPW O   H1  H2  EPW 
O   H1  H2  EPW O   H1  H2  EPW O   H1  H2  EPW O   H1  H2  EPW O   H1  H2  EPW 
O   H1  H2  EPW O   H1  H2  EPW O   H1  H2  EPW O   H1  H2  EPW O   H1  H2  EPW 
O   H1  H2  EPW O   H1  H2  EPW O   H1  H2  EPW O   H1  H2  EPW O   H1  H2  EPW 
O   H1  H2  EPW O   H1  H2  EPW O   H1  H2  EPW O   H1  H2  EPW O   H1  H2  EPW 
O   H1  H2  EPW O   H1  H2  EPW O   H1  H2  EPW O   H1  H2  EPW O   H1  H2  EPW 
O   H1  H2  EPW O   H1  H2  EPW O   H1  H2  EPW O   H1  H2  EPW O   H1  H2  EPW 
O   H1  H2  EPW O   H1  H2  EPW O   H1  H2  EPW O   H1  H2  EPW O   H1  H2  EPW 
O   H1  H2  EPW O   H1  H2  EPW O   H1  H2  EPW O   H1  H2  EPW O   H1  H2  EPW 
O   H1  H2  EPW O   H1  H2  EPW O   H1  H2  EPW O   H1  H2  EPW O   H1  H2  EPW 
O   H1  H2  EPW O   H1  H2  EPW O   H1  H2  EPW O   H1  H2  EPW O   H1  H2  EPW 
O   H1  H2  EPW O   H1  H2  EPW O   H1  H2  EPW O   H1  H2  EPW O   H1  H2  EPW 
O   H1  H2  EPW O   H1  H2  EPW O   H1  H2  EPW O   H1  H2  EPW O   H1  H2  EPW 
O   H1  H2  EPW O   H1  H2  EPW O   H1  H2  EPW O   H1  H2  EPW O   H1  H2  EPW 
O   H1  H2  EPW O   H1  H2  EPW O   H1  H2  EPW O   H1  H2  EPW O   H1  H2  EPW 
O   H1  H2  EPW O   H1  H2  EPW O   H1  H2  EPW O   H1  H2  EPW O   H1  H2  EPW 
O   H1  H2  EPW O   H1  H2  EPW O   H1  H2  EPW O   H1  H2  EPW O   H1  H2  EPW 
O   H1  H2  EPW O   H1  H2  EPW O   H1  H2  EPW O   H1  H2  EPW O   H1  H2  EPW 
O   H1  H2  EPW O   H1  H2  EPW O   H1  H2  EPW O   H1  H2  EPW O   H1  H2  EPW 
O   H1  H2  EPW O   H1  H2  EPW O   H1  H2  EPW O   H1  H2  EPW O   H1  H2  EPW 
O   H1  H2  EPW O   H1  H2  EPW O   H1  H2  EPW O   H1  H2  EPW O   H1  H2  EPW 
O   H1  H2  EPW O   H1  H2  EPW O   H1  H2  EPW O   H1  H2  EPW O   H1  H2  EPW 
O   H1  H2  EPW O   H1  H2  EPW O   H1  H2  EPW O   H1  H2  EPW O   H1  H2  EPW 
O   H1  H2  EPW O   H1  H2  EPW O   H1  H2  EPW O   H1  H2  EPW O   H1  H2  EPW 
O   H1  H2  EPW O   H1  H2  EPW O   H1  H2  EPW O   H1  H2  EPW O   H1  H2  EPW 
O   H1  H2  EPW O   H1  H2  EPW O   H1  H2  EPW O   H1  H2  EPW O   H1  H2  EPW 
O   H1  H2  EPW O   H1  H2  EPW O   H1  H2  EPW O   H1  H2  EPW O   H1  H2  EPW 
O   H1  H2  EPW O   H1  H2  EPW O   H1  H2  EPW O   H1  H2  EPW O   H1  H2  EPW 
O   H1  H2  EPW O   H1  H2  EPW O   H1  H2  EPW O   H1  H2  EPW O   H1  H2  EPW 
O   H1  H2  EPW O   H1  H2  EPW O   H1  H2  EPW O   H1  H2  EPW O   H1  H2  EPW 
O   H1  H2  EPW O   H1  H2  EPW O   H1  H2  EPW O   H1  H2  EPW O   H1  H2  EPW 
O   H1  H2  EPW O   H1  H2  EPW O   H1  H2  EPW O   H1  H2  EPW O   H1  H2  EPW 
O   H1  H2  EPW O   H1  H2  EPW O   H1  H2  EPW O   H1  H2  EPW O   H1  H2  EPW 
O   H1  H2  EPW O   H1  H2  EPW O   H1  H2  EPW O   H1  H2  EPW O   H1  H2  EPW 
O   H1  H2  EPW O   H1  H2  EPW O   H1  H2  EPW O   H1  H2  EPW O   H1  H2  EPW 
O   H1  H2  EPW O   H1  H2  EPW O   H1  H2  EPW O   H1  H2  EPW O   H1  H2  EPW 
O   H1  H2  EPW O   H1  H2  EPW O   H1  H2  EPW O   H1  H2  EPW O   H1  H2  EPW 
O   H1  H2  EPW O   H1  H2  EPW O   H1  H2  EPW O   H1  H2  EPW O   H1  H2  EPW 
O   H1  H2  EPW O   H1  H2  EPW O   H1  H2  EPW O   H1  H2  EPW O   H1  H2  EPW 
O   H1  H2  EPW O   H1  H2  EPW O   H1  H2  EPW O   H1  H2  EPW O   H1  H2  EPW 
O   H1  H2  EPW O   H1  H2  EPW O   H1  H2  EPW O   H1  H2  EPW O   H1  H2  EPW 
O   H1  H2  EPW O   H1  H2  EPW O   H1  H2  EPW O   H1  H2  EPW O   H1  H2  EPW 
O   H1  H2  EPW O   H1  H2  EPW O   H1  H2  EPW O   H1  H2  EPW O   H1  H2  EPW 
O   H1  H2  EPW O   H1  H2  EPW O   H1  H2  EPW O   H1  H2  EPW O   H1  H2  EPW 
O   H1  H2  EPW O   H1  H2  EPW O   H1  H2  EPW O   H1  H2  EPW O   H1  H2  EPW 
O   H1  H2  EPW O   H1  H2  EPW O   H1  H2  EPW O   H1  H2  EPW O   H1  H2  EPW 
O   H1  H2  EPW O   H1  H2  EPW O   H1  H2  EPW O   H1  H2  EPW O   H1  H2  EPW 
O   H1  H2  EPW O   H1  H2  EPW O   H1  H2  EPW O   H1  H2  EPW O   H1  H2  EPW 
O   H1  H2  EPW O   H1  H2  EPW O   H1  H2  EPW O   H1  H2  EPW O   H1  H2  EPW 
O   H1  H2  EPW O   H1  H2  EPW O   H1  H2  EPW O   H1  H2  EPW O   H1  H2  EPW 
O   H1  H2  EPW O   H1  H2  EPW O   H1  H2  EPW O   H1  H2  EPW O   H1  H2  EPW 
O   H1  H2  EPW O   H1  H2  EPW O   H1  H2  EPW O   H1  H2  EPW O   H1  H2  EPW 
O   H1  H2  EPW O   H1  H2  EPW O   H1  H2  EPW O   H1  H2  EPW O   H1  H2  EPW 
O   H1  H2  EPW O   H1  H2  EPW O   H1  H2  EPW O   H1  H2  EPW O   H1  H2  EPW 
O   H1  H2  EPW O   H1  H2  EPW O   H1  H2  EPW O   H1  H2  EPW O   H1  H2  EPW 
O   H1  H2  EPW O   H1  H2  EPW O   H1  H2  EPW O   H1  H2  EPW O   H1  H2  EPW 
O   H1  H2  EPW O   H1  H2  EPW O   H1  H2  EPW O   H1  H2  EPW O   H1  H2  EPW 
O   H1  H2  EPW O   H1  H2  EPW O   H1  H2  EPW O   H1  H2  EPW O   H1  H2  EPW 
O   H1  H2  EPW O   H1  H2  EPW O   H1  H2  EPW O   H1  H2  EPW O   H1  H2  EPW 
O   H1  H2  EPW O   H1  H2  EPW O   H1  H2  EPW O   H1  H2  EPW O   H1  H2  EPW 
O   H1  H2  EPW O   H1  H2  EPW O   H1  H2  EPW O   H1  H2  EPW O   H1  H2  EPW 
O   H1  H2  EPW O   H1  H2  EPW O   H1  H2  EPW O   H1  H2  EPW O   H1  H2  EPW 
O   H1  H2  EPW O   H1  H2  EPW O   H1  H2  EPW O   H1  H2  EPW O   H1  H2  EPW 
O   H1  H2  EPW O   H1  H2  EPW O   H1  H2  EPW O   H1  H2  EPW O   H1  H2  EPW 
O   H1  H2  EPW O   H1  H2  EPW O   H1  H2  EPW O   H1  H2  EPW O   H1  H2  EPW 
O   H1  H2  EPW O   H1  H2  EPW O   H1  H2  EPW O   H1  H2  EPW O   H1  H2  EPW 
O   H1  H2  EPW O   H1  H2  EPW O   H1  H2  EPW O   H1  H2  EPW O   H1  H2  EPW 
O   H1  H2  EPW O   H1  H2  EPW O   H1  H2  EPW O   H1  H2  EPW O   H1  H2  EPW 
O   H1  H2  EPW O   H1  H2  EPW O   H1  H2  EPW O   H1  H2  EPW O   H1  H2  EPW 
O   H1  H2  EPW O   H1  H2  EPW O   H1  H2  EPW O   H1  H2  EPW O   H1  H2  EPW 
O   H1  H2  EPW O   H1  H2  EPW O   H1  H2  EPW O   H1  H2  EPW O   H1  H2  EPW 
O   H1  H2  EPW O   H1  H2  EPW O   H1  H2  EPW O   H1  H2  EPW O   H1  H2  EPW 
O   H1  H2  EPW O   H1  H2  EPW O   H1  H2  EPW O   H1  H2  EPW O   H1  H2  EPW 
O   H1  H2  EPW O   H1  H2  EPW O   H1  H2  EPW O   H1  H2  EPW O   H1  H2  EPW 
O   H1  H2  EPW O   H1  H2  EPW O   H1  H2  EPW O   H1  H2  EPW O   H1  H2  EPW 
O   H1  H2  EPW O   H1  H2  EPW O   H1  H2  EPW O   H1  H2  EPW O   H1  H2  EPW 
O   H1  H2  EPW O   H1  H2  EPW O   H1  H2  EPW O   H1  H2  EPW O   H1  H2  EPW 
O   H1  H2  EPW O   H1  H2  EPW O   H1  H2  EPW O   H1  H2  EPW O   H1  H2  EPW 
O   H1  H2  EPW O   H1  H2  EPW O   H1  H2  EPW O   H1  H2  EPW O   H1  H2  EPW 
O   H1  H2  EPW O   H1  H2  EPW O   H1  H2  EPW O   H1  H2  EPW O   H1  H2  EPW 
O   H1  H2  EPW O   H1  H2  EPW O   H1  H2  EPW O   H1  H2  EPW O   H1  H2  EPW 
O   H1  H2  EPW O   H1  H2  EPW O   H1  H2  EPW O   H1  H2  EPW O   H1  H2  EPW 
O   H1  H2  EPW O   H1  H2  EPW O   H1  H2  EPW O   H1  H2  EPW O   H1  H2  EPW 
O   H1  H2  EPW O   H1  H2  EPW O   H1  H2  EPW O   H1  H2  EPW O   H1  H2  EPW 
O   H1  H2  EPW O   H1  H2  EPW O   H1  H2  EPW O   H1  H2  EPW O   H1  H2  EPW 
O   H1  H2  EPW O   H1  H2  EPW O   H1  H2  EPW O   H1  H2  EPW O   H1  H2  EPW 
O   H1  H2  EPW O   H1  H2  EPW O   H1  H2  EPW O   H1  H2  EPW O   H1  H2  EPW 
O   H1  H2  EPW O   H1  H2  EPW O   H1  H2  EPW O   H1  H2  EPW O   H1  H2  EPW 
O   H1  H2  EPW O   H1  H2  EPW O   H1  H2  EPW O   H1  H2  EPW O   H1  H2  EPW 
O   H1  H2  EPW O   H1  H2  EPW O   H1  H2  EPW O   H1  H2  EPW O   H1  H2  EPW 
O   H1  H2  EPW O   H1  H2  EPW O   H1  H2  EPW O   H1  H2  EPW O   H1  H2  EPW 
O   H1  H2  EPW O   H1  H2  EPW O   H1  H2  EPW O   H1  H2  EPW O   H1  H2  EPW 
O   H1  H2  EPW O   H1  H2  EPW O   H1  H2  EPW O   H1  H2  EPW O   H1  H2  EPW 
O   H1  H2  EPW O   H1  H2  EPW O   H1  H2  EPW O   H1  H2  EPW O   H1  H2  EPW 
O   H1  H2  EPW O   H1  H2  EPW O   H1  H2  EPW O   H1  H2  EPW O   H1  H2  EPW 
O   H1  H2  EPW O   H1  H2  EPW O   H1  H2  EPW O   H1  H2  EPW O   H1  H2  EPW 
O   H1  H2  EPW O   H1  H2  EPW O   H1  H2  EPW O   H1  H2  EPW O   H1  H2  EPW 
O   H1  H2  EPW O   H1  H2  EPW O   H1  H2  EPW O   H1  H2  EPW O   H1  H2  EPW 
O   H1  H2  EPW O   H1  H2  EPW O   H1  H2  EPW O   H1  H2  EPW O   H1  H2  EPW 
O   H1  H2  EPW O   H1  H2  EPW O   H1  H2  EPW O   H1  H2  EPW O   H1  H2  EPW 
O   H1  H2  EPW O   H1  H2  EPW O   H1  H2  EPW O   H1  H2  EPW O   H1  H2  EPW 
O   H1  H2  EPW O   H1  H2  EPW O   H1  H2  EPW O   H1  H2  EPW O   H1  H2  EPW 
O   H1  H2  EPW O   H1  H2  EPW O   H1  H2  EPW O   H1  H2  EPW O   H1  H2  EPW 
O   H1  H2  EPW O   H1  H2  EPW O   H1  H2  EPW O   H1  H2  EPW O   H1  H2  EPW 
O   H1  H2  EPW O   H1  H2  EPW O   H1  H2  EPW O   H1  H2  EPW O   H1  H2  EPW 
O   H1  H2  EPW O   H1  H2  EPW O   H1  H2  EPW O   H1  H2  EPW O   H1  H2  EPW 
O   H1  H2  EPW O   H1  H2  EPW O   H1  H2  EPW O   H1  H2  EPW O   H1  H2  EPW 
O   H1  H2  EPW O   H1  H2  EPW O   H1  H2  EPW O   H1  H2  EPW O   H1  H2  EPW 
O   H1  H2  EPW O   H1  H2  EPW O   H1  H2  EPW O   H1  H2  EPW O   H1  H2  EPW 
O   H1  H2  EPW O   H1  H2  EPW O   H1  H2  EPW O   H1  H2  EPW O   H1  H2  EPW 
O   H1  H2  EPW O   H1  H2  EPW O   H1  H2  EPW O   H1  H2  EPW O   H1  H2  EPW 
O   H1  H2  EPW O   H1  H2  EPW O   H1  H2  EPW O   H1  H2  EPW O   H1  H2  EPW 
O   H1  H2  EPW O   H1  H2  EPW O   H1  H2  EPW O   H1  H2  EPW O   H1  H2  EPW 
O   H1  H2  EPW O   H1  H2  EPW O   H1  H2  EPW O   H1  H2  EPW O   H1  H2  EPW 
O   H1  H2  EPW O   H1  H2  EPW O   H1  H2  EPW O   H1  H2  EPW O   H1  H2  EPW 
O   H1  H2  EPW O   H1  H2  EPW O   H1  H2  EPW O   H1  H2  EPW O   H1  H2  EPW 
O   H1  H2  EPW O   H1  H2  EPW O   H1  H2  EPW O   H1  H2  EPW O   H1  H2  EPW 
O   H1  H2  EPW O   H1  H2  EPW O   H1  H2  EPW O   H1  H2  EPW O   H1  H2  EPW 
O   H1  H2  EPW O   H1  H2  EPW O   H1  H2  EPW O   H1  H2  EPW O   H1  H2  EPW 
O   H1  H2  EPW O   H1  H2  EPW O   H1  H2  EPW O   H1  H2  EPW O   H1  H2  EPW 
O   H1  H2  EPW O   H1  H2  EPW O   H1  H2  EPW O   H1  H2  EPW O   H1  H2  EPW 
O   H1  H2  EPW O   H1  H2  EPW O   H1  H2  EPW O   H1  H2  EPW O   H1  H2  EPW 
O   H1  H2  EPW O   H1  H2  EPW O   H1  H2  EPW O   H1  H2  EPW O   H1  H2  EPW 
O   H1  H2  EPW O   H1  H2  EPW O   H1  H2  EPW O   H1  H2  EPW O   H1  H2  EPW 
O   H1  H2  EPW O   H1  H2  EPW O   H1  H2  EPW O   H1  H2  EPW O   H1  H2  EPW 
O   H1  H2  EPW O   H1  H2  EPW O   H1  H2  EPW O   H1  H2  EPW O   H1  H2  EPW 
O   H1  H2  EPW O   H1  H2  EPW O   H1  H2  EPW O   H1  H2  EPW O   H1  H2  EPW 
O   H1  H2  EPW O   H1  H2  EPW O   H1  H2  EPW O   H1  H2  EPW O   H1  H2  EPW 
O   H1  H2  EPW O   H1  H2  EPW O   H1  H2  EPW O   H1  H2  EPW O   H1  H2  EPW 
O   H1  H2  EPW O   H1  H2  EPW O   H1  H2  EPW O   H1  H2  EPW O   H1  H2  EPW 
O   H1  H2  EPW O   H1  H2  EPW O   H1  H2  EPW O   H1  H2  EPW O   H1  H2  EPW 
O   H1  H2  EPW O   H1  H2  EPW O   H1  H2  EPW O   H1  H2  EPW O   H1  H2  EPW 
O   H1  H2  EPW O   H1  H2  EPW O   H1  H2  EPW O   H1  H2  EPW O   H1  H2  EPW 
O   H1  H2  EPW O   H1  H2  EPW O   H1  H2  EPW O   H1  H2  EPW O   H1  H2  EPW 
O   H1  H2  EPW O   H1  H2  EPW O   H1  H2  EPW O   H1  H2  EPW O   H1  H2  EPW 
O   H1  H2  EPW O   H1  H2  EPW O   H1  H2  EPW O   H1  H2  EPW O   H1  H2  EPW 
O   H1  H2  EPW O   H1  H2  EPW O   H1  H2  EPW O   H1  H2  EPW O   H1  H2  EPW 
O   H1  H2  EPW O   H1  H2  EPW O   H1  H2  EPW O   H1  H2  EPW O   H1  H2  EPW 
O   H1  H2  EPW O   H1  H2  EPW O   H1  H2  EPW O   H1  H2  EPW O   H1  H2  EPW 
O   H1  H2  EPW O   H1  H2  EPW O   H1  H2  EPW O   H1  H2  EPW O   H1  H2  EPW 
O   H1  H2  EPW O   H1  H2  EPW O   H1  H2  EPW O   H1  H2  EPW O   H1  H2  EPW 
O   H1  H2  EPW O   H1  H2  EPW O   H1  H2  EPW O   H1  H2  EPW O   H1  H2  EPW 
O   H1  H2  EPW O   H1  H2  EPW O   H1  H2  EPW O   H1  H2  EPW O   H1  H2  EPW 
O   H1  H2  EPW O   H1  H2  EPW O   H1  H2  EPW O   H1  H2  EPW O   H1  H2  EPW 
O   H1  H2  EPW O   H1  H2  EPW O   H1  H2  EPW O   H1  H2  EPW O   H1  H2  EPW 
O   H1  H2  EPW O   H1  H2  EPW O   H1  H2  EPW O   H1  H2  EPW O   H1  H2  EPW 
O   H1  H2  EPW O   H1  H2  EPW O   H1  H2  EPW O   H1  H2  EPW O   H1  H2  EPW 
O   H1  H2  EPW O   H1  H2  EPW O   H1  H2  EPW O   H1  H2  EPW O   H1  H2  EPW 
O   H1  H2  EPW O   H1  H2  EPW O   H1  H2  EPW O   H1  H2  EPW O   H1  H2  EPW 
O   H1  H2  EPW O   H1  H2  EPW O   H1  H2  EPW O   H1  H2  EPW O   H1  H2  EPW 
O   H1  H2  EPW O   H1  H2  EPW O   H1  H2  EPW O   H1  H2  EPW O   H1  H2  EPW 
O   H1  H2  EPW O   H1  H2  EPW O   H1  H2  EPW O   H1  H2  EPW O   H1  H2  EPW 
O   H1  H2  EPW O   H1  H2  EPW O   H1  H2  EPW O   H1  H2  EPW O   H1  H2  EPW 
O   H1  H2  EPW O   H1  H2  EPW O   H1  H2  EPW O   H1  H2  EPW O   H1  H2  EPW 
O   H1  H2  EPW O   H1  H2  EPW O   H1  H2  EPW O   H1  H2  EPW O   H1  H2  EPW 
O   H1  H2  EPW O   H1  H2  EPW O   H1  H2  EPW O   H1  H2  EPW O   H1  H2  EPW 
O   H1  H2  EPW O   H1  H2  EPW O   H1  H2  EPW O   H1  H2  EPW O   H1  H2  EPW 
O   H1  H2  EPW O   H1  H2  EPW O   H1  H2  EPW O   H1  H2  EPW O   H1  H2  EPW 
O   H1  H2  EPW O   H1  H2  EPW O   H1  H2  EPW O   H1  H2  EPW O   H1  H2  EPW 
O   H1  H2  EPW O   H1  H2  EPW O   H1  H2  EPW O   H1  H2  EPW O   H1  H2  EPW 
O   H1  H2  EPW O   H1  H2  EPW O   H1  H2  EPW O   H1  H2  EPW O   H1  H2  EPW 
O   H1  H2  EPW O   H1  H2  EPW O   H1  H2  EPW O   H1  H2  EPW O   H1  H2  EPW 
O   H1  H2  EPW O   H1  H2  EPW O   H1  H2  EPW O   H1  H2  EPW O   H1  H2  EPW 
O   H1  H2  EPW O   H1  H2  EPW O   H1  H2  EPW O   H1  H2  EPW O   H1  H2  EPW 
O   H1  H2  EPW O   H1  H2  EPW O   H1  H2  EPW O   H1  H2  EPW O   H1  H2  EPW 
O   H1  H2  EPW O   H1  H2  EPW O   H1  H2  EPW O   H1  H2  EPW O   H1  H2  EPW 
O   H1  H2  EPW O   H1  H2  EPW O   H1  H2  EPW O   H1  H2  EPW O   H1  H2  EPW 
O   H1  H2  EPW O   H1  H2  EPW O   H1  H2  EPW O   H1  H2  EPW O   H1  H2  EPW 
O   H1  H2  EPW O   H1  H2  EPW O   H1  H2  EPW O   H1  H2  EPW O   H1  H2  EPW 
O   H1  H2  EPW O   H1  H2  EPW O   H1  H2  EPW O   H1  H2  EPW O   H1  H2  EPW 
O   H1  H2  EPW O   H1  H2  EPW O   H1  H2  EPW O   H1  H2  EPW O   H1  H2  EPW 
O   H1  H2  EPW O   H1  H2  EPW O   H1  H2  EPW O   H1  H2  EPW O   H1  H2  EPW 
O   H1  H2  EPW O   H1  H2  EPW O   H1  H2  EPW O   H1  H2  EPW O   H1  H2  EPW 
O   H1  H2  EPW O   H1  H2  EPW O   H1  H2  EPW O   H1  H2  EPW O   H1  H2  EPW 
O   H1  H2  EPW O   H1  H2  EPW O   H1  H2  EPW O   H1  H2  EPW O   H1  H2  EPW 
O   H1  H2  EPW O   H1  H2  EPW O   H1  H2  EPW O   H1  H2  EPW O   H1  H2  EPW 
O   H1  H2  EPW O   H1  H2  EPW O   H1  H2  EPW O   H1  H2  EPW O   H1  H2  EPW 
O   H1  H2  EPW O   H1  H2  EPW O   H1  H2  EPW O   H1  H2  EPW O   H1  H2  EPW 
O   H1  H2  EPW O   H1  H2  EPW O   H1  H2  EPW O   H1  H2  EPW O   H1  H2  EPW 
O   H1  H2  EPW O   H1  H2  EPW O   H1  H2  EPW O   H1  H2  EPW O   H1  H2  EPW 
O   H1  H2  EPW O   H1  H2  EPW O   H1  H2  EPW O   H1  H2  EPW O   H1  H2  EPW 
O   H1  H2  EPW O   H1  H2  EPW O   H1  H2  EPW O   H1  H2  EPW O   H1  H2  EPW 
O   H1  H2  EPW O   H1  H2  EPW O   H1  H2  EPW O   H1  H2  EPW O   H1  H2  EPW 
O   H1  H2  EPW O   H1  H2  EPW O   H1  H2  EPW O   H1  H2  EPW O   H1  H2  EPW 
O   H1  H2  EPW O   H1  H2  EPW O   H1  H2  EPW O   H1  H2  EPW O   H1  H2  EPW 
O   H1  H2  EPW O   H1  H2  EPW O   H1  H2  EPW O   H1  H2  EPW O   H1  H2  EPW 
O   H1  H2  EPW O   H1  H2  EPW O   H1  H2  EPW O   H1  H2  EPW O   H1  H2  EPW 
O   H1  H2  EPW O   H1  H2  EPW O   H1  H2  EPW O   H1  H2  EPW O   H1  H2  EPW 
O   H1  H2  EPW O   H1  H2  EPW O   H1  H2  EPW O   H1  H2  EPW O   H1  H2  EPW 
O   H1  H2  EPW O   H1  H2  EPW O   H1  H2  EPW O   H1  H2  EPW O   H1  H2  EPW 
O   H1  H2  EPW O   H1  H2  EPW O   H1  H2  EPW O   H1  H2  EPW O   H1  H2  EPW 
O   H1  H2  EPW O   H1  H2  EPW O   H1  H2  EPW O   H1  H2  EPW O   H1  H2  EPW 
O   H1  H2  EPW O   H1  H2  EPW O   H1  H2  EPW O   H1  H2  EPW O   H1  H2  EPW 
O   H1  H2  EPW O   H1  H2  EPW O   H1  H2  EPW O   H1  H2  EPW O   H1  H2  EPW 
O   H1  H2  EPW O   H1  H2  EPW O   H1  H2  EPW O   H1  H2  EPW O   H1  H2  EPW 
O   H1  H2  EPW O   H1  H2  EPW O   H1  H2  EPW O   H1  H2  EPW O   H1  H2  EPW 
O   H1  H2  EPW O   H1  H2  EPW O   H1  H2  EPW O   H1  H2  EPW O   H1  H2  EPW 
O   H1  H2  EPW O   H1  H2  EPW O   H1  H2  EPW O   H1  H2  EPW O   H1  H2  EPW 
O   H1  H2  EPW O   H1  H2  EPW O   H1  H2  EPW O   H1  H2  EPW O   H1  H2  EPW 
O   H1  H2  EPW O   H1  H2  EPW O   H1  H2  EPW O   H1  H2  EPW O   H1  H2  EPW 
O   H1  H2  EPW O   H1  H2  EPW O   H1  H2  EPW O   H1  H2  EPW O   H1  H2  EPW 
O   H1  H2  EPW O   H1  H2  EPW O   H1  H2  EPW O   H1  H2  EPW O   H1  H2  EPW 
O   H1  H2  EPW O   H1  H2  EPW O   H1  H2  EPW O   H1  H2  EPW O   H1  H2  EPW 
O   H1  H2  EPW O   H1  H2  EPW O   H1  H2  EPW O   H1  H2  EPW O   H1  H2  EPW 
O   H1  H2  EPW O   H1  H2  EPW O   H1  H2  EPW O   H1  H2  EPW O   H1  H2  EPW 
O   H1  H2  EPW O   H1  H2  EPW O   H1  H2  EPW O   H1  H2  EPW O   H1  H2  EPW 
O   H1  H2  EPW O   H1  H2  EPW O   H1  H2  EPW O   H1  H2  EPW O   H1  H2  EPW 
O   H1  H2  EPW O   H1  H2  EPW O   H1  H2  EPW O   H1  H2  EPW O   H1  H2  EPW 
O   H1  H2  EPW O   H1  H2  EPW O   H1  H2  EPW O   H1  H2  EPW O   H1  H2  EPW 
O   H1  H2  EPW O   H1  H2  EPW O   H1  H2  EPW O   H1  H2  EPW O   H1  H2  EPW 
O   H1  H2  EPW O   H1  H2  EPW O   H1  H2  EPW O   H1  H2  EPW O   H1  H2  EPW 
O   H1  H2  EPW O   H1  H2  EPW O   H1  H2  EPW O   H1  H2  EPW O   H1  H2  EPW 
O   H1  H2  EPW O   H1  H2  EPW O   H1  H2  EPW O   H1  H2  EPW O   H1  H2  EPW 
O   H1  H2  EPW O   H1  H2  EPW O   H1  H2  EPW O   H1  H2  EPW O   H1  H2  EPW 
O   H1  H2  EPW O   H1  H2  EPW O   H1  H2  EPW O   H1  H2  EPW O   H1  H2  EPW 
O   H1  H2  EPW O   H1  H2  EPW O   H1  H2  EPW O   H1  H2  EPW O   H1  H2  EPW 
O   H1  H2  EPW O   H1  H2  EPW O   H1  H2  EPW O   H1  H2  EPW O   H1  H2  EPW 
O   H1  H2  EPW O   H1  H2  EPW O   H1  H2  EPW O   H1  H2  EPW O   H1  H2  EPW 
O   H1  H2  EPW O   H1  H2  EPW O   H1  H2  EPW O   H1  H2  EPW O   H1  H2  EPW 
O   H1  H2  EPW O   H1  H2  EPW O   H1  H2  EPW O   H1  H2  EPW O   H1  H2  EPW 
O   H1  H2  EPW O   H1  H2  EPW O   H1  H2  EPW O   H1  H2  EPW O   H1  H2  EPW 
O   H1  H2  EPW O   H1  H2  EPW O   H1  H2  EPW O   H1  H2  EPW O   H1  H2  EPW 
O   H1  H2  EPW O   H1  H2  EPW O   H1  H2  EPW O   H1  H2  EPW O   H1  H2  EPW 
O   H1  H2  EPW O   H1  H2  EPW O   H1  H2  EPW O   H1  H2  EPW O   H1  H2  EPW 
O   H1  H2  EPW O   H1  H2  EPW O   H1  H2  EPW O   H1  H2  EPW O   H1  H2  EPW 
O   H1  H2  EPW O   H1  H2  EPW O   H1  H2  EPW O   H1  H2  EPW O   H1  H2  EPW 
O   H1  H2  EPW O   H1  H2  EPW O   H1  H2  EPW O   H1  H2  EPW O   H1  H2  EPW 
O   H1  H2  EPW O   H1  H2  EPW O   H1  H2  EPW O   H1  H2  EPW O   H1  H2  EPW 
O   H1  H2  EPW O   H1  H2  EPW O   H1  H2  EPW O   H1  H2  EPW O   H1  H2  EPW 
O   H1  H2  EPW O   H1  H2  EPW O   H1  H2  EPW O   H1  H2  EPW O   H1  H2  EPW 
O   H1  H2  EPW O   H1  H2  EPW O   H1  H2  EPW O   H1  H2  EPW O   H1  H2  EPW 
O   H1  H2  EPW O   H1  H2  EPW O   H1  H2  EPW O   H1  H2  EPW O   H1  H2  EPW 
O   H1  H2  EPW O   H1  H2  EPW O   H1  H2  EPW O   H1  H2  EPW O   H1  H2  EPW 
O   H1  H2  EPW O   H1  H2  EPW O   H1  H2  EPW O   H1  H2  EPW O   H1  H2  EPW 
O   H1  H2  EPW O   H1  H2  EPW O   H1  H2  EPW O   H1  H2  EPW O   H1  H2  EPW 
O   H1  H2  EPW O   H1  H2  EPW O   H1  H2  EPW O   H1  H2  EPW O   H1  H2  EPW 
O   H1  H2  EPW O   H1  H2  EPW O   H1  H2  EPW O   H1  H2  EPW O   H1  H2  EPW 
O   H1  H2  EPW O   H1  H2  EPW O   H1  H2  EPW O   H1  H2  EPW O   H1  H2  EPW 
O   H1  H2  EPW O   H1  H2  EPW O   H1  H2  EPW O   H1  H2  EPW O   H1  H2  EPW 
O   H1  H2  EPW O   H1  H2  EPW O   H1  H2  EPW O   H1  H2  EPW O   H1  H2  EPW 
O   H1  H2  EPW O   H1  H2  EPW O   H1  H2  EPW O   H1  H2  EPW O   H1  H2  EPW 
O   H1  H2  EPW O   H1  H2  EPW O   H1  H2  EPW O   H1  H2  EPW O   H1  H2  EPW 
O   H1  H2  EPW O   H1  H2  EPW O   H1  H2  EPW O   H1  H2  EPW O   H1  H2  EPW 
O   H1  H2  EPW O   H1  H2  EPW O   H1  H2  EPW O   H1  H2  EPW O   H1  H2  EPW 
O   H1  H2  EPW O   H1  H2  EPW O   H1  H2  EPW O   H1  H2  EPW O   H1  H2  EPW 
O   H1  H2  EPW O   H1  H2  EPW O   H1  H2  EPW O   H1  H2  EPW O   H1  H2  EPW 
O   H1  H2  EPW O   H1  H2  EPW O   H1  H2  EPW O   H1  H2  EPW O   H1  H2  EPW 
O   H1  H2  EPW O   H1  H2  EPW O   H1  H2  EPW O   H1  H2  EPW O   H1  H2  EPW 
O   H1  H2  EPW O   H1  H2  EPW O   H1  H2  EPW O   H1  H2  EPW O   H1  H2  EPW 
O   H1  H2  EPW O   H1  H2  EPW O   H1  H2  EPW O   H1  H2  EPW O   H1  H2  EPW 
O   H1  H2  EPW O   H1  H2  EPW O   H1  H2  EPW O   H1  H2  EPW O   H1  H2  EPW 
O   H1  H2  EPW O   H1  H2  EPW O   H1  H2  EPW O   H1  H2  EPW O   H1  H2  EPW 
O   H1  H2  EPW O   H1  H2  EPW O   H1  H2  EPW O   H1  H2  EPW O   H1  H2  EPW 
O   H1  H2  EPW O   H1  H2  EPW O   H1  H2  EPW O   H1  H2  EPW O   H1  H2  EPW 
O   H1  H2  EPW O   H1  H2  EPW O   H1  H2  EPW O   H1  H2  EPW O   H1  H2  EPW 
O   H1  H2  EPW O   H1  H2  EPW O   H1  H2  EPW O   H1  H2  EPW O   H1  H2  EPW 
O   H1  H2  EPW O   H1  H2  EPW O   H1  H2  EPW O   H1  H2  EPW O   H1  H2  EPW 
O   H1  H2  EPW O   H1  H2  EPW O   H1  H2  EPW O   H1  H2  EPW O   H1  H2  EPW 
O   H1  H2  EPW O   H1  H2  EPW O   H1  H2  EPW O   H1  H2  EPW O   H1  H2  EPW 
O   H1  H2  EPW O   H1  H2  EPW O   H1  H2  EPW O   H1  H2  EPW O   H1  H2  EPW 
O   H1  H2  EPW O   H1  H2  EPW O   H1  H2  EPW O   H1  H2  EPW O   H1  H2  EPW 
O   H1  H2  EPW O   H1  H2  EPW O   H1  H2  EPW O   H1  H2  EPW O   H1  H2  EPW 
O   H1  H2  EPW O   H1  H2  EPW O   H1  H2  EPW O   H1  H2  EPW O   H1  H2  EPW 
O   H1  H2  EPW O   H1  H2  EPW O   H1  H2  EPW O   H1  H2  EPW O   H1  H2  EPW 
O   H1  H2  EPW O   H1  H2  EPW O   H1  H2  EPW O   H1  H2  EPW O   H1  H2  EPW 
O   H1  H2  EPW O   H1  H2  EPW O   H1  H2  EPW O   H1  H2  EPW O   H1  H2  EPW 
O   H1  H2  EPW O   H1  H2  EPW O   H1  H2  EPW O   H1  H2  EPW O   H1  H2  EPW 
O   H1  H2  EPW O   H1  H2  EPW O   H1  H2  EPW O   H1  H2  EPW O   H1  H2  EPW 
O   H1  H2  EPW O   H1  H2  EPW O   H1  H2  EPW O   H1  H2  EPW O   H1  H2  EPW 
O   H1  H2  EPW O   H1  H2  EPW O   H1  H2  EPW O   H1  H2  EPW O   H1  H2  EPW 
O   H1  H2  EPW O   H1  H2  EPW O   H1  H2  EPW O   H1  H2  EPW O   H1  H2  EPW 
O   H1  H2  EPW O   H1  H2  EPW O   H1  H2  EPW O   H1  H2  EPW O   H1  H2  EPW 
O   H1  H2  EPW O   H1  H2  EPW O   H1  H2  EPW O   H1  H2  EPW O   H1  H2  EPW 
O   H1  H2  EPW O   H1  H2  EPW O   H1  H2  EPW O   H1  H2  EPW O   H1  H2  EPW 
O   H1  H2  EPW O   H1  H2  EPW O   H1  H2  EPW O   H1  H2  EPW O   H1  H2  EPW 
O   H1  H2  EPW O   H1  H2  EPW O   H1  H2  EPW O   H1  H2  EPW O   H1  H2  EPW 
O   H1  H2  EPW 
%FLAG CHARGE
%FORMAT(5E16.8)
  7.82647785E+00 -1.13397373E+01  1.01680434E+00  1.23729417E+00  1.23729417E+00
  1.94067495E+00  2.13929802E+00 -6.46527204E+00  3.48045930E-01  3.65539338E+00
  8.96537160E-01  2.50374402E+00  2.98845720E+00 -1.04031111E+01  3.17796912E+00
  8.69203710E+00 -1.01990213E+01 -8.72301501E+00  6.23931552E+00  1.39528151E+01
 -1.76246086E+01  7.95221172E+00  7.95221172E+00 -1.15219603E+01  2.22676506E+00
  3.68454906E+00  1.12067145E+00  1.22089410E+00  1.77120756E+00 -1.11866700E+01
  7.62785478E+00 -9.55941858E+00  2.12508463E+01 -1.41405048E+01 -1.41405048E+01
 -9.09110547E+00  1.01680434E+00  1.23729417E+00  1.23729417E+00  1.94067495E+00
  2.13929802E+00 -6.46527204E+00  3.48045930E-01  3.65539338E+00  8.96537160E-01
  2.50374402E+00  2.98845720E+00 -1.04031111E+01  3.17796912E+00  8.69203710E+00
 -1.01990213E+01 -8.72301501E+00  6.23931552E+00  1.39528151E+01 -1.76246086E+01
  7.95221172E+00  7.95221172E+00 -1.15219603E+01  2.22676506E+00  3.68454906E+00
  1.12067145E+00  1.22089410E+00  1.77120756E+00 -1.11866700E+01  7.62785478E+00
 -9.55941858E+00  2.12508463E+01 -1.41405048E+01 -1.41405048E+01 -9.09110547E+00
  1.01680434E+00  1.23729417E+00  1.23729417E+00  1.94067495E+00  2.13929802E+00
 -6.46527204E+00  7.17958620E-01  3.65721561E+00 -4.57379730E-01  3.65539338E+00
  2.82992319E+00 -1.10664028E+01  9.38448450E-01  1.27720101E+01 -1.64346924E+01
  7.49847645E+00  7.49847645E+00 -1.38762815E+01  1.07056013E+01  8.61914790E-01
 -1.27501433E+01  5.56326819E+00  3.68454906E+00  1.12067145E+00  1.22089410E+00
  1.77120756E+00 -1.11866700E+01  7.62785478E+00 -9.55941858E+00  2.12508463E+01
 -1.41405048E+01 -1.41405048E+01 -9.09110547E+00  1.01680434E+00  1.23729417E+00
  1.23729417E+00  1.94067495E+00  2.13929802E+00 -6.46527204E+00  1.22818302E+00
  3.32374752E+00  7.61692140E-01 -2.05183098E+00  3.98703924E+00 -6.62380605E+00
  3.30005853E+00  1.08459130E+01 -1.04978670E+01 -6.46709427E+00  5.74731342E+00
  8.54079201E+00 -9.98035371E+00  3.68454906E+00  1.12067145E+00  1.22089410E+00
  1.77120756E+00 -1.11866700E+01  7.62785478E+00 -9.55941858E+00  2.12508463E+01
 -1.41405048E+01 -1.41405048E+01 -9.09110547E+00 -5.94046980E-01  1.47782853E+00
  1.47782853E+00  2.58392214E+00  1.10427138E+00 -7.54767666E+00  1.95160833E+00
  2.30329872E+00 -8.74670400E-02  3.00667950E+00  2.94836814E+00 -1.12012478E+01
  3.18708027E+00  1.00113316E+01 -1.06892012E+01 -1.06472899E+01  6.54727239E+00
  1.36321026E+01 -1.65002926E+01  6.88620717E+00  6.88620717E+00 -1.10135581E+01
  2.83903434E+00  7.28892000E+00 -2.15205363E+00  8.07247890E-01  1.50333975E+00
 -1.19939179E+01  7.77727764E+00 -1.65021149E+01  7.82647785E+00 -1.13397373E+01
  1.01680434E+00  1.23729417E+00  1.23729417E+00  1.94067495E+00  2.13929802E+00
 -6.46527204E+00  3.48045930E-01  3.65539338E+00  8.96537160E-01  2.50374402E+00
  2.98845720E+00 -1.04031111E+01  3.17796912E+00  8.69203710E+00 -1.01990213E+01
 -8.72301501E+00  6.23931552E+00  1.39528151E+01 -1.76246086E+01  7.95221172E+00
  7.95221172E+00 -1.15219603E+01  2.22676506E+00  3.68454906E+00  1.12067145E+00
  1.22089410E+00  1.77120756E+00 -1.11866700E+01  7.62785478E+00 -9.55941858E+00
  2.12508463E+01 -1.41405048E+01 -1.41405048E+01 -9.09110547E+00  1.01680434E+00
  1.23729417E+00  1.23729417E+00  1.94067495E+00  2.13929802E+00 -6.46527204E+00
  1.22818302E+00  3.32374752E+00  7.61692140E-01 -2.05183098E+00  3.98703924E+00
 -6.62380605E+00  3.30005853E+00  1.08459130E+01 -1.04978670E+01 -6.46709427E+00
  5.74731342E+00  8.54079201E+00 -9.98035371E+00  3.68454906E+00  1.12067145E+00
  1.22089410E+00  1.77120756E+00 -1.11866700E+01  7.62785478E+00 -9.55941858E+00
  2.12508463E+01 -1.41405048E+01 -1.41405048E+01 -9.09110547E+00  1.01680434E+00
  1.23729417E+00  1.23729417E+00  1.94067495E+00  2.13929802E+00 -6.46527204E+00
  7.17958620E-01  3.65721561E+00 -4.57379730E-01  3.65539338E+00  2.82992319E+00
 -1.10664028E+01  9.38448450E-01  1.27720101E+01 -1.64346924E+01  7.49847645E+00
  7.49847645E+00 -1.38762815E+01  1.07056013E+01  8.61914790E-01 -1.27501433E+01
  5.56326819E+00  3.68454906E+00  1.12067145E+00  1.22089410E+00  1.77120756E+00
 -1.11866700E+01  7.62785478E+00 -9.55941858E+00  2.12508463E+01 -1.41405048E+01
 -1.41405048E+01 -9.09110547E+00  1.01680434E+00  1.23729417E+00  1.23729417E+00
  1.94067495E+00  2.13929802E+00 -6.46527204E+00  3.48045930E-01  3.65539338E+00
  8.96537160E-01  2.50374402E+00  2.98845720E+00 -1.04031111E+01  3.17796912E+00
  8.69203710E+00 -1.01990213E+01 -8.72301501E+00  6.23931552E+00  1.39528151E+01
 -1.76246086E+01  7.95221172E+00  7.95221172E+00 -1.15219603E+01  2.22676506E+00
  3.68454906E+00  1.12067145E+00  1.22089410E+00  1.77120756E+00 -1.11866700E+01
  7.62785478E+00 -9.55941858E+00  2.12508463E+01 -1.41405048E+01 -1.41405048E+01
 -9.09110547E+00  1.01680434E+00  1.23729417E+00  1.23729417E+00  1.94067495E+00
  2.13929802E+00 -6.46527204E+00  3.48045930E-01  3.65539338E+00  8.96537160E-01
  2.50374402E+00  2.98845720E+00 -1.04031111E+01  3.17796912E+00  8.69203710E+00
 -1.01990213E+01 -8.72301501E+00  6.23931552E+00  1.39528151E+01 -1.76246086E+01
  7.95221172E+00  7.95221172E+00 -1.15219603E+01  2.22676506E+00  3.68454906E+00
  1.12067145E+00  1.22089410E+00  1.77120756E+00 -1.11866700E+01  7.62785478E+00
 -1.19192064E+01  7.97407848E+00  7.82647785E+00 -1.13397373E+01  1.01680434E+00
  1.23729417E+00  1.23729417E+00  1.94067495E+00  2.13929802E+00 -6.46527204E+00
  1.20267180E-01  3.69730467E+00 -8.81959320E-01  9.65781900E-02  3.56792634E+00
 -9.50292945E+00  3.51325944E+00  1.49149526E+01 -1.73658519E+01  7.71532182E+00
  7.71532182E+00 -1.38197923E+01  1.37359697E+01 -1.13925820E+01  3.68454906E+00
  1.12067145E+00  1.22089410E+00  1.77120756E+00 -1.11866700E+01  7.62785478E+00
 -9.55941858E+00  2.12508463E+01 -1.41405048E+01 -1.41405048E+01 -9.09110547E+00
  1.01680434E+00  1.23729417E+00  1.23729417E+00  1.94067495E+00  2.13929802E+00
 -6.46527204E+00  1.20267180E-01  3.69730467E+00 -8.81959320E-01  9.65781900E-02
  3.56792634E+00 -9.50292945E+00  3.51325944E+00  1.49149526E+01 -1.73658519E+01
  7.71532182E+00  7.71532182E+00 -1.38197923E+01  1.37359697E+01 -1.13925820E+01
  3.68454906E+00  1.12067145E+00  1.22089410E+00  1.77120756E+00 -1.11866700E+01
  7.62785478E+00 -9.55941858E+00  2.12508463E+01 -1.41405048E+01 -1.41405048E+01
 -9.09110547E+00  1.01680434E+00  1.23729417E+00  1.23729417E+00  1.94067495E+00
  2.13929802E+00 -6.46527204E+00  1.22818302E+00  3.32374752E+00  7.61692140E-01
 -2.05183098E+00  3.98703924E+00 -6.62380605E+00  3.30005853E+00  1.08459130E+01
 -1.04978670E+01 -6.46709427E+00  5.74731342E+00  8.54079201E+00 -9.98035371E+00
  3.68454906E+00  1.12067145E+00  1.22089410E+00  1.77120756E+00 -1.11866700E+01
  7.62785478E+00 -9.55941858E+00  2.12508463E+01 -1.41405048E+01 -1.41405048E+01
 -9.09110547E+00  1.01680434E+00  1.23729417E+00  1.23729417E+00  1.94067495E+00
  2.13929802E+00 -6.46527204E+00  7.17958620E-01  3.65721561E+00 -4.57379730E-01
  3.65539338E+00  2.82992319E+00 -1.10664028E+01  9.38448450E-01  1.27720101E+01
 -1.64346924E+01  7.49847645E+00  7.49847645E+00 -1.38762815E+01  1.07056013E+01
  8.61914790E-01 -1.27501433E+01  5.56326819E+00  3.68454906E+00  1.12067145E+00
  1.22089410E+00  1.77120756E+00 -1.11866700E+01  7.62785478E+00 -9.55941858E+00
  2.12508463E+01 -1.41405048E+01 -1.41405048E+01 -9.09110547E+00  1.01680434E+00
  1.23729417E+00  1.23729417E+00  1.94067495E+00  2.13929802E+00 -6.46527204E+00
  1.20267180E-01  3.69730467E+00 -8.81959320E-01  9.65781900E-02  3.56792634E+00
 -9.50292945E+00  3.51325944E+00  1.49149526E+01 -1.73658519E+01  7.71532182E+00
  7.71532182E+00 -1.38197923E+01  1.37359697E+01 -1.13925820E+01  3.68454906E+00
  1.12067145E+00  1.22089410E+00  1.77120756E+00 -1.11866700E+01  7.62785478E+00
 -9.55941858E+00  2.12508463E+01 -1.41405048E+01 -1.41405048E+01 -9.09110547E+00
  1.01680434E+00  1.23729417E+00  1.23729417E+00  1.94067495E+00  2.13929802E+00
 -6.46527204E+00  1.20267180E-01  3.69730467E+00 -8.81959320E-01  9.65781900E-02
  3.56792634E+00 -9.50292945E+00  3.51325944E+00  1.49149526E+01 -1.73658519E+01
  7.71532182E+00  7.71532182E+00 -1.38197923E+01  1.37359697E+01 -1.13925820E+01
  3.68454906E+00  1.12067145E+00  1.22089410E+00  1.77120756E+00 -1.11866700E+01
  7.62785478E+00 -9.55941858E+00  2.12508463E+01 -1.41405048E+01 -1.41405048E+01
 -9.09110547E+00  1.01680434E+00  1.23729417E+00  1.23729417E+00  1.94067495E+00
  2.13929802E+00 -6.46527204E+00  1.20267180E-01  3.69730467E+00 -8.81959320E-01
  9.65781900E-02  3.56792634E+00 -9.50292945E+00  3.51325944E+00  1.49149526E+01
 -1.73658519E+01  7.71532182E+00  7.71532182E+00 -1.38197923E+01  1.37359697E+01
 -1.13925820E+01  3.68454906E+00  1.12067145E+00  1.22089410E+00  1.77120756E+00
 -1.11866700E+01  7.62785478E+00 -9.55941858E+00  2.12508463E+01 -1.41405048E+01
 -1.41405048E+01 -9.09110547E+00  1.01680434E+00  1.23729417E+00  1.23729417E+00
  1.94067495E+00  2.13929802E+00 -6.46527204E+00  1.20267180E-01  3.69730467E+00
 -8.81959320E-01  9.65781900E-02  3.56792634E+00 -9.50292945E+00  3.51325944E+00
  1.49149526E+01 -1.73658519E+01  7.71532182E+00  7.71532182E+00 -1.38197923E+01
  1.37359697E+01 -1.13925820E+01  3.68454906E+00  1.12067145E+00  1.22089410E+00
  1.77120756E+00 -1.11866700E+01  7.62785478E+00 -9.55941858E+00  2.12508463E+01
 -1.41405048E+01 -1.41405048E+01 -9.09110547E+00  1.01680434E+00  1.23729417E+00
  1.23729417E+00  1.94067495E+00  2.13929802E+00 -6.46527204E+00  7.17958620E-01
  3.65721561E+00 -4.57379730E-01  3.65539338E+00  2.82992319E+00 -1.10664028E+01
  9.38448450E-01  1.27720101E+01 -1.64346924E+01  7.49847645E+00  7.49847645E+00
 -1.38762815E+01  1.07056013E+01  8.61914790E-01 -1.27501433E+01  5.56326819E+00
  3.68454906E+00  1.12067145E+00  1.22089410E+00  1.77120756E+00 -1.11866700E+01
  7.62785478E+00 -9.55941858E+00  2.12508463E+01 -1.41405048E+01 -1.41405048E+01
 -9.09110547E+00  1.01680434E+00  1.23729417E+00  1.23729417E+00  1.94067495E+00
  2.13929802E+00 -6.46527204E+00  1.22818302E+00  3.32374752E+00  7.61692140E-01
 -2.05183098E+00  3.98703924E+00 -6.62380605E+00  3.30005853E+00  1.08459130E+01
 -1.04978670E+01 -6.46709427E+00  5.74731342E+00  8.54079201E+00 -9.98035371E+00
  3.68454906E+00  1.12067145E+00  1.22089410E+00  1.77120756E+00 -1.11866700E+01
  7.62785478E+00 -9.55941858E+00  2.12508463E+01 -1.41405048E+01 -1.41405048E+01
 -9.09110547E+00  1.01680434E+00  1.23729417E+00  1.23729417E+00  1.94067495E+00
  2.13929802E+00 -6.46527204E+00  1.20267180E-01  3.69730467E+00 -8.81959320E-01
  9.65781900E-02  3.56792634E+00 -9.50292945E+00  3.51325944E+00  1.49149526E+01
 -1.73658519E+01  7.71532182E+00  7.71532182E+00 -1.38197923E+01  1.37359697E+01
 -1.13925820E+01  3.68454906E+00  1.12067145E+00  1.22089410E+00  1.77120756E+00
 -1.11866700E+01  7.62785478E+00 -9.55941858E+00  2.12508463E+01 -1.41405048E+01
 -1.41405048E+01 -9.09110547E+00  1.01680434E+00  1.23729417E+00  1.23729417E+00
  1.94067495E+00  2.13929802E+00 -6.46527204E+00  1.20267180E-01  3.69730467E+00
 -8.81959320E-01  9.65781900E-02  3.56792634E+00 -9.50292945E+00  3.51325944E+00
  1.49149526E+01 -1.73658519E+01  7.71532182E+00  7.71532182E+00 -1.38197923E+01
  1.37359697E+01 -1.13925820E+01  3.68454906E+00  1.12067145E+00  1.22089410E+00
  1.77120756E+00 -1.11866700E+01  7.62785478E+00 -1.19192064E+01  7.97407848E+00
  1.44685062E+00  3.15428013E+00  4.95646560E-01  2.02449753E+00 -1.13087594E+01
  7.88843367E+00  4.21664022E+00  8.45514720E-01 -1.23456082E+01  8.03785653E+00
  2.80076751E+00  1.93885272E+00  9.96759810E-01  1.18444950E+00  1.18444950E+00
 -6.76047330E+00  9.24781725E+00 -9.91110897E+00  3.46588146E+00 -1.04468446E+01
  2.51649963E+00  3.01943511E+00  2.80623420E-01  2.36525454E+00 -1.10882696E+01
  1.31893007E+01 -1.65458484E+01  7.24883094E+00  7.24883094E+00 -9.32799537E+00
  6.38144946E+00  2.03196867E+01 -1.35100132E+01 -1.35100132E+01  2.03761759E+01
 -1.35264133E+01 -1.35264133E+01  8.77950414E+00 -1.65640707E+01  7.86838914E+00
  7.86838914E+00 -1.57805118E+00 -4.18566231E+00  3.89957220E+00 -1.58898456E+00
 -4.03988391E+00  3.85219422E+00 -8.01963423E+00 -8.02510092E+00  1.44685062E+00
  3.15428013E+00  4.95646560E-01  2.02449753E+00 -1.13087594E+01  7.88843367E+00
  4.21664022E+00  8.45514720E-01 -1.23456082E+01  8.03785653E+00  2.80076751E+00
  1.93885272E+00  9.96759810E-01  1.18444950E+00  1.18444950E+00 -6.76047330E+00
  9.24781725E+00 -9.91110897E+00  3.46588146E+00 -1.04468446E+01  2.51649963E+00
  3.01943511E+00  2.80623420E-01  2.36525454E+00 -1.10882696E+01  1.31893007E+01
 -1.65458484E+01  7.24883094E+00  7.24883094E+00 -9.32799537E+00  6.38144946E+00
  3.64446000E+01  3.64446000E+01  3.64446000E+01  3.64446000E+01  3.64446000E+01
  3.64446000E+01  3.64446000E+01  3.64446000E+01  3.64446000E+01  3.64446000E+01
  3.64446000E+01  3.64446000E+01  3.64446000E+01  3.64446000E+01  3.64446000E+01
  3.64446000E+01  3.64446000E+01  3.64446000E+01  3.64446000E+01  3.64446000E+01
  3.64446000E+01  3.64446000E+01  3.64446000E+01  3.64446000E+01  3.64446000E+01
  3.64446000E+01  3.64446000E+01  3.64446000E+01  3.64446000E+01  3.64446000E+01
  3.64446000E+01  3.64446000E+01  3.64446000E+01  3.64446000E+01  3.64446000E+01
  3.64446000E+01  3.64446000E+01  3.64446000E+01  3.64446000E+01  3.64446000E+01
  3.64446000E+01  3.64446000E+01  3.64446000E+01 -1.82223000E+01 -1.82223000E+01
 -1.82223000E+01 -1.82223000E+01 -1.82223000E+01 -1.82223000E+01 -1.82223000E+01
 -1.82223000E+01 -1.82223000E+01 -1.82223000E+01 -1.82223000E+01 -1.82223000E+01
 -1.82223000E+01 -1.82223000E+01 -1.82223000E+01 -1.82223000E+01 -1.82223000E+01
 -1.82223000E+01 -1.82223000E+01 -1.82223000E+01 -1.82223000E+01 -1.82223000E+01
 -1.82223000E+01 -1.82223000E+01 -1.82223000E+01 -1.82223000E+01 -1.82223000E+01
 -1.82223000E+01 -1.82223000E+01 -1.82223000E+01 -1.82223000E+01 -1.82223000E+01
 -1.82223000E+01 -1.82223000E+01 -1.82223000E+01 -1.82223000E+01 -1.82223000E+01
 -1.82223000E+01 -1.82223000E+01 -1.82223000E+01 -1.82223000E+01 -1.82223000E+01
 -1.82223000E+01 -1.82223000E+01 -1.82223000E+01 -1.82223000E+01 -1.82223000E+01
 -1.82223000E+01 -1.82223000E+01 -1.82223000E+01 -1.82223000E+01 -1.82223000E+01
 -1.82223000E+01 -1.82223000E+01 -1.82223000E+01 -1.82223000E+01 -1.82223000E+01
 -1.82223000E+01 -1.82223000E+01 -1.82223000E+01 -1.82223000E+01 -1.82223000E+01
 -1.82223000E+01 -1.82223000E+01 -1.82223000E+01  0.00000000E+00  9.55249411E+00
  9.55249411E+00 -1.91049882E+01  0.00000000E+00  9.55249411E+00  9.55249411E+00
 -1.91049882E+01  0.00000000E+00  9.55249411E+00  9.55249411E+00 -1.91049882E+01
  0.00000000E+00  9.55249411E+00  9.55249411E+00 -1.91049882E+01  0.00000000E+00
  9.55249411E+00  9.55249411E+00 -1.91049882E+01  0.00000000E+00  9.55249411E+00
  9.55249411E+00 -1.91049882E+01  0.00000000E+00  9.55249411E+00  9.55249411E+00
 -1.91049882E+01  0.00000000E+00  9.55249411E+00  9.55249411E+00 -1.91049882E+01
  0.00000000E+00  9.55249411E+00  9.55249411E+00 -1.91049882E+01  0.00000000E+00
  9.55249411E+00  9.55249411E+00 -1.91049882E+01  0.00000000E+00  9.55249411E+00
  9.55249411E+00 -1.91049882E+01  0.00000000E+00  9.55249411E+00  9.55249411E+00
 -1.91049882E+01  0.00000000E+00  9.55249411E+00  9.55249411E+00 -1.91049882E+01
  0.00000000E+00  9.55249411E+00  9.55249411E+00 -1.91049882E+01  0.00000000E+00
  9.55249411E+00  9.55249411E+00 -1.91049882E+01  0.00000000E+00  9.55249411E+00
  9.55249411E+00 -1.91049882E+01  0.00000000E+00  9.55249411E+00  9.55249411E+00
 -1.91049882E+01  0.00000000E+00  9.55249411E+00  9.55249411E+00 -1.91049882E+01
  0.00000000E+00  9.55249411E+00  9.55249411E+00 -1.91049882E+01  0.00000000E+00
  9.55249411E+00  9.55249411E+00 -1.91049882E+01  0.00000000E+00  9.55249411E+00
  9.55249411E+00 -1.91049882E+01  0.00000000E+00  9.55249411E+00  9.55249411E+00
 -1.91049882E+01  0.00000000E+00  9.55249411E+00  9.55249411E+00 -1.91049882E+01
  0.00000000E+00  9.55249411E+00  9.55249411E+00 -1.91049882E+01  0.00000000E+00
  9.55249411E+00  9.55249411E+00 -1.91049882E+01  0.00000000E+00  9.55249411E+00
  9.55249411E+00 -1.91049882E+01  0.00000000E+00  9.55249411E+00  9.55249411E+00
 -1.91049882E+01  0.00000000E+00  9.55249411E+00  9.55249411E+00 -1.91049882E+01
  0.00000000E+00  9.55249411E+00  9.55249411E+00 -1.91049882E+01  0.00000000E+00
  9.55249411E+00  9.55249411E+00 -1.91049882E+01  0.00000000E+00  9.55249411E+00
  9.55249411E+00 -1.91049882E+01  0.00000000E+00  9.55249411E+00  9.55249411E+00
 -1.91049882E+01  0.00000000E+00  9.55249411E+00  9.55249411E+00 -1.91049882E+01
  0.00000000E+00  9.55249411E+00  9.55249411E+00 -1.91049882E+01  0.00000000E+00
  9.55249411E+00  9.55249411E+00 -1.91049882E+01  0.00000000E+00  9.55249411E+00
  9.55249411E+00 -1.91049882E+01  0.00000000E+00  9.55249411E+00  9.55249411E+00
 -1.91049882E+01  0.00000000E+00  9.55249411E+00  9.55249411E+00 -1.91049882E+01
  0.00000000E+00  9.55249411E+00  9.55249411E+00 -1.91049882E+01  0.00000000E+00
  9.55249411E+00  9.55249411E+00 -1.91049882E+01  0.00000000E+00  9.55249411E+00
  9.55249411E+00 -1.91049882E+01  0.00000000E+00  9.55249411E+00  9.55249411E+00
 -1.91049882E+01  0.00000000E+00  9.55249411E+00  9.55249411E+00 -1.91049882E+01
  0.00000000E+00  9.55249411E+00  9.55249411E+00 -1.91049882E+01  0.00000000E+00
  9.55249411E+00  9.55249411E+00 -1.91049882E+01  0.00000000E+00  9.55249411E+00
  9.55249411E+00 -1.91049882E+01  0.00000000E+00  9.55249411E+00  9.55249411E+00
 -1.91049882E+01  0.00000000E+00  9.55249411E+00  9.55249411E+00 -1.91049882E+01
  0.00000000E+00  9.55249411E+00  9.55249411E+00 -1.91049882E+01  0.00000000E+00
  9.55249411E+00  9.55249411E+00 -1.91049882E+01  0.00000000E+00  9.55249411E+00
  9.55249411E+00 -1.91049882E+01  0.00000000E+00  9.55249411E+00  9.55249411E+00
 -1.91049882E+01  0.00000000E+00  9.55249411E+00  9.55249411E+00 -1.91049882E+01
  0.00000000E+00  9.55249411E+00  9.55249411E+00 -1.91049882E+01  0.00000000E+00
  9.55249411E+00  9.55249411E+00 -1.91049882E+01  0.00000000E+00  9.55249411E+00
  9.55249411E+00 -1.91049882E+01  0.00000000E+00  9.55249411E+00  9.55249411E+00
 -1.91049882E+01  0.00000000E+00  9.55249411E+00  9.55249411E+00 -1.91049882E+01
  0.00000000E+00  9.55249411E+00  9.55249411E+00 -1.91049882E+01  0.00000000E+00
  9.55249411E+00  9.55249411E+00 -1.91049882E+01  0.00000000E+00  9.55249411E+00
  9.55249411E+00 -1.91049882E+01  0.00000000E+00  9.55249411E+00  9.55249411E+00
 -1.91049882E+01  0.00000000E+00  9.55249411E+00  9.55249411E+00 -1.91049882E+01
  0.00000000E+00  9.55249411E+00  9.55249411E+00 -1.91049882E+01  0.00000000E+00
  9.55249411E+00  9.55249411E+00 -1.91049882E+01  0.00000000E+00  9.55249411E+00
  9.55249411E+00 -1.91049882E+01  0.00000000E+00  9.55249411E+00  9.55249411E+00
 -1.91049882E+01  0.00000000E+00  9.55249411E+00  9.55249411E+00 -1.91049882E+01
  0.00000000E+00  9.55249411E+00  9.55249411E+00 -1.91049882E+01  0.00000000E+00
  9.55249411E+00  9.55249411E+00 -1.91049882E+01  0.00000000E+00  9.55249411E+00
  9.55249411E+00 -1.91049882E+01  0.00000000E+00  9.55249411E+00  9.55249411E+00
 -1.91049882E+01  0.00000000E+00  9.55249411E+00  9.55249411E+00 -1.91049882E+01
  0.00000000E+00  9.55249411E+00  9.55249411E+00 -1.91049882E+01  0.00000000E+00
  9.55249411E+00  9.55249411E+00 -1.91049882E+01  0.00000000E+00  9.55249411E+00
  9.55249411E+00 -1.91049882E+01  0.00000000E+00  9.55249411E+00  9.55249411E+00
 -1.91049882E+01  0.00000000E+00  9.55249411E+00  9.55249411E+00 -1.91049882E+01
  0.00000000E+00  9.55249411E+00  9.55249411E+00 -1.91049882E+01  0.00000000E+00
  9.55249411E+00  9.55249411E+00 -1.91049882E+01  0.00000000E+00  9.55249411E+00
  9.55249411E+00 -1.91049882E+01  0.00000000E+00  9.55249411E+00  9.55249411E+00
 -1.91049882E+01  0.00000000E+00  9.55249411E+00  9.55249411E+00 -1.91049882E+01
  0.00000000E+00  9.55249411E+00  9.55249411E+00 -1.91049882E+01  0.00000000E+00
  9.55249411E+00  9.55249411E+00 -1.91049882E+01  0.00000000E+00  9.55249411E+00
  9.55249411E+00 -1.91049882E+01  0.00000000E+00  9.55249411E+00  9.55249411E+00
 -1.91049882E+01  0.00000000E+00  9.55249411E+00  9.55249411E+00 -1.91049882E+01
  0.00000000E+00  9.55249411E+00  9.55249411E+00 -1.91049882E+01  0.00000000E+00
  9.55249411E+00  9.55249411E+00 -1.91049882E+01  0.00000000E+00  9.55249411E+00
  9.55249411E+00 -1.91049882E+01  0.00000000E+00  9.55249411E+00  9.55249411E+00
 -1.91049882E+01  0.00000000E+00  9.55249411E+00  9.55249411E+00 -1.91049882E+01
  0.00000000E+00  9.55249411E+00  9.55249411E+00 -1.91049882E+01  0.00000000E+00
  9.55249411E+00  9.55249411E+00 -1.91049882E+01  0.00000000E+00  9.55249411E+00
  9.55249411E+00 -1.91049882E+01  0.00000000E+00  9.55249411E+00  9.55249411E+00
 -1.91049882E+01  0.00000000E+00  9.55249411E+00  9.55249411E+00 -1.91049882E+01
  0.00000000E+00  9.55249411E+00  9.55249411E+00 -1.91049882E+01  0.00000000E+00
  9.55249411E+00  9.55249411E+00 -1.91049882E+01  0.00000000E+00  9.55249411E+00
  9.55249411E+00 -1.91049882E+01  0.00000000E+00  9.55249411E+00  9.55249411E+00
 -1.91049882E+01  0.00000000E+00  9.55249411E+00  9.55249411E+00 -1.91049882E+01
  0.00000000E+00  9.55249411E+00  9.55249411E+00 -1.91049882E+01  0.00000000E+00
  9.55249411E+00  9.55249411E+00 -1.91049882E+01  0.00000000E+00  9.55249411E+00
  9.55249411E+00 -1.91049882E+01  0.00000000E+00  9.55249411E+00  9.55249411E+00
 -1.91049882E+01  0.00000000E+00  9.55249411E+00  9.55249411E+00 -1.91049882E+01
  0.00000000E+00  9.55249411E+00  9.55249411E+00 -1.91049882E+01  0.00000000E+00
  9.55249411E+00  9.55249411E+00 -1.91049882E+01  0.00000000E+00  9.55249411E+00
  9.55249411E+00 -1.91049882E+01  0.00000000E+00  9.55249411E+00  9.55249411E+00
 -1.91049882E+01  0.00000000E+00  9.55249411E+00  9.55249411E+00 -1.91049882E+01
  0.00000000E+00  9.55249411E+00  9.55249411E+00 -1.91049882E+01  0.00000000E+00
  9.55249411E+00  9.55249411E+00 -1.91049882E+01  0.00000000E+00  9.55249411E+00
  9.55249411E+00 -1.91049882E+01  0.00000000E+00  9.55249411E+00  9.55249411E+00
 -1.91049882E+01  0.00000000E+00  9.55249411E+00  9.55249411E+00 -1.91049882E+01
  0.00000000E+00  9.55249411E+00  9.55249411E+00 -1.91049882E+01  0.00000000E+00
  9.55249411E+00  9.55249411E+00 -1.91049882E+01  0.00000000E+00  9.55249411E+00
  9.55249411E+00 -1.91049882E+01  0.00000000E+00  9.55249411E+00  9.55249411E+00
 -1.91049882E+01  0.00000000E+00  9.55249411E+00  9.55249411E+00 -1.91049882E+01
  0.00000000E+00  9.55249411E+00  9.55249411E+00 -1.91049882E+01  0.00000000E+00
  9.55249411E+00  9.55249411E+00 -1.91049882E+01  0.00000000E+00  9.55249411E+00
  9.55249411E+00 -1.91049882E+01  0.00000000E+00  9.55249411E+00  9.55249411E+00
 -1.91049882E+01  0.00000000E+00  9.55249411E+00  9.55249411E+00 -1.91049882E+01
  0.00000000E+00  9.55249411E+00  9.55249411E+00 -1.91049882E+01  0.00000000E+00
  9.55249411E+00  9.55249411E+00 -1.91049882E+01  0.00000000E+00  9.55249411E+00
  9.55249411E+00 -1.91049882E+01  0.00000000E+00  9.55249411E+00  9.55249411E+00
 -1.91049882E+01  0.00000000E+00  9.55249411E+00  9.55249411E+00 -1.91049882E+01
  0.00000000E+00  9.55249411E+00  9.55249411E+00 -1.91049882E+01  0.00000000E+00
  9.55249411E+00  9.55249411E+00 -1.91049882E+01  0.00000000E+00  9.55249411E+00
  9.55249411E+00 -1.91049882E+01  0.00000000E+00  9.55249411E+00  9.55249411E+00
 -1.91049882E+01  0.00000000E+00  9.55249411E+00  9.55249411E+00 -1.91049882E+01
  0.00000000E+00  9.55249411E+00  9.55249411E+00 -1.91049882E+01  0.00000000E+00
  9.55249411E+00  9.55249411E+00 -1.91049882E+01  0.00000000E+00  9.55249411E+00
  9.55249411E+00 -1.91049882E+01  0.00000000E+00  9.55249411E+00  9.55249411E+00
 -1.91049882E+01  0.00000000E+00  9.55249411E+00  9.55249411E+00 -1.91049882E+01
  0.00000000E+00  9.55249411E+00  9.55249411E+00 -1.91049882E+01  0.00000000E+00
  9.55249411E+00  9.55249411E+00 -1.91049882E+01  0.00000000E+00  9.55249411E+00
  9.55249411E+00 -1.91049882E+01  0.00000000E+00  9.55249411E+00  9.55249411E+00
 -1.91049882E+01  0.00000000E+00  9.55249411E+00  9.55249411E+00 -1.91049882E+01
  0.00000000E+00  9.55249411E+00  9.55249411E+00 -1.91049882E+01  0.00000000E+00
  9.55249411E+00  9.55249411E+00 -1.91049882E+01  0.00000000E+00  9.55249411E+00
  9.55249411E+00 -1.91049882E+01  0.00000000E+00  9.55249411E+00  9.55249411E+00
 -1.91049882E+01  0.00000000E+00  9.55249411E+00  9.55249411E+00 -1.91049882E+01
  0.00000000E+00  9.55249411E+00  9.55249411E+00 -1.91049882E+01  0.00000000E+00
  9.55249411E+00  9.55249411E+00 -1.91049882E+01  0.00000000E+00  9.55249411E+00
  9.55249411E+00 -1.91049882E+01  0.00000000E+00  9.55249411E+00  9.55249411E+00
 -1.91049882E+01  0.00000000E+00  9.55249411E+00  9.55249411E+00 -1.91049882E+01
  0.00000000E+00  9.55249411E+00  9.55249411E+00 -1.91049882E+01  0.00000000E+00
  9.55249411E+00  9.55249411E+00 -1.91049882E+01  0.00000000E+00  9.55249411E+00
  9.55249411E+00 -1.91049882E+01  0.00000000E+00  9.55249411E+00  9.55249411E+00
 -1.91049882E+01  0.00000000E+00  9.55249411E+00  9.55249411E+00 -1.91049882E+01
  0.00000000E+00  9.55249411E+00  9.55249411E+00 -1.91049882E+01  0.00000000E+00
  9.55249411E+00  9.55249411E+00 -1.91049882E+01  0.00000000E+00  9.55249411E+00
  9.55249411E+00 -1.91049882E+01  0.00000000E+00  9.55249411E+00  9.55249411E+00
 -1.91049882E+01  0.00000000E+00  9.55249411E+00  9.55249411E+00 -1.91049882E+01
  0.00000000E+00  9.55249411E+00  9.55249411E+00 -1.91049882E+01  0.00000000E+00
  9.55249411E+00  9.55249411E+00 -1.91049882E+01  0.00000000E+00  9.55249411E+00
  9.55249411E+00 -1.91049882E+01  0.00000000E+00  9.55249411E+00  9.55249411E+00
 -1.91049882E+01  0.00000000E+00  9.55249411E+00  9.55249411E+00 -1.91049882E+01
  0.00000000E+00  9.55249411E+00  9.55249411E+00 -1.91049882E+01  0.00000000E+00
  9.55249411E+00  9.55249411E+00 -1.91049882E+01  0.00000000E+00  9.55249411E+00
  9.55249411E+00 -1.91049882E+01  0.00000000E+00  9.55249411E+00  9.55249411E+00
 -1.91049882E+01  0.00000000E+00  9.55249411E+00  9.55249411E+00 -1.91049882E+01
  0.00000000E+00  9.55249411E+00  9.55249411E+00 -1.91049882E+01  0.00000000E+00
  9.55249411E+00  9.55249411E+00 -1.91049882E+01  0.00000000E+00  9.55249411E+00
  9.55249411E+00 -1.91049882E+01  0.00000000E+00  9.55249411E+00  9.55249411E+00
 -1.91049882E+01  0.00000000E+00  9.55249411E+00  9.55249411E+00 -1.91049882E+01
  0.00000000E+00  9.55249411E+00  9.55249411E+00 -1.91049882E+01  0.00000000E+00
  9.55249411E+00  9.55249411E+00 -1.91049882E+01  0.00000000E+00  9.55249411E+00
  9.55249411E+00 -1.91049882E+01  0.00000000E+00  9.55249411E+00  9.55249411E+00
 -1.91049882E+01  0.00000000E+00  9.55249411E+00  9.55249411E+00 -1.91049882E+01
  0.00000000E+00  9.55249411E+00  9.55249411E+00 -1.91049882E+01  0.00000000E+00
  9.55249411E+00  9.55249411E+00 -1.91049882E+01  0.00000000E+00  9.55249411E+00
  9.55249411E+00 -1.91049882E+01  0.00000000E+00  9.55249411E+00  9.55249411E+00
 -1.91049882E+01  0.00000000E+00  9.55249411E+00  9.55249411E+00 -1.91049882E+01
  0.00000000E+00  9.55249411E+00  9.55249411E+00 -1.91049882E+01  0.00000000E+00
  9.55249411E+00  9.55249411E+00 -1.91049882E+01  0.00000000E+00  9.55249411E+00
  9.55249411E+00 -1.91049882E+01  0.00000000E+00  9.55249411E+00  9.55249411E+00
 -1.91049882E+01  0.00000000E+00  9.55249411E+00  9.55249411E+00 -1.91049882E+01
  0.00000000E+00  9.55249411E+00  9.55249411E+00 -1.91049882E+01  0.00000000E+00
  9.55249411E+00  9.55249411E+00 -1.91049882E+01  0.00000000E+00  9.55249411E+00
  9.55249411E+00 -1.91049882E+01  0.00000000E+00  9.55249411E+00  9.55249411E+00
 -1.91049882E+01  0.00000000E+00  9.55249411E+00  9.55249411E+00 -1.91049882E+01
  0.00000000E+00  9.55249411E+00  9.55249411E+00 -1.91049882E+01  0.00000000E+00
  9.55249411E+00  9.55249411E+00 -1.91049882E+01  0.00000000E+00  9.55249411E+00
  9.55249411E+00 -1.91049882E+01  0.00000000E+00  9.55249411E+00  9.55249411E+00
 -1.91049882E+01  0.00000000E+00  9.55249411E+00  9.55249411E+00 -1.91049882E+01
  0.00000000E+00  9.55249411E+00  9.55249411E+00 -1.91049882E+01  0.00000000E+00
  9.55249411E+00  9.55249411E+00 -1.91049882E+01  0.00000000E+00  9.55249411E+00
  9.55249411E+00 -1.91049882E+01  0.00000000E+00  9.55249411E+00  9.55249411E+00
 -1.91049882E+01  0.00000000E+00  9.55249411E+00  9.55249411E+00 -1.91049882E+01
  0.00000000E+00  9.55249411E+00  9.55249411E+00 -1.91049882E+01  0.00000000E+00
  9.55249411E+00  9.55249411E+00 -1.91049882E+01  0.00000000E+00  9.55249411E+00
  9.55249411E+00 -1.91049882E+01  0.00000000E+00  9.55249411E+00  9.55249411E+00
 -1.91049882E+01  0.00000000E+00  9.55249411E+00  9.55249411E+00 -1.91049882E+01
  0.00000000E+00  9.55249411E+00  9.55249411E+00 -1.91049882E+01  0.00000000E+00
  9.55249411E+00  9.55249411E+00 -1.91049882E+01  0.00000000E+00  9.55249411E+00
  9.55249411E+00 -1.91049882E+01  0.00000000E+00  9.55249411E+00  9.55249411E+00
 -1.91049882E+01  0.00000000E+00  9.55249411E+00  9.55249411E+00 -1.91049882E+01
  0.00000000E+00  9.55249411E+00  9.55249411E+00 -1.91049882E+01  0.00000000E+00
  9.55249411E+00  9.55249411E+00 -1.91049882E+01  0.00000000E+00  9.55249411E+00
  9.55249411E+00 -1.91049882E+01  0.00000000E+00  9.55249411E+00  9.55249411E+00
 -1.91049882E+01  0.00000000E+00  9.55249411E+00  9.55249411E+00 -1.91049882E+01
  0.00000000E+00  9.55249411E+00  9.55249411E+00 -1.91049882E+01  0.00000000E+00
  9.55249411E+00  9.55249411E+00 -1.91049882E+01  0.00000000E+00  9.55249411E+00
  9.55249411E+00 -1.91049882E+01  0.00000000E+00  9.55249411E+00  9.55249411E+00
 -1.91049882E+01  0.00000000E+00  9.55249411E+00  9.55249411E+00 -1.91049882E+01
  0.00000000E+00  9.55249411E+00  9.55249411E+00 -1.91049882E+01  0.00000000E+00
  9.55249411E+00  9.55249411E+00 -1.91049882E+01  0.00000000E+00  9.55249411E+00
  9.55249411E+00 -1.91049882E+01  0.00000000E+00  9.55249411E+00  9.55249411E+00
 -1.91049882E+01  0.00000000E+00  9.55249411E+00  9.55249411E+00 -1.91049882E+01
  0.00000000E+00  9.55249411E+00  9.55249411E+00 -1.91049882E+01  0.00000000E+00
  9.55249411E+00  9.55249411E+00 -1.91049882E+01  0.00000000E+00  9.55249411E+00
  9.55249411E+00 -1.91049882E+01  0.00000000E+00  9.55249411E+00  9.55249411E+00
 -1.91049882E+01  0.00000000E+00  9.55249411E+00  9.55249411E+00 -1.91049882E+01
  0.00000000E+00  9.55249411E+00  9.55249411E+00 -1.91049882E+01  0.00000000E+00
  9.55249411E+00  9.55249411E+00 -1.91049882E+01  0.00000000E+00  9.55249411E+00
  9.55249411E+00 -1.91049882E+01  0.00000000E+00  9.55249411E+00  9.55249411E+00
 -1.91049882E+01  0.00000000E+00  9.55249411E+00  9.55249411E+00 -1.91049882E+01
  0.00000000E+00  9.55249411E+00  9.55249411E+00 -1.91049882E+01  0.00000000E+00
  9.55249411E+00  9.55249411E+00 -1.91049882E+01  0.00000000E+00  9.55249411E+00
  9.55249411E+00 -1.91049882E+01  0.00000000E+00  9.55249411E+00  9.55249411E+00
 -1.91049882E+01  0.00000000E+00  9.55249411E+00  9.55249411E+00 -1.91049882E+01
  0.00000000E+00  9.55249411E+00  9.55249411E+00 -1.91049882E+01  0.00000000E+00
  9.55249411E+00  9.55249411E+00 -1.91049882E+01  0.00000000E+00  9.55249411E+00
  9.55249411E+00 -1.91049882E+01  0.00000000E+00  9.55249411E+00  9.55249411E+00
 -1.91049882E+01  0.00000000E+00  9.55249411E+00  9.55249411E+00 -1.91049882E+01
  0.00000000E+00  9.55249411E+00  9.55249411E+00 -1.91049882E+01  0.00000000E+00
  9.55249411E+00  9.55249411E+00 -1.91049882E+01  0.00000000E+00  9.55249411E+00
  9.55249411E+00 -1.91049882E+01  0.00000000E+00  9.55249411E+00  9.55249411E+00
 -1.91049882E+01  0.00000000E+00  9.55249411E+00  9.55249411E+00 -1.91049882E+01
  0.00000000E+00  9.55249411E+00  9.55249411E+00 -1.91049882E+01  0.00000000E+00
  9.55249411E+00  9.55249411E+00 -1.91049882E+01  0.00000000E+00  9.55249411E+00
  9.55249411E+00 -1.91049882E+01  0.00000000E+00  9.55249411E+00  9.55249411E+00
 -1.91049882E+01  0.00000000E+00  9.55249411E+00  9.55249411E+00 -1.91049882E+01
  0.00000000E+00  9.55249411E+00  9.55249411E+00 -1.91049882E+01  0.00000000E+00
  9.55249411E+00  9.55249411E+00 -1.91049882E+01  0.00000000E+00  9.55249411E+00
  9.55249411E+00 -1.91049882E+01  0.00000000E+00  9.55249411E+00  9.55249411E+00
 -1.91049882E+01  0.00000000E+00  9.55249411E+00  9.55249411E+00 -1.91049882E+01
  0.00000000E+00  9.55249411E+00  9.55249411E+00 -1.91049882E+01  0.00000000E+00
  9.55249411E+00  9.55249411E+00 -1.91049882E+01  0.00000000E+00  9.55249411E+00
  9.55249411E+00 -1.91049882E+01  0.00000000E+00  9.55249411E+00  9.55249411E+00
 -1.91049882E+01  0.00000000E+00  9.55249411E+00  9.55249411E+00 -1.91049882E+01
  0.00000000E+00  9.55249411E+00  9.55249411E+00 -1.91049882E+01  0.00000000E+00
  9.55249411E+00  9.55249411E+00 -1.91049882E+01  0.00000000E+00  9.55249411E+00
  9.55249411E+00 -1.91049882E+01  0.00000000E+00  9.55249411E+00  9.55249411E+00
 -1.91049882E+01  0.00000000E+00  9.55249411E+00  9.55249411E+00 -1.91049882E+01
  0.00000000E+00  9.55249411E+00  9.55249411E+00 -1.91049882E+01  0.00000000E+00
  9.55249411E+00  9.55249411E+00 -1.91049882E+01  0.00000000E+00  9.55249411E+00
  9.55249411E+00 -1.91049882E+01  0.00000000E+00  9.55249411E+00  9.55249411E+00
 -1.91049882E+01  0.00000000E+00  9.55249411E+00  9.55249411E+00 -1.91049882E+01
  0.00000000E+00  9.55249411E+00  9.55249411E+00 -1.91049882E+01  0.00000000E+00
  9.55249411E+00  9.55249411E+00 -1.91049882E+01  0.00000000E+00  9.55249411E+00
  9.55249411E+00 -1.91049882E+01  0.00000000E+00  9.55249411E+00  9.55249411E+00
 -1.91049882E+01  0.00000000E+00  9.55249411E+00  9.55249411E+00 -1.91049882E+01
  0.00000000E+00  9.55249411E+00  9.55249411E+00 -1.91049882E+01  0.00000000E+00
  9.55249411E+00  9.55249411E+00 -1.91049882E+01  0.00000000E+00  9.55249411E+00
  9.55249411E+00 -1.91049882E+01  0.00000000E+00  9.55249411E+00  9.55249411E+00
 -1.91049882E+01  0.00000000E+00  9.55249411E+00  9.55249411E+00 -1.91049882E+01
  0.00000000E+00  9.55249411E+00  9.55249411E+00 -1.91049882E+01  0.00000000E+00
  9.55249411E+00  9.55249411E+00 -1.91049882E+01  0.00000000E+00  9.55249411E+00
  9.55249411E+00 -1.91049882E+01  0.00000000E+00  9.55249411E+00  9.55249411E+00
 -1.91049882E+01  0.00000000E+00  9.55249411E+00  9.55249411E+00 -1.91049882E+01
  0.00000000E+00  9.55249411E+00  9.55249411E+00 -1.91049882E+01  0.00000000E+00
  9.55249411E+00  9.55249411E+00 -1.91049882E+01  0.00000000E+00  9.55249411E+00
  9.55249411E+00 -1.91049882E+01  0.00000000E+00  9.55249411E+00  9.55249411E+00
 -1.91049882E+01  0.00000000E+00  9.55249411E+00  9.55249411E+00 -1.91049882E+01
  0.00000000E+00  9.55249411E+00  9.55249411E+00 -1.91049882E+01  0.00000000E+00
  9.55249411E+00  9.55249411E+00 -1.91049882E+01  0.00000000E+00  9.55249411E+00
  9.55249411E+00 -1.91049882E+01  0.00000000E+00  9.55249411E+00  9.55249411E+00
 -1.91049882E+01  0.00000000E+00  9.55249411E+00  9.55249411E+00 -1.91049882E+01
  0.00000000E+00  9.55249411E+00  9.55249411E+00 -1.91049882E+01  0.00000000E+00
  9.55249411E+00  9.55249411E+00 -1.91049882E+01  0.00000000E+00  9.55249411E+00
  9.55249411E+00 -1.91049882E+01  0.00000000E+00  9.55249411E+00  9.55249411E+00
 -1.91049882E+01  0.00000000E+00  9.55249411E+00  9.55249411E+00 -1.91049882E+01
  0.00000000E+00  9.55249411E+00  9.55249411E+00 -1.91049882E+01  0.00000000E+00
  9.55249411E+00  9.55249411E+00 -1.91049882E+01  0.00000000E+00  9.55249411E+00
  9.55249411E+00 -1.91049882E+01  0.00000000E+00  9.55249411E+00  9.55249411E+00
 -1.91049882E+01  0.00000000E+00  9.55249411E+00  9.55249411E+00 -1.91049882E+01
  0.00000000E+00  9.55249411E+00  9.55249411E+00 -1.91049882E+01  0.00000000E+00
  9.55249411E+00  9.55249411E+00 -1.91049882E+01  0.00000000E+00  9.55249411E+00
  9.55249411E+00 -1.91049882E+01  0.00000000E+00  9.55249411E+00  9.55249411E+00
 -1.91049882E+01  0.00000000E+00  9.55249411E+00  9.55249411E+00 -1.91049882E+01
  0.00000000E+00  9.55249411E+00  9.55249411E+00 -1.91049882E+01  0.00000000E+00
  9.55249411E+00  9.55249411E+00 -1.91049882E+01  0.00000000E+00  9.55249411E+00
  9.55249411E+00 -1.91049882E+01  0.00000000E+00  9.55249411E+00  9.55249411E+00
 -1.91049882E+01  0.00000000E+00  9.55249411E+00  9.55249411E+00 -1.91049882E+01
  0.00000000E+00  9.55249411E+00  9.55249411E+00 -1.91049882E+01  0.00000000E+00
  9.55249411E+00  9.55249411E+00 -1.91049882E+01  0.00000000E+00  9.55249411E+00
  9.55249411E+00 -1.91049882E+01  0.00000000E+00  9.55249411E+00  9.55249411E+00
 -1.91049882E+01  0.00000000E+00  9.55249411E+00  9.55249411E+00 -1.91049882E+01
  0.00000000E+00  9.55249411E+00  9.55249411E+00 -1.91049882E+01  0.00000000E+00
  9.55249411E+00  9.55249411E+00 -1.91049882E+01  0.00000000E+00  9.55249411E+00
  9.55249411E+00 -1.91049882E+01  0.00000000E+00  9.55249411E+00  9.55249411E+00
 -1.91049882E+01  0.00000000E+00  9.55249411E+00  9.55249411E+00 -1.91049882E+01
  0.00000000E+00  9.55249411E+00  9.55249411E+00 -1.91049882E+01  0.00000000E+00
  9.55249411E+00  9.55249411E+00 -1.91049882E+01  0.00000000E+00  9.55249411E+00
  9.55249411E+00 -1.91049882E+01  0.00000000E+00  9.55249411E+00  9.55249411E+00
 -1.91049882E+01  0.00000000E+00  9.55249411E+00  9.55249411E+00 -1.91049882E+01
  0.00000000E+00  9.55249411E+00  9.55249411E+00 -1.91049882E+01  0.00000000E+00
  9.55249411E+00  9.55249411E+00 -1.91049882E+01  0.00000000E+00  9.55249411E+00
  9.55249411E+00 -1.91049882E+01  0.00000000E+00  9.55249411E+00  9.55249411E+00
 -1.91049882E+01  0.00000000E+00  9.55249411E+00  9.55249411E+00 -1.91049882E+01
  0.00000000E+00  9.55249411E+00  9.55249411E+00 -1.91049882E+01  0.00000000E+00
  9.55249411E+00  9.55249411E+00 -1.91049882E+01  0.00000000E+00  9.55249411E+00
  9.55249411E+00 -1.91049882E+01  0.00000000E+00  9.55249411E+00  9.55249411E+00
 -1.91049882E+01  0.00000000E+00  9.55249411E+00  9.55249411E+00 -1.91049882E+01
  0.00000000E+00  9.55249411E+00  9.55249411E+00 -1.91049882E+01  0.00000000E+00
  9.55249411E+00  9.55249411E+00 -1.91049882E+01  0.00000000E+00  9.55249411E+00
  9.55249411E+00 -1.91049882E+01  0.00000000E+00  9.55249411E+00  9.55249411E+00
 -1.91049882E+01  0.00000000E+00  9.55249411E+00  9.55249411E+00 -1.91049882E+01
  0.00000000E+00  9.55249411E+00  9.55249411E+00 -1.91049882E+01  0.00000000E+00
  9.55249411E+00  9.55249411E+00 -1.91049882E+01  0.00000000E+00  9.55249411E+00
  9.55249411E+00 -1.91049882E+01  0.00000000E+00  9.55249411E+00  9.55249411E+00
 -1.91049882E+01  0.00000000E+00  9.55249411E+00  9.55249411E+00 -1.91049882E+01
  0.00000000E+00  9.55249411E+00  9.55249411E+00 -1.91049882E+01  0.00000000E+00
  9.55249411E+00  9.55249411E+00 -1.91049882E+01  0.00000000E+00  9.55249411E+00
  9.55249411E+00 -1.91049882E+01  0.00000000E+00  9.55249411E+00  9.55249411E+00
 -1.91049882E+01  0.00000000E+00  9.55249411E+00  9.55249411E+00 -1.91049882E+01
  0.00000000E+00  9.55249411E+00  9.55249411E+00 -1.91049882E+01  0.00000000E+00
  9.55249411E+00  9.55249411E+00 -1.91049882E+01  0.00000000E+00  9.55249411E+00
  9.55249411E+00 -1.91049882E+01  0.00000000E+00  9.55249411E+00  9.55249411E+00
 -1.91049882E+01  0.00000000E+00  9.55249411E+00  9.55249411E+00 -1.91049882E+01
  0.00000000E+00  9.55249411E+00  9.55249411E+00 -1.91049882E+01  0.00000000E+00
  9.55249411E+00  9.55249411E+00 -1.91049882E+01  0.00000000E+00  9.55249411E+00
  9.55249411E+00 -1.91049882E+01  0.00000000E+00  9.55249411E+00  9.55249411E+00
 -1.91049882E+01  0.00000000E+00  9.55249411E+00  9.55249411E+00 -1.91049882E+01
  0.00000000E+00  9.55249411E+00  9.55249411E+00 -1.91049882E+01  0.00000000E+00
  9.55249411E+00  9.55249411E+00 -1.91049882E+01  0.00000000E+00  9.55249411E+00
  9.55249411E+00 -1.91049882E+01  0.00000000E+00  9.55249411E+00  9.55249411E+00
 -1.91049882E+01  0.00000000E+00  9.55249411E+00  9.55249411E+00 -1.91049882E+01
  0.00000000E+00  9.55249411E+00  9.55249411E+00 -1.91049882E+01  0.00000000E+00
  9.55249411E+00  9.55249411E+00 -1.91049882E+01  0.00000000E+00  9.55249411E+00
  9.55249411E+00 -1.91049882E+01  0.00000000E+00  9.55249411E+00  9.55249411E+00
 -1.91049882E+01  0.00000000E+00  9.55249411E+00  9.55249411E+00 -1.91049882E+01
  0.00000000E+00  9.55249411E+00  9.55249411E+00 -1.91049882E+01  0.00000000E+00
  9.55249411E+00  9.55249411E+00 -1.91049882E+01  0.00000000E+00  9.55249411E+00
  9.55249411E+00 -1.91049882E+01  0.00000000E+00  9.55249411E+00  9.55249411E+00
 -1.91049882E+01  0.00000000E+00  9.55249411E+00  9.55249411E+00 -1.91049882E+01
  0.00000000E+00  9.55249411E+00  9.55249411E+00 -1.91049882E+01  0.00000000E+00
  9.55249411E+00  9.55249411E+00 -1.91049882E+01  0.00000000E+00  9.55249411E+00
  9.55249411E+00 -1.91049882E+01  0.00000000E+00  9.55249411E+00  9.55249411E+00
 -1.91049882E+01  0.00000000E+00  9.55249411E+00  9.55249411E+00 -1.91049882E+01
  0.00000000E+00  9.55249411E+00  9.55249411E+00 -1.91049882E+01  0.00000000E+00
  9.55249411E+00  9.55249411E+00 -1.91049882E+01  0.00000000E+00  9.55249411E+00
  9.55249411E+00 -1.91049882E+01  0.00000000E+00  9.55249411E+00  9.55249411E+00
 -1.91049882E+01  0.00000000E+00  9.55249411E+00  9.55249411E+00 -1.91049882E+01
  0.00000000E+00  9.55249411E+00  9.55249411E+00 -1.91049882E+01  0.00000000E+00
  9.55249411E+00  9.55249411E+00 -1.91049882E+01  0.00000000E+00  9.55249411E+00
  9.55249411E+00 -1.91049882E+01  0.00000000E+00  9.55249411E+00  9.55249411E+00
 -1.91049882E+01  0.00000000E+00  9.55249411E+00  9.55249411E+00 -1.91049882E+01
  0.00000000E+00  9.55249411E+00  9.55249411E+00 -1.91049882E+01  0.00000000E+00
  9.55249411E+00  9.55249411E+00 -1.91049882E+01  0.00000000E+00  9.55249411E+00
  9.55249411E+00 -1.91049882E+01  0.00000000E+00  9.55249411E+00  9.55249411E+00
 -1.91049882E+01  0.00000000E+00  9.55249411E+00  9.55249411E+00 -1.91049882E+01
  0.00000000E+00  9.55249411E+00  9.55249411E+00 -1.91049882E+01  0.00000000E+00
  9.55249411E+00  9.55249411E+00 -1.91049882E+01  0.00000000E+00  9.55249411E+00
  9.55249411E+00 -1.91049882E+01  0.00000000E+00  9.55249411E+00  9.55249411E+00
 -1.91049882E+01  0.00000000E+00  9.55249411E+00  9.55249411E+00 -1.91049882E+01
  0.00000000E+00  9.55249411E+00  9.55249411E+00 -1.91049882E+01  0.00000000E+00
  9.55249411E+00  9.55249411E+00 -1.91049882E+01  0.00000000E+00  9.55249411E+00
  9.55249411E+00 -1.91049882E+01  0.00000000E+00  9.55249411E+00  9.55249411E+00
 -1.91049882E+01  0.00000000E+00  9.55249411E+00  9.55249411E+00 -1.91049882E+01
  0.00000000E+00  9.55249411E+00  9.55249411E+00 -1.91049882E+01  0.00000000E+00
  9.55249411E+00  9.55249411E+00 -1.91049882E+01  0.00000000E+00  9.55249411E+00
  9.55249411E+00 -1.91049882E+01  0.00000000E+00  9.55249411E+00  9.55249411E+00
 -1.91049882E+01  0.00000000E+00  9.55249411E+00  9.55249411E+00 -1.91049882E+01
  0.00000000E+00  9.55249411E+00  9.55249411E+00 -1.91049882E+01  0.00000000E+00
  9.55249411E+00  9.55249411E+00 -1.91049882E+01  0.00000000E+00  9.55249411E+00
  9.55249411E+00 -1.91049882E+01  0.00000000E+00  9.55249411E+00  9.55249411E+00
 -1.91049882E+01  0.00000000E+00  9.55249411E+00  9.55249411E+00 -1.91049882E+01
  0.00000000E+00  9.55249411E+00  9.55249411E+00 -1.91049882E+01  0.00000000E+00
  9.55249411E+00  9.55249411E+00 -1.91049882E+01  0.00000000E+00  9.55249411E+00
  9.55249411E+00 -1.91049882E+01  0.00000000E+00  9.55249411E+00  9.55249411E+00
 -1.91049882E+01  0.00000000E+00  9.55249411E+00  9.55249411E+00 -1.91049882E+01
  0.00000000E+00  9.55249411E+00  9.55249411E+00 -1.91049882E+01  0.00000000E+00
  9.55249411E+00  9.55249411E+00 -1.91049882E+01  0.00000000E+00  9.55249411E+00
  9.55249411E+00 -1.91049882E+01  0.00000000E+00  9.55249411E+00  9.55249411E+00
 -1.91049882E+01  0.00000000E+00  9.55249411E+00  9.55249411E+00 -1.91049882E+01
  0.00000000E+00  9.55249411E+00  9.55249411E+00 -1.91049882E+01  0.00000000E+00
  9.55249411E+00  9.55249411E+00 -1.91049882E+01  0.00000000E+00  9.55249411E+00
  9.55249411E+00 -1.91049882E+01  0.00000000E+00  9.55249411E+00  9.55249411E+00
 -1.91049882E+01  0.00000000E+00  9.55249411E+00  9.55249411E+00 -1.91049882E+01
  0.00000000E+00  9.55249411E+00  9.55249411E+00 -1.91049882E+01  0.00000000E+00
  9.55249411E+00  9.55249411E+00 -1.91049882E+01  0.00000000E+00  9.55249411E+00
  9.55249411E+00 -1.91049882E+01  0.00000000E+00  9.55249411E+00  9.55249411E+00
 -1.91049882E+01  0.00000000E+00  9.55249411E+00  9.55249411E+00 -1.91049882E+01
  0.00000000E+00  9.55249411E+00  9.55249411E+00 -1.91049882E+01  0.00000000E+00
  9.55249411E+00  9.55249411E+00 -1.91049882E+01  0.00000000E+00  9.55249411E+00
  9.55249411E+00 -1.91049882E+01  0.00000000E+00  9.55249411E+00  9.55249411E+00
 -1.91049882E+01  0.00000000E+00  9.55249411E+00  9.55249411E+00 -1.91049882E+01
  0.00000000E+00  9.55249411E+00  9.55249411E+00 -1.91049882E+01  0.00000000E+00
  9.55249411E+00  9.55249411E+00 -1.91049882E+01  0.00000000E+00  9.55249411E+00
  9.55249411E+00 -1.91049882E+01  0.00000000E+00  9.55249411E+00  9.55249411E+00
 -1.91049882E+01  0.00000000E+00  9.55249411E+00  9.55249411E+00 -1.91049882E+01
  0.00000000E+00  9.55249411E+00  9.55249411E+00 -1.91049882E+01  0.00000000E+00
  9.55249411E+00  9.55249411E+00 -1.91049882E+01  0.00000000E+00  9.55249411E+00
  9.55249411E+00 -1.91049882E+01  0.00000000E+00  9.55249411E+00  9.55249411E+00
 -1.91049882E+01  0.00000000E+00  9.55249411E+00  9.55249411E+00 -1.91049882E+01
  0.00000000E+00  9.55249411E+00  9.55249411E+00 -1.91049882E+01  0.00000000E+00
  9.55249411E+00  9.55249411E+00 -1.91049882E+01  0.00000000E+00  9.55249411E+00
  9.55249411E+00 -1.91049882E+01  0.00000000E+00  9.55249411E+00  9.55249411E+00
 -1.91049882E+01  0.00000000E+00  9.55249411E+00  9.55249411E+00 -1.91049882E+01
  0.00000000E+00  9.55249411E+00  9.55249411E+00 -1.91049882E+01  0.00000000E+00
  9.55249411E+00  9.55249411E+00 -1.91049882E+01  0.00000000E+00  9.55249411E+00
  9.55249411E+00 -1.91049882E+01  0.00000000E+00  9.55249411E+00  9.55249411E+00
 -1.91049882E+01  0.00000000E+00  9.55249411E+00  9.55249411E+00 -1.91049882E+01
  0.00000000E+00  9.55249411E+00  9.55249411E+00 -1.91049882E+01  0.00000000E+00
  9.55249411E+00  9.55249411E+00 -1.91049882E+01  0.00000000E+00  9.55249411E+00
  9.55249411E+00 -1.91049882E+01  0.00000000E+00  9.55249411E+00  9.55249411E+00
 -1.91049882E+01  0.00000000E+00  9.55249411E+00  9.55249411E+00 -1.91049882E+01
  0.00000000E+00  9.55249411E+00  9.55249411E+00 -1.91049882E+01  0.00000000E+00
  9.55249411E+00  9.55249411E+00 -1.91049882E+01  0.00000000E+00  9.55249411E+00
  9.55249411E+00 -1.91049882E+01  0.00000000E+00  9.55249411E+00  9.55249411E+00
 -1.91049882E+01  0.00000000E+00  9.55249411E+00  9.55249411E+00 -1.91049882E+01
  0.00000000E+00  9.55249411E+00  9.55249411E+00 -1.91049882E+01  0.00000000E+00
  9.55249411E+00  9.55249411E+00 -1.91049882E+01  0.00000000E+00  9.55249411E+00
  9.55249411E+00 -1.91049882E+01  0.00000000E+00  9.55249411E+00  9.55249411E+00
 -1.91049882E+01  0.00000000E+00  9.55249411E+00  9.55249411E+00 -1.91049882E+01
  0.00000000E+00  9.55249411E+00  9.55249411E+00 -1.91049882E+01  0.00000000E+00
  9.55249411E+00  9.55249411E+00 -1.91049882E+01  0.00000000E+00  9.55249411E+00
  9.55249411E+00 -1.91049882E+01  0.00000000E+00  9.55249411E+00  9.55249411E+00
 -1.91049882E+01  0.00000000E+00  9.55249411E+00  9.55249411E+00 -1.91049882E+01
  0.00000000E+00  9.55249411E+00  9.55249411E+00 -1.91049882E+01  0.00000000E+00
  9.55249411E+00  9.55249411E+00 -1.91049882E+01  0.00000000E+00  9.55249411E+00
  9.55249411E+00 -1.91049882E+01  0.00000000E+00  9.55249411E+00  9.55249411E+00
 -1.91049882E+01  0.00000000E+00  9.55249411E+00  9.55249411E+00 -1.91049882E+01
  0.00000000E+00  9.55249411E+00  9.55249411E+00 -1.91049882E+01  0.00000000E+00
  9.55249411E+00  9.55249411E+00 -1.91049882E+01  0.00000000E+00  9.55249411E+00
  9.55249411E+00 -1.91049882E+01  0.00000000E+00  9.55249411E+00  9.55249411E+00
 -1.91049882E+01  0.00000000E+00  9.55249411E+00  9.55249411E+00 -1.91049882E+01
  0.00000000E+00  9.55249411E+00  9.55249411E+00 -1.91049882E+01  0.00000000E+00
  9.55249411E+00  9.55249411E+00 -1.91049882E+01  0.00000000E+00  9.55249411E+00
  9.55249411E+00 -1.91049882E+01  0.00000000E+00  9.55249411E+00  9.55249411E+00
 -1.91049882E+01  0.00000000E+00  9.55249411E+00  9.55249411E+00 -1.91049882E+01
  0.00000000E+00  9.55249411E+00  9.55249411E+00 -1.91049882E+01  0.00000000E+00
  9.55249411E+00  9.55249411E+00 -1.91049882E+01  0.00000000E+00  9.55249411E+00
  9.55249411E+00 -1.91049882E+01  0.00000000E+00  9.55249411E+00  9.55249411E+00
 -1.91049882E+01  0.00000000E+00  9.55249411E+00  9.55249411E+00 -1.91049882E+01
  0.00000000E+00  9.55249411E+00  9.55249411E+00 -1.91049882E+01  0.00000000E+00
  9.55249411E+00  9.55249411E+00 -1.91049882E+01  0.00000000E+00  9.55249411E+00
  9.55249411E+00 -1.91049882E+01  0.00000000E+00  9.55249411E+00  9.55249411E+00
 -1.91049882E+01  0.00000000E+00  9.55249411E+00  9.55249411E+00 -1.91049882E+01
  0.00000000E+00  9.55249411E+00  9.55249411E+00 -1.91049882E+01  0.00000000E+00
  9.55249411E+00  9.55249411E+00 -1.91049882E+01  0.00000000E+00  9.55249411E+00
  9.55249411E+00 -1.91049882E+01  0.00000000E+00  9.55249411E+00  9.55249411E+00
 -1.91049882E+01  0.00000000E+00  9.55249411E+00  9.55249411E+00 -1.91049882E+01
  0.00000000E+00  9.55249411E+00  9.55249411E+00 -1.91049882E+01  0.00000000E+00
  9.55249411E+00  9.55249411E+00 -1.91049882E+01  0.00000000E+00  9.55249411E+00
  9.55249411E+00 -1.91049882E+01  0.00000000E+00  9.55249411E+00  9.55249411E+00
 -1.91049882E+01  0.00000000E+00  9.55249411E+00  9.55249411E+00 -1.91049882E+01
  0.00000000E+00  9.55249411E+00  9.55249411E+00 -1.91049882E+01  0.00000000E+00
  9.55249411E+00  9.55249411E+00 -1.91049882E+01  0.00000000E+00  9.55249411E+00
  9.55249411E+00 -1.91049882E+01  0.00000000E+00  9.55249411E+00  9.55249411E+00
 -1.91049882E+01  0.00000000E+00  9.55249411E+00  9.55249411E+00 -1.91049882E+01
  0.00000000E+00  9.55249411E+00  9.55249411E+00 -1.91049882E+01  0.00000000E+00
  9.55249411E+00  9.55249411E+00 -1.91049882E+01  0.00000000E+00  9.55249411E+00
  9.55249411E+00 -1.91049882E+01  0.00000000E+00  9.55249411E+00  9.55249411E+00
 -1.91049882E+01  0.00000000E+00  9.55249411E+00  9.55249411E+00 -1.91049882E+01
  0.00000000E+00  9.55249411E+00  9.55249411E+00 -1.91049882E+01  0.00000000E+00
  9.55249411E+00  9.55249411E+00 -1.91049882E+01  0.00000000E+00  9.55249411E+00
  9.55249411E+00 -1.91049882E+01  0.00000000E+00  9.55249411E+00  9.55249411E+00
 -1.91049882E+01  0.00000000E+00  9.55249411E+00  9.55249411E+00 -1.91049882E+01
  0.00000000E+00  9.55249411E+00  9.55249411E+00 -1.91049882E+01  0.00000000E+00
  9.55249411E+00  9.55249411E+00 -1.91049882E+01  0.00000000E+00  9.55249411E+00
  9.55249411E+00 -1.91049882E+01  0.00000000E+00  9.55249411E+00  9.55249411E+00
 -1.91049882E+01  0.00000000E+00  9.55249411E+00  9.55249411E+00 -1.91049882E+01
  0.00000000E+00  9.55249411E+00  9.55249411E+00 -1.91049882E+01  0.00000000E+00
  9.55249411E+00  9.55249411E+00 -1.91049882E+01  0.00000000E+00  9.55249411E+00
  9.55249411E+00 -1.91049882E+01  0.00000000E+00  9.55249411E+00  9.55249411E+00
 -1.91049882E+01  0.00000000E+00  9.55249411E+00  9.55249411E+00 -1.91049882E+01
  0.00000000E+00  9.55249411E+00  9.55249411E+00 -1.91049882E+01  0.00000000E+00
  9.55249411E+00  9.55249411E+00 -1.91049882E+01  0.00000000E+00  9.55249411E+00
  9.55249411E+00 -1.91049882E+01  0.00000000E+00  9.55249411E+00  9.55249411E+00
 -1.91049882E+01  0.00000000E+00  9.55249411E+00  9.55249411E+00 -1.91049882E+01
  0.00000000E+00  9.55249411E+00  9.55249411E+00 -1.91049882E+01  0.00000000E+00
  9.55249411E+00  9.55249411E+00 -1.91049882E+01  0.00000000E+00  9.55249411E+00
  9.55249411E+00 -1.91049882E+01  0.00000000E+00  9.55249411E+00  9.55249411E+00
 -1.91049882E+01  0.00000000E+00  9.55249411E+00  9.55249411E+00 -1.91049882E+01
  0.00000000E+00  9.55249411E+00  9.55249411E+00 -1.91049882E+01  0.00000000E+00
  9.55249411E+00  9.55249411E+00 -1.91049882E+01  0.00000000E+00  9.55249411E+00
  9.55249411E+00 -1.91049882E+01  0.00000000E+00  9.55249411E+00  9.55249411E+00
 -1.91049882E+01  0.00000000E+00  9.55249411E+00  9.55249411E+00 -1.91049882E+01
  0.00000000E+00  9.55249411E+00  9.55249411E+00 -1.91049882E+01  0.00000000E+00
  9.55249411E+00  9.55249411E+00 -1.91049882E+01  0.00000000E+00  9.55249411E+00
  9.55249411E+00 -1.91049882E+01  0.00000000E+00  9.55249411E+00  9.55249411E+00
 -1.91049882E+01  0.00000000E+00  9.55249411E+00  9.55249411E+00 -1.91049882E+01
  0.00000000E+00  9.55249411E+00  9.55249411E+00 -1.91049882E+01  0.00000000E+00
  9.55249411E+00  9.55249411E+00 -1.91049882E+01  0.00000000E+00  9.55249411E+00
  9.55249411E+00 -1.91049882E+01  0.00000000E+00  9.55249411E+00  9.55249411E+00
 -1.91049882E+01  0.00000000E+00  9.55249411E+00  9.55249411E+00 -1.91049882E+01
  0.00000000E+00  9.55249411E+00  9.55249411E+00 -1.91049882E+01  0.00000000E+00
  9.55249411E+00  9.55249411E+00 -1.91049882E+01  0.00000000E+00  9.55249411E+00
  9.55249411E+00 -1.91049882E+01  0.00000000E+00  9.55249411E+00  9.55249411E+00
 -1.91049882E+01  0.00000000E+00  9.55249411E+00  9.55249411E+00 -1.91049882E+01
  0.00000000E+00  9.55249411E+00  9.55249411E+00 -1.91049882E+01  0.00000000E+00
  9.55249411E+00  9.55249411E+00 -1.91049882E+01  0.00000000E+00  9.55249411E+00
  9.55249411E+00 -1.91049882E+01  0.00000000E+00  9.55249411E+00  9.55249411E+00
 -1.91049882E+01  0.00000000E+00  9.55249411E+00  9.55249411E+00 -1.91049882E+01
  0.00000000E+00  9.55249411E+00  9.55249411E+00 -1.91049882E+01  0.00000000E+00
  9.55249411E+00  9.55249411E+00 -1.91049882E+01  0.00000000E+00  9.55249411E+00
  9.55249411E+00 -1.91049882E+01  0.00000000E+00  9.55249411E+00  9.55249411E+00
 -1.91049882E+01  0.00000000E+00  9.55249411E+00  9.55249411E+00 -1.91049882E+01
  0.00000000E+00  9.55249411E+00  9.55249411E+00 -1.91049882E+01  0.00000000E+00
  9.55249411E+00  9.55249411E+00 -1.91049882E+01  0.00000000E+00  9.55249411E+00
  9.55249411E+00 -1.91049882E+01  0.00000000E+00  9.55249411E+00  9.55249411E+00
 -1.91049882E+01  0.00000000E+00  9.55249411E+00  9.55249411E+00 -1.91049882E+01
  0.00000000E+00  9.55249411E+00  9.55249411E+00 -1.91049882E+01  0.00000000E+00
  9.55249411E+00  9.55249411E+00 -1.91049882E+01  0.00000000E+00  9.55249411E+00
  9.55249411E+00 -1.91049882E+01  0.00000000E+00  9.55249411E+00  9.55249411E+00
 -1.91049882E+01  0.00000000E+00  9.55249411E+00  9.55249411E+00 -1.91049882E+01
  0.00000000E+00  9.55249411E+00  9.55249411E+00 -1.91049882E+01  0.00000000E+00
  9.55249411E+00  9.55249411E+00 -1.91049882E+01  0.00000000E+00  9.55249411E+00
  9.55249411E+00 -1.91049882E+01  0.00000000E+00  9.55249411E+00  9.55249411E+00
 -1.91049882E+01  0.00000000E+00  9.55249411E+00  9.55249411E+00 -1.91049882E+01
  0.00000000E+00  9.55249411E+00  9.55249411E+00 -1.91049882E+01  0.00000000E+00
  9.55249411E+00  9.55249411E+00 -1.91049882E+01  0.00000000E+00  9.55249411E+00
  9.55249411E+00 -1.91049882E+01  0.00000000E+00  9.55249411E+00  9.55249411E+00
 -1.91049882E+01  0.00000000E+00  9.55249411E+00  9.55249411E+00 -1.91049882E+01
  0.00000000E+00  9.55249411E+00  9.55249411E+00 -1.91049882E+01  0.00000000E+00
  9.55249411E+00  9.55249411E+00 -1.91049882E+01  0.00000000E+00  9.55249411E+00
  9.55249411E+00 -1.91049882E+01  0.00000000E+00  9.55249411E+00  9.55249411E+00
 -1.91049882E+01  0.00000000E+00  9.55249411E+00  9.55249411E+00 -1.91049882E+01
  0.00000000E+00  9.55249411E+00  9.55249411E+00 -1.91049882E+01  0.00000000E+00
  9.55249411E+00  9.55249411E+00 -1.91049882E+01  0.00000000E+00  9.55249411E+00
  9.55249411E+00 -1.91049882E+01  0.00000000E+00  9.55249411E+00  9.55249411E+00
 -1.91049882E+01  0.00000000E+00  9.55249411E+00  9.55249411E+00 -1.91049882E+01
  0.00000000E+00  9.55249411E+00  9.55249411E+00 -1.91049882E+01  0.00000000E+00
  9.55249411E+00  9.55249411E+00 -1.91049882E+01  0.00000000E+00  9.55249411E+00
  9.55249411E+00 -1.91049882E+01  0.00000000E+00  9.55249411E+00  9.55249411E+00
 -1.91049882E+01  0.00000000E+00  9.55249411E+00  9.55249411E+00 -1.91049882E+01
  0.00000000E+00  9.55249411E+00  9.55249411E+00 -1.91049882E+01  0.00000000E+00
  9.55249411E+00  9.55249411E+00 -1.91049882E+01  0.00000000E+00  9.55249411E+00
  9.55249411E+00 -1.91049882E+01  0.00000000E+00  9.55249411E+00  9.55249411E+00
 -1.91049882E+01  0.00000000E+00  9.55249411E+00  9.55249411E+00 -1.91049882E+01
  0.00000000E+00  9.55249411E+00  9.55249411E+00 -1.91049882E+01  0.00000000E+00
  9.55249411E+00  9.55249411E+00 -1.91049882E+01  0.00000000E+00  9.55249411E+00
  9.55249411E+00 -1.91049882E+01  0.00000000E+00  9.55249411E+00  9.55249411E+00
 -1.91049882E+01  0.00000000E+00  9.55249411E+00  9.55249411E+00 -1.91049882E+01
  0.00000000E+00  9.55249411E+00  9.55249411E+00 -1.91049882E+01  0.00000000E+00
  9.55249411E+00  9.55249411E+00 -1.91049882E+01  0.00000000E+00  9.55249411E+00
  9.55249411E+00 -1.91049882E+01  0.00000000E+00  9.55249411E+00  9.55249411E+00
 -1.91049882E+01  0.00000000E+00  9.55249411E+00  9.55249411E+00 -1.91049882E+01
  0.00000000E+00  9.55249411E+00  9.55249411E+00 -1.91049882E+01  0.00000000E+00
  9.55249411E+00  9.55249411E+00 -1.91049882E+01  0.00000000E+00  9.55249411E+00
  9.55249411E+00 -1.91049882E+01  0.00000000E+00  9.55249411E+00  9.55249411E+00
 -1.91049882E+01  0.00000000E+00  9.55249411E+00  9.55249411E+00 -1.91049882E+01
  0.00000000E+00  9.55249411E+00  9.55249411E+00 -1.91049882E+01  0.00000000E+00
  9.55249411E+00  9.55249411E+00 -1.91049882E+01  0.00000000E+00  9.55249411E+00
  9.55249411E+00 -1.91049882E+01  0.00000000E+00  9.55249411E+00  9.55249411E+00
 -1.91049882E+01  0.00000000E+00  9.55249411E+00  9.55249411E+00 -1.91049882E+01
  0.00000000E+00  9.55249411E+00  9.55249411E+00 -1.91049882E+01  0.00000000E+00
  9.55249411E+00  9.55249411E+00 -1.91049882E+01  0.00000000E+00  9.55249411E+00
  9.55249411E+00 -1.91049882E+01  0.00000000E+00  9.55249411E+00  9.55249411E+00
 -1.91049882E+01  0.00000000E+00  9.55249411E+00  9.55249411E+00 -1.91049882E+01
  0.00000000E+00  9.55249411E+00  9.55249411E+00 -1.91049882E+01  0.00000000E+00
  9.55249411E+00  9.55249411E+00 -1.91049882E+01  0.00000000E+00  9.55249411E+00
  9.55249411E+00 -1.91049882E+01  0.00000000E+00  9.55249411E+00  9.55249411E+00
 -1.91049882E+01  0.00000000E+00  9.55249411E+00  9.55249411E+00 -1.91049882E+01
  0.00000000E+00  9.55249411E+00  9.55249411E+00 -1.91049882E+01  0.00000000E+00
  9.55249411E+00  9.55249411E+00 -1.91049882E+01  0.00000000E+00  9.55249411E+00
  9.55249411E+00 -1.91049882E+01  0.00000000E+00  9.55249411E+00  9.55249411E+00
 -1.91049882E+01  0.00000000E+00  9.55249411E+00  9.55249411E+00 -1.91049882E+01
  0.00000000E+00  9.55249411E+00  9.55249411E+00 -1.91049882E+01  0.00000000E+00
  9.55249411E+00  9.55249411E+00 -1.91049882E+01  0.00000000E+00  9.55249411E+00
  9.55249411E+00 -1.91049882E+01  0.00000000E+00  9.55249411E+00  9.55249411E+00
 -1.91049882E+01  0.00000000E+00  9.55249411E+00  9.55249411E+00 -1.91049882E+01
  0.00000000E+00  9.55249411E+00  9.55249411E+00 -1.91049882E+01  0.00000000E+00
  9.55249411E+00  9.55249411E+00 -1.91049882E+01  0.00000000E+00  9.55249411E+00
  9.55249411E+00 -1.91049882E+01  0.00000000E+00  9.55249411E+00  9.55249411E+00
 -1.91049882E+01  0.00000000E+00  9.55249411E+00  9.55249411E+00 -1.91049882E+01
  0.00000000E+00  9.55249411E+00  9.55249411E+00 -1.91049882E+01  0.00000000E+00
  9.55249411E+00  9.55249411E+00 -1.91049882E+01  0.00000000E+00  9.55249411E+00
  9.55249411E+00 -1.91049882E+01  0.00000000E+00  9.55249411E+00  9.55249411E+00
 -1.91049882E+01  0.00000000E+00  9.55249411E+00  9.55249411E+00 -1.91049882E+01
  0.00000000E+00  9.55249411E+00  9.55249411E+00 -1.91049882E+01  0.00000000E+00
  9.55249411E+00  9.55249411E+00 -1.91049882E+01  0.00000000E+00  9.55249411E+00
  9.55249411E+00 -1.91049882E+01  0.00000000E+00  9.55249411E+00  9.55249411E+00
 -1.91049882E+01  0.00000000E+00  9.55249411E+00  9.55249411E+00 -1.91049882E+01
  0.00000000E+00  9.55249411E+00  9.55249411E+00 -1.91049882E+01  0.00000000E+00
  9.55249411E+00  9.55249411E+00 -1.91049882E+01  0.00000000E+00  9.55249411E+00
  9.55249411E+00 -1.91049882E+01  0.00000000E+00  9.55249411E+00  9.55249411E+00
 -1.91049882E+01  0.00000000E+00  9.55249411E+00  9.55249411E+00 -1.91049882E+01
  0.00000000E+00  9.55249411E+00  9.55249411E+00 -1.91049882E+01  0.00000000E+00
  9.55249411E+00  9.55249411E+00 -1.91049882E+01  0.00000000E+00  9.55249411E+00
  9.55249411E+00 -1.91049882E+01  0.00000000E+00  9.55249411E+00  9.55249411E+00
 -1.91049882E+01  0.00000000E+00  9.55249411E+00  9.55249411E+00 -1.91049882E+01
  0.00000000E+00  9.55249411E+00  9.55249411E+00 -1.91049882E+01  0.00000000E+00
  9.55249411E+00  9.55249411E+00 -1.91049882E+01  0.00000000E+00  9.55249411E+00
  9.55249411E+00 -1.91049882E+01  0.00000000E+00  9.55249411E+00  9.55249411E+00
 -1.91049882E+01  0.00000000E+00  9.55249411E+00  9.55249411E+00 -1.91049882E+01
  0.00000000E+00  9.55249411E+00  9.55249411E+00 -1.91049882E+01  0.00000000E+00
  9.55249411E+00  9.55249411E+00 -1.91049882E+01  0.00000000E+00  9.55249411E+00
  9.55249411E+00 -1.91049882E+01  0.00000000E+00  9.55249411E+00  9.55249411E+00
 -1.91049882E+01  0.00000000E+00  9.55249411E+00  9.55249411E+00 -1.91049882E+01
  0.00000000E+00  9.55249411E+00  9.55249411E+00 -1.91049882E+01  0.00000000E+00
  9.55249411E+00  9.55249411E+00 -1.91049882E+01  0.00000000E+00  9.55249411E+00
  9.55249411E+00 -1.91049882E+01  0.00000000E+00  9.55249411E+00  9.55249411E+00
 -1.91049882E+01  0.00000000E+00  9.55249411E+00  9.55249411E+00 -1.91049882E+01
  0.00000000E+00  9.55249411E+00  9.55249411E+00 -1.91049882E+01  0.00000000E+00
  9.55249411E+00  9.55249411E+00 -1.91049882E+01  0.00000000E+00  9.55249411E+00
  9.55249411E+00 -1.91049882E+01  0.00000000E+00  9.55249411E+00  9.55249411E+00
 -1.91049882E+01  0.00000000E+00  9.55249411E+00  9.55249411E+00 -1.91049882E+01
  0.00000000E+00  9.55249411E+00  9.55249411E+00 -1.91049882E+01  0.00000000E+00
  9.55249411E+00  9.55249411E+00 -1.91049882E+01  0.00000000E+00  9.55249411E+00
  9.55249411E+00 -1.91049882E+01  0.00000000E+00  9.55249411E+00  9.55249411E+00
 -1.91049882E+01  0.00000000E+00  9.55249411E+00  9.55249411E+00 -1.91049882E+01
  0.00000000E+00  9.55249411E+00  9.55249411E+00 -1.91049882E+01  0.00000000E+00
  9.55249411E+00  9.55249411E+00 -1.91049882E+01  0.00000000E+00  9.55249411E+00
  9.55249411E+00 -1.91049882E+01  0.00000000E+00  9.55249411E+00  9.55249411E+00
 -1.91049882E+01  0.00000000E+00  9.55249411E+00  9.55249411E+00 -1.91049882E+01
  0.00000000E+00  9.55249411E+00  9.55249411E+00 -1.91049882E+01  0.00000000E+00
  9.55249411E+00  9.55249411E+00 -1.91049882E+01  0.00000000E+00  9.55249411E+00
  9.55249411E+00 -1.91049882E+01  0.00000000E+00  9.55249411E+00  9.55249411E+00
 -1.91049882E+01  0.00000000E+00  9.55249411E+00  9.55249411E+00 -1.91049882E+01
  0.00000000E+00  9.55249411E+00  9.55249411E+00 -1.91049882E+01  0.00000000E+00
  9.55249411E+00  9.55249411E+00 -1.91049882E+01  0.00000000E+00  9.55249411E+00
  9.55249411E+00 -1.91049882E+01  0.00000000E+00  9.55249411E+00  9.55249411E+00
 -1.91049882E+01  0.00000000E+00  9.55249411E+00  9.55249411E+00 -1.91049882E+01
  0.00000000E+00  9.55249411E+00  9.55249411E+00 -1.91049882E+01  0.00000000E+00
  9.55249411E+00  9.55249411E+00 -1.91049882E+01  0.00000000E+00  9.55249411E+00
  9.55249411E+00 -1.91049882E+01  0.00000000E+00  9.55249411E+00  9.55249411E+00
 -1.91049882E+01  0.00000000E+00  9.55249411E+00  9.55249411E+00 -1.91049882E+01
  0.00000000E+00  9.55249411E+00  9.55249411E+00 -1.91049882E+01  0.00000000E+00
  9.55249411E+00  9.55249411E+00 -1.91049882E+01  0.00000000E+00  9.55249411E+00
  9.55249411E+00 -1.91049882E+01  0.00000000E+00  9.55249411E+00  9.55249411E+00
 -1.91049882E+01  0.00000000E+00  9.55249411E+00  9.55249411E+00 -1.91049882E+01
  0.00000000E+00  9.55249411E+00  9.55249411E+00 -1.91049882E+01  0.00000000E+00
  9.55249411E+00  9.55249411E+00 -1.91049882E+01  0.00000000E+00  9.55249411E+00
  9.55249411E+00 -1.91049882E+01  0.00000000E+00  9.55249411E+00  9.55249411E+00
 -1.91049882E+01  0.00000000E+00  9.55249411E+00  9.55249411E+00 -1.91049882E+01
  0.00000000E+00  9.55249411E+00  9.55249411E+00 -1.91049882E+01  0.00000000E+00
  9.55249411E+00  9.55249411E+00 -1.91049882E+01  0.00000000E+00  9.55249411E+00
  9.55249411E+00 -1.91049882E+01  0.00000000E+00  9.55249411E+00  9.55249411E+00
 -1.91049882E+01  0.00000000E+00  9.55249411E+00  9.55249411E+00 -1.91049882E+01
  0.00000000E+00  9.55249411E+00  9.55249411E+00 -1.91049882E+01  0.00000000E+00
  9.55249411E+00  9.55249411E+00 -1.91049882E+01  0.00000000E+00  9.55249411E+00
  9.55249411E+00 -1.91049882E+01  0.00000000E+00  9.55249411E+00  9.55249411E+00
 -1.91049882E+01  0.00000000E+00  9.55249411E+00  9.55249411E+00 -1.91049882E+01
  0.00000000E+00  9.55249411E+00  9.55249411E+00 -1.91049882E+01  0.00000000E+00
  9.55249411E+00  9.55249411E+00 -1.91049882E+01  0.00000000E+00  9.55249411E+00
  9.55249411E+00 -1.91049882E+01  0.00000000E+00  9.55249411E+00  9.55249411E+00
 -1.91049882E+01  0.00000000E+00  9.55249411E+00  9.55249411E+00 -1.91049882E+01
  0.00000000E+00  9.55249411E+00  9.55249411E+00 -1.91049882E+01  0.00000000E+00
  9.55249411E+00  9.55249411E+00 -1.91049882E+01  0.00000000E+00  9.55249411E+00
  9.55249411E+00 -1.91049882E+01  0.00000000E+00  9.55249411E+00  9.55249411E+00
 -1.91049882E+01  0.00000000E+00  9.55249411E+00  9.55249411E+00 -1.91049882E+01
  0.00000000E+00  9.55249411E+00  9.55249411E+00 -1.91049882E+01  0.00000000E+00
  9.55249411E+00  9.55249411E+00 -1.91049882E+01  0.00000000E+00  9.55249411E+00
  9.55249411E+00 -1.91049882E+01  0.00000000E+00  9.55249411E+00  9.55249411E+00
 -1.91049882E+01  0.00000000E+00  9.55249411E+00  9.55249411E+00 -1.91049882E+01
  0.00000000E+00  9.55249411E+00  9.55249411E+00 -1.91049882E+01  0.00000000E+00
  9.55249411E+00  9.55249411E+00 -1.91049882E+01  0.00000000E+00  9.55249411E+00
  9.55249411E+00 -1.91049882E+01  0.00000000E+00  9.55249411E+00  9.55249411E+00
 -1.91049882E+01  0.00000000E+00  9.55249411E+00  9.55249411E+00 -1.91049882E+01
  0.00000000E+00  9.55249411E+00  9.55249411E+00 -1.91049882E+01  0.00000000E+00
  9.55249411E+00  9.55249411E+00 -1.91049882E+01  0.00000000E+00  9.55249411E+00
  9.55249411E+00 -1.91049882E+01  0.00000000E+00  9.55249411E+00  9.55249411E+00
 -1.91049882E+01  0.00000000E+00  9.55249411E+00  9.55249411E+00 -1.91049882E+01
  0.00000000E+00  9.55249411E+00  9.55249411E+00 -1.91049882E+01  0.00000000E+00
  9.55249411E+00  9.55249411E+00 -1.91049882E+01  0.00000000E+00  9.55249411E+00
  9.55249411E+00 -1.91049882E+01  0.00000000E+00  9.55249411E+00  9.55249411E+00
 -1.91049882E+01  0.00000000E+00  9.55249411E+00  9.55249411E+00 -1.91049882E+01
  0.00000000E+00  9.55249411E+00  9.55249411E+00 -1.91049882E+01  0.00000000E+00
  9.55249411E+00  9.55249411E+00 -1.91049882E+01  0.00000000E+00  9.55249411E+00
  9.55249411E+00 -1.91049882E+01  0.00000000E+00  9.55249411E+00  9.55249411E+00
 -1.91049882E+01  0.00000000E+00  9.55249411E+00  9.55249411E+00 -1.91049882E+01
  0.00000000E+00  9.55249411E+00  9.55249411E+00 -1.91049882E+01  0.00000000E+00
  9.55249411E+00  9.55249411E+00 -1.91049882E+01  0.00000000E+00  9.55249411E+00
  9.55249411E+00 -1.91049882E+01  0.00000000E+00  9.55249411E+00  9.55249411E+00
 -1.91049882E+01  0.00000000E+00  9.55249411E+00  9.55249411E+00 -1.91049882E+01
  0.00000000E+00  9.55249411E+00  9.55249411E+00 -1.91049882E+01  0.00000000E+00
  9.55249411E+00  9.55249411E+00 -1.91049882E+01  0.00000000E+00  9.55249411E+00
  9.55249411E+00 -1.91049882E+01  0.00000000E+00  9.55249411E+00  9.55249411E+00
 -1.91049882E+01  0.00000000E+00  9.55249411E+00  9.55249411E+00 -1.91049882E+01
  0.00000000E+00  9.55249411E+00  9.55249411E+00 -1.91049882E+01  0.00000000E+00
  9.55249411E+00  9.55249411E+00 -1.91049882E+01  0.00000000E+00  9.55249411E+00
  9.55249411E+00 -1.91049882E+01  0.00000000E+00  9.55249411E+00  9.55249411E+00
 -1.91049882E+01  0.00000000E+00  9.55249411E+00  9.55249411E+00 -1.91049882E+01
  0.00000000E+00  9.55249411E+00  9.55249411E+00 -1.91049882E+01  0.00000000E+00
  9.55249411E+00  9.55249411E+00 -1.91049882E+01  0.00000000E+00  9.55249411E+00
  9.55249411E+00 -1.91049882E+01  0.00000000E+00  9.55249411E+00  9.55249411E+00
 -1.91049882E+01  0.00000000E+00  9.55249411E+00  9.55249411E+00 -1.91049882E+01
  0.00000000E+00  9.55249411E+00  9.55249411E+00 -1.91049882E+01  0.00000000E+00
  9.55249411E+00  9.55249411E+00 -1.91049882E+01  0.00000000E+00  9.55249411E+00
  9.55249411E+00 -1.91049882E+01  0.00000000E+00  9.55249411E+00  9.55249411E+00
 -1.91049882E+01  0.00000000E+00  9.55249411E+00  9.55249411E+00 -1.91049882E+01
  0.00000000E+00  9.55249411E+00  9.55249411E+00 -1.91049882E+01  0.00000000E+00
  9.55249411E+00  9.55249411E+00 -1.91049882E+01  0.00000000E+00  9.55249411E+00
  9.55249411E+00 -1.91049882E+01  0.00000000E+00  9.55249411E+00  9.55249411E+00
 -1.91049882E+01  0.00000000E+00  9.55249411E+00  9.55249411E+00 -1.91049882E+01
  0.00000000E+00  9.55249411E+00  9.55249411E+00 -1.91049882E+01  0.00000000E+00
  9.55249411E+00  9.55249411E+00 -1.91049882E+01  0.00000000E+00  9.55249411E+00
  9.55249411E+00 -1.91049882E+01  0.00000000E+00  9.55249411E+00  9.55249411E+00
 -1.91049882E+01  0.00000000E+00  9.55249411E+00  9.55249411E+00 -1.91049882E+01
  0.00000000E+00  9.55249411E+00  9.55249411E+00 -1.91049882E+01  0.00000000E+00
  9.55249411E+00  9.55249411E+00 -1.91049882E+01  0.00000000E+00  9.55249411E+00
  9.55249411E+00 -1.91049882E+01  0.00000000E+00  9.55249411E+00  9.55249411E+00
 -1.91049882E+01  0.00000000E+00  9.55249411E+00  9.55249411E+00 -1.91049882E+01
  0.00000000E+00  9.55249411E+00  9.55249411E+00 -1.91049882E+01  0.00000000E+00
  9.55249411E+00  9.55249411E+00 -1.91049882E+01  0.00000000E+00  9.55249411E+00
  9.55249411E+00 -1.91049882E+01  0.00000000E+00  9.55249411E+00  9.55249411E+00
 -1.91049882E+01  0.00000000E+00  9.55249411E+00  9.55249411E+00 -1.91049882E+01
  0.00000000E+00  9.55249411E+00  9.55249411E+00 -1.91049882E+01  0.00000000E+00
  9.55249411E+00  9.55249411E+00 -1.91049882E+01  0.00000000E+00  9.55249411E+00
  9.55249411E+00 -1.91049882E+01  0.00000000E+00  9.55249411E+00  9.55249411E+00
 -1.91049882E+01  0.00000000E+00  9.55249411E+00  9.55249411E+00 -1.91049882E+01
  0.00000000E+00  9.55249411E+00  9.55249411E+00 -1.91049882E+01  0.00000000E+00
  9.55249411E+00  9.55249411E+00 -1.91049882E+01  0.00000000E+00  9.55249411E+00
  9.55249411E+00 -1.91049882E+01  0.00000000E+00  9.55249411E+00  9.55249411E+00
 -1.91049882E+01  0.00000000E+00  9.55249411E+00  9.55249411E+00 -1.91049882E+01
  0.00000000E+00  9.55249411E+00  9.55249411E+00 -1.91049882E+01  0.00000000E+00
  9.55249411E+00  9.55249411E+00 -1.91049882E+01  0.00000000E+00  9.55249411E+00
  9.55249411E+00 -1.91049882E+01  0.00000000E+00  9.55249411E+00  9.55249411E+00
 -1.91049882E+01  0.00000000E+00  9.55249411E+00  9.55249411E+00 -1.91049882E+01
  0.00000000E+00  9.55249411E+00  9.55249411E+00 -1.91049882E+01  0.00000000E+00
  9.55249411E+00  9.55249411E+00 -1.91049882E+01  0.00000000E+00  9.55249411E+00
  9.55249411E+00 -1.91049882E+01  0.00000000E+00  9.55249411E+00  9.55249411E+00
 -1.91049882E+01  0.00000000E+00  9.55249411E+00  9.55249411E+00 -1.91049882E+01
  0.00000000E+00  9.55249411E+00  9.55249411E+00 -1.91049882E+01  0.00000000E+00
  9.55249411E+00  9.55249411E+00 -1.91049882E+01  0.00000000E+00  9.55249411E+00
  9.55249411E+00 -1.91049882E+01  0.00000000E+00  9.55249411E+00  9.55249411E+00
 -1.91049882E+01  0.00000000E+00  9.55249411E+00  9.55249411E+00 -1.91049882E+01
  0.00000000E+00  9.55249411E+00  9.55249411E+00 -1.91049882E+01  0.00000000E+00
  9.55249411E+00  9.55249411E+00 -1.91049882E+01  0.00000000E+00  9.55249411E+00
  9.55249411E+00 -1.91049882E+01  0.00000000E+00  9.55249411E+00  9.55249411E+00
 -1.91049882E+01  0.00000000E+00  9.55249411E+00  9.55249411E+00 -1.91049882E+01
  0.00000000E+00  9.55249411E+00  9.55249411E+00 -1.91049882E+01  0.00000000E+00
  9.55249411E+00  9.55249411E+00 -1.91049882E+01  0.00000000E+00  9.55249411E+00
  9.55249411E+00 -1.91049882E+01  0.00000000E+00  9.55249411E+00  9.55249411E+00
 -1.91049882E+01  0.00000000E+00  9.55249411E+00  9.55249411E+00 -1.91049882E+01
  0.00000000E+00  9.55249411E+00  9.55249411E+00 -1.91049882E+01  0.00000000E+00
  9.55249411E+00  9.55249411E+00 -1.91049882E+01  0.00000000E+00  9.55249411E+00
  9.55249411E+00 -1.91049882E+01  0.00000000E+00  9.55249411E+00  9.55249411E+00
 -1.91049882E+01  0.00000000E+00  9.55249411E+00  9.55249411E+00 -1.91049882E+01
  0.00000000E+00  9.55249411E+00  9.55249411E+00 -1.91049882E+01  0.00000000E+00
  9.55249411E+00  9.55249411E+00 -1.91049882E+01  0.00000000E+00  9.55249411E+00
  9.55249411E+00 -1.91049882E+01  0.00000000E+00  9.55249411E+00  9.55249411E+00
 -1.91049882E+01  0.00000000E+00  9.55249411E+00  9.55249411E+00 -1.91049882E+01
  0.00000000E+00  9.55249411E+00  9.55249411E+00 -1.91049882E+01  0.00000000E+00
  9.55249411E+00  9.55249411E+00 -1.91049882E+01  0.00000000E+00  9.55249411E+00
  9.55249411E+00 -1.91049882E+01  0.00000000E+00  9.55249411E+00  9.55249411E+00
 -1.91049882E+01  0.00000000E+00  9.55249411E+00  9.55249411E+00 -1.91049882E+01
  0.00000000E+00  9.55249411E+00  9.55249411E+00 -1.91049882E+01  0.00000000E+00
  9.55249411E+00  9.55249411E+00 -1.91049882E+01  0.00000000E+00  9.55249411E+00
  9.55249411E+00 -1.91049882E+01  0.00000000E+00  9.55249411E+00  9.55249411E+00
 -1.91049882E+01  0.00000000E+00  9.55249411E+00  9.55249411E+00 -1.91049882E+01
  0.00000000E+00  9.55249411E+00  9.55249411E+00 -1.91049882E+01  0.00000000E+00
  9.55249411E+00  9.55249411E+00 -1.91049882E+01  0.00000000E+00  9.55249411E+00
  9.55249411E+00 -1.91049882E+01  0.00000000E+00  9.55249411E+00  9.55249411E+00
 -1.91049882E+01  0.00000000E+00  9.55249411E+00  9.55249411E+00 -1.91049882E+01
  0.00000000E+00  9.55249411E+00  9.55249411E+00 -1.91049882E+01  0.00000000E+00
  9.55249411E+00  9.55249411E+00 -1.91049882E+01  0.00000000E+00  9.55249411E+00
  9.55249411E+00 -1.91049882E+01  0.00000000E+00  9.55249411E+00  9.55249411E+00
 -1.91049882E+01  0.00000000E+00  9.55249411E+00  9.55249411E+00 -1.91049882E+01
  0.00000000E+00  9.55249411E+00  9.55249411E+00 -1.91049882E+01  0.00000000E+00
  9.55249411E+00  9.55249411E+00 -1.91049882E+01  0.00000000E+00  9.55249411E+00
  9.55249411E+00 -1.91049882E+01  0.00000000E+00  9.55249411E+00  9.55249411E+00
 -1.91049882E+01  0.00000000E+00  9.55249411E+00  9.55249411E+00 -1.91049882E+01
  0.00000000E+00  9.55249411E+00  9.55249411E+00 -1.91049882E+01  0.00000000E+00
  9.55249411E+00  9.55249411E+00 -1.91049882E+01  0.00000000E+00  9.55249411E+00
  9.55249411E+00 -1.91049882E+01  0.00000000E+00  9.55249411E+00  9.55249411E+00
 -1.91049882E+01  0.00000000E+00  9.55249411E+00  9.55249411E+00 -1.91049882E+01
  0.00000000E+00  9.55249411E+00  9.55249411E+00 -1.91049882E+01  0.00000000E+00
  9.55249411E+00  9.55249411E+00 -1.91049882E+01  0.00000000E+00  9.55249411E+00
  9.55249411E+00 -1.91049882E+01  0.00000000E+00  9.55249411E+00  9.55249411E+00
 -1.91049882E+01  0.00000000E+00  9.55249411E+00  9.55249411E+00 -1.91049882E+01
  0.00000000E+00  9.55249411E+00  9.55249411E+00 -1.91049882E+01  0.00000000E+00
  9.55249411E+00  9.55249411E+00 -1.91049882E+01  0.00000000E+00  9.55249411E+00
  9.55249411E+00 -1.91049882E+01  0.00000000E+00  9.55249411E+00  9.55249411E+00
 -1.91049882E+01  0.00000000E+00  9.55249411E+00  9.55249411E+00 -1.91049882E+01
  0.00000000E+00  9.55249411E+00  9.55249411E+00 -1.91049882E+01  0.00000000E+00
  9.55249411E+00  9.55249411E+00 -1.91049882E+01  0.00000000E+00  9.55249411E+00
  9.55249411E+00 -1.91049882E+01  0.00000000E+00  9.55249411E+00  9.55249411E+00
 -1.91049882E+01  0.00000000E+00  9.55249411E+00  9.55249411E+00 -1.91049882E+01
  0.00000000E+00  9.55249411E+00  9.55249411E+00 -1.91049882E+01  0.00000000E+00
  9.55249411E+00  9.55249411E+00 -1.91049882E+01  0.00000000E+00  9.55249411E+00
  9.55249411E+00 -1.91049882E+01  0.00000000E+00  9.55249411E+00  9.55249411E+00
 -1.91049882E+01  0.00000000E+00  9.55249411E+00  9.55249411E+00 -1.91049882E+01
  0.00000000E+00  9.55249411E+00  9.55249411E+00 -1.91049882E+01  0.00000000E+00
  9.55249411E+00  9.55249411E+00 -1.91049882E+01  0.00000000E+00  9.55249411E+00
  9.55249411E+00 -1.91049882E+01  0.00000000E+00  9.55249411E+00  9.55249411E+00
 -1.91049882E+01  0.00000000E+00  9.55249411E+00  9.55249411E+00 -1.91049882E+01
  0.00000000E+00  9.55249411E+00  9.55249411E+00 -1.91049882E+01  0.00000000E+00
  9.55249411E+00  9.55249411E+00 -1.91049882E+01  0.00000000E+00  9.55249411E+00
  9.55249411E+00 -1.91049882E+01  0.00000000E+00  9.55249411E+00  9.55249411E+00
 -1.91049882E+01  0.00000000E+00  9.55249411E+00  9.55249411E+00 -1.91049882E+01
  0.00000000E+00  9.55249411E+00  9.55249411E+00 -1.91049882E+01  0.00000000E+00
  9.55249411E+00  9.55249411E+00 -1.91049882E+01  0.00000000E+00  9.55249411E+00
  9.55249411E+00 -1.91049882E+01  0.00000000E+00  9.55249411E+00  9.55249411E+00
 -1.91049882E+01  0.00000000E+00  9.55249411E+00  9.55249411E+00 -1.91049882E+01
  0.00000000E+00  9.55249411E+00  9.55249411E+00 -1.91049882E+01  0.00000000E+00
  9.55249411E+00  9.55249411E+00 -1.91049882E+01  0.00000000E+00  9.55249411E+00
  9.55249411E+00 -1.91049882E+01  0.00000000E+00  9.55249411E+00  9.55249411E+00
 -1.91049882E+01  0.00000000E+00  9.55249411E+00  9.55249411E+00 -1.91049882E+01
  0.00000000E+00  9.55249411E+00  9.55249411E+00 -1.91049882E+01  0.00000000E+00
  9.55249411E+00  9.55249411E+00 -1.91049882E+01  0.00000000E+00  9.55249411E+00
  9.55249411E+00 -1.91049882E+01  0.00000000E+00  9.55249411E+00  9.55249411E+00
 -1.91049882E+01  0.00000000E+00  9.55249411E+00  9.55249411E+00 -1.91049882E+01
  0.00000000E+00  9.55249411E+00  9.55249411E+00 -1.91049882E+01  0.00000000E+00
  9.55249411E+00  9.55249411E+00 -1.91049882E+01  0.00000000E+00  9.55249411E+00
  9.55249411E+00 -1.91049882E+01  0.00000000E+00  9.55249411E+00  9.55249411E+00
 -1.91049882E+01  0.00000000E+00  9.55249411E+00  9.55249411E+00 -1.91049882E+01
  0.00000000E+00  9.55249411E+00  9.55249411E+00 -1.91049882E+01  0.00000000E+00
  9.55249411E+00  9.55249411E+00 -1.91049882E+01  0.00000000E+00  9.55249411E+00
  9.55249411E+00 -1.91049882E+01  0.00000000E+00  9.55249411E+00  9.55249411E+00
 -1.91049882E+01  0.00000000E+00  9.55249411E+00  9.55249411E+00 -1.91049882E+01
  0.00000000E+00  9.55249411E+00  9.55249411E+00 -1.91049882E+01  0.00000000E+00
  9.55249411E+00  9.55249411E+00 -1.91049882E+01  0.00000000E+00  9.55249411E+00
  9.55249411E+00 -1.91049882E+01  0.00000000E+00  9.55249411E+00  9.55249411E+00
 -1.91049882E+01  0.00000000E+00  9.55249411E+00  9.55249411E+00 -1.91049882E+01
  0.00000000E+00  9.55249411E+00  9.55249411E+00 -1.91049882E+01  0.00000000E+00
  9.55249411E+00  9.55249411E+00 -1.91049882E+01  0.00000000E+00  9.55249411E+00
  9.55249411E+00 -1.91049882E+01  0.00000000E+00  9.55249411E+00  9.55249411E+00
 -1.91049882E+01  0.00000000E+00  9.55249411E+00  9.55249411E+00 -1.91049882E+01
  0.00000000E+00  9.55249411E+00  9.55249411E+00 -1.91049882E+01  0.00000000E+00
  9.55249411E+00  9.55249411E+00 -1.91049882E+01  0.00000000E+00  9.55249411E+00
  9.55249411E+00 -1.91049882E+01  0.00000000E+00  9.55249411E+00  9.55249411E+00
 -1.91049882E+01  0.00000000E+00  9.55249411E+00  9.55249411E+00 -1.91049882E+01
  0.00000000E+00  9.55249411E+00  9.55249411E+00 -1.91049882E+01  0.00000000E+00
  9.55249411E+00  9.55249411E+00 -1.91049882E+01  0.00000000E+00  9.55249411E+00
  9.55249411E+00 -1.91049882E+01  0.00000000E+00  9.55249411E+00  9.55249411E+00
 -1.91049882E+01  0.00000000E+00  9.55249411E+00  9.55249411E+00 -1.91049882E+01
  0.00000000E+00  9.55249411E+00  9.55249411E+00 -1.91049882E+01  0.00000000E+00
  9.55249411E+00  9.55249411E+00 -1.91049882E+01  0.00000000E+00  9.55249411E+00
  9.55249411E+00 -1.91049882E+01  0.00000000E+00  9.55249411E+00  9.55249411E+00
 -1.91049882E+01  0.00000000E+00  9.55249411E+00  9.55249411E+00 -1.91049882E+01
  0.00000000E+00  9.55249411E+00  9.55249411E+00 -1.91049882E+01  0.00000000E+00
  9.55249411E+00  9.55249411E+00 -1.91049882E+01  0.00000000E+00  9.55249411E+00
  9.55249411E+00 -1.91049882E+01  0.00000000E+00  9.55249411E+00  9.55249411E+00
 -1.91049882E+01  0.00000000E+00  9.55249411E+00  9.55249411E+00 -1.91049882E+01
  0.00000000E+00  9.55249411E+00  9.55249411E+00 -1.91049882E+01  0.00000000E+00
  9.55249411E+00  9.55249411E+00 -1.91049882E+01  0.00000000E+00  9.55249411E+00
  9.55249411E+00 -1.91049882E+01  0.00000000E+00  9.55249411E+00  9.55249411E+00
 -1.91049882E+01  0.00000000E+00  9.55249411E+00  9.55249411E+00 -1.91049882E+01
  0.00000000E+00  9.55249411E+00  9.55249411E+00 -1.91049882E+01  0.00000000E+00
  9.55249411E+00  9.55249411E+00 -1.91049882E+01  0.00000000E+00  9.55249411E+00
  9.55249411E+00 -1.91049882E+01  0.00000000E+00  9.55249411E+00  9.55249411E+00
 -1.91049882E+01  0.00000000E+00  9.55249411E+00  9.55249411E+00 -1.91049882E+01
  0.00000000E+00  9.55249411E+00  9.55249411E+00 -1.91049882E+01  0.00000000E+00
  9.55249411E+00  9.55249411E+00 -1.91049882E+01  0.00000000E+00  9.55249411E+00
  9.55249411E+00 -1.91049882E+01  0.00000000E+00  9.55249411E+00  9.55249411E+00
 -1.91049882E+01  0.00000000E+00  9.55249411E+00  9.55249411E+00 -1.91049882E+01
  0.00000000E+00  9.55249411E+00  9.55249411E+00 -1.91049882E+01  0.00000000E+00
  9.55249411E+00  9.55249411E+00 -1.91049882E+01  0.00000000E+00  9.55249411E+00
  9.55249411E+00 -1.91049882E+01  0.00000000E+00  9.55249411E+00  9.55249411E+00
 -1.91049882E+01  0.00000000E+00  9.55249411E+00  9.55249411E+00 -1.91049882E+01
  0.00000000E+00  9.55249411E+00  9.55249411E+00 -1.91049882E+01  0.00000000E+00
  9.55249411E+00  9.55249411E+00 -1.91049882E+01  0.00000000E+00  9.55249411E+00
  9.55249411E+00 -1.91049882E+01  0.00000000E+00  9.55249411E+00  9.55249411E+00
 -1.91049882E+01  0.00000000E+00  9.55249411E+00  9.55249411E+00 -1.91049882E+01
  0.00000000E+00  9.55249411E+00  9.55249411E+00 -1.91049882E+01  0.00000000E+00
  9.55249411E+00  9.55249411E+00 -1.91049882E+01  0.00000000E+00  9.55249411E+00
  9.55249411E+00 -1.91049882E+01  0.00000000E+00  9.55249411E+00  9.55249411E+00
 -1.91049882E+01  0.00000000E+00  9.55249411E+00  9.55249411E+00 -1.91049882E+01
  0.00000000E+00  9.55249411E+00  9.55249411E+00 -1.91049882E+01  0.00000000E+00
  9.55249411E+00  9.55249411E+00 -1.91049882E+01  0.00000000E+00  9.55249411E+00
  9.55249411E+00 -1.91049882E+01  0.00000000E+00  9.55249411E+00  9.55249411E+00
 -1.91049882E+01  0.00000000E+00  9.55249411E+00  9.55249411E+00 -1.91049882E+01
  0.00000000E+00  9.55249411E+00  9.55249411E+00 -1.91049882E+01  0.00000000E+00
  9.55249411E+00  9.55249411E+00 -1.91049882E+01  0.00000000E+00  9.55249411E+00
  9.55249411E+00 -1.91049882E+01  0.00000000E+00  9.55249411E+00  9.55249411E+00
 -1.91049882E+01  0.00000000E+00  9.55249411E+00  9.55249411E+00 -1.91049882E+01
  0.00000000E+00  9.55249411E+00  9.55249411E+00 -1.91049882E+01  0.00000000E+00
  9.55249411E+00  9.55249411E+00 -1.91049882E+01  0.00000000E+00  9.55249411E+00
  9.55249411E+00 -1.91049882E+01  0.00000000E+00  9.55249411E+00  9.55249411E+00
 -1.91049882E+01  0.00000000E+00  9.55249411E+00  9.55249411E+00 -1.91049882E+01
  0.00000000E+00  9.55249411E+00  9.55249411E+00 -1.91049882E+01  0.00000000E+00
  9.55249411E+00  9.55249411E+00 -1.91049882E+01  0.00000000E+00  9.55249411E+00
  9.55249411E+00 -1.91049882E+01  0.00000000E+00  9.55249411E+00  9.55249411E+00
 -1.91049882E+01  0.00000000E+00  9.55249411E+00  9.55249411E+00 -1.91049882E+01
  0.00000000E+00  9.55249411E+00  9.55249411E+00 -1.91049882E+01  0.00000000E+00
  9.55249411E+00  9.55249411E+00 -1.91049882E+01  0.00000000E+00  9.55249411E+00
  9.55249411E+00 -1.91049882E+01  0.00000000E+00  9.55249411E+00  9.55249411E+00
 -1.91049882E+01  0.00000000E+00  9.55249411E+00  9.55249411E+00 -1.91049882E+01
  0.00000000E+00  9.55249411E+00  9.55249411E+00 -1.91049882E+01  0.00000000E+00
  9.55249411E+00  9.55249411E+00 -1.91049882E+01  0.00000000E+00  9.55249411E+00
  9.55249411E+00 -1.91049882E+01  0.00000000E+00  9.55249411E+00  9.55249411E+00
 -1.91049882E+01  0.00000000E+00  9.55249411E+00  9.55249411E+00 -1.91049882E+01
  0.00000000E+00  9.55249411E+00  9.55249411E+00 -1.91049882E+01  0.00000000E+00
  9.55249411E+00  9.55249411E+00 -1.91049882E+01  0.00000000E+00  9.55249411E+00
  9.55249411E+00 -1.91049882E+01  0.00000000E+00  9.55249411E+00  9.55249411E+00
 -1.91049882E+01  0.00000000E+00  9.55249411E+00  9.55249411E+00 -1.91049882E+01
  0.00000000E+00  9.55249411E+00  9.55249411E+00 -1.91049882E+01  0.00000000E+00
  9.55249411E+00  9.55249411E+00 -1.91049882E+01  0.00000000E+00  9.55249411E+00
  9.55249411E+00 -1.91049882E+01  0.00000000E+00  9.55249411E+00  9.55249411E+00
 -1.91049882E+01  0.00000000E+00  9.55249411E+00  9.55249411E+00 -1.91049882E+01
  0.00000000E+00  9.55249411E+00  9.55249411E+00 -1.91049882E+01  0.00000000E+00
  9.55249411E+00  9.55249411E+00 -1.91049882E+01  0.00000000E+00  9.55249411E+00
  9.55249411E+00 -1.91049882E+01  0.00000000E+00  9.55249411E+00  9.55249411E+00
 -1.91049882E+01  0.00000000E+00  9.55249411E+00  9.55249411E+00 -1.91049882E+01
  0.00000000E+00  9.55249411E+00  9.55249411E+00 -1.91049882E+01  0.00000000E+00
  9.55249411E+00  9.55249411E+00 -1.91049882E+01  0.00000000E+00  9.55249411E+00
  9.55249411E+00 -1.91049882E+01  0.00000000E+00  9.55249411E+00  9.55249411E+00
 -1.91049882E+01  0.00000000E+00  9.55249411E+00  9.55249411E+00 -1.91049882E+01
  0.00000000E+00  9.55249411E+00  9.55249411E+00 -1.91049882E+01  0.00000000E+00
  9.55249411E+00  9.55249411E+00 -1.91049882E+01  0.00000000E+00  9.55249411E+00
  9.55249411E+00 -1.91049882E+01  0.00000000E+00  9.55249411E+00  9.55249411E+00
 -1.91049882E+01  0.00000000E+00  9.55249411E+00  9.55249411E+00 -1.91049882E+01
  0.00000000E+00  9.55249411E+00  9.55249411E+00 -1.91049882E+01  0.00000000E+00
  9.55249411E+00  9.55249411E+00 -1.91049882E+01  0.00000000E+00  9.55249411E+00
  9.55249411E+00 -1.91049882E+01  0.00000000E+00  9.55249411E+00  9.55249411E+00
 -1.91049882E+01  0.00000000E+00  9.55249411E+00  9.55249411E+00 -1.91049882E+01
  0.00000000E+00  9.55249411E+00  9.55249411E+00 -1.91049882E+01  0.00000000E+00
  9.55249411E+00  9.55249411E+00 -1.91049882E+01  0.00000000E+00  9.55249411E+00
  9.55249411E+00 -1.91049882E+01  0.00000000E+00  9.55249411E+00  9.55249411E+00
 -1.91049882E+01  0.00000000E+00  9.55249411E+00  9.55249411E+00 -1.91049882E+01
  0.00000000E+00  9.55249411E+00  9.55249411E+00 -1.91049882E+01  0.00000000E+00
  9.55249411E+00  9.55249411E+00 -1.91049882E+01  0.00000000E+00  9.55249411E+00
  9.55249411E+00 -1.91049882E+01  0.00000000E+00  9.55249411E+00  9.55249411E+00
 -1.91049882E+01  0.00000000E+00  9.55249411E+00  9.55249411E+00 -1.91049882E+01
  0.00000000E+00  9.55249411E+00  9.55249411E+00 -1.91049882E+01  0.00000000E+00
  9.55249411E+00  9.55249411E+00 -1.91049882E+01  0.00000000E+00  9.55249411E+00
  9.55249411E+00 -1.91049882E+01  0.00000000E+00  9.55249411E+00  9.55249411E+00
 -1.91049882E+01  0.00000000E+00  9.55249411E+00  9.55249411E+00 -1.91049882E+01
  0.00000000E+00  9.55249411E+00  9.55249411E+00 -1.91049882E+01  0.00000000E+00
  9.55249411E+00  9.55249411E+00 -1.91049882E+01  0.00000000E+00  9.55249411E+00
  9.55249411E+00 -1.91049882E+01  0.00000000E+00  9.55249411E+00  9.55249411E+00
 -1.91049882E+01  0.00000000E+00  9.55249411E+00  9.55249411E+00 -1.91049882E+01
  0.00000000E+00  9.55249411E+00  9.55249411E+00 -1.91049882E+01  0.00000000E+00
  9.55249411E+00  9.55249411E+00 -1.91049882E+01  0.00000000E+00  9.55249411E+00
  9.55249411E+00 -1.91049882E+01  0.00000000E+00  9.55249411E+00  9.55249411E+00
 -1.91049882E+01  0.00000000E+00  9.55249411E+00  9.55249411E+00 -1.91049882E+01
  0.00000000E+00  9.55249411E+00  9.55249411E+00 -1.91049882E+01  0.00000000E+00
  9.55249411E+00  9.55249411E+00 -1.91049882E+01  0.00000000E+00  9.55249411E+00
  9.55249411E+00 -1.91049882E+01  0.00000000E+00  9.55249411E+00  9.55249411E+00
 -1.91049882E+01  0.00000000E+00  9.55249411E+00  9.55249411E+00 -1.91049882E+01
  0.00000000E+00  9.55249411E+00  9.55249411E+00 -1.91049882E+01  0.00000000E+00
  9.55249411E+00  9.55249411E+00 -1.91049882E+01  0.00000000E+00  9.55249411E+00
  9.55249411E+00 -1.91049882E+01  0.00000000E+00  9.55249411E+00  9.55249411E+00
 -1.91049882E+01  0.00000000E+00  9.55249411E+00  9.55249411E+00 -1.91049882E+01
  0.00000000E+00  9.55249411E+00  9.55249411E+00 -1.91049882E+01  0.00000000E+00
  9.55249411E+00  9.55249411E+00 -1.91049882E+01  0.00000000E+00  9.55249411E+00
  9.55249411E+00 -1.91049882E+01  0.00000000E+00  9.55249411E+00  9.55249411E+00
 -1.91049882E+01  0.00000000E+00  9.55249411E+00  9.55249411E+00 -1.91049882E+01
  0.00000000E+00  9.55249411E+00  9.55249411E+00 -1.91049882E+01  0.00000000E+00
  9.55249411E+00  9.55249411E+00 -1.91049882E+01  0.00000000E+00  9.55249411E+00
  9.55249411E+00 -1.91049882E+01  0.00000000E+00  9.55249411E+00  9.55249411E+00
 -1.91049882E+01  0.00000000E+00  9.55249411E+00  9.55249411E+00 -1.91049882E+01
  0.00000000E+00  9.55249411E+00  9.55249411E+00 -1.91049882E+01  0.00000000E+00
  9.55249411E+00  9.55249411E+00 -1.91049882E+01  0.00000000E+00  9.55249411E+00
  9.55249411E+00 -1.91049882E+01  0.00000000E+00  9.55249411E+00  9.55249411E+00
 -1.91049882E+01  0.00000000E+00  9.55249411E+00  9.55249411E+00 -1.91049882E+01
  0.00000000E+00  9.55249411E+00  9.55249411E+00 -1.91049882E+01  0.00000000E+00
  9.55249411E+00  9.55249411E+00 -1.91049882E+01  0.00000000E+00  9.55249411E+00
  9.55249411E+00 -1.91049882E+01  0.00000000E+00  9.55249411E+00  9.55249411E+00
 -1.91049882E+01  0.00000000E+00  9.55249411E+00  9.55249411E+00 -1.91049882E+01
  0.00000000E+00  9.55249411E+00  9.55249411E+00 -1.91049882E+01  0.00000000E+00
  9.55249411E+00  9.55249411E+00 -1.91049882E+01  0.00000000E+00  9.55249411E+00
  9.55249411E+00 -1.91049882E+01  0.00000000E+00  9.55249411E+00  9.55249411E+00
 -1.91049882E+01  0.00000000E+00  9.55249411E+00  9.55249411E+00 -1.91049882E+01
  0.00000000E+00  9.55249411E+00  9.55249411E+00 -1.91049882E+01  0.00000000E+00
  9.55249411E+00  9.55249411E+00 -1.91049882E+01  0.00000000E+00  9.55249411E+00
  9.55249411E+00 -1.91049882E+01  0.00000000E+00  9.55249411E+00  9.55249411E+00
 -1.91049882E+01  0.00000000E+00  9.55249411E+00  9.55249411E+00 -1.91049882E+01
  0.00000000E+00  9.55249411E+00  9.55249411E+00 -1.91049882E+01  0.00000000E+00
  9.55249411E+00  9.55249411E+00 -1.91049882E+01  0.00000000E+00  9.55249411E+00
  9.55249411E+00 -1.91049882E+01  0.00000000E+00  9.55249411E+00  9.55249411E+00
 -1.91049882E+01  0.00000000E+00  9.55249411E+00  9.55249411E+00 -1.91049882E+01
  0.00000000E+00  9.55249411E+00  9.55249411E+00 -1.91049882E+01  0.00000000E+00
  9.55249411E+00  9.55249411E+00 -1.91049882E+01  0.00000000E+00  9.55249411E+00
  9.55249411E+00 -1.91049882E+01  0.00000000E+00  9.55249411E+00  9.55249411E+00
 -1.91049882E+01  0.00000000E+00  9.55249411E+00  9.55249411E+00 -1.91049882E+01
  0.00000000E+00  9.55249411E+00  9.55249411E+00 -1.91049882E+01  0.00000000E+00
  9.55249411E+00  9.55249411E+00 -1.91049882E+01  0.00000000E+00  9.55249411E+00
  9.55249411E+00 -1.91049882E+01  0.00000000E+00  9.55249411E+00  9.55249411E+00
 -1.91049882E+01  0.00000000E+00  9.55249411E+00  9.55249411E+00 -1.91049882E+01
  0.00000000E+00  9.55249411E+00  9.55249411E+00 -1.91049882E+01  0.00000000E+00
  9.55249411E+00  9.55249411E+00 -1.91049882E+01  0.00000000E+00  9.55249411E+00
  9.55249411E+00 -1.91049882E+01  0.00000000E+00  9.55249411E+00  9.55249411E+00
 -1.91049882E+01  0.00000000E+00  9.55249411E+00  9.55249411E+00 -1.91049882E+01
  0.00000000E+00  9.55249411E+00  9.55249411E+00 -1.91049882E+01  0.00000000E+00
  9.55249411E+00  9.55249411E+00 -1.91049882E+01  0.00000000E+00  9.55249411E+00
  9.55249411E+00 -1.91049882E+01  0.00000000E+00  9.55249411E+00  9.55249411E+00
 -1.91049882E+01  0.00000000E+00  9.55249411E+00  9.55249411E+00 -1.91049882E+01
  0.00000000E+00  9.55249411E+00  9.55249411E+00 -1.91049882E+01  0.00000000E+00
  9.55249411E+00  9.55249411E+00 -1.91049882E+01  0.00000000E+00  9.55249411E+00
  9.55249411E+00 -1.91049882E+01  0.00000000E+00  9.55249411E+00  9.55249411E+00
 -1.91049882E+01  0.00000000E+00  9.55249411E+00  9.55249411E+00 -1.91049882E+01
  0.00000000E+00  9.55249411E+00  9.55249411E+00 -1.91049882E+01  0.00000000E+00
  9.55249411E+00  9.55249411E+00 -1.91049882E+01  0.00000000E+00  9.55249411E+00
  9.55249411E+00 -1.91049882E+01  0.00000000E+00  9.55249411E+00  9.55249411E+00
 -1.91049882E+01  0.00000000E+00  9.55249411E+00  9.55249411E+00 -1.91049882E+01
  0.00000000E+00  9.55249411E+00  9.55249411E+00 -1.91049882E+01  0.00000000E+00
  9.55249411E+00  9.55249411E+00 -1.91049882E+01  0.00000000E+00  9.55249411E+00
  9.55249411E+00 -1.91049882E+01  0.00000000E+00  9.55249411E+00  9.55249411E+00
 -1.91049882E+01  0.00000000E+00  9.55249411E+00  9.55249411E+00 -1.91049882E+01
  0.00000000E+00  9.55249411E+00  9.55249411E+00 -1.91049882E+01  0.00000000E+00
  9.55249411E+00  9.55249411E+00 -1.91049882E+01  0.00000000E+00  9.55249411E+00
  9.55249411E+00 -1.91049882E+01  0.00000000E+00  9.55249411E+00  9.55249411E+00
 -1.91049882E+01  0.00000000E+00  9.55249411E+00  9.55249411E+00 -1.91049882E+01
  0.00000000E+00  9.55249411E+00  9.55249411E+00 -1.91049882E+01  0.00000000E+00
  9.55249411E+00  9.55249411E+00 -1.91049882E+01  0.00000000E+00  9.55249411E+00
  9.55249411E+00 -1.91049882E+01  0.00000000E+00  9.55249411E+00  9.55249411E+00
 -1.91049882E+01  0.00000000E+00  9.55249411E+00  9.55249411E+00 -1.91049882E+01
  0.00000000E+00  9.55249411E+00  9.55249411E+00 -1.91049882E+01  0.00000000E+00
  9.55249411E+00  9.55249411E+00 -1.91049882E+01  0.00000000E+00  9.55249411E+00
  9.55249411E+00 -1.91049882E+01  0.00000000E+00  9.55249411E+00  9.55249411E+00
 -1.91049882E+01  0.00000000E+00  9.55249411E+00  9.55249411E+00 -1.91049882E+01
  0.00000000E+00  9.55249411E+00  9.55249411E+00 -1.91049882E+01  0.00000000E+00
  9.55249411E+00  9.55249411E+00 -1.91049882E+01  0.00000000E+00  9.55249411E+00
  9.55249411E+00 -1.91049882E+01  0.00000000E+00  9.55249411E+00  9.55249411E+00
 -1.91049882E+01  0.00000000E+00  9.55249411E+00  9.55249411E+00 -1.91049882E+01
  0.00000000E+00  9.55249411E+00  9.55249411E+00 -1.91049882E+01  0.00000000E+00
  9.55249411E+00  9.55249411E+00 -1.91049882E+01  0.00000000E+00  9.55249411E+00
  9.55249411E+00 -1.91049882E+01  0.00000000E+00  9.55249411E+00  9.55249411E+00
 -1.91049882E+01  0.00000000E+00  9.55249411E+00  9.55249411E+00 -1.91049882E+01
  0.00000000E+00  9.55249411E+00  9.55249411E+00 -1.91049882E+01  0.00000000E+00
  9.55249411E+00  9.55249411E+00 -1.91049882E+01  0.00000000E+00  9.55249411E+00
  9.55249411E+00 -1.91049882E+01  0.00000000E+00  9.55249411E+00  9.55249411E+00
 -1.91049882E+01  0.00000000E+00  9.55249411E+00  9.55249411E+00 -1.91049882E+01
  0.00000000E+00  9.55249411E+00  9.55249411E+00 -1.91049882E+01  0.00000000E+00
  9.55249411E+00  9.55249411E+00 -1.91049882E+01  0.00000000E+00  9.55249411E+00
  9.55249411E+00 -1.91049882E+01  0.00000000E+00  9.55249411E+00  9.55249411E+00
 -1.91049882E+01  0.00000000E+00  9.55249411E+00  9.55249411E+00 -1.91049882E+01
  0.00000000E+00  9.55249411E+00  9.55249411E+00 -1.91049882E+01  0.00000000E+00
  9.55249411E+00  9.55249411E+00 -1.91049882E+01  0.00000000E+00  9.55249411E+00
  9.55249411E+00 -1.91049882E+01  0.00000000E+00  9.55249411E+00  9.55249411E+00
 -1.91049882E+01  0.00000000E+00  9.55249411E+00  9.55249411E+00 -1.91049882E+01
  0.00000000E+00  9.55249411E+00  9.55249411E+00 -1.91049882E+01  0.00000000E+00
  9.55249411E+00  9.55249411E+00 -1.91049882E+01  0.00000000E+00  9.55249411E+00
  9.55249411E+00 -1.91049882E+01  0.00000000E+00  9.55249411E+00  9.55249411E+00
 -1.91049882E+01  0.00000000E+00  9.55249411E+00  9.55249411E+00 -1.91049882E+01
  0.00000000E+00  9.55249411E+00  9.55249411E+00 -1.91049882E+01  0.00000000E+00
  9.55249411E+00  9.55249411E+00 -1.91049882E+01  0.00000000E+00  9.55249411E+00
  9.55249411E+00 -1.91049882E+01  0.00000000E+00  9.55249411E+00  9.55249411E+00
 -1.91049882E+01  0.00000000E+00  9.55249411E+00  9.55249411E+00 -1.91049882E+01
  0.00000000E+00  9.55249411E+00  9.55249411E+00 -1.91049882E+01  0.00000000E+00
  9.55249411E+00  9.55249411E+00 -1.91049882E+01  0.00000000E+00  9.55249411E+00
  9.55249411E+00 -1.91049882E+01  0.00000000E+00  9.55249411E+00  9.55249411E+00
 -1.91049882E+01  0.00000000E+00  9.55249411E+00  9.55249411E+00 -1.91049882E+01
  0.00000000E+00  9.55249411E+00  9.55249411E+00 -1.91049882E+01  0.00000000E+00
  9.55249411E+00  9.55249411E+00 -1.91049882E+01  0.00000000E+00  9.55249411E+00
  9.55249411E+00 -1.91049882E+01  0.00000000E+00  9.55249411E+00  9.55249411E+00
 -1.91049882E+01  0.00000000E+00  9.55249411E+00  9.55249411E+00 -1.91049882E+01
  0.00000000E+00  9.55249411E+00  9.55249411E+00 -1.91049882E+01  0.00000000E+00
  9.55249411E+00  9.55249411E+00 -1.91049882E+01  0.00000000E+00  9.55249411E+00
  9.55249411E+00 -1.91049882E+01  0.00000000E+00  9.55249411E+00  9.55249411E+00
 -1.91049882E+01  0.00000000E+00  9.55249411E+00  9.55249411E+00 -1.91049882E+01
  0.00000000E+00  9.55249411E+00  9.55249411E+00 -1.91049882E+01  0.00000000E+00
  9.55249411E+00  9.55249411E+00 -1.91049882E+01  0.00000000E+00  9.55249411E+00
  9.55249411E+00 -1.91049882E+01  0.00000000E+00  9.55249411E+00  9.55249411E+00
 -1.91049882E+01  0.00000000E+00  9.55249411E+00  9.55249411E+00 -1.91049882E+01
  0.00000000E+00  9.55249411E+00  9.55249411E+00 -1.91049882E+01  0.00000000E+00
  9.55249411E+00  9.55249411E+00 -1.91049882E+01  0.00000000E+00  9.55249411E+00
  9.55249411E+00 -1.91049882E+01  0.00000000E+00  9.55249411E+00  9.55249411E+00
 -1.91049882E+01  0.00000000E+00  9.55249411E+00  9.55249411E+00 -1.91049882E+01
  0.00000000E+00  9.55249411E+00  9.55249411E+00 -1.91049882E+01  0.00000000E+00
  9.55249411E+00  9.55249411E+00 -1.91049882E+01  0.00000000E+00  9.55249411E+00
  9.55249411E+00 -1.91049882E+01  0.00000000E+00  9.55249411E+00  9.55249411E+00
 -1.91049882E+01  0.00000000E+00  9.55249411E+00  9.55249411E+00 -1.91049882E+01
  0.00000000E+00  9.55249411E+00  9.55249411E+00 -1.91049882E+01  0.00000000E+00
  9.55249411E+00  9.55249411E+00 -1.91049882E+01  0.00000000E+00  9.55249411E+00
  9.55249411E+00 -1.91049882E+01  0.00000000E+00  9.55249411E+00  9.55249411E+00
 -1.91049882E+01  0.00000000E+00  9.55249411E+00  9.55249411E+00 -1.91049882E+01
  0.00000000E+00  9.55249411E+00  9.55249411E+00 -1.91049882E+01  0.00000000E+00
  9.55249411E+00  9.55249411E+00 -1.91049882E+01  0.00000000E+00  9.55249411E+00
  9.55249411E+00 -1.91049882E+01  0.00000000E+00  9.55249411E+00  9.55249411E+00
 -1.91049882E+01  0.00000000E+00  9.55249411E+00  9.55249411E+00 -1.91049882E+01
  0.00000000E+00  9.55249411E+00  9.55249411E+00 -1.91049882E+01  0.00000000E+00
  9.55249411E+00  9.55249411E+00 -1.91049882E+01  0.00000000E+00  9.55249411E+00
  9.55249411E+00 -1.91049882E+01  0.00000000E+00  9.55249411E+00  9.55249411E+00
 -1.91049882E+01  0.00000000E+00  9.55249411E+00  9.55249411E+00 -1.91049882E+01
  0.00000000E+00  9.55249411E+00  9.55249411E+00 -1.91049882E+01  0.00000000E+00
  9.55249411E+00  9.55249411E+00 -1.91049882E+01  0.00000000E+00  9.55249411E+00
  9.55249411E+00 -1.91049882E+01  0.00000000E+00  9.55249411E+00  9.55249411E+00
 -1.91049882E+01  0.00000000E+00  9.55249411E+00  9.55249411E+00 -1.91049882E+01
  0.00000000E+00  9.55249411E+00  9.55249411E+00 -1.91049882E+01  0.00000000E+00
  9.55249411E+00  9.55249411E+00 -1.91049882E+01  0.00000000E+00  9.55249411E+00
  9.55249411E+00 -1.91049882E+01  0.00000000E+00  9.55249411E+00  9.55249411E+00
 -1.91049882E+01  0.00000000E+00  9.55249411E+00  9.55249411E+00 -1.91049882E+01
  0.00000000E+00  9.55249411E+00  9.55249411E+00 -1.91049882E+01  0.00000000E+00
  9.55249411E+00  9.55249411E+00 -1.91049882E+01  0.00000000E+00  9.55249411E+00
  9.55249411E+00 -1.91049882E+01  0.00000000E+00  9.55249411E+00  9.55249411E+00
 -1.91049882E+01  0.00000000E+00  9.55249411E+00  9.55249411E+00 -1.91049882E+01
  0.00000000E+00  9.55249411E+00  9.55249411E+00 -1.91049882E+01  0.00000000E+00
  9.55249411E+00  9.55249411E+00 -1.91049882E+01  0.00000000E+00  9.55249411E+00
  9.55249411E+00 -1.91049882E+01  0.00000000E+00  9.55249411E+00  9.55249411E+00
 -1.91049882E+01  0.00000000E+00  9.55249411E+00  9.55249411E+00 -1.91049882E+01
  0.00000000E+00  9.55249411E+00  9.55249411E+00 -1.91049882E+01  0.00000000E+00
  9.55249411E+00  9.55249411E+00 -1.91049882E+01  0.00000000E+00  9.55249411E+00
  9.55249411E+00 -1.91049882E+01  0.00000000E+00  9.55249411E+00  9.55249411E+00
 -1.91049882E+01  0.00000000E+00  9.55249411E+00  9.55249411E+00 -1.91049882E+01
  0.00000000E+00  9.55249411E+00  9.55249411E+00 -1.91049882E+01  0.00000000E+00
  9.55249411E+00  9.55249411E+00 -1.91049882E+01  0.00000000E+00  9.55249411E+00
  9.55249411E+00 -1.91049882E+01  0.00000000E+00  9.55249411E+00  9.55249411E+00
 -1.91049882E+01  0.00000000E+00  9.55249411E+00  9.55249411E+00 -1.91049882E+01
  0.00000000E+00  9.55249411E+00  9.55249411E+00 -1.91049882E+01  0.00000000E+00
  9.55249411E+00  9.55249411E+00 -1.91049882E+01  0.00000000E+00  9.55249411E+00
  9.55249411E+00 -1.91049882E+01  0.00000000E+00  9.55249411E+00  9.55249411E+00
 -1.91049882E+01  0.00000000E+00  9.55249411E+00  9.55249411E+00 -1.91049882E+01
  0.00000000E+00  9.55249411E+00  9.55249411E+00 -1.91049882E+01  0.00000000E+00
  9.55249411E+00  9.55249411E+00 -1.91049882E+01  0.00000000E+00  9.55249411E+00
  9.55249411E+00 -1.91049882E+01  0.00000000E+00  9.55249411E+00  9.55249411E+00
 -1.91049882E+01  0.00000000E+00  9.55249411E+00  9.55249411E+00 -1.91049882E+01
  0.00000000E+00  9.55249411E+00  9.55249411E+00 -1.91049882E+01  0.00000000E+00
  9.55249411E+00  9.55249411E+00 -1.91049882E+01  0.00000000E+00  9.55249411E+00
  9.55249411E+00 -1.91049882E+01  0.00000000E+00  9.55249411E+00  9.55249411E+00
 -1.91049882E+01  0.00000000E+00  9.55249411E+00  9.55249411E+00 -1.91049882E+01
  0.00000000E+00  9.55249411E+00  9.55249411E+00 -1.91049882E+01  0.00000000E+00
  9.55249411E+00  9.55249411E+00 -1.91049882E+01  0.00000000E+00  9.55249411E+00
  9.55249411E+00 -1.91049882E+01  0.00000000E+00  9.55249411E+00  9.55249411E+00
 -1.91049882E+01  0.00000000E+00  9.55249411E+00  9.55249411E+00 -1.91049882E+01
  0.00000000E+00  9.55249411E+00  9.55249411E+00 -1.91049882E+01  0.00000000E+00
  9.55249411E+00  9.55249411E+00 -1.91049882E+01  0.00000000E+00  9.55249411E+00
  9.55249411E+00 -1.91049882E+01  0.00000000E+00  9.55249411E+00  9.55249411E+00
 -1.91049882E+01  0.00000000E+00  9.55249411E+00  9.55249411E+00 -1.91049882E+01
  0.00000000E+00  9.55249411E+00  9.55249411E+00 -1.91049882E+01  0.00000000E+00
  9.55249411E+00  9.55249411E+00 -1.91049882E+01  0.00000000E+00  9.55249411E+00
  9.55249411E+00 -1.91049882E+01  0.00000000E+00  9.55249411E+00  9.55249411E+00
 -1.91049882E+01  0.00000000E+00  9.55249411E+00  9.55249411E+00 -1.91049882E+01
  0.00000000E+00  9.55249411E+00  9.55249411E+00 -1.91049882E+01  0.00000000E+00
  9.55249411E+00  9.55249411E+00 -1.91049882E+01  0.00000000E+00  9.55249411E+00
  9.55249411E+00 -1.91049882E+01  0.00000000E+00  9.55249411E+00  9.55249411E+00
 -1.91049882E+01  0.00000000E+00  9.55249411E+00  9.55249411E+00 -1.91049882E+01
  0.00000000E+00  9.55249411E+00  9.55249411E+00 -1.91049882E+01  0.00000000E+00
  9.55249411E+00  9.55249411E+00 -1.91049882E+01  0.00000000E+00  9.55249411E+00
  9.55249411E+00 -1.91049882E+01  0.00000000E+00  9.55249411E+00  9.55249411E+00
 -1.91049882E+01  0.00000000E+00  9.55249411E+00  9.55249411E+00 -1.91049882E+01
  0.00000000E+00  9.55249411E+00  9.55249411E+00 -1.91049882E+01  0.00000000E+00
  9.55249411E+00  9.55249411E+00 -1.91049882E+01  0.00000000E+00  9.55249411E+00
  9.55249411E+00 -1.91049882E+01  0.00000000E+00  9.55249411E+00  9.55249411E+00
 -1.91049882E+01  0.00000000E+00  9.55249411E+00  9.55249411E+00 -1.91049882E+01
  0.00000000E+00  9.55249411E+00  9.55249411E+00 -1.91049882E+01  0.00000000E+00
  9.55249411E+00  9.55249411E+00 -1.91049882E+01  0.00000000E+00  9.55249411E+00
  9.55249411E+00 -1.91049882E+01  0.00000000E+00  9.55249411E+00  9.55249411E+00
 -1.91049882E+01  0.00000000E+00  9.55249411E+00  9.55249411E+00 -1.91049882E+01
  0.00000000E+00  9.55249411E+00  9.55249411E+00 -1.91049882E+01  0.00000000E+00
  9.55249411E+00  9.55249411E+00 -1.91049882E+01  0.00000000E+00  9.55249411E+00
  9.55249411E+00 -1.91049882E+01  0.00000000E+00  9.55249411E+00  9.55249411E+00
 -1.91049882E+01  0.00000000E+00  9.55249411E+00  9.55249411E+00 -1.91049882E+01
  0.00000000E+00  9.55249411E+00  9.55249411E+00 -1.91049882E+01  0.00000000E+00
  9.55249411E+00  9.55249411E+00 -1.91049882E+01  0.00000000E+00  9.55249411E+00
  9.55249411E+00 -1.91049882E+01  0.00000000E+00  9.55249411E+00  9.55249411E+00
 -1.91049882E+01  0.00000000E+00  9.55249411E+00  9.55249411E+00 -1.91049882E+01
  0.00000000E+00  9.55249411E+00  9.55249411E+00 -1.91049882E+01  0.00000000E+00
  9.55249411E+00  9.55249411E+00 -1.91049882E+01  0.00000000E+00  9.55249411E+00
  9.55249411E+00 -1.91049882E+01  0.00000000E+00  9.55249411E+00  9.55249411E+00
 -1.91049882E+01  0.00000000E+00  9.55249411E+00  9.55249411E+00 -1.91049882E+01
  0.00000000E+00  9.55249411E+00  9.55249411E+00 -1.91049882E+01  0.00000000E+00
  9.55249411E+00  9.55249411E+00 -1.91049882E+01  0.00000000E+00  9.55249411E+00
  9.55249411E+00 -1.91049882E+01  0.00000000E+00  9.55249411E+00  9.55249411E+00
 -1.91049882E+01  0.00000000E+00  9.55249411E+00  9.55249411E+00 -1.91049882E+01
  0.00000000E+00  9.55249411E+00  9.55249411E+00 -1.91049882E+01  0.00000000E+00
  9.55249411E+00  9.55249411E+00 -1.91049882E+01  0.00000000E+00  9.55249411E+00
  9.55249411E+00 -1.91049882E+01  0.00000000E+00  9.55249411E+00  9.55249411E+00
 -1.91049882E+01  0.00000000E+00  9.55249411E+00  9.55249411E+00 -1.91049882E+01
  0.00000000E+00  9.55249411E+00  9.55249411E+00 -1.91049882E+01  0.00000000E+00
  9.55249411E+00  9.55249411E+00 -1.91049882E+01  0.00000000E+00  9.55249411E+00
  9.55249411E+00 -1.91049882E+01  0.00000000E+00  9.55249411E+00  9.55249411E+00
 -1.91049882E+01  0.00000000E+00  9.55249411E+00  9.55249411E+00 -1.91049882E+01
  0.00000000E+00  9.55249411E+00  9.55249411E+00 -1.91049882E+01  0.00000000E+00
  9.55249411E+00  9.55249411E+00 -1.91049882E+01  0.00000000E+00  9.55249411E+00
  9.55249411E+00 -1.91049882E+01  0.00000000E+00  9.55249411E+00  9.55249411E+00
 -1.91049882E+01  0.00000000E+00  9.55249411E+00  9.55249411E+00 -1.91049882E+01
  0.00000000E+00  9.55249411E+00  9.55249411E+00 -1.91049882E+01  0.00000000E+00
  9.55249411E+00  9.55249411E+00 -1.91049882E+01  0.00000000E+00  9.55249411E+00
  9.55249411E+00 -1.91049882E+01  0.00000000E+00  9.55249411E+00  9.55249411E+00
 -1.91049882E+01  0.00000000E+00  9.55249411E+00  9.55249411E+00 -1.91049882E+01
  0.00000000E+00  9.55249411E+00  9.55249411E+00 -1.91049882E+01  0.00000000E+00
  9.55249411E+00  9.55249411E+00 -1.91049882E+01  0.00000000E+00  9.55249411E+00
  9.55249411E+00 -1.91049882E+01  0.00000000E+00  9.55249411E+00  9.55249411E+00
 -1.91049882E+01  0.00000000E+00  9.55249411E+00  9.55249411E+00 -1.91049882E+01
  0.00000000E+00  9.55249411E+00  9.55249411E+00 -1.91049882E+01  0.00000000E+00
  9.55249411E+00  9.55249411E+00 -1.91049882E+01  0.00000000E+00  9.55249411E+00
  9.55249411E+00 -1.91049882E+01  0.00000000E+00  9.55249411E+00  9.55249411E+00
 -1.91049882E+01  0.00000000E+00  9.55249411E+00  9.55249411E+00 -1.91049882E+01
  0.00000000E+00  9.55249411E+00  9.55249411E+00 -1.91049882E+01  0.00000000E+00
  9.55249411E+00  9.55249411E+00 -1.91049882E+01  0.00000000E+00  9.55249411E+00
  9.55249411E+00 -1.91049882E+01  0.00000000E+00  9.55249411E+00  9.55249411E+00
 -1.91049882E+01  0.00000000E+00  9.55249411E+00  9.55249411E+00 -1.91049882E+01
  0.00000000E+00  9.55249411E+00  9.55249411E+00 -1.91049882E+01  0.00000000E+00
  9.55249411E+00  9.55249411E+00 -1.91049882E+01  0.00000000E+00  9.55249411E+00
  9.55249411E+00 -1.91049882E+01  0.00000000E+00  9.55249411E+00  9.55249411E+00
 -1.91049882E+01  0.00000000E+00  9.55249411E+00  9.55249411E+00 -1.91049882E+01
  0.00000000E+00  9.55249411E+00  9.55249411E+00 -1.91049882E+01  0.00000000E+00
  9.55249411E+00  9.55249411E+00 -1.91049882E+01  0.00000000E+00  9.55249411E+00
  9.55249411E+00 -1.91049882E+01  0.00000000E+00  9.55249411E+00  9.55249411E+00
 -1.91049882E+01  0.00000000E+00  9.55249411E+00  9.55249411E+00 -1.91049882E+01
  0.00000000E+00  9.55249411E+00  9.55249411E+00 -1.91049882E+01  0.00000000E+00
  9.55249411E+00  9.55249411E+00 -1.91049882E+01  0.00000000E+00  9.55249411E+00
  9.55249411E+00 -1.91049882E+01  0.00000000E+00  9.55249411E+00  9.55249411E+00
 -1.91049882E+01  0.00000000E+00  9.55249411E+00  9.55249411E+00 -1.91049882E+01
  0.00000000E+00  9.55249411E+00  9.55249411E+00 -1.91049882E+01  0.00000000E+00
  9.55249411E+00  9.55249411E+00 -1.91049882E+01  0.00000000E+00  9.55249411E+00
  9.55249411E+00 -1.91049882E+01  0.00000000E+00  9.55249411E+00  9.55249411E+00
 -1.91049882E+01  0.00000000E+00  9.55249411E+00  9.55249411E+00 -1.91049882E+01
  0.00000000E+00  9.55249411E+00  9.55249411E+00 -1.91049882E+01  0.00000000E+00
  9.55249411E+00  9.55249411E+00 -1.91049882E+01  0.00000000E+00  9.55249411E+00
  9.55249411E+00 -1.91049882E+01  0.00000000E+00  9.55249411E+00  9.55249411E+00
 -1.91049882E+01  0.00000000E+00  9.55249411E+00  9.55249411E+00 -1.91049882E+01
  0.00000000E+00  9.55249411E+00  9.55249411E+00 -1.91049882E+01  0.00000000E+00
  9.55249411E+00  9.55249411E+00 -1.91049882E+01  0.00000000E+00  9.55249411E+00
  9.55249411E+00 -1.91049882E+01  0.00000000E+00  9.55249411E+00  9.55249411E+00
 -1.91049882E+01  0.00000000E+00  9.55249411E+00  9.55249411E+00 -1.91049882E+01
  0.00000000E+00  9.55249411E+00  9.55249411E+00 -1.91049882E+01  0.00000000E+00
  9.55249411E+00  9.55249411E+00 -1.91049882E+01  0.00000000E+00  9.55249411E+00
  9.55249411E+00 -1.91049882E+01  0.00000000E+00  9.55249411E+00  9.55249411E+00
 -1.91049882E+01  0.00000000E+00  9.55249411E+00  9.55249411E+00 -1.91049882E+01
  0.00000000E+00  9.55249411E+00  9.55249411E+00 -1.91049882E+01  0.00000000E+00
  9.55249411E+00  9.55249411E+00 -1.91049882E+01  0.00000000E+00  9.55249411E+00
  9.55249411E+00 -1.91049882E+01  0.00000000E+00  9.55249411E+00  9.55249411E+00
 -1.91049882E+01  0.00000000E+00  9.55249411E+00  9.55249411E+00 -1.91049882E+01
  0.00000000E+00  9.55249411E+00  9.55249411E+00 -1.91049882E+01  0.00000000E+00
  9.55249411E+00  9.55249411E+00 -1.91049882E+01  0.00000000E+00  9.55249411E+00
  9.55249411E+00 -1.91049882E+01  0.00000000E+00  9.55249411E+00  9.55249411E+00
 -1.91049882E+01  0.00000000E+00  9.55249411E+00  9.55249411E+00 -1.91049882E+01
  0.00000000E+00  9.55249411E+00  9.55249411E+00 -1.91049882E+01  0.00000000E+00
  9.55249411E+00  9.55249411E+00 -1.91049882E+01  0.00000000E+00  9.55249411E+00
  9.55249411E+00 -1.91049882E+01  0.00000000E+00  9.55249411E+00  9.55249411E+00
 -1.91049882E+01  0.00000000E+00  9.55249411E+00  9.55249411E+00 -1.91049882E+01
  0.00000000E+00  9.55249411E+00  9.55249411E+00 -1.91049882E+01  0.00000000E+00
  9.55249411E+00  9.55249411E+00 -1.91049882E+01  0.00000000E+00  9.55249411E+00
  9.55249411E+00 -1.91049882E+01  0.00000000E+00  9.55249411E+00  9.55249411E+00
 -1.91049882E+01  0.00000000E+00  9.55249411E+00  9.55249411E+00 -1.91049882E+01
  0.00000000E+00  9.55249411E+00  9.55249411E+00 -1.91049882E+01  0.00000000E+00
  9.55249411E+00  9.55249411E+00 -1.91049882E+01  0.00000000E+00  9.55249411E+00
  9.55249411E+00 -1.91049882E+01  0.00000000E+00  9.55249411E+00  9.55249411E+00
 -1.91049882E+01  0.00000000E+00  9.55249411E+00  9.55249411E+00 -1.91049882E+01
  0.00000000E+00  9.55249411E+00  9.55249411E+00 -1.91049882E+01  0.00000000E+00
  9.55249411E+00  9.55249411E+00 -1.91049882E+01  0.00000000E+00  9.55249411E+00
  9.55249411E+00 -1.91049882E+01  0.00000000E+00  9.55249411E+00  9.55249411E+00
 -1.91049882E+01  0.00000000E+00  9.55249411E+00  9.55249411E+00 -1.91049882E+01
  0.00000000E+00  9.55249411E+00  9.55249411E+00 -1.91049882E+01  0.00000000E+00
  9.55249411E+00  9.55249411E+00 -1.91049882E+01  0.00000000E+00  9.55249411E+00
  9.55249411E+00 -1.91049882E+01  0.00000000E+00  9.55249411E+00  9.55249411E+00
 -1.91049882E+01  0.00000000E+00  9.55249411E+00  9.55249411E+00 -1.91049882E+01
  0.00000000E+00  9.55249411E+00  9.55249411E+00 -1.91049882E+01  0.00000000E+00
  9.55249411E+00  9.55249411E+00 -1.91049882E+01  0.00000000E+00  9.55249411E+00
  9.55249411E+00 -1.91049882E+01  0.00000000E+00  9.55249411E+00  9.55249411E+00
 -1.91049882E+01  0.00000000E+00  9.55249411E+00  9.55249411E+00 -1.91049882E+01
  0.00000000E+00  9.55249411E+00  9.55249411E+00 -1.91049882E+01  0.00000000E+00
  9.55249411E+00  9.55249411E+00 -1.91049882E+01  0.00000000E+00  9.55249411E+00
  9.55249411E+00 -1.91049882E+01  0.00000000E+00  9.55249411E+00  9.55249411E+00
 -1.91049882E+01  0.00000000E+00  9.55249411E+00  9.55249411E+00 -1.91049882E+01
  0.00000000E+00  9.55249411E+00  9.55249411E+00 -1.91049882E+01  0.00000000E+00
  9.55249411E+00  9.55249411E+00 -1.91049882E+01  0.00000000E+00  9.55249411E+00
  9.55249411E+00 -1.91049882E+01  0.00000000E+00  9.55249411E+00  9.55249411E+00
 -1.91049882E+01  0.00000000E+00  9.55249411E+00  9.55249411E+00 -1.91049882E+01
  0.00000000E+00  9.55249411E+00  9.55249411E+00 -1.91049882E+01  0.00000000E+00
  9.55249411E+00  9.55249411E+00 -1.91049882E+01  0.00000000E+00  9.55249411E+00
  9.55249411E+00 -1.91049882E+01  0.00000000E+00  9.55249411E+00  9.55249411E+00
 -1.91049882E+01  0.00000000E+00  9.55249411E+00  9.55249411E+00 -1.91049882E+01
  0.00000000E+00  9.55249411E+00  9.55249411E+00 -1.91049882E+01  0.00000000E+00
  9.55249411E+00  9.55249411E+00 -1.91049882E+01  0.00000000E+00  9.55249411E+00
  9.55249411E+00 -1.91049882E+01  0.00000000E+00  9.55249411E+00  9.55249411E+00
 -1.91049882E+01  0.00000000E+00  9.55249411E+00  9.55249411E+00 -1.91049882E+01
  0.00000000E+00  9.55249411E+00  9.55249411E+00 -1.91049882E+01  0.00000000E+00
  9.55249411E+00  9.55249411E+00 -1.91049882E+01  0.00000000E+00  9.55249411E+00
  9.55249411E+00 -1.91049882E+01  0.00000000E+00  9.55249411E+00  9.55249411E+00
 -1.91049882E+01  0.00000000E+00  9.55249411E+00  9.55249411E+00 -1.91049882E+01
  0.00000000E+00  9.55249411E+00  9.55249411E+00 -1.91049882E+01  0.00000000E+00
  9.55249411E+00  9.55249411E+00 -1.91049882E+01  0.00000000E+00  9.55249411E+00
  9.55249411E+00 -1.91049882E+01  0.00000000E+00  9.55249411E+00  9.55249411E+00
 -1.91049882E+01  0.00000000E+00  9.55249411E+00  9.55249411E+00 -1.91049882E+01
  0.00000000E+00  9.55249411E+00  9.55249411E+00 -1.91049882E+01  0.00000000E+00
  9.55249411E+00  9.55249411E+00 -1.91049882E+01  0.00000000E+00  9.55249411E+00
  9.55249411E+00 -1.91049882E+01  0.00000000E+00  9.55249411E+00  9.55249411E+00
 -1.91049882E+01  0.00000000E+00  9.55249411E+00  9.55249411E+00 -1.91049882E+01
  0.00000000E+00  9.55249411E+00  9.55249411E+00 -1.91049882E+01  0.00000000E+00
  9.55249411E+00  9.55249411E+00 -1.91049882E+01  0.00000000E+00  9.55249411E+00
  9.55249411E+00 -1.91049882E+01  0.00000000E+00  9.55249411E+00  9.55249411E+00
 -1.91049882E+01  0.00000000E+00  9.55249411E+00  9.55249411E+00 -1.91049882E+01
  0.00000000E+00  9.55249411E+00  9.55249411E+00 -1.91049882E+01  0.00000000E+00
  9.55249411E+00  9.55249411E+00 -1.91049882E+01  0.00000000E+00  9.55249411E+00
  9.55249411E+00 -1.91049882E+01  0.00000000E+00  9.55249411E+00  9.55249411E+00
 -1.91049882E+01  0.00000000E+00  9.55249411E+00  9.55249411E+00 -1.91049882E+01
  0.00000000E+00  9.55249411E+00  9.55249411E+00 -1.91049882E+01  0.00000000E+00
  9.55249411E+00  9.55249411E+00 -1.91049882E+01  0.00000000E+00  9.55249411E+00
  9.55249411E+00 -1.91049882E+01  0.00000000E+00  9.55249411E+00  9.55249411E+00
 -1.91049882E+01  0.00000000E+00  9.55249411E+00  9.55249411E+00 -1.91049882E+01
  0.00000000E+00  9.55249411E+00  9.55249411E+00 -1.91049882E+01  0.00000000E+00
  9.55249411E+00  9.55249411E+00 -1.91049882E+01  0.00000000E+00  9.55249411E+00
  9.55249411E+00 -1.91049882E+01  0.00000000E+00  9.55249411E+00  9.55249411E+00
 -1.91049882E+01  0.00000000E+00  9.55249411E+00  9.55249411E+00 -1.91049882E+01
  0.00000000E+00  9.55249411E+00  9.55249411E+00 -1.91049882E+01  0.00000000E+00
  9.55249411E+00  9.55249411E+00 -1.91049882E+01  0.00000000E+00  9.55249411E+00
  9.55249411E+00 -1.91049882E+01  0.00000000E+00  9.55249411E+00  9.55249411E+00
 -1.91049882E+01  0.00000000E+00  9.55249411E+00  9.55249411E+00 -1.91049882E+01
  0.00000000E+00  9.55249411E+00  9.55249411E+00 -1.91049882E+01  0.00000000E+00
  9.55249411E+00  9.55249411E+00 -1.91049882E+01  0.00000000E+00  9.55249411E+00
  9.55249411E+00 -1.91049882E+01  0.00000000E+00  9.55249411E+00  9.55249411E+00
 -1.91049882E+01  0.00000000E+00  9.55249411E+00  9.55249411E+00 -1.91049882E+01
  0.00000000E+00  9.55249411E+00  9.55249411E+00 -1.91049882E+01  0.00000000E+00
  9.55249411E+00  9.55249411E+00 -1.91049882E+01  0.00000000E+00  9.55249411E+00
  9.55249411E+00 -1.91049882E+01  0.00000000E+00  9.55249411E+00  9.55249411E+00
 -1.91049882E+01  0.00000000E+00  9.55249411E+00  9.55249411E+00 -1.91049882E+01
  0.00000000E+00  9.55249411E+00  9.55249411E+00 -1.91049882E+01  0.00000000E+00
  9.55249411E+00  9.55249411E+00 -1.91049882E+01  0.00000000E+00  9.55249411E+00
  9.55249411E+00 -1.91049882E+01  0.00000000E+00  9.55249411E+00  9.55249411E+00
 -1.91049882E+01  0.00000000E+00  9.55249411E+00  9.55249411E+00 -1.91049882E+01
  0.00000000E+00  9.55249411E+00  9.55249411E+00 -1.91049882E+01  0.00000000E+00
  9.55249411E+00  9.55249411E+00 -1.91049882E+01  0.00000000E+00  9.55249411E+00
  9.55249411E+00 -1.91049882E+01  0.00000000E+00  9.55249411E+00  9.55249411E+00
 -1.91049882E+01  0.00000000E+00  9.55249411E+00  9.55249411E+00 -1.91049882E+01
  0.00000000E+00  9.55249411E+00  9.55249411E+00 -1.91049882E+01  0.00000000E+00
  9.55249411E+00  9.55249411E+00 -1.91049882E+01  0.00000000E+00  9.55249411E+00
  9.55249411E+00 -1.91049882E+01  0.00000000E+00  9.55249411E+00  9.55249411E+00
 -1.91049882E+01  0.00000000E+00  9.55249411E+00  9.55249411E+00 -1.91049882E+01
  0.00000000E+00  9.55249411E+00  9.55249411E+00 -1.91049882E+01  0.00000000E+00
  9.55249411E+00  9.55249411E+00 -1.91049882E+01  0.00000000E+00  9.55249411E+00
  9.55249411E+00 -1.91049882E+01  0.00000000E+00  9.55249411E+00  9.55249411E+00
 -1.91049882E+01  0.00000000E+00  9.55249411E+00  9.55249411E+00 -1.91049882E+01
  0.00000000E+00  9.55249411E+00  9.55249411E+00 -1.91049882E+01  0.00000000E+00
  9.55249411E+00  9.55249411E+00 -1.91049882E+01  0.00000000E+00  9.55249411E+00
  9.55249411E+00 -1.91049882E+01  0.00000000E+00  9.55249411E+00  9.55249411E+00
 -1.91049882E+01  0.00000000E+00  9.55249411E+00  9.55249411E+00 -1.91049882E+01
  0.00000000E+00  9.55249411E+00  9.55249411E+00 -1.91049882E+01  0.00000000E+00
  9.55249411E+00  9.55249411E+00 -1.91049882E+01  0.00000000E+00  9.55249411E+00
  9.55249411E+00 -1.91049882E+01  0.00000000E+00  9.55249411E+00  9.55249411E+00
 -1.91049882E+01  0.00000000E+00  9.55249411E+00  9.55249411E+00 -1.91049882E+01
  0.00000000E+00  9.55249411E+00  9.55249411E+00 -1.91049882E+01  0.00000000E+00
  9.55249411E+00  9.55249411E+00 -1.91049882E+01  0.00000000E+00  9.55249411E+00
  9.55249411E+00 -1.91049882E+01  0.00000000E+00  9.55249411E+00  9.55249411E+00
 -1.91049882E+01  0.00000000E+00  9.55249411E+00  9.55249411E+00 -1.91049882E+01
  0.00000000E+00  9.55249411E+00  9.55249411E+00 -1.91049882E+01  0.00000000E+00
  9.55249411E+00  9.55249411E+00 -1.91049882E+01  0.00000000E+00  9.55249411E+00
  9.55249411E+00 -1.91049882E+01  0.00000000E+00  9.55249411E+00  9.55249411E+00
 -1.91049882E+01  0.00000000E+00  9.55249411E+00  9.55249411E+00 -1.91049882E+01
  0.00000000E+00  9.55249411E+00  9.55249411E+00 -1.91049882E+01  0.00000000E+00
  9.55249411E+00  9.55249411E+00 -1.91049882E+01  0.00000000E+00  9.55249411E+00
  9.55249411E+00 -1.91049882E+01  0.00000000E+00  9.55249411E+00  9.55249411E+00
 -1.91049882E+01  0.00000000E+00  9.55249411E+00  9.55249411E+00 -1.91049882E+01
  0.00000000E+00  9.55249411E+00  9.55249411E+00 -1.91049882E+01  0.00000000E+00
  9.55249411E+00  9.55249411E+00 -1.91049882E+01  0.00000000E+00  9.55249411E+00
  9.55249411E+00 -1.91049882E+01  0.00000000E+00  9.55249411E+00  9.55249411E+00
 -1.91049882E+01  0.00000000E+00  9.55249411E+00  9.55249411E+00 -1.91049882E+01
  0.00000000E+00  9.55249411E+00  9.55249411E+00 -1.91049882E+01  0.00000000E+00
  9.55249411E+00  9.55249411E+00 -1.91049882E+01  0.00000000E+00  9.55249411E+00
  9.55249411E+00 -1.91049882E+01  0.00000000E+00  9.55249411E+00  9.55249411E+00
 -1.91049882E+01  0.00000000E+00  9.55249411E+00  9.55249411E+00 -1.91049882E+01
  0.00000000E+00  9.55249411E+00  9.55249411E+00 -1.91049882E+01  0.00000000E+00
  9.55249411E+00  9.55249411E+00 -1.91049882E+01  0.00000000E+00  9.55249411E+00
  9.55249411E+00 -1.91049882E+01  0.00000000E+00  9.55249411E+00  9.55249411E+00
 -1.91049882E+01  0.00000000E+00  9.55249411E+00  9.55249411E+00 -1.91049882E+01
  0.00000000E+00  9.55249411E+00  9.55249411E+00 -1.91049882E+01  0.00000000E+00
  9.55249411E+00  9.55249411E+00 -1.91049882E+01  0.00000000E+00  9.55249411E+00
  9.55249411E+00 -1.91049882E+01  0.00000000E+00  9.55249411E+00  9.55249411E+00
 -1.91049882E+01  0.00000000E+00  9.55249411E+00  9.55249411E+00 -1.91049882E+01
  0.00000000E+00  9.55249411E+00  9.55249411E+00 -1.91049882E+01  0.00000000E+00
  9.55249411E+00  9.55249411E+00 -1.91049882E+01  0.00000000E+00  9.55249411E+00
  9.55249411E+00 -1.91049882E+01  0.00000000E+00  9.55249411E+00  9.55249411E+00
 -1.91049882E+01  0.00000000E+00  9.55249411E+00  9.55249411E+00 -1.91049882E+01
  0.00000000E+00  9.55249411E+00  9.55249411E+00 -1.91049882E+01  0.00000000E+00
  9.55249411E+00  9.55249411E+00 -1.91049882E+01  0.00000000E+00  9.55249411E+00
  9.55249411E+00 -1.91049882E+01  0.00000000E+00  9.55249411E+00  9.55249411E+00
 -1.91049882E+01  0.00000000E+00  9.55249411E+00  9.55249411E+00 -1.91049882E+01
  0.00000000E+00  9.55249411E+00  9.55249411E+00 -1.91049882E+01  0.00000000E+00
  9.55249411E+00  9.55249411E+00 -1.91049882E+01  0.00000000E+00  9.55249411E+00
  9.55249411E+00 -1.91049882E+01  0.00000000E+00  9.55249411E+00  9.55249411E+00
 -1.91049882E+01  0.00000000E+00  9.55249411E+00  9.55249411E+00 -1.91049882E+01
  0.00000000E+00  9.55249411E+00  9.55249411E+00 -1.91049882E+01  0.00000000E+00
  9.55249411E+00  9.55249411E+00 -1.91049882E+01  0.00000000E+00  9.55249411E+00
  9.55249411E+00 -1.91049882E+01  0.00000000E+00  9.55249411E+00  9.55249411E+00
 -1.91049882E+01  0.00000000E+00  9.55249411E+00  9.55249411E+00 -1.91049882E+01
  0.00000000E+00  9.55249411E+00  9.55249411E+00 -1.91049882E+01  0.00000000E+00
  9.55249411E+00  9.55249411E+00 -1.91049882E+01  0.00000000E+00  9.55249411E+00
  9.55249411E+00 -1.91049882E+01  0.00000000E+00  9.55249411E+00  9.55249411E+00
 -1.91049882E+01  0.00000000E+00  9.55249411E+00  9.55249411E+00 -1.91049882E+01
  0.00000000E+00  9.55249411E+00  9.55249411E+00 -1.91049882E+01  0.00000000E+00
  9.55249411E+00  9.55249411E+00 -1.91049882E+01  0.00000000E+00  9.55249411E+00
  9.55249411E+00 -1.91049882E+01  0.00000000E+00  9.55249411E+00  9.55249411E+00
 -1.91049882E+01  0.00000000E+00  9.55249411E+00  9.55249411E+00 -1.91049882E+01
  0.00000000E+00  9.55249411E+00  9.55249411E+00 -1.91049882E+01  0.00000000E+00
  9.55249411E+00  9.55249411E+00 -1.91049882E+01  0.00000000E+00  9.55249411E+00
  9.55249411E+00 -1.91049882E+01  0.00000000E+00  9.55249411E+00  9.55249411E+00
 -1.91049882E+01  0.00000000E+00  9.55249411E+00  9.55249411E+00 -1.91049882E+01
  0.00000000E+00  9.55249411E+00  9.55249411E+00 -1.91049882E+01  0.00000000E+00
  9.55249411E+00  9.55249411E+00 -1.91049882E+01  0.00000000E+00  9.55249411E+00
  9.55249411E+00 -1.91049882E+01  0.00000000E+00  9.55249411E+00  9.55249411E+00
 -1.91049882E+01  0.00000000E+00  9.55249411E+00  9.55249411E+00 -1.91049882E+01
  0.00000000E+00  9.55249411E+00  9.55249411E+00 -1.91049882E+01  0.00000000E+00
  9.55249411E+00  9.55249411E+00 -1.91049882E+01  0.00000000E+00  9.55249411E+00
  9.55249411E+00 -1.91049882E+01  0.00000000E+00  9.55249411E+00  9.55249411E+00
 -1.91049882E+01  0.00000000E+00  9.55249411E+00  9.55249411E+00 -1.91049882E+01
  0.00000000E+00  9.55249411E+00  9.55249411E+00 -1.91049882E+01  0.00000000E+00
  9.55249411E+00  9.55249411E+00 -1.91049882E+01  0.00000000E+00  9.55249411E+00
  9.55249411E+00 -1.91049882E+01  0.00000000E+00  9.55249411E+00  9.55249411E+00
 -1.91049882E+01  0.00000000E+00  9.55249411E+00  9.55249411E+00 -1.91049882E+01
  0.00000000E+00  9.55249411E+00  9.55249411E+00 -1.91049882E+01  0.00000000E+00
  9.55249411E+00  9.55249411E+00 -1.91049882E+01  0.00000000E+00  9.55249411E+00
  9.55249411E+00 -1.91049882E+01  0.00000000E+00  9.55249411E+00  9.55249411E+00
 -1.91049882E+01  0.00000000E+00  9.55249411E+00  9.55249411E+00 -1.91049882E+01
  0.00000000E+00  9.55249411E+00  9.55249411E+00 -1.91049882E+01  0.00000000E+00
  9.55249411E+00  9.55249411E+00 -1.91049882E+01  0.00000000E+00  9.55249411E+00
  9.55249411E+00 -1.91049882E+01  0.00000000E+00  9.55249411E+00  9.55249411E+00
 -1.91049882E+01  0.00000000E+00  9.55249411E+00  9.55249411E+00 -1.91049882E+01
  0.00000000E+00  9.55249411E+00  9.55249411E+00 -1.91049882E+01  0.00000000E+00
  9.55249411E+00  9.55249411E+00 -1.91049882E+01  0.00000000E+00  9.55249411E+00
  9.55249411E+00 -1.91049882E+01  0.00000000E+00  9.55249411E+00  9.55249411E+00
 -1.91049882E+01  0.00000000E+00  9.55249411E+00  9.55249411E+00 -1.91049882E+01
  0.00000000E+00  9.55249411E+00  9.55249411E+00 -1.91049882E+01  0.00000000E+00
  9.55249411E+00  9.55249411E+00 -1.91049882E+01  0.00000000E+00  9.55249411E+00
  9.55249411E+00 -1.91049882E+01  0.00000000E+00  9.55249411E+00  9.55249411E+00
 -1.91049882E+01  0.00000000E+00  9.55249411E+00  9.55249411E+00 -1.91049882E+01
  0.00000000E+00  9.55249411E+00  9.55249411E+00 -1.91049882E+01  0.00000000E+00
  9.55249411E+00  9.55249411E+00 -1.91049882E+01  0.00000000E+00  9.55249411E+00
  9.55249411E+00 -1.91049882E+01  0.00000000E+00  9.55249411E+00  9.55249411E+00
 -1.91049882E+01  0.00000000E+00  9.55249411E+00  9.55249411E+00 -1.91049882E+01
  0.00000000E+00  9.55249411E+00  9.55249411E+00 -1.91049882E+01  0.00000000E+00
  9.55249411E+00  9.55249411E+00 -1.91049882E+01  0.00000000E+00  9.55249411E+00
  9.55249411E+00 -1.91049882E+01  0.00000000E+00  9.55249411E+00  9.55249411E+00
 -1.91049882E+01  0.00000000E+00  9.55249411E+00  9.55249411E+00 -1.91049882E+01
  0.00000000E+00  9.55249411E+00  9.55249411E+00 -1.91049882E+01  0.00000000E+00
  9.55249411E+00  9.55249411E+00 -1.91049882E+01  0.00000000E+00  9.55249411E+00
  9.55249411E+00 -1.91049882E+01  0.00000000E+00  9.55249411E+00  9.55249411E+00
 -1.91049882E+01  0.00000000E+00  9.55249411E+00  9.55249411E+00 -1.91049882E+01
  0.00000000E+00  9.55249411E+00  9.55249411E+00 -1.91049882E+01  0.00000000E+00
  9.55249411E+00  9.55249411E+00 -1.91049882E+01  0.00000000E+00  9.55249411E+00
  9.55249411E+00 -1.91049882E+01  0.00000000E+00  9.55249411E+00  9.55249411E+00
 -1.91049882E+01  0.00000000E+00  9.55249411E+00  9.55249411E+00 -1.91049882E+01
  0.00000000E+00  9.55249411E+00  9.55249411E+00 -1.91049882E+01  0.00000000E+00
  9.55249411E+00  9.55249411E+00 -1.91049882E+01  0.00000000E+00  9.55249411E+00
  9.55249411E+00 -1.91049882E+01  0.00000000E+00  9.55249411E+00  9.55249411E+00
 -1.91049882E+01  0.00000000E+00  9.55249411E+00  9.55249411E+00 -1.91049882E+01
  0.00000000E+00  9.55249411E+00  9.55249411E+00 -1.91049882E+01  0.00000000E+00
  9.55249411E+00  9.55249411E+00 -1.91049882E+01  0.00000000E+00  9.55249411E+00
  9.55249411E+00 -1.91049882E+01  0.00000000E+00  9.55249411E+00  9.55249411E+00
 -1.91049882E+01  0.00000000E+00  9.55249411E+00  9.55249411E+00 -1.91049882E+01
  0.00000000E+00  9.55249411E+00  9.55249411E+00 -1.91049882E+01  0.00000000E+00
  9.55249411E+00  9.55249411E+00 -1.91049882E+01  0.00000000E+00  9.55249411E+00
  9.55249411E+00 -1.91049882E+01  0.00000000E+00  9.55249411E+00  9.55249411E+00
 -1.91049882E+01  0.00000000E+00  9.55249411E+00  9.55249411E+00 -1.91049882E+01
  0.00000000E+00  9.55249411E+00  9.55249411E+00 -1.91049882E+01  0.00000000E+00
  9.55249411E+00  9.55249411E+00 -1.91049882E+01  0.00000000E+00  9.55249411E+00
  9.55249411E+00 -1.91049882E+01  0.00000000E+00  9.55249411E+00  9.55249411E+00
 -1.91049882E+01  0.00000000E+00  9.55249411E+00  9.55249411E+00 -1.91049882E+01
  0.00000000E+00  9.55249411E+00  9.55249411E+00 -1.91049882E+01  0.00000000E+00
  9.55249411E+00  9.55249411E+00 -1.91049882E+01  0.00000000E+00  9.55249411E+00
  9.55249411E+00 -1.91049882E+01  0.00000000E+00  9.55249411E+00  9.55249411E+00
 -1.91049882E+01  0.00000000E+00  9.55249411E+00  9.55249411E+00 -1.91049882E+01
  0.00000000E+00  9.55249411E+00  9.55249411E+00 -1.91049882E+01  0.00000000E+00
  9.55249411E+00  9.55249411E+00 -1.91049882E+01  0.00000000E+00  9.55249411E+00
  9.55249411E+00 -1.91049882E+01  0.00000000E+00  9.55249411E+00  9.55249411E+00
 -1.91049882E+01  0.00000000E+00  9.55249411E+00  9.55249411E+00 -1.91049882E+01
  0.00000000E+00  9.55249411E+00  9.55249411E+00 -1.91049882E+01  0.00000000E+00
  9.55249411E+00  9.55249411E+00 -1.91049882E+01  0.00000000E+00  9.55249411E+00
  9.55249411E+00 -1.91049882E+01  0.00000000E+00  9.55249411E+00  9.55249411E+00
 -1.91049882E+01  0.00000000E+00  9.55249411E+00  9.55249411E+00 -1.91049882E+01
  0.00000000E+00  9.55249411E+00  9.55249411E+00 -1.91049882E+01  0.00000000E+00
  9.55249411E+00  9.55249411E+00 -1.91049882E+01  0.00000000E+00  9.55249411E+00
  9.55249411E+00 -1.91049882E+01  0.00000000E+00  9.55249411E+00  9.55249411E+00
 -1.91049882E+01  0.00000000E+00  9.55249411E+00  9.55249411E+00 -1.91049882E+01
  0.00000000E+00  9.55249411E+00  9.55249411E+00 -1.91049882E+01  0.00000000E+00
  9.55249411E+00  9.55249411E+00 -1.91049882E+01  0.00000000E+00  9.55249411E+00
  9.55249411E+00 -1.91049882E+01  0.00000000E+00  9.55249411E+00  9.55249411E+00
 -1.91049882E+01  0.00000000E+00  9.55249411E+00  9.55249411E+00 -1.91049882E+01
  0.00000000E+00  9.55249411E+00  9.55249411E+00 -1.91049882E+01  0.00000000E+00
  9.55249411E+00  9.55249411E+00 -1.91049882E+01  0.00000000E+00  9.55249411E+00
  9.55249411E+00 -1.91049882E+01  0.00000000E+00  9.55249411E+00  9.55249411E+00
 -1.91049882E+01  0.00000000E+00  9.55249411E+00  9.55249411E+00 -1.91049882E+01
  0.00000000E+00  9.55249411E+00  9.55249411E+00 -1.91049882E+01  0.00000000E+00
  9.55249411E+00  9.55249411E+00 -1.91049882E+01  0.00000000E+00  9.55249411E+00
  9.55249411E+00 -1.91049882E+01  0.00000000E+00  9.55249411E+00  9.55249411E+00
 -1.91049882E+01  0.00000000E+00  9.55249411E+00  9.55249411E+00 -1.91049882E+01
  0.00000000E+00  9.55249411E+00  9.55249411E+00 -1.91049882E+01  0.00000000E+00
  9.55249411E+00  9.55249411E+00 -1.91049882E+01  0.00000000E+00  9.55249411E+00
  9.55249411E+00 -1.91049882E+01  0.00000000E+00  9.55249411E+00  9.55249411E+00
 -1.91049882E+01  0.00000000E+00  9.55249411E+00  9.55249411E+00 -1.91049882E+01
  0.00000000E+00  9.55249411E+00  9.55249411E+00 -1.91049882E+01  0.00000000E+00
  9.55249411E+00  9.55249411E+00 -1.91049882E+01  0.00000000E+00  9.55249411E+00
  9.55249411E+00 -1.91049882E+01  0.00000000E+00  9.55249411E+00  9.55249411E+00
 -1.91049882E+01  0.00000000E+00  9.55249411E+00  9.55249411E+00 -1.91049882E+01
  0.00000000E+00  9.55249411E+00  9.55249411E+00 -1.91049882E+01  0.00000000E+00
  9.55249411E+00  9.55249411E+00 -1.91049882E+01  0.00000000E+00  9.55249411E+00
  9.55249411E+00 -1.91049882E+01  0.00000000E+00  9.55249411E+00  9.55249411E+00
 -1.91049882E+01  0.00000000E+00  9.55249411E+00  9.55249411E+00 -1.91049882E+01
  0.00000000E+00  9.55249411E+00  9.55249411E+00 -1.91049882E+01  0.00000000E+00
  9.55249411E+00  9.55249411E+00 -1.91049882E+01  0.00000000E+00  9.55249411E+00
  9.55249411E+00 -1.91049882E+01  0.00000000E+00  9.55249411E+00  9.55249411E+00
 -1.91049882E+01  0.00000000E+00  9.55249411E+00  9.55249411E+00 -1.91049882E+01
  0.00000000E+00  9.55249411E+00  9.55249411E+00 -1.91049882E+01  0.00000000E+00
  9.55249411E+00  9.55249411E+00 -1.91049882E+01  0.00000000E+00  9.55249411E+00
  9.55249411E+00 -1.91049882E+01  0.00000000E+00  9.55249411E+00  9.55249411E+00
 -1.91049882E+01  0.00000000E+00  9.55249411E+00  9.55249411E+00 -1.91049882E+01
  0.00000000E+00  9.55249411E+00  9.55249411E+00 -1.91049882E+01  0.00000000E+00
  9.55249411E+00  9.55249411E+00 -1.91049882E+01  0.00000000E+00  9.55249411E+00
  9.55249411E+00 -1.91049882E+01  0.00000000E+00  9.55249411E+00  9.55249411E+00
 -1.91049882E+01  0.00000000E+00  9.55249411E+00  9.55249411E+00 -1.91049882E+01
  0.00000000E+00  9.55249411E+00  9.55249411E+00 -1.91049882E+01  0.00000000E+00
  9.55249411E+00  9.55249411E+00 -1.91049882E+01  0.00000000E+00  9.55249411E+00
  9.55249411E+00 -1.91049882E+01  0.00000000E+00  9.55249411E+00  9.55249411E+00
 -1.91049882E+01  0.00000000E+00  9.55249411E+00  9.55249411E+00 -1.91049882E+01
  0.00000000E+00  9.55249411E+00  9.55249411E+00 -1.91049882E+01  0.00000000E+00
  9.55249411E+00  9.55249411E+00 -1.91049882E+01  0.00000000E+00  9.55249411E+00
  9.55249411E+00 -1.91049882E+01  0.00000000E+00  9.55249411E+00  9.55249411E+00
 -1.91049882E+01  0.00000000E+00  9.55249411E+00  9.55249411E+00 -1.91049882E+01
  0.00000000E+00  9.55249411E+00  9.55249411E+00 -1.91049882E+01  0.00000000E+00
  9.55249411E+00  9.55249411E+00 -1.91049882E+01  0.00000000E+00  9.55249411E+00
  9.55249411E+00 -1.91049882E+01  0.00000000E+00  9.55249411E+00  9.55249411E+00
 -1.91049882E+01  0.00000000E+00  9.55249411E+00  9.55249411E+00 -1.91049882E+01
  0.00000000E+00  9.55249411E+00  9.55249411E+00 -1.91049882E+01  0.00000000E+00
  9.55249411E+00  9.55249411E+00 -1.91049882E+01  0.00000000E+00  9.55249411E+00
  9.55249411E+00 -1.91049882E+01  0.00000000E+00  9.55249411E+00  9.55249411E+00
 -1.91049882E+01  0.00000000E+00  9.55249411E+00  9.55249411E+00 -1.91049882E+01
  0.00000000E+00  9.55249411E+00  9.55249411E+00 -1.91049882E+01  0.00000000E+00
  9.55249411E+00  9.55249411E+00 -1.91049882E+01  0.00000000E+00  9.55249411E+00
  9.55249411E+00 -1.91049882E+01  0.00000000E+00  9.55249411E+00  9.55249411E+00
 -1.91049882E+01  0.00000000E+00  9.55249411E+00  9.55249411E+00 -1.91049882E+01
  0.00000000E+00  9.55249411E+00  9.55249411E+00 -1.91049882E+01  0.00000000E+00
  9.55249411E+00  9.55249411E+00 -1.91049882E+01  0.00000000E+00  9.55249411E+00
  9.55249411E+00 -1.91049882E+01  0.00000000E+00  9.55249411E+00  9.55249411E+00
 -1.91049882E+01  0.00000000E+00  9.55249411E+00  9.55249411E+00 -1.91049882E+01
  0.00000000E+00  9.55249411E+00  9.55249411E+00 -1.91049882E+01  0.00000000E+00
  9.55249411E+00  9.55249411E+00 -1.91049882E+01  0.00000000E+00  9.55249411E+00
  9.55249411E+00 -1.91049882E+01  0.00000000E+00  9.55249411E+00  9.55249411E+00
 -1.91049882E+01  0.00000000E+00  9.55249411E+00  9.55249411E+00 -1.91049882E+01
  0.00000000E+00  9.55249411E+00  9.55249411E+00 -1.91049882E+01  0.00000000E+00
  9.55249411E+00  9.55249411E+00 -1.91049882E+01  0.00000000E+00  9.55249411E+00
  9.55249411E+00 -1.91049882E+01  0.00000000E+00  9.55249411E+00  9.55249411E+00
 -1.91049882E+01  0.00000000E+00  9.55249411E+00  9.55249411E+00 -1.91049882E+01
  0.00000000E+00  9.55249411E+00  9.55249411E+00 -1.91049882E+01  0.00000000E+00
  9.55249411E+00  9.55249411E+00 -1.91049882E+01  0.00000000E+00  9.55249411E+00
  9.55249411E+00 -1.91049882E+01  0.00000000E+00  9.55249411E+00  9.55249411E+00
 -1.91049882E+01  0.00000000E+00  9.55249411E+00  9.55249411E+00 -1.91049882E+01
  0.00000000E+00  9.55249411E+00  9.55249411E+00 -1.91049882E+01  0.00000000E+00
  9.55249411E+00  9.55249411E+00 -1.91049882E+01  0.00000000E+00  9.55249411E+00
  9.55249411E+00 -1.91049882E+01  0.00000000E+00  9.55249411E+00  9.55249411E+00
 -1.91049882E+01  0.00000000E+00  9.55249411E+00  9.55249411E+00 -1.91049882E+01
  0.00000000E+00  9.55249411E+00  9.55249411E+00 -1.91049882E+01  0.00000000E+00
  9.55249411E+00  9.55249411E+00 -1.91049882E+01  0.00000000E+00  9.55249411E+00
  9.55249411E+00 -1.91049882E+01  0.00000000E+00  9.55249411E+00  9.55249411E+00
 -1.91049882E+01  0.00000000E+00  9.55249411E+00  9.55249411E+00 -1.91049882E+01
  0.00000000E+00  9.55249411E+00  9.55249411E+00 -1.91049882E+01  0.00000000E+00
  9.55249411E+00  9.55249411E+00 -1.91049882E+01  0.00000000E+00  9.55249411E+00
  9.55249411E+00 -1.91049882E+01  0.00000000E+00  9.55249411E+00  9.55249411E+00
 -1.91049882E+01  0.00000000E+00  9.55249411E+00  9.55249411E+00 -1.91049882E+01
  0.00000000E+00  9.55249411E+00  9.55249411E+00 -1.91049882E+01  0.00000000E+00
  9.55249411E+00  9.55249411E+00 -1.91049882E+01  0.00000000E+00  9.55249411E+00
  9.55249411E+00 -1.91049882E+01  0.00000000E+00  9.55249411E+00  9.55249411E+00
 -1.91049882E+01  0.00000000E+00  9.55249411E+00  9.55249411E+00 -1.91049882E+01
  0.00000000E+00  9.55249411E+00  9.55249411E+00 -1.91049882E+01  0.00000000E+00
  9.55249411E+00  9.55249411E+00 -1.91049882E+01  0.00000000E+00  9.55249411E+00
  9.55249411E+00 -1.91049882E+01  0.00000000E+00  9.55249411E+00  9.55249411E+00
 -1.91049882E+01  0.00000000E+00  9.55249411E+00  9.55249411E+00 -1.91049882E+01
  0.00000000E+00  9.55249411E+00  9.55249411E+00 -1.91049882E+01  0.00000000E+00
  9.55249411E+00  9.55249411E+00 -1.91049882E+01  0.00000000E+00  9.55249411E+00
  9.55249411E+00 -1.91049882E+01  0.00000000E+00  9.55249411E+00  9.55249411E+00
 -1.91049882E+01  0.00000000E+00  9.55249411E+00  9.55249411E+00 -1.91049882E+01
  0.00000000E+00  9.55249411E+00  9.55249411E+00 -1.91049882E+01  0.00000000E+00
  9.55249411E+00  9.55249411E+00 -1.91049882E+01  0.00000000E+00  9.55249411E+00
  9.55249411E+00 -1.91049882E+01  0.00000000E+00  9.55249411E+00  9.55249411E+00
 -1.91049882E+01  0.00000000E+00  9.55249411E+00  9.55249411E+00 -1.91049882E+01
  0.00000000E+00  9.55249411E+00  9.55249411E+00 -1.91049882E+01  0.00000000E+00
  9.55249411E+00  9.55249411E+00 -1.91049882E+01  0.00000000E+00  9.55249411E+00
  9.55249411E+00 -1.91049882E+01  0.00000000E+00  9.55249411E+00  9.55249411E+00
 -1.91049882E+01  0.00000000E+00  9.55249411E+00  9.55249411E+00 -1.91049882E+01
  0.00000000E+00  9.55249411E+00  9.55249411E+00 -1.91049882E+01  0.00000000E+00
  9.55249411E+00  9.55249411E+00 -1.91049882E+01  0.00000000E+00  9.55249411E+00
  9.55249411E+00 -1.91049882E+01  0.00000000E+00  9.55249411E+00  9.55249411E+00
 -1.91049882E+01  0.00000000E+00  9.55249411E+00  9.55249411E+00 -1.91049882E+01
  0.00000000E+00  9.55249411E+00  9.55249411E+00 -1.91049882E+01  0.00000000E+00
  9.55249411E+00  9.55249411E+00 -1.91049882E+01  0.00000000E+00  9.55249411E+00
  9.55249411E+00 -1.91049882E+01  0.00000000E+00  9.55249411E+00  9.55249411E+00
 -1.91049882E+01  0.00000000E+00  9.55249411E+00  9.55249411E+00 -1.91049882E+01
  0.00000000E+00  9.55249411E+00  9.55249411E+00 -1.91049882E+01  0.00000000E+00
  9.55249411E+00  9.55249411E+00 -1.91049882E+01  0.00000000E+00  9.55249411E+00
  9.55249411E+00 -1.91049882E+01  0.00000000E+00  9.55249411E+00  9.55249411E+00
 -1.91049882E+01  0.00000000E+00  9.55249411E+00  9.55249411E+00 -1.91049882E+01
  0.00000000E+00  9.55249411E+00  9.55249411E+00 -1.91049882E+01  0.00000000E+00
  9.55249411E+00  9.55249411E+00 -1.91049882E+01  0.00000000E+00  9.55249411E+00
  9.55249411E+00 -1.91049882E+01  0.00000000E+00  9.55249411E+00  9.55249411E+00
 -1.91049882E+01  0.00000000E+00  9.55249411E+00  9.55249411E+00 -1.91049882E+01
  0.00000000E+00  9.55249411E+00  9.55249411E+00 -1.91049882E+01  0.00000000E+00
  9.55249411E+00  9.55249411E+00 -1.91049882E+01  0.00000000E+00  9.55249411E+00
  9.55249411E+00 -1.91049882E+01  0.00000000E+00  9.55249411E+00  9.55249411E+00
 -1.91049882E+01  0.00000000E+00  9.55249411E+00  9.55249411E+00 -1.91049882E+01
  0.00000000E+00  9.55249411E+00  9.55249411E+00 -1.91049882E+01  0.00000000E+00
  9.55249411E+00  9.55249411E+00 -1.91049882E+01  0.00000000E+00  9.55249411E+00
  9.55249411E+00 -1.91049882E+01  0.00000000E+00  9.55249411E+00  9.55249411E+00
 -1.91049882E+01  0.00000000E+00  9.55249411E+00  9.55249411E+00 -1.91049882E+01
  0.00000000E+00  9.55249411E+00  9.55249411E+00 -1.91049882E+01  0.00000000E+00
  9.55249411E+00  9.55249411E+00 -1.91049882E+01  0.00000000E+00  9.55249411E+00
  9.55249411E+00 -1.91049882E+01  0.00000000E+00  9.55249411E+00  9.55249411E+00
 -1.91049882E+01  0.00000000E+00  9.55249411E+00  9.55249411E+00 -1.91049882E+01
  0.00000000E+00  9.55249411E+00  9.55249411E+00 -1.91049882E+01  0.00000000E+00
  9.55249411E+00  9.55249411E+00 -1.91049882E+01  0.00000000E+00  9.55249411E+00
  9.55249411E+00 -1.91049882E+01  0.00000000E+00  9.55249411E+00  9.55249411E+00
 -1.91049882E+01  0.00000000E+00  9.55249411E+00  9.55249411E+00 -1.91049882E+01
  0.00000000E+00  9.55249411E+00  9.55249411E+00 -1.91049882E+01  0.00000000E+00
  9.55249411E+00  9.55249411E+00 -1.91049882E+01  0.00000000E+00  9.55249411E+00
  9.55249411E+00 -1.91049882E+01  0.00000000E+00  9.55249411E+00  9.55249411E+00
 -1.91049882E+01  0.00000000E+00  9.55249411E+00  9.55249411E+00 -1.91049882E+01
  0.00000000E+00  9.55249411E+00  9.55249411E+00 -1.91049882E+01  0.00000000E+00
  9.55249411E+00  9.55249411E+00 -1.91049882E+01  0.00000000E+00  9.55249411E+00
  9.55249411E+00 -1.91049882E+01  0.00000000E+00  9.55249411E+00  9.55249411E+00
 -1.91049882E+01  0.00000000E+00  9.55249411E+00  9.55249411E+00 -1.91049882E+01
  0.00000000E+00  9.55249411E+00  9.55249411E+00 -1.91049882E+01  0.00000000E+00
  9.55249411E+00  9.55249411E+00 -1.91049882E+01  0.00000000E+00  9.55249411E+00
  9.55249411E+00 -1.91049882E+01  0.00000000E+00  9.55249411E+00  9.55249411E+00
 -1.91049882E+01  0.00000000E+00  9.55249411E+00  9.55249411E+00 -1.91049882E+01
  0.00000000E+00  9.55249411E+00  9.55249411E+00 -1.91049882E+01  0.00000000E+00
  9.55249411E+00  9.55249411E+00 -1.91049882E+01  0.00000000E+00  9.55249411E+00
  9.55249411E+00 -1.91049882E+01  0.00000000E+00  9.55249411E+00  9.55249411E+00
 -1.91049882E+01  0.00000000E+00  9.55249411E+00  9.55249411E+00 -1.91049882E+01
  0.00000000E+00  9.55249411E+00  9.55249411E+00 -1.91049882E+01  0.00000000E+00
  9.55249411E+00  9.55249411E+00 -1.91049882E+01  0.00000000E+00  9.55249411E+00
  9.55249411E+00 -1.91049882E+01  0.00000000E+00  9.55249411E+00  9.55249411E+00
 -1.91049882E+01  0.00000000E+00  9.55249411E+00  9.55249411E+00 -1.91049882E+01
  0.00000000E+00  9.55249411E+00  9.55249411E+00 -1.91049882E+01  0.00000000E+00
  9.55249411E+00  9.55249411E+00 -1.91049882E+01  0.00000000E+00  9.55249411E+00
  9.55249411E+00 -1.91049882E+01  0.00000000E+00  9.55249411E+00  9.55249411E+00
 -1.91049882E+01  0.00000000E+00  9.55249411E+00  9.55249411E+00 -1.91049882E+01
  0.00000000E+00  9.55249411E+00  9.55249411E+00 -1.91049882E+01  0.00000000E+00
  9.55249411E+00  9.55249411E+00 -1.91049882E+01  0.00000000E+00  9.55249411E+00
  9.55249411E+00 -1.91049882E+01  0.00000000E+00  9.55249411E+00  9.55249411E+00
 -1.91049882E+01  0.00000000E+00  9.55249411E+00  9.55249411E+00 -1.91049882E+01
  0.00000000E+00  9.55249411E+00  9.55249411E+00 -1.91049882E+01  0.00000000E+00
  9.55249411E+00  9.55249411E+00 -1.91049882E+01  0.00000000E+00  9.55249411E+00
  9.55249411E+00 -1.91049882E+01  0.00000000E+00  9.55249411E+00  9.55249411E+00
 -1.91049882E+01  0.00000000E+00  9.55249411E+00  9.55249411E+00 -1.91049882E+01
  0.00000000E+00  9.55249411E+00  9.55249411E+00 -1.91049882E+01  0.00000000E+00
  9.55249411E+00  9.55249411E+00 -1.91049882E+01  0.00000000E+00  9.55249411E+00
  9.55249411E+00 -1.91049882E+01  0.00000000E+00  9.55249411E+00  9.55249411E+00
 -1.91049882E+01  0.00000000E+00  9.55249411E+00  9.55249411E+00 -1.91049882E+01
  0.00000000E+00  9.55249411E+00  9.55249411E+00 -1.91049882E+01  0.00000000E+00
  9.55249411E+00  9.55249411E+00 -1.91049882E+01  0.00000000E+00  9.55249411E+00
  9.55249411E+00 -1.91049882E+01  0.00000000E+00  9.55249411E+00  9.55249411E+00
 -1.91049882E+01  0.00000000E+00  9.55249411E+00  9.55249411E+00 -1.91049882E+01
  0.00000000E+00  9.55249411E+00  9.55249411E+00 -1.91049882E+01  0.00000000E+00
  9.55249411E+00  9.55249411E+00 -1.91049882E+01  0.00000000E+00  9.55249411E+00
  9.55249411E+00 -1.91049882E+01  0.00000000E+00  9.55249411E+00  9.55249411E+00
 -1.91049882E+01  0.00000000E+00  9.55249411E+00  9.55249411E+00 -1.91049882E+01
  0.00000000E+00  9.55249411E+00  9.55249411E+00 -1.91049882E+01  0.00000000E+00
  9.55249411E+00  9.55249411E+00 -1.91049882E+01  0.00000000E+00  9.55249411E+00
  9.55249411E+00 -1.91049882E+01  0.00000000E+00  9.55249411E+00  9.55249411E+00
 -1.91049882E+01  0.00000000E+00  9.55249411E+00  9.55249411E+00 -1.91049882E+01
  0.00000000E+00  9.55249411E+00  9.55249411E+00 -1.91049882E+01  0.00000000E+00
  9.55249411E+00  9.55249411E+00 -1.91049882E+01  0.00000000E+00  9.55249411E+00
  9.55249411E+00 -1.91049882E+01  0.00000000E+00  9.55249411E+00  9.55249411E+00
 -1.91049882E+01  0.00000000E+00  9.55249411E+00  9.55249411E+00 -1.91049882E+01
  0.00000000E+00  9.55249411E+00  9.55249411E+00 -1.91049882E+01  0.00000000E+00
  9.55249411E+00  9.55249411E+00 -1.91049882E+01  0.00000000E+00  9.55249411E+00
  9.55249411E+00 -1.91049882E+01  0.00000000E+00  9.55249411E+00  9.55249411E+00
 -1.91049882E+01  0.00000000E+00  9.55249411E+00  9.55249411E+00 -1.91049882E+01
  0.00000000E+00  9.55249411E+00  9.55249411E+00 -1.91049882E+01  0.00000000E+00
  9.55249411E+00  9.55249411E+00 -1.91049882E+01  0.00000000E+00  9.55249411E+00
  9.55249411E+00 -1.91049882E+01  0.00000000E+00  9.55249411E+00  9.55249411E+00
 -1.91049882E+01  0.00000000E+00  9.55249411E+00  9.55249411E+00 -1.91049882E+01
  0.00000000E+00  9.55249411E+00  9.55249411E+00 -1.91049882E+01  0.00000000E+00
  9.55249411E+00  9.55249411E+00 -1.91049882E+01  0.00000000E+00  9.55249411E+00
  9.55249411E+00 -1.91049882E+01  0.00000000E+00  9.55249411E+00  9.55249411E+00
 -1.91049882E+01  0.00000000E+00  9.55249411E+00  9.55249411E+00 -1.91049882E+01
  0.00000000E+00  9.55249411E+00  9.55249411E+00 -1.91049882E+01  0.00000000E+00
  9.55249411E+00  9.55249411E+00 -1.91049882E+01  0.00000000E+00  9.55249411E+00
  9.55249411E+00 -1.91049882E+01  0.00000000E+00  9.55249411E+00  9.55249411E+00
 -1.91049882E+01  0.00000000E+00  9.55249411E+00  9.55249411E+00 -1.91049882E+01
  0.00000000E+00  9.55249411E+00  9.55249411E+00 -1.91049882E+01  0.00000000E+00
  9.55249411E+00  9.55249411E+00 -1.91049882E+01  0.00000000E+00  9.55249411E+00
  9.55249411E+00 -1.91049882E+01  0.00000000E+00  9.55249411E+00  9.55249411E+00
 -1.91049882E+01  0.00000000E+00  9.55249411E+00  9.55249411E+00 -1.91049882E+01
  0.00000000E+00  9.55249411E+00  9.55249411E+00 -1.91049882E+01  0.00000000E+00
  9.55249411E+00  9.55249411E+00 -1.91049882E+01  0.00000000E+00  9.55249411E+00
  9.55249411E+00 -1.91049882E+01  0.00000000E+00  9.55249411E+00  9.55249411E+00
 -1.91049882E+01  0.00000000E+00  9.55249411E+00  9.55249411E+00 -1.91049882E+01
  0.00000000E+00  9.55249411E+00  9.55249411E+00 -1.91049882E+01  0.00000000E+00
  9.55249411E+00  9.55249411E+00 -1.91049882E+01  0.00000000E+00  9.55249411E+00
  9.55249411E+00 -1.91049882E+01  0.00000000E+00  9.55249411E+00  9.55249411E+00
 -1.91049882E+01  0.00000000E+00  9.55249411E+00  9.55249411E+00 -1.91049882E+01
  0.00000000E+00  9.55249411E+00  9.55249411E+00 -1.91049882E+01  0.00000000E+00
  9.55249411E+00  9.55249411E+00 -1.91049882E+01  0.00000000E+00  9.55249411E+00
  9.55249411E+00 -1.91049882E+01  0.00000000E+00  9.55249411E+00  9.55249411E+00
 -1.91049882E+01  0.00000000E+00  9.55249411E+00  9.55249411E+00 -1.91049882E+01
  0.00000000E+00  9.55249411E+00  9.55249411E+00 -1.91049882E+01  0.00000000E+00
  9.55249411E+00  9.55249411E+00 -1.91049882E+01  0.00000000E+00  9.55249411E+00
  9.55249411E+00 -1.91049882E+01  0.00000000E+00  9.55249411E+00  9.55249411E+00
 -1.91049882E+01  0.00000000E+00  9.55249411E+00  9.55249411E+00 -1.91049882E+01
  0.00000000E+00  9.55249411E+00  9.55249411E+00 -1.91049882E+01  0.00000000E+00
  9.55249411E+00  9.55249411E+00 -1.91049882E+01  0.00000000E+00  9.55249411E+00
  9.55249411E+00 -1.91049882E+01  0.00000000E+00  9.55249411E+00  9.55249411E+00
 -1.91049882E+01  0.00000000E+00  9.55249411E+00  9.55249411E+00 -1.91049882E+01
  0.00000000E+00  9.55249411E+00  9.55249411E+00 -1.91049882E+01  0.00000000E+00
  9.55249411E+00  9.55249411E+00 -1.91049882E+01  0.00000000E+00  9.55249411E+00
  9.55249411E+00 -1.91049882E+01  0.00000000E+00  9.55249411E+00  9.55249411E+00
 -1.91049882E+01  0.00000000E+00  9.55249411E+00  9.55249411E+00 -1.91049882E+01
  0.00000000E+00  9.55249411E+00  9.55249411E+00 -1.91049882E+01  0.00000000E+00
  9.55249411E+00  9.55249411E+00 -1.91049882E+01  0.00000000E+00  9.55249411E+00
  9.55249411E+00 -1.91049882E+01  0.00000000E+00  9.55249411E+00  9.55249411E+00
 -1.91049882E+01  0.00000000E+00  9.55249411E+00  9.55249411E+00 -1.91049882E+01
  0.00000000E+00  9.55249411E+00  9.55249411E+00 -1.91049882E+01  0.00000000E+00
  9.55249411E+00  9.55249411E+00 -1.91049882E+01  0.00000000E+00  9.55249411E+00
  9.55249411E+00 -1.91049882E+01  0.00000000E+00  9.55249411E+00  9.55249411E+00
 -1.91049882E+01  0.00000000E+00  9.55249411E+00  9.55249411E+00 -1.91049882E+01
  0.00000000E+00  9.55249411E+00  9.55249411E+00 -1.91049882E+01  0.00000000E+00
  9.55249411E+00  9.55249411E+00 -1.91049882E+01  0.00000000E+00  9.55249411E+00
  9.55249411E+00 -1.91049882E+01  0.00000000E+00  9.55249411E+00  9.55249411E+00
 -1.91049882E+01  0.00000000E+00  9.55249411E+00  9.55249411E+00 -1.91049882E+01
  0.00000000E+00  9.55249411E+00  9.55249411E+00 -1.91049882E+01  0.00000000E+00
  9.55249411E+00  9.55249411E+00 -1.91049882E+01  0.00000000E+00  9.55249411E+00
  9.55249411E+00 -1.91049882E+01  0.00000000E+00  9.55249411E+00  9.55249411E+00
 -1.91049882E+01  0.00000000E+00  9.55249411E+00  9.55249411E+00 -1.91049882E+01
  0.00000000E+00  9.55249411E+00  9.55249411E+00 -1.91049882E+01  0.00000000E+00
  9.55249411E+00  9.55249411E+00 -1.91049882E+01  0.00000000E+00  9.55249411E+00
  9.55249411E+00 -1.91049882E+01  0.00000000E+00  9.55249411E+00  9.55249411E+00
 -1.91049882E+01  0.00000000E+00  9.55249411E+00  9.55249411E+00 -1.91049882E+01
  0.00000000E+00  9.55249411E+00  9.55249411E+00 -1.91049882E+01  0.00000000E+00
  9.55249411E+00  9.55249411E+00 -1.91049882E+01  0.00000000E+00  9.55249411E+00
  9.55249411E+00 -1.91049882E+01  0.00000000E+00  9.55249411E+00  9.55249411E+00
 -1.91049882E+01  0.00000000E+00  9.55249411E+00  9.55249411E+00 -1.91049882E+01
  0.00000000E+00  9.55249411E+00  9.55249411E+00 -1.91049882E+01  0.00000000E+00
  9.55249411E+00  9.55249411E+00 -1.91049882E+01  0.00000000E+00  9.55249411E+00
  9.55249411E+00 -1.91049882E+01  0.00000000E+00  9.55249411E+00  9.55249411E+00
 -1.91049882E+01  0.00000000E+00  9.55249411E+00  9.55249411E+00 -1.91049882E+01
  0.00000000E+00  9.55249411E+00  9.55249411E+00 -1.91049882E+01  0.00000000E+00
  9.55249411E+00  9.55249411E+00 -1.91049882E+01  0.00000000E+00  9.55249411E+00
  9.55249411E+00 -1.91049882E+01  0.00000000E+00  9.55249411E+00  9.55249411E+00
 -1.91049882E+01  0.00000000E+00  9.55249411E+00  9.55249411E+00 -1.91049882E+01
  0.00000000E+00  9.55249411E+00  9.55249411E+00 -1.91049882E+01  0.00000000E+00
  9.55249411E+00  9.55249411E+00 -1.91049882E+01  0.00000000E+00  9.55249411E+00
  9.55249411E+00 -1.91049882E+01  0.00000000E+00  9.55249411E+00  9.55249411E+00
 -1.91049882E+01  0.00000000E+00  9.55249411E+00  9.55249411E+00 -1.91049882E+01
  0.00000000E+00  9.55249411E+00  9.55249411E+00 -1.91049882E+01  0.00000000E+00
  9.55249411E+00  9.55249411E+00 -1.91049882E+01  0.00000000E+00  9.55249411E+00
  9.55249411E+00 -1.91049882E+01  0.00000000E+00  9.55249411E+00  9.55249411E+00
 -1.91049882E+01  0.00000000E+00  9.55249411E+00  9.55249411E+00 -1.91049882E+01
  0.00000000E+00  9.55249411E+00  9.55249411E+00 -1.91049882E+01  0.00000000E+00
  9.55249411E+00  9.55249411E+00 -1.91049882E+01  0.00000000E+00  9.55249411E+00
  9.55249411E+00 -1.91049882E+01  0.00000000E+00  9.55249411E+00  9.55249411E+00
 -1.91049882E+01  0.00000000E+00  9.55249411E+00  9.55249411E+00 -1.91049882E+01
  0.00000000E+00  9.55249411E+00  9.55249411E+00 -1.91049882E+01  0.00000000E+00
  9.55249411E+00  9.55249411E+00 -1.91049882E+01  0.00000000E+00  9.55249411E+00
  9.55249411E+00 -1.91049882E+01  0.00000000E+00  9.55249411E+00  9.55249411E+00
 -1.91049882E+01  0.00000000E+00  9.55249411E+00  9.55249411E+00 -1.91049882E+01
  0.00000000E+00  9.55249411E+00  9.55249411E+00 -1.91049882E+01  0.00000000E+00
  9.55249411E+00  9.55249411E+00 -1.91049882E+01  0.00000000E+00  9.55249411E+00
  9.55249411E+00 -1.91049882E+01  0.00000000E+00  9.55249411E+00  9.55249411E+00
 -1.91049882E+01  0.00000000E+00  9.55249411E+00  9.55249411E+00 -1.91049882E+01
  0.00000000E+00  9.55249411E+00  9.55249411E+00 -1.91049882E+01  0.00000000E+00
  9.55249411E+00  9.55249411E+00 -1.91049882E+01  0.00000000E+00  9.55249411E+00
  9.55249411E+00 -1.91049882E+01  0.00000000E+00  9.55249411E+00  9.55249411E+00
 -1.91049882E+01  0.00000000E+00  9.55249411E+00  9.55249411E+00 -1.91049882E+01
  0.00000000E+00  9.55249411E+00  9.55249411E+00 -1.91049882E+01  0.00000000E+00
  9.55249411E+00  9.55249411E+00 -1.91049882E+01  0.00000000E+00  9.55249411E+00
  9.55249411E+00 -1.91049882E+01  0.00000000E+00  9.55249411E+00  9.55249411E+00
 -1.91049882E+01  0.00000000E+00  9.55249411E+00  9.55249411E+00 -1.91049882E+01
  0.00000000E+00  9.55249411E+00  9.55249411E+00 -1.91049882E+01  0.00000000E+00
  9.55249411E+00  9.55249411E+00 -1.91049882E+01  0.00000000E+00  9.55249411E+00
  9.55249411E+00 -1.91049882E+01  0.00000000E+00  9.55249411E+00  9.55249411E+00
 -1.91049882E+01  0.00000000E+00  9.55249411E+00  9.55249411E+00 -1.91049882E+01
  0.00000000E+00  9.55249411E+00  9.55249411E+00 -1.91049882E+01  0.00000000E+00
  9.55249411E+00  9.55249411E+00 -1.91049882E+01  0.00000000E+00  9.55249411E+00
  9.55249411E+00 -1.91049882E+01  0.00000000E+00  9.55249411E+00  9.55249411E+00
 -1.91049882E+01  0.00000000E+00  9.55249411E+00  9.55249411E+00 -1.91049882E+01
  0.00000000E+00  9.55249411E+00  9.55249411E+00 -1.91049882E+01  0.00000000E+00
  9.55249411E+00  9.55249411E+00 -1.91049882E+01  0.00000000E+00  9.55249411E+00
  9.55249411E+00 -1.91049882E+01  0.00000000E+00  9.55249411E+00  9.55249411E+00
 -1.91049882E+01  0.00000000E+00  9.55249411E+00  9.55249411E+00 -1.91049882E+01
  0.00000000E+00  9.55249411E+00  9.55249411E+00 -1.91049882E+01  0.00000000E+00
  9.55249411E+00  9.55249411E+00 -1.91049882E+01  0.00000000E+00  9.55249411E+00
  9.55249411E+00 -1.91049882E+01  0.00000000E+00  9.55249411E+00  9.55249411E+00
 -1.91049882E+01  0.00000000E+00  9.55249411E+00  9.55249411E+00 -1.91049882E+01
  0.00000000E+00  9.55249411E+00  9.55249411E+00 -1.91049882E+01  0.00000000E+00
  9.55249411E+00  9.55249411E+00 -1.91049882E+01  0.00000000E+00  9.55249411E+00
  9.55249411E+00 -1.91049882E+01  0.00000000E+00  9.55249411E+00  9.55249411E+00
 -1.91049882E+01  0.00000000E+00  9.55249411E+00  9.55249411E+00 -1.91049882E+01
  0.00000000E+00  9.55249411E+00  9.55249411E+00 -1.91049882E+01  0.00000000E+00
  9.55249411E+00  9.55249411E+00 -1.91049882E+01  0.00000000E+00  9.55249411E+00
  9.55249411E+00 -1.91049882E+01  0.00000000E+00  9.55249411E+00  9.55249411E+00
 -1.91049882E+01  0.00000000E+00  9.55249411E+00  9.55249411E+00 -1.91049882E+01
  0.00000000E+00  9.55249411E+00  9.55249411E+00 -1.91049882E+01  0.00000000E+00
  9.55249411E+00  9.55249411E+00 -1.91049882E+01  0.00000000E+00  9.55249411E+00
  9.55249411E+00 -1.91049882E+01  0.00000000E+00  9.55249411E+00  9.55249411E+00
 -1.91049882E+01  0.00000000E+00  9.55249411E+00  9.55249411E+00 -1.91049882E+01
  0.00000000E+00  9.55249411E+00  9.55249411E+00 -1.91049882E+01  0.00000000E+00
  9.55249411E+00  9.55249411E+00 -1.91049882E+01  0.00000000E+00  9.55249411E+00
  9.55249411E+00 -1.91049882E+01  0.00000000E+00  9.55249411E+00  9.55249411E+00
 -1.91049882E+01  0.00000000E+00  9.55249411E+00  9.55249411E+00 -1.91049882E+01
  0.00000000E+00  9.55249411E+00  9.55249411E+00 -1.91049882E+01  0.00000000E+00
  9.55249411E+00  9.55249411E+00 -1.91049882E+01  0.00000000E+00  9.55249411E+00
  9.55249411E+00 -1.91049882E+01  0.00000000E+00  9.55249411E+00  9.55249411E+00
 -1.91049882E+01  0.00000000E+00  9.55249411E+00  9.55249411E+00 -1.91049882E+01
  0.00000000E+00  9.55249411E+00  9.55249411E+00 -1.91049882E+01  0.00000000E+00
  9.55249411E+00  9.55249411E+00 -1.91049882E+01  0.00000000E+00  9.55249411E+00
  9.55249411E+00 -1.91049882E+01  0.00000000E+00  9.55249411E+00  9.55249411E+00
 -1.91049882E+01  0.00000000E+00  9.55249411E+00  9.55249411E+00 -1.91049882E+01
  0.00000000E+00  9.55249411E+00  9.55249411E+00 -1.91049882E+01  0.00000000E+00
  9.55249411E+00  9.55249411E+00 -1.91049882E+01  0.00000000E+00  9.55249411E+00
  9.55249411E+00 -1.91049882E+01  0.00000000E+00  9.55249411E+00  9.55249411E+00
 -1.91049882E+01  0.00000000E+00  9.55249411E+00  9.55249411E+00 -1.91049882E+01
  0.00000000E+00  9.55249411E+00  9.55249411E+00 -1.91049882E+01  0.00000000E+00
  9.55249411E+00  9.55249411E+00 -1.91049882E+01  0.00000000E+00  9.55249411E+00
  9.55249411E+00 -1.91049882E+01  0.00000000E+00  9.55249411E+00  9.55249411E+00
 -1.91049882E+01  0.00000000E+00  9.55249411E+00  9.55249411E+00 -1.91049882E+01
  0.00000000E+00  9.55249411E+00  9.55249411E+00 -1.91049882E+01  0.00000000E+00
  9.55249411E+00  9.55249411E+00 -1.91049882E+01  0.00000000E+00  9.55249411E+00
  9.55249411E+00 -1.91049882E+01  0.00000000E+00  9.55249411E+00  9.55249411E+00
 -1.91049882E+01  0.00000000E+00  9.55249411E+00  9.55249411E+00 -1.91049882E+01
  0.00000000E+00  9.55249411E+00  9.55249411E+00 -1.91049882E+01  0.00000000E+00
  9.55249411E+00  9.55249411E+00 -1.91049882E+01  0.00000000E+00  9.55249411E+00
  9.55249411E+00 -1.91049882E+01  0.00000000E+00  9.55249411E+00  9.55249411E+00
 -1.91049882E+01  0.00000000E+00  9.55249411E+00  9.55249411E+00 -1.91049882E+01
  0.00000000E+00  9.55249411E+00  9.55249411E+00 -1.91049882E+01  0.00000000E+00
  9.55249411E+00  9.55249411E+00 -1.91049882E+01  0.00000000E+00  9.55249411E+00
  9.55249411E+00 -1.91049882E+01  0.00000000E+00  9.55249411E+00  9.55249411E+00
 -1.91049882E+01  0.00000000E+00  9.55249411E+00  9.55249411E+00 -1.91049882E+01
  0.00000000E+00  9.55249411E+00  9.55249411E+00 -1.91049882E+01  0.00000000E+00
  9.55249411E+00  9.55249411E+00 -1.91049882E+01  0.00000000E+00  9.55249411E+00
  9.55249411E+00 -1.91049882E+01  0.00000000E+00  9.55249411E+00  9.55249411E+00
 -1.91049882E+01  0.00000000E+00  9.55249411E+00  9.55249411E+00 -1.91049882E+01
  0.00000000E+00  9.55249411E+00  9.55249411E+00 -1.91049882E+01  0.00000000E+00
  9.55249411E+00  9.55249411E+00 -1.91049882E+01  0.00000000E+00  9.55249411E+00
  9.55249411E+00 -1.91049882E+01  0.00000000E+00  9.55249411E+00  9.55249411E+00
 -1.91049882E+01  0.00000000E+00  9.55249411E+00  9.55249411E+00 -1.91049882E+01
  0.00000000E+00  9.55249411E+00  9.55249411E+00 -1.91049882E+01  0.00000000E+00
  9.55249411E+00  9.55249411E+00 -1.91049882E+01  0.00000000E+00  9.55249411E+00
  9.55249411E+00 -1.91049882E+01  0.00000000E+00  9.55249411E+00  9.55249411E+00
 -1.91049882E+01  0.00000000E+00  9.55249411E+00  9.55249411E+00 -1.91049882E+01
  0.00000000E+00  9.55249411E+00  9.55249411E+00 -1.91049882E+01  0.00000000E+00
  9.55249411E+00  9.55249411E+00 -1.91049882E+01  0.00000000E+00  9.55249411E+00
  9.55249411E+00 -1.91049882E+01  0.00000000E+00  9.55249411E+00  9.55249411E+00
 -1.91049882E+01  0.00000000E+00  9.55249411E+00  9.55249411E+00 -1.91049882E+01
  0.00000000E+00  9.55249411E+00  9.55249411E+00 -1.91049882E+01  0.00000000E+00
  9.55249411E+00  9.55249411E+00 -1.91049882E+01  0.00000000E+00  9.55249411E+00
  9.55249411E+00 -1.91049882E+01  0.00000000E+00  9.55249411E+00  9.55249411E+00
 -1.91049882E+01  0.00000000E+00  9.55249411E+00  9.55249411E+00 -1.91049882E+01
  0.00000000E+00  9.55249411E+00  9.55249411E+00 -1.91049882E+01  0.00000000E+00
  9.55249411E+00  9.55249411E+00 -1.91049882E+01  0.00000000E+00  9.55249411E+00
  9.55249411E+00 -1.91049882E+01  0.00000000E+00  9.55249411E+00  9.55249411E+00
 -1.91049882E+01  0.00000000E+00  9.55249411E+00  9.55249411E+00 -1.91049882E+01
  0.00000000E+00  9.55249411E+00  9.55249411E+00 -1.91049882E+01  0.00000000E+00
  9.55249411E+00  9.55249411E+00 -1.91049882E+01  0.00000000E+00  9.55249411E+00
  9.55249411E+00 -1.91049882E+01  0.00000000E+00  9.55249411E+00  9.55249411E+00
 -1.91049882E+01  0.00000000E+00  9.55249411E+00  9.55249411E+00 -1.91049882E+01
  0.00000000E+00  9.55249411E+00  9.55249411E+00 -1.91049882E+01  0.00000000E+00
  9.55249411E+00  9.55249411E+00 -1.91049882E+01  0.00000000E+00  9.55249411E+00
  9.55249411E+00 -1.91049882E+01  0.00000000E+00  9.55249411E+00  9.55249411E+00
 -1.91049882E+01  0.00000000E+00  9.55249411E+00  9.55249411E+00 -1.91049882E+01
  0.00000000E+00  9.55249411E+00  9.55249411E+00 -1.91049882E+01  0.00000000E+00
  9.55249411E+00  9.55249411E+00 -1.91049882E+01  0.00000000E+00  9.55249411E+00
  9.55249411E+00 -1.91049882E+01  0.00000000E+00  9.55249411E+00  9.55249411E+00
 -1.91049882E+01  0.00000000E+00  9.55249411E+00  9.55249411E+00 -1.91049882E+01
  0.00000000E+00  9.55249411E+00  9.55249411E+00 -1.91049882E+01  0.00000000E+00
  9.55249411E+00  9.55249411E+00 -1.91049882E+01  0.00000000E+00  9.55249411E+00
  9.55249411E+00 -1.91049882E+01  0.00000000E+00  9.55249411E+00  9.55249411E+00
 -1.91049882E+01  0.00000000E+00  9.55249411E+00  9.55249411E+00 -1.91049882E+01
  0.00000000E+00  9.55249411E+00  9.55249411E+00 -1.91049882E+01  0.00000000E+00
  9.55249411E+00  9.55249411E+00 -1.91049882E+01  0.00000000E+00  9.55249411E+00
  9.55249411E+00 -1.91049882E+01  0.00000000E+00  9.55249411E+00  9.55249411E+00
 -1.91049882E+01  0.00000000E+00  9.55249411E+00  9.55249411E+00 -1.91049882E+01
  0.00000000E+00  9.55249411E+00  9.55249411E+00 -1.91049882E+01  0.00000000E+00
  9.55249411E+00  9.55249411E+00 -1.91049882E+01  0.00000000E+00  9.55249411E+00
  9.55249411E+00 -1.91049882E+01  0.00000000E+00  9.55249411E+00  9.55249411E+00
 -1.91049882E+01  0.00000000E+00  9.55249411E+00  9.55249411E+00 -1.91049882E+01
  0.00000000E+00  9.55249411E+00  9.55249411E+00 -1.91049882E+01  0.00000000E+00
  9.55249411E+00  9.55249411E+00 -1.91049882E+01  0.00000000E+00  9.55249411E+00
  9.55249411E+00 -1.91049882E+01  0.00000000E+00  9.55249411E+00  9.55249411E+00
 -1.91049882E+01  0.00000000E+00  9.55249411E+00  9.55249411E+00 -1.91049882E+01
  0.00000000E+00  9.55249411E+00  9.55249411E+00 -1.91049882E+01  0.00000000E+00
  9.55249411E+00  9.55249411E+00 -1.91049882E+01  0.00000000E+00  9.55249411E+00
  9.55249411E+00 -1.91049882E+01  0.00000000E+00  9.55249411E+00  9.55249411E+00
 -1.91049882E+01  0.00000000E+00  9.55249411E+00  9.55249411E+00 -1.91049882E+01
  0.00000000E+00  9.55249411E+00  9.55249411E+00 -1.91049882E+01  0.00000000E+00
  9.55249411E+00  9.55249411E+00 -1.91049882E+01  0.00000000E+00  9.55249411E+00
  9.55249411E+00 -1.91049882E+01  0.00000000E+00  9.55249411E+00  9.55249411E+00
 -1.91049882E+01  0.00000000E+00  9.55249411E+00  9.55249411E+00 -1.91049882E+01
  0.00000000E+00  9.55249411E+00  9.55249411E+00 -1.91049882E+01  0.00000000E+00
  9.55249411E+00  9.55249411E+00 -1.91049882E+01  0.00000000E+00  9.55249411E+00
  9.55249411E+00 -1.91049882E+01  0.00000000E+00  9.55249411E+00  9.55249411E+00
 -1.91049882E+01  0.00000000E+00  9.55249411E+00  9.55249411E+00 -1.91049882E+01
  0.00000000E+00  9.55249411E+00  9.55249411E+00 -1.91049882E+01  0.00000000E+00
  9.55249411E+00  9.55249411E+00 -1.91049882E+01  0.00000000E+00  9.55249411E+00
  9.55249411E+00 -1.91049882E+01  0.00000000E+00  9.55249411E+00  9.55249411E+00
 -1.91049882E+01  0.00000000E+00  9.55249411E+00  9.55249411E+00 -1.91049882E+01
  0.00000000E+00  9.55249411E+00  9.55249411E+00 -1.91049882E+01  0.00000000E+00
  9.55249411E+00  9.55249411E+00 -1.91049882E+01  0.00000000E+00  9.55249411E+00
  9.55249411E+00 -1.91049882E+01  0.00000000E+00  9.55249411E+00  9.55249411E+00
 -1.91049882E+01  0.00000000E+00  9.55249411E+00  9.55249411E+00 -1.91049882E+01
  0.00000000E+00  9.55249411E+00  9.55249411E+00 -1.91049882E+01  0.00000000E+00
  9.55249411E+00  9.55249411E+00 -1.91049882E+01  0.00000000E+00  9.55249411E+00
  9.55249411E+00 -1.91049882E+01  0.00000000E+00  9.55249411E+00  9.55249411E+00
 -1.91049882E+01  0.00000000E+00  9.55249411E+00  9.55249411E+00 -1.91049882E+01
  0.00000000E+00  9.55249411E+00  9.55249411E+00 -1.91049882E+01  0.00000000E+00
  9.55249411E+00  9.55249411E+00 -1.91049882E+01  0.00000000E+00  9.55249411E+00
  9.55249411E+00 -1.91049882E+01  0.00000000E+00  9.55249411E+00  9.55249411E+00
 -1.91049882E+01  0.00000000E+00  9.55249411E+00  9.55249411E+00 -1.91049882E+01
  0.00000000E+00  9.55249411E+00  9.55249411E+00 -1.91049882E+01  0.00000000E+00
  9.55249411E+00  9.55249411E+00 -1.91049882E+01  0.00000000E+00  9.55249411E+00
  9.55249411E+00 -1.91049882E+01  0.00000000E+00  9.55249411E+00  9.55249411E+00
 -1.91049882E+01  0.00000000E+00  9.55249411E+00  9.55249411E+00 -1.91049882E+01
  0.00000000E+00  9.55249411E+00  9.55249411E+00 -1.91049882E+01  0.00000000E+00
  9.55249411E+00  9.55249411E+00 -1.91049882E+01  0.00000000E+00  9.55249411E+00
  9.55249411E+00 -1.91049882E+01  0.00000000E+00  9.55249411E+00  9.55249411E+00
 -1.91049882E+01  0.00000000E+00  9.55249411E+00  9.55249411E+00 -1.91049882E+01
  0.00000000E+00  9.55249411E+00  9.55249411E+00 -1.91049882E+01  0.00000000E+00
  9.55249411E+00  9.55249411E+00 -1.91049882E+01  0.00000000E+00  9.55249411E+00
  9.55249411E+00 -1.91049882E+01  0.00000000E+00  9.55249411E+00  9.55249411E+00
 -1.91049882E+01  0.00000000E+00  9.55249411E+00  9.55249411E+00 -1.91049882E+01
  0.00000000E+00  9.55249411E+00  9.55249411E+00 -1.91049882E+01  0.00000000E+00
  9.55249411E+00  9.55249411E+00 -1.91049882E+01  0.00000000E+00  9.55249411E+00
  9.55249411E+00 -1.91049882E+01  0.00000000E+00  9.55249411E+00  9.55249411E+00
 -1.91049882E+01  0.00000000E+00  9.55249411E+00  9.55249411E+00 -1.91049882E+01
  0.00000000E+00  9.55249411E+00  9.55249411E+00 -1.91049882E+01  0.00000000E+00
  9.55249411E+00  9.55249411E+00 -1.91049882E+01  0.00000000E+00  9.55249411E+00
  9.55249411E+00 -1.91049882E+01  0.00000000E+00  9.55249411E+00  9.55249411E+00
 -1.91049882E+01  0.00000000E+00  9.55249411E+00  9.55249411E+00 -1.91049882E+01
  0.00000000E+00  9.55249411E+00  9.55249411E+00 -1.91049882E+01  0.00000000E+00
  9.55249411E+00  9.55249411E+00 -1.91049882E+01  0.00000000E+00  9.55249411E+00
  9.55249411E+00 -1.91049882E+01  0.00000000E+00  9.55249411E+00  9.55249411E+00
 -1.91049882E+01  0.00000000E+00  9.55249411E+00  9.55249411E+00 -1.91049882E+01
  0.00000000E+00  9.55249411E+00  9.55249411E+00 -1.91049882E+01  0.00000000E+00
  9.55249411E+00  9.55249411E+00 -1.91049882E+01  0.00000000E+00  9.55249411E+00
  9.55249411E+00 -1.91049882E+01  0.00000000E+00  9.55249411E+00  9.55249411E+00
 -1.91049882E+01  0.00000000E+00  9.55249411E+00  9.55249411E+00 -1.91049882E+01
  0.00000000E+00  9.55249411E+00  9.55249411E+00 -1.91049882E+01  0.00000000E+00
  9.55249411E+00  9.55249411E+00 -1.91049882E+01  0.00000000E+00  9.55249411E+00
  9.55249411E+00 -1.91049882E+01  0.00000000E+00  9.55249411E+00  9.55249411E+00
 -1.91049882E+01  0.00000000E+00  9.55249411E+00  9.55249411E+00 -1.91049882E+01
  0.00000000E+00  9.55249411E+00  9.55249411E+00 -1.91049882E+01  0.00000000E+00
  9.55249411E+00  9.55249411E+00 -1.91049882E+01  0.00000000E+00  9.55249411E+00
  9.55249411E+00 -1.91049882E+01  0.00000000E+00  9.55249411E+00  9.55249411E+00
 -1.91049882E+01  0.00000000E+00  9.55249411E+00  9.55249411E+00 -1.91049882E+01
  0.00000000E+00  9.55249411E+00  9.55249411E+00 -1.91049882E+01  0.00000000E+00
  9.55249411E+00  9.55249411E+00 -1.91049882E+01  0.00000000E+00  9.55249411E+00
  9.55249411E+00 -1.91049882E+01  0.00000000E+00  9.55249411E+00  9.55249411E+00
 -1.91049882E+01  0.00000000E+00  9.55249411E+00  9.55249411E+00 -1.91049882E+01
  0.00000000E+00  9.55249411E+00  9.55249411E+00 -1.91049882E+01  0.00000000E+00
  9.55249411E+00  9.55249411E+00 -1.91049882E+01  0.00000000E+00  9.55249411E+00
  9.55249411E+00 -1.91049882E+01  0.00000000E+00  9.55249411E+00  9.55249411E+00
 -1.91049882E+01  0.00000000E+00  9.55249411E+00  9.55249411E+00 -1.91049882E+01
  0.00000000E+00  9.55249411E+00  9.55249411E+00 -1.91049882E+01  0.00000000E+00
  9.55249411E+00  9.55249411E+00 -1.91049882E+01  0.00000000E+00  9.55249411E+00
  9.55249411E+00 -1.91049882E+01  0.00000000E+00  9.55249411E+00  9.55249411E+00
 -1.91049882E+01  0.00000000E+00  9.55249411E+00  9.55249411E+00 -1.91049882E+01
  0.00000000E+00  9.55249411E+00  9.55249411E+00 -1.91049882E+01  0.00000000E+00
  9.55249411E+00  9.55249411E+00 -1.91049882E+01  0.00000000E+00  9.55249411E+00
  9.55249411E+00 -1.91049882E+01  0.00000000E+00  9.55249411E+00  9.55249411E+00
 -1.91049882E+01  0.00000000E+00  9.55249411E+00  9.55249411E+00 -1.91049882E+01
  0.00000000E+00  9.55249411E+00  9.55249411E+00 -1.91049882E+01  0.00000000E+00
  9.55249411E+00  9.55249411E+00 -1.91049882E+01  0.00000000E+00  9.55249411E+00
  9.55249411E+00 -1.91049882E+01  0.00000000E+00  9.55249411E+00  9.55249411E+00
 -1.91049882E+01  0.00000000E+00  9.55249411E+00  9.55249411E+00 -1.91049882E+01
  0.00000000E+00  9.55249411E+00  9.55249411E+00 -1.91049882E+01  0.00000000E+00
  9.55249411E+00  9.55249411E+00 -1.91049882E+01  0.00000000E+00  9.55249411E+00
  9.55249411E+00 -1.91049882E+01  0.00000000E+00  9.55249411E+00  9.55249411E+00
 -1.91049882E+01  0.00000000E+00  9.55249411E+00  9.55249411E+00 -1.91049882E+01
  0.00000000E+00  9.55249411E+00  9.55249411E+00 -1.91049882E+01  0.00000000E+00
  9.55249411E+00  9.55249411E+00 -1.91049882E+01  0.00000000E+00  9.55249411E+00
  9.55249411E+00 -1.91049882E+01  0.00000000E+00  9.55249411E+00  9.55249411E+00
 -1.91049882E+01  0.00000000E+00  9.55249411E+00  9.55249411E+00 -1.91049882E+01
  0.00000000E+00  9.55249411E+00  9.55249411E+00 -1.91049882E+01  0.00000000E+00
  9.55249411E+00  9.55249411E+00 -1.91049882E+01  0.00000000E+00  9.55249411E+00
  9.55249411E+00 -1.91049882E+01  0.00000000E+00  9.55249411E+00  9.55249411E+00
 -1.91049882E+01  0.00000000E+00  9.55249411E+00  9.55249411E+00 -1.91049882E+01
  0.00000000E+00  9.55249411E+00  9.55249411E+00 -1.91049882E+01  0.00000000E+00
  9.55249411E+00  9.55249411E+00 -1.91049882E+01  0.00000000E+00  9.55249411E+00
  9.55249411E+00 -1.91049882E+01  0.00000000E+00  9.55249411E+00  9.55249411E+00
 -1.91049882E+01  0.00000000E+00  9.55249411E+00  9.55249411E+00 -1.91049882E+01
  0.00000000E+00  9.55249411E+00  9.55249411E+00 -1.91049882E+01  0.00000000E+00
  9.55249411E+00  9.55249411E+00 -1.91049882E+01  0.00000000E+00  9.55249411E+00
  9.55249411E+00 -1.91049882E+01  0.00000000E+00  9.55249411E+00  9.55249411E+00
 -1.91049882E+01  0.00000000E+00  9.55249411E+00  9.55249411E+00 -1.91049882E+01
  0.00000000E+00  9.55249411E+00  9.55249411E+00 -1.91049882E+01  0.00000000E+00
  9.55249411E+00  9.55249411E+00 -1.91049882E+01  0.00000000E+00  9.55249411E+00
  9.55249411E+00 -1.91049882E+01  0.00000000E+00  9.55249411E+00  9.55249411E+00
 -1.91049882E+01  0.00000000E+00  9.55249411E+00  9.55249411E+00 -1.91049882E+01
  0.00000000E+00  9.55249411E+00  9.55249411E+00 -1.91049882E+01  0.00000000E+00
  9.55249411E+00  9.55249411E+00 -1.91049882E+01  0.00000000E+00  9.55249411E+00
  9.55249411E+00 -1.91049882E+01  0.00000000E+00  9.55249411E+00  9.55249411E+00
 -1.91049882E+01  0.00000000E+00  9.55249411E+00  9.55249411E+00 -1.91049882E+01
  0.00000000E+00  9.55249411E+00  9.55249411E+00 -1.91049882E+01  0.00000000E+00
  9.55249411E+00  9.55249411E+00 -1.91049882E+01  0.00000000E+00  9.55249411E+00
  9.55249411E+00 -1.91049882E+01  0.00000000E+00  9.55249411E+00  9.55249411E+00
 -1.91049882E+01  0.00000000E+00  9.55249411E+00  9.55249411E+00 -1.91049882E+01
  0.00000000E+00  9.55249411E+00  9.55249411E+00 -1.91049882E+01  0.00000000E+00
  9.55249411E+00  9.55249411E+00 -1.91049882E+01  0.00000000E+00  9.55249411E+00
  9.55249411E+00 -1.91049882E+01  0.00000000E+00  9.55249411E+00  9.55249411E+00
 -1.91049882E+01  0.00000000E+00  9.55249411E+00  9.55249411E+00 -1.91049882E+01
  0.00000000E+00  9.55249411E+00  9.55249411E+00 -1.91049882E+01  0.00000000E+00
  9.55249411E+00  9.55249411E+00 -1.91049882E+01  0.00000000E+00  9.55249411E+00
  9.55249411E+00 -1.91049882E+01  0.00000000E+00  9.55249411E+00  9.55249411E+00
 -1.91049882E+01  0.00000000E+00  9.55249411E+00  9.55249411E+00 -1.91049882E+01
  0.00000000E+00  9.55249411E+00  9.55249411E+00 -1.91049882E+01  0.00000000E+00
  9.55249411E+00  9.55249411E+00 -1.91049882E+01  0.00000000E+00  9.55249411E+00
  9.55249411E+00 -1.91049882E+01  0.00000000E+00  9.55249411E+00  9.55249411E+00
 -1.91049882E+01  0.00000000E+00  9.55249411E+00  9.55249411E+00 -1.91049882E+01
  0.00000000E+00  9.55249411E+00  9.55249411E+00 -1.91049882E+01  0.00000000E+00
  9.55249411E+00  9.55249411E+00 -1.91049882E+01  0.00000000E+00  9.55249411E+00
  9.55249411E+00 -1.91049882E+01  0.00000000E+00  9.55249411E+00  9.55249411E+00
 -1.91049882E+01  0.00000000E+00  9.55249411E+00  9.55249411E+00 -1.91049882E+01
  0.00000000E+00  9.55249411E+00  9.55249411E+00 -1.91049882E+01  0.00000000E+00
  9.55249411E+00  9.55249411E+00 -1.91049882E+01  0.00000000E+00  9.55249411E+00
  9.55249411E+00 -1.91049882E+01  0.00000000E+00  9.55249411E+00  9.55249411E+00
 -1.91049882E+01  0.00000000E+00  9.55249411E+00  9.55249411E+00 -1.91049882E+01
  0.00000000E+00  9.55249411E+00  9.55249411E+00 -1.91049882E+01  0.00000000E+00
  9.55249411E+00  9.55249411E+00 -1.91049882E+01  0.00000000E+00  9.55249411E+00
  9.55249411E+00 -1.91049882E+01  0.00000000E+00  9.55249411E+00  9.55249411E+00
 -1.91049882E+01  0.00000000E+00  9.55249411E+00  9.55249411E+00 -1.91049882E+01
  0.00000000E+00  9.55249411E+00  9.55249411E+00 -1.91049882E+01  0.00000000E+00
  9.55249411E+00  9.55249411E+00 -1.91049882E+01  0.00000000E+00  9.55249411E+00
  9.55249411E+00 -1.91049882E+01  0.00000000E+00  9.55249411E+00  9.55249411E+00
 -1.91049882E+01  0.00000000E+00  9.55249411E+00  9.55249411E+00 -1.91049882E+01
  0.00000000E+00  9.55249411E+00  9.55249411E+00 -1.91049882E+01  0.00000000E+00
  9.55249411E+00  9.55249411E+00 -1.91049882E+01  0.00000000E+00  9.55249411E+00
  9.55249411E+00 -1.91049882E+01  0.00000000E+00  9.55249411E+00  9.55249411E+00
 -1.91049882E+01  0.00000000E+00  9.55249411E+00  9.55249411E+00 -1.91049882E+01
  0.00000000E+00  9.55249411E+00  9.55249411E+00 -1.91049882E+01  0.00000000E+00
  9.55249411E+00  9.55249411E+00 -1.91049882E+01  0.00000000E+00  9.55249411E+00
  9.55249411E+00 -1.91049882E+01  0.00000000E+00  9.55249411E+00  9.55249411E+00
 -1.91049882E+01  0.00000000E+00  9.55249411E+00  9.55249411E+00 -1.91049882E+01
  0.00000000E+00  9.55249411E+00  9.55249411E+00 -1.91049882E+01  0.00000000E+00
  9.55249411E+00  9.55249411E+00 -1.91049882E+01  0.00000000E+00  9.55249411E+00
  9.55249411E+00 -1.91049882E+01  0.00000000E+00  9.55249411E+00  9.55249411E+00
 -1.91049882E+01  0.00000000E+00  9.55249411E+00  9.55249411E+00 -1.91049882E+01
  0.00000000E+00  9.55249411E+00  9.55249411E+00 -1.91049882E+01  0.00000000E+00
  9.55249411E+00  9.55249411E+00 -1.91049882E+01  0.00000000E+00  9.55249411E+00
  9.55249411E+00 -1.91049882E+01  0.00000000E+00  9.55249411E+00  9.55249411E+00
 -1.91049882E+01  0.00000000E+00  9.55249411E+00  9.55249411E+00 -1.91049882E+01
  0.00000000E+00  9.55249411E+00  9.55249411E+00 -1.91049882E+01  0.00000000E+00
  9.55249411E+00  9.55249411E+00 -1.91049882E+01  0.00000000E+00  9.55249411E+00
  9.55249411E+00 -1.91049882E+01  0.00000000E+00  9.55249411E+00  9.55249411E+00
 -1.91049882E+01  0.00000000E+00  9.55249411E+00  9.55249411E+00 -1.91049882E+01
  0.00000000E+00  9.55249411E+00  9.55249411E+00 -1.91049882E+01  0.00000000E+00
  9.55249411E+00  9.55249411E+00 -1.91049882E+01  0.00000000E+00  9.55249411E+00
  9.55249411E+00 -1.91049882E+01  0.00000000E+00  9.55249411E+00  9.55249411E+00
 -1.91049882E+01  0.00000000E+00  9.55249411E+00  9.55249411E+00 -1.91049882E+01
  0.00000000E+00  9.55249411E+00  9.55249411E+00 -1.91049882E+01  0.00000000E+00
  9.55249411E+00  9.55249411E+00 -1.91049882E+01  0.00000000E+00  9.55249411E+00
  9.55249411E+00 -1.91049882E+01  0.00000000E+00  9.55249411E+00  9.55249411E+00
 -1.91049882E+01  0.00000000E+00  9.55249411E+00  9.55249411E+00 -1.91049882E+01
  0.00000000E+00  9.55249411E+00  9.55249411E+00 -1.91049882E+01  0.00000000E+00
  9.55249411E+00  9.55249411E+00 -1.91049882E+01  0.00000000E+00  9.55249411E+00
  9.55249411E+00 -1.91049882E+01  0.00000000E+00  9.55249411E+00  9.55249411E+00
 -1.91049882E+01  0.00000000E+00  9.55249411E+00  9.55249411E+00 -1.91049882E+01
  0.00000000E+00  9.55249411E+00  9.55249411E+00 -1.91049882E+01  0.00000000E+00
  9.55249411E+00  9.55249411E+00 -1.91049882E+01  0.00000000E+00  9.55249411E+00
  9.55249411E+00 -1.91049882E+01  0.00000000E+00  9.55249411E+00  9.55249411E+00
 -1.91049882E+01  0.00000000E+00  9.55249411E+00  9.55249411E+00 -1.91049882E+01
  0.00000000E+00  9.55249411E+00  9.55249411E+00 -1.91049882E+01  0.00000000E+00
  9.55249411E+00  9.55249411E+00 -1.91049882E+01  0.00000000E+00  9.55249411E+00
  9.55249411E+00 -1.91049882E+01  0.00000000E+00  9.55249411E+00  9.55249411E+00
 -1.91049882E+01  0.00000000E+00  9.55249411E+00  9.55249411E+00 -1.91049882E+01
  0.00000000E+00  9.55249411E+00  9.55249411E+00 -1.91049882E+01  0.00000000E+00
  9.55249411E+00  9.55249411E+00 -1.91049882E+01  0.00000000E+00  9.55249411E+00
  9.55249411E+00 -1.91049882E+01  0.00000000E+00  9.55249411E+00  9.55249411E+00
 -1.91049882E+01  0.00000000E+00  9.55249411E+00  9.55249411E+00 -1.91049882E+01
  0.00000000E+00  9.55249411E+00  9.55249411E+00 -1.91049882E+01  0.00000000E+00
  9.55249411E+00  9.55249411E+00 -1.91049882E+01  0.00000000E+00  9.55249411E+00
  9.55249411E+00 -1.91049882E+01  0.00000000E+00  9.55249411E+00  9.55249411E+00
 -1.91049882E+01  0.00000000E+00  9.55249411E+00  9.55249411E+00 -1.91049882E+01
  0.00000000E+00  9.55249411E+00  9.55249411E+00 -1.91049882E+01  0.00000000E+00
  9.55249411E+00  9.55249411E+00 -1.91049882E+01  0.00000000E+00  9.55249411E+00
  9.55249411E+00 -1.91049882E+01  0.00000000E+00  9.55249411E+00  9.55249411E+00
 -1.91049882E+01  0.00000000E+00  9.55249411E+00  9.55249411E+00 -1.91049882E+01
  0.00000000E+00  9.55249411E+00  9.55249411E+00 -1.91049882E+01  0.00000000E+00
  9.55249411E+00  9.55249411E+00 -1.91049882E+01  0.00000000E+00  9.55249411E+00
  9.55249411E+00 -1.91049882E+01  0.00000000E+00  9.55249411E+00  9.55249411E+00
 -1.91049882E+01  0.00000000E+00  9.55249411E+00  9.55249411E+00 -1.91049882E+01
  0.00000000E+00  9.55249411E+00  9.55249411E+00 -1.91049882E+01  0.00000000E+00
  9.55249411E+00  9.55249411E+00 -1.91049882E+01  0.00000000E+00  9.55249411E+00
  9.55249411E+00 -1.91049882E+01  0.00000000E+00  9.55249411E+00  9.55249411E+00
 -1.91049882E+01  0.00000000E+00  9.55249411E+00  9.55249411E+00 -1.91049882E+01
  0.00000000E+00  9.55249411E+00  9.55249411E+00 -1.91049882E+01  0.00000000E+00
  9.55249411E+00  9.55249411E+00 -1.91049882E+01  0.00000000E+00  9.55249411E+00
  9.55249411E+00 -1.91049882E+01  0.00000000E+00  9.55249411E+00  9.55249411E+00
 -1.91049882E+01  0.00000000E+00  9.55249411E+00  9.55249411E+00 -1.91049882E+01
  0.00000000E+00  9.55249411E+00  9.55249411E+00 -1.91049882E+01  0.00000000E+00
  9.55249411E+00  9.55249411E+00 -1.91049882E+01  0.00000000E+00  9.55249411E+00
  9.55249411E+00 -1.91049882E+01  0.00000000E+00  9.55249411E+00  9.55249411E+00
 -1.91049882E+01  0.00000000E+00  9.55249411E+00  9.55249411E+00 -1.91049882E+01
  0.00000000E+00  9.55249411E+00  9.55249411E+00 -1.91049882E+01  0.00000000E+00
  9.55249411E+00  9.55249411E+00 -1.91049882E+01  0.00000000E+00  9.55249411E+00
  9.55249411E+00 -1.91049882E+01  0.00000000E+00  9.55249411E+00  9.55249411E+00
 -1.91049882E+01  0.00000000E+00  9.55249411E+00  9.55249411E+00 -1.91049882E+01
  0.00000000E+00  9.55249411E+00  9.55249411E+00 -1.91049882E+01  0.00000000E+00
  9.55249411E+00  9.55249411E+00 -1.91049882E+01  0.00000000E+00  9.55249411E+00
  9.55249411E+00 -1.91049882E+01  0.00000000E+00  9.55249411E+00  9.55249411E+00
 -1.91049882E+01  0.00000000E+00  9.55249411E+00  9.55249411E+00 -1.91049882E+01
  0.00000000E+00  9.55249411E+00  9.55249411E+00 -1.91049882E+01  0.00000000E+00
  9.55249411E+00  9.55249411E+00 -1.91049882E+01  0.00000000E+00  9.55249411E+00
  9.55249411E+00 -1.91049882E+01  0.00000000E+00  9.55249411E+00  9.55249411E+00
 -1.91049882E+01  0.00000000E+00  9.55249411E+00  9.55249411E+00 -1.91049882E+01
  0.00000000E+00  9.55249411E+00  9.55249411E+00 -1.91049882E+01  0.00000000E+00
  9.55249411E+00  9.55249411E+00 -1.91049882E+01  0.00000000E+00  9.55249411E+00
  9.55249411E+00 -1.91049882E+01  0.00000000E+00  9.55249411E+00  9.55249411E+00
 -1.91049882E+01  0.00000000E+00  9.55249411E+00  9.55249411E+00 -1.91049882E+01
  0.00000000E+00  9.55249411E+00  9.55249411E+00 -1.91049882E+01  0.00000000E+00
  9.55249411E+00  9.55249411E+00 -1.91049882E+01  0.00000000E+00  9.55249411E+00
  9.55249411E+00 -1.91049882E+01  0.00000000E+00  9.55249411E+00  9.55249411E+00
 -1.91049882E+01  0.00000000E+00  9.55249411E+00  9.55249411E+00 -1.91049882E+01
  0.00000000E+00  9.55249411E+00  9.55249411E+00 -1.91049882E+01  0.00000000E+00
  9.55249411E+00  9.55249411E+00 -1.91049882E+01  0.00000000E+00  9.55249411E+00
  9.55249411E+00 -1.91049882E+01  0.00000000E+00  9.55249411E+00  9.55249411E+00
 -1.91049882E+01  0.00000000E+00  9.55249411E+00  9.55249411E+00 -1.91049882E+01
  0.00000000E+00  9.55249411E+00  9.55249411E+00 -1.91049882E+01  0.00000000E+00
  9.55249411E+00  9.55249411E+00 -1.91049882E+01  0.00000000E+00  9.55249411E+00
  9.55249411E+00 -1.91049882E+01  0.00000000E+00  9.55249411E+00  9.55249411E+00
 -1.91049882E+01  0.00000000E+00  9.55249411E+00  9.55249411E+00 -1.91049882E+01
  0.00000000E+00  9.55249411E+00  9.55249411E+00 -1.91049882E+01  0.00000000E+00
  9.55249411E+00  9.55249411E+00 -1.91049882E+01  0.00000000E+00  9.55249411E+00
  9.55249411E+00 -1.91049882E+01  0.00000000E+00  9.55249411E+00  9.55249411E+00
 -1.91049882E+01  0.00000000E+00  9.55249411E+00  9.55249411E+00 -1.91049882E+01
  0.00000000E+00  9.55249411E+00  9.55249411E+00 -1.91049882E+01  0.00000000E+00
  9.55249411E+00  9.55249411E+00 -1.91049882E+01  0.00000000E+00  9.55249411E+00
  9.55249411E+00 -1.91049882E+01  0.00000000E+00  9.55249411E+00  9.55249411E+00
 -1.91049882E+01  0.00000000E+00  9.55249411E+00  9.55249411E+00 -1.91049882E+01
  0.00000000E+00  9.55249411E+00  9.55249411E+00 -1.91049882E+01  0.00000000E+00
  9.55249411E+00  9.55249411E+00 -1.91049882E+01  0.00000000E+00  9.55249411E+00
  9.55249411E+00 -1.91049882E+01  0.00000000E+00  9.55249411E+00  9.55249411E+00
 -1.91049882E+01  0.00000000E+00  9.55249411E+00  9.55249411E+00 -1.91049882E+01
  0.00000000E+00  9.55249411E+00  9.55249411E+00 -1.91049882E+01  0.00000000E+00
  9.55249411E+00  9.55249411E+00 -1.91049882E+01  0.00000000E+00  9.55249411E+00
  9.55249411E+00 -1.91049882E+01  0.00000000E+00  9.55249411E+00  9.55249411E+00
 -1.91049882E+01  0.00000000E+00  9.55249411E+00  9.55249411E+00 -1.91049882E+01
  0.00000000E+00  9.55249411E+00  9.55249411E+00 -1.91049882E+01  0.00000000E+00
  9.55249411E+00  9.55249411E+00 -1.91049882E+01  0.00000000E+00  9.55249411E+00
  9.55249411E+00 -1.91049882E+01  0.00000000E+00  9.55249411E+00  9.55249411E+00
 -1.91049882E+01  0.00000000E+00  9.55249411E+00  9.55249411E+00 -1.91049882E+01
  0.00000000E+00  9.55249411E+00  9.55249411E+00 -1.91049882E+01  0.00000000E+00
  9.55249411E+00  9.55249411E+00 -1.91049882E+01  0.00000000E+00  9.55249411E+00
  9.55249411E+00 -1.91049882E+01  0.00000000E+00  9.55249411E+00  9.55249411E+00
 -1.91049882E+01  0.00000000E+00  9.55249411E+00  9.55249411E+00 -1.91049882E+01
  0.00000000E+00  9.55249411E+00  9.55249411E+00 -1.91049882E+01  0.00000000E+00
  9.55249411E+00  9.55249411E+00 -1.91049882E+01  0.00000000E+00  9.55249411E+00
  9.55249411E+00 -1.91049882E+01  0.00000000E+00  9.55249411E+00  9.55249411E+00
 -1.91049882E+01  0.00000000E+00  9.55249411E+00  9.55249411E+00 -1.91049882E+01
  0.00000000E+00  9.55249411E+00  9.55249411E+00 -1.91049882E+01  0.00000000E+00
  9.55249411E+00  9.55249411E+00 -1.91049882E+01  0.00000000E+00  9.55249411E+00
  9.55249411E+00 -1.91049882E+01  0.00000000E+00  9.55249411E+00  9.55249411E+00
 -1.91049882E+01  0.00000000E+00  9.55249411E+00  9.55249411E+00 -1.91049882E+01
  0.00000000E+00  9.55249411E+00  9.55249411E+00 -1.91049882E+01  0.00000000E+00
  9.55249411E+00  9.55249411E+00 -1.91049882E+01  0.00000000E+00  9.55249411E+00
  9.55249411E+00 -1.91049882E+01  0.00000000E+00  9.55249411E+00  9.55249411E+00
 -1.91049882E+01  0.00000000E+00  9.55249411E+00  9.55249411E+00 -1.91049882E+01
  0.00000000E+00  9.55249411E+00  9.55249411E+00 -1.91049882E+01  0.00000000E+00
  9.55249411E+00  9.55249411E+00 -1.91049882E+01  0.00000000E+00  9.55249411E+00
  9.55249411E+00 -1.91049882E+01  0.00000000E+00  9.55249411E+00  9.55249411E+00
 -1.91049882E+01  0.00000000E+00  9.55249411E+00  9.55249411E+00 -1.91049882E+01
  0.00000000E+00  9.55249411E+00  9.55249411E+00 -1.91049882E+01  0.00000000E+00
  9.55249411E+00  9.55249411E+00 -1.91049882E+01  0.00000000E+00  9.55249411E+00
  9.55249411E+00 -1.91049882E+01  0.00000000E+00  9.55249411E+00  9.55249411E+00
 -1.91049882E+01  0.00000000E+00  9.55249411E+00  9.55249411E+00 -1.91049882E+01
  0.00000000E+00  9.55249411E+00  9.55249411E+00 -1.91049882E+01  0.00000000E+00
  9.55249411E+00  9.55249411E+00 -1.91049882E+01  0.00000000E+00  9.55249411E+00
  9.55249411E+00 -1.91049882E+01  0.00000000E+00  9.55249411E+00  9.55249411E+00
 -1.91049882E+01  0.00000000E+00  9.55249411E+00  9.55249411E+00 -1.91049882E+01
  0.00000000E+00  9.55249411E+00  9.55249411E+00 -1.91049882E+01  0.00000000E+00
  9.55249411E+00  9.55249411E+00 -1.91049882E+01  0.00000000E+00  9.55249411E+00
  9.55249411E+00 -1.91049882E+01  0.00000000E+00  9.55249411E+00  9.55249411E+00
 -1.91049882E+01  0.00000000E+00  9.55249411E+00  9.55249411E+00 -1.91049882E+01
  0.00000000E+00  9.55249411E+00  9.55249411E+00 -1.91049882E+01  0.00000000E+00
  9.55249411E+00  9.55249411E+00 -1.91049882E+01  0.00000000E+00  9.55249411E+00
  9.55249411E+00 -1.91049882E+01  0.00000000E+00  9.55249411E+00  9.55249411E+00
 -1.91049882E+01  0.00000000E+00  9.55249411E+00  9.55249411E+00 -1.91049882E+01
  0.00000000E+00  9.55249411E+00  9.55249411E+00 -1.91049882E+01  0.00000000E+00
  9.55249411E+00  9.55249411E+00 -1.91049882E+01  0.00000000E+00  9.55249411E+00
  9.55249411E+00 -1.91049882E+01  0.00000000E+00  9.55249411E+00  9.55249411E+00
 -1.91049882E+01  0.00000000E+00  9.55249411E+00  9.55249411E+00 -1.91049882E+01
  0.00000000E+00  9.55249411E+00  9.55249411E+00 -1.91049882E+01  0.00000000E+00
  9.55249411E+00  9.55249411E+00 -1.91049882E+01  0.00000000E+00  9.55249411E+00
  9.55249411E+00 -1.91049882E+01  0.00000000E+00  9.55249411E+00  9.55249411E+00
 -1.91049882E+01  0.00000000E+00  9.55249411E+00  9.55249411E+00 -1.91049882E+01
  0.00000000E+00  9.55249411E+00  9.55249411E+00 -1.91049882E+01  0.00000000E+00
  9.55249411E+00  9.55249411E+00 -1.91049882E+01  0.00000000E+00  9.55249411E+00
  9.55249411E+00 -1.91049882E+01  0.00000000E+00  9.55249411E+00  9.55249411E+00
 -1.91049882E+01  0.00000000E+00  9.55249411E+00  9.55249411E+00 -1.91049882E+01
  0.00000000E+00  9.55249411E+00  9.55249411E+00 -1.91049882E+01  0.00000000E+00
  9.55249411E+00  9.55249411E+00 -1.91049882E+01  0.00000000E+00  9.55249411E+00
  9.55249411E+00 -1.91049882E+01  0.00000000E+00  9.55249411E+00  9.55249411E+00
 -1.91049882E+01  0.00000000E+00  9.55249411E+00  9.55249411E+00 -1.91049882E+01
  0.00000000E+00  9.55249411E+00  9.55249411E+00 -1.91049882E+01  0.00000000E+00
  9.55249411E+00  9.55249411E+00 -1.91049882E+01  0.00000000E+00  9.55249411E+00
  9.55249411E+00 -1.91049882E+01  0.00000000E+00  9.55249411E+00  9.55249411E+00
 -1.91049882E+01  0.00000000E+00  9.55249411E+00  9.55249411E+00 -1.91049882E+01
  0.00000000E+00  9.55249411E+00  9.55249411E+00 -1.91049882E+01  0.00000000E+00
  9.55249411E+00  9.55249411E+00 -1.91049882E+01  0.00000000E+00  9.55249411E+00
  9.55249411E+00 -1.91049882E+01  0.00000000E+00  9.55249411E+00  9.55249411E+00
 -1.91049882E+01  0.00000000E+00  9.55249411E+00  9.55249411E+00 -1.91049882E+01
  0.00000000E+00  9.55249411E+00  9.55249411E+00 -1.91049882E+01  0.00000000E+00
  9.55249411E+00  9.55249411E+00 -1.91049882E+01  0.00000000E+00  9.55249411E+00
  9.55249411E+00 -1.91049882E+01  0.00000000E+00  9.55249411E+00  9.55249411E+00
 -1.91049882E+01  0.00000000E+00  9.55249411E+00  9.55249411E+00 -1.91049882E+01
  0.00000000E+00  9.55249411E+00  9.55249411E+00 -1.91049882E+01  0.00000000E+00
  9.55249411E+00  9.55249411E+00 -1.91049882E+01  0.00000000E+00  9.55249411E+00
  9.55249411E+00 -1.91049882E+01  0.00000000E+00  9.55249411E+00  9.55249411E+00
 -1.91049882E+01  0.00000000E+00  9.55249411E+00  9.55249411E+00 -1.91049882E+01
  0.00000000E+00  9.55249411E+00  9.55249411E+00 -1.91049882E+01  0.00000000E+00
  9.55249411E+00  9.55249411E+00 -1.91049882E+01  0.00000000E+00  9.55249411E+00
  9.55249411E+00 -1.91049882E+01  0.00000000E+00  9.55249411E+00  9.55249411E+00
 -1.91049882E+01  0.00000000E+00  9.55249411E+00  9.55249411E+00 -1.91049882E+01
  0.00000000E+00  9.55249411E+00  9.55249411E+00 -1.91049882E+01  0.00000000E+00
  9.55249411E+00  9.55249411E+00 -1.91049882E+01  0.00000000E+00  9.55249411E+00
  9.55249411E+00 -1.91049882E+01  0.00000000E+00  9.55249411E+00  9.55249411E+00
 -1.91049882E+01  0.00000000E+00  9.55249411E+00  9.55249411E+00 -1.91049882E+01
  0.00000000E+00  9.55249411E+00  9.55249411E+00 -1.91049882E+01  0.00000000E+00
  9.55249411E+00  9.55249411E+00 -1.91049882E+01  0.00000000E+00  9.55249411E+00
  9.55249411E+00 -1.91049882E+01  0.00000000E+00  9.55249411E+00  9.55249411E+00
 -1.91049882E+01  0.00000000E+00  9.55249411E+00  9.55249411E+00 -1.91049882E+01
  0.00000000E+00  9.55249411E+00  9.55249411E+00 -1.91049882E+01  0.00000000E+00
  9.55249411E+00  9.55249411E+00 -1.91049882E+01  0.00000000E+00  9.55249411E+00
  9.55249411E+00 -1.91049882E+01  0.00000000E+00  9.55249411E+00  9.55249411E+00
 -1.91049882E+01  0.00000000E+00  9.55249411E+00  9.55249411E+00 -1.91049882E+01
  0.00000000E+00  9.55249411E+00  9.55249411E+00 -1.91049882E+01  0.00000000E+00
  9.55249411E+00  9.55249411E+00 -1.91049882E+01  0.00000000E+00  9.55249411E+00
  9.55249411E+00 -1.91049882E+01  0.00000000E+00  9.55249411E+00  9.55249411E+00
 -1.91049882E+01  0.00000000E+00  9.55249411E+00  9.55249411E+00 -1.91049882E+01
  0.00000000E+00  9.55249411E+00  9.55249411E+00 -1.91049882E+01  0.00000000E+00
  9.55249411E+00  9.55249411E+00 -1.91049882E+01  0.00000000E+00  9.55249411E+00
  9.55249411E+00 -1.91049882E+01  0.00000000E+00  9.55249411E+00  9.55249411E+00
 -1.91049882E+01  0.00000000E+00  9.55249411E+00  9.55249411E+00 -1.91049882E+01
  0.00000000E+00  9.55249411E+00  9.55249411E+00 -1.91049882E+01  0.00000000E+00
  9.55249411E+00  9.55249411E+00 -1.91049882E+01  0.00000000E+00  9.55249411E+00
  9.55249411E+00 -1.91049882E+01  0.00000000E+00  9.55249411E+00  9.55249411E+00
 -1.91049882E+01  0.00000000E+00  9.55249411E+00  9.55249411E+00 -1.91049882E+01
  0.00000000E+00  9.55249411E+00  9.55249411E+00 -1.91049882E+01  0.00000000E+00
  9.55249411E+00  9.55249411E+00 -1.91049882E+01  0.00000000E+00  9.55249411E+00
  9.55249411E+00 -1.91049882E+01  0.00000000E+00  9.55249411E+00  9.55249411E+00
 -1.91049882E+01  0.00000000E+00  9.55249411E+00  9.55249411E+00 -1.91049882E+01
  0.00000000E+00  9.55249411E+00  9.55249411E+00 -1.91049882E+01  0.00000000E+00
  9.55249411E+00  9.55249411E+00 -1.91049882E+01  0.00000000E+00  9.55249411E+00
  9.55249411E+00 -1.91049882E+01  0.00000000E+00  9.55249411E+00  9.55249411E+00
 -1.91049882E+01  0.00000000E+00  9.55249411E+00  9.55249411E+00 -1.91049882E+01
  0.00000000E+00  9.55249411E+00  9.55249411E+00 -1.91049882E+01  0.00000000E+00
  9.55249411E+00  9.55249411E+00 -1.91049882E+01  0.00000000E+00  9.55249411E+00
  9.55249411E+00 -1.91049882E+01  0.00000000E+00  9.55249411E+00  9.55249411E+00
 -1.91049882E+01  0.00000000E+00  9.55249411E+00  9.55249411E+00 -1.91049882E+01
  0.00000000E+00  9.55249411E+00  9.55249411E+00 -1.91049882E+01  0.00000000E+00
  9.55249411E+00  9.55249411E+00 -1.91049882E+01  0.00000000E+00  9.55249411E+00
  9.55249411E+00 -1.91049882E+01  0.00000000E+00  9.55249411E+00  9.55249411E+00
 -1.91049882E+01  0.00000000E+00  9.55249411E+00  9.55249411E+00 -1.91049882E+01
  0.00000000E+00  9.55249411E+00  9.55249411E+00 -1.91049882E+01  0.00000000E+00
  9.55249411E+00  9.55249411E+00 -1.91049882E+01  0.00000000E+00  9.55249411E+00
  9.55249411E+00 -1.91049882E+01  0.00000000E+00  9.55249411E+00  9.55249411E+00
 -1.91049882E+01  0.00000000E+00  9.55249411E+00  9.55249411E+00 -1.91049882E+01
  0.00000000E+00  9.55249411E+00  9.55249411E+00 -1.91049882E+01  0.00000000E+00
  9.55249411E+00  9.55249411E+00 -1.91049882E+01  0.00000000E+00  9.55249411E+00
  9.55249411E+00 -1.91049882E+01  0.00000000E+00  9.55249411E+00  9.55249411E+00
 -1.91049882E+01  0.00000000E+00  9.55249411E+00  9.55249411E+00 -1.91049882E+01
  0.00000000E+00  9.55249411E+00  9.55249411E+00 -1.91049882E+01  0.00000000E+00
  9.55249411E+00  9.55249411E+00 -1.91049882E+01  0.00000000E+00  9.55249411E+00
  9.55249411E+00 -1.91049882E+01  0.00000000E+00  9.55249411E+00  9.55249411E+00
 -1.91049882E+01  0.00000000E+00  9.55249411E+00  9.55249411E+00 -1.91049882E+01
  0.00000000E+00  9.55249411E+00  9.55249411E+00 -1.91049882E+01  0.00000000E+00
  9.55249411E+00  9.55249411E+00 -1.91049882E+01  0.00000000E+00  9.55249411E+00
  9.55249411E+00 -1.91049882E+01  0.00000000E+00  9.55249411E+00  9.55249411E+00
 -1.91049882E+01  0.00000000E+00  9.55249411E+00  9.55249411E+00 -1.91049882E+01
  0.00000000E+00  9.55249411E+00  9.55249411E+00 -1.91049882E+01  0.00000000E+00
  9.55249411E+00  9.55249411E+00 -1.91049882E+01  0.00000000E+00  9.55249411E+00
  9.55249411E+00 -1.91049882E+01  0.00000000E+00  9.55249411E+00  9.55249411E+00
 -1.91049882E+01  0.00000000E+00  9.55249411E+00  9.55249411E+00 -1.91049882E+01
  0.00000000E+00  9.55249411E+00  9.55249411E+00 -1.91049882E+01  0.00000000E+00
  9.55249411E+00  9.55249411E+00 -1.91049882E+01  0.00000000E+00  9.55249411E+00
  9.55249411E+00 -1.91049882E+01  0.00000000E+00  9.55249411E+00  9.55249411E+00
 -1.91049882E+01  0.00000000E+00  9.55249411E+00  9.55249411E+00 -1.91049882E+01
  0.00000000E+00  9.55249411E+00  9.55249411E+00 -1.91049882E+01  0.00000000E+00
  9.55249411E+00  9.55249411E+00 -1.91049882E+01  0.00000000E+00  9.55249411E+00
  9.55249411E+00 -1.91049882E+01  0.00000000E+00  9.55249411E+00  9.55249411E+00
 -1.91049882E+01  0.00000000E+00  9.55249411E+00  9.55249411E+00 -1.91049882E+01
  0.00000000E+00  9.55249411E+00  9.55249411E+00 -1.91049882E+01  0.00000000E+00
  9.55249411E+00  9.55249411E+00 -1.91049882E+01  0.00000000E+00  9.55249411E+00
  9.55249411E+00 -1.91049882E+01  0.00000000E+00  9.55249411E+00  9.55249411E+00
 -1.91049882E+01  0.00000000E+00  9.55249411E+00  9.55249411E+00 -1.91049882E+01
  0.00000000E+00  9.55249411E+00  9.55249411E+00 -1.91049882E+01  0.00000000E+00
  9.55249411E+00  9.55249411E+00 -1.91049882E+01  0.00000000E+00  9.55249411E+00
  9.55249411E+00 -1.91049882E+01  0.00000000E+00  9.55249411E+00  9.55249411E+00
 -1.91049882E+01  0.00000000E+00  9.55249411E+00  9.55249411E+00 -1.91049882E+01
  0.00000000E+00  9.55249411E+00  9.55249411E+00 -1.91049882E+01  0.00000000E+00
  9.55249411E+00  9.55249411E+00 -1.91049882E+01  0.00000000E+00  9.55249411E+00
  9.55249411E+00 -1.91049882E+01  0.00000000E+00  9.55249411E+00  9.55249411E+00
 -1.91049882E+01  0.00000000E+00  9.55249411E+00  9.55249411E+00 -1.91049882E+01
  0.00000000E+00  9.55249411E+00  9.55249411E+00 -1.91049882E+01  0.00000000E+00
  9.55249411E+00  9.55249411E+00 -1.91049882E+01  0.00000000E+00  9.55249411E+00
  9.55249411E+00 -1.91049882E+01  0.00000000E+00  9.55249411E+00  9.55249411E+00
 -1.91049882E+01  0.00000000E+00  9.55249411E+00  9.55249411E+00 -1.91049882E+01
  0.00000000E+00  9.55249411E+00  9.55249411E+00 -1.91049882E+01  0.00000000E+00
  9.55249411E+00  9.55249411E+00 -1.91049882E+01  0.00000000E+00  9.55249411E+00
  9.55249411E+00 -1.91049882E+01  0.00000000E+00  9.55249411E+00  9.55249411E+00
 -1.91049882E+01  0.00000000E+00  9.55249411E+00  9.55249411E+00 -1.91049882E+01
  0.00000000E+00  9.55249411E+00  9.55249411E+00 -1.91049882E+01  0.00000000E+00
  9.55249411E+00  9.55249411E+00 -1.91049882E+01  0.00000000E+00  9.55249411E+00
  9.55249411E+00 -1.91049882E+01  0.00000000E+00  9.55249411E+00  9.55249411E+00
 -1.91049882E+01  0.00000000E+00  9.55249411E+00  9.55249411E+00 -1.91049882E+01
  0.00000000E+00  9.55249411E+00  9.55249411E+00 -1.91049882E+01  0.00000000E+00
  9.55249411E+00  9.55249411E+00 -1.91049882E+01  0.00000000E+00  9.55249411E+00
  9.55249411E+00 -1.91049882E+01  0.00000000E+00  9.55249411E+00  9.55249411E+00
 -1.91049882E+01  0.00000000E+00  9.55249411E+00  9.55249411E+00 -1.91049882E+01
  0.00000000E+00  9.55249411E+00  9.55249411E+00 -1.91049882E+01  0.00000000E+00
  9.55249411E+00  9.55249411E+00 -1.91049882E+01  0.00000000E+00  9.55249411E+00
  9.55249411E+00 -1.91049882E+01  0.00000000E+00  9.55249411E+00  9.55249411E+00
 -1.91049882E+01  0.00000000E+00  9.55249411E+00  9.55249411E+00 -1.91049882E+01
  0.00000000E+00  9.55249411E+00  9.55249411E+00 -1.91049882E+01  0.00000000E+00
  9.55249411E+00  9.55249411E+00 -1.91049882E+01  0.00000000E+00  9.55249411E+00
  9.55249411E+00 -1.91049882E+01  0.00000000E+00  9.55249411E+00  9.55249411E+00
 -1.91049882E+01  0.00000000E+00  9.55249411E+00  9.55249411E+00 -1.91049882E+01
  0.00000000E+00  9.55249411E+00  9.55249411E+00 -1.91049882E+01  0.00000000E+00
  9.55249411E+00  9.55249411E+00 -1.91049882E+01  0.00000000E+00  9.55249411E+00
  9.55249411E+00 -1.91049882E+01  0.00000000E+00  9.55249411E+00  9.55249411E+00
 -1.91049882E+01  0.00000000E+00  9.55249411E+00  9.55249411E+00 -1.91049882E+01
  0.00000000E+00  9.55249411E+00  9.55249411E+00 -1.91049882E+01  0.00000000E+00
  9.55249411E+00  9.55249411E+00 -1.91049882E+01  0.00000000E+00  9.55249411E+00
  9.55249411E+00 -1.91049882E+01  0.00000000E+00  9.55249411E+00  9.55249411E+00
 -1.91049882E+01  0.00000000E+00  9.55249411E+00  9.55249411E+00 -1.91049882E+01
  0.00000000E+00  9.55249411E+00  9.55249411E+00 -1.91049882E+01  0.00000000E+00
  9.55249411E+00  9.55249411E+00 -1.91049882E+01  0.00000000E+00  9.55249411E+00
  9.55249411E+00 -1.91049882E+01  0.00000000E+00  9.55249411E+00  9.55249411E+00
 -1.91049882E+01  0.00000000E+00  9.55249411E+00  9.55249411E+00 -1.91049882E+01
  0.00000000E+00  9.55249411E+00  9.55249411E+00 -1.91049882E+01  0.00000000E+00
  9.55249411E+00  9.55249411E+00 -1.91049882E+01  0.00000000E+00  9.55249411E+00
  9.55249411E+00 -1.91049882E+01  0.00000000E+00  9.55249411E+00  9.55249411E+00
 -1.91049882E+01  0.00000000E+00  9.55249411E+00  9.55249411E+00 -1.91049882E+01
  0.00000000E+00  9.55249411E+00  9.55249411E+00 -1.91049882E+01  0.00000000E+00
  9.55249411E+00  9.55249411E+00 -1.91049882E+01  0.00000000E+00  9.55249411E+00
  9.55249411E+00 -1.91049882E+01  0.00000000E+00  9.55249411E+00  9.55249411E+00
 -1.91049882E+01  0.00000000E+00  9.55249411E+00  9.55249411E+00 -1.91049882E+01
  0.00000000E+00  9.55249411E+00  9.55249411E+00 -1.91049882E+01  0.00000000E+00
  9.55249411E+00  9.55249411E+00 -1.91049882E+01  0.00000000E+00  9.55249411E+00
  9.55249411E+00 -1.91049882E+01  0.00000000E+00  9.55249411E+00  9.55249411E+00
 -1.91049882E+01  0.00000000E+00  9.55249411E+00  9.55249411E+00 -1.91049882E+01
  0.00000000E+00  9.55249411E+00  9.55249411E+00 -1.91049882E+01  0.00000000E+00
  9.55249411E+00  9.55249411E+00 -1.91049882E+01  0.00000000E+00  9.55249411E+00
  9.55249411E+00 -1.91049882E+01  0.00000000E+00  9.55249411E+00  9.55249411E+00
 -1.91049882E+01  0.00000000E+00  9.55249411E+00  9.55249411E+00 -1.91049882E+01
  0.00000000E+00  9.55249411E+00  9.55249411E+00 -1.91049882E+01  0.00000000E+00
  9.55249411E+00  9.55249411E+00 -1.91049882E+01  0.00000000E+00  9.55249411E+00
  9.55249411E+00 -1.91049882E+01  0.00000000E+00  9.55249411E+00  9.55249411E+00
 -1.91049882E+01  0.00000000E+00  9.55249411E+00  9.55249411E+00 -1.91049882E+01
  0.00000000E+00  9.55249411E+00  9.55249411E+00 -1.91049882E+01  0.00000000E+00
  9.55249411E+00  9.55249411E+00 -1.91049882E+01  0.00000000E+00  9.55249411E+00
  9.55249411E+00 -1.91049882E+01  0.00000000E+00  9.55249411E+00  9.55249411E+00
 -1.91049882E+01  0.00000000E+00  9.55249411E+00  9.55249411E+00 -1.91049882E+01
  0.00000000E+00  9.55249411E+00  9.55249411E+00 -1.91049882E+01  0.00000000E+00
  9.55249411E+00  9.55249411E+00 -1.91049882E+01  0.00000000E+00  9.55249411E+00
  9.55249411E+00 -1.91049882E+01  0.00000000E+00  9.55249411E+00  9.55249411E+00
 -1.91049882E+01  0.00000000E+00  9.55249411E+00  9.55249411E+00 -1.91049882E+01
  0.00000000E+00  9.55249411E+00  9.55249411E+00 -1.91049882E+01  0.00000000E+00
  9.55249411E+00  9.55249411E+00 -1.91049882E+01  0.00000000E+00  9.55249411E+00
  9.55249411E+00 -1.91049882E+01  0.00000000E+00  9.55249411E+00  9.55249411E+00
 -1.91049882E+01  0.00000000E+00  9.55249411E+00  9.55249411E+00 -1.91049882E+01
  0.00000000E+00  9.55249411E+00  9.55249411E+00 -1.91049882E+01  0.00000000E+00
  9.55249411E+00  9.55249411E+00 -1.91049882E+01  0.00000000E+00  9.55249411E+00
  9.55249411E+00 -1.91049882E+01  0.00000000E+00  9.55249411E+00  9.55249411E+00
 -1.91049882E+01  0.00000000E+00  9.55249411E+00  9.55249411E+00 -1.91049882E+01
  0.00000000E+00  9.55249411E+00  9.55249411E+00 -1.91049882E+01  0.00000000E+00
  9.55249411E+00  9.55249411E+00 -1.91049882E+01  0.00000000E+00  9.55249411E+00
  9.55249411E+00 -1.91049882E+01  0.00000000E+00  9.55249411E+00  9.55249411E+00
 -1.91049882E+01  0.00000000E+00  9.55249411E+00  9.55249411E+00 -1.91049882E+01
  0.00000000E+00  9.55249411E+00  9.55249411E+00 -1.91049882E+01  0.00000000E+00
  9.55249411E+00  9.55249411E+00 -1.91049882E+01  0.00000000E+00  9.55249411E+00
  9.55249411E+00 -1.91049882E+01  0.00000000E+00  9.55249411E+00  9.55249411E+00
 -1.91049882E+01  0.00000000E+00  9.55249411E+00  9.55249411E+00 -1.91049882E+01
  0.00000000E+00  9.55249411E+00  9.55249411E+00 -1.91049882E+01  0.00000000E+00
  9.55249411E+00  9.55249411E+00 -1.91049882E+01  0.00000000E+00  9.55249411E+00
  9.55249411E+00 -1.91049882E+01  0.00000000E+00  9.55249411E+00  9.55249411E+00
 -1.91049882E+01  0.00000000E+00  9.55249411E+00  9.55249411E+00 -1.91049882E+01
  0.00000000E+00  9.55249411E+00  9.55249411E+00 -1.91049882E+01  0.00000000E+00
  9.55249411E+00  9.55249411E+00 -1.91049882E+01  0.00000000E+00  9.55249411E+00
  9.55249411E+00 -1.91049882E+01  0.00000000E+00  9.55249411E+00  9.55249411E+00
 -1.91049882E+01  0.00000000E+00  9.55249411E+00  9.55249411E+00 -1.91049882E+01
  0.00000000E+00  9.55249411E+00  9.55249411E+00 -1.91049882E+01  0.00000000E+00
  9.55249411E+00  9.55249411E+00 -1.91049882E+01  0.00000000E+00  9.55249411E+00
  9.55249411E+00 -1.91049882E+01  0.00000000E+00  9.55249411E+00  9.55249411E+00
 -1.91049882E+01  0.00000000E+00  9.55249411E+00  9.55249411E+00 -1.91049882E+01
  0.00000000E+00  9.55249411E+00  9.55249411E+00 -1.91049882E+01  0.00000000E+00
  9.55249411E+00  9.55249411E+00 -1.91049882E+01  0.00000000E+00  9.55249411E+00
  9.55249411E+00 -1.91049882E+01  0.00000000E+00  9.55249411E+00  9.55249411E+00
 -1.91049882E+01  0.00000000E+00  9.55249411E+00  9.55249411E+00 -1.91049882E+01
  0.00000000E+00  9.55249411E+00  9.55249411E+00 -1.91049882E+01  0.00000000E+00
  9.55249411E+00  9.55249411E+00 -1.91049882E+01  0.00000000E+00  9.55249411E+00
  9.55249411E+00 -1.91049882E+01  0.00000000E+00  9.55249411E+00  9.55249411E+00
 -1.91049882E+01  0.00000000E+00  9.55249411E+00  9.55249411E+00 -1.91049882E+01
  0.00000000E+00  9.55249411E+00  9.55249411E+00 -1.91049882E+01  0.00000000E+00
  9.55249411E+00  9.55249411E+00 -1.91049882E+01  0.00000000E+00  9.55249411E+00
  9.55249411E+00 -1.91049882E+01  0.00000000E+00  9.55249411E+00  9.55249411E+00
 -1.91049882E+01  0.00000000E+00  9.55249411E+00  9.55249411E+00 -1.91049882E+01
  0.00000000E+00  9.55249411E+00  9.55249411E+00 -1.91049882E+01  0.00000000E+00
  9.55249411E+00  9.55249411E+00 -1.91049882E+01  0.00000000E+00  9.55249411E+00
[truncated: 7,581,572 more chars]
