# Supplementary material for: Mg2+ Catalyzes Nonenzymatic RNA Primer Extension through a Concerted Outer-Sphere Mechanism
Source: J Am Chem Soc. 2026 Jun 8;148(23):24379–94. doi: 10.1021/jacs.6c06167 (PMC13281521; doi:10.1021/jacs.6c06167)
Supplement: Supplementary file 1 [file ja6c06167_si_001.zip › Wang Nisler NonEnzPrimerExt eSI/classical_md/topology/README]

Topology files for classical simulations

Description:

pre/int/prod.prmtop: the topology file for the pre-reaction (Sim 1-2)/intermediate (Sim 3)/product (Sim 4-6) stage in classical simulations
