# Supplementary material for: Mg2+ Catalyzes Nonenzymatic RNA Primer Extension through a Concerted Outer-Sphere Mechanism
Source: J Am Chem Soc. 2026 Jun 8;148(23):24379–94. doi: 10.1021/jacs.6c06167 (PMC13281521; doi:10.1021/jacs.6c06167)
Supplement: Supplementary file 1 [file ja6c06167_si_001.zip › Wang Nisler NonEnzPrimerExt eSI/classical_md/topology/prod.prmtop]

%VERSION  VERSION_STAMP = V0001.000  DATE = 01/07/26  04:32:44
%FLAG TITLE
%FORMAT(20a4)
default_name
%FLAG POINTERS
%FORMAT(10I8)
   47792      21   35449   12292     610     876    1368    1716       0       0
   86517   11858   12292     876    1716      55     105      65      34       0
       0       0       0       0       0       0       0       1      45       0
   11726
%FLAG ATOM_NAME
%FORMAT(20a4)
HO5'O5' C5' H5' H5''C4' H4' O4' C1' H1' N9  C8  H8  N7  C5  C6  O6  N1  H1  C2  
N2  H21 H22 N3  C4  C3' H3' C2' H2' O2' HO2'O3' P   OP1 OP2 O5' C5' H5' H5''C4' 
H4' O4' C1' H1' N9  C8  H8  N7  C5  C6  O6  N1  H1  C2  N2  H21 H22 N3  C4  C3' 
H3' C2' H2' O2' HO2'O3' P   OP1 OP2 O5' C5' H5' H5''C4' H4' O4' C1' H1' N9  C8  
H8  N7  C5  C6  N6  H61 H62 N1  C2  H2  N3  C4  C3' H3' C2' H2' O2' HO2'O3' P   
OP1 OP2 O5' C5' H5' H5''C4' H4' O4' C1' H1' N1  C6  H6  C5  H5  C4  O4  N3  H3  
C2  O2  C3' H3' C2' H2' O2' HO2'O3' P   OP1 OP2 O5' C5' H5' H5''C4' H4' O4' C1' 
H1' N9  C8  H8  N7  C5  C6  O6  N1  H1  C2  N2  H21 H22 N3  C4  C3' H3' C2' H2' 
O2' HO2'O3' P   OP1 OP2 O5' C5' H5' H5''C4' H4' O4' C1' H1' N9  C8  H8  N7  C5  
C6  O6  N1  H1  C2  N2  H21 H22 N3  C4  C3' H3' C2' H2' O2' HO2'O3' HO3'HO5'O5' 
C5' H5' H5''C4' H4' O4' C1' H1' N9  C8  H8  N7  C5  C6  O6  N1  H1  C2  N2  H21 
H22 N3  C4  C3' H3' C2' H2' O2' HO2'O3' P   OP1 OP2 O5' C5' H5' H5''C4' H4' O4' 
C1' H1' N1  C6  H6  C5  H5  C4  O4  N3  H3  C2  O2  C3' H3' C2' H2' O2' HO2'O3' 
P   OP1 OP2 O5' C5' H5' H5''C4' H4' O4' C1' H1' N9  C8  H8  N7  C5  C6  N6  H61 
H62 N1  C2  H2  N3  C4  C3' H3' C2' H2' O2' HO2'O3' P   OP1 OP2 O5' C5' H5' H5''
C4' H4' O4' C1' H1' N9  C8  H8  N7  C5  C6  O6  N1  H1  C2  N2  H21 H22 N3  C4  
C3' H3' C2' H2' O2' HO2'O3' P   OP1 OP2 O5' C5' H5' H5''C4' H4' O4' C1' H1' N9  
C8  H8  N7  C5  C6  O6  N1  H1  C2  N2  H21 H22 N3  C4  C3' H3' C2' H2' O2' HO2'
O3' HO3'HO5'O5' C5' H5' H5''C4' H4' O4' C1' H1' N1  C6  H6  C5  H5  C4  N4  H41 
H42 N3  C2  O2  C3' H3' C2' H2' O2' HO2'O3' P   OP1 OP2 O5' C5' H5' H5''C4' H4' 
O4' C1' H1' N1  C6  H6  C5  H5  C4  N4  H41 H42 N3  C2  O2  C3' H3' C2' H2' O2' 
HO2'O3' P   OP1 OP2 O5' C5' H5' H5''C4' H4' O4' C1' H1' N1  C6  H6  C5  H5  C4  
O4  N3  H3  C2  O2  C3' H3' C2' H2' O2' HO2'O3' P   OP1 OP2 O5' C5' H5' H5''C4' 
H4' O4' C1' H1' N9  C8  H8  N7  C5  C6  N6  H61 H62 N1  C2  H2  N3  C4  C3' H3' 
C2' H2' O2' HO2'O3' P   OP1 OP2 O5' C5' H5' H5''C4' H4' O4' C1' H1' N1  C6  H6  
C5  H5  C4  N4  H41 H42 N3  C2  O2  C3' H3' C2' H2' O2' HO2'O3' P   OP1 OP2 O5' 
C5' H5' H5''C4' H4' O4' C1' H1' N1  C6  H6  C5  H5  C4  N4  H41 H42 N3  C2  O2  
C3' H3' C2' H2' O2' HO2'O3' P   OP1 OP2 O5' C5' H5' H5''C4' H4' O4' C1' H1' N1  
C6  H6  C5  H5  C4  N4  H41 H42 N3  C2  O2  C3' H3' C2' H2' O2' HO2'O3' P   OP1 
OP2 O5' C5' H5' H5''C4' H4' O4' C1' H1' N1  C6  H6  C5  H5  C4  N4  H41 H42 N3  
C2  O2  C3' H3' C2' H2' O2' HO2'O3' P   OP1 OP2 O5' C5' H5' H5''C4' H4' O4' C1' 
H1' N9  C8  H8  N7  C5  C6  N6  H61 H62 N1  C2  H2  N3  C4  C3' H3' C2' H2' O2' 
HO2'O3' P   OP1 OP2 O5' C5' H5' H5''C4' H4' O4' C1' H1' N1  C6  H6  C5  H5  C4  
O4  N3  H3  C2  O2  C3' H3' C2' H2' O2' HO2'O3' P   OP1 OP2 O5' C5' H5' H5''C4' 
H4' O4' C1' H1' N1  C6  H6  C5  H5  C4  N4  H41 H42 N3  C2  O2  C3' H3' C2' H2' 
O2' HO2'O3' P   OP1 OP2 O5' C5' H5' H5''C4' H4' O4' C1' H1' N1  C6  H6  C5  H5  
C4  N4  H41 H42 N3  C2  O2  C3' H3' C2' H2' O2' HO2'O3' HO3'P   O1  O2  C1  N4  
H5  H2  N5  C7  H3  N   C3  H4  O   C1' H1' C2' H2' O2' H2T C3' H3' O3' H3T C4' 
H4' C5' H51 H52 O4' C6  O6  C5  N7  C8  H8  N9  C4  N3  C2  N2  H21 H22 N1  H1  
MG  MG  MG  MG  MG  MG  MG  MG  MG  MG  MG  MG  MG  MG  MG  MG  MG  MG  MG  MG  
MG  MG  MG  MG  MG  MG  MG  MG  MG  MG  MG  MG  MG  MG  MG  MG  MG  MG  MG  MG  
MG  MG  MG  CL  CL  CL  CL  CL  CL  CL  CL  CL  CL  CL  CL  CL  CL  CL  CL  CL  
CL  CL  CL  CL  CL  CL  CL  CL  CL  CL  CL  CL  CL  CL  CL  CL  CL  CL  CL  CL  
CL  CL  CL  CL  CL  CL  CL  CL  CL  CL  CL  CL  CL  CL  CL  CL  CL  CL  CL  CL  
CL  CL  CL  CL  CL  CL  CL  CL  O   H1  H2  EPW O   H1  H2  EPW O   H1  H2  EPW 
O   H1  H2  EPW O   H1  H2  EPW O   H1  H2  EPW O   H1  H2  EPW O   H1  H2  EPW 
O   H1  H2  EPW O   H1  H2  EPW O   H1  H2  EPW O   H1  H2  EPW O   H1  H2  EPW 
O   H1  H2  EPW O   H1  H2  EPW O   H1  H2  EPW O   H1  H2  EPW O   H1  H2  EPW 
O   H1  H2  EPW O   H1  H2  EPW O   H1  H2  EPW O   H1  H2  EPW O   H1  H2  EPW 
O   H1  H2  EPW O   H1  H2  EPW O   H1  H2  EPW O   H1  H2  EPW O   H1  H2  EPW 
O   H1  H2  EPW O   H1  H2  EPW O   H1  H2  EPW O   H1  H2  EPW O   H1  H2  EPW 
O   H1  H2  EPW O   H1  H2  EPW O   H1  H2  EPW O   H1  H2  EPW O   H1  H2  EPW 
O   H1  H2  EPW O   H1  H2  EPW O   H1  H2  EPW O   H1  H2  EPW O   H1  H2  EPW 
O   H1  H2  EPW O   H1  H2  EPW O   H1  H2  EPW O   H1  H2  EPW O   H1  H2  EPW 
O   H1  H2  EPW O   H1  H2  EPW O   H1  H2  EPW O   H1  H2  EPW O   H1  H2  EPW 
O   H1  H2  EPW O   H1  H2  EPW O   H1  H2  EPW O   H1  H2  EPW O   H1  H2  EPW 
O   H1  H2  EPW O   H1  H2  EPW O   H1  H2  EPW O   H1  H2  EPW O   H1  H2  EPW 
O   H1  H2  EPW O   H1  H2  EPW O   H1  H2  EPW O   H1  H2  EPW O   H1  H2  EPW 
O   H1  H2  EPW O   H1  H2  EPW O   H1  H2  EPW O   H1  H2  EPW O   H1  H2  EPW 
O   H1  H2  EPW O   H1  H2  EPW O   H1  H2  EPW O   H1  H2  EPW O   H1  H2  EPW 
O   H1  H2  EPW O   H1  H2  EPW O   H1  H2  EPW O   H1  H2  EPW O   H1  H2  EPW 
O   H1  H2  EPW O   H1  H2  EPW O   H1  H2  EPW O   H1  H2  EPW O   H1  H2  EPW 
O   H1  H2  EPW O   H1  H2  EPW O   H1  H2  EPW O   H1  H2  EPW O   H1  H2  EPW 
O   H1  H2  EPW O   H1  H2  EPW O   H1  H2  EPW O   H1  H2  EPW O   H1  H2  EPW 
O   H1  H2  EPW O   H1  H2  EPW O   H1  H2  EPW O   H1  H2  EPW O   H1  H2  EPW 
O   H1  H2  EPW O   H1  H2  EPW O   H1  H2  EPW O   H1  H2  EPW O   H1  H2  EPW 
O   H1  H2  EPW O   H1  H2  EPW O   H1  H2  EPW O   H1  H2  EPW O   H1  H2  EPW 
O   H1  H2  EPW O   H1  H2  EPW O   H1  H2  EPW O   H1  H2  EPW O   H1  H2  EPW 
O   H1  H2  EPW O   H1  H2  EPW O   H1  H2  EPW O   H1  H2  EPW O   H1  H2  EPW 
O   H1  H2  EPW O   H1  H2  EPW O   H1  H2  EPW O   H1  H2  EPW O   H1  H2  EPW 
O   H1  H2  EPW O   H1  H2  EPW O   H1  H2  EPW O   H1  H2  EPW O   H1  H2  EPW 
O   H1  H2  EPW O   H1  H2  EPW O   H1  H2  EPW O   H1  H2  EPW O   H1  H2  EPW 
O   H1  H2  EPW O   H1  H2  EPW O   H1  H2  EPW O   H1  H2  EPW O   H1  H2  EPW 
O   H1  H2  EPW O   H1  H2  EPW O   H1  H2  EPW O   H1  H2  EPW O   H1  H2  EPW 
O   H1  H2  EPW O   H1  H2  EPW O   H1  H2  EPW O   H1  H2  EPW O   H1  H2  EPW 
O   H1  H2  EPW O   H1  H2  EPW O   H1  H2  EPW O   H1  H2  EPW O   H1  H2  EPW 
O   H1  H2  EPW O   H1  H2  EPW O   H1  H2  EPW O   H1  H2  EPW O   H1  H2  EPW 
O   H1  H2  EPW O   H1  H2  EPW O   H1  H2  EPW O   H1  H2  EPW O   H1  H2  EPW 
O   H1  H2  EPW O   H1  H2  EPW O   H1  H2  EPW O   H1  H2  EPW O   H1  H2  EPW 
O   H1  H2  EPW O   H1  H2  EPW O   H1  H2  EPW O   H1  H2  EPW O   H1  H2  EPW 
O   H1  H2  EPW O   H1  H2  EPW O   H1  H2  EPW O   H1  H2  EPW O   H1  H2  EPW 
O   H1  H2  EPW O   H1  H2  EPW O   H1  H2  EPW O   H1  H2  EPW O   H1  H2  EPW 
O   H1  H2  EPW O   H1  H2  EPW O   H1  H2  EPW O   H1  H2  EPW O   H1  H2  EPW 
O   H1  H2  EPW O   H1  H2  EPW O   H1  H2  EPW O   H1  H2  EPW O   H1  H2  EPW 
O   H1  H2  EPW O   H1  H2  EPW O   H1  H2  EPW O   H1  H2  EPW O   H1  H2  EPW 
O   H1  H2  EPW O   H1  H2  EPW O   H1  H2  EPW O   H1  H2  EPW O   H1  H2  EPW 
O   H1  H2  EPW O   H1  H2  EPW O   H1  H2  EPW O   H1  H2  EPW O   H1  H2  EPW 
O   H1  H2  EPW O   H1  H2  EPW O   H1  H2  EPW O   H1  H2  EPW O   H1  H2  EPW 
O   H1  H2  EPW O   H1  H2  EPW O   H1  H2  EPW O   H1  H2  EPW O   H1  H2  EPW 
O   H1  H2  EPW O   H1  H2  EPW O   H1  H2  EPW O   H1  H2  EPW O   H1  H2  EPW 
O   H1  H2  EPW O   H1  H2  EPW O   H1  H2  EPW O   H1  H2  EPW O   H1  H2  EPW 
O   H1  H2  EPW O   H1  H2  EPW O   H1  H2  EPW O   H1  H2  EPW O   H1  H2  EPW 
O   H1  H2  EPW O   H1  H2  EPW O   H1  H2  EPW O   H1  H2  EPW O   H1  H2  EPW 
O   H1  H2  EPW O   H1  H2  EPW O   H1  H2  EPW O   H1  H2  EPW O   H1  H2  EPW 
O   H1  H2  EPW O   H1  H2  EPW O   H1  H2  EPW O   H1  H2  EPW O   H1  H2  EPW 
O   H1  H2  EPW O   H1  H2  EPW O   H1  H2  EPW O   H1  H2  EPW O   H1  H2  EPW 
O   H1  H2  EPW O   H1  H2  EPW O   H1  H2  EPW O   H1  H2  EPW O   H1  H2  EPW 
O   H1  H2  EPW O   H1  H2  EPW O   H1  H2  EPW O   H1  H2  EPW O   H1  H2  EPW 
O   H1  H2  EPW O   H1  H2  EPW O   H1  H2  EPW O   H1  H2  EPW O   H1  H2  EPW 
O   H1  H2  EPW O   H1  H2  EPW O   H1  H2  EPW O   H1  H2  EPW O   H1  H2  EPW 
O   H1  H2  EPW O   H1  H2  EPW O   H1  H2  EPW O   H1  H2  EPW O   H1  H2  EPW 
O   H1  H2  EPW O   H1  H2  EPW O   H1  H2  EPW O   H1  H2  EPW O   H1  H2  EPW 
O   H1  H2  EPW O   H1  H2  EPW O   H1  H2  EPW O   H1  H2  EPW O   H1  H2  EPW 
O   H1  H2  EPW O   H1  H2  EPW O   H1  H2  EPW O   H1  H2  EPW O   H1  H2  EPW 
O   H1  H2  EPW O   H1  H2  EPW O   H1  H2  EPW O   H1  H2  EPW O   H1  H2  EPW 
O   H1  H2  EPW O   H1  H2  EPW O   H1  H2  EPW O   H1  H2  EPW O   H1  H2  EPW 
O   H1  H2  EPW O   H1  H2  EPW O   H1  H2  EPW O   H1  H2  EPW O   H1  H2  EPW 
O   H1  H2  EPW O   H1  H2  EPW O   H1  H2  EPW O   H1  H2  EPW O   H1  H2  EPW 
O   H1  H2  EPW O   H1  H2  EPW O   H1  H2  EPW O   H1  H2  EPW O   H1  H2  EPW 
O   H1  H2  EPW O   H1  H2  EPW O   H1  H2  EPW O   H1  H2  EPW O   H1  H2  EPW 
O   H1  H2  EPW O   H1  H2  EPW O   H1  H2  EPW O   H1  H2  EPW O   H1  H2  EPW 
O   H1  H2  EPW O   H1  H2  EPW O   H1  H2  EPW O   H1  H2  EPW O   H1  H2  EPW 
O   H1  H2  EPW O   H1  H2  EPW O   H1  H2  EPW O   H1  H2  EPW O   H1  H2  EPW 
O   H1  H2  EPW O   H1  H2  EPW O   H1  H2  EPW O   H1  H2  EPW O   H1  H2  EPW 
O   H1  H2  EPW O   H1  H2  EPW O   H1  H2  EPW O   H1  H2  EPW O   H1  H2  EPW 
O   H1  H2  EPW O   H1  H2  EPW O   H1  H2  EPW O   H1  H2  EPW O   H1  H2  EPW 
O   H1  H2  EPW O   H1  H2  EPW O   H1  H2  EPW O   H1  H2  EPW O   H1  H2  EPW 
O   H1  H2  EPW O   H1  H2  EPW O   H1  H2  EPW O   H1  H2  EPW O   H1  H2  EPW 
O   H1  H2  EPW O   H1  H2  EPW O   H1  H2  EPW O   H1  H2  EPW O   H1  H2  EPW 
O   H1  H2  EPW O   H1  H2  EPW O   H1  H2  EPW O   H1  H2  EPW O   H1  H2  EPW 
O   H1  H2  EPW O   H1  H2  EPW O   H1  H2  EPW O   H1  H2  EPW O   H1  H2  EPW 
O   H1  H2  EPW O   H1  H2  EPW O   H1  H2  EPW O   H1  H2  EPW O   H1  H2  EPW 
O   H1  H2  EPW O   H1  H2  EPW O   H1  H2  EPW O   H1  H2  EPW O   H1  H2  EPW 
O   H1  H2  EPW O   H1  H2  EPW O   H1  H2  EPW O   H1  H2  EPW O   H1  H2  EPW 
O   H1  H2  EPW O   H1  H2  EPW O   H1  H2  EPW O   H1  H2  EPW O   H1  H2  EPW 
O   H1  H2  EPW O   H1  H2  EPW O   H1  H2  EPW O   H1  H2  EPW O   H1  H2  EPW 
O   H1  H2  EPW O   H1  H2  EPW O   H1  H2  EPW O   H1  H2  EPW O   H1  H2  EPW 
O   H1  H2  EPW O   H1  H2  EPW O   H1  H2  EPW O   H1  H2  EPW O   H1  H2  EPW 
O   H1  H2  EPW O   H1  H2  EPW O   H1  H2  EPW O   H1  H2  EPW O   H1  H2  EPW 
O   H1  H2  EPW O   H1  H2  EPW O   H1  H2  EPW O   H1  H2  EPW O   H1  H2  EPW 
O   H1  H2  EPW O   H1  H2  EPW O   H1  H2  EPW O   H1  H2  EPW O   H1  H2  EPW 
O   H1  H2  EPW O   H1  H2  EPW O   H1  H2  EPW O   H1  H2  EPW O   H1  H2  EPW 
O   H1  H2  EPW O   H1  H2  EPW O   H1  H2  EPW O   H1  H2  EPW O   H1  H2  EPW 
O   H1  H2  EPW O   H1  H2  EPW O   H1  H2  EPW O   H1  H2  EPW O   H1  H2  EPW 
O   H1  H2  EPW O   H1  H2  EPW O   H1  H2  EPW O   H1  H2  EPW O   H1  H2  EPW 
O   H1  H2  EPW O   H1  H2  EPW O   H1  H2  EPW O   H1  H2  EPW O   H1  H2  EPW 
O   H1  H2  EPW O   H1  H2  EPW O   H1  H2  EPW O   H1  H2  EPW O   H1  H2  EPW 
O   H1  H2  EPW O   H1  H2  EPW O   H1  H2  EPW O   H1  H2  EPW O   H1  H2  EPW 
O   H1  H2  EPW O   H1  H2  EPW O   H1  H2  EPW O   H1  H2  EPW O   H1  H2  EPW 
O   H1  H2  EPW O   H1  H2  EPW O   H1  H2  EPW O   H1  H2  EPW O   H1  H2  EPW 
O   H1  H2  EPW O   H1  H2  EPW O   H1  H2  EPW O   H1  H2  EPW O   H1  H2  EPW 
O   H1  H2  EPW O   H1  H2  EPW O   H1  H2  EPW O   H1  H2  EPW O   H1  H2  EPW 
O   H1  H2  EPW O   H1  H2  EPW O   H1  H2  EPW O   H1  H2  EPW O   H1  H2  EPW 
O   H1  H2  EPW O   H1  H2  EPW O   H1  H2  EPW O   H1  H2  EPW O   H1  H2  EPW 
O   H1  H2  EPW O   H1  H2  EPW O   H1  H2  EPW O   H1  H2  EPW O   H1  H2  EPW 
O   H1  H2  EPW O   H1  H2  EPW O   H1  H2  EPW O   H1  H2  EPW O   H1  H2  EPW 
O   H1  H2  EPW O   H1  H2  EPW O   H1  H2  EPW O   H1  H2  EPW O   H1  H2  EPW 
O   H1  H2  EPW O   H1  H2  EPW O   H1  H2  EPW O   H1  H2  EPW O   H1  H2  EPW 
O   H1  H2  EPW O   H1  H2  EPW O   H1  H2  EPW O   H1  H2  EPW O   H1  H2  EPW 
O   H1  H2  EPW O   H1  H2  EPW O   H1  H2  EPW O   H1  H2  EPW O   H1  H2  EPW 
O   H1  H2  EPW O   H1  H2  EPW O   H1  H2  EPW O   H1  H2  EPW O   H1  H2  EPW 
O   H1  H2  EPW O   H1  H2  EPW O   H1  H2  EPW O   H1  H2  EPW O   H1  H2  EPW 
O   H1  H2  EPW O   H1  H2  EPW O   H1  H2  EPW O   H1  H2  EPW O   H1  H2  EPW 
O   H1  H2  EPW O   H1  H2  EPW O   H1  H2  EPW O   H1  H2  EPW O   H1  H2  EPW 
O   H1  H2  EPW O   H1  H2  EPW O   H1  H2  EPW O   H1  H2  EPW O   H1  H2  EPW 
O   H1  H2  EPW O   H1  H2  EPW O   H1  H2  EPW O   H1  H2  EPW O   H1  H2  EPW 
O   H1  H2  EPW O   H1  H2  EPW O   H1  H2  EPW O   H1  H2  EPW O   H1  H2  EPW 
O   H1  H2  EPW O   H1  H2  EPW O   H1  H2  EPW O   H1  H2  EPW O   H1  H2  EPW 
O   H1  H2  EPW O   H1  H2  EPW O   H1  H2  EPW O   H1  H2  EPW O   H1  H2  EPW 
O   H1  H2  EPW O   H1  H2  EPW O   H1  H2  EPW O   H1  H2  EPW O   H1  H2  EPW 
O   H1  H2  EPW O   H1  H2  EPW O   H1  H2  EPW O   H1  H2  EPW O   H1  H2  EPW 
O   H1  H2  EPW O   H1  H2  EPW O   H1  H2  EPW O   H1  H2  EPW O   H1  H2  EPW 
O   H1  H2  EPW O   H1  H2  EPW O   H1  H2  EPW O   H1  H2  EPW O   H1  H2  EPW 
O   H1  H2  EPW O   H1  H2  EPW O   H1  H2  EPW O   H1  H2  EPW O   H1  H2  EPW 
O   H1  H2  EPW O   H1  H2  EPW O   H1  H2  EPW O   H1  H2  EPW O   H1  H2  EPW 
O   H1  H2  EPW O   H1  H2  EPW O   H1  H2  EPW O   H1  H2  EPW O   H1  H2  EPW 
O   H1  H2  EPW O   H1  H2  EPW O   H1  H2  EPW O   H1  H2  EPW O   H1  H2  EPW 
O   H1  H2  EPW O   H1  H2  EPW O   H1  H2  EPW O   H1  H2  EPW O   H1  H2  EPW 
O   H1  H2  EPW O   H1  H2  EPW O   H1  H2  EPW O   H1  H2  EPW O   H1  H2  EPW 
O   H1  H2  EPW O   H1  H2  EPW O   H1  H2  EPW O   H1  H2  EPW O   H1  H2  EPW 
O   H1  H2  EPW O   H1  H2  EPW O   H1  H2  EPW O   H1  H2  EPW O   H1  H2  EPW 
O   H1  H2  EPW O   H1  H2  EPW O   H1  H2  EPW O   H1  H2  EPW O   H1  H2  EPW 
O   H1  H2  EPW O   H1  H2  EPW O   H1  H2  EPW O   H1  H2  EPW O   H1  H2  EPW 
O   H1  H2  EPW O   H1  H2  EPW O   H1  H2  EPW O   H1  H2  EPW O   H1  H2  EPW 
O   H1  H2  EPW O   H1  H2  EPW O   H1  H2  EPW O   H1  H2  EPW O   H1  H2  EPW 
O   H1  H2  EPW O   H1  H2  EPW O   H1  H2  EPW O   H1  H2  EPW O   H1  H2  EPW 
O   H1  H2  EPW O   H1  H2  EPW O   H1  H2  EPW O   H1  H2  EPW O   H1  H2  EPW 
O   H1  H2  EPW O   H1  H2  EPW O   H1  H2  EPW O   H1  H2  EPW O   H1  H2  EPW 
O   H1  H2  EPW O   H1  H2  EPW O   H1  H2  EPW O   H1  H2  EPW O   H1  H2  EPW 
O   H1  H2  EPW O   H1  H2  EPW O   H1  H2  EPW O   H1  H2  EPW O   H1  H2  EPW 
O   H1  H2  EPW O   H1  H2  EPW O   H1  H2  EPW O   H1  H2  EPW O   H1  H2  EPW 
O   H1  H2  EPW O   H1  H2  EPW O   H1  H2  EPW O   H1  H2  EPW O   H1  H2  EPW 
O   H1  H2  EPW O   H1  H2  EPW O   H1  H2  EPW O   H1  H2  EPW O   H1  H2  EPW 
O   H1  H2  EPW O   H1  H2  EPW O   H1  H2  EPW O   H1  H2  EPW O   H1  H2  EPW 
O   H1  H2  EPW O   H1  H2  EPW O   H1  H2  EPW O   H1  H2  EPW O   H1  H2  EPW 
O   H1  H2  EPW O   H1  H2  EPW O   H1  H2  EPW O   H1  H2  EPW O   H1  H2  EPW 
O   H1  H2  EPW O   H1  H2  EPW O   H1  H2  EPW O   H1  H2  EPW O   H1  H2  EPW 
O   H1  H2  EPW O   H1  H2  EPW O   H1  H2  EPW O   H1  H2  EPW O   H1  H2  EPW 
O   H1  H2  EPW O   H1  H2  EPW O   H1  H2  EPW O   H1  H2  EPW O   H1  H2  EPW 
O   H1  H2  EPW O   H1  H2  EPW O   H1  H2  EPW O   H1  H2  EPW O   H1  H2  EPW 
O   H1  H2  EPW O   H1  H2  EPW O   H1  H2  EPW O   H1  H2  EPW O   H1  H2  EPW 
O   H1  H2  EPW O   H1  H2  EPW O   H1  H2  EPW O   H1  H2  EPW O   H1  H2  EPW 
O   H1  H2  EPW O   H1  H2  EPW O   H1  H2  EPW O   H1  H2  EPW O   H1  H2  EPW 
O   H1  H2  EPW O   H1  H2  EPW O   H1  H2  EPW O   H1  H2  EPW O   H1  H2  EPW 
O   H1  H2  EPW O   H1  H2  EPW O   H1  H2  EPW O   H1  H2  EPW O   H1  H2  EPW 
O   H1  H2  EPW O   H1  H2  EPW O   H1  H2  EPW O   H1  H2  EPW O   H1  H2  EPW 
O   H1  H2  EPW O   H1  H2  EPW O   H1  H2  EPW O   H1  H2  EPW O   H1  H2  EPW 
O   H1  H2  EPW O   H1  H2  EPW O   H1  H2  EPW O   H1  H2  EPW O   H1  H2  EPW 
O   H1  H2  EPW O   H1  H2  EPW O   H1  H2  EPW O   H1  H2  EPW O   H1  H2  EPW 
O   H1  H2  EPW O   H1  H2  EPW O   H1  H2  EPW O   H1  H2  EPW O   H1  H2  EPW 
O   H1  H2  EPW O   H1  H2  EPW O   H1  H2  EPW O   H1  H2  EPW O   H1  H2  EPW 
O   H1  H2  EPW O   H1  H2  EPW O   H1  H2  EPW O   H1  H2  EPW O   H1  H2  EPW 
O   H1  H2  EPW O   H1  H2  EPW O   H1  H2  EPW O   H1  H2  EPW O   H1  H2  EPW 
O   H1  H2  EPW O   H1  H2  EPW O   H1  H2  EPW O   H1  H2  EPW O   H1  H2  EPW 
O   H1  H2  EPW O   H1  H2  EPW O   H1  H2  EPW O   H1  H2  EPW O   H1  H2  EPW 
O   H1  H2  EPW O   H1  H2  EPW O   H1  H2  EPW O   H1  H2  EPW O   H1  H2  EPW 
O   H1  H2  EPW O   H1  H2  EPW O   H1  H2  EPW O   H1  H2  EPW O   H1  H2  EPW 
O   H1  H2  EPW O   H1  H2  EPW O   H1  H2  EPW O   H1  H2  EPW O   H1  H2  EPW 
O   H1  H2  EPW O   H1  H2  EPW O   H1  H2  EPW O   H1  H2  EPW O   H1  H2  EPW 
O   H1  H2  EPW O   H1  H2  EPW O   H1  H2  EPW O   H1  H2  EPW O   H1  H2  EPW 
O   H1  H2  EPW O   H1  H2  EPW O   H1  H2  EPW O   H1  H2  EPW O   H1  H2  EPW 
O   H1  H2  EPW O   H1  H2  EPW O   H1  H2  EPW O   H1  H2  EPW O   H1  H2  EPW 
O   H1  H2  EPW O   H1  H2  EPW O   H1  H2  EPW O   H1  H2  EPW O   H1  H2  EPW 
O   H1  H2  EPW O   H1  H2  EPW O   H1  H2  EPW O   H1  H2  EPW O   H1  H2  EPW 
O   H1  H2  EPW O   H1  H2  EPW O   H1  H2  EPW O   H1  H2  EPW O   H1  H2  EPW 
O   H1  H2  EPW O   H1  H2  EPW O   H1  H2  EPW O   H1  H2  EPW O   H1  H2  EPW 
O   H1  H2  EPW O   H1  H2  EPW O   H1  H2  EPW O   H1  H2  EPW O   H1  H2  EPW 
O   H1  H2  EPW O   H1  H2  EPW O   H1  H2  EPW O   H1  H2  EPW O   H1  H2  EPW 
O   H1  H2  EPW O   H1  H2  EPW O   H1  H2  EPW O   H1  H2  EPW O   H1  H2  EPW 
O   H1  H2  EPW O   H1  H2  EPW O   H1  H2  EPW O   H1  H2  EPW O   H1  H2  EPW 
O   H1  H2  EPW O   H1  H2  EPW O   H1  H2  EPW O   H1  H2  EPW O   H1  H2  EPW 
O   H1  H2  EPW O   H1  H2  EPW O   H1  H2  EPW O   H1  H2  EPW O   H1  H2  EPW 
O   H1  H2  EPW O   H1  H2  EPW O   H1  H2  EPW O   H1  H2  EPW O   H1  H2  EPW 
O   H1  H2  EPW O   H1  H2  EPW O   H1  H2  EPW O   H1  H2  EPW O   H1  H2  EPW 
O   H1  H2  EPW O   H1  H2  EPW O   H1  H2  EPW O   H1  H2  EPW O   H1  H2  EPW 
O   H1  H2  EPW O   H1  H2  EPW O   H1  H2  EPW O   H1  H2  EPW O   H1  H2  EPW 
O   H1  H2  EPW O   H1  H2  EPW O   H1  H2  EPW O   H1  H2  EPW O   H1  H2  EPW 
O   H1  H2  EPW O   H1  H2  EPW O   H1  H2  EPW O   H1  H2  EPW O   H1  H2  EPW 
O   H1  H2  EPW O   H1  H2  EPW O   H1  H2  EPW O   H1  H2  EPW O   H1  H2  EPW 
O   H1  H2  EPW O   H1  H2  EPW O   H1  H2  EPW O   H1  H2  EPW O   H1  H2  EPW 
O   H1  H2  EPW O   H1  H2  EPW O   H1  H2  EPW O   H1  H2  EPW O   H1  H2  EPW 
O   H1  H2  EPW O   H1  H2  EPW O   H1  H2  EPW O   H1  H2  EPW O   H1  H2  EPW 
O   H1  H2  EPW O   H1  H2  EPW O   H1  H2  EPW O   H1  H2  EPW O   H1  H2  EPW 
O   H1  H2  EPW O   H1  H2  EPW O   H1  H2  EPW O   H1  H2  EPW O   H1  H2  EPW 
O   H1  H2  EPW O   H1  H2  EPW O   H1  H2  EPW O   H1  H2  EPW O   H1  H2  EPW 
O   H1  H2  EPW O   H1  H2  EPW O   H1  H2  EPW O   H1  H2  EPW O   H1  H2  EPW 
O   H1  H2  EPW O   H1  H2  EPW O   H1  H2  EPW O   H1  H2  EPW O   H1  H2  EPW 
O   H1  H2  EPW O   H1  H2  EPW O   H1  H2  EPW O   H1  H2  EPW O   H1  H2  EPW 
O   H1  H2  EPW O   H1  H2  EPW O   H1  H2  EPW O   H1  H2  EPW O   H1  H2  EPW 
O   H1  H2  EPW O   H1  H2  EPW O   H1  H2  EPW O   H1  H2  EPW O   H1  H2  EPW 
O   H1  H2  EPW O   H1  H2  EPW O   H1  H2  EPW O   H1  H2  EPW O   H1  H2  EPW 
O   H1  H2  EPW O   H1  H2  EPW O   H1  H2  EPW O   H1  H2  EPW O   H1  H2  EPW 
O   H1  H2  EPW O   H1  H2  EPW O   H1  H2  EPW O   H1  H2  EPW O   H1  H2  EPW 
O   H1  H2  EPW O   H1  H2  EPW O   H1  H2  EPW O   H1  H2  EPW O   H1  H2  EPW 
O   H1  H2  EPW O   H1  H2  EPW O   H1  H2  EPW O   H1  H2  EPW O   H1  H2  EPW 
O   H1  H2  EPW O   H1  H2  EPW O   H1  H2  EPW O   H1  H2  EPW O   H1  H2  EPW 
O   H1  H2  EPW O   H1  H2  EPW O   H1  H2  EPW O   H1  H2  EPW O   H1  H2  EPW 
O   H1  H2  EPW O   H1  H2  EPW O   H1  H2  EPW O   H1  H2  EPW O   H1  H2  EPW 
O   H1  H2  EPW O   H1  H2  EPW O   H1  H2  EPW O   H1  H2  EPW O   H1  H2  EPW 
O   H1  H2  EPW O   H1  H2  EPW O   H1  H2  EPW O   H1  H2  EPW O   H1  H2  EPW 
O   H1  H2  EPW O   H1  H2  EPW O   H1  H2  EPW O   H1  H2  EPW O   H1  H2  EPW 
O   H1  H2  EPW O   H1  H2  EPW O   H1  H2  EPW O   H1  H2  EPW O   H1  H2  EPW 
O   H1  H2  EPW O   H1  H2  EPW O   H1  H2  EPW O   H1  H2  EPW O   H1  H2  EPW 
O   H1  H2  EPW O   H1  H2  EPW O   H1  H2  EPW O   H1  H2  EPW O   H1  H2  EPW 
O   H1  H2  EPW O   H1  H2  EPW O   H1  H2  EPW O   H1  H2  EPW O   H1  H2  EPW 
O   H1  H2  EPW O   H1  H2  EPW O   H1  H2  EPW O   H1  H2  EPW O   H1  H2  EPW 
O   H1  H2  EPW O   H1  H2  EPW O   H1  H2  EPW O   H1  H2  EPW O   H1  H2  EPW 
O   H1  H2  EPW O   H1  H2  EPW O   H1  H2  EPW O   H1  H2  EPW O   H1  H2  EPW 
O   H1  H2  EPW O   H1  H2  EPW O   H1  H2  EPW O   H1  H2  EPW O   H1  H2  EPW 
O   H1  H2  EPW O   H1  H2  EPW O   H1  H2  EPW O   H1  H2  EPW O   H1  H2  EPW 
O   H1  H2  EPW O   H1  H2  EPW O   H1  H2  EPW O   H1  H2  EPW O   H1  H2  EPW 
O   H1  H2  EPW O   H1  H2  EPW O   H1  H2  EPW O   H1  H2  EPW O   H1  H2  EPW 
O   H1  H2  EPW O   H1  H2  EPW O   H1  H2  EPW O   H1  H2  EPW O   H1  H2  EPW 
O   H1  H2  EPW O   H1  H2  EPW O   H1  H2  EPW O   H1  H2  EPW O   H1  H2  EPW 
O   H1  H2  EPW O   H1  H2  EPW O   H1  H2  EPW O   H1  H2  EPW O   H1  H2  EPW 
O   H1  H2  EPW O   H1  H2  EPW O   H1  H2  EPW O   H1  H2  EPW O   H1  H2  EPW 
O   H1  H2  EPW O   H1  H2  EPW O   H1  H2  EPW O   H1  H2  EPW O   H1  H2  EPW 
O   H1  H2  EPW O   H1  H2  EPW O   H1  H2  EPW O   H1  H2  EPW O   H1  H2  EPW 
O   H1  H2  EPW O   H1  H2  EPW O   H1  H2  EPW O   H1  H2  EPW O   H1  H2  EPW 
O   H1  H2  EPW O   H1  H2  EPW O   H1  H2  EPW O   H1  H2  EPW O   H1  H2  EPW 
O   H1  H2  EPW O   H1  H2  EPW O   H1  H2  EPW O   H1  H2  EPW O   H1  H2  EPW 
O   H1  H2  EPW O   H1  H2  EPW O   H1  H2  EPW O   H1  H2  EPW O   H1  H2  EPW 
O   H1  H2  EPW O   H1  H2  EPW O   H1  H2  EPW O   H1  H2  EPW O   H1  H2  EPW 
O   H1  H2  EPW O   H1  H2  EPW O   H1  H2  EPW O   H1  H2  EPW O   H1  H2  EPW 
O   H1  H2  EPW O   H1  H2  EPW O   H1  H2  EPW O   H1  H2  EPW O   H1  H2  EPW 
O   H1  H2  EPW O   H1  H2  EPW O   H1  H2  EPW O   H1  H2  EPW O   H1  H2  EPW 
O   H1  H2  EPW O   H1  H2  EPW O   H1  H2  EPW O   H1  H2  EPW O   H1  H2  EPW 
O   H1  H2  EPW O   H1  H2  EPW O   H1  H2  EPW O   H1  H2  EPW O   H1  H2  EPW 
O   H1  H2  EPW O   H1  H2  EPW O   H1  H2  EPW O   H1  H2  EPW O   H1  H2  EPW 
O   H1  H2  EPW O   H1  H2  EPW O   H1  H2  EPW O   H1  H2  EPW O   H1  H2  EPW 
O   H1  H2  EPW O   H1  H2  EPW O   H1  H2  EPW O   H1  H2  EPW O   H1  H2  EPW 
O   H1  H2  EPW O   H1  H2  EPW O   H1  H2  EPW O   H1  H2  EPW O   H1  H2  EPW 
O   H1  H2  EPW O   H1  H2  EPW O   H1  H2  EPW O   H1  H2  EPW O   H1  H2  EPW 
O   H1  H2  EPW O   H1  H2  EPW O   H1  H2  EPW O   H1  H2  EPW O   H1  H2  EPW 
O   H1  H2  EPW O   H1  H2  EPW O   H1  H2  EPW O   H1  H2  EPW O   H1  H2  EPW 
O   H1  H2  EPW O   H1  H2  EPW O   H1  H2  EPW O   H1  H2  EPW O   H1  H2  EPW 
O   H1  H2  EPW O   H1  H2  EPW O   H1  H2  EPW O   H1  H2  EPW O   H1  H2  EPW 
O   H1  H2  EPW O   H1  H2  EPW O   H1  H2  EPW O   H1  H2  EPW O   H1  H2  EPW 
O   H1  H2  EPW O   H1  H2  EPW O   H1  H2  EPW O   H1  H2  EPW O   H1  H2  EPW 
O   H1  H2  EPW O   H1  H2  EPW O   H1  H2  EPW O   H1  H2  EPW O   H1  H2  EPW 
O   H1  H2  EPW O   H1  H2  EPW O   H1  H2  EPW O   H1  H2  EPW O   H1  H2  EPW 
O   H1  H2  EPW O   H1  H2  EPW O   H1  H2  EPW O   H1  H2  EPW O   H1  H2  EPW 
O   H1  H2  EPW O   H1  H2  EPW O   H1  H2  EPW O   H1  H2  EPW O   H1  H2  EPW 
O   H1  H2  EPW O   H1  H2  EPW O   H1  H2  EPW O   H1  H2  EPW O   H1  H2  EPW 
O   H1  H2  EPW O   H1  H2  EPW O   H1  H2  EPW O   H1  H2  EPW O   H1  H2  EPW 
O   H1  H2  EPW O   H1  H2  EPW O   H1  H2  EPW O   H1  H2  EPW O   H1  H2  EPW 
O   H1  H2  EPW O   H1  H2  EPW O   H1  H2  EPW O   H1  H2  EPW O   H1  H2  EPW 
O   H1  H2  EPW O   H1  H2  EPW O   H1  H2  EPW O   H1  H2  EPW O   H1  H2  EPW 
O   H1  H2  EPW O   H1  H2  EPW O   H1  H2  EPW O   H1  H2  EPW O   H1  H2  EPW 
O   H1  H2  EPW O   H1  H2  EPW O   H1  H2  EPW O   H1  H2  EPW O   H1  H2  EPW 
O   H1  H2  EPW O   H1  H2  EPW O   H1  H2  EPW O   H1  H2  EPW O   H1  H2  EPW 
O   H1  H2  EPW O   H1  H2  EPW O   H1  H2  EPW O   H1  H2  EPW O   H1  H2  EPW 
O   H1  H2  EPW O   H1  H2  EPW O   H1  H2  EPW O   H1  H2  EPW O   H1  H2  EPW 
O   H1  H2  EPW O   H1  H2  EPW O   H1  H2  EPW O   H1  H2  EPW O   H1  H2  EPW 
O   H1  H2  EPW O   H1  H2  EPW O   H1  H2  EPW O   H1  H2  EPW O   H1  H2  EPW 
O   H1  H2  EPW O   H1  H2  EPW O   H1  H2  EPW O   H1  H2  EPW O   H1  H2  EPW 
O   H1  H2  EPW O   H1  H2  EPW O   H1  H2  EPW O   H1  H2  EPW O   H1  H2  EPW 
O   H1  H2  EPW O   H1  H2  EPW O   H1  H2  EPW O   H1  H2  EPW O   H1  H2  EPW 
O   H1  H2  EPW O   H1  H2  EPW O   H1  H2  EPW O   H1  H2  EPW O   H1  H2  EPW 
O   H1  H2  EPW O   H1  H2  EPW O   H1  H2  EPW O   H1  H2  EPW O   H1  H2  EPW 
O   H1  H2  EPW O   H1  H2  EPW O   H1  H2  EPW O   H1  H2  EPW O   H1  H2  EPW 
O   H1  H2  EPW O   H1  H2  EPW O   H1  H2  EPW O   H1  H2  EPW O   H1  H2  EPW 
O   H1  H2  EPW O   H1  H2  EPW O   H1  H2  EPW O   H1  H2  EPW O   H1  H2  EPW 
O   H1  H2  EPW O   H1  H2  EPW O   H1  H2  EPW O   H1  H2  EPW O   H1  H2  EPW 
O   H1  H2  EPW O   H1  H2  EPW O   H1  H2  EPW O   H1  H2  EPW O   H1  H2  EPW 
O   H1  H2  EPW O   H1  H2  EPW O   H1  H2  EPW O   H1  H2  EPW O   H1  H2  EPW 
O   H1  H2  EPW O   H1  H2  EPW O   H1  H2  EPW O   H1  H2  EPW O   H1  H2  EPW 
O   H1  H2  EPW O   H1  H2  EPW O   H1  H2  EPW O   H1  H2  EPW O   H1  H2  EPW 
O   H1  H2  EPW O   H1  H2  EPW O   H1  H2  EPW O   H1  H2  EPW O   H1  H2  EPW 
O   H1  H2  EPW O   H1  H2  EPW O   H1  H2  EPW O   H1  H2  EPW O   H1  H2  EPW 
O   H1  H2  EPW O   H1  H2  EPW O   H1  H2  EPW O   H1  H2  EPW O   H1  H2  EPW 
O   H1  H2  EPW O   H1  H2  EPW O   H1  H2  EPW O   H1  H2  EPW O   H1  H2  EPW 
O   H1  H2  EPW O   H1  H2  EPW O   H1  H2  EPW O   H1  H2  EPW O   H1  H2  EPW 
O   H1  H2  EPW O   H1  H2  EPW O   H1  H2  EPW O   H1  H2  EPW O   H1  H2  EPW 
O   H1  H2  EPW O   H1  H2  EPW O   H1  H2  EPW O   H1  H2  EPW O   H1  H2  EPW 
O   H1  H2  EPW O   H1  H2  EPW O   H1  H2  EPW O   H1  H2  EPW O   H1  H2  EPW 
O   H1  H2  EPW O   H1  H2  EPW O   H1  H2  EPW O   H1  H2  EPW O   H1  H2  EPW 
O   H1  H2  EPW O   H1  H2  EPW O   H1  H2  EPW O   H1  H2  EPW O   H1  H2  EPW 
O   H1  H2  EPW O   H1  H2  EPW O   H1  H2  EPW O   H1  H2  EPW O   H1  H2  EPW 
O   H1  H2  EPW O   H1  H2  EPW O   H1  H2  EPW O   H1  H2  EPW O   H1  H2  EPW 
O   H1  H2  EPW O   H1  H2  EPW O   H1  H2  EPW O   H1  H2  EPW O   H1  H2  EPW 
O   H1  H2  EPW O   H1  H2  EPW O   H1  H2  EPW O   H1  H2  EPW O   H1  H2  EPW 
O   H1  H2  EPW O   H1  H2  EPW O   H1  H2  EPW O   H1  H2  EPW O   H1  H2  EPW 
O   H1  H2  EPW O   H1  H2  EPW O   H1  H2  EPW O   H1  H2  EPW O   H1  H2  EPW 
O   H1  H2  EPW O   H1  H2  EPW O   H1  H2  EPW O   H1  H2  EPW O   H1  H2  EPW 
O   H1  H2  EPW O   H1  H2  EPW O   H1  H2  EPW O   H1  H2  EPW O   H1  H2  EPW 
O   H1  H2  EPW O   H1  H2  EPW O   H1  H2  EPW O   H1  H2  EPW O   H1  H2  EPW 
O   H1  H2  EPW O   H1  H2  EPW O   H1  H2  EPW O   H1  H2  EPW O   H1  H2  EPW 
O   H1  H2  EPW O   H1  H2  EPW O   H1  H2  EPW O   H1  H2  EPW O   H1  H2  EPW 
O   H1  H2  EPW O   H1  H2  EPW O   H1  H2  EPW O   H1  H2  EPW O   H1  H2  EPW 
O   H1  H2  EPW O   H1  H2  EPW O   H1  H2  EPW O   H1  H2  EPW O   H1  H2  EPW 
O   H1  H2  EPW O   H1  H2  EPW O   H1  H2  EPW O   H1  H2  EPW O   H1  H2  EPW 
O   H1  H2  EPW O   H1  H2  EPW O   H1  H2  EPW O   H1  H2  EPW O   H1  H2  EPW 
O   H1  H2  EPW O   H1  H2  EPW O   H1  H2  EPW O   H1  H2  EPW O   H1  H2  EPW 
O   H1  H2  EPW O   H1  H2  EPW O   H1  H2  EPW O   H1  H2  EPW O   H1  H2  EPW 
O   H1  H2  EPW O   H1  H2  EPW O   H1  H2  EPW O   H1  H2  EPW O   H1  H2  EPW 
O   H1  H2  EPW O   H1  H2  EPW O   H1  H2  EPW O   H1  H2  EPW O   H1  H2  EPW 
O   H1  H2  EPW O   H1  H2  EPW O   H1  H2  EPW O   H1  H2  EPW O   H1  H2  EPW 
O   H1  H2  EPW O   H1  H2  EPW O   H1  H2  EPW O   H1  H2  EPW O   H1  H2  EPW 
O   H1  H2  EPW O   H1  H2  EPW O   H1  H2  EPW O   H1  H2  EPW O   H1  H2  EPW 
O   H1  H2  EPW O   H1  H2  EPW O   H1  H2  EPW O   H1  H2  EPW O   H1  H2  EPW 
O   H1  H2  EPW O   H1  H2  EPW O   H1  H2  EPW O   H1  H2  EPW O   H1  H2  EPW 
O   H1  H2  EPW O   H1  H2  EPW O   H1  H2  EPW O   H1  H2  EPW O   H1  H2  EPW 
O   H1  H2  EPW O   H1  H2  EPW O   H1  H2  EPW O   H1  H2  EPW O   H1  H2  EPW 
O   H1  H2  EPW O   H1  H2  EPW O   H1  H2  EPW O   H1  H2  EPW O   H1  H2  EPW 
O   H1  H2  EPW O   H1  H2  EPW O   H1  H2  EPW O   H1  H2  EPW O   H1  H2  EPW 
O   H1  H2  EPW O   H1  H2  EPW O   H1  H2  EPW O   H1  H2  EPW O   H1  H2  EPW 
O   H1  H2  EPW O   H1  H2  EPW O   H1  H2  EPW O   H1  H2  EPW O   H1  H2  EPW 
O   H1  H2  EPW O   H1  H2  EPW O   H1  H2  EPW O   H1  H2  EPW O   H1  H2  EPW 
O   H1  H2  EPW O   H1  H2  EPW O   H1  H2  EPW O   H1  H2  EPW O   H1  H2  EPW 
O   H1  H2  EPW O   H1  H2  EPW O   H1  H2  EPW O   H1  H2  EPW O   H1  H2  EPW 
O   H1  H2  EPW O   H1  H2  EPW O   H1  H2  EPW O   H1  H2  EPW O   H1  H2  EPW 
O   H1  H2  EPW O   H1  H2  EPW O   H1  H2  EPW O   H1  H2  EPW O   H1  H2  EPW 
O   H1  H2  EPW O   H1  H2  EPW O   H1  H2  EPW O   H1  H2  EPW O   H1  H2  EPW 
O   H1  H2  EPW O   H1  H2  EPW O   H1  H2  EPW O   H1  H2  EPW O   H1  H2  EPW 
O   H1  H2  EPW O   H1  H2  EPW O   H1  H2  EPW O   H1  H2  EPW O   H1  H2  EPW 
O   H1  H2  EPW O   H1  H2  EPW O   H1  H2  EPW O   H1  H2  EPW O   H1  H2  EPW 
O   H1  H2  EPW O   H1  H2  EPW O   H1  H2  EPW O   H1  H2  EPW O   H1  H2  EPW 
O   H1  H2  EPW O   H1  H2  EPW O   H1  H2  EPW O   H1  H2  EPW O   H1  H2  EPW 
O   H1  H2  EPW O   H1  H2  EPW O   H1  H2  EPW O   H1  H2  EPW O   H1  H2  EPW 
O   H1  H2  EPW O   H1  H2  EPW O   H1  H2  EPW O   H1  H2  EPW O   H1  H2  EPW 
O   H1  H2  EPW O   H1  H2  EPW O   H1  H2  EPW O   H1  H2  EPW O   H1  H2  EPW 
O   H1  H2  EPW O   H1  H2  EPW O   H1  H2  EPW O   H1  H2  EPW O   H1  H2  EPW 
O   H1  H2  EPW O   H1  H2  EPW O   H1  H2  EPW O   H1  H2  EPW O   H1  H2  EPW 
O   H1  H2  EPW O   H1  H2  EPW O   H1  H2  EPW O   H1  H2  EPW O   H1  H2  EPW 
O   H1  H2  EPW O   H1  H2  EPW O   H1  H2  EPW O   H1  H2  EPW O   H1  H2  EPW 
O   H1  H2  EPW O   H1  H2  EPW O   H1  H2  EPW O   H1  H2  EPW O   H1  H2  EPW 
O   H1  H2  EPW O   H1  H2  EPW O   H1  H2  EPW O   H1  H2  EPW O   H1  H2  EPW 
O   H1  H2  EPW O   H1  H2  EPW O   H1  H2  EPW O   H1  H2  EPW O   H1  H2  EPW 
O   H1  H2  EPW O   H1  H2  EPW O   H1  H2  EPW O   H1  H2  EPW O   H1  H2  EPW 
O   H1  H2  EPW O   H1  H2  EPW O   H1  H2  EPW O   H1  H2  EPW O   H1  H2  EPW 
O   H1  H2  EPW O   H1  H2  EPW O   H1  H2  EPW O   H1  H2  EPW O   H1  H2  EPW 
O   H1  H2  EPW O   H1  H2  EPW O   H1  H2  EPW O   H1  H2  EPW O   H1  H2  EPW 
O   H1  H2  EPW O   H1  H2  EPW O   H1  H2  EPW O   H1  H2  EPW O   H1  H2  EPW 
O   H1  H2  EPW O   H1  H2  EPW O   H1  H2  EPW O   H1  H2  EPW O   H1  H2  EPW 
O   H1  H2  EPW O   H1  H2  EPW O   H1  H2  EPW O   H1  H2  EPW O   H1  H2  EPW 
O   H1  H2  EPW O   H1  H2  EPW O   H1  H2  EPW O   H1  H2  EPW O   H1  H2  EPW 
O   H1  H2  EPW O   H1  H2  EPW O   H1  H2  EPW O   H1  H2  EPW O   H1  H2  EPW 
O   H1  H2  EPW O   H1  H2  EPW O   H1  H2  EPW O   H1  H2  EPW O   H1  H2  EPW 
O   H1  H2  EPW O   H1  H2  EPW O   H1  H2  EPW O   H1  H2  EPW O   H1  H2  EPW 
O   H1  H2  EPW O   H1  H2  EPW O   H1  H2  EPW O   H1  H2  EPW O   H1  H2  EPW 
O   H1  H2  EPW O   H1  H2  EPW O   H1  H2  EPW O   H1  H2  EPW O   H1  H2  EPW 
O   H1  H2  EPW O   H1  H2  EPW O   H1  H2  EPW O   H1  H2  EPW O   H1  H2  EPW 
O   H1  H2  EPW O   H1  H2  EPW O   H1  H2  EPW O   H1  H2  EPW O   H1  H2  EPW 
O   H1  H2  EPW O   H1  H2  EPW O   H1  H2  EPW O   H1  H2  EPW O   H1  H2  EPW 
O   H1  H2  EPW O   H1  H2  EPW O   H1  H2  EPW O   H1  H2  EPW O   H1  H2  EPW 
O   H1  H2  EPW O   H1  H2  EPW O   H1  H2  EPW O   H1  H2  EPW O   H1  H2  EPW 
O   H1  H2  EPW O   H1  H2  EPW O   H1  H2  EPW O   H1  H2  EPW O   H1  H2  EPW 
O   H1  H2  EPW O   H1  H2  EPW O   H1  H2  EPW O   H1  H2  EPW O   H1  H2  EPW 
O   H1  H2  EPW O   H1  H2  EPW O   H1  H2  EPW O   H1  H2  EPW O   H1  H2  EPW 
O   H1  H2  EPW O   H1  H2  EPW O   H1  H2  EPW O   H1  H2  EPW O   H1  H2  EPW 
O   H1  H2  EPW O   H1  H2  EPW O   H1  H2  EPW O   H1  H2  EPW O   H1  H2  EPW 
O   H1  H2  EPW O   H1  H2  EPW O   H1  H2  EPW O   H1  H2  EPW O   H1  H2  EPW 
O   H1  H2  EPW O   H1  H2  EPW O   H1  H2  EPW O   H1  H2  EPW O   H1  H2  EPW 
O   H1  H2  EPW O   H1  H2  EPW O   H1  H2  EPW O   H1  H2  EPW O   H1  H2  EPW 
O   H1  H2  EPW O   H1  H2  EPW O   H1  H2  EPW O   H1  H2  EPW O   H1  H2  EPW 
O   H1  H2  EPW O   H1  H2  EPW O   H1  H2  EPW O   H1  H2  EPW O   H1  H2  EPW 
O   H1  H2  EPW O   H1  H2  EPW O   H1  H2  EPW O   H1  H2  EPW O   H1  H2  EPW 
O   H1  H2  EPW O   H1  H2  EPW O   H1  H2  EPW O   H1  H2  EPW O   H1  H2  EPW 
O   H1  H2  EPW O   H1  H2  EPW O   H1  H2  EPW O   H1  H2  EPW O   H1  H2  EPW 
O   H1  H2  EPW O   H1  H2  EPW O   H1  H2  EPW O   H1  H2  EPW O   H1  H2  EPW 
O   H1  H2  EPW O   H1  H2  EPW O   H1  H2  EPW O   H1  H2  EPW O   H1  H2  EPW 
O   H1  H2  EPW O   H1  H2  EPW O   H1  H2  EPW O   H1  H2  EPW O   H1  H2  EPW 
O   H1  H2  EPW O   H1  H2  EPW O   H1  H2  EPW O   H1  H2  EPW O   H1  H2  EPW 
O   H1  H2  EPW O   H1  H2  EPW O   H1  H2  EPW O   H1  H2  EPW O   H1  H2  EPW 
O   H1  H2  EPW O   H1  H2  EPW O   H1  H2  EPW O   H1  H2  EPW O   H1  H2  EPW 
O   H1  H2  EPW O   H1  H2  EPW O   H1  H2  EPW O   H1  H2  EPW O   H1  H2  EPW 
O   H1  H2  EPW O   H1  H2  EPW O   H1  H2  EPW O   H1  H2  EPW O   H1  H2  EPW 
O   H1  H2  EPW O   H1  H2  EPW O   H1  H2  EPW O   H1  H2  EPW O   H1  H2  EPW 
O   H1  H2  EPW O   H1  H2  EPW O   H1  H2  EPW O   H1  H2  EPW O   H1  H2  EPW 
O   H1  H2  EPW O   H1  H2  EPW O   H1  H2  EPW O   H1  H2  EPW O   H1  H2  EPW 
O   H1  H2  EPW O   H1  H2  EPW O   H1  H2  EPW O   H1  H2  EPW O   H1  H2  EPW 
O   H1  H2  EPW O   H1  H2  EPW O   H1  H2  EPW O   H1  H2  EPW O   H1  H2  EPW 
O   H1  H2  EPW O   H1  H2  EPW O   H1  H2  EPW O   H1  H2  EPW O   H1  H2  EPW 
O   H1  H2  EPW O   H1  H2  EPW O   H1  H2  EPW O   H1  H2  EPW O   H1  H2  EPW 
O   H1  H2  EPW O   H1  H2  EPW O   H1  H2  EPW O   H1  H2  EPW O   H1  H2  EPW 
O   H1  H2  EPW O   H1  H2  EPW O   H1  H2  EPW O   H1  H2  EPW O   H1  H2  EPW 
O   H1  H2  EPW O   H1  H2  EPW O   H1  H2  EPW O   H1  H2  EPW O   H1  H2  EPW 
O   H1  H2  EPW O   H1  H2  EPW O   H1  H2  EPW O   H1  H2  EPW O   H1  H2  EPW 
O   H1  H2  EPW O   H1  H2  EPW O   H1  H2  EPW O   H1  H2  EPW O   H1  H2  EPW 
O   H1  H2  EPW O   H1  H2  EPW O   H1  H2  EPW O   H1  H2  EPW O   H1  H2  EPW 
O   H1  H2  EPW O   H1  H2  EPW O   H1  H2  EPW O   H1  H2  EPW O   H1  H2  EPW 
O   H1  H2  EPW O   H1  H2  EPW O   H1  H2  EPW O   H1  H2  EPW O   H1  H2  EPW 
O   H1  H2  EPW O   H1  H2  EPW O   H1  H2  EPW O   H1  H2  EPW O   H1  H2  EPW 
O   H1  H2  EPW O   H1  H2  EPW O   H1  H2  EPW O   H1  H2  EPW O   H1  H2  EPW 
O   H1  H2  EPW O   H1  H2  EPW O   H1  H2  EPW O   H1  H2  EPW O   H1  H2  EPW 
O   H1  H2  EPW O   H1  H2  EPW O   H1  H2  EPW O   H1  H2  EPW O   H1  H2  EPW 
O   H1  H2  EPW O   H1  H2  EPW O   H1  H2  EPW O   H1  H2  EPW O   H1  H2  EPW 
O   H1  H2  EPW O   H1  H2  EPW O   H1  H2  EPW O   H1  H2  EPW O   H1  H2  EPW 
O   H1  H2  EPW O   H1  H2  EPW O   H1  H2  EPW O   H1  H2  EPW O   H1  H2  EPW 
O   H1  H2  EPW O   H1  H2  EPW O   H1  H2  EPW O   H1  H2  EPW O   H1  H2  EPW 
O   H1  H2  EPW O   H1  H2  EPW O   H1  H2  EPW O   H1  H2  EPW O   H1  H2  EPW 
O   H1  H2  EPW O   H1  H2  EPW O   H1  H2  EPW O   H1  H2  EPW O   H1  H2  EPW 
O   H1  H2  EPW O   H1  H2  EPW O   H1  H2  EPW O   H1  H2  EPW O   H1  H2  EPW 
O   H1  H2  EPW O   H1  H2  EPW O   H1  H2  EPW O   H1  H2  EPW O   H1  H2  EPW 
O   H1  H2  EPW O   H1  H2  EPW O   H1  H2  EPW O   H1  H2  EPW O   H1  H2  EPW 
O   H1  H2  EPW O   H1  H2  EPW O   H1  H2  EPW O   H1  H2  EPW O   H1  H2  EPW 
O   H1  H2  EPW O   H1  H2  EPW O   H1  H2  EPW O   H1  H2  EPW O   H1  H2  EPW 
O   H1  H2  EPW O   H1  H2  EPW O   H1  H2  EPW O   H1  H2  EPW O   H1  H2  EPW 
O   H1  H2  EPW O   H1  H2  EPW O   H1  H2  EPW O   H1  H2  EPW O   H1  H2  EPW 
O   H1  H2  EPW O   H1  H2  EPW O   H1  H2  EPW O   H1  H2  EPW O   H1  H2  EPW 
O   H1  H2  EPW O   H1  H2  EPW O   H1  H2  EPW O   H1  H2  EPW O   H1  H2  EPW 
O   H1  H2  EPW O   H1  H2  EPW O   H1  H2  EPW O   H1  H2  EPW O   H1  H2  EPW 
O   H1  H2  EPW O   H1  H2  EPW O   H1  H2  EPW O   H1  H2  EPW O   H1  H2  EPW 
O   H1  H2  EPW O   H1  H2  EPW O   H1  H2  EPW O   H1  H2  EPW O   H1  H2  EPW 
O   H1  H2  EPW O   H1  H2  EPW O   H1  H2  EPW O   H1  H2  EPW O   H1  H2  EPW 
O   H1  H2  EPW O   H1  H2  EPW O   H1  H2  EPW O   H1  H2  EPW O   H1  H2  EPW 
O   H1  H2  EPW O   H1  H2  EPW O   H1  H2  EPW O   H1  H2  EPW O   H1  H2  EPW 
O   H1  H2  EPW O   H1  H2  EPW O   H1  H2  EPW O   H1  H2  EPW O   H1  H2  EPW 
O   H1  H2  EPW O   H1  H2  EPW O   H1  H2  EPW O   H1  H2  EPW O   H1  H2  EPW 
O   H1  H2  EPW O   H1  H2  EPW O   H1  H2  EPW O   H1  H2  EPW O   H1  H2  EPW 
O   H1  H2  EPW O   H1  H2  EPW O   H1  H2  EPW O   H1  H2  EPW O   H1  H2  EPW 
O   H1  H2  EPW O   H1  H2  EPW O   H1  H2  EPW O   H1  H2  EPW O   H1  H2  EPW 
O   H1  H2  EPW O   H1  H2  EPW O   H1  H2  EPW O   H1  H2  EPW O   H1  H2  EPW 
O   H1  H2  EPW O   H1  H2  EPW O   H1  H2  EPW O   H1  H2  EPW O   H1  H2  EPW 
O   H1  H2  EPW O   H1  H2  EPW O   H1  H2  EPW O   H1  H2  EPW O   H1  H2  EPW 
O   H1  H2  EPW O   H1  H2  EPW O   H1  H2  EPW O   H1  H2  EPW O   H1  H2  EPW 
O   H1  H2  EPW O   H1  H2  EPW O   H1  H2  EPW O   H1  H2  EPW O   H1  H2  EPW 
O   H1  H2  EPW O   H1  H2  EPW O   H1  H2  EPW O   H1  H2  EPW O   H1  H2  EPW 
O   H1  H2  EPW O   H1  H2  EPW O   H1  H2  EPW O   H1  H2  EPW O   H1  H2  EPW 
O   H1  H2  EPW O   H1  H2  EPW O   H1  H2  EPW O   H1  H2  EPW O   H1  H2  EPW 
O   H1  H2  EPW O   H1  H2  EPW O   H1  H2  EPW O   H1  H2  EPW O   H1  H2  EPW 
O   H1  H2  EPW O   H1  H2  EPW O   H1  H2  EPW O   H1  H2  EPW O   H1  H2  EPW 
O   H1  H2  EPW O   H1  H2  EPW O   H1  H2  EPW O   H1  H2  EPW O   H1  H2  EPW 
O   H1  H2  EPW O   H1  H2  EPW O   H1  H2  EPW O   H1  H2  EPW O   H1  H2  EPW 
O   H1  H2  EPW O   H1  H2  EPW O   H1  H2  EPW O   H1  H2  EPW O   H1  H2  EPW 
O   H1  H2  EPW O   H1  H2  EPW O   H1  H2  EPW O   H1  H2  EPW O   H1  H2  EPW 
O   H1  H2  EPW O   H1  H2  EPW O   H1  H2  EPW O   H1  H2  EPW O   H1  H2  EPW 
O   H1  H2  EPW O   H1  H2  EPW O   H1  H2  EPW O   H1  H2  EPW O   H1  H2  EPW 
O   H1  H2  EPW O   H1  H2  EPW O   H1  H2  EPW O   H1  H2  EPW O   H1  H2  EPW 
O   H1  H2  EPW O   H1  H2  EPW O   H1  H2  EPW O   H1  H2  EPW O   H1  H2  EPW 
O   H1  H2  EPW O   H1  H2  EPW O   H1  H2  EPW O   H1  H2  EPW O   H1  H2  EPW 
O   H1  H2  EPW O   H1  H2  EPW O   H1  H2  EPW O   H1  H2  EPW O   H1  H2  EPW 
O   H1  H2  EPW O   H1  H2  EPW O   H1  H2  EPW O   H1  H2  EPW O   H1  H2  EPW 
O   H1  H2  EPW O   H1  H2  EPW O   H1  H2  EPW O   H1  H2  EPW O   H1  H2  EPW 
O   H1  H2  EPW O   H1  H2  EPW O   H1  H2  EPW O   H1  H2  EPW O   H1  H2  EPW 
O   H1  H2  EPW O   H1  H2  EPW O   H1  H2  EPW O   H1  H2  EPW O   H1  H2  EPW 
O   H1  H2  EPW O   H1  H2  EPW O   H1  H2  EPW O   H1  H2  EPW O   H1  H2  EPW 
O   H1  H2  EPW O   H1  H2  EPW O   H1  H2  EPW O   H1  H2  EPW O   H1  H2  EPW 
O   H1  H2  EPW O   H1  H2  EPW O   H1  H2  EPW O   H1  H2  EPW O   H1  H2  EPW 
O   H1  H2  EPW O   H1  H2  EPW O   H1  H2  EPW O   H1  H2  EPW O   H1  H2  EPW 
O   H1  H2  EPW O   H1  H2  EPW O   H1  H2  EPW O   H1  H2  EPW O   H1  H2  EPW 
O   H1  H2  EPW O   H1  H2  EPW O   H1  H2  EPW O   H1  H2  EPW O   H1  H2  EPW 
O   H1  H2  EPW O   H1  H2  EPW O   H1  H2  EPW O   H1  H2  EPW O   H1  H2  EPW 
O   H1  H2  EPW O   H1  H2  EPW O   H1  H2  EPW O   H1  H2  EPW O   H1  H2  EPW 
O   H1  H2  EPW O   H1  H2  EPW O   H1  H2  EPW O   H1  H2  EPW O   H1  H2  EPW 
O   H1  H2  EPW O   H1  H2  EPW O   H1  H2  EPW O   H1  H2  EPW O   H1  H2  EPW 
O   H1  H2  EPW O   H1  H2  EPW O   H1  H2  EPW O   H1  H2  EPW O   H1  H2  EPW 
O   H1  H2  EPW O   H1  H2  EPW O   H1  H2  EPW O   H1  H2  EPW O   H1  H2  EPW 
O   H1  H2  EPW O   H1  H2  EPW O   H1  H2  EPW O   H1  H2  EPW O   H1  H2  EPW 
O   H1  H2  EPW O   H1  H2  EPW O   H1  H2  EPW O   H1  H2  EPW O   H1  H2  EPW 
O   H1  H2  EPW O   H1  H2  EPW O   H1  H2  EPW O   H1  H2  EPW O   H1  H2  EPW 
O   H1  H2  EPW O   H1  H2  EPW O   H1  H2  EPW O   H1  H2  EPW O   H1  H2  EPW 
O   H1  H2  EPW O   H1  H2  EPW O   H1  H2  EPW O   H1  H2  EPW O   H1  H2  EPW 
O   H1  H2  EPW O   H1  H2  EPW O   H1  H2  EPW O   H1  H2  EPW O   H1  H2  EPW 
O   H1  H2  EPW O   H1  H2  EPW O   H1  H2  EPW O   H1  H2  EPW O   H1  H2  EPW 
O   H1  H2  EPW O   H1  H2  EPW O   H1  H2  EPW O   H1  H2  EPW O   H1  H2  EPW 
O   H1  H2  EPW O   H1  H2  EPW O   H1  H2  EPW O   H1  H2  EPW O   H1  H2  EPW 
O   H1  H2  EPW O   H1  H2  EPW O   H1  H2  EPW O   H1  H2  EPW O   H1  H2  EPW 
O   H1  H2  EPW O   H1  H2  EPW O   H1  H2  EPW O   H1  H2  EPW O   H1  H2  EPW 
O   H1  H2  EPW O   H1  H2  EPW O   H1  H2  EPW O   H1  H2  EPW O   H1  H2  EPW 
O   H1  H2  EPW O   H1  H2  EPW O   H1  H2  EPW O   H1  H2  EPW O   H1  H2  EPW 
O   H1  H2  EPW O   H1  H2  EPW O   H1  H2  EPW O   H1  H2  EPW O   H1  H2  EPW 
O   H1  H2  EPW O   H1  H2  EPW O   H1  H2  EPW O   H1  H2  EPW O   H1  H2  EPW 
O   H1  H2  EPW O   H1  H2  EPW O   H1  H2  EPW O   H1  H2  EPW O   H1  H2  EPW 
O   H1  H2  EPW O   H1  H2  EPW O   H1  H2  EPW O   H1  H2  EPW O   H1  H2  EPW 
O   H1  H2  EPW O   H1  H2  EPW O   H1  H2  EPW O   H1  H2  EPW O   H1  H2  EPW 
O   H1  H2  EPW O   H1  H2  EPW O   H1  H2  EPW O   H1  H2  EPW O   H1  H2  EPW 
O   H1  H2  EPW O   H1  H2  EPW O   H1  H2  EPW O   H1  H2  EPW O   H1  H2  EPW 
O   H1  H2  EPW O   H1  H2  EPW O   H1  H2  EPW O   H1  H2  EPW O   H1  H2  EPW 
O   H1  H2  EPW O   H1  H2  EPW O   H1  H2  EPW O   H1  H2  EPW O   H1  H2  EPW 
O   H1  H2  EPW O   H1  H2  EPW O   H1  H2  EPW O   H1  H2  EPW O   H1  H2  EPW 
O   H1  H2  EPW O   H1  H2  EPW O   H1  H2  EPW O   H1  H2  EPW O   H1  H2  EPW 
O   H1  H2  EPW O   H1  H2  EPW O   H1  H2  EPW O   H1  H2  EPW O   H1  H2  EPW 
O   H1  H2  EPW O   H1  H2  EPW O   H1  H2  EPW O   H1  H2  EPW O   H1  H2  EPW 
O   H1  H2  EPW O   H1  H2  EPW O   H1  H2  EPW O   H1  H2  EPW O   H1  H2  EPW 
O   H1  H2  EPW O   H1  H2  EPW O   H1  H2  EPW O   H1  H2  EPW O   H1  H2  EPW 
O   H1  H2  EPW O   H1  H2  EPW O   H1  H2  EPW O   H1  H2  EPW O   H1  H2  EPW 
O   H1  H2  EPW O   H1  H2  EPW O   H1  H2  EPW O   H1  H2  EPW O   H1  H2  EPW 
O   H1  H2  EPW O   H1  H2  EPW O   H1  H2  EPW O   H1  H2  EPW O   H1  H2  EPW 
O   H1  H2  EPW O   H1  H2  EPW O   H1  H2  EPW O   H1  H2  EPW O   H1  H2  EPW 
O   H1  H2  EPW O   H1  H2  EPW O   H1  H2  EPW O   H1  H2  EPW O   H1  H2  EPW 
O   H1  H2  EPW O   H1  H2  EPW O   H1  H2  EPW O   H1  H2  EPW O   H1  H2  EPW 
O   H1  H2  EPW O   H1  H2  EPW O   H1  H2  EPW O   H1  H2  EPW O   H1  H2  EPW 
O   H1  H2  EPW O   H1  H2  EPW O   H1  H2  EPW O   H1  H2  EPW O   H1  H2  EPW 
O   H1  H2  EPW O   H1  H2  EPW O   H1  H2  EPW O   H1  H2  EPW O   H1  H2  EPW 
O   H1  H2  EPW O   H1  H2  EPW O   H1  H2  EPW O   H1  H2  EPW O   H1  H2  EPW 
O   H1  H2  EPW O   H1  H2  EPW O   H1  H2  EPW O   H1  H2  EPW O   H1  H2  EPW 
O   H1  H2  EPW O   H1  H2  EPW O   H1  H2  EPW O   H1  H2  EPW O   H1  H2  EPW 
O   H1  H2  EPW O   H1  H2  EPW O   H1  H2  EPW O   H1  H2  EPW O   H1  H2  EPW 
O   H1  H2  EPW O   H1  H2  EPW O   H1  H2  EPW O   H1  H2  EPW O   H1  H2  EPW 
O   H1  H2  EPW O   H1  H2  EPW O   H1  H2  EPW O   H1  H2  EPW O   H1  H2  EPW 
O   H1  H2  EPW O   H1  H2  EPW O   H1  H2  EPW O   H1  H2  EPW O   H1  H2  EPW 
O   H1  H2  EPW O   H1  H2  EPW O   H1  H2  EPW O   H1  H2  EPW O   H1  H2  EPW 
O   H1  H2  EPW O   H1  H2  EPW O   H1  H2  EPW O   H1  H2  EPW O   H1  H2  EPW 
O   H1  H2  EPW O   H1  H2  EPW O   H1  H2  EPW O   H1  H2  EPW O   H1  H2  EPW 
O   H1  H2  EPW O   H1  H2  EPW O   H1  H2  EPW O   H1  H2  EPW O   H1  H2  EPW 
O   H1  H2  EPW O   H1  H2  EPW O   H1  H2  EPW O   H1  H2  EPW O   H1  H2  EPW 
O   H1  H2  EPW O   H1  H2  EPW O   H1  H2  EPW O   H1  H2  EPW O   H1  H2  EPW 
O   H1  H2  EPW O   H1  H2  EPW O   H1  H2  EPW O   H1  H2  EPW O   H1  H2  EPW 
O   H1  H2  EPW O   H1  H2  EPW O   H1  H2  EPW O   H1  H2  EPW O   H1  H2  EPW 
O   H1  H2  EPW O   H1  H2  EPW O   H1  H2  EPW O   H1  H2  EPW O   H1  H2  EPW 
O   H1  H2  EPW O   H1  H2  EPW O   H1  H2  EPW O   H1  H2  EPW O   H1  H2  EPW 
O   H1  H2  EPW O   H1  H2  EPW O   H1  H2  EPW O   H1  H2  EPW O   H1  H2  EPW 
O   H1  H2  EPW O   H1  H2  EPW O   H1  H2  EPW O   H1  H2  EPW O   H1  H2  EPW 
O   H1  H2  EPW O   H1  H2  EPW O   H1  H2  EPW O   H1  H2  EPW O   H1  H2  EPW 
O   H1  H2  EPW O   H1  H2  EPW O   H1  H2  EPW O   H1  H2  EPW O   H1  H2  EPW 
O   H1  H2  EPW O   H1  H2  EPW O   H1  H2  EPW O   H1  H2  EPW O   H1  H2  EPW 
O   H1  H2  EPW O   H1  H2  EPW O   H1  H2  EPW O   H1  H2  EPW O   H1  H2  EPW 
O   H1  H2  EPW O   H1  H2  EPW O   H1  H2  EPW O   H1  H2  EPW O   H1  H2  EPW 
O   H1  H2  EPW O   H1  H2  EPW O   H1  H2  EPW O   H1  H2  EPW O   H1  H2  EPW 
O   H1  H2  EPW O   H1  H2  EPW O   H1  H2  EPW O   H1  H2  EPW O   H1  H2  EPW 
O   H1  H2  EPW O   H1  H2  EPW O   H1  H2  EPW O   H1  H2  EPW O   H1  H2  EPW 
O   H1  H2  EPW O   H1  H2  EPW O   H1  H2  EPW O   H1  H2  EPW O   H1  H2  EPW 
O   H1  H2  EPW O   H1  H2  EPW O   H1  H2  EPW O   H1  H2  EPW O   H1  H2  EPW 
O   H1  H2  EPW O   H1  H2  EPW O   H1  H2  EPW O   H1  H2  EPW O   H1  H2  EPW 
O   H1  H2  EPW O   H1  H2  EPW O   H1  H2  EPW O   H1  H2  EPW O   H1  H2  EPW 
O   H1  H2  EPW O   H1  H2  EPW O   H1  H2  EPW O   H1  H2  EPW O   H1  H2  EPW 
O   H1  H2  EPW O   H1  H2  EPW O   H1  H2  EPW O   H1  H2  EPW O   H1  H2  EPW 
O   H1  H2  EPW O   H1  H2  EPW O   H1  H2  EPW O   H1  H2  EPW O   H1  H2  EPW 
O   H1  H2  EPW O   H1  H2  EPW O   H1  H2  EPW O   H1  H2  EPW O   H1  H2  EPW 
O   H1  H2  EPW O   H1  H2  EPW O   H1  H2  EPW O   H1  H2  EPW O   H1  H2  EPW 
O   H1  H2  EPW O   H1  H2  EPW O   H1  H2  EPW O   H1  H2  EPW O   H1  H2  EPW 
O   H1  H2  EPW O   H1  H2  EPW O   H1  H2  EPW O   H1  H2  EPW O   H1  H2  EPW 
O   H1  H2  EPW O   H1  H2  EPW O   H1  H2  EPW O   H1  H2  EPW O   H1  H2  EPW 
O   H1  H2  EPW O   H1  H2  EPW O   H1  H2  EPW O   H1  H2  EPW O   H1  H2  EPW 
O   H1  H2  EPW O   H1  H2  EPW O   H1  H2  EPW O   H1  H2  EPW O   H1  H2  EPW 
O   H1  H2  EPW O   H1  H2  EPW O   H1  H2  EPW O   H1  H2  EPW O   H1  H2  EPW 
O   H1  H2  EPW O   H1  H2  EPW O   H1  H2  EPW O   H1  H2  EPW O   H1  H2  EPW 
O   H1  H2  EPW O   H1  H2  EPW O   H1  H2  EPW O   H1  H2  EPW O   H1  H2  EPW 
O   H1  H2  EPW O   H1  H2  EPW O   H1  H2  EPW O   H1  H2  EPW O   H1  H2  EPW 
O   H1  H2  EPW O   H1  H2  EPW O   H1  H2  EPW O   H1  H2  EPW O   H1  H2  EPW 
O   H1  H2  EPW O   H1  H2  EPW O   H1  H2  EPW O   H1  H2  EPW O   H1  H2  EPW 
O   H1  H2  EPW O   H1  H2  EPW O   H1  H2  EPW O   H1  H2  EPW O   H1  H2  EPW 
O   H1  H2  EPW O   H1  H2  EPW O   H1  H2  EPW O   H1  H2  EPW O   H1  H2  EPW 
O   H1  H2  EPW O   H1  H2  EPW O   H1  H2  EPW O   H1  H2  EPW O   H1  H2  EPW 
O   H1  H2  EPW O   H1  H2  EPW O   H1  H2  EPW O   H1  H2  EPW O   H1  H2  EPW 
O   H1  H2  EPW O   H1  H2  EPW O   H1  H2  EPW O   H1  H2  EPW O   H1  H2  EPW 
O   H1  H2  EPW O   H1  H2  EPW O   H1  H2  EPW O   H1  H2  EPW O   H1  H2  EPW 
O   H1  H2  EPW O   H1  H2  EPW O   H1  H2  EPW O   H1  H2  EPW O   H1  H2  EPW 
O   H1  H2  EPW O   H1  H2  EPW O   H1  H2  EPW O   H1  H2  EPW O   H1  H2  EPW 
O   H1  H2  EPW O   H1  H2  EPW O   H1  H2  EPW O   H1  H2  EPW O   H1  H2  EPW 
O   H1  H2  EPW O   H1  H2  EPW O   H1  H2  EPW O   H1  H2  EPW O   H1  H2  EPW 
O   H1  H2  EPW O   H1  H2  EPW O   H1  H2  EPW O   H1  H2  EPW O   H1  H2  EPW 
O   H1  H2  EPW O   H1  H2  EPW O   H1  H2  EPW O   H1  H2  EPW O   H1  H2  EPW 
O   H1  H2  EPW O   H1  H2  EPW O   H1  H2  EPW O   H1  H2  EPW O   H1  H2  EPW 
O   H1  H2  EPW O   H1  H2  EPW O   H1  H2  EPW O   H1  H2  EPW O   H1  H2  EPW 
O   H1  H2  EPW O   H1  H2  EPW O   H1  H2  EPW O   H1  H2  EPW O   H1  H2  EPW 
O   H1  H2  EPW O   H1  H2  EPW O   H1  H2  EPW O   H1  H2  EPW O   H1  H2  EPW 
O   H1  H2  EPW O   H1  H2  EPW O   H1  H2  EPW O   H1  H2  EPW O   H1  H2  EPW 
O   H1  H2  EPW O   H1  H2  EPW O   H1  H2  EPW O   H1  H2  EPW O   H1  H2  EPW 
O   H1  H2  EPW O   H1  H2  EPW O   H1  H2  EPW O   H1  H2  EPW O   H1  H2  EPW 
O   H1  H2  EPW O   H1  H2  EPW O   H1  H2  EPW O   H1  H2  EPW O   H1  H2  EPW 
O   H1  H2  EPW O   H1  H2  EPW O   H1  H2  EPW O   H1  H2  EPW O   H1  H2  EPW 
O   H1  H2  EPW O   H1  H2  EPW O   H1  H2  EPW O   H1  H2  EPW O   H1  H2  EPW 
O   H1  H2  EPW O   H1  H2  EPW O   H1  H2  EPW O   H1  H2  EPW O   H1  H2  EPW 
O   H1  H2  EPW O   H1  H2  EPW O   H1  H2  EPW O   H1  H2  EPW O   H1  H2  EPW 
O   H1  H2  EPW O   H1  H2  EPW O   H1  H2  EPW O   H1  H2  EPW O   H1  H2  EPW 
O   H1  H2  EPW O   H1  H2  EPW O   H1  H2  EPW O   H1  H2  EPW O   H1  H2  EPW 
O   H1  H2  EPW O   H1  H2  EPW O   H1  H2  EPW O   H1  H2  EPW O   H1  H2  EPW 
O   H1  H2  EPW O   H1  H2  EPW O   H1  H2  EPW O   H1  H2  EPW O   H1  H2  EPW 
O   H1  H2  EPW O   H1  H2  EPW O   H1  H2  EPW O   H1  H2  EPW O   H1  H2  EPW 
O   H1  H2  EPW O   H1  H2  EPW O   H1  H2  EPW O   H1  H2  EPW O   H1  H2  EPW 
O   H1  H2  EPW O   H1  H2  EPW O   H1  H2  EPW O   H1  H2  EPW O   H1  H2  EPW 
O   H1  H2  EPW O   H1  H2  EPW O   H1  H2  EPW O   H1  H2  EPW O   H1  H2  EPW 
O   H1  H2  EPW O   H1  H2  EPW O   H1  H2  EPW O   H1  H2  EPW O   H1  H2  EPW 
O   H1  H2  EPW O   H1  H2  EPW O   H1  H2  EPW O   H1  H2  EPW O   H1  H2  EPW 
O   H1  H2  EPW O   H1  H2  EPW O   H1  H2  EPW O   H1  H2  EPW O   H1  H2  EPW 
O   H1  H2  EPW O   H1  H2  EPW O   H1  H2  EPW O   H1  H2  EPW O   H1  H2  EPW 
O   H1  H2  EPW O   H1  H2  EPW O   H1  H2  EPW O   H1  H2  EPW O   H1  H2  EPW 
O   H1  H2  EPW O   H1  H2  EPW O   H1  H2  EPW O   H1  H2  EPW O   H1  H2  EPW 
O   H1  H2  EPW O   H1  H2  EPW O   H1  H2  EPW O   H1  H2  EPW O   H1  H2  EPW 
O   H1  H2  EPW O   H1  H2  EPW O   H1  H2  EPW O   H1  H2  EPW O   H1  H2  EPW 
O   H1  H2  EPW O   H1  H2  EPW O   H1  H2  EPW O   H1  H2  EPW O   H1  H2  EPW 
O   H1  H2  EPW O   H1  H2  EPW O   H1  H2  EPW O   H1  H2  EPW O   H1  H2  EPW 
O   H1  H2  EPW O   H1  H2  EPW O   H1  H2  EPW O   H1  H2  EPW O   H1  H2  EPW 
O   H1  H2  EPW O   H1  H2  EPW O   H1  H2  EPW O   H1  H2  EPW O   H1  H2  EPW 
O   H1  H2  EPW O   H1  H2  EPW O   H1  H2  EPW O   H1  H2  EPW O   H1  H2  EPW 
O   H1  H2  EPW O   H1  H2  EPW O   H1  H2  EPW O   H1  H2  EPW O   H1  H2  EPW 
O   H1  H2  EPW O   H1  H2  EPW O   H1  H2  EPW O   H1  H2  EPW O   H1  H2  EPW 
O   H1  H2  EPW O   H1  H2  EPW O   H1  H2  EPW O   H1  H2  EPW O   H1  H2  EPW 
O   H1  H2  EPW O   H1  H2  EPW O   H1  H2  EPW O   H1  H2  EPW O   H1  H2  EPW 
O   H1  H2  EPW O   H1  H2  EPW O   H1  H2  EPW O   H1  H2  EPW O   H1  H2  EPW 
O   H1  H2  EPW O   H1  H2  EPW O   H1  H2  EPW O   H1  H2  EPW O   H1  H2  EPW 
O   H1  H2  EPW O   H1  H2  EPW O   H1  H2  EPW O   H1  H2  EPW O   H1  H2  EPW 
O   H1  H2  EPW O   H1  H2  EPW O   H1  H2  EPW O   H1  H2  EPW O   H1  H2  EPW 
O   H1  H2  EPW O   H1  H2  EPW O   H1  H2  EPW O   H1  H2  EPW O   H1  H2  EPW 
O   H1  H2  EPW O   H1  H2  EPW O   H1  H2  EPW O   H1  H2  EPW O   H1  H2  EPW 
O   H1  H2  EPW O   H1  H2  EPW O   H1  H2  EPW O   H1  H2  EPW O   H1  H2  EPW 
O   H1  H2  EPW O   H1  H2  EPW O   H1  H2  EPW O   H1  H2  EPW O   H1  H2  EPW 
O   H1  H2  EPW O   H1  H2  EPW O   H1  H2  EPW O   H1  H2  EPW O   H1  H2  EPW 
O   H1  H2  EPW O   H1  H2  EPW O   H1  H2  EPW O   H1  H2  EPW O   H1  H2  EPW 
O   H1  H2  EPW O   H1  H2  EPW O   H1  H2  EPW O   H1  H2  EPW O   H1  H2  EPW 
O   H1  H2  EPW O   H1  H2  EPW O   H1  H2  EPW O   H1  H2  EPW O   H1  H2  EPW 
O   H1  H2  EPW O   H1  H2  EPW O   H1  H2  EPW O   H1  H2  EPW O   H1  H2  EPW 
O   H1  H2  EPW O   H1  H2  EPW O   H1  H2  EPW O   H1  H2  EPW O   H1  H2  EPW 
O   H1  H2  EPW O   H1  H2  EPW O   H1  H2  EPW O   H1  H2  EPW O   H1  H2  EPW 
O   H1  H2  EPW O   H1  H2  EPW O   H1  H2  EPW O   H1  H2  EPW O   H1  H2  EPW 
O   H1  H2  EPW O   H1  H2  EPW O   H1  H2  EPW O   H1  H2  EPW O   H1  H2  EPW 
O   H1  H2  EPW O   H1  H2  EPW O   H1  H2  EPW O   H1  H2  EPW O   H1  H2  EPW 
O   H1  H2  EPW O   H1  H2  EPW O   H1  H2  EPW O   H1  H2  EPW O   H1  H2  EPW 
O   H1  H2  EPW O   H1  H2  EPW O   H1  H2  EPW O   H1  H2  EPW O   H1  H2  EPW 
O   H1  H2  EPW O   H1  H2  EPW O   H1  H2  EPW O   H1  H2  EPW O   H1  H2  EPW 
O   H1  H2  EPW O   H1  H2  EPW O   H1  H2  EPW O   H1  H2  EPW O   H1  H2  EPW 
O   H1  H2  EPW O   H1  H2  EPW O   H1  H2  EPW O   H1  H2  EPW O   H1  H2  EPW 
O   H1  H2  EPW O   H1  H2  EPW O   H1  H2  EPW O   H1  H2  EPW O   H1  H2  EPW 
O   H1  H2  EPW O   H1  H2  EPW O   H1  H2  EPW O   H1  H2  EPW O   H1  H2  EPW 
O   H1  H2  EPW O   H1  H2  EPW O   H1  H2  EPW O   H1  H2  EPW O   H1  H2  EPW 
O   H1  H2  EPW O   H1  H2  EPW O   H1  H2  EPW O   H1  H2  EPW O   H1  H2  EPW 
O   H1  H2  EPW O   H1  H2  EPW O   H1  H2  EPW O   H1  H2  EPW O   H1  H2  EPW 
O   H1  H2  EPW O   H1  H2  EPW O   H1  H2  EPW O   H1  H2  EPW O   H1  H2  EPW 
O   H1  H2  EPW O   H1  H2  EPW O   H1  H2  EPW O   H1  H2  EPW O   H1  H2  EPW 
O   H1  H2  EPW O   H1  H2  EPW O   H1  H2  EPW O   H1  H2  EPW O   H1  H2  EPW 
O   H1  H2  EPW O   H1  H2  EPW O   H1  H2  EPW O   H1  H2  EPW O   H1  H2  EPW 
O   H1  H2  EPW O   H1  H2  EPW O   H1  H2  EPW O   H1  H2  EPW O   H1  H2  EPW 
O   H1  H2  EPW O   H1  H2  EPW O   H1  H2  EPW O   H1  H2  EPW O   H1  H2  EPW 
O   H1  H2  EPW O   H1  H2  EPW O   H1  H2  EPW O   H1  H2  EPW O   H1  H2  EPW 
O   H1  H2  EPW O   H1  H2  EPW O   H1  H2  EPW O   H1  H2  EPW O   H1  H2  EPW 
O   H1  H2  EPW O   H1  H2  EPW O   H1  H2  EPW O   H1  H2  EPW O   H1  H2  EPW 
O   H1  H2  EPW O   H1  H2  EPW O   H1  H2  EPW O   H1  H2  EPW O   H1  H2  EPW 
O   H1  H2  EPW O   H1  H2  EPW O   H1  H2  EPW O   H1  H2  EPW O   H1  H2  EPW 
O   H1  H2  EPW O   H1  H2  EPW O   H1  H2  EPW O   H1  H2  EPW O   H1  H2  EPW 
O   H1  H2  EPW O   H1  H2  EPW O   H1  H2  EPW O   H1  H2  EPW O   H1  H2  EPW 
O   H1  H2  EPW O   H1  H2  EPW O   H1  H2  EPW O   H1  H2  EPW O   H1  H2  EPW 
O   H1  H2  EPW O   H1  H2  EPW O   H1  H2  EPW O   H1  H2  EPW O   H1  H2  EPW 
O   H1  H2  EPW O   H1  H2  EPW O   H1  H2  EPW O   H1  H2  EPW O   H1  H2  EPW 
O   H1  H2  EPW O   H1  H2  EPW O   H1  H2  EPW O   H1  H2  EPW O   H1  H2  EPW 
O   H1  H2  EPW O   H1  H2  EPW O   H1  H2  EPW O   H1  H2  EPW O   H1  H2  EPW 
O   H1  H2  EPW O   H1  H2  EPW O   H1  H2  EPW O   H1  H2  EPW O   H1  H2  EPW 
O   H1  H2  EPW O   H1  H2  EPW O   H1  H2  EPW O   H1  H2  EPW O   H1  H2  EPW 
O   H1  H2  EPW O   H1  H2  EPW O   H1  H2  EPW O   H1  H2  EPW O   H1  H2  EPW 
O   H1  H2  EPW O   H1  H2  EPW O   H1  H2  EPW O   H1  H2  EPW O   H1  H2  EPW 
O   H1  H2  EPW O   H1  H2  EPW O   H1  H2  EPW O   H1  H2  EPW O   H1  H2  EPW 
O   H1  H2  EPW O   H1  H2  EPW O   H1  H2  EPW O   H1  H2  EPW O   H1  H2  EPW 
O   H1  H2  EPW O   H1  H2  EPW O   H1  H2  EPW O   H1  H2  EPW O   H1  H2  EPW 
O   H1  H2  EPW O   H1  H2  EPW O   H1  H2  EPW O   H1  H2  EPW O   H1  H2  EPW 
O   H1  H2  EPW O   H1  H2  EPW O   H1  H2  EPW O   H1  H2  EPW O   H1  H2  EPW 
O   H1  H2  EPW O   H1  H2  EPW O   H1  H2  EPW O   H1  H2  EPW O   H1  H2  EPW 
O   H1  H2  EPW O   H1  H2  EPW O   H1  H2  EPW O   H1  H2  EPW O   H1  H2  EPW 
O   H1  H2  EPW O   H1  H2  EPW O   H1  H2  EPW O   H1  H2  EPW O   H1  H2  EPW 
O   H1  H2  EPW O   H1  H2  EPW O   H1  H2  EPW O   H1  H2  EPW O   H1  H2  EPW 
O   H1  H2  EPW O   H1  H2  EPW O   H1  H2  EPW O   H1  H2  EPW O   H1  H2  EPW 
O   H1  H2  EPW O   H1  H2  EPW O   H1  H2  EPW O   H1  H2  EPW O   H1  H2  EPW 
O   H1  H2  EPW O   H1  H2  EPW O   H1  H2  EPW O   H1  H2  EPW O   H1  H2  EPW 
O   H1  H2  EPW O   H1  H2  EPW O   H1  H2  EPW O   H1  H2  EPW O   H1  H2  EPW 
O   H1  H2  EPW O   H1  H2  EPW O   H1  H2  EPW O   H1  H2  EPW O   H1  H2  EPW 
O   H1  H2  EPW O   H1  H2  EPW O   H1  H2  EPW O   H1  H2  EPW O   H1  H2  EPW 
O   H1  H2  EPW O   H1  H2  EPW O   H1  H2  EPW O   H1  H2  EPW O   H1  H2  EPW 
O   H1  H2  EPW O   H1  H2  EPW O   H1  H2  EPW O   H1  H2  EPW O   H1  H2  EPW 
O   H1  H2  EPW O   H1  H2  EPW O   H1  H2  EPW O   H1  H2  EPW O   H1  H2  EPW 
O   H1  H2  EPW O   H1  H2  EPW O   H1  H2  EPW O   H1  H2  EPW O   H1  H2  EPW 
O   H1  H2  EPW O   H1  H2  EPW O   H1  H2  EPW O   H1  H2  EPW O   H1  H2  EPW 
O   H1  H2  EPW O   H1  H2  EPW O   H1  H2  EPW O   H1  H2  EPW O   H1  H2  EPW 
O   H1  H2  EPW O   H1  H2  EPW O   H1  H2  EPW O   H1  H2  EPW O   H1  H2  EPW 
O   H1  H2  EPW O   H1  H2  EPW O   H1  H2  EPW O   H1  H2  EPW O   H1  H2  EPW 
O   H1  H2  EPW O   H1  H2  EPW O   H1  H2  EPW O   H1  H2  EPW O   H1  H2  EPW 
O   H1  H2  EPW O   H1  H2  EPW O   H1  H2  EPW O   H1  H2  EPW O   H1  H2  EPW 
O   H1  H2  EPW O   H1  H2  EPW O   H1  H2  EPW O   H1  H2  EPW O   H1  H2  EPW 
O   H1  H2  EPW O   H1  H2  EPW O   H1  H2  EPW O   H1  H2  EPW O   H1  H2  EPW 
O   H1  H2  EPW O   H1  H2  EPW O   H1  H2  EPW O   H1  H2  EPW O   H1  H2  EPW 
O   H1  H2  EPW O   H1  H2  EPW O   H1  H2  EPW O   H1  H2  EPW O   H1  H2  EPW 
O   H1  H2  EPW O   H1  H2  EPW O   H1  H2  EPW O   H1  H2  EPW O   H1  H2  EPW 
O   H1  H2  EPW O   H1  H2  EPW O   H1  H2  EPW O   H1  H2  EPW O   H1  H2  EPW 
O   H1  H2  EPW O   H1  H2  EPW O   H1  H2  EPW O   H1  H2  EPW O   H1  H2  EPW 
O   H1  H2  EPW O   H1  H2  EPW O   H1  H2  EPW O   H1  H2  EPW O   H1  H2  EPW 
O   H1  H2  EPW O   H1  H2  EPW O   H1  H2  EPW O   H1  H2  EPW O   H1  H2  EPW 
O   H1  H2  EPW O   H1  H2  EPW O   H1  H2  EPW O   H1  H2  EPW O   H1  H2  EPW 
O   H1  H2  EPW O   H1  H2  EPW O   H1  H2  EPW O   H1  H2  EPW O   H1  H2  EPW 
O   H1  H2  EPW O   H1  H2  EPW O   H1  H2  EPW O   H1  H2  EPW O   H1  H2  EPW 
O   H1  H2  EPW O   H1  H2  EPW O   H1  H2  EPW O   H1  H2  EPW O   H1  H2  EPW 
O   H1  H2  EPW O   H1  H2  EPW O   H1  H2  EPW O   H1  H2  EPW O   H1  H2  EPW 
O   H1  H2  EPW O   H1  H2  EPW O   H1  H2  EPW O   H1  H2  EPW O   H1  H2  EPW 
O   H1  H2  EPW O   H1  H2  EPW O   H1  H2  EPW O   H1  H2  EPW O   H1  H2  EPW 
O   H1  H2  EPW O   H1  H2  EPW O   H1  H2  EPW O   H1  H2  EPW O   H1  H2  EPW 
O   H1  H2  EPW O   H1  H2  EPW O   H1  H2  EPW O   H1  H2  EPW O   H1  H2  EPW 
O   H1  H2  EPW O   H1  H2  EPW O   H1  H2  EPW O   H1  H2  EPW O   H1  H2  EPW 
O   H1  H2  EPW O   H1  H2  EPW O   H1  H2  EPW O   H1  H2  EPW O   H1  H2  EPW 
O   H1  H2  EPW O   H1  H2  EPW O   H1  H2  EPW O   H1  H2  EPW O   H1  H2  EPW 
O   H1  H2  EPW O   H1  H2  EPW O   H1  H2  EPW O   H1  H2  EPW O   H1  H2  EPW 
O   H1  H2  EPW O   H1  H2  EPW O   H1  H2  EPW O   H1  H2  EPW O   H1  H2  EPW 
O   H1  H2  EPW O   H1  H2  EPW O   H1  H2  EPW O   H1  H2  EPW O   H1  H2  EPW 
O   H1  H2  EPW O   H1  H2  EPW O   H1  H2  EPW O   H1  H2  EPW O   H1  H2  EPW 
O   H1  H2  EPW O   H1  H2  EPW O   H1  H2  EPW O   H1  H2  EPW O   H1  H2  EPW 
O   H1  H2  EPW O   H1  H2  EPW O   H1  H2  EPW O   H1  H2  EPW O   H1  H2  EPW 
O   H1  H2  EPW O   H1  H2  EPW O   H1  H2  EPW O   H1  H2  EPW O   H1  H2  EPW 
O   H1  H2  EPW O   H1  H2  EPW O   H1  H2  EPW O   H1  H2  EPW O   H1  H2  EPW 
O   H1  H2  EPW O   H1  H2  EPW O   H1  H2  EPW O   H1  H2  EPW O   H1  H2  EPW 
O   H1  H2  EPW O   H1  H2  EPW O   H1  H2  EPW O   H1  H2  EPW O   H1  H2  EPW 
O   H1  H2  EPW O   H1  H2  EPW O   H1  H2  EPW O   H1  H2  EPW O   H1  H2  EPW 
O   H1  H2  EPW O   H1  H2  EPW O   H1  H2  EPW O   H1  H2  EPW O   H1  H2  EPW 
O   H1  H2  EPW O   H1  H2  EPW O   H1  H2  EPW O   H1  H2  EPW O   H1  H2  EPW 
O   H1  H2  EPW O   H1  H2  EPW O   H1  H2  EPW O   H1  H2  EPW O   H1  H2  EPW 
O   H1  H2  EPW O   H1  H2  EPW O   H1  H2  EPW O   H1  H2  EPW O   H1  H2  EPW 
O   H1  H2  EPW O   H1  H2  EPW O   H1  H2  EPW O   H1  H2  EPW O   H1  H2  EPW 
O   H1  H2  EPW O   H1  H2  EPW O   H1  H2  EPW O   H1  H2  EPW O   H1  H2  EPW 
O   H1  H2  EPW O   H1  H2  EPW O   H1  H2  EPW O   H1  H2  EPW O   H1  H2  EPW 
O   H1  H2  EPW O   H1  H2  EPW O   H1  H2  EPW O   H1  H2  EPW O   H1  H2  EPW 
O   H1  H2  EPW O   H1  H2  EPW O   H1  H2  EPW O   H1  H2  EPW O   H1  H2  EPW 
O   H1  H2  EPW O   H1  H2  EPW O   H1  H2  EPW O   H1  H2  EPW O   H1  H2  EPW 
O   H1  H2  EPW O   H1  H2  EPW O   H1  H2  EPW O   H1  H2  EPW O   H1  H2  EPW 
O   H1  H2  EPW O   H1  H2  EPW O   H1  H2  EPW O   H1  H2  EPW O   H1  H2  EPW 
O   H1  H2  EPW O   H1  H2  EPW O   H1  H2  EPW O   H1  H2  EPW O   H1  H2  EPW 
O   H1  H2  EPW O   H1  H2  EPW O   H1  H2  EPW O   H1  H2  EPW O   H1  H2  EPW 
O   H1  H2  EPW O   H1  H2  EPW O   H1  H2  EPW O   H1  H2  EPW O   H1  H2  EPW 
O   H1  H2  EPW O   H1  H2  EPW O   H1  H2  EPW O   H1  H2  EPW O   H1  H2  EPW 
O   H1  H2  EPW O   H1  H2  EPW O   H1  H2  EPW O   H1  H2  EPW O   H1  H2  EPW 
O   H1  H2  EPW O   H1  H2  EPW O   H1  H2  EPW O   H1  H2  EPW O   H1  H2  EPW 
O   H1  H2  EPW O   H1  H2  EPW O   H1  H2  EPW O   H1  H2  EPW O   H1  H2  EPW 
O   H1  H2  EPW O   H1  H2  EPW O   H1  H2  EPW O   H1  H2  EPW O   H1  H2  EPW 
O   H1  H2  EPW O   H1  H2  EPW O   H1  H2  EPW O   H1  H2  EPW O   H1  H2  EPW 
O   H1  H2  EPW O   H1  H2  EPW O   H1  H2  EPW O   H1  H2  EPW O   H1  H2  EPW 
O   H1  H2  EPW O   H1  H2  EPW O   H1  H2  EPW O   H1  H2  EPW O   H1  H2  EPW 
O   H1  H2  EPW O   H1  H2  EPW O   H1  H2  EPW O   H1  H2  EPW O   H1  H2  EPW 
O   H1  H2  EPW O   H1  H2  EPW O   H1  H2  EPW O   H1  H2  EPW O   H1  H2  EPW 
O   H1  H2  EPW O   H1  H2  EPW O   H1  H2  EPW O   H1  H2  EPW O   H1  H2  EPW 
O   H1  H2  EPW O   H1  H2  EPW O   H1  H2  EPW O   H1  H2  EPW O   H1  H2  EPW 
O   H1  H2  EPW O   H1  H2  EPW O   H1  H2  EPW O   H1  H2  EPW O   H1  H2  EPW 
O   H1  H2  EPW O   H1  H2  EPW O   H1  H2  EPW O   H1  H2  EPW O   H1  H2  EPW 
O   H1  H2  EPW O   H1  H2  EPW O   H1  H2  EPW O   H1  H2  EPW O   H1  H2  EPW 
O   H1  H2  EPW O   H1  H2  EPW O   H1  H2  EPW O   H1  H2  EPW O   H1  H2  EPW 
O   H1  H2  EPW O   H1  H2  EPW O   H1  H2  EPW O   H1  H2  EPW O   H1  H2  EPW 
O   H1  H2  EPW O   H1  H2  EPW O   H1  H2  EPW O   H1  H2  EPW O   H1  H2  EPW 
O   H1  H2  EPW O   H1  H2  EPW O   H1  H2  EPW O   H1  H2  EPW O   H1  H2  EPW 
O   H1  H2  EPW O   H1  H2  EPW O   H1  H2  EPW O   H1  H2  EPW O   H1  H2  EPW 
O   H1  H2  EPW O   H1  H2  EPW O   H1  H2  EPW O   H1  H2  EPW O   H1  H2  EPW 
O   H1  H2  EPW O   H1  H2  EPW O   H1  H2  EPW O   H1  H2  EPW O   H1  H2  EPW 
O   H1  H2  EPW O   H1  H2  EPW O   H1  H2  EPW O   H1  H2  EPW O   H1  H2  EPW 
O   H1  H2  EPW O   H1  H2  EPW O   H1  H2  EPW O   H1  H2  EPW O   H1  H2  EPW 
O   H1  H2  EPW O   H1  H2  EPW O   H1  H2  EPW O   H1  H2  EPW O   H1  H2  EPW 
O   H1  H2  EPW O   H1  H2  EPW O   H1  H2  EPW O   H1  H2  EPW O   H1  H2  EPW 
O   H1  H2  EPW O   H1  H2  EPW O   H1  H2  EPW O   H1  H2  EPW O   H1  H2  EPW 
O   H1  H2  EPW O   H1  H2  EPW O   H1  H2  EPW O   H1  H2  EPW O   H1  H2  EPW 
O   H1  H2  EPW O   H1  H2  EPW O   H1  H2  EPW O   H1  H2  EPW O   H1  H2  EPW 
O   H1  H2  EPW O   H1  H2  EPW O   H1  H2  EPW O   H1  H2  EPW O   H1  H2  EPW 
O   H1  H2  EPW O   H1  H2  EPW O   H1  H2  EPW O   H1  H2  EPW O   H1  H2  EPW 
O   H1  H2  EPW O   H1  H2  EPW O   H1  H2  EPW O   H1  H2  EPW O   H1  H2  EPW 
O   H1  H2  EPW O   H1  H2  EPW O   H1  H2  EPW O   H1  H2  EPW O   H1  H2  EPW 
O   H1  H2  EPW O   H1  H2  EPW O   H1  H2  EPW O   H1  H2  EPW O   H1  H2  EPW 
O   H1  H2  EPW O   H1  H2  EPW O   H1  H2  EPW O   H1  H2  EPW O   H1  H2  EPW 
O   H1  H2  EPW O   H1  H2  EPW O   H1  H2  EPW O   H1  H2  EPW O   H1  H2  EPW 
O   H1  H2  EPW O   H1  H2  EPW O   H1  H2  EPW O   H1  H2  EPW O   H1  H2  EPW 
O   H1  H2  EPW O   H1  H2  EPW O   H1  H2  EPW O   H1  H2  EPW O   H1  H2  EPW 
O   H1  H2  EPW O   H1  H2  EPW O   H1  H2  EPW O   H1  H2  EPW O   H1  H2  EPW 
O   H1  H2  EPW O   H1  H2  EPW O   H1  H2  EPW O   H1  H2  EPW O   H1  H2  EPW 
O   H1  H2  EPW O   H1  H2  EPW O   H1  H2  EPW O   H1  H2  EPW O   H1  H2  EPW 
O   H1  H2  EPW O   H1  H2  EPW O   H1  H2  EPW O   H1  H2  EPW O   H1  H2  EPW 
O   H1  H2  EPW O   H1  H2  EPW O   H1  H2  EPW O   H1  H2  EPW O   H1  H2  EPW 
O   H1  H2  EPW O   H1  H2  EPW O   H1  H2  EPW O   H1  H2  EPW O   H1  H2  EPW 
O   H1  H2  EPW O   H1  H2  EPW O   H1  H2  EPW O   H1  H2  EPW O   H1  H2  EPW 
O   H1  H2  EPW O   H1  H2  EPW O   H1  H2  EPW O   H1  H2  EPW O   H1  H2  EPW 
O   H1  H2  EPW O   H1  H2  EPW O   H1  H2  EPW O   H1  H2  EPW O   H1  H2  EPW 
O   H1  H2  EPW O   H1  H2  EPW O   H1  H2  EPW O   H1  H2  EPW O   H1  H2  EPW 
O   H1  H2  EPW O   H1  H2  EPW O   H1  H2  EPW O   H1  H2  EPW O   H1  H2  EPW 
O   H1  H2  EPW O   H1  H2  EPW O   H1  H2  EPW O   H1  H2  EPW O   H1  H2  EPW 
O   H1  H2  EPW O   H1  H2  EPW O   H1  H2  EPW O   H1  H2  EPW O   H1  H2  EPW 
O   H1  H2  EPW O   H1  H2  EPW O   H1  H2  EPW O   H1  H2  EPW O   H1  H2  EPW 
O   H1  H2  EPW O   H1  H2  EPW O   H1  H2  EPW O   H1  H2  EPW O   H1  H2  EPW 
O   H1  H2  EPW O   H1  H2  EPW O   H1  H2  EPW O   H1  H2  EPW O   H1  H2  EPW 
O   H1  H2  EPW O   H1  H2  EPW O   H1  H2  EPW O   H1  H2  EPW O   H1  H2  EPW 
O   H1  H2  EPW O   H1  H2  EPW O   H1  H2  EPW O   H1  H2  EPW O   H1  H2  EPW 
O   H1  H2  EPW O   H1  H2  EPW O   H1  H2  EPW O   H1  H2  EPW O   H1  H2  EPW 
O   H1  H2  EPW O   H1  H2  EPW O   H1  H2  EPW O   H1  H2  EPW O   H1  H2  EPW 
O   H1  H2  EPW O   H1  H2  EPW O   H1  H2  EPW O   H1  H2  EPW O   H1  H2  EPW 
O   H1  H2  EPW O   H1  H2  EPW O   H1  H2  EPW O   H1  H2  EPW O   H1  H2  EPW 
O   H1  H2  EPW O   H1  H2  EPW O   H1  H2  EPW O   H1  H2  EPW O   H1  H2  EPW 
O   H1  H2  EPW O   H1  H2  EPW O   H1  H2  EPW O   H1  H2  EPW O   H1  H2  EPW 
O   H1  H2  EPW O   H1  H2  EPW O   H1  H2  EPW O   H1  H2  EPW O   H1  H2  EPW 
O   H1  H2  EPW O   H1  H2  EPW O   H1  H2  EPW O   H1  H2  EPW O   H1  H2  EPW 
O   H1  H2  EPW O   H1  H2  EPW O   H1  H2  EPW O   H1  H2  EPW O   H1  H2  EPW 
O   H1  H2  EPW O   H1  H2  EPW O   H1  H2  EPW O   H1  H2  EPW O   H1  H2  EPW 
O   H1  H2  EPW O   H1  H2  EPW O   H1  H2  EPW O   H1  H2  EPW O   H1  H2  EPW 
O   H1  H2  EPW O   H1  H2  EPW O   H1  H2  EPW O   H1  H2  EPW O   H1  H2  EPW 
O   H1  H2  EPW O   H1  H2  EPW O   H1  H2  EPW O   H1  H2  EPW O   H1  H2  EPW 
O   H1  H2  EPW O   H1  H2  EPW O   H1  H2  EPW O   H1  H2  EPW O   H1  H2  EPW 
O   H1  H2  EPW O   H1  H2  EPW O   H1  H2  EPW O   H1  H2  EPW O   H1  H2  EPW 
O   H1  H2  EPW O   H1  H2  EPW O   H1  H2  EPW O   H1  H2  EPW O   H1  H2  EPW 
O   H1  H2  EPW O   H1  H2  EPW O   H1  H2  EPW O   H1  H2  EPW O   H1  H2  EPW 
O   H1  H2  EPW O   H1  H2  EPW O   H1  H2  EPW O   H1  H2  EPW O   H1  H2  EPW 
O   H1  H2  EPW O   H1  H2  EPW O   H1  H2  EPW O   H1  H2  EPW O   H1  H2  EPW 
O   H1  H2  EPW O   H1  H2  EPW O   H1  H2  EPW O   H1  H2  EPW O   H1  H2  EPW 
O   H1  H2  EPW O   H1  H2  EPW O   H1  H2  EPW O   H1  H2  EPW O   H1  H2  EPW 
O   H1  H2  EPW O   H1  H2  EPW O   H1  H2  EPW O   H1  H2  EPW O   H1  H2  EPW 
O   H1  H2  EPW O   H1  H2  EPW O   H1  H2  EPW O   H1  H2  EPW O   H1  H2  EPW 
O   H1  H2  EPW O   H1  H2  EPW O   H1  H2  EPW O   H1  H2  EPW O   H1  H2  EPW 
O   H1  H2  EPW O   H1  H2  EPW O   H1  H2  EPW O   H1  H2  EPW O   H1  H2  EPW 
O   H1  H2  EPW O   H1  H2  EPW O   H1  H2  EPW O   H1  H2  EPW O   H1  H2  EPW 
O   H1  H2  EPW O   H1  H2  EPW O   H1  H2  EPW O   H1  H2  EPW O   H1  H2  EPW 
O   H1  H2  EPW O   H1  H2  EPW O   H1  H2  EPW O   H1  H2  EPW O   H1  H2  EPW 
O   H1  H2  EPW O   H1  H2  EPW O   H1  H2  EPW O   H1  H2  EPW O   H1  H2  EPW 
O   H1  H2  EPW O   H1  H2  EPW O   H1  H2  EPW O   H1  H2  EPW O   H1  H2  EPW 
O   H1  H2  EPW O   H1  H2  EPW O   H1  H2  EPW O   H1  H2  EPW O   H1  H2  EPW 
O   H1  H2  EPW O   H1  H2  EPW O   H1  H2  EPW O   H1  H2  EPW O   H1  H2  EPW 
O   H1  H2  EPW O   H1  H2  EPW O   H1  H2  EPW O   H1  H2  EPW O   H1  H2  EPW 
O   H1  H2  EPW O   H1  H2  EPW O   H1  H2  EPW O   H1  H2  EPW O   H1  H2  EPW 
O   H1  H2  EPW O   H1  H2  EPW O   H1  H2  EPW O   H1  H2  EPW O   H1  H2  EPW 
O   H1  H2  EPW O   H1  H2  EPW O   H1  H2  EPW O   H1  H2  EPW O   H1  H2  EPW 
O   H1  H2  EPW O   H1  H2  EPW O   H1  H2  EPW O   H1  H2  EPW O   H1  H2  EPW 
O   H1  H2  EPW O   H1  H2  EPW O   H1  H2  EPW O   H1  H2  EPW O   H1  H2  EPW 
O   H1  H2  EPW O   H1  H2  EPW O   H1  H2  EPW O   H1  H2  EPW O   H1  H2  EPW 
O   H1  H2  EPW O   H1  H2  EPW O   H1  H2  EPW O   H1  H2  EPW O   H1  H2  EPW 
O   H1  H2  EPW O   H1  H2  EPW O   H1  H2  EPW O   H1  H2  EPW O   H1  H2  EPW 
O   H1  H2  EPW O   H1  H2  EPW O   H1  H2  EPW O   H1  H2  EPW O   H1  H2  EPW 
O   H1  H2  EPW O   H1  H2  EPW O   H1  H2  EPW O   H1  H2  EPW O   H1  H2  EPW 
O   H1  H2  EPW O   H1  H2  EPW O   H1  H2  EPW O   H1  H2  EPW O   H1  H2  EPW 
O   H1  H2  EPW O   H1  H2  EPW O   H1  H2  EPW O   H1  H2  EPW O   H1  H2  EPW 
O   H1  H2  EPW O   H1  H2  EPW O   H1  H2  EPW O   H1  H2  EPW O   H1  H2  EPW 
O   H1  H2  EPW O   H1  H2  EPW O   H1  H2  EPW O   H1  H2  EPW O   H1  H2  EPW 
O   H1  H2  EPW O   H1  H2  EPW O   H1  H2  EPW O   H1  H2  EPW O   H1  H2  EPW 
O   H1  H2  EPW O   H1  H2  EPW O   H1  H2  EPW O   H1  H2  EPW O   H1  H2  EPW 
O   H1  H2  EPW O   H1  H2  EPW O   H1  H2  EPW O   H1  H2  EPW O   H1  H2  EPW 
O   H1  H2  EPW O   H1  H2  EPW O   H1  H2  EPW O   H1  H2  EPW O   H1  H2  EPW 
O   H1  H2  EPW O   H1  H2  EPW O   H1  H2  EPW O   H1  H2  EPW O   H1  H2  EPW 
O   H1  H2  EPW O   H1  H2  EPW O   H1  H2  EPW O   H1  H2  EPW O   H1  H2  EPW 
O   H1  H2  EPW O   H1  H2  EPW O   H1  H2  EPW O   H1  H2  EPW O   H1  H2  EPW 
O   H1  H2  EPW O   H1  H2  EPW O   H1  H2  EPW O   H1  H2  EPW O   H1  H2  EPW 
O   H1  H2  EPW O   H1  H2  EPW O   H1  H2  EPW O   H1  H2  EPW O   H1  H2  EPW 
O   H1  H2  EPW O   H1  H2  EPW O   H1  H2  EPW O   H1  H2  EPW O   H1  H2  EPW 
O   H1  H2  EPW O   H1  H2  EPW O   H1  H2  EPW O   H1  H2  EPW O   H1  H2  EPW 
O   H1  H2  EPW O   H1  H2  EPW O   H1  H2  EPW O   H1  H2  EPW O   H1  H2  EPW 
O   H1  H2  EPW O   H1  H2  EPW O   H1  H2  EPW O   H1  H2  EPW O   H1  H2  EPW 
O   H1  H2  EPW O   H1  H2  EPW O   H1  H2  EPW O   H1  H2  EPW O   H1  H2  EPW 
O   H1  H2  EPW O   H1  H2  EPW O   H1  H2  EPW O   H1  H2  EPW O   H1  H2  EPW 
O   H1  H2  EPW O   H1  H2  EPW O   H1  H2  EPW O   H1  H2  EPW O   H1  H2  EPW 
O   H1  H2  EPW O   H1  H2  EPW O   H1  H2  EPW O   H1  H2  EPW O   H1  H2  EPW 
O   H1  H2  EPW O   H1  H2  EPW O   H1  H2  EPW O   H1  H2  EPW O   H1  H2  EPW 
O   H1  H2  EPW O   H1  H2  EPW O   H1  H2  EPW O   H1  H2  EPW O   H1  H2  EPW 
O   H1  H2  EPW O   H1  H2  EPW O   H1  H2  EPW O   H1  H2  EPW O   H1  H2  EPW 
O   H1  H2  EPW O   H1  H2  EPW O   H1  H2  EPW O   H1  H2  EPW O   H1  H2  EPW 
O   H1  H2  EPW O   H1  H2  EPW O   H1  H2  EPW O   H1  H2  EPW O   H1  H2  EPW 
O   H1  H2  EPW O   H1  H2  EPW O   H1  H2  EPW O   H1  H2  EPW O   H1  H2  EPW 
O   H1  H2  EPW O   H1  H2  EPW O   H1  H2  EPW O   H1  H2  EPW O   H1  H2  EPW 
O   H1  H2  EPW O   H1  H2  EPW O   H1  H2  EPW O   H1  H2  EPW O   H1  H2  EPW 
O   H1  H2  EPW O   H1  H2  EPW O   H1  H2  EPW O   H1  H2  EPW O   H1  H2  EPW 
O   H1  H2  EPW O   H1  H2  EPW O   H1  H2  EPW O   H1  H2  EPW O   H1  H2  EPW 
O   H1  H2  EPW O   H1  H2  EPW O   H1  H2  EPW O   H1  H2  EPW O   H1  H2  EPW 
O   H1  H2  EPW O   H1  H2  EPW O   H1  H2  EPW O   H1  H2  EPW O   H1  H2  EPW 
O   H1  H2  EPW O   H1  H2  EPW O   H1  H2  EPW O   H1  H2  EPW O   H1  H2  EPW 
O   H1  H2  EPW O   H1  H2  EPW O   H1  H2  EPW O   H1  H2  EPW O   H1  H2  EPW 
O   H1  H2  EPW O   H1  H2  EPW O   H1  H2  EPW O   H1  H2  EPW O   H1  H2  EPW 
O   H1  H2  EPW O   H1  H2  EPW O   H1  H2  EPW O   H1  H2  EPW O   H1  H2  EPW 
O   H1  H2  EPW O   H1  H2  EPW O   H1  H2  EPW O   H1  H2  EPW O   H1  H2  EPW 
O   H1  H2  EPW O   H1  H2  EPW O   H1  H2  EPW O   H1  H2  EPW O   H1  H2  EPW 
O   H1  H2  EPW O   H1  H2  EPW O   H1  H2  EPW O   H1  H2  EPW O   H1  H2  EPW 
O   H1  H2  EPW O   H1  H2  EPW O   H1  H2  EPW O   H1  H2  EPW O   H1  H2  EPW 
O   H1  H2  EPW O   H1  H2  EPW O   H1  H2  EPW O   H1  H2  EPW O   H1  H2  EPW 
O   H1  H2  EPW O   H1  H2  EPW O   H1  H2  EPW O   H1  H2  EPW O   H1  H2  EPW 
O   H1  H2  EPW O   H1  H2  EPW O   H1  H2  EPW O   H1  H2  EPW O   H1  H2  EPW 
O   H1  H2  EPW O   H1  H2  EPW O   H1  H2  EPW O   H1  H2  EPW O   H1  H2  EPW 
O   H1  H2  EPW O   H1  H2  EPW O   H1  H2  EPW O   H1  H2  EPW O   H1  H2  EPW 
O   H1  H2  EPW O   H1  H2  EPW O   H1  H2  EPW O   H1  H2  EPW O   H1  H2  EPW 
O   H1  H2  EPW O   H1  H2  EPW O   H1  H2  EPW O   H1  H2  EPW O   H1  H2  EPW 
O   H1  H2  EPW O   H1  H2  EPW O   H1  H2  EPW O   H1  H2  EPW O   H1  H2  EPW 
O   H1  H2  EPW O   H1  H2  EPW O   H1  H2  EPW O   H1  H2  EPW O   H1  H2  EPW 
O   H1  H2  EPW O   H1  H2  EPW O   H1  H2  EPW O   H1  H2  EPW O   H1  H2  EPW 
O   H1  H2  EPW O   H1  H2  EPW O   H1  H2  EPW O   H1  H2  EPW O   H1  H2  EPW 
O   H1  H2  EPW O   H1  H2  EPW O   H1  H2  EPW O   H1  H2  EPW O   H1  H2  EPW 
O   H1  H2  EPW O   H1  H2  EPW O   H1  H2  EPW O   H1  H2  EPW O   H1  H2  EPW 
O   H1  H2  EPW O   H1  H2  EPW O   H1  H2  EPW O   H1  H2  EPW O   H1  H2  EPW 
O   H1  H2  EPW O   H1  H2  EPW O   H1  H2  EPW O   H1  H2  EPW O   H1  H2  EPW 
O   H1  H2  EPW O   H1  H2  EPW O   H1  H2  EPW O   H1  H2  EPW O   H1  H2  EPW 
O   H1  H2  EPW O   H1  H2  EPW O   H1  H2  EPW O   H1  H2  EPW O   H1  H2  EPW 
O   H1  H2  EPW O   H1  H2  EPW O   H1  H2  EPW O   H1  H2  EPW O   H1  H2  EPW 
O   H1  H2  EPW O   H1  H2  EPW O   H1  H2  EPW O   H1  H2  EPW O   H1  H2  EPW 
O   H1  H2  EPW O   H1  H2  EPW O   H1  H2  EPW O   H1  H2  EPW O   H1  H2  EPW 
O   H1  H2  EPW O   H1  H2  EPW O   H1  H2  EPW O   H1  H2  EPW O   H1  H2  EPW 
O   H1  H2  EPW O   H1  H2  EPW O   H1  H2  EPW O   H1  H2  EPW O   H1  H2  EPW 
O   H1  H2  EPW O   H1  H2  EPW O   H1  H2  EPW O   H1  H2  EPW O   H1  H2  EPW 
O   H1  H2  EPW O   H1  H2  EPW O   H1  H2  EPW O   H1  H2  EPW O   H1  H2  EPW 
O   H1  H2  EPW O   H1  H2  EPW O   H1  H2  EPW O   H1  H2  EPW O   H1  H2  EPW 
O   H1  H2  EPW O   H1  H2  EPW O   H1  H2  EPW O   H1  H2  EPW O   H1  H2  EPW 
O   H1  H2  EPW O   H1  H2  EPW O   H1  H2  EPW O   H1  H2  EPW O   H1  H2  EPW 
O   H1  H2  EPW O   H1  H2  EPW O   H1  H2  EPW O   H1  H2  EPW O   H1  H2  EPW 
O   H1  H2  EPW O   H1  H2  EPW O   H1  H2  EPW O   H1  H2  EPW O   H1  H2  EPW 
O   H1  H2  EPW O   H1  H2  EPW O   H1  H2  EPW O   H1  H2  EPW O   H1  H2  EPW 
O   H1  H2  EPW O   H1  H2  EPW O   H1  H2  EPW O   H1  H2  EPW O   H1  H2  EPW 
O   H1  H2  EPW O   H1  H2  EPW O   H1  H2  EPW O   H1  H2  EPW O   H1  H2  EPW 
O   H1  H2  EPW O   H1  H2  EPW O   H1  H2  EPW O   H1  H2  EPW O   H1  H2  EPW 
O   H1  H2  EPW O   H1  H2  EPW O   H1  H2  EPW O   H1  H2  EPW O   H1  H2  EPW 
O   H1  H2  EPW O   H1  H2  EPW O   H1  H2  EPW O   H1  H2  EPW O   H1  H2  EPW 
O   H1  H2  EPW O   H1  H2  EPW O   H1  H2  EPW O   H1  H2  EPW O   H1  H2  EPW 
O   H1  H2  EPW O   H1  H2  EPW O   H1  H2  EPW O   H1  H2  EPW O   H1  H2  EPW 
O   H1  H2  EPW O   H1  H2  EPW O   H1  H2  EPW O   H1  H2  EPW O   H1  H2  EPW 
O   H1  H2  EPW O   H1  H2  EPW O   H1  H2  EPW O   H1  H2  EPW O   H1  H2  EPW 
O   H1  H2  EPW O   H1  H2  EPW O   H1  H2  EPW O   H1  H2  EPW O   H1  H2  EPW 
O   H1  H2  EPW O   H1  H2  EPW O   H1  H2  EPW O   H1  H2  EPW O   H1  H2  EPW 
O   H1  H2  EPW O   H1  H2  EPW O   H1  H2  EPW O   H1  H2  EPW O   H1  H2  EPW 
O   H1  H2  EPW O   H1  H2  EPW O   H1  H2  EPW O   H1  H2  EPW O   H1  H2  EPW 
O   H1  H2  EPW O   H1  H2  EPW O   H1  H2  EPW O   H1  H2  EPW O   H1  H2  EPW 
O   H1  H2  EPW O   H1  H2  EPW O   H1  H2  EPW O   H1  H2  EPW O   H1  H2  EPW 
O   H1  H2  EPW O   H1  H2  EPW O   H1  H2  EPW O   H1  H2  EPW O   H1  H2  EPW 
O   H1  H2  EPW O   H1  H2  EPW O   H1  H2  EPW O   H1  H2  EPW O   H1  H2  EPW 
O   H1  H2  EPW O   H1  H2  EPW O   H1  H2  EPW O   H1  H2  EPW O   H1  H2  EPW 
O   H1  H2  EPW O   H1  H2  EPW O   H1  H2  EPW O   H1  H2  EPW O   H1  H2  EPW 
O   H1  H2  EPW O   H1  H2  EPW O   H1  H2  EPW O   H1  H2  EPW O   H1  H2  EPW 
O   H1  H2  EPW O   H1  H2  EPW O   H1  H2  EPW O   H1  H2  EPW O   H1  H2  EPW 
O   H1  H2  EPW O   H1  H2  EPW O   H1  H2  EPW O   H1  H2  EPW O   H1  H2  EPW 
O   H1  H2  EPW O   H1  H2  EPW O   H1  H2  EPW O   H1  H2  EPW O   H1  H2  EPW 
O   H1  H2  EPW O   H1  H2  EPW O   H1  H2  EPW O   H1  H2  EPW O   H1  H2  EPW 
O   H1  H2  EPW O   H1  H2  EPW O   H1  H2  EPW O   H1  H2  EPW O   H1  H2  EPW 
O   H1  H2  EPW O   H1  H2  EPW O   H1  H2  EPW O   H1  H2  EPW O   H1  H2  EPW 
O   H1  H2  EPW O   H1  H2  EPW O   H1  H2  EPW O   H1  H2  EPW O   H1  H2  EPW 
O   H1  H2  EPW O   H1  H2  EPW O   H1  H2  EPW O   H1  H2  EPW O   H1  H2  EPW 
O   H1  H2  EPW O   H1  H2  EPW O   H1  H2  EPW O   H1  H2  EPW O   H1  H2  EPW 
O   H1  H2  EPW O   H1  H2  EPW O   H1  H2  EPW O   H1  H2  EPW O   H1  H2  EPW 
O   H1  H2  EPW O   H1  H2  EPW O   H1  H2  EPW O   H1  H2  EPW O   H1  H2  EPW 
O   H1  H2  EPW O   H1  H2  EPW O   H1  H2  EPW O   H1  H2  EPW O   H1  H2  EPW 
O   H1  H2  EPW O   H1  H2  EPW O   H1  H2  EPW O   H1  H2  EPW O   H1  H2  EPW 
O   H1  H2  EPW O   H1  H2  EPW O   H1  H2  EPW O   H1  H2  EPW O   H1  H2  EPW 
O   H1  H2  EPW O   H1  H2  EPW O   H1  H2  EPW O   H1  H2  EPW O   H1  H2  EPW 
O   H1  H2  EPW O   H1  H2  EPW O   H1  H2  EPW O   H1  H2  EPW O   H1  H2  EPW 
O   H1  H2  EPW O   H1  H2  EPW O   H1  H2  EPW O   H1  H2  EPW O   H1  H2  EPW 
O   H1  H2  EPW O   H1  H2  EPW O   H1  H2  EPW O   H1  H2  EPW O   H1  H2  EPW 
O   H1  H2  EPW O   H1  H2  EPW O   H1  H2  EPW O   H1  H2  EPW O   H1  H2  EPW 
O   H1  H2  EPW O   H1  H2  EPW O   H1  H2  EPW O   H1  H2  EPW O   H1  H2  EPW 
O   H1  H2  EPW O   H1  H2  EPW O   H1  H2  EPW O   H1  H2  EPW O   H1  H2  EPW 
O   H1  H2  EPW O   H1  H2  EPW O   H1  H2  EPW O   H1  H2  EPW O   H1  H2  EPW 
O   H1  H2  EPW O   H1  H2  EPW O   H1  H2  EPW O   H1  H2  EPW O   H1  H2  EPW 
O   H1  H2  EPW O   H1  H2  EPW O   H1  H2  EPW O   H1  H2  EPW O   H1  H2  EPW 
O   H1  H2  EPW O   H1  H2  EPW O   H1  H2  EPW O   H1  H2  EPW O   H1  H2  EPW 
O   H1  H2  EPW O   H1  H2  EPW O   H1  H2  EPW O   H1  H2  EPW O   H1  H2  EPW 
O   H1  H2  EPW O   H1  H2  EPW O   H1  H2  EPW O   H1  H2  EPW O   H1  H2  EPW 
O   H1  H2  EPW O   H1  H2  EPW O   H1  H2  EPW O   H1  H2  EPW O   H1  H2  EPW 
O   H1  H2  EPW O   H1  H2  EPW O   H1  H2  EPW O   H1  H2  EPW O   H1  H2  EPW 
O   H1  H2  EPW O   H1  H2  EPW O   H1  H2  EPW O   H1  H2  EPW O   H1  H2  EPW 
O   H1  H2  EPW O   H1  H2  EPW O   H1  H2  EPW O   H1  H2  EPW O   H1  H2  EPW 
O   H1  H2  EPW O   H1  H2  EPW O   H1  H2  EPW O   H1  H2  EPW O   H1  H2  EPW 
O   H1  H2  EPW O   H1  H2  EPW O   H1  H2  EPW O   H1  H2  EPW O   H1  H2  EPW 
O   H1  H2  EPW O   H1  H2  EPW O   H1  H2  EPW O   H1  H2  EPW O   H1  H2  EPW 
O   H1  H2  EPW O   H1  H2  EPW O   H1  H2  EPW O   H1  H2  EPW O   H1  H2  EPW 
O   H1  H2  EPW O   H1  H2  EPW O   H1  H2  EPW O   H1  H2  EPW O   H1  H2  EPW 
O   H1  H2  EPW O   H1  H2  EPW O   H1  H2  EPW O   H1  H2  EPW O   H1  H2  EPW 
O   H1  H2  EPW O   H1  H2  EPW O   H1  H2  EPW O   H1  H2  EPW O   H1  H2  EPW 
O   H1  H2  EPW O   H1  H2  EPW O   H1  H2  EPW O   H1  H2  EPW O   H1  H2  EPW 
O   H1  H2  EPW O   H1  H2  EPW O   H1  H2  EPW O   H1  H2  EPW O   H1  H2  EPW 
O   H1  H2  EPW O   H1  H2  EPW O   H1  H2  EPW O   H1  H2  EPW O   H1  H2  EPW 
O   H1  H2  EPW O   H1  H2  EPW O   H1  H2  EPW O   H1  H2  EPW O   H1  H2  EPW 
O   H1  H2  EPW O   H1  H2  EPW O   H1  H2  EPW O   H1  H2  EPW O   H1  H2  EPW 
O   H1  H2  EPW O   H1  H2  EPW O   H1  H2  EPW O   H1  H2  EPW O   H1  H2  EPW 
O   H1  H2  EPW O   H1  H2  EPW O   H1  H2  EPW O   H1  H2  EPW O   H1  H2  EPW 
O   H1  H2  EPW O   H1  H2  EPW O   H1  H2  EPW O   H1  H2  EPW O   H1  H2  EPW 
O   H1  H2  EPW O   H1  H2  EPW O   H1  H2  EPW O   H1  H2  EPW O   H1  H2  EPW 
O   H1  H2  EPW O   H1  H2  EPW O   H1  H2  EPW O   H1  H2  EPW O   H1  H2  EPW 
O   H1  H2  EPW O   H1  H2  EPW O   H1  H2  EPW O   H1  H2  EPW O   H1  H2  EPW 
O   H1  H2  EPW O   H1  H2  EPW O   H1  H2  EPW O   H1  H2  EPW O   H1  H2  EPW 
O   H1  H2  EPW O   H1  H2  EPW O   H1  H2  EPW O   H1  H2  EPW O   H1  H2  EPW 
O   H1  H2  EPW O   H1  H2  EPW O   H1  H2  EPW O   H1  H2  EPW O   H1  H2  EPW 
O   H1  H2  EPW O   H1  H2  EPW O   H1  H2  EPW O   H1  H2  EPW O   H1  H2  EPW 
O   H1  H2  EPW O   H1  H2  EPW O   H1  H2  EPW O   H1  H2  EPW O   H1  H2  EPW 
O   H1  H2  EPW O   H1  H2  EPW O   H1  H2  EPW O   H1  H2  EPW O   H1  H2  EPW 
O   H1  H2  EPW O   H1  H2  EPW O   H1  H2  EPW O   H1  H2  EPW O   H1  H2  EPW 
O   H1  H2  EPW O   H1  H2  EPW O   H1  H2  EPW O   H1  H2  EPW O   H1  H2  EPW 
O   H1  H2  EPW O   H1  H2  EPW O   H1  H2  EPW O   H1  H2  EPW O   H1  H2  EPW 
O   H1  H2  EPW O   H1  H2  EPW O   H1  H2  EPW O   H1  H2  EPW O   H1  H2  EPW 
O   H1  H2  EPW O   H1  H2  EPW O   H1  H2  EPW O   H1  H2  EPW O   H1  H2  EPW 
O   H1  H2  EPW O   H1  H2  EPW O   H1  H2  EPW O   H1  H2  EPW O   H1  H2  EPW 
O   H1  H2  EPW O   H1  H2  EPW O   H1  H2  EPW O   H1  H2  EPW O   H1  H2  EPW 
O   H1  H2  EPW O   H1  H2  EPW O   H1  H2  EPW O   H1  H2  EPW O   H1  H2  EPW 
O   H1  H2  EPW O   H1  H2  EPW O   H1  H2  EPW O   H1  H2  EPW O   H1  H2  EPW 
O   H1  H2  EPW O   H1  H2  EPW O   H1  H2  EPW O   H1  H2  EPW O   H1  H2  EPW 
O   H1  H2  EPW O   H1  H2  EPW O   H1  H2  EPW O   H1  H2  EPW O   H1  H2  EPW 
O   H1  H2  EPW O   H1  H2  EPW O   H1  H2  EPW O   H1  H2  EPW O   H1  H2  EPW 
O   H1  H2  EPW O   H1  H2  EPW O   H1  H2  EPW O   H1  H2  EPW O   H1  H2  EPW 
O   H1  H2  EPW O   H1  H2  EPW O   H1  H2  EPW O   H1  H2  EPW O   H1  H2  EPW 
O   H1  H2  EPW O   H1  H2  EPW O   H1  H2  EPW O   H1  H2  EPW O   H1  H2  EPW 
O   H1  H2  EPW O   H1  H2  EPW O   H1  H2  EPW O   H1  H2  EPW O   H1  H2  EPW 
O   H1  H2  EPW O   H1  H2  EPW O   H1  H2  EPW O   H1  H2  EPW O   H1  H2  EPW 
O   H1  H2  EPW O   H1  H2  EPW O   H1  H2  EPW O   H1  H2  EPW O   H1  H2  EPW 
O   H1  H2  EPW O   H1  H2  EPW O   H1  H2  EPW O   H1  H2  EPW O   H1  H2  EPW 
O   H1  H2  EPW O   H1  H2  EPW O   H1  H2  EPW O   H1  H2  EPW O   H1  H2  EPW 
O   H1  H2  EPW O   H1  H2  EPW O   H1  H2  EPW O   H1  H2  EPW O   H1  H2  EPW 
O   H1  H2  EPW O   H1  H2  EPW O   H1  H2  EPW O   H1  H2  EPW O   H1  H2  EPW 
O   H1  H2  EPW O   H1  H2  EPW O   H1  H2  EPW O   H1  H2  EPW O   H1  H2  EPW 
O   H1  H2  EPW O   H1  H2  EPW O   H1  H2  EPW O   H1  H2  EPW O   H1  H2  EPW 
O   H1  H2  EPW O   H1  H2  EPW O   H1  H2  EPW O   H1  H2  EPW O   H1  H2  EPW 
O   H1  H2  EPW O   H1  H2  EPW O   H1  H2  EPW O   H1  H2  EPW O   H1  H2  EPW 
O   H1  H2  EPW O   H1  H2  EPW O   H1  H2  EPW O   H1  H2  EPW O   H1  H2  EPW 
O   H1  H2  EPW O   H1  H2  EPW O   H1  H2  EPW O   H1  H2  EPW O   H1  H2  EPW 
O   H1  H2  EPW O   H1  H2  EPW O   H1  H2  EPW O   H1  H2  EPW O   H1  H2  EPW 
O   H1  H2  EPW O   H1  H2  EPW O   H1  H2  EPW O   H1  H2  EPW O   H1  H2  EPW 
O   H1  H2  EPW O   H1  H2  EPW O   H1  H2  EPW O   H1  H2  EPW O   H1  H2  EPW 
O   H1  H2  EPW O   H1  H2  EPW O   H1  H2  EPW O   H1  H2  EPW O   H1  H2  EPW 
O   H1  H2  EPW O   H1  H2  EPW O   H1  H2  EPW O   H1  H2  EPW O   H1  H2  EPW 
O   H1  H2  EPW O   H1  H2  EPW O   H1  H2  EPW O   H1  H2  EPW O   H1  H2  EPW 
O   H1  H2  EPW O   H1  H2  EPW O   H1  H2  EPW O   H1  H2  EPW O   H1  H2  EPW 
O   H1  H2  EPW O   H1  H2  EPW O   H1  H2  EPW O   H1  H2  EPW O   H1  H2  EPW 
O   H1  H2  EPW O   H1  H2  EPW O   H1  H2  EPW O   H1  H2  EPW O   H1  H2  EPW 
O   H1  H2  EPW O   H1  H2  EPW O   H1  H2  EPW O   H1  H2  EPW O   H1  H2  EPW 
O   H1  H2  EPW O   H1  H2  EPW O   H1  H2  EPW O   H1  H2  EPW O   H1  H2  EPW 
O   H1  H2  EPW O   H1  H2  EPW O   H1  H2  EPW O   H1  H2  EPW O   H1  H2  EPW 
O   H1  H2  EPW O   H1  H2  EPW O   H1  H2  EPW O   H1  H2  EPW O   H1  H2  EPW 
O   H1  H2  EPW O   H1  H2  EPW O   H1  H2  EPW O   H1  H2  EPW O   H1  H2  EPW 
O   H1  H2  EPW O   H1  H2  EPW O   H1  H2  EPW O   H1  H2  EPW O   H1  H2  EPW 
O   H1  H2  EPW O   H1  H2  EPW O   H1  H2  EPW O   H1  H2  EPW O   H1  H2  EPW 
O   H1  H2  EPW O   H1  H2  EPW O   H1  H2  EPW O   H1  H2  EPW O   H1  H2  EPW 
O   H1  H2  EPW O   H1  H2  EPW O   H1  H2  EPW O   H1  H2  EPW O   H1  H2  EPW 
O   H1  H2  EPW O   H1  H2  EPW O   H1  H2  EPW O   H1  H2  EPW O   H1  H2  EPW 
O   H1  H2  EPW O   H1  H2  EPW O   H1  H2  EPW O   H1  H2  EPW O   H1  H2  EPW 
O   H1  H2  EPW O   H1  H2  EPW O   H1  H2  EPW O   H1  H2  EPW O   H1  H2  EPW 
O   H1  H2  EPW O   H1  H2  EPW O   H1  H2  EPW O   H1  H2  EPW O   H1  H2  EPW 
O   H1  H2  EPW O   H1  H2  EPW O   H1  H2  EPW O   H1  H2  EPW O   H1  H2  EPW 
O   H1  H2  EPW O   H1  H2  EPW O   H1  H2  EPW O   H1  H2  EPW O   H1  H2  EPW 
O   H1  H2  EPW O   H1  H2  EPW O   H1  H2  EPW O   H1  H2  EPW O   H1  H2  EPW 
O   H1  H2  EPW O   H1  H2  EPW O   H1  H2  EPW O   H1  H2  EPW O   H1  H2  EPW 
O   H1  H2  EPW O   H1  H2  EPW O   H1  H2  EPW O   H1  H2  EPW O   H1  H2  EPW 
O   H1  H2  EPW O   H1  H2  EPW O   H1  H2  EPW O   H1  H2  EPW O   H1  H2  EPW 
O   H1  H2  EPW O   H1  H2  EPW O   H1  H2  EPW O   H1  H2  EPW O   H1  H2  EPW 
O   H1  H2  EPW O   H1  H2  EPW O   H1  H2  EPW O   H1  H2  EPW O   H1  H2  EPW 
O   H1  H2  EPW O   H1  H2  EPW O   H1  H2  EPW O   H1  H2  EPW O   H1  H2  EPW 
O   H1  H2  EPW O   H1  H2  EPW O   H1  H2  EPW O   H1  H2  EPW O   H1  H2  EPW 
O   H1  H2  EPW O   H1  H2  EPW O   H1  H2  EPW O   H1  H2  EPW O   H1  H2  EPW 
O   H1  H2  EPW O   H1  H2  EPW O   H1  H2  EPW O   H1  H2  EPW O   H1  H2  EPW 
O   H1  H2  EPW O   H1  H2  EPW O   H1  H2  EPW O   H1  H2  EPW O   H1  H2  EPW 
O   H1  H2  EPW O   H1  H2  EPW O   H1  H2  EPW O   H1  H2  EPW O   H1  H2  EPW 
O   H1  H2  EPW O   H1  H2  EPW O   H1  H2  EPW O   H1  H2  EPW O   H1  H2  EPW 
O   H1  H2  EPW O   H1  H2  EPW O   H1  H2  EPW O   H1  H2  EPW O   H1  H2  EPW 
O   H1  H2  EPW O   H1  H2  EPW O   H1  H2  EPW O   H1  H2  EPW O   H1  H2  EPW 
O   H1  H2  EPW O   H1  H2  EPW O   H1  H2  EPW O   H1  H2  EPW O   H1  H2  EPW 
O   H1  H2  EPW O   H1  H2  EPW O   H1  H2  EPW O   H1  H2  EPW O   H1  H2  EPW 
O   H1  H2  EPW O   H1  H2  EPW O   H1  H2  EPW O   H1  H2  EPW O   H1  H2  EPW 
O   H1  H2  EPW O   H1  H2  EPW O   H1  H2  EPW O   H1  H2  EPW O   H1  H2  EPW 
O   H1  H2  EPW O   H1  H2  EPW O   H1  H2  EPW O   H1  H2  EPW O   H1  H2  EPW 
O   H1  H2  EPW O   H1  H2  EPW O   H1  H2  EPW O   H1  H2  EPW O   H1  H2  EPW 
O   H1  H2  EPW O   H1  H2  EPW O   H1  H2  EPW O   H1  H2  EPW O   H1  H2  EPW 
O   H1  H2  EPW O   H1  H2  EPW O   H1  H2  EPW O   H1  H2  EPW O   H1  H2  EPW 
O   H1  H2  EPW O   H1  H2  EPW O   H1  H2  EPW O   H1  H2  EPW O   H1  H2  EPW 
O   H1  H2  EPW O   H1  H2  EPW O   H1  H2  EPW O   H1  H2  EPW O   H1  H2  EPW 
O   H1  H2  EPW O   H1  H2  EPW O   H1  H2  EPW O   H1  H2  EPW O   H1  H2  EPW 
O   H1  H2  EPW O   H1  H2  EPW O   H1  H2  EPW O   H1  H2  EPW O   H1  H2  EPW 
O   H1  H2  EPW O   H1  H2  EPW O   H1  H2  EPW O   H1  H2  EPW O   H1  H2  EPW 
O   H1  H2  EPW O   H1  H2  EPW O   H1  H2  EPW O   H1  H2  EPW O   H1  H2  EPW 
O   H1  H2  EPW O   H1  H2  EPW O   H1  H2  EPW O   H1  H2  EPW O   H1  H2  EPW 
O   H1  H2  EPW O   H1  H2  EPW O   H1  H2  EPW O   H1  H2  EPW O   H1  H2  EPW 
O   H1  H2  EPW O   H1  H2  EPW O   H1  H2  EPW O   H1  H2  EPW O   H1  H2  EPW 
O   H1  H2  EPW O   H1  H2  EPW O   H1  H2  EPW O   H1  H2  EPW O   H1  H2  EPW 
O   H1  H2  EPW O   H1  H2  EPW O   H1  H2  EPW O   H1  H2  EPW O   H1  H2  EPW 
O   H1  H2  EPW O   H1  H2  EPW O   H1  H2  EPW O   H1  H2  EPW O   H1  H2  EPW 
O   H1  H2  EPW O   H1  H2  EPW O   H1  H2  EPW O   H1  H2  EPW O   H1  H2  EPW 
O   H1  H2  EPW O   H1  H2  EPW O   H1  H2  EPW O   H1  H2  EPW O   H1  H2  EPW 
O   H1  H2  EPW O   H1  H2  EPW O   H1  H2  EPW O   H1  H2  EPW O   H1  H2  EPW 
O   H1  H2  EPW O   H1  H2  EPW O   H1  H2  EPW O   H1  H2  EPW O   H1  H2  EPW 
O   H1  H2  EPW O   H1  H2  EPW O   H1  H2  EPW O   H1  H2  EPW O   H1  H2  EPW 
O   H1  H2  EPW O   H1  H2  EPW O   H1  H2  EPW O   H1  H2  EPW O   H1  H2  EPW 
O   H1  H2  EPW O   H1  H2  EPW O   H1  H2  EPW O   H1  H2  EPW O   H1  H2  EPW 
O   H1  H2  EPW O   H1  H2  EPW O   H1  H2  EPW O   H1  H2  EPW O   H1  H2  EPW 
O   H1  H2  EPW O   H1  H2  EPW O   H1  H2  EPW O   H1  H2  EPW O   H1  H2  EPW 
O   H1  H2  EPW O   H1  H2  EPW O   H1  H2  EPW O   H1  H2  EPW O   H1  H2  EPW 
O   H1  H2  EPW O   H1  H2  EPW O   H1  H2  EPW O   H1  H2  EPW O   H1  H2  EPW 
O   H1  H2  EPW O   H1  H2  EPW O   H1  H2  EPW O   H1  H2  EPW O   H1  H2  EPW 
O   H1  H2  EPW O   H1  H2  EPW O   H1  H2  EPW O   H1  H2  EPW O   H1  H2  EPW 
O   H1  H2  EPW O   H1  H2  EPW O   H1  H2  EPW O   H1  H2  EPW O   H1  H2  EPW 
O   H1  H2  EPW O   H1  H2  EPW O   H1  H2  EPW O   H1  H2  EPW O   H1  H2  EPW 
O   H1  H2  EPW O   H1  H2  EPW O   H1  H2  EPW O   H1  H2  EPW O   H1  H2  EPW 
O   H1  H2  EPW O   H1  H2  EPW O   H1  H2  EPW O   H1  H2  EPW O   H1  H2  EPW 
O   H1  H2  EPW O   H1  H2  EPW O   H1  H2  EPW O   H1  H2  EPW O   H1  H2  EPW 
O   H1  H2  EPW O   H1  H2  EPW O   H1  H2  EPW O   H1  H2  EPW O   H1  H2  EPW 
O   H1  H2  EPW O   H1  H2  EPW O   H1  H2  EPW O   H1  H2  EPW O   H1  H2  EPW 
O   H1  H2  EPW O   H1  H2  EPW O   H1  H2  EPW O   H1  H2  EPW O   H1  H2  EPW 
O   H1  H2  EPW O   H1  H2  EPW O   H1  H2  EPW O   H1  H2  EPW O   H1  H2  EPW 
O   H1  H2  EPW O   H1  H2  EPW O   H1  H2  EPW O   H1  H2  EPW O   H1  H2  EPW 
O   H1  H2  EPW O   H1  H2  EPW O   H1  H2  EPW O   H1  H2  EPW O   H1  H2  EPW 
O   H1  H2  EPW O   H1  H2  EPW O   H1  H2  EPW O   H1  H2  EPW O   H1  H2  EPW 
O   H1  H2  EPW O   H1  H2  EPW O   H1  H2  EPW O   H1  H2  EPW O   H1  H2  EPW 
O   H1  H2  EPW O   H1  H2  EPW O   H1  H2  EPW O   H1  H2  EPW O   H1  H2  EPW 
O   H1  H2  EPW O   H1  H2  EPW O   H1  H2  EPW O   H1  H2  EPW O   H1  H2  EPW 
O   H1  H2  EPW O   H1  H2  EPW O   H1  H2  EPW O   H1  H2  EPW O   H1  H2  EPW 
O   H1  H2  EPW O   H1  H2  EPW O   H1  H2  EPW O   H1  H2  EPW O   H1  H2  EPW 
O   H1  H2  EPW O   H1  H2  EPW O   H1  H2  EPW O   H1  H2  EPW O   H1  H2  EPW 
O   H1  H2  EPW O   H1  H2  EPW O   H1  H2  EPW O   H1  H2  EPW O   H1  H2  EPW 
O   H1  H2  EPW O   H1  H2  EPW O   H1  H2  EPW O   H1  H2  EPW O   H1  H2  EPW 
O   H1  H2  EPW O   H1  H2  EPW O   H1  H2  EPW O   H1  H2  EPW O   H1  H2  EPW 
O   H1  H2  EPW O   H1  H2  EPW O   H1  H2  EPW O   H1  H2  EPW O   H1  H2  EPW 
O   H1  H2  EPW O   H1  H2  EPW O   H1  H2  EPW O   H1  H2  EPW O   H1  H2  EPW 
O   H1  H2  EPW O   H1  H2  EPW O   H1  H2  EPW O   H1  H2  EPW O   H1  H2  EPW 
O   H1  H2  EPW O   H1  H2  EPW O   H1  H2  EPW O   H1  H2  EPW O   H1  H2  EPW 
O   H1  H2  EPW O   H1  H2  EPW O   H1  H2  EPW O   H1  H2  EPW O   H1  H2  EPW 
O   H1  H2  EPW O   H1  H2  EPW O   H1  H2  EPW O   H1  H2  EPW O   H1  H2  EPW 
O   H1  H2  EPW O   H1  H2  EPW O   H1  H2  EPW O   H1  H2  EPW O   H1  H2  EPW 
O   H1  H2  EPW O   H1  H2  EPW O   H1  H2  EPW O   H1  H2  EPW O   H1  H2  EPW 
O   H1  H2  EPW O   H1  H2  EPW O   H1  H2  EPW O   H1  H2  EPW O   H1  H2  EPW 
O   H1  H2  EPW O   H1  H2  EPW O   H1  H2  EPW O   H1  H2  EPW O   H1  H2  EPW 
O   H1  H2  EPW O   H1  H2  EPW O   H1  H2  EPW O   H1  H2  EPW O   H1  H2  EPW 
O   H1  H2  EPW O   H1  H2  EPW O   H1  H2  EPW O   H1  H2  EPW O   H1  H2  EPW 
O   H1  H2  EPW O   H1  H2  EPW O   H1  H2  EPW O   H1  H2  EPW O   H1  H2  EPW 
O   H1  H2  EPW O   H1  H2  EPW O   H1  H2  EPW O   H1  H2  EPW O   H1  H2  EPW 
O   H1  H2  EPW O   H1  H2  EPW O   H1  H2  EPW O   H1  H2  EPW O   H1  H2  EPW 
O   H1  H2  EPW O   H1  H2  EPW O   H1  H2  EPW O   H1  H2  EPW O   H1  H2  EPW 
O   H1  H2  EPW O   H1  H2  EPW O   H1  H2  EPW O   H1  H2  EPW O   H1  H2  EPW 
O   H1  H2  EPW O   H1  H2  EPW O   H1  H2  EPW O   H1  H2  EPW O   H1  H2  EPW 
O   H1  H2  EPW O   H1  H2  EPW O   H1  H2  EPW O   H1  H2  EPW O   H1  H2  EPW 
O   H1  H2  EPW O   H1  H2  EPW O   H1  H2  EPW O   H1  H2  EPW O   H1  H2  EPW 
O   H1  H2  EPW O   H1  H2  EPW O   H1  H2  EPW O   H1  H2  EPW O   H1  H2  EPW 
O   H1  H2  EPW O   H1  H2  EPW O   H1  H2  EPW O   H1  H2  EPW O   H1  H2  EPW 
O   H1  H2  EPW O   H1  H2  EPW O   H1  H2  EPW O   H1  H2  EPW O   H1  H2  EPW 
O   H1  H2  EPW O   H1  H2  EPW O   H1  H2  EPW O   H1  H2  EPW O   H1  H2  EPW 
O   H1  H2  EPW O   H1  H2  EPW O   H1  H2  EPW O   H1  H2  EPW O   H1  H2  EPW 
O   H1  H2  EPW O   H1  H2  EPW O   H1  H2  EPW O   H1  H2  EPW O   H1  H2  EPW 
O   H1  H2  EPW O   H1  H2  EPW O   H1  H2  EPW O   H1  H2  EPW O   H1  H2  EPW 
O   H1  H2  EPW O   H1  H2  EPW O   H1  H2  EPW O   H1  H2  EPW O   H1  H2  EPW 
O   H1  H2  EPW O   H1  H2  EPW O   H1  H2  EPW O   H1  H2  EPW O   H1  H2  EPW 
O   H1  H2  EPW O   H1  H2  EPW O   H1  H2  EPW O   H1  H2  EPW O   H1  H2  EPW 
O   H1  H2  EPW O   H1  H2  EPW O   H1  H2  EPW O   H1  H2  EPW O   H1  H2  EPW 
O   H1  H2  EPW O   H1  H2  EPW O   H1  H2  EPW O   H1  H2  EPW O   H1  H2  EPW 
O   H1  H2  EPW O   H1  H2  EPW O   H1  H2  EPW O   H1  H2  EPW O   H1  H2  EPW 
O   H1  H2  EPW O   H1  H2  EPW O   H1  H2  EPW O   H1  H2  EPW O   H1  H2  EPW 
O   H1  H2  EPW O   H1  H2  EPW O   H1  H2  EPW O   H1  H2  EPW O   H1  H2  EPW 
O   H1  H2  EPW O   H1  H2  EPW O   H1  H2  EPW O   H1  H2  EPW O   H1  H2  EPW 
O   H1  H2  EPW O   H1  H2  EPW O   H1  H2  EPW O   H1  H2  EPW O   H1  H2  EPW 
O   H1  H2  EPW O   H1  H2  EPW O   H1  H2  EPW O   H1  H2  EPW O   H1  H2  EPW 
O   H1  H2  EPW O   H1  H2  EPW O   H1  H2  EPW O   H1  H2  EPW O   H1  H2  EPW 
O   H1  H2  EPW O   H1  H2  EPW O   H1  H2  EPW O   H1  H2  EPW O   H1  H2  EPW 
O   H1  H2  EPW O   H1  H2  EPW O   H1  H2  EPW O   H1  H2  EPW O   H1  H2  EPW 
O   H1  H2  EPW O   H1  H2  EPW O   H1  H2  EPW O   H1  H2  EPW O   H1  H2  EPW 
O   H1  H2  EPW O   H1  H2  EPW O   H1  H2  EPW O   H1  H2  EPW O   H1  H2  EPW 
O   H1  H2  EPW O   H1  H2  EPW O   H1  H2  EPW O   H1  H2  EPW O   H1  H2  EPW 
O   H1  H2  EPW O   H1  H2  EPW O   H1  H2  EPW O   H1  H2  EPW O   H1  H2  EPW 
O   H1  H2  EPW O   H1  H2  EPW O   H1  H2  EPW O   H1  H2  EPW O   H1  H2  EPW 
O   H1  H2  EPW O   H1  H2  EPW O   H1  H2  EPW O   H1  H2  EPW O   H1  H2  EPW 
O   H1  H2  EPW O   H1  H2  EPW O   H1  H2  EPW O   H1  H2  EPW O   H1  H2  EPW 
O   H1  H2  EPW O   H1  H2  EPW O   H1  H2  EPW O   H1  H2  EPW O   H1  H2  EPW 
O   H1  H2  EPW O   H1  H2  EPW O   H1  H2  EPW O   H1  H2  EPW O   H1  H2  EPW 
O   H1  H2  EPW O   H1  H2  EPW O   H1  H2  EPW O   H1  H2  EPW O   H1  H2  EPW 
O   H1  H2  EPW O   H1  H2  EPW O   H1  H2  EPW O   H1  H2  EPW O   H1  H2  EPW 
O   H1  H2  EPW O   H1  H2  EPW O   H1  H2  EPW O   H1  H2  EPW O   H1  H2  EPW 
O   H1  H2  EPW O   H1  H2  EPW O   H1  H2  EPW O   H1  H2  EPW O   H1  H2  EPW 
O   H1  H2  EPW O   H1  H2  EPW O   H1  H2  EPW O   H1  H2  EPW O   H1  H2  EPW 
O   H1  H2  EPW O   H1  H2  EPW O   H1  H2  EPW O   H1  H2  EPW O   H1  H2  EPW 
O   H1  H2  EPW O   H1  H2  EPW O   H1  H2  EPW O   H1  H2  EPW O   H1  H2  EPW 
O   H1  H2  EPW O   H1  H2  EPW O   H1  H2  EPW O   H1  H2  EPW O   H1  H2  EPW 
O   H1  H2  EPW O   H1  H2  EPW O   H1  H2  EPW O   H1  H2  EPW O   H1  H2  EPW 
O   H1  H2  EPW O   H1  H2  EPW O   H1  H2  EPW O   H1  H2  EPW O   H1  H2  EPW 
O   H1  H2  EPW O   H1  H2  EPW O   H1  H2  EPW O   H1  H2  EPW O   H1  H2  EPW 
O   H1  H2  EPW O   H1  H2  EPW O   H1  H2  EPW O   H1  H2  EPW O   H1  H2  EPW 
O   H1  H2  EPW O   H1  H2  EPW O   H1  H2  EPW O   H1  H2  EPW O   H1  H2  EPW 
O   H1  H2  EPW O   H1  H2  EPW O   H1  H2  EPW O   H1  H2  EPW O   H1  H2  EPW 
O   H1  H2  EPW O   H1  H2  EPW O   H1  H2  EPW O   H1  H2  EPW O   H1  H2  EPW 
O   H1  H2  EPW O   H1  H2  EPW O   H1  H2  EPW O   H1  H2  EPW O   H1  H2  EPW 
O   H1  H2  EPW O   H1  H2  EPW O   H1  H2  EPW O   H1  H2  EPW O   H1  H2  EPW 
O   H1  H2  EPW O   H1  H2  EPW O   H1  H2  EPW O   H1  H2  EPW O   H1  H2  EPW 
O   H1  H2  EPW O   H1  H2  EPW O   H1  H2  EPW O   H1  H2  EPW O   H1  H2  EPW 
O   H1  H2  EPW O   H1  H2  EPW O   H1  H2  EPW O   H1  H2  EPW O   H1  H2  EPW 
O   H1  H2  EPW O   H1  H2  EPW O   H1  H2  EPW O   H1  H2  EPW O   H1  H2  EPW 
O   H1  H2  EPW O   H1  H2  EPW O   H1  H2  EPW O   H1  H2  EPW O   H1  H2  EPW 
O   H1  H2  EPW O   H1  H2  EPW O   H1  H2  EPW O   H1  H2  EPW O   H1  H2  EPW 
O   H1  H2  EPW O   H1  H2  EPW O   H1  H2  EPW O   H1  H2  EPW O   H1  H2  EPW 
O   H1  H2  EPW O   H1  H2  EPW O   H1  H2  EPW O   H1  H2  EPW O   H1  H2  EPW 
O   H1  H2  EPW O   H1  H2  EPW O   H1  H2  EPW O   H1  H2  EPW O   H1  H2  EPW 
O   H1  H2  EPW O   H1  H2  EPW O   H1  H2  EPW O   H1  H2  EPW O   H1  H2  EPW 
O   H1  H2  EPW O   H1  H2  EPW O   H1  H2  EPW O   H1  H2  EPW O   H1  H2  EPW 
O   H1  H2  EPW O   H1  H2  EPW O   H1  H2  EPW O   H1  H2  EPW O   H1  H2  EPW 
O   H1  H2  EPW O   H1  H2  EPW O   H1  H2  EPW O   H1  H2  EPW O   H1  H2  EPW 
O   H1  H2  EPW O   H1  H2  EPW O   H1  H2  EPW O   H1  H2  EPW O   H1  H2  EPW 
O   H1  H2  EPW O   H1  H2  EPW O   H1  H2  EPW O   H1  H2  EPW O   H1  H2  EPW 
O   H1  H2  EPW O   H1  H2  EPW O   H1  H2  EPW O   H1  H2  EPW O   H1  H2  EPW 
O   H1  H2  EPW O   H1  H2  EPW O   H1  H2  EPW O   H1  H2  EPW O   H1  H2  EPW 
O   H1  H2  EPW O   H1  H2  EPW O   H1  H2  EPW O   H1  H2  EPW O   H1  H2  EPW 
O   H1  H2  EPW O   H1  H2  EPW O   H1  H2  EPW O   H1  H2  EPW O   H1  H2  EPW 
O   H1  H2  EPW O   H1  H2  EPW O   H1  H2  EPW O   H1  H2  EPW O   H1  H2  EPW 
O   H1  H2  EPW O   H1  H2  EPW O   H1  H2  EPW O   H1  H2  EPW O   H1  H2  EPW 
O   H1  H2  EPW O   H1  H2  EPW O   H1  H2  EPW O   H1  H2  EPW O   H1  H2  EPW 
O   H1  H2  EPW O   H1  H2  EPW O   H1  H2  EPW O   H1  H2  EPW O   H1  H2  EPW 
O   H1  H2  EPW O   H1  H2  EPW O   H1  H2  EPW O   H1  H2  EPW O   H1  H2  EPW 
O   H1  H2  EPW O   H1  H2  EPW O   H1  H2  EPW O   H1  H2  EPW O   H1  H2  EPW 
O   H1  H2  EPW O   H1  H2  EPW O   H1  H2  EPW O   H1  H2  EPW O   H1  H2  EPW 
O   H1  H2  EPW O   H1  H2  EPW O   H1  H2  EPW O   H1  H2  EPW O   H1  H2  EPW 
O   H1  H2  EPW O   H1  H2  EPW O   H1  H2  EPW O   H1  H2  EPW O   H1  H2  EPW 
O   H1  H2  EPW O   H1  H2  EPW O   H1  H2  EPW O   H1  H2  EPW O   H1  H2  EPW 
O   H1  H2  EPW O   H1  H2  EPW O   H1  H2  EPW O   H1  H2  EPW O   H1  H2  EPW 
O   H1  H2  EPW O   H1  H2  EPW O   H1  H2  EPW O   H1  H2  EPW O   H1  H2  EPW 
O   H1  H2  EPW O   H1  H2  EPW O   H1  H2  EPW O   H1  H2  EPW O   H1  H2  EPW 
O   H1  H2  EPW O   H1  H2  EPW O   H1  H2  EPW O   H1  H2  EPW O   H1  H2  EPW 
O   H1  H2  EPW O   H1  H2  EPW O   H1  H2  EPW O   H1  H2  EPW O   H1  H2  EPW 
O   H1  H2  EPW O   H1  H2  EPW O   H1  H2  EPW O   H1  H2  EPW O   H1  H2  EPW 
O   H1  H2  EPW O   H1  H2  EPW O   H1  H2  EPW O   H1  H2  EPW O   H1  H2  EPW 
O   H1  H2  EPW O   H1  H2  EPW O   H1  H2  EPW O   H1  H2  EPW O   H1  H2  EPW 
O   H1  H2  EPW O   H1  H2  EPW O   H1  H2  EPW O   H1  H2  EPW O   H1  H2  EPW 
O   H1  H2  EPW O   H1  H2  EPW O   H1  H2  EPW O   H1  H2  EPW O   H1  H2  EPW 
O   H1  H2  EPW O   H1  H2  EPW O   H1  H2  EPW O   H1  H2  EPW O   H1  H2  EPW 
O   H1  H2  EPW O   H1  H2  EPW O   H1  H2  EPW O   H1  H2  EPW O   H1  H2  EPW 
O   H1  H2  EPW O   H1  H2  EPW O   H1  H2  EPW O   H1  H2  EPW O   H1  H2  EPW 
O   H1  H2  EPW O   H1  H2  EPW O   H1  H2  EPW O   H1  H2  EPW O   H1  H2  EPW 
O   H1  H2  EPW O   H1  H2  EPW O   H1  H2  EPW O   H1  H2  EPW O   H1  H2  EPW 
O   H1  H2  EPW O   H1  H2  EPW O   H1  H2  EPW O   H1  H2  EPW O   H1  H2  EPW 
O   H1  H2  EPW O   H1  H2  EPW O   H1  H2  EPW O   H1  H2  EPW O   H1  H2  EPW 
O   H1  H2  EPW O   H1  H2  EPW O   H1  H2  EPW O   H1  H2  EPW O   H1  H2  EPW 
O   H1  H2  EPW O   H1  H2  EPW O   H1  H2  EPW O   H1  H2  EPW O   H1  H2  EPW 
O   H1  H2  EPW O   H1  H2  EPW O   H1  H2  EPW O   H1  H2  EPW O   H1  H2  EPW 
O   H1  H2  EPW O   H1  H2  EPW O   H1  H2  EPW O   H1  H2  EPW O   H1  H2  EPW 
O   H1  H2  EPW O   H1  H2  EPW O   H1  H2  EPW O   H1  H2  EPW O   H1  H2  EPW 
O   H1  H2  EPW O   H1  H2  EPW O   H1  H2  EPW O   H1  H2  EPW O   H1  H2  EPW 
O   H1  H2  EPW O   H1  H2  EPW O   H1  H2  EPW O   H1  H2  EPW O   H1  H2  EPW 
O   H1  H2  EPW O   H1  H2  EPW O   H1  H2  EPW O   H1  H2  EPW O   H1  H2  EPW 
O   H1  H2  EPW O   H1  H2  EPW O   H1  H2  EPW O   H1  H2  EPW O   H1  H2  EPW 
O   H1  H2  EPW O   H1  H2  EPW O   H1  H2  EPW O   H1  H2  EPW O   H1  H2  EPW 
O   H1  H2  EPW O   H1  H2  EPW O   H1  H2  EPW O   H1  H2  EPW O   H1  H2  EPW 
O   H1  H2  EPW O   H1  H2  EPW O   H1  H2  EPW O   H1  H2  EPW O   H1  H2  EPW 
O   H1  H2  EPW O   H1  H2  EPW O   H1  H2  EPW O   H1  H2  EPW O   H1  H2  EPW 
O   H1  H2  EPW O   H1  H2  EPW O   H1  H2  EPW O   H1  H2  EPW O   H1  H2  EPW 
O   H1  H2  EPW O   H1  H2  EPW O   H1  H2  EPW O   H1  H2  EPW O   H1  H2  EPW 
O   H1  H2  EPW O   H1  H2  EPW O   H1  H2  EPW O   H1  H2  EPW O   H1  H2  EPW 
O   H1  H2  EPW O   H1  H2  EPW O   H1  H2  EPW O   H1  H2  EPW O   H1  H2  EPW 
O   H1  H2  EPW O   H1  H2  EPW O   H1  H2  EPW O   H1  H2  EPW O   H1  H2  EPW 
O   H1  H2  EPW O   H1  H2  EPW O   H1  H2  EPW O   H1  H2  EPW O   H1  H2  EPW 
O   H1  H2  EPW O   H1  H2  EPW O   H1  H2  EPW O   H1  H2  EPW O   H1  H2  EPW 
O   H1  H2  EPW O   H1  H2  EPW O   H1  H2  EPW O   H1  H2  EPW O   H1  H2  EPW 
O   H1  H2  EPW O   H1  H2  EPW O   H1  H2  EPW O   H1  H2  EPW O   H1  H2  EPW 
O   H1  H2  EPW O   H1  H2  EPW O   H1  H2  EPW O   H1  H2  EPW O   H1  H2  EPW 
O   H1  H2  EPW O   H1  H2  EPW O   H1  H2  EPW O   H1  H2  EPW O   H1  H2  EPW 
O   H1  H2  EPW O   H1  H2  EPW O   H1  H2  EPW O   H1  H2  EPW O   H1  H2  EPW 
O   H1  H2  EPW O   H1  H2  EPW O   H1  H2  EPW O   H1  H2  EPW O   H1  H2  EPW 
O   H1  H2  EPW O   H1  H2  EPW O   H1  H2  EPW O   H1  H2  EPW O   H1  H2  EPW 
O   H1  H2  EPW O   H1  H2  EPW O   H1  H2  EPW O   H1  H2  EPW O   H1  H2  EPW 
O   H1  H2  EPW O   H1  H2  EPW O   H1  H2  EPW O   H1  H2  EPW O   H1  H2  EPW 
O   H1  H2  EPW O   H1  H2  EPW O   H1  H2  EPW O   H1  H2  EPW O   H1  H2  EPW 
O   H1  H2  EPW O   H1  H2  EPW O   H1  H2  EPW O   H1  H2  EPW O   H1  H2  EPW 
O   H1  H2  EPW O   H1  H2  EPW O   H1  H2  EPW O   H1  H2  EPW O   H1  H2  EPW 
O   H1  H2  EPW O   H1  H2  EPW O   H1  H2  EPW O   H1  H2  EPW O   H1  H2  EPW 
O   H1  H2  EPW O   H1  H2  EPW O   H1  H2  EPW O   H1  H2  EPW O   H1  H2  EPW 
O   H1  H2  EPW O   H1  H2  EPW O   H1  H2  EPW O   H1  H2  EPW O   H1  H2  EPW 
O   H1  H2  EPW O   H1  H2  EPW O   H1  H2  EPW O   H1  H2  EPW O   H1  H2  EPW 
O   H1  H2  EPW O   H1  H2  EPW O   H1  H2  EPW O   H1  H2  EPW O   H1  H2  EPW 
O   H1  H2  EPW O   H1  H2  EPW O   H1  H2  EPW O   H1  H2  EPW O   H1  H2  EPW 
O   H1  H2  EPW O   H1  H2  EPW O   H1  H2  EPW O   H1  H2  EPW O   H1  H2  EPW 
O   H1  H2  EPW O   H1  H2  EPW O   H1  H2  EPW O   H1  H2  EPW O   H1  H2  EPW 
O   H1  H2  EPW O   H1  H2  EPW O   H1  H2  EPW O   H1  H2  EPW O   H1  H2  EPW 
O   H1  H2  EPW O   H1  H2  EPW O   H1  H2  EPW O   H1  H2  EPW O   H1  H2  EPW 
O   H1  H2  EPW O   H1  H2  EPW O   H1  H2  EPW O   H1  H2  EPW O   H1  H2  EPW 
O   H1  H2  EPW O   H1  H2  EPW O   H1  H2  EPW O   H1  H2  EPW O   H1  H2  EPW 
O   H1  H2  EPW O   H1  H2  EPW O   H1  H2  EPW O   H1  H2  EPW O   H1  H2  EPW 
O   H1  H2  EPW O   H1  H2  EPW O   H1  H2  EPW O   H1  H2  EPW O   H1  H2  EPW 
O   H1  H2  EPW O   H1  H2  EPW O   H1  H2  EPW O   H1  H2  EPW O   H1  H2  EPW 
O   H1  H2  EPW O   H1  H2  EPW O   H1  H2  EPW O   H1  H2  EPW O   H1  H2  EPW 
O   H1  H2  EPW O   H1  H2  EPW O   H1  H2  EPW O   H1  H2  EPW O   H1  H2  EPW 
O   H1  H2  EPW O   H1  H2  EPW O   H1  H2  EPW O   H1  H2  EPW O   H1  H2  EPW 
O   H1  H2  EPW O   H1  H2  EPW O   H1  H2  EPW O   H1  H2  EPW O   H1  H2  EPW 
O   H1  H2  EPW O   H1  H2  EPW O   H1  H2  EPW O   H1  H2  EPW O   H1  H2  EPW 
O   H1  H2  EPW O   H1  H2  EPW O   H1  H2  EPW O   H1  H2  EPW O   H1  H2  EPW 
O   H1  H2  EPW O   H1  H2  EPW O   H1  H2  EPW O   H1  H2  EPW O   H1  H2  EPW 
O   H1  H2  EPW O   H1  H2  EPW O   H1  H2  EPW O   H1  H2  EPW O   H1  H2  EPW 
O   H1  H2  EPW O   H1  H2  EPW O   H1  H2  EPW O   H1  H2  EPW O   H1  H2  EPW 
O   H1  H2  EPW O   H1  H2  EPW O   H1  H2  EPW O   H1  H2  EPW O   H1  H2  EPW 
O   H1  H2  EPW O   H1  H2  EPW O   H1  H2  EPW O   H1  H2  EPW O   H1  H2  EPW 
O   H1  H2  EPW O   H1  H2  EPW O   H1  H2  EPW O   H1  H2  EPW O   H1  H2  EPW 
O   H1  H2  EPW O   H1  H2  EPW O   H1  H2  EPW O   H1  H2  EPW O   H1  H2  EPW 
O   H1  H2  EPW O   H1  H2  EPW O   H1  H2  EPW O   H1  H2  EPW O   H1  H2  EPW 
O   H1  H2  EPW O   H1  H2  EPW O   H1  H2  EPW O   H1  H2  EPW O   H1  H2  EPW 
O   H1  H2  EPW O   H1  H2  EPW O   H1  H2  EPW O   H1  H2  EPW O   H1  H2  EPW 
O   H1  H2  EPW O   H1  H2  EPW O   H1  H2  EPW O   H1  H2  EPW O   H1  H2  EPW 
O   H1  H2  EPW O   H1  H2  EPW O   H1  H2  EPW O   H1  H2  EPW O   H1  H2  EPW 
O   H1  H2  EPW O   H1  H2  EPW O   H1  H2  EPW O   H1  H2  EPW O   H1  H2  EPW 
O   H1  H2  EPW O   H1  H2  EPW O   H1  H2  EPW O   H1  H2  EPW O   H1  H2  EPW 
O   H1  H2  EPW O   H1  H2  EPW O   H1  H2  EPW O   H1  H2  EPW O   H1  H2  EPW 
O   H1  H2  EPW O   H1  H2  EPW O   H1  H2  EPW O   H1  H2  EPW O   H1  H2  EPW 
O   H1  H2  EPW O   H1  H2  EPW O   H1  H2  EPW O   H1  H2  EPW O   H1  H2  EPW 
O   H1  H2  EPW O   H1  H2  EPW O   H1  H2  EPW O   H1  H2  EPW O   H1  H2  EPW 
O   H1  H2  EPW O   H1  H2  EPW O   H1  H2  EPW O   H1  H2  EPW O   H1  H2  EPW 
O   H1  H2  EPW O   H1  H2  EPW O   H1  H2  EPW O   H1  H2  EPW O   H1  H2  EPW 
O   H1  H2  EPW O   H1  H2  EPW O   H1  H2  EPW O   H1  H2  EPW O   H1  H2  EPW 
O   H1  H2  EPW O   H1  H2  EPW O   H1  H2  EPW O   H1  H2  EPW O   H1  H2  EPW 
O   H1  H2  EPW O   H1  H2  EPW O   H1  H2  EPW O   H1  H2  EPW O   H1  H2  EPW 
O   H1  H2  EPW O   H1  H2  EPW O   H1  H2  EPW O   H1  H2  EPW O   H1  H2  EPW 
O   H1  H2  EPW O   H1  H2  EPW O   H1  H2  EPW O   H1  H2  EPW O   H1  H2  EPW 
O   H1  H2  EPW O   H1  H2  EPW O   H1  H2  EPW O   H1  H2  EPW O   H1  H2  EPW 
O   H1  H2  EPW O   H1  H2  EPW O   H1  H2  EPW O   H1  H2  EPW O   H1  H2  EPW 
O   H1  H2  EPW O   H1  H2  EPW O   H1  H2  EPW O   H1  H2  EPW O   H1  H2  EPW 
O   H1  H2  EPW O   H1  H2  EPW O   H1  H2  EPW O   H1  H2  EPW O   H1  H2  EPW 
O   H1  H2  EPW O   H1  H2  EPW O   H1  H2  EPW O   H1  H2  EPW O   H1  H2  EPW 
O   H1  H2  EPW O   H1  H2  EPW O   H1  H2  EPW O   H1  H2  EPW O   H1  H2  EPW 
O   H1  H2  EPW O   H1  H2  EPW O   H1  H2  EPW O   H1  H2  EPW O   H1  H2  EPW 
O   H1  H2  EPW O   H1  H2  EPW O   H1  H2  EPW O   H1  H2  EPW O   H1  H2  EPW 
O   H1  H2  EPW O   H1  H2  EPW O   H1  H2  EPW O   H1  H2  EPW O   H1  H2  EPW 
O   H1  H2  EPW O   H1  H2  EPW O   H1  H2  EPW O   H1  H2  EPW O   H1  H2  EPW 
O   H1  H2  EPW O   H1  H2  EPW O   H1  H2  EPW O   H1  H2  EPW O   H1  H2  EPW 
O   H1  H2  EPW O   H1  H2  EPW O   H1  H2  EPW O   H1  H2  EPW O   H1  H2  EPW 
O   H1  H2  EPW O   H1  H2  EPW O   H1  H2  EPW O   H1  H2  EPW O   H1  H2  EPW 
O   H1  H2  EPW O   H1  H2  EPW O   H1  H2  EPW O   H1  H2  EPW O   H1  H2  EPW 
O   H1  H2  EPW O   H1  H2  EPW O   H1  H2  EPW O   H1  H2  EPW O   H1  H2  EPW 
O   H1  H2  EPW O   H1  H2  EPW O   H1  H2  EPW O   H1  H2  EPW O   H1  H2  EPW 
O   H1  H2  EPW O   H1  H2  EPW O   H1  H2  EPW O   H1  H2  EPW O   H1  H2  EPW 
O   H1  H2  EPW O   H1  H2  EPW O   H1  H2  EPW O   H1  H2  EPW O   H1  H2  EPW 
O   H1  H2  EPW O   H1  H2  EPW O   H1  H2  EPW O   H1  H2  EPW O   H1  H2  EPW 
O   H1  H2  EPW O   H1  H2  EPW O   H1  H2  EPW O   H1  H2  EPW O   H1  H2  EPW 
O   H1  H2  EPW O   H1  H2  EPW O   H1  H2  EPW O   H1  H2  EPW O   H1  H2  EPW 
O   H1  H2  EPW O   H1  H2  EPW O   H1  H2  EPW O   H1  H2  EPW O   H1  H2  EPW 
O   H1  H2  EPW O   H1  H2  EPW O   H1  H2  EPW O   H1  H2  EPW O   H1  H2  EPW 
O   H1  H2  EPW O   H1  H2  EPW O   H1  H2  EPW O   H1  H2  EPW O   H1  H2  EPW 
O   H1  H2  EPW O   H1  H2  EPW O   H1  H2  EPW O   H1  H2  EPW O   H1  H2  EPW 
O   H1  H2  EPW O   H1  H2  EPW O   H1  H2  EPW O   H1  H2  EPW O   H1  H2  EPW 
O   H1  H2  EPW O   H1  H2  EPW O   H1  H2  EPW O   H1  H2  EPW O   H1  H2  EPW 
O   H1  H2  EPW O   H1  H2  EPW O   H1  H2  EPW O   H1  H2  EPW O   H1  H2  EPW 
O   H1  H2  EPW O   H1  H2  EPW O   H1  H2  EPW O   H1  H2  EPW O   H1  H2  EPW 
O   H1  H2  EPW O   H1  H2  EPW O   H1  H2  EPW O   H1  H2  EPW O   H1  H2  EPW 
O   H1  H2  EPW O   H1  H2  EPW O   H1  H2  EPW O   H1  H2  EPW O   H1  H2  EPW 
O   H1  H2  EPW O   H1  H2  EPW O   H1  H2  EPW O   H1  H2  EPW O   H1  H2  EPW 
O   H1  H2  EPW O   H1  H2  EPW O   H1  H2  EPW O   H1  H2  EPW O   H1  H2  EPW 
O   H1  H2  EPW O   H1  H2  EPW O   H1  H2  EPW O   H1  H2  EPW O   H1  H2  EPW 
O   H1  H2  EPW O   H1  H2  EPW O   H1  H2  EPW O   H1  H2  EPW O   H1  H2  EPW 
O   H1  H2  EPW O   H1  H2  EPW O   H1  H2  EPW O   H1  H2  EPW O   H1  H2  EPW 
O   H1  H2  EPW O   H1  H2  EPW O   H1  H2  EPW O   H1  H2  EPW O   H1  H2  EPW 
O   H1  H2  EPW O   H1  H2  EPW O   H1  H2  EPW O   H1  H2  EPW O   H1  H2  EPW 
O   H1  H2  EPW O   H1  H2  EPW O   H1  H2  EPW O   H1  H2  EPW O   H1  H2  EPW 
O   H1  H2  EPW O   H1  H2  EPW O   H1  H2  EPW O   H1  H2  EPW O   H1  H2  EPW 
O   H1  H2  EPW O   H1  H2  EPW O   H1  H2  EPW O   H1  H2  EPW O   H1  H2  EPW 
O   H1  H2  EPW O   H1  H2  EPW O   H1  H2  EPW O   H1  H2  EPW O   H1  H2  EPW 
O   H1  H2  EPW O   H1  H2  EPW O   H1  H2  EPW O   H1  H2  EPW O   H1  H2  EPW 
O   H1  H2  EPW O   H1  H2  EPW O   H1  H2  EPW O   H1  H2  EPW O   H1  H2  EPW 
O   H1  H2  EPW O   H1  H2  EPW O   H1  H2  EPW O   H1  H2  EPW O   H1  H2  EPW 
O   H1  H2  EPW O   H1  H2  EPW O   H1  H2  EPW O   H1  H2  EPW O   H1  H2  EPW 
O   H1  H2  EPW O   H1  H2  EPW O   H1  H2  EPW O   H1  H2  EPW O   H1  H2  EPW 
O   H1  H2  EPW O   H1  H2  EPW O   H1  H2  EPW O   H1  H2  EPW O   H1  H2  EPW 
O   H1  H2  EPW O   H1  H2  EPW O   H1  H2  EPW O   H1  H2  EPW O   H1  H2  EPW 
O   H1  H2  EPW O   H1  H2  EPW O   H1  H2  EPW O   H1  H2  EPW O   H1  H2  EPW 
O   H1  H2  EPW O   H1  H2  EPW O   H1  H2  EPW O   H1  H2  EPW O   H1  H2  EPW 
O   H1  H2  EPW O   H1  H2  EPW O   H1  H2  EPW O   H1  H2  EPW O   H1  H2  EPW 
O   H1  H2  EPW O   H1  H2  EPW O   H1  H2  EPW O   H1  H2  EPW O   H1  H2  EPW 
O   H1  H2  EPW O   H1  H2  EPW O   H1  H2  EPW O   H1  H2  EPW O   H1  H2  EPW 
O   H1  H2  EPW O   H1  H2  EPW O   H1  H2  EPW O   H1  H2  EPW O   H1  H2  EPW 
O   H1  H2  EPW O   H1  H2  EPW O   H1  H2  EPW O   H1  H2  EPW O   H1  H2  EPW 
O   H1  H2  EPW O   H1  H2  EPW O   H1  H2  EPW O   H1  H2  EPW O   H1  H2  EPW 
O   H1  H2  EPW O   H1  H2  EPW O   H1  H2  EPW O   H1  H2  EPW O   H1  H2  EPW 
O   H1  H2  EPW O   H1  H2  EPW O   H1  H2  EPW O   H1  H2  EPW O   H1  H2  EPW 
O   H1  H2  EPW O   H1  H2  EPW O   H1  H2  EPW O   H1  H2  EPW O   H1  H2  EPW 
O   H1  H2  EPW O   H1  H2  EPW O   H1  H2  EPW O   H1  H2  EPW O   H1  H2  EPW 
O   H1  H2  EPW O   H1  H2  EPW O   H1  H2  EPW O   H1  H2  EPW O   H1  H2  EPW 
O   H1  H2  EPW O   H1  H2  EPW O   H1  H2  EPW O   H1  H2  EPW O   H1  H2  EPW 
O   H1  H2  EPW O   H1  H2  EPW O   H1  H2  EPW O   H1  H2  EPW O   H1  H2  EPW 
O   H1  H2  EPW O   H1  H2  EPW O   H1  H2  EPW O   H1  H2  EPW O   H1  H2  EPW 
O   H1  H2  EPW O   H1  H2  EPW O   H1  H2  EPW O   H1  H2  EPW O   H1  H2  EPW 
O   H1  H2  EPW O   H1  H2  EPW O   H1  H2  EPW O   H1  H2  EPW O   H1  H2  EPW 
O   H1  H2  EPW O   H1  H2  EPW O   H1  H2  EPW O   H1  H2  EPW O   H1  H2  EPW 
O   H1  H2  EPW O   H1  H2  EPW O   H1  H2  EPW O   H1  H2  EPW O   H1  H2  EPW 
O   H1  H2  EPW O   H1  H2  EPW O   H1  H2  EPW O   H1  H2  EPW O   H1  H2  EPW 
O   H1  H2  EPW O   H1  H2  EPW O   H1  H2  EPW O   H1  H2  EPW O   H1  H2  EPW 
O   H1  H2  EPW O   H1  H2  EPW O   H1  H2  EPW O   H1  H2  EPW O   H1  H2  EPW 
O   H1  H2  EPW O   H1  H2  EPW O   H1  H2  EPW O   H1  H2  EPW O   H1  H2  EPW 
O   H1  H2  EPW O   H1  H2  EPW O   H1  H2  EPW O   H1  H2  EPW O   H1  H2  EPW 
O   H1  H2  EPW O   H1  H2  EPW O   H1  H2  EPW O   H1  H2  EPW O   H1  H2  EPW 
O   H1  H2  EPW O   H1  H2  EPW O   H1  H2  EPW O   H1  H2  EPW O   H1  H2  EPW 
O   H1  H2  EPW O   H1  H2  EPW O   H1  H2  EPW O   H1  H2  EPW O   H1  H2  EPW 
O   H1  H2  EPW O   H1  H2  EPW O   H1  H2  EPW O   H1  H2  EPW O   H1  H2  EPW 
O   H1  H2  EPW O   H1  H2  EPW O   H1  H2  EPW O   H1  H2  EPW O   H1  H2  EPW 
O   H1  H2  EPW O   H1  H2  EPW O   H1  H2  EPW O   H1  H2  EPW O   H1  H2  EPW 
O   H1  H2  EPW O   H1  H2  EPW O   H1  H2  EPW O   H1  H2  EPW O   H1  H2  EPW 
O   H1  H2  EPW O   H1  H2  EPW O   H1  H2  EPW O   H1  H2  EPW O   H1  H2  EPW 
O   H1  H2  EPW O   H1  H2  EPW O   H1  H2  EPW O   H1  H2  EPW O   H1  H2  EPW 
O   H1  H2  EPW O   H1  H2  EPW O   H1  H2  EPW O   H1  H2  EPW O   H1  H2  EPW 
O   H1  H2  EPW O   H1  H2  EPW O   H1  H2  EPW O   H1  H2  EPW O   H1  H2  EPW 
O   H1  H2  EPW O   H1  H2  EPW O   H1  H2  EPW O   H1  H2  EPW O   H1  H2  EPW 
O   H1  H2  EPW O   H1  H2  EPW O   H1  H2  EPW O   H1  H2  EPW O   H1  H2  EPW 
O   H1  H2  EPW O   H1  H2  EPW O   H1  H2  EPW O   H1  H2  EPW O   H1  H2  EPW 
O   H1  H2  EPW O   H1  H2  EPW O   H1  H2  EPW O   H1  H2  EPW O   H1  H2  EPW 
O   H1  H2  EPW O   H1  H2  EPW O   H1  H2  EPW O   H1  H2  EPW O   H1  H2  EPW 
O   H1  H2  EPW O   H1  H2  EPW O   H1  H2  EPW O   H1  H2  EPW O   H1  H2  EPW 
O   H1  H2  EPW O   H1  H2  EPW O   H1  H2  EPW O   H1  H2  EPW O   H1  H2  EPW 
O   H1  H2  EPW O   H1  H2  EPW O   H1  H2  EPW O   H1  H2  EPW O   H1  H2  EPW 
O   H1  H2  EPW O   H1  H2  EPW O   H1  H2  EPW O   H1  H2  EPW O   H1  H2  EPW 
O   H1  H2  EPW O   H1  H2  EPW O   H1  H2  EPW O   H1  H2  EPW O   H1  H2  EPW 
O   H1  H2  EPW O   H1  H2  EPW O   H1  H2  EPW O   H1  H2  EPW O   H1  H2  EPW 
O   H1  H2  EPW O   H1  H2  EPW O   H1  H2  EPW O   H1  H2  EPW O   H1  H2  EPW 
O   H1  H2  EPW O   H1  H2  EPW O   H1  H2  EPW O   H1  H2  EPW O   H1  H2  EPW 
O   H1  H2  EPW O   H1  H2  EPW O   H1  H2  EPW O   H1  H2  EPW O   H1  H2  EPW 
O   H1  H2  EPW O   H1  H2  EPW O   H1  H2  EPW O   H1  H2  EPW O   H1  H2  EPW 
O   H1  H2  EPW O   H1  H2  EPW O   H1  H2  EPW O   H1  H2  EPW O   H1  H2  EPW 
O   H1  H2  EPW O   H1  H2  EPW O   H1  H2  EPW O   H1  H2  EPW O   H1  H2  EPW 
O   H1  H2  EPW O   H1  H2  EPW O   H1  H2  EPW O   H1  H2  EPW O   H1  H2  EPW 
O   H1  H2  EPW O   H1  H2  EPW O   H1  H2  EPW O   H1  H2  EPW O   H1  H2  EPW 
O   H1  H2  EPW O   H1  H2  EPW O   H1  H2  EPW O   H1  H2  EPW O   H1  H2  EPW 
O   H1  H2  EPW O   H1  H2  EPW O   H1  H2  EPW O   H1  H2  EPW O   H1  H2  EPW 
O   H1  H2  EPW O   H1  H2  EPW O   H1  H2  EPW O   H1  H2  EPW O   H1  H2  EPW 
O   H1  H2  EPW O   H1  H2  EPW O   H1  H2  EPW O   H1  H2  EPW O   H1  H2  EPW 
O   H1  H2  EPW O   H1  H2  EPW O   H1  H2  EPW O   H1  H2  EPW O   H1  H2  EPW 
O   H1  H2  EPW O   H1  H2  EPW O   H1  H2  EPW O   H1  H2  EPW O   H1  H2  EPW 
O   H1  H2  EPW O   H1  H2  EPW O   H1  H2  EPW O   H1  H2  EPW O   H1  H2  EPW 
O   H1  H2  EPW O   H1  H2  EPW O   H1  H2  EPW O   H1  H2  EPW O   H1  H2  EPW 
O   H1  H2  EPW O   H1  H2  EPW O   H1  H2  EPW O   H1  H2  EPW O   H1  H2  EPW 
O   H1  H2  EPW O   H1  H2  EPW O   H1  H2  EPW O   H1  H2  EPW O   H1  H2  EPW 
O   H1  H2  EPW O   H1  H2  EPW O   H1  H2  EPW O   H1  H2  EPW O   H1  H2  EPW 
O   H1  H2  EPW O   H1  H2  EPW O   H1  H2  EPW O   H1  H2  EPW O   H1  H2  EPW 
O   H1  H2  EPW O   H1  H2  EPW O   H1  H2  EPW O   H1  H2  EPW O   H1  H2  EPW 
O   H1  H2  EPW O   H1  H2  EPW O   H1  H2  EPW O   H1  H2  EPW O   H1  H2  EPW 
O   H1  H2  EPW O   H1  H2  EPW O   H1  H2  EPW O   H1  H2  EPW O   H1  H2  EPW 
O   H1  H2  EPW O   H1  H2  EPW O   H1  H2  EPW O   H1  H2  EPW O   H1  H2  EPW 
O   H1  H2  EPW O   H1  H2  EPW O   H1  H2  EPW O   H1  H2  EPW O   H1  H2  EPW 
O   H1  H2  EPW O   H1  H2  EPW O   H1  H2  EPW O   H1  H2  EPW O   H1  H2  EPW 
O   H1  H2  EPW O   H1  H2  EPW O   H1  H2  EPW O   H1  H2  EPW O   H1  H2  EPW 
O   H1  H2  EPW O   H1  H2  EPW O   H1  H2  EPW O   H1  H2  EPW O   H1  H2  EPW 
O   H1  H2  EPW O   H1  H2  EPW O   H1  H2  EPW O   H1  H2  EPW O   H1  H2  EPW 
O   H1  H2  EPW O   H1  H2  EPW O   H1  H2  EPW O   H1  H2  EPW O   H1  H2  EPW 
O   H1  H2  EPW O   H1  H2  EPW O   H1  H2  EPW O   H1  H2  EPW O   H1  H2  EPW 
O   H1  H2  EPW O   H1  H2  EPW O   H1  H2  EPW O   H1  H2  EPW O   H1  H2  EPW 
O   H1  H2  EPW O   H1  H2  EPW O   H1  H2  EPW O   H1  H2  EPW O   H1  H2  EPW 
O   H1  H2  EPW O   H1  H2  EPW O   H1  H2  EPW O   H1  H2  EPW O   H1  H2  EPW 
O   H1  H2  EPW O   H1  H2  EPW O   H1  H2  EPW O   H1  H2  EPW O   H1  H2  EPW 
O   H1  H2  EPW O   H1  H2  EPW O   H1  H2  EPW O   H1  H2  EPW O   H1  H2  EPW 
O   H1  H2  EPW O   H1  H2  EPW O   H1  H2  EPW O   H1  H2  EPW O   H1  H2  EPW 
O   H1  H2  EPW O   H1  H2  EPW O   H1  H2  EPW O   H1  H2  EPW O   H1  H2  EPW 
O   H1  H2  EPW O   H1  H2  EPW O   H1  H2  EPW O   H1  H2  EPW O   H1  H2  EPW 
O   H1  H2  EPW O   H1  H2  EPW O   H1  H2  EPW O   H1  H2  EPW O   H1  H2  EPW 
O   H1  H2  EPW O   H1  H2  EPW O   H1  H2  EPW O   H1  H2  EPW O   H1  H2  EPW 
O   H1  H2  EPW O   H1  H2  EPW O   H1  H2  EPW O   H1  H2  EPW O   H1  H2  EPW 
O   H1  H2  EPW O   H1  H2  EPW O   H1  H2  EPW O   H1  H2  EPW O   H1  H2  EPW 
O   H1  H2  EPW O   H1  H2  EPW O   H1  H2  EPW O   H1  H2  EPW O   H1  H2  EPW 
O   H1  H2  EPW O   H1  H2  EPW O   H1  H2  EPW O   H1  H2  EPW O   H1  H2  EPW 
O   H1  H2  EPW O   H1  H2  EPW O   H1  H2  EPW O   H1  H2  EPW O   H1  H2  EPW 
O   H1  H2  EPW O   H1  H2  EPW O   H1  H2  EPW O   H1  H2  EPW O   H1  H2  EPW 
O   H1  H2  EPW O   H1  H2  EPW O   H1  H2  EPW O   H1  H2  EPW O   H1  H2  EPW 
O   H1  H2  EPW O   H1  H2  EPW O   H1  H2  EPW O   H1  H2  EPW O   H1  H2  EPW 
O   H1  H2  EPW O   H1  H2  EPW O   H1  H2  EPW O   H1  H2  EPW O   H1  H2  EPW 
O   H1  H2  EPW O   H1  H2  EPW O   H1  H2  EPW O   H1  H2  EPW O   H1  H2  EPW 
O   H1  H2  EPW O   H1  H2  EPW O   H1  H2  EPW O   H1  H2  EPW O   H1  H2  EPW 
O   H1  H2  EPW O   H1  H2  EPW O   H1  H2  EPW O   H1  H2  EPW O   H1  H2  EPW 
O   H1  H2  EPW O   H1  H2  EPW O   H1  H2  EPW O   H1  H2  EPW O   H1  H2  EPW 
O   H1  H2  EPW O   H1  H2  EPW O   H1  H2  EPW O   H1  H2  EPW O   H1  H2  EPW 
O   H1  H2  EPW O   H1  H2  EPW O   H1  H2  EPW O   H1  H2  EPW O   H1  H2  EPW 
O   H1  H2  EPW O   H1  H2  EPW O   H1  H2  EPW O   H1  H2  EPW O   H1  H2  EPW 
O   H1  H2  EPW O   H1  H2  EPW O   H1  H2  EPW O   H1  H2  EPW O   H1  H2  EPW 
O   H1  H2  EPW O   H1  H2  EPW O   H1  H2  EPW O   H1  H2  EPW O   H1  H2  EPW 
O   H1  H2  EPW O   H1  H2  EPW O   H1  H2  EPW O   H1  H2  EPW O   H1  H2  EPW 
O   H1  H2  EPW O   H1  H2  EPW O   H1  H2  EPW O   H1  H2  EPW O   H1  H2  EPW 
O   H1  H2  EPW O   H1  H2  EPW O   H1  H2  EPW O   H1  H2  EPW O   H1  H2  EPW 
O   H1  H2  EPW O   H1  H2  EPW O   H1  H2  EPW O   H1  H2  EPW O   H1  H2  EPW 
O   H1  H2  EPW O   H1  H2  EPW O   H1  H2  EPW O   H1  H2  EPW O   H1  H2  EPW 
O   H1  H2  EPW O   H1  H2  EPW O   H1  H2  EPW O   H1  H2  EPW O   H1  H2  EPW 
O   H1  H2  EPW O   H1  H2  EPW O   H1  H2  EPW O   H1  H2  EPW O   H1  H2  EPW 
O   H1  H2  EPW O   H1  H2  EPW O   H1  H2  EPW O   H1  H2  EPW O   H1  H2  EPW 
O   H1  H2  EPW O   H1  H2  EPW O   H1  H2  EPW O   H1  H2  EPW O   H1  H2  EPW 
O   H1  H2  EPW O   H1  H2  EPW O   H1  H2  EPW O   H1  H2  EPW O   H1  H2  EPW 
O   H1  H2  EPW O   H1  H2  EPW O   H1  H2  EPW O   H1  H2  EPW O   H1  H2  EPW 
O   H1  H2  EPW O   H1  H2  EPW O   H1  H2  EPW O   H1  H2  EPW O   H1  H2  EPW 
O   H1  H2  EPW O   H1  H2  EPW O   H1  H2  EPW O   H1  H2  EPW O   H1  H2  EPW 
O   H1  H2  EPW O   H1  H2  EPW O   H1  H2  EPW O   H1  H2  EPW O   H1  H2  EPW 
O   H1  H2  EPW O   H1  H2  EPW O   H1  H2  EPW O   H1  H2  EPW O   H1  H2  EPW 
O   H1  H2  EPW O   H1  H2  EPW O   H1  H2  EPW O   H1  H2  EPW O   H1  H2  EPW 
O   H1  H2  EPW O   H1  H2  EPW O   H1  H2  EPW O   H1  H2  EPW O   H1  H2  EPW 
O   H1  H2  EPW O   H1  H2  EPW O   H1  H2  EPW O   H1  H2  EPW O   H1  H2  EPW 
O   H1  H2  EPW O   H1  H2  EPW O   H1  H2  EPW O   H1  H2  EPW O   H1  H2  EPW 
O   H1  H2  EPW O   H1  H2  EPW O   H1  H2  EPW O   H1  H2  EPW O   H1  H2  EPW 
O   H1  H2  EPW O   H1  H2  EPW O   H1  H2  EPW O   H1  H2  EPW O   H1  H2  EPW 
O   H1  H2  EPW O   H1  H2  EPW O   H1  H2  EPW O   H1  H2  EPW O   H1  H2  EPW 
O   H1  H2  EPW O   H1  H2  EPW O   H1  H2  EPW O   H1  H2  EPW O   H1  H2  EPW 
O   H1  H2  EPW O   H1  H2  EPW O   H1  H2  EPW O   H1  H2  EPW O   H1  H2  EPW 
O   H1  H2  EPW O   H1  H2  EPW O   H1  H2  EPW O   H1  H2  EPW O   H1  H2  EPW 
O   H1  H2  EPW O   H1  H2  EPW O   H1  H2  EPW O   H1  H2  EPW O   H1  H2  EPW 
O   H1  H2  EPW O   H1  H2  EPW O   H1  H2  EPW O   H1  H2  EPW O   H1  H2  EPW 
O   H1  H2  EPW O   H1  H2  EPW O   H1  H2  EPW O   H1  H2  EPW O   H1  H2  EPW 
O   H1  H2  EPW O   H1  H2  EPW O   H1  H2  EPW O   H1  H2  EPW O   H1  H2  EPW 
O   H1  H2  EPW O   H1  H2  EPW O   H1  H2  EPW O   H1  H2  EPW O   H1  H2  EPW 
O   H1  H2  EPW O   H1  H2  EPW O   H1  H2  EPW O   H1  H2  EPW O   H1  H2  EPW 
O   H1  H2  EPW O   H1  H2  EPW O   H1  H2  EPW O   H1  H2  EPW O   H1  H2  EPW 
O   H1  H2  EPW O   H1  H2  EPW O   H1  H2  EPW O   H1  H2  EPW O   H1  H2  EPW 
O   H1  H2  EPW O   H1  H2  EPW O   H1  H2  EPW O   H1  H2  EPW O   H1  H2  EPW 
O   H1  H2  EPW O   H1  H2  EPW O   H1  H2  EPW O   H1  H2  EPW O   H1  H2  EPW 
O   H1  H2  EPW O   H1  H2  EPW O   H1  H2  EPW O   H1  H2  EPW O   H1  H2  EPW 
O   H1  H2  EPW O   H1  H2  EPW O   H1  H2  EPW O   H1  H2  EPW O   H1  H2  EPW 
O   H1  H2  EPW O   H1  H2  EPW O   H1  H2  EPW O   H1  H2  EPW O   H1  H2  EPW 
O   H1  H2  EPW O   H1  H2  EPW O   H1  H2  EPW O   H1  H2  EPW O   H1  H2  EPW 
O   H1  H2  EPW O   H1  H2  EPW O   H1  H2  EPW O   H1  H2  EPW O   H1  H2  EPW 
O   H1  H2  EPW O   H1  H2  EPW O   H1  H2  EPW O   H1  H2  EPW O   H1  H2  EPW 
O   H1  H2  EPW O   H1  H2  EPW O   H1  H2  EPW O   H1  H2  EPW O   H1  H2  EPW 
O   H1  H2  EPW O   H1  H2  EPW O   H1  H2  EPW O   H1  H2  EPW O   H1  H2  EPW 
O   H1  H2  EPW O   H1  H2  EPW O   H1  H2  EPW O   H1  H2  EPW O   H1  H2  EPW 
O   H1  H2  EPW O   H1  H2  EPW O   H1  H2  EPW O   H1  H2  EPW O   H1  H2  EPW 
O   H1  H2  EPW O   H1  H2  EPW O   H1  H2  EPW O   H1  H2  EPW O   H1  H2  EPW 
O   H1  H2  EPW O   H1  H2  EPW O   H1  H2  EPW O   H1  H2  EPW O   H1  H2  EPW 
O   H1  H2  EPW O   H1  H2  EPW O   H1  H2  EPW O   H1  H2  EPW O   H1  H2  EPW 
O   H1  H2  EPW O   H1  H2  EPW O   H1  H2  EPW O   H1  H2  EPW O   H1  H2  EPW 
O   H1  H2  EPW O   H1  H2  EPW O   H1  H2  EPW O   H1  H2  EPW O   H1  H2  EPW 
O   H1  H2  EPW O   H1  H2  EPW O   H1  H2  EPW O   H1  H2  EPW O   H1  H2  EPW 
O   H1  H2  EPW O   H1  H2  EPW O   H1  H2  EPW O   H1  H2  EPW O   H1  H2  EPW 
O   H1  H2  EPW O   H1  H2  EPW O   H1  H2  EPW O   H1  H2  EPW O   H1  H2  EPW 
O   H1  H2  EPW O   H1  H2  EPW O   H1  H2  EPW O   H1  H2  EPW O   H1  H2  EPW 
O   H1  H2  EPW O   H1  H2  EPW O   H1  H2  EPW O   H1  H2  EPW O   H1  H2  EPW 
O   H1  H2  EPW O   H1  H2  EPW O   H1  H2  EPW O   H1  H2  EPW O   H1  H2  EPW 
O   H1  H2  EPW O   H1  H2  EPW O   H1  H2  EPW O   H1  H2  EPW O   H1  H2  EPW 
O   H1  H2  EPW O   H1  H2  EPW O   H1  H2  EPW O   H1  H2  EPW O   H1  H2  EPW 
O   H1  H2  EPW O   H1  H2  EPW O   H1  H2  EPW O   H1  H2  EPW O   H1  H2  EPW 
O   H1  H2  EPW O   H1  H2  EPW O   H1  H2  EPW O   H1  H2  EPW O   H1  H2  EPW 
O   H1  H2  EPW O   H1  H2  EPW O   H1  H2  EPW O   H1  H2  EPW O   H1  H2  EPW 
O   H1  H2  EPW O   H1  H2  EPW O   H1  H2  EPW O   H1  H2  EPW O   H1  H2  EPW 
O   H1  H2  EPW O   H1  H2  EPW O   H1  H2  EPW O   H1  H2  EPW O   H1  H2  EPW 
O   H1  H2  EPW O   H1  H2  EPW O   H1  H2  EPW O   H1  H2  EPW O   H1  H2  EPW 
O   H1  H2  EPW O   H1  H2  EPW O   H1  H2  EPW O   H1  H2  EPW O   H1  H2  EPW 
O   H1  H2  EPW O   H1  H2  EPW O   H1  H2  EPW O   H1  H2  EPW O   H1  H2  EPW 
O   H1  H2  EPW O   H1  H2  EPW O   H1  H2  EPW O   H1  H2  EPW O   H1  H2  EPW 
O   H1  H2  EPW O   H1  H2  EPW O   H1  H2  EPW O   H1  H2  EPW O   H1  H2  EPW 
O   H1  H2  EPW O   H1  H2  EPW O   H1  H2  EPW O   H1  H2  EPW O   H1  H2  EPW 
O   H1  H2  EPW O   H1  H2  EPW O   H1  H2  EPW O   H1  H2  EPW O   H1  H2  EPW 
O   H1  H2  EPW O   H1  H2  EPW O   H1  H2  EPW O   H1  H2  EPW O   H1  H2  EPW 
O   H1  H2  EPW O   H1  H2  EPW O   H1  H2  EPW O   H1  H2  EPW O   H1  H2  EPW 
O   H1  H2  EPW O   H1  H2  EPW O   H1  H2  EPW O   H1  H2  EPW O   H1  H2  EPW 
O   H1  H2  EPW O   H1  H2  EPW O   H1  H2  EPW O   H1  H2  EPW O   H1  H2  EPW 
O   H1  H2  EPW O   H1  H2  EPW O   H1  H2  EPW O   H1  H2  EPW O   H1  H2  EPW 
O   H1  H2  EPW O   H1  H2  EPW O   H1  H2  EPW O   H1  H2  EPW O   H1  H2  EPW 
O   H1  H2  EPW O   H1  H2  EPW O   H1  H2  EPW O   H1  H2  EPW O   H1  H2  EPW 
O   H1  H2  EPW O   H1  H2  EPW O   H1  H2  EPW O   H1  H2  EPW O   H1  H2  EPW 
O   H1  H2  EPW O   H1  H2  EPW O   H1  H2  EPW O   H1  H2  EPW O   H1  H2  EPW 
O   H1  H2  EPW O   H1  H2  EPW O   H1  H2  EPW O   H1  H2  EPW O   H1  H2  EPW 
O   H1  H2  EPW O   H1  H2  EPW O   H1  H2  EPW O   H1  H2  EPW O   H1  H2  EPW 
O   H1  H2  EPW O   H1  H2  EPW O   H1  H2  EPW O   H1  H2  EPW O   H1  H2  EPW 
O   H1  H2  EPW O   H1  H2  EPW O   H1  H2  EPW O   H1  H2  EPW O   H1  H2  EPW 
O   H1  H2  EPW O   H1  H2  EPW O   H1  H2  EPW O   H1  H2  EPW O   H1  H2  EPW 
O   H1  H2  EPW O   H1  H2  EPW O   H1  H2  EPW O   H1  H2  EPW O   H1  H2  EPW 
O   H1  H2  EPW O   H1  H2  EPW O   H1  H2  EPW O   H1  H2  EPW O   H1  H2  EPW 
O   H1  H2  EPW O   H1  H2  EPW O   H1  H2  EPW O   H1  H2  EPW O   H1  H2  EPW 
O   H1  H2  EPW O   H1  H2  EPW O   H1  H2  EPW O   H1  H2  EPW O   H1  H2  EPW 
O   H1  H2  EPW O   H1  H2  EPW O   H1  H2  EPW O   H1  H2  EPW O   H1  H2  EPW 
O   H1  H2  EPW O   H1  H2  EPW O   H1  H2  EPW O   H1  H2  EPW O   H1  H2  EPW 
O   H1  H2  EPW O   H1  H2  EPW O   H1  H2  EPW O   H1  H2  EPW O   H1  H2  EPW 
O   H1  H2  EPW O   H1  H2  EPW O   H1  H2  EPW O   H1  H2  EPW O   H1  H2  EPW 
O   H1  H2  EPW O   H1  H2  EPW O   H1  H2  EPW O   H1  H2  EPW O   H1  H2  EPW 
O   H1  H2  EPW O   H1  H2  EPW O   H1  H2  EPW O   H1  H2  EPW O   H1  H2  EPW 
O   H1  H2  EPW O   H1  H2  EPW O   H1  H2  EPW O   H1  H2  EPW O   H1  H2  EPW 
O   H1  H2  EPW O   H1  H2  EPW O   H1  H2  EPW O   H1  H2  EPW O   H1  H2  EPW 
O   H1  H2  EPW O   H1  H2  EPW O   H1  H2  EPW O   H1  H2  EPW O   H1  H2  EPW 
O   H1  H2  EPW O   H1  H2  EPW O   H1  H2  EPW O   H1  H2  EPW O   H1  H2  EPW 
O   H1  H2  EPW O   H1  H2  EPW O   H1  H2  EPW O   H1  H2  EPW O   H1  H2  EPW 
O   H1  H2  EPW O   H1  H2  EPW O   H1  H2  EPW O   H1  H2  EPW O   H1  H2  EPW 
O   H1  H2  EPW O   H1  H2  EPW O   H1  H2  EPW O   H1  H2  EPW O   H1  H2  EPW 
O   H1  H2  EPW O   H1  H2  EPW O   H1  H2  EPW O   H1  H2  EPW O   H1  H2  EPW 
O   H1  H2  EPW O   H1  H2  EPW O   H1  H2  EPW O   H1  H2  EPW O   H1  H2  EPW 
O   H1  H2  EPW O   H1  H2  EPW O   H1  H2  EPW O   H1  H2  EPW O   H1  H2  EPW 
O   H1  H2  EPW O   H1  H2  EPW O   H1  H2  EPW O   H1  H2  EPW O   H1  H2  EPW 
O   H1  H2  EPW O   H1  H2  EPW O   H1  H2  EPW O   H1  H2  EPW O   H1  H2  EPW 
O   H1  H2  EPW O   H1  H2  EPW O   H1  H2  EPW O   H1  H2  EPW O   H1  H2  EPW 
O   H1  H2  EPW O   H1  H2  EPW O   H1  H2  EPW O   H1  H2  EPW O   H1  H2  EPW 
O   H1  H2  EPW O   H1  H2  EPW O   H1  H2  EPW O   H1  H2  EPW O   H1  H2  EPW 
O   H1  H2  EPW O   H1  H2  EPW O   H1  H2  EPW O   H1  H2  EPW O   H1  H2  EPW 
O   H1  H2  EPW O   H1  H2  EPW O   H1  H2  EPW O   H1  H2  EPW O   H1  H2  EPW 
O   H1  H2  EPW O   H1  H2  EPW O   H1  H2  EPW O   H1  H2  EPW O   H1  H2  EPW 
O   H1  H2  EPW O   H1  H2  EPW O   H1  H2  EPW O   H1  H2  EPW O   H1  H2  EPW 
O   H1  H2  EPW O   H1  H2  EPW O   H1  H2  EPW O   H1  H2  EPW O   H1  H2  EPW 
O   H1  H2  EPW O   H1  H2  EPW O   H1  H2  EPW O   H1  H2  EPW O   H1  H2  EPW 
O   H1  H2  EPW O   H1  H2  EPW O   H1  H2  EPW O   H1  H2  EPW O   H1  H2  EPW 
O   H1  H2  EPW O   H1  H2  EPW O   H1  H2  EPW O   H1  H2  EPW O   H1  H2  EPW 
O   H1  H2  EPW O   H1  H2  EPW O   H1  H2  EPW O   H1  H2  EPW O   H1  H2  EPW 
O   H1  H2  EPW O   H1  H2  EPW O   H1  H2  EPW O   H1  H2  EPW O   H1  H2  EPW 
O   H1  H2  EPW O   H1  H2  EPW O   H1  H2  EPW O   H1  H2  EPW O   H1  H2  EPW 
O   H1  H2  EPW O   H1  H2  EPW O   H1  H2  EPW O   H1  H2  EPW O   H1  H2  EPW 
O   H1  H2  EPW O   H1  H2  EPW O   H1  H2  EPW O   H1  H2  EPW O   H1  H2  EPW 
O   H1  H2  EPW O   H1  H2  EPW O   H1  H2  EPW O   H1  H2  EPW O   H1  H2  EPW 
O   H1  H2  EPW O   H1  H2  EPW O   H1  H2  EPW O   H1  H2  EPW O   H1  H2  EPW 
O   H1  H2  EPW O   H1  H2  EPW O   H1  H2  EPW O   H1  H2  EPW O   H1  H2  EPW 
O   H1  H2  EPW O   H1  H2  EPW O   H1  H2  EPW O   H1  H2  EPW O   H1  H2  EPW 
O   H1  H2  EPW O   H1  H2  EPW O   H1  H2  EPW O   H1  H2  EPW O   H1  H2  EPW 
O   H1  H2  EPW O   H1  H2  EPW O   H1  H2  EPW O   H1  H2  EPW O   H1  H2  EPW 
O   H1  H2  EPW O   H1  H2  EPW O   H1  H2  EPW O   H1  H2  EPW O   H1  H2  EPW 
O   H1  H2  EPW O   H1  H2  EPW O   H1  H2  EPW O   H1  H2  EPW O   H1  H2  EPW 
O   H1  H2  EPW O   H1  H2  EPW O   H1  H2  EPW O   H1  H2  EPW O   H1  H2  EPW 
O   H1  H2  EPW O   H1  H2  EPW O   H1  H2  EPW O   H1  H2  EPW O   H1  H2  EPW 
O   H1  H2  EPW O   H1  H2  EPW O   H1  H2  EPW O   H1  H2  EPW O   H1  H2  EPW 
O   H1  H2  EPW O   H1  H2  EPW O   H1  H2  EPW O   H1  H2  EPW O   H1  H2  EPW 
O   H1  H2  EPW O   H1  H2  EPW O   H1  H2  EPW O   H1  H2  EPW O   H1  H2  EPW 
O   H1  H2  EPW O   H1  H2  EPW O   H1  H2  EPW O   H1  H2  EPW O   H1  H2  EPW 
O   H1  H2  EPW O   H1  H2  EPW O   H1  H2  EPW O   H1  H2  EPW O   H1  H2  EPW 
O   H1  H2  EPW O   H1  H2  EPW O   H1  H2  EPW O   H1  H2  EPW O   H1  H2  EPW 
O   H1  H2  EPW O   H1  H2  EPW O   H1  H2  EPW O   H1  H2  EPW O   H1  H2  EPW 
O   H1  H2  EPW O   H1  H2  EPW O   H1  H2  EPW O   H1  H2  EPW O   H1  H2  EPW 
O   H1  H2  EPW O   H1  H2  EPW O   H1  H2  EPW O   H1  H2  EPW O   H1  H2  EPW 
O   H1  H2  EPW O   H1  H2  EPW O   H1  H2  EPW O   H1  H2  EPW O   H1  H2  EPW 
O   H1  H2  EPW O   H1  H2  EPW O   H1  H2  EPW O   H1  H2  EPW O   H1  H2  EPW 
O   H1  H2  EPW O   H1  H2  EPW O   H1  H2  EPW O   H1  H2  EPW O   H1  H2  EPW 
O   H1  H2  EPW O   H1  H2  EPW O   H1  H2  EPW O   H1  H2  EPW O   H1  H2  EPW 
O   H1  H2  EPW O   H1  H2  EPW O   H1  H2  EPW O   H1  H2  EPW O   H1  H2  EPW 
O   H1  H2  EPW O   H1  H2  EPW O   H1  H2  EPW O   H1  H2  EPW O   H1  H2  EPW 
O   H1  H2  EPW O   H1  H2  EPW O   H1  H2  EPW O   H1  H2  EPW O   H1  H2  EPW 
O   H1  H2  EPW O   H1  H2  EPW O   H1  H2  EPW O   H1  H2  EPW O   H1  H2  EPW 
O   H1  H2  EPW O   H1  H2  EPW O   H1  H2  EPW O   H1  H2  EPW O   H1  H2  EPW 
O   H1  H2  EPW O   H1  H2  EPW O   H1  H2  EPW O   H1  H2  EPW O   H1  H2  EPW 
O   H1  H2  EPW O   H1  H2  EPW O   H1  H2  EPW O   H1  H2  EPW O   H1  H2  EPW 
O   H1  H2  EPW O   H1  H2  EPW O   H1  H2  EPW O   H1  H2  EPW O   H1  H2  EPW 
O   H1  H2  EPW O   H1  H2  EPW O   H1  H2  EPW O   H1  H2  EPW O   H1  H2  EPW 
O   H1  H2  EPW O   H1  H2  EPW O   H1  H2  EPW O   H1  H2  EPW O   H1  H2  EPW 
O   H1  H2  EPW O   H1  H2  EPW O   H1  H2  EPW O   H1  H2  EPW O   H1  H2  EPW 
O   H1  H2  EPW O   H1  H2  EPW O   H1  H2  EPW O   H1  H2  EPW O   H1  H2  EPW 
O   H1  H2  EPW O   H1  H2  EPW O   H1  H2  EPW O   H1  H2  EPW O   H1  H2  EPW 
O   H1  H2  EPW O   H1  H2  EPW O   H1  H2  EPW O   H1  H2  EPW O   H1  H2  EPW 
O   H1  H2  EPW O   H1  H2  EPW O   H1  H2  EPW O   H1  H2  EPW O   H1  H2  EPW 
O   H1  H2  EPW O   H1  H2  EPW O   H1  H2  EPW O   H1  H2  EPW O   H1  H2  EPW 
O   H1  H2  EPW O   H1  H2  EPW O   H1  H2  EPW O   H1  H2  EPW O   H1  H2  EPW 
O   H1  H2  EPW O   H1  H2  EPW O   H1  H2  EPW O   H1  H2  EPW O   H1  H2  EPW 
O   H1  H2  EPW O   H1  H2  EPW O   H1  H2  EPW O   H1  H2  EPW O   H1  H2  EPW 
O   H1  H2  EPW O   H1  H2  EPW O   H1  H2  EPW O   H1  H2  EPW O   H1  H2  EPW 
O   H1  H2  EPW O   H1  H2  EPW O   H1  H2  EPW O   H1  H2  EPW O   H1  H2  EPW 
O   H1  H2  EPW O   H1  H2  EPW O   H1  H2  EPW O   H1  H2  EPW O   H1  H2  EPW 
O   H1  H2  EPW O   H1  H2  EPW O   H1  H2  EPW O   H1  H2  EPW O   H1  H2  EPW 
O   H1  H2  EPW O   H1  H2  EPW O   H1  H2  EPW O   H1  H2  EPW O   H1  H2  EPW 
O   H1  H2  EPW O   H1  H2  EPW O   H1  H2  EPW O   H1  H2  EPW O   H1  H2  EPW 
O   H1  H2  EPW O   H1  H2  EPW O   H1  H2  EPW O   H1  H2  EPW O   H1  H2  EPW 
O   H1  H2  EPW O   H1  H2  EPW O   H1  H2  EPW O   H1  H2  EPW O   H1  H2  EPW 
O   H1  H2  EPW O   H1  H2  EPW O   H1  H2  EPW O   H1  H2  EPW O   H1  H2  EPW 
O   H1  H2  EPW O   H1  H2  EPW O   H1  H2  EPW O   H1  H2  EPW O   H1  H2  EPW 
O   H1  H2  EPW O   H1  H2  EPW O   H1  H2  EPW O   H1  H2  EPW O   H1  H2  EPW 
O   H1  H2  EPW O   H1  H2  EPW O   H1  H2  EPW O   H1  H2  EPW O   H1  H2  EPW 
O   H1  H2  EPW O   H1  H2  EPW O   H1  H2  EPW O   H1  H2  EPW O   H1  H2  EPW 
O   H1  H2  EPW O   H1  H2  EPW O   H1  H2  EPW O   H1  H2  EPW O   H1  H2  EPW 
O   H1  H2  EPW O   H1  H2  EPW O   H1  H2  EPW O   H1  H2  EPW O   H1  H2  EPW 
O   H1  H2  EPW O   H1  H2  EPW O   H1  H2  EPW O   H1  H2  EPW O   H1  H2  EPW 
O   H1  H2  EPW O   H1  H2  EPW O   H1  H2  EPW O   H1  H2  EPW O   H1  H2  EPW 
O   H1  H2  EPW O   H1  H2  EPW O   H1  H2  EPW O   H1  H2  EPW O   H1  H2  EPW 
O   H1  H2  EPW O   H1  H2  EPW O   H1  H2  EPW O   H1  H2  EPW O   H1  H2  EPW 
O   H1  H2  EPW O   H1  H2  EPW O   H1  H2  EPW O   H1  H2  EPW O   H1  H2  EPW 
O   H1  H2  EPW O   H1  H2  EPW O   H1  H2  EPW O   H1  H2  EPW O   H1  H2  EPW 
O   H1  H2  EPW O   H1  H2  EPW O   H1  H2  EPW O   H1  H2  EPW O   H1  H2  EPW 
O   H1  H2  EPW O   H1  H2  EPW O   H1  H2  EPW O   H1  H2  EPW O   H1  H2  EPW 
O   H1  H2  EPW O   H1  H2  EPW O   H1  H2  EPW O   H1  H2  EPW O   H1  H2  EPW 
O   H1  H2  EPW O   H1  H2  EPW O   H1  H2  EPW O   H1  H2  EPW O   H1  H2  EPW 
O   H1  H2  EPW O   H1  H2  EPW O   H1  H2  EPW O   H1  H2  EPW O   H1  H2  EPW 
O   H1  H2  EPW O   H1  H2  EPW O   H1  H2  EPW O   H1  H2  EPW O   H1  H2  EPW 
O   H1  H2  EPW O   H1  H2  EPW O   H1  H2  EPW O   H1  H2  EPW O   H1  H2  EPW 
O   H1  H2  EPW O   H1  H2  EPW O   H1  H2  EPW O   H1  H2  EPW O   H1  H2  EPW 
O   H1  H2  EPW O   H1  H2  EPW O   H1  H2  EPW O   H1  H2  EPW O   H1  H2  EPW 
O   H1  H2  EPW O   H1  H2  EPW O   H1  H2  EPW O   H1  H2  EPW O   H1  H2  EPW 
O   H1  H2  EPW O   H1  H2  EPW O   H1  H2  EPW O   H1  H2  EPW O   H1  H2  EPW 
O   H1  H2  EPW O   H1  H2  EPW O   H1  H2  EPW O   H1  H2  EPW O   H1  H2  EPW 
O   H1  H2  EPW O   H1  H2  EPW O   H1  H2  EPW O   H1  H2  EPW O   H1  H2  EPW 
O   H1  H2  EPW O   H1  H2  EPW O   H1  H2  EPW O   H1  H2  EPW O   H1  H2  EPW 
O   H1  H2  EPW O   H1  H2  EPW O   H1  H2  EPW O   H1  H2  EPW O   H1  H2  EPW 
O   H1  H2  EPW O   H1  H2  EPW O   H1  H2  EPW O   H1  H2  EPW O   H1  H2  EPW 
O   H1  H2  EPW O   H1  H2  EPW O   H1  H2  EPW O   H1  H2  EPW O   H1  H2  EPW 
O   H1  H2  EPW O   H1  H2  EPW O   H1  H2  EPW O   H1  H2  EPW O   H1  H2  EPW 
O   H1  H2  EPW O   H1  H2  EPW O   H1  H2  EPW O   H1  H2  EPW O   H1  H2  EPW 
O   H1  H2  EPW O   H1  H2  EPW O   H1  H2  EPW O   H1  H2  EPW O   H1  H2  EPW 
O   H1  H2  EPW O   H1  H2  EPW O   H1  H2  EPW O   H1  H2  EPW O   H1  H2  EPW 
O   H1  H2  EPW O   H1  H2  EPW O   H1  H2  EPW O   H1  H2  EPW O   H1  H2  EPW 
O   H1  H2  EPW O   H1  H2  EPW O   H1  H2  EPW O   H1  H2  EPW O   H1  H2  EPW 
O   H1  H2  EPW O   H1  H2  EPW O   H1  H2  EPW O   H1  H2  EPW O   H1  H2  EPW 
O   H1  H2  EPW O   H1  H2  EPW O   H1  H2  EPW O   H1  H2  EPW O   H1  H2  EPW 
O   H1  H2  EPW O   H1  H2  EPW O   H1  H2  EPW O   H1  H2  EPW O   H1  H2  EPW 
O   H1  H2  EPW O   H1  H2  EPW O   H1  H2  EPW O   H1  H2  EPW O   H1  H2  EPW 
O   H1  H2  EPW O   H1  H2  EPW O   H1  H2  EPW O   H1  H2  EPW O   H1  H2  EPW 
O   H1  H2  EPW O   H1  H2  EPW O   H1  H2  EPW O   H1  H2  EPW O   H1  H2  EPW 
O   H1  H2  EPW O   H1  H2  EPW O   H1  H2  EPW O   H1  H2  EPW O   H1  H2  EPW 
O   H1  H2  EPW O   H1  H2  EPW O   H1  H2  EPW O   H1  H2  EPW O   H1  H2  EPW 
O   H1  H2  EPW O   H1  H2  EPW O   H1  H2  EPW O   H1  H2  EPW O   H1  H2  EPW 
O   H1  H2  EPW O   H1  H2  EPW O   H1  H2  EPW O   H1  H2  EPW O   H1  H2  EPW 
O   H1  H2  EPW O   H1  H2  EPW O   H1  H2  EPW O   H1  H2  EPW O   H1  H2  EPW 
O   H1  H2  EPW O   H1  H2  EPW O   H1  H2  EPW O   H1  H2  EPW O   H1  H2  EPW 
O   H1  H2  EPW O   H1  H2  EPW O   H1  H2  EPW O   H1  H2  EPW O   H1  H2  EPW 
O   H1  H2  EPW O   H1  H2  EPW O   H1  H2  EPW O   H1  H2  EPW O   H1  H2  EPW 
O   H1  H2  EPW O   H1  H2  EPW O   H1  H2  EPW O   H1  H2  EPW O   H1  H2  EPW 
O   H1  H2  EPW O   H1  H2  EPW O   H1  H2  EPW O   H1  H2  EPW O   H1  H2  EPW 
O   H1  H2  EPW O   H1  H2  EPW O   H1  H2  EPW O   H1  H2  EPW O   H1  H2  EPW 
O   H1  H2  EPW O   H1  H2  EPW O   H1  H2  EPW O   H1  H2  EPW O   H1  H2  EPW 
O   H1  H2  EPW O   H1  H2  EPW O   H1  H2  EPW O   H1  H2  EPW O   H1  H2  EPW 
O   H1  H2  EPW O   H1  H2  EPW O   H1  H2  EPW O   H1  H2  EPW O   H1  H2  EPW 
O   H1  H2  EPW O   H1  H2  EPW O   H1  H2  EPW O   H1  H2  EPW O   H1  H2  EPW 
O   H1  H2  EPW O   H1  H2  EPW O   H1  H2  EPW O   H1  H2  EPW O   H1  H2  EPW 
O   H1  H2  EPW O   H1  H2  EPW O   H1  H2  EPW O   H1  H2  EPW O   H1  H2  EPW 
O   H1  H2  EPW O   H1  H2  EPW O   H1  H2  EPW O   H1  H2  EPW O   H1  H2  EPW 
O   H1  H2  EPW O   H1  H2  EPW O   H1  H2  EPW O   H1  H2  EPW O   H1  H2  EPW 
O   H1  H2  EPW O   H1  H2  EPW O   H1  H2  EPW O   H1  H2  EPW O   H1  H2  EPW 
O   H1  H2  EPW O   H1  H2  EPW O   H1  H2  EPW O   H1  H2  EPW O   H1  H2  EPW 
O   H1  H2  EPW O   H1  H2  EPW O   H1  H2  EPW O   H1  H2  EPW O   H1  H2  EPW 
O   H1  H2  EPW O   H1  H2  EPW O   H1  H2  EPW O   H1  H2  EPW O   H1  H2  EPW 
O   H1  H2  EPW O   H1  H2  EPW O   H1  H2  EPW O   H1  H2  EPW O   H1  H2  EPW 
O   H1  H2  EPW O   H1  H2  EPW O   H1  H2  EPW O   H1  H2  EPW O   H1  H2  EPW 
O   H1  H2  EPW O   H1  H2  EPW O   H1  H2  EPW O   H1  H2  EPW O   H1  H2  EPW 
O   H1  H2  EPW O   H1  H2  EPW O   H1  H2  EPW O   H1  H2  EPW O   H1  H2  EPW 
O   H1  H2  EPW O   H1  H2  EPW O   H1  H2  EPW O   H1  H2  EPW O   H1  H2  EPW 
O   H1  H2  EPW O   H1  H2  EPW O   H1  H2  EPW O   H1  H2  EPW O   H1  H2  EPW 
O   H1  H2  EPW O   H1  H2  EPW O   H1  H2  EPW O   H1  H2  EPW O   H1  H2  EPW 
O   H1  H2  EPW O   H1  H2  EPW O   H1  H2  EPW O   H1  H2  EPW O   H1  H2  EPW 
O   H1  H2  EPW O   H1  H2  EPW O   H1  H2  EPW O   H1  H2  EPW O   H1  H2  EPW 
O   H1  H2  EPW O   H1  H2  EPW O   H1  H2  EPW O   H1  H2  EPW O   H1  H2  EPW 
O   H1  H2  EPW O   H1  H2  EPW O   H1  H2  EPW O   H1  H2  EPW O   H1  H2  EPW 
O   H1  H2  EPW O   H1  H2  EPW O   H1  H2  EPW O   H1  H2  EPW O   H1  H2  EPW 
O   H1  H2  EPW O   H1  H2  EPW O   H1  H2  EPW O   H1  H2  EPW O   H1  H2  EPW 
O   H1  H2  EPW O   H1  H2  EPW O   H1  H2  EPW O   H1  H2  EPW O   H1  H2  EPW 
O   H1  H2  EPW O   H1  H2  EPW O   H1  H2  EPW O   H1  H2  EPW O   H1  H2  EPW 
O   H1  H2  EPW O   H1  H2  EPW O   H1  H2  EPW O   H1  H2  EPW O   H1  H2  EPW 
O   H1  H2  EPW O   H1  H2  EPW O   H1  H2  EPW O   H1  H2  EPW O   H1  H2  EPW 
O   H1  H2  EPW O   H1  H2  EPW O   H1  H2  EPW O   H1  H2  EPW O   H1  H2  EPW 
O   H1  H2  EPW O   H1  H2  EPW O   H1  H2  EPW O   H1  H2  EPW O   H1  H2  EPW 
O   H1  H2  EPW O   H1  H2  EPW O   H1  H2  EPW O   H1  H2  EPW O   H1  H2  EPW 
O   H1  H2  EPW O   H1  H2  EPW O   H1  H2  EPW O   H1  H2  EPW O   H1  H2  EPW 
O   H1  H2  EPW O   H1  H2  EPW O   H1  H2  EPW O   H1  H2  EPW O   H1  H2  EPW 
O   H1  H2  EPW O   H1  H2  EPW O   H1  H2  EPW O   H1  H2  EPW O   H1  H2  EPW 
O   H1  H2  EPW O   H1  H2  EPW O   H1  H2  EPW O   H1  H2  EPW O   H1  H2  EPW 
O   H1  H2  EPW O   H1  H2  EPW O   H1  H2  EPW O   H1  H2  EPW O   H1  H2  EPW 
O   H1  H2  EPW O   H1  H2  EPW O   H1  H2  EPW O   H1  H2  EPW O   H1  H2  EPW 
O   H1  H2  EPW O   H1  H2  EPW O   H1  H2  EPW O   H1  H2  EPW O   H1  H2  EPW 
O   H1  H2  EPW O   H1  H2  EPW O   H1  H2  EPW O   H1  H2  EPW O   H1  H2  EPW 
O   H1  H2  EPW O   H1  H2  EPW O   H1  H2  EPW O   H1  H2  EPW O   H1  H2  EPW 
O   H1  H2  EPW O   H1  H2  EPW O   H1  H2  EPW O   H1  H2  EPW O   H1  H2  EPW 
O   H1  H2  EPW O   H1  H2  EPW O   H1  H2  EPW O   H1  H2  EPW O   H1  H2  EPW 
O   H1  H2  EPW O   H1  H2  EPW O   H1  H2  EPW O   H1  H2  EPW O   H1  H2  EPW 
O   H1  H2  EPW O   H1  H2  EPW O   H1  H2  EPW O   H1  H2  EPW O   H1  H2  EPW 
O   H1  H2  EPW O   H1  H2  EPW O   H1  H2  EPW O   H1  H2  EPW O   H1  H2  EPW 
O   H1  H2  EPW O   H1  H2  EPW O   H1  H2  EPW O   H1  H2  EPW O   H1  H2  EPW 
O   H1  H2  EPW O   H1  H2  EPW O   H1  H2  EPW O   H1  H2  EPW O   H1  H2  EPW 
O   H1  H2  EPW O   H1  H2  EPW O   H1  H2  EPW O   H1  H2  EPW O   H1  H2  EPW 
O   H1  H2  EPW O   H1  H2  EPW O   H1  H2  EPW O   H1  H2  EPW O   H1  H2  EPW 
O   H1  H2  EPW O   H1  H2  EPW O   H1  H2  EPW O   H1  H2  EPW O   H1  H2  EPW 
O   H1  H2  EPW O   H1  H2  EPW O   H1  H2  EPW O   H1  H2  EPW O   H1  H2  EPW 
O   H1  H2  EPW O   H1  H2  EPW O   H1  H2  EPW O   H1  H2  EPW O   H1  H2  EPW 
O   H1  H2  EPW O   H1  H2  EPW O   H1  H2  EPW O   H1  H2  EPW O   H1  H2  EPW 
O   H1  H2  EPW O   H1  H2  EPW O   H1  H2  EPW O   H1  H2  EPW O   H1  H2  EPW 
O   H1  H2  EPW O   H1  H2  EPW O   H1  H2  EPW O   H1  H2  EPW O   H1  H2  EPW 
O   H1  H2  EPW O   H1  H2  EPW O   H1  H2  EPW O   H1  H2  EPW O   H1  H2  EPW 
O   H1  H2  EPW O   H1  H2  EPW O   H1  H2  EPW O   H1  H2  EPW O   H1  H2  EPW 
O   H1  H2  EPW O   H1  H2  EPW O   H1  H2  EPW O   H1  H2  EPW O   H1  H2  EPW 
O   H1  H2  EPW O   H1  H2  EPW O   H1  H2  EPW O   H1  H2  EPW O   H1  H2  EPW 
O   H1  H2  EPW O   H1  H2  EPW O   H1  H2  EPW O   H1  H2  EPW O   H1  H2  EPW 
O   H1  H2  EPW O   H1  H2  EPW O   H1  H2  EPW O   H1  H2  EPW O   H1  H2  EPW 
O   H1  H2  EPW O   H1  H2  EPW O   H1  H2  EPW O   H1  H2  EPW O   H1  H2  EPW 
O   H1  H2  EPW O   H1  H2  EPW O   H1  H2  EPW O   H1  H2  EPW O   H1  H2  EPW 
O   H1  H2  EPW O   H1  H2  EPW O   H1  H2  EPW O   H1  H2  EPW O   H1  H2  EPW 
O   H1  H2  EPW O   H1  H2  EPW O   H1  H2  EPW O   H1  H2  EPW O   H1  H2  EPW 
O   H1  H2  EPW O   H1  H2  EPW O   H1  H2  EPW O   H1  H2  EPW O   H1  H2  EPW 
O   H1  H2  EPW O   H1  H2  EPW O   H1  H2  EPW O   H1  H2  EPW O   H1  H2  EPW 
O   H1  H2  EPW O   H1  H2  EPW O   H1  H2  EPW O   H1  H2  EPW O   H1  H2  EPW 
O   H1  H2  EPW O   H1  H2  EPW O   H1  H2  EPW O   H1  H2  EPW O   H1  H2  EPW 
O   H1  H2  EPW O   H1  H2  EPW O   H1  H2  EPW O   H1  H2  EPW O   H1  H2  EPW 
O   H1  H2  EPW O   H1  H2  EPW O   H1  H2  EPW O   H1  H2  EPW O   H1  H2  EPW 
O   H1  H2  EPW O   H1  H2  EPW O   H1  H2  EPW O   H1  H2  EPW O   H1  H2  EPW 
O   H1  H2  EPW O   H1  H2  EPW O   H1  H2  EPW O   H1  H2  EPW O   H1  H2  EPW 
O   H1  H2  EPW O   H1  H2  EPW O   H1  H2  EPW O   H1  H2  EPW O   H1  H2  EPW 
O   H1  H2  EPW O   H1  H2  EPW O   H1  H2  EPW O   H1  H2  EPW O   H1  H2  EPW 
O   H1  H2  EPW O   H1  H2  EPW O   H1  H2  EPW O   H1  H2  EPW O   H1  H2  EPW 
O   H1  H2  EPW O   H1  H2  EPW O   H1  H2  EPW O   H1  H2  EPW O   H1  H2  EPW 
O   H1  H2  EPW O   H1  H2  EPW O   H1  H2  EPW O   H1  H2  EPW O   H1  H2  EPW 
O   H1  H2  EPW O   H1  H2  EPW O   H1  H2  EPW O   H1  H2  EPW O   H1  H2  EPW 
O   H1  H2  EPW O   H1  H2  EPW O   H1  H2  EPW O   H1  H2  EPW O   H1  H2  EPW 
O   H1  H2  EPW O   H1  H2  EPW O   H1  H2  EPW O   H1  H2  EPW O   H1  H2  EPW 
O   H1  H2  EPW O   H1  H2  EPW O   H1  H2  EPW O   H1  H2  EPW O   H1  H2  EPW 
O   H1  H2  EPW O   H1  H2  EPW O   H1  H2  EPW O   H1  H2  EPW O   H1  H2  EPW 
O   H1  H2  EPW O   H1  H2  EPW O   H1  H2  EPW O   H1  H2  EPW O   H1  H2  EPW 
O   H1  H2  EPW O   H1  H2  EPW O   H1  H2  EPW O   H1  H2  EPW O   H1  H2  EPW 
O   H1  H2  EPW O   H1  H2  EPW O   H1  H2  EPW O   H1  H2  EPW O   H1  H2  EPW 
O   H1  H2  EPW O   H1  H2  EPW O   H1  H2  EPW O   H1  H2  EPW O   H1  H2  EPW 
O   H1  H2  EPW O   H1  H2  EPW O   H1  H2  EPW O   H1  H2  EPW O   H1  H2  EPW 
O   H1  H2  EPW O   H1  H2  EPW O   H1  H2  EPW O   H1  H2  EPW O   H1  H2  EPW 
O   H1  H2  EPW O   H1  H2  EPW O   H1  H2  EPW O   H1  H2  EPW O   H1  H2  EPW 
O   H1  H2  EPW O   H1  H2  EPW O   H1  H2  EPW O   H1  H2  EPW O   H1  H2  EPW 
O   H1  H2  EPW O   H1  H2  EPW O   H1  H2  EPW O   H1  H2  EPW O   H1  H2  EPW 
O   H1  H2  EPW O   H1  H2  EPW O   H1  H2  EPW O   H1  H2  EPW O   H1  H2  EPW 
O   H1  H2  EPW O   H1  H2  EPW O   H1  H2  EPW O   H1  H2  EPW O   H1  H2  EPW 
O   H1  H2  EPW O   H1  H2  EPW O   H1  H2  EPW O   H1  H2  EPW O   H1  H2  EPW 
O   H1  H2  EPW O   H1  H2  EPW O   H1  H2  EPW O   H1  H2  EPW O   H1  H2  EPW 
O   H1  H2  EPW O   H1  H2  EPW O   H1  H2  EPW O   H1  H2  EPW O   H1  H2  EPW 
O   H1  H2  EPW O   H1  H2  EPW O   H1  H2  EPW O   H1  H2  EPW O   H1  H2  EPW 
O   H1  H2  EPW O   H1  H2  EPW O   H1  H2  EPW O   H1  H2  EPW O   H1  H2  EPW 
O   H1  H2  EPW O   H1  H2  EPW O   H1  H2  EPW O   H1  H2  EPW O   H1  H2  EPW 
O   H1  H2  EPW O   H1  H2  EPW O   H1  H2  EPW O   H1  H2  EPW O   H1  H2  EPW 
O   H1  H2  EPW O   H1  H2  EPW O   H1  H2  EPW O   H1  H2  EPW O   H1  H2  EPW 
O   H1  H2  EPW O   H1  H2  EPW O   H1  H2  EPW O   H1  H2  EPW O   H1  H2  EPW 
O   H1  H2  EPW O   H1  H2  EPW O   H1  H2  EPW O   H1  H2  EPW O   H1  H2  EPW 
O   H1  H2  EPW O   H1  H2  EPW O   H1  H2  EPW O   H1  H2  EPW O   H1  H2  EPW 
O   H1  H2  EPW O   H1  H2  EPW O   H1  H2  EPW O   H1  H2  EPW O   H1  H2  EPW 
O   H1  H2  EPW O   H1  H2  EPW O   H1  H2  EPW O   H1  H2  EPW O   H1  H2  EPW 
O   H1  H2  EPW O   H1  H2  EPW O   H1  H2  EPW O   H1  H2  EPW O   H1  H2  EPW 
O   H1  H2  EPW O   H1  H2  EPW O   H1  H2  EPW O   H1  H2  EPW O   H1  H2  EPW 
O   H1  H2  EPW O   H1  H2  EPW O   H1  H2  EPW O   H1  H2  EPW O   H1  H2  EPW 
O   H1  H2  EPW O   H1  H2  EPW O   H1  H2  EPW O   H1  H2  EPW O   H1  H2  EPW 
O   H1  H2  EPW O   H1  H2  EPW O   H1  H2  EPW O   H1  H2  EPW O   H1  H2  EPW 
O   H1  H2  EPW O   H1  H2  EPW O   H1  H2  EPW O   H1  H2  EPW O   H1  H2  EPW 
O   H1  H2  EPW O   H1  H2  EPW O   H1  H2  EPW O   H1  H2  EPW O   H1  H2  EPW 
O   H1  H2  EPW O   H1  H2  EPW O   H1  H2  EPW O   H1  H2  EPW O   H1  H2  EPW 
O   H1  H2  EPW O   H1  H2  EPW O   H1  H2  EPW O   H1  H2  EPW O   H1  H2  EPW 
O   H1  H2  EPW O   H1  H2  EPW O   H1  H2  EPW O   H1  H2  EPW O   H1  H2  EPW 
O   H1  H2  EPW O   H1  H2  EPW O   H1  H2  EPW O   H1  H2  EPW O   H1  H2  EPW 
O   H1  H2  EPW O   H1  H2  EPW O   H1  H2  EPW O   H1  H2  EPW O   H1  H2  EPW 
O   H1  H2  EPW O   H1  H2  EPW O   H1  H2  EPW O   H1  H2  EPW O   H1  H2  EPW 
O   H1  H2  EPW O   H1  H2  EPW O   H1  H2  EPW O   H1  H2  EPW O   H1  H2  EPW 
O   H1  H2  EPW O   H1  H2  EPW O   H1  H2  EPW O   H1  H2  EPW O   H1  H2  EPW 
O   H1  H2  EPW O   H1  H2  EPW O   H1  H2  EPW O   H1  H2  EPW O   H1  H2  EPW 
O   H1  H2  EPW O   H1  H2  EPW O   H1  H2  EPW O   H1  H2  EPW O   H1  H2  EPW 
O   H1  H2  EPW O   H1  H2  EPW O   H1  H2  EPW O   H1  H2  EPW O   H1  H2  EPW 
O   H1  H2  EPW O   H1  H2  EPW O   H1  H2  EPW O   H1  H2  EPW O   H1  H2  EPW 
O   H1  H2  EPW O   H1  H2  EPW O   H1  H2  EPW O   H1  H2  EPW O   H1  H2  EPW 
O   H1  H2  EPW O   H1  H2  EPW O   H1  H2  EPW O   H1  H2  EPW O   H1  H2  EPW 
O   H1  H2  EPW O   H1  H2  EPW O   H1  H2  EPW O   H1  H2  EPW O   H1  H2  EPW 
O   H1  H2  EPW O   H1  H2  EPW O   H1  H2  EPW O   H1  H2  EPW O   H1  H2  EPW 
O   H1  H2  EPW O   H1  H2  EPW O   H1  H2  EPW O   H1  H2  EPW O   H1  H2  EPW 
O   H1  H2  EPW O   H1  H2  EPW O   H1  H2  EPW O   H1  H2  EPW O   H1  H2  EPW 
O   H1  H2  EPW O   H1  H2  EPW O   H1  H2  EPW O   H1  H2  EPW O   H1  H2  EPW 
O   H1  H2  EPW O   H1  H2  EPW O   H1  H2  EPW O   H1  H2  EPW O   H1  H2  EPW 
O   H1  H2  EPW O   H1  H2  EPW O   H1  H2  EPW O   H1  H2  EPW O   H1  H2  EPW 
O   H1  H2  EPW O   H1  H2  EPW O   H1  H2  EPW O   H1  H2  EPW O   H1  H2  EPW 
O   H1  H2  EPW O   H1  H2  EPW O   H1  H2  EPW O   H1  H2  EPW O   H1  H2  EPW 
O   H1  H2  EPW O   H1  H2  EPW O   H1  H2  EPW O   H1  H2  EPW O   H1  H2  EPW 
O   H1  H2  EPW O   H1  H2  EPW O   H1  H2  EPW O   H1  H2  EPW O   H1  H2  EPW 
O   H1  H2  EPW O   H1  H2  EPW O   H1  H2  EPW O   H1  H2  EPW O   H1  H2  EPW 
O   H1  H2  EPW O   H1  H2  EPW O   H1  H2  EPW O   H1  H2  EPW O   H1  H2  EPW 
O   H1  H2  EPW O   H1  H2  EPW O   H1  H2  EPW O   H1  H2  EPW O   H1  H2  EPW 
O   H1  H2  EPW O   H1  H2  EPW O   H1  H2  EPW O   H1  H2  EPW O   H1  H2  EPW 
O   H1  H2  EPW O   H1  H2  EPW O   H1  H2  EPW O   H1  H2  EPW O   H1  H2  EPW 
O   H1  H2  EPW O   H1  H2  EPW O   H1  H2  EPW O   H1  H2  EPW O   H1  H2  EPW 
O   H1  H2  EPW O   H1  H2  EPW O   H1  H2  EPW O   H1  H2  EPW O   H1  H2  EPW 
O   H1  H2  EPW O   H1  H2  EPW O   H1  H2  EPW O   H1  H2  EPW O   H1  H2  EPW 
O   H1  H2  EPW O   H1  H2  EPW O   H1  H2  EPW O   H1  H2  EPW O   H1  H2  EPW 
O   H1  H2  EPW O   H1  H2  EPW O   H1  H2  EPW O   H1  H2  EPW O   H1  H2  EPW 
O   H1  H2  EPW O   H1  H2  EPW O   H1  H2  EPW O   H1  H2  EPW O   H1  H2  EPW 
O   H1  H2  EPW O   H1  H2  EPW O   H1  H2  EPW O   H1  H2  EPW O   H1  H2  EPW 
O   H1  H2  EPW O   H1  H2  EPW O   H1  H2  EPW O   H1  H2  EPW O   H1  H2  EPW 
O   H1  H2  EPW O   H1  H2  EPW O   H1  H2  EPW O   H1  H2  EPW O   H1  H2  EPW 
O   H1  H2  EPW O   H1  H2  EPW O   H1  H2  EPW O   H1  H2  EPW O   H1  H2  EPW 
O   H1  H2  EPW O   H1  H2  EPW O   H1  H2  EPW O   H1  H2  EPW O   H1  H2  EPW 
O   H1  H2  EPW O   H1  H2  EPW O   H1  H2  EPW O   H1  H2  EPW O   H1  H2  EPW 
O   H1  H2  EPW O   H1  H2  EPW O   H1  H2  EPW O   H1  H2  EPW O   H1  H2  EPW 
O   H1  H2  EPW O   H1  H2  EPW O   H1  H2  EPW O   H1  H2  EPW O   H1  H2  EPW 
O   H1  H2  EPW O   H1  H2  EPW O   H1  H2  EPW O   H1  H2  EPW O   H1  H2  EPW 
O   H1  H2  EPW O   H1  H2  EPW O   H1  H2  EPW O   H1  H2  EPW O   H1  H2  EPW 
O   H1  H2  EPW O   H1  H2  EPW O   H1  H2  EPW O   H1  H2  EPW O   H1  H2  EPW 
O   H1  H2  EPW O   H1  H2  EPW O   H1  H2  EPW O   H1  H2  EPW O   H1  H2  EPW 
O   H1  H2  EPW O   H1  H2  EPW O   H1  H2  EPW O   H1  H2  EPW O   H1  H2  EPW 
O   H1  H2  EPW O   H1  H2  EPW O   H1  H2  EPW O   H1  H2  EPW O   H1  H2  EPW 
O   H1  H2  EPW O   H1  H2  EPW O   H1  H2  EPW O   H1  H2  EPW O   H1  H2  EPW 
O   H1  H2  EPW O   H1  H2  EPW O   H1  H2  EPW O   H1  H2  EPW O   H1  H2  EPW 
O   H1  H2  EPW O   H1  H2  EPW O   H1  H2  EPW O   H1  H2  EPW O   H1  H2  EPW 
O   H1  H2  EPW O   H1  H2  EPW O   H1  H2  EPW O   H1  H2  EPW O   H1  H2  EPW 
O   H1  H2  EPW O   H1  H2  EPW O   H1  H2  EPW O   H1  H2  EPW O   H1  H2  EPW 
O   H1  H2  EPW O   H1  H2  EPW O   H1  H2  EPW O   H1  H2  EPW O   H1  H2  EPW 
O   H1  H2  EPW O   H1  H2  EPW O   H1  H2  EPW O   H1  H2  EPW O   H1  H2  EPW 
O   H1  H2  EPW O   H1  H2  EPW O   H1  H2  EPW O   H1  H2  EPW O   H1  H2  EPW 
O   H1  H2  EPW O   H1  H2  EPW O   H1  H2  EPW O   H1  H2  EPW O   H1  H2  EPW 
O   H1  H2  EPW O   H1  H2  EPW O   H1  H2  EPW O   H1  H2  EPW O   H1  H2  EPW 
O   H1  H2  EPW O   H1  H2  EPW O   H1  H2  EPW O   H1  H2  EPW O   H1  H2  EPW 
O   H1  H2  EPW O   H1  H2  EPW O   H1  H2  EPW O   H1  H2  EPW O   H1  H2  EPW 
O   H1  H2  EPW O   H1  H2  EPW O   H1  H2  EPW O   H1  H2  EPW O   H1  H2  EPW 
O   H1  H2  EPW O   H1  H2  EPW O   H1  H2  EPW O   H1  H2  EPW O   H1  H2  EPW 
O   H1  H2  EPW O   H1  H2  EPW O   H1  H2  EPW O   H1  H2  EPW O   H1  H2  EPW 
O   H1  H2  EPW O   H1  H2  EPW O   H1  H2  EPW O   H1  H2  EPW O   H1  H2  EPW 
O   H1  H2  EPW O   H1  H2  EPW O   H1  H2  EPW O   H1  H2  EPW O   H1  H2  EPW 
O   H1  H2  EPW O   H1  H2  EPW O   H1  H2  EPW O   H1  H2  EPW O   H1  H2  EPW 
O   H1  H2  EPW O   H1  H2  EPW O   H1  H2  EPW O   H1  H2  EPW O   H1  H2  EPW 
O   H1  H2  EPW O   H1  H2  EPW O   H1  H2  EPW O   H1  H2  EPW O   H1  H2  EPW 
O   H1  H2  EPW O   H1  H2  EPW O   H1  H2  EPW O   H1  H2  EPW O   H1  H2  EPW 
O   H1  H2  EPW O   H1  H2  EPW O   H1  H2  EPW O   H1  H2  EPW O   H1  H2  EPW 
O   H1  H2  EPW O   H1  H2  EPW O   H1  H2  EPW O   H1  H2  EPW O   H1  H2  EPW 
O   H1  H2  EPW O   H1  H2  EPW O   H1  H2  EPW O   H1  H2  EPW O   H1  H2  EPW 
O   H1  H2  EPW O   H1  H2  EPW O   H1  H2  EPW O   H1  H2  EPW O   H1  H2  EPW 
O   H1  H2  EPW O   H1  H2  EPW O   H1  H2  EPW O   H1  H2  EPW O   H1  H2  EPW 
O   H1  H2  EPW O   H1  H2  EPW O   H1  H2  EPW O   H1  H2  EPW O   H1  H2  EPW 
O   H1  H2  EPW O   H1  H2  EPW O   H1  H2  EPW O   H1  H2  EPW O   H1  H2  EPW 
O   H1  H2  EPW O   H1  H2  EPW O   H1  H2  EPW O   H1  H2  EPW O   H1  H2  EPW 
O   H1  H2  EPW O   H1  H2  EPW O   H1  H2  EPW O   H1  H2  EPW O   H1  H2  EPW 
O   H1  H2  EPW O   H1  H2  EPW O   H1  H2  EPW O   H1  H2  EPW O   H1  H2  EPW 
O   H1  H2  EPW O   H1  H2  EPW O   H1  H2  EPW O   H1  H2  EPW O   H1  H2  EPW 
O   H1  H2  EPW O   H1  H2  EPW O   H1  H2  EPW O   H1  H2  EPW O   H1  H2  EPW 
O   H1  H2  EPW O   H1  H2  EPW O   H1  H2  EPW O   H1  H2  EPW O   H1  H2  EPW 
O   H1  H2  EPW O   H1  H2  EPW O   H1  H2  EPW O   H1  H2  EPW O   H1  H2  EPW 
O   H1  H2  EPW O   H1  H2  EPW O   H1  H2  EPW O   H1  H2  EPW O   H1  H2  EPW 
O   H1  H2  EPW O   H1  H2  EPW O   H1  H2  EPW O   H1  H2  EPW O   H1  H2  EPW 
O   H1  H2  EPW O   H1  H2  EPW O   H1  H2  EPW O   H1  H2  EPW O   H1  H2  EPW 
O   H1  H2  EPW O   H1  H2  EPW O   H1  H2  EPW O   H1  H2  EPW O   H1  H2  EPW 
O   H1  H2  EPW O   H1  H2  EPW O   H1  H2  EPW O   H1  H2  EPW O   H1  H2  EPW 
O   H1  H2  EPW O   H1  H2  EPW O   H1  H2  EPW O   H1  H2  EPW O   H1  H2  EPW 
O   H1  H2  EPW O   H1  H2  EPW O   H1  H2  EPW O   H1  H2  EPW O   H1  H2  EPW 
O   H1  H2  EPW O   H1  H2  EPW O   H1  H2  EPW O   H1  H2  EPW O   H1  H2  EPW 
O   H1  H2  EPW O   H1  H2  EPW O   H1  H2  EPW O   H1  H2  EPW O   H1  H2  EPW 
O   H1  H2  EPW O   H1  H2  EPW O   H1  H2  EPW O   H1  H2  EPW O   H1  H2  EPW 
O   H1  H2  EPW O   H1  H2  EPW O   H1  H2  EPW O   H1  H2  EPW O   H1  H2  EPW 
O   H1  H2  EPW O   H1  H2  EPW O   H1  H2  EPW O   H1  H2  EPW O   H1  H2  EPW 
O   H1  H2  EPW O   H1  H2  EPW O   H1  H2  EPW O   H1  H2  EPW O   H1  H2  EPW 
O   H1  H2  EPW O   H1  H2  EPW O   H1  H2  EPW O   H1  H2  EPW O   H1  H2  EPW 
O   H1  H2  EPW O   H1  H2  EPW O   H1  H2  EPW O   H1  H2  EPW O   H1  H2  EPW 
O   H1  H2  EPW O   H1  H2  EPW O   H1  H2  EPW O   H1  H2  EPW O   H1  H2  EPW 
O   H1  H2  EPW O   H1  H2  EPW O   H1  H2  EPW O   H1  H2  EPW O   H1  H2  EPW 
O   H1  H2  EPW O   H1  H2  EPW O   H1  H2  EPW O   H1  H2  EPW O   H1  H2  EPW 
O   H1  H2  EPW O   H1  H2  EPW O   H1  H2  EPW O   H1  H2  EPW O   H1  H2  EPW 
O   H1  H2  EPW O   H1  H2  EPW O   H1  H2  EPW O   H1  H2  EPW O   H1  H2  EPW 
O   H1  H2  EPW O   H1  H2  EPW O   H1  H2  EPW O   H1  H2  EPW O   H1  H2  EPW 
O   H1  H2  EPW O   H1  H2  EPW O   H1  H2  EPW O   H1  H2  EPW O   H1  H2  EPW 
O   H1  H2  EPW O   H1  H2  EPW O   H1  H2  EPW O   H1  H2  EPW O   H1  H2  EPW 
O   H1  H2  EPW O   H1  H2  EPW O   H1  H2  EPW O   H1  H2  EPW O   H1  H2  EPW 
O   H1  H2  EPW O   H1  H2  EPW O   H1  H2  EPW O   H1  H2  EPW O   H1  H2  EPW 
O   H1  H2  EPW O   H1  H2  EPW O   H1  H2  EPW O   H1  H2  EPW O   H1  H2  EPW 
O   H1  H2  EPW O   H1  H2  EPW O   H1  H2  EPW O   H1  H2  EPW O   H1  H2  EPW 
O   H1  H2  EPW O   H1  H2  EPW O   H1  H2  EPW O   H1  H2  EPW O   H1  H2  EPW 
O   H1  H2  EPW O   H1  H2  EPW O   H1  H2  EPW O   H1  H2  EPW O   H1  H2  EPW 
O   H1  H2  EPW O   H1  H2  EPW O   H1  H2  EPW O   H1  H2  EPW O   H1  H2  EPW 
O   H1  H2  EPW O   H1  H2  EPW O   H1  H2  EPW O   H1  H2  EPW O   H1  H2  EPW 
O   H1  H2  EPW O   H1  H2  EPW O   H1  H2  EPW O   H1  H2  EPW O   H1  H2  EPW 
O   H1  H2  EPW O   H1  H2  EPW O   H1  H2  EPW O   H1  H2  EPW O   H1  H2  EPW 
O   H1  H2  EPW O   H1  H2  EPW O   H1  H2  EPW O   H1  H2  EPW O   H1  H2  EPW 
O   H1  H2  EPW O   H1  H2  EPW O   H1  H2  EPW O   H1  H2  EPW O   H1  H2  EPW 
O   H1  H2  EPW O   H1  H2  EPW O   H1  H2  EPW O   H1  H2  EPW O   H1  H2  EPW 
O   H1  H2  EPW O   H1  H2  EPW O   H1  H2  EPW O   H1  H2  EPW O   H1  H2  EPW 
O   H1  H2  EPW O   H1  H2  EPW O   H1  H2  EPW O   H1  H2  EPW O   H1  H2  EPW 
O   H1  H2  EPW O   H1  H2  EPW O   H1  H2  EPW O   H1  H2  EPW O   H1  H2  EPW 
O   H1  H2  EPW O   H1  H2  EPW O   H1  H2  EPW O   H1  H2  EPW O   H1  H2  EPW 
O   H1  H2  EPW O   H1  H2  EPW O   H1  H2  EPW O   H1  H2  EPW O   H1  H2  EPW 
O   H1  H2  EPW O   H1  H2  EPW O   H1  H2  EPW O   H1  H2  EPW O   H1  H2  EPW 
O   H1  H2  EPW O   H1  H2  EPW O   H1  H2  EPW O   H1  H2  EPW O   H1  H2  EPW 
O   H1  H2  EPW O   H1  H2  EPW O   H1  H2  EPW O   H1  H2  EPW O   H1  H2  EPW 
O   H1  H2  EPW O   H1  H2  EPW O   H1  H2  EPW O   H1  H2  EPW O   H1  H2  EPW 
O   H1  H2  EPW O   H1  H2  EPW O   H1  H2  EPW O   H1  H2  EPW O   H1  H2  EPW 
O   H1  H2  EPW O   H1  H2  EPW O   H1  H2  EPW O   H1  H2  EPW O   H1  H2  EPW 
O   H1  H2  EPW O   H1  H2  EPW O   H1  H2  EPW O   H1  H2  EPW O   H1  H2  EPW 
O   H1  H2  EPW O   H1  H2  EPW O   H1  H2  EPW O   H1  H2  EPW O   H1  H2  EPW 
O   H1  H2  EPW O   H1  H2  EPW O   H1  H2  EPW O   H1  H2  EPW O   H1  H2  EPW 
O   H1  H2  EPW O   H1  H2  EPW O   H1  H2  EPW O   H1  H2  EPW O   H1  H2  EPW 
O   H1  H2  EPW O   H1  H2  EPW O   H1  H2  EPW O   H1  H2  EPW O   H1  H2  EPW 
O   H1  H2  EPW O   H1  H2  EPW O   H1  H2  EPW O   H1  H2  EPW O   H1  H2  EPW 
O   H1  H2  EPW O   H1  H2  EPW O   H1  H2  EPW O   H1  H2  EPW O   H1  H2  EPW 
O   H1  H2  EPW O   H1  H2  EPW O   H1  H2  EPW O   H1  H2  EPW O   H1  H2  EPW 
O   H1  H2  EPW O   H1  H2  EPW O   H1  H2  EPW O   H1  H2  EPW O   H1  H2  EPW 
O   H1  H2  EPW O   H1  H2  EPW O   H1  H2  EPW O   H1  H2  EPW O   H1  H2  EPW 
O   H1  H2  EPW O   H1  H2  EPW O   H1  H2  EPW O   H1  H2  EPW O   H1  H2  EPW 
O   H1  H2  EPW O   H1  H2  EPW O   H1  H2  EPW O   H1  H2  EPW O   H1  H2  EPW 
O   H1  H2  EPW O   H1  H2  EPW O   H1  H2  EPW O   H1  H2  EPW O   H1  H2  EPW 
O   H1  H2  EPW O   H1  H2  EPW O   H1  H2  EPW O   H1  H2  EPW O   H1  H2  EPW 
O   H1  H2  EPW O   H1  H2  EPW O   H1  H2  EPW O   H1  H2  EPW O   H1  H2  EPW 
O   H1  H2  EPW O   H1  H2  EPW O   H1  H2  EPW O   H1  H2  EPW O   H1  H2  EPW 
O   H1  H2  EPW O   H1  H2  EPW O   H1  H2  EPW O   H1  H2  EPW O   H1  H2  EPW 
O   H1  H2  EPW O   H1  H2  EPW O   H1  H2  EPW O   H1  H2  EPW O   H1  H2  EPW 
O   H1  H2  EPW O   H1  H2  EPW O   H1  H2  EPW O   H1  H2  EPW O   H1  H2  EPW 
O   H1  H2  EPW O   H1  H2  EPW O   H1  H2  EPW O   H1  H2  EPW O   H1  H2  EPW 
O   H1  H2  EPW O   H1  H2  EPW O   H1  H2  EPW O   H1  H2  EPW O   H1  H2  EPW 
O   H1  H2  EPW O   H1  H2  EPW O   H1  H2  EPW O   H1  H2  EPW O   H1  H2  EPW 
O   H1  H2  EPW O   H1  H2  EPW O   H1  H2  EPW O   H1  H2  EPW O   H1  H2  EPW 
O   H1  H2  EPW O   H1  H2  EPW O   H1  H2  EPW O   H1  H2  EPW O   H1  H2  EPW 
O   H1  H2  EPW O   H1  H2  EPW O   H1  H2  EPW O   H1  H2  EPW O   H1  H2  EPW 
O   H1  H2  EPW O   H1  H2  EPW O   H1  H2  EPW O   H1  H2  EPW O   H1  H2  EPW 
O   H1  H2  EPW O   H1  H2  EPW O   H1  H2  EPW O   H1  H2  EPW O   H1  H2  EPW 
O   H1  H2  EPW O   H1  H2  EPW O   H1  H2  EPW O   H1  H2  EPW O   H1  H2  EPW 
O   H1  H2  EPW O   H1  H2  EPW O   H1  H2  EPW O   H1  H2  EPW O   H1  H2  EPW 
O   H1  H2  EPW O   H1  H2  EPW O   H1  H2  EPW O   H1  H2  EPW O   H1  H2  EPW 
O   H1  H2  EPW O   H1  H2  EPW O   H1  H2  EPW O   H1  H2  EPW O   H1  H2  EPW 
O   H1  H2  EPW O   H1  H2  EPW O   H1  H2  EPW O   H1  H2  EPW O   H1  H2  EPW 
O   H1  H2  EPW O   H1  H2  EPW O   H1  H2  EPW O   H1  H2  EPW O   H1  H2  EPW 
O   H1  H2  EPW O   H1  H2  EPW O   H1  H2  EPW O   H1  H2  EPW O   H1  H2  EPW 
O   H1  H2  EPW O   H1  H2  EPW O   H1  H2  EPW O   H1  H2  EPW O   H1  H2  EPW 
O   H1  H2  EPW O   H1  H2  EPW O   H1  H2  EPW O   H1  H2  EPW O   H1  H2  EPW 
O   H1  H2  EPW O   H1  H2  EPW O   H1  H2  EPW O   H1  H2  EPW O   H1  H2  EPW 
O   H1  H2  EPW O   H1  H2  EPW O   H1  H2  EPW O   H1  H2  EPW O   H1  H2  EPW 
O   H1  H2  EPW O   H1  H2  EPW O   H1  H2  EPW O   H1  H2  EPW O   H1  H2  EPW 
O   H1  H2  EPW O   H1  H2  EPW O   H1  H2  EPW O   H1  H2  EPW O   H1  H2  EPW 
O   H1  H2  EPW O   H1  H2  EPW O   H1  H2  EPW O   H1  H2  EPW O   H1  H2  EPW 
O   H1  H2  EPW O   H1  H2  EPW O   H1  H2  EPW O   H1  H2  EPW O   H1  H2  EPW 
O   H1  H2  EPW O   H1  H2  EPW O   H1  H2  EPW O   H1  H2  EPW O   H1  H2  EPW 
O   H1  H2  EPW O   H1  H2  EPW O   H1  H2  EPW O   H1  H2  EPW O   H1  H2  EPW 
O   H1  H2  EPW O   H1  H2  EPW O   H1  H2  EPW O   H1  H2  EPW O   H1  H2  EPW 
O   H1  H2  EPW O   H1  H2  EPW O   H1  H2  EPW O   H1  H2  EPW O   H1  H2  EPW 
O   H1  H2  EPW O   H1  H2  EPW O   H1  H2  EPW O   H1  H2  EPW O   H1  H2  EPW 
O   H1  H2  EPW O   H1  H2  EPW O   H1  H2  EPW O   H1  H2  EPW O   H1  H2  EPW 
O   H1  H2  EPW O   H1  H2  EPW O   H1  H2  EPW O   H1  H2  EPW O   H1  H2  EPW 
O   H1  H2  EPW O   H1  H2  EPW O   H1  H2  EPW O   H1  H2  EPW O   H1  H2  EPW 
O   H1  H2  EPW O   H1  H2  EPW O   H1  H2  EPW O   H1  H2  EPW O   H1  H2  EPW 
O   H1  H2  EPW O   H1  H2  EPW O   H1  H2  EPW O   H1  H2  EPW O   H1  H2  EPW 
O   H1  H2  EPW O   H1  H2  EPW O   H1  H2  EPW O   H1  H2  EPW O   H1  H2  EPW 
O   H1  H2  EPW O   H1  H2  EPW O   H1  H2  EPW O   H1  H2  EPW O   H1  H2  EPW 
O   H1  H2  EPW O   H1  H2  EPW O   H1  H2  EPW O   H1  H2  EPW O   H1  H2  EPW 
O   H1  H2  EPW O   H1  H2  EPW O   H1  H2  EPW O   H1  H2  EPW O   H1  H2  EPW 
O   H1  H2  EPW O   H1  H2  EPW O   H1  H2  EPW O   H1  H2  EPW O   H1  H2  EPW 
O   H1  H2  EPW O   H1  H2  EPW O   H1  H2  EPW O   H1  H2  EPW O   H1  H2  EPW 
O   H1  H2  EPW O   H1  H2  EPW O   H1  H2  EPW O   H1  H2  EPW O   H1  H2  EPW 
O   H1  H2  EPW O   H1  H2  EPW O   H1  H2  EPW O   H1  H2  EPW O   H1  H2  EPW 
O   H1  H2  EPW O   H1  H2  EPW O   H1  H2  EPW O   H1  H2  EPW O   H1  H2  EPW 
O   H1  H2  EPW O   H1  H2  EPW O   H1  H2  EPW O   H1  H2  EPW O   H1  H2  EPW 
O   H1  H2  EPW O   H1  H2  EPW O   H1  H2  EPW O   H1  H2  EPW O   H1  H2  EPW 
O   H1  H2  EPW O   H1  H2  EPW O   H1  H2  EPW O   H1  H2  EPW O   H1  H2  EPW 
O   H1  H2  EPW O   H1  H2  EPW O   H1  H2  EPW O   H1  H2  EPW O   H1  H2  EPW 
O   H1  H2  EPW O   H1  H2  EPW O   H1  H2  EPW O   H1  H2  EPW O   H1  H2  EPW 
O   H1  H2  EPW O   H1  H2  EPW O   H1  H2  EPW O   H1  H2  EPW O   H1  H2  EPW 
O   H1  H2  EPW O   H1  H2  EPW O   H1  H2  EPW O   H1  H2  EPW O   H1  H2  EPW 
O   H1  H2  EPW O   H1  H2  EPW O   H1  H2  EPW O   H1  H2  EPW O   H1  H2  EPW 
O   H1  H2  EPW O   H1  H2  EPW O   H1  H2  EPW O   H1  H2  EPW O   H1  H2  EPW 
O   H1  H2  EPW O   H1  H2  EPW O   H1  H2  EPW O   H1  H2  EPW O   H1  H2  EPW 
O   H1  H2  EPW O   H1  H2  EPW O   H1  H2  EPW O   H1  H2  EPW O   H1  H2  EPW 
O   H1  H2  EPW O   H1  H2  EPW O   H1  H2  EPW O   H1  H2  EPW O   H1  H2  EPW 
O   H1  H2  EPW O   H1  H2  EPW O   H1  H2  EPW O   H1  H2  EPW O   H1  H2  EPW 
O   H1  H2  EPW O   H1  H2  EPW O   H1  H2  EPW O   H1  H2  EPW O   H1  H2  EPW 
O   H1  H2  EPW O   H1  H2  EPW O   H1  H2  EPW O   H1  H2  EPW O   H1  H2  EPW 
O   H1  H2  EPW O   H1  H2  EPW O   H1  H2  EPW O   H1  H2  EPW O   H1  H2  EPW 
O   H1  H2  EPW O   H1  H2  EPW O   H1  H2  EPW O   H1  H2  EPW O   H1  H2  EPW 
O   H1  H2  EPW O   H1  H2  EPW O   H1  H2  EPW O   H1  H2  EPW O   H1  H2  EPW 
O   H1  H2  EPW O   H1  H2  EPW O   H1  H2  EPW O   H1  H2  EPW O   H1  H2  EPW 
O   H1  H2  EPW O   H1  H2  EPW O   H1  H2  EPW O   H1  H2  EPW O   H1  H2  EPW 
O   H1  H2  EPW O   H1  H2  EPW O   H1  H2  EPW O   H1  H2  EPW O   H1  H2  EPW 
O   H1  H2  EPW O   H1  H2  EPW O   H1  H2  EPW O   H1  H2  EPW O   H1  H2  EPW 
O   H1  H2  EPW O   H1  H2  EPW O   H1  H2  EPW O   H1  H2  EPW O   H1  H2  EPW 
O   H1  H2  EPW O   H1  H2  EPW O   H1  H2  EPW O   H1  H2  EPW O   H1  H2  EPW 
O   H1  H2  EPW O   H1  H2  EPW O   H1  H2  EPW O   H1  H2  EPW O   H1  H2  EPW 
O   H1  H2  EPW O   H1  H2  EPW O   H1  H2  EPW O   H1  H2  EPW O   H1  H2  EPW 
O   H1  H2  EPW O   H1  H2  EPW O   H1  H2  EPW O   H1  H2  EPW O   H1  H2  EPW 
O   H1  H2  EPW O   H1  H2  EPW O   H1  H2  EPW O   H1  H2  EPW O   H1  H2  EPW 
O   H1  H2  EPW O   H1  H2  EPW O   H1  H2  EPW O   H1  H2  EPW O   H1  H2  EPW 
O   H1  H2  EPW O   H1  H2  EPW O   H1  H2  EPW O   H1  H2  EPW O   H1  H2  EPW 
O   H1  H2  EPW O   H1  H2  EPW O   H1  H2  EPW O   H1  H2  EPW O   H1  H2  EPW 
O   H1  H2  EPW O   H1  H2  EPW O   H1  H2  EPW O   H1  H2  EPW O   H1  H2  EPW 
O   H1  H2  EPW O   H1  H2  EPW O   H1  H2  EPW O   H1  H2  EPW O   H1  H2  EPW 
O   H1  H2  EPW O   H1  H2  EPW O   H1  H2  EPW O   H1  H2  EPW O   H1  H2  EPW 
O   H1  H2  EPW O   H1  H2  EPW O   H1  H2  EPW O   H1  H2  EPW O   H1  H2  EPW 
O   H1  H2  EPW O   H1  H2  EPW O   H1  H2  EPW O   H1  H2  EPW O   H1  H2  EPW 
O   H1  H2  EPW O   H1  H2  EPW O   H1  H2  EPW O   H1  H2  EPW O   H1  H2  EPW 
O   H1  H2  EPW O   H1  H2  EPW O   H1  H2  EPW O   H1  H2  EPW O   H1  H2  EPW 
O   H1  H2  EPW O   H1  H2  EPW O   H1  H2  EPW O   H1  H2  EPW O   H1  H2  EPW 
O   H1  H2  EPW O   H1  H2  EPW O   H1  H2  EPW O   H1  H2  EPW O   H1  H2  EPW 
O   H1  H2  EPW O   H1  H2  EPW O   H1  H2  EPW O   H1  H2  EPW O   H1  H2  EPW 
O   H1  H2  EPW O   H1  H2  EPW O   H1  H2  EPW O   H1  H2  EPW O   H1  H2  EPW 
O   H1  H2  EPW O   H1  H2  EPW O   H1  H2  EPW O   H1  H2  EPW O   H1  H2  EPW 
O   H1  H2  EPW O   H1  H2  EPW O   H1  H2  EPW O   H1  H2  EPW O   H1  H2  EPW 
O   H1  H2  EPW O   H1  H2  EPW O   H1  H2  EPW O   H1  H2  EPW O   H1  H2  EPW 
O   H1  H2  EPW O   H1  H2  EPW O   H1  H2  EPW O   H1  H2  EPW O   H1  H2  EPW 
O   H1  H2  EPW O   H1  H2  EPW O   H1  H2  EPW O   H1  H2  EPW O   H1  H2  EPW 
O   H1  H2  EPW O   H1  H2  EPW O   H1  H2  EPW O   H1  H2  EPW O   H1  H2  EPW 
O   H1  H2  EPW O   H1  H2  EPW O   H1  H2  EPW O   H1  H2  EPW O   H1  H2  EPW 
O   H1  H2  EPW O   H1  H2  EPW O   H1  H2  EPW O   H1  H2  EPW O   H1  H2  EPW 
O   H1  H2  EPW O   H1  H2  EPW O   H1  H2  EPW O   H1  H2  EPW O   H1  H2  EPW 
O   H1  H2  EPW O   H1  H2  EPW O   H1  H2  EPW O   H1  H2  EPW O   H1  H2  EPW 
O   H1  H2  EPW O   H1  H2  EPW O   H1  H2  EPW O   H1  H2  EPW O   H1  H2  EPW 
O   H1  H2  EPW O   H1  H2  EPW O   H1  H2  EPW O   H1  H2  EPW O   H1  H2  EPW 
O   H1  H2  EPW O   H1  H2  EPW O   H1  H2  EPW O   H1  H2  EPW O   H1  H2  EPW 
O   H1  H2  EPW O   H1  H2  EPW O   H1  H2  EPW O   H1  H2  EPW O   H1  H2  EPW 
O   H1  H2  EPW O   H1  H2  EPW O   H1  H2  EPW O   H1  H2  EPW O   H1  H2  EPW 
O   H1  H2  EPW O   H1  H2  EPW O   H1  H2  EPW O   H1  H2  EPW O   H1  H2  EPW 
O   H1  H2  EPW O   H1  H2  EPW O   H1  H2  EPW O   H1  H2  EPW O   H1  H2  EPW 
O   H1  H2  EPW O   H1  H2  EPW O   H1  H2  EPW O   H1  H2  EPW O   H1  H2  EPW 
O   H1  H2  EPW O   H1  H2  EPW O   H1  H2  EPW O   H1  H2  EPW O   H1  H2  EPW 
O   H1  H2  EPW O   H1  H2  EPW O   H1  H2  EPW O   H1  H2  EPW O   H1  H2  EPW 
O   H1  H2  EPW O   H1  H2  EPW O   H1  H2  EPW O   H1  H2  EPW O   H1  H2  EPW 
O   H1  H2  EPW O   H1  H2  EPW O   H1  H2  EPW O   H1  H2  EPW O   H1  H2  EPW 
O   H1  H2  EPW O   H1  H2  EPW O   H1  H2  EPW O   H1  H2  EPW O   H1  H2  EPW 
O   H1  H2  EPW O   H1  H2  EPW O   H1  H2  EPW O   H1  H2  EPW O   H1  H2  EPW 
O   H1  H2  EPW O   H1  H2  EPW O   H1  H2  EPW O   H1  H2  EPW O   H1  H2  EPW 
O   H1  H2  EPW O   H1  H2  EPW O   H1  H2  EPW O   H1  H2  EPW O   H1  H2  EPW 
O   H1  H2  EPW O   H1  H2  EPW O   H1  H2  EPW O   H1  H2  EPW O   H1  H2  EPW 
O   H1  H2  EPW O   H1  H2  EPW O   H1  H2  EPW O   H1  H2  EPW O   H1  H2  EPW 
O   H1  H2  EPW O   H1  H2  EPW O   H1  H2  EPW O   H1  H2  EPW O   H1  H2  EPW 
O   H1  H2  EPW O   H1  H2  EPW O   H1  H2  EPW O   H1  H2  EPW O   H1  H2  EPW 
O   H1  H2  EPW O   H1  H2  EPW O   H1  H2  EPW O   H1  H2  EPW O   H1  H2  EPW 
O   H1  H2  EPW O   H1  H2  EPW O   H1  H2  EPW O   H1  H2  EPW O   H1  H2  EPW 
O   H1  H2  EPW O   H1  H2  EPW O   H1  H2  EPW O   H1  H2  EPW O   H1  H2  EPW 
O   H1  H2  EPW O   H1  H2  EPW O   H1  H2  EPW O   H1  H2  EPW O   H1  H2  EPW 
O   H1  H2  EPW O   H1  H2  EPW O   H1  H2  EPW O   H1  H2  EPW O   H1  H2  EPW 
O   H1  H2  EPW O   H1  H2  EPW O   H1  H2  EPW O   H1  H2  EPW O   H1  H2  EPW 
O   H1  H2  EPW O   H1  H2  EPW O   H1  H2  EPW O   H1  H2  EPW O   H1  H2  EPW 
O   H1  H2  EPW O   H1  H2  EPW O   H1  H2  EPW O   H1  H2  EPW O   H1  H2  EPW 
O   H1  H2  EPW O   H1  H2  EPW O   H1  H2  EPW O   H1  H2  EPW O   H1  H2  EPW 
O   H1  H2  EPW O   H1  H2  EPW O   H1  H2  EPW O   H1  H2  EPW O   H1  H2  EPW 
O   H1  H2  EPW O   H1  H2  EPW O   H1  H2  EPW O   H1  H2  EPW O   H1  H2  EPW 
O   H1  H2  EPW O   H1  H2  EPW O   H1  H2  EPW O   H1  H2  EPW O   H1  H2  EPW 
O   H1  H2  EPW O   H1  H2  EPW O   H1  H2  EPW O   H1  H2  EPW O   H1  H2  EPW 
O   H1  H2  EPW O   H1  H2  EPW O   H1  H2  EPW O   H1  H2  EPW O   H1  H2  EPW 
O   H1  H2  EPW O   H1  H2  EPW O   H1  H2  EPW O   H1  H2  EPW O   H1  H2  EPW 
O   H1  H2  EPW O   H1  H2  EPW O   H1  H2  EPW O   H1  H2  EPW O   H1  H2  EPW 
O   H1  H2  EPW O   H1  H2  EPW O   H1  H2  EPW O   H1  H2  EPW O   H1  H2  EPW 
O   H1  H2  EPW O   H1  H2  EPW O   H1  H2  EPW O   H1  H2  EPW O   H1  H2  EPW 
O   H1  H2  EPW O   H1  H2  EPW O   H1  H2  EPW O   H1  H2  EPW O   H1  H2  EPW 
O   H1  H2  EPW O   H1  H2  EPW O   H1  H2  EPW O   H1  H2  EPW O   H1  H2  EPW 
O   H1  H2  EPW O   H1  H2  EPW O   H1  H2  EPW O   H1  H2  EPW O   H1  H2  EPW 
O   H1  H2  EPW O   H1  H2  EPW O   H1  H2  EPW O   H1  H2  EPW O   H1  H2  EPW 
O   H1  H2  EPW O   H1  H2  EPW O   H1  H2  EPW O   H1  H2  EPW O   H1  H2  EPW 
O   H1  H2  EPW O   H1  H2  EPW O   H1  H2  EPW O   H1  H2  EPW O   H1  H2  EPW 
O   H1  H2  EPW O   H1  H2  EPW O   H1  H2  EPW O   H1  H2  EPW O   H1  H2  EPW 
O   H1  H2  EPW O   H1  H2  EPW O   H1  H2  EPW O   H1  H2  EPW O   H1  H2  EPW 
O   H1  H2  EPW O   H1  H2  EPW O   H1  H2  EPW O   H1  H2  EPW O   H1  H2  EPW 
O   H1  H2  EPW O   H1  H2  EPW O   H1  H2  EPW O   H1  H2  EPW O   H1  H2  EPW 
O   H1  H2  EPW O   H1  H2  EPW O   H1  H2  EPW O   H1  H2  EPW O   H1  H2  EPW 
O   H1  H2  EPW O   H1  H2  EPW O   H1  H2  EPW O   H1  H2  EPW O   H1  H2  EPW 
O   H1  H2  EPW O   H1  H2  EPW O   H1  H2  EPW O   H1  H2  EPW O   H1  H2  EPW 
O   H1  H2  EPW O   H1  H2  EPW O   H1  H2  EPW O   H1  H2  EPW O   H1  H2  EPW 
O   H1  H2  EPW O   H1  H2  EPW O   H1  H2  EPW O   H1  H2  EPW O   H1  H2  EPW 
O   H1  H2  EPW O   H1  H2  EPW O   H1  H2  EPW O   H1  H2  EPW O   H1  H2  EPW 
O   H1  H2  EPW O   H1  H2  EPW O   H1  H2  EPW O   H1  H2  EPW O   H1  H2  EPW 
O   H1  H2  EPW O   H1  H2  EPW O   H1  H2  EPW O   H1  H2  EPW O   H1  H2  EPW 
O   H1  H2  EPW O   H1  H2  EPW O   H1  H2  EPW O   H1  H2  EPW O   H1  H2  EPW 
O   H1  H2  EPW O   H1  H2  EPW O   H1  H2  EPW O   H1  H2  EPW O   H1  H2  EPW 
O   H1  H2  EPW O   H1  H2  EPW O   H1  H2  EPW O   H1  H2  EPW O   H1  H2  EPW 
O   H1  H2  EPW O   H1  H2  EPW O   H1  H2  EPW O   H1  H2  EPW O   H1  H2  EPW 
O   H1  H2  EPW O   H1  H2  EPW O   H1  H2  EPW O   H1  H2  EPW O   H1  H2  EPW 
O   H1  H2  EPW O   H1  H2  EPW O   H1  H2  EPW O   H1  H2  EPW O   H1  H2  EPW 
O   H1  H2  EPW O   H1  H2  EPW O   H1  H2  EPW O   H1  H2  EPW O   H1  H2  EPW 
O   H1  H2  EPW O   H1  H2  EPW O   H1  H2  EPW O   H1  H2  EPW O   H1  H2  EPW 
O   H1  H2  EPW O   H1  H2  EPW O   H1  H2  EPW O   H1  H2  EPW O   H1  H2  EPW 
O   H1  H2  EPW O   H1  H2  EPW O   H1  H2  EPW O   H1  H2  EPW O   H1  H2  EPW 
O   H1  H2  EPW O   H1  H2  EPW O   H1  H2  EPW O   H1  H2  EPW O   H1  H2  EPW 
O   H1  H2  EPW O   H1  H2  EPW O   H1  H2  EPW O   H1  H2  EPW O   H1  H2  EPW 
O   H1  H2  EPW O   H1  H2  EPW O   H1  H2  EPW O   H1  H2  EPW O   H1  H2  EPW 
O   H1  H2  EPW O   H1  H2  EPW O   H1  H2  EPW O   H1  H2  EPW O   H1  H2  EPW 
O   H1  H2  EPW O   H1  H2  EPW O   H1  H2  EPW O   H1  H2  EPW O   H1  H2  EPW 
O   H1  H2  EPW O   H1  H2  EPW O   H1  H2  EPW O   H1  H2  EPW O   H1  H2  EPW 
O   H1  H2  EPW O   H1  H2  EPW O   H1  H2  EPW O   H1  H2  EPW O   H1  H2  EPW 
O   H1  H2  EPW O   H1  H2  EPW O   H1  H2  EPW O   H1  H2  EPW O   H1  H2  EPW 
O   H1  H2  EPW O   H1  H2  EPW O   H1  H2  EPW O   H1  H2  EPW O   H1  H2  EPW 
O   H1  H2  EPW O   H1  H2  EPW O   H1  H2  EPW O   H1  H2  EPW O   H1  H2  EPW 
O   H1  H2  EPW O   H1  H2  EPW O   H1  H2  EPW O   H1  H2  EPW O   H1  H2  EPW 
O   H1  H2  EPW O   H1  H2  EPW O   H1  H2  EPW O   H1  H2  EPW O   H1  H2  EPW 
O   H1  H2  EPW O   H1  H2  EPW O   H1  H2  EPW O   H1  H2  EPW O   H1  H2  EPW 
O   H1  H2  EPW O   H1  H2  EPW O   H1  H2  EPW O   H1  H2  EPW O   H1  H2  EPW 
O   H1  H2  EPW O   H1  H2  EPW O   H1  H2  EPW O   H1  H2  EPW O   H1  H2  EPW 
O   H1  H2  EPW O   H1  H2  EPW O   H1  H2  EPW O   H1  H2  EPW O   H1  H2  EPW 
O   H1  H2  EPW O   H1  H2  EPW O   H1  H2  EPW O   H1  H2  EPW O   H1  H2  EPW 
O   H1  H2  EPW O   H1  H2  EPW O   H1  H2  EPW O   H1  H2  EPW O   H1  H2  EPW 
O   H1  H2  EPW O   H1  H2  EPW O   H1  H2  EPW O   H1  H2  EPW O   H1  H2  EPW 
O   H1  H2  EPW O   H1  H2  EPW O   H1  H2  EPW O   H1  H2  EPW O   H1  H2  EPW 
O   H1  H2  EPW O   H1  H2  EPW O   H1  H2  EPW O   H1  H2  EPW O   H1  H2  EPW 
O   H1  H2  EPW O   H1  H2  EPW O   H1  H2  EPW O   H1  H2  EPW O   H1  H2  EPW 
O   H1  H2  EPW O   H1  H2  EPW O   H1  H2  EPW O   H1  H2  EPW O   H1  H2  EPW 
O   H1  H2  EPW O   H1  H2  EPW O   H1  H2  EPW O   H1  H2  EPW O   H1  H2  EPW 
O   H1  H2  EPW O   H1  H2  EPW O   H1  H2  EPW O   H1  H2  EPW O   H1  H2  EPW 
O   H1  H2  EPW O   H1  H2  EPW O   H1  H2  EPW O   H1  H2  EPW O   H1  H2  EPW 
O   H1  H2  EPW O   H1  H2  EPW O   H1  H2  EPW O   H1  H2  EPW O   H1  H2  EPW 
O   H1  H2  EPW O   H1  H2  EPW O   H1  H2  EPW O   H1  H2  EPW O   H1  H2  EPW 
O   H1  H2  EPW O   H1  H2  EPW O   H1  H2  EPW O   H1  H2  EPW O   H1  H2  EPW 
O   H1  H2  EPW O   H1  H2  EPW O   H1  H2  EPW O   H1  H2  EPW O   H1  H2  EPW 
O   H1  H2  EPW O   H1  H2  EPW O   H1  H2  EPW O   H1  H2  EPW O   H1  H2  EPW 
O   H1  H2  EPW O   H1  H2  EPW O   H1  H2  EPW O   H1  H2  EPW O   H1  H2  EPW 
O   H1  H2  EPW O   H1  H2  EPW O   H1  H2  EPW O   H1  H2  EPW O   H1  H2  EPW 
O   H1  H2  EPW O   H1  H2  EPW O   H1  H2  EPW O   H1  H2  EPW O   H1  H2  EPW 
O   H1  H2  EPW O   H1  H2  EPW O   H1  H2  EPW O   H1  H2  EPW O   H1  H2  EPW 
O   H1  H2  EPW O   H1  H2  EPW O   H1  H2  EPW O   H1  H2  EPW O   H1  H2  EPW 
O   H1  H2  EPW O   H1  H2  EPW O   H1  H2  EPW O   H1  H2  EPW O   H1  H2  EPW 
O   H1  H2  EPW O   H1  H2  EPW O   H1  H2  EPW O   H1  H2  EPW O   H1  H2  EPW 
O   H1  H2  EPW O   H1  H2  EPW O   H1  H2  EPW O   H1  H2  EPW O   H1  H2  EPW 
O   H1  H2  EPW O   H1  H2  EPW O   H1  H2  EPW O   H1  H2  EPW O   H1  H2  EPW 
O   H1  H2  EPW O   H1  H2  EPW O   H1  H2  EPW O   H1  H2  EPW O   H1  H2  EPW 
O   H1  H2  EPW O   H1  H2  EPW O   H1  H2  EPW O   H1  H2  EPW O   H1  H2  EPW 
O   H1  H2  EPW O   H1  H2  EPW O   H1  H2  EPW O   H1  H2  EPW O   H1  H2  EPW 
O   H1  H2  EPW O   H1  H2  EPW O   H1  H2  EPW O   H1  H2  EPW O   H1  H2  EPW 
O   H1  H2  EPW O   H1  H2  EPW O   H1  H2  EPW O   H1  H2  EPW O   H1  H2  EPW 
O   H1  H2  EPW O   H1  H2  EPW O   H1  H2  EPW O   H1  H2  EPW O   H1  H2  EPW 
O   H1  H2  EPW O   H1  H2  EPW O   H1  H2  EPW O   H1  H2  EPW O   H1  H2  EPW 
O   H1  H2  EPW O   H1  H2  EPW O   H1  H2  EPW O   H1  H2  EPW O   H1  H2  EPW 
O   H1  H2  EPW O   H1  H2  EPW O   H1  H2  EPW O   H1  H2  EPW O   H1  H2  EPW 
O   H1  H2  EPW O   H1  H2  EPW O   H1  H2  EPW O   H1  H2  EPW O   H1  H2  EPW 
O   H1  H2  EPW O   H1  H2  EPW O   H1  H2  EPW O   H1  H2  EPW O   H1  H2  EPW 
O   H1  H2  EPW O   H1  H2  EPW O   H1  H2  EPW O   H1  H2  EPW O   H1  H2  EPW 
O   H1  H2  EPW O   H1  H2  EPW O   H1  H2  EPW O   H1  H2  EPW O   H1  H2  EPW 
O   H1  H2  EPW O   H1  H2  EPW O   H1  H2  EPW O   H1  H2  EPW O   H1  H2  EPW 
O   H1  H2  EPW O   H1  H2  EPW O   H1  H2  EPW O   H1  H2  EPW O   H1  H2  EPW 
O   H1  H2  EPW O   H1  H2  EPW O   H1  H2  EPW O   H1  H2  EPW O   H1  H2  EPW 
O   H1  H2  EPW O   H1  H2  EPW O   H1  H2  EPW O   H1  H2  EPW O   H1  H2  EPW 
O   H1  H2  EPW O   H1  H2  EPW O   H1  H2  EPW O   H1  H2  EPW O   H1  H2  EPW 
O   H1  H2  EPW O   H1  H2  EPW O   H1  H2  EPW O   H1  H2  EPW O   H1  H2  EPW 
O   H1  H2  EPW O   H1  H2  EPW O   H1  H2  EPW O   H1  H2  EPW O   H1  H2  EPW 
O   H1  H2  EPW O   H1  H2  EPW O   H1  H2  EPW O   H1  H2  EPW O   H1  H2  EPW 
O   H1  H2  EPW O   H1  H2  EPW O   H1  H2  EPW O   H1  H2  EPW O   H1  H2  EPW 
O   H1  H2  EPW O   H1  H2  EPW O   H1  H2  EPW O   H1  H2  EPW O   H1  H2  EPW 
O   H1  H2  EPW O   H1  H2  EPW O   H1  H2  EPW O   H1  H2  EPW O   H1  H2  EPW 
O   H1  H2  EPW O   H1  H2  EPW O   H1  H2  EPW O   H1  H2  EPW O   H1  H2  EPW 
O   H1  H2  EPW O   H1  H2  EPW O   H1  H2  EPW O   H1  H2  EPW O   H1  H2  EPW 
O   H1  H2  EPW O   H1  H2  EPW O   H1  H2  EPW O   H1  H2  EPW O   H1  H2  EPW 
O   H1  H2  EPW O   H1  H2  EPW O   H1  H2  EPW O   H1  H2  EPW O   H1  H2  EPW 
O   H1  H2  EPW O   H1  H2  EPW O   H1  H2  EPW O   H1  H2  EPW O   H1  H2  EPW 
O   H1  H2  EPW O   H1  H2  EPW O   H1  H2  EPW O   H1  H2  EPW O   H1  H2  EPW 
O   H1  H2  EPW O   H1  H2  EPW O   H1  H2  EPW O   H1  H2  EPW O   H1  H2  EPW 
O   H1  H2  EPW O   H1  H2  EPW O   H1  H2  EPW O   H1  H2  EPW O   H1  H2  EPW 
O   H1  H2  EPW O   H1  H2  EPW O   H1  H2  EPW O   H1  H2  EPW O   H1  H2  EPW 
O   H1  H2  EPW O   H1  H2  EPW O   H1  H2  EPW O   H1  H2  EPW O   H1  H2  EPW 
O   H1  H2  EPW O   H1  H2  EPW O   H1  H2  EPW O   H1  H2  EPW O   H1  H2  EPW 
O   H1  H2  EPW O   H1  H2  EPW O   H1  H2  EPW O   H1  H2  EPW O   H1  H2  EPW 
O   H1  H2  EPW O   H1  H2  EPW O   H1  H2  EPW O   H1  H2  EPW O   H1  H2  EPW 
O   H1  H2  EPW O   H1  H2  EPW O   H1  H2  EPW O   H1  H2  EPW O   H1  H2  EPW 
O   H1  H2  EPW O   H1  H2  EPW O   H1  H2  EPW O   H1  H2  EPW O   H1  H2  EPW 
O   H1  H2  EPW O   H1  H2  EPW O   H1  H2  EPW O   H1  H2  EPW O   H1  H2  EPW 
O   H1  H2  EPW O   H1  H2  EPW O   H1  H2  EPW O   H1  H2  EPW O   H1  H2  EPW 
O   H1  H2  EPW O   H1  H2  EPW O   H1  H2  EPW O   H1  H2  EPW O   H1  H2  EPW 
O   H1  H2  EPW O   H1  H2  EPW O   H1  H2  EPW O   H1  H2  EPW O   H1  H2  EPW 
O   H1  H2  EPW O   H1  H2  EPW O   H1  H2  EPW O   H1  H2  EPW O   H1  H2  EPW 
O   H1  H2  EPW O   H1  H2  EPW O   H1  H2  EPW O   H1  H2  EPW O   H1  H2  EPW 
O   H1  H2  EPW O   H1  H2  EPW O   H1  H2  EPW O   H1  H2  EPW O   H1  H2  EPW 
O   H1  H2  EPW O   H1  H2  EPW O   H1  H2  EPW O   H1  H2  EPW O   H1  H2  EPW 
O   H1  H2  EPW O   H1  H2  EPW O   H1  H2  EPW O   H1  H2  EPW O   H1  H2  EPW 
O   H1  H2  EPW O   H1  H2  EPW O   H1  H2  EPW O   H1  H2  EPW O   H1  H2  EPW 
O   H1  H2  EPW O   H1  H2  EPW O   H1  H2  EPW O   H1  H2  EPW O   H1  H2  EPW 
O   H1  H2  EPW O   H1  H2  EPW O   H1  H2  EPW O   H1  H2  EPW O   H1  H2  EPW 
O   H1  H2  EPW O   H1  H2  EPW O   H1  H2  EPW O   H1  H2  EPW O   H1  H2  EPW 
O   H1  H2  EPW O   H1  H2  EPW O   H1  H2  EPW O   H1  H2  EPW O   H1  H2  EPW 
O   H1  H2  EPW O   H1  H2  EPW O   H1  H2  EPW O   H1  H2  EPW O   H1  H2  EPW 
O   H1  H2  EPW O   H1  H2  EPW O   H1  H2  EPW O   H1  H2  EPW O   H1  H2  EPW 
O   H1  H2  EPW O   H1  H2  EPW O   H1  H2  EPW O   H1  H2  EPW O   H1  H2  EPW 
O   H1  H2  EPW O   H1  H2  EPW O   H1  H2  EPW O   H1  H2  EPW O   H1  H2  EPW 
O   H1  H2  EPW O   H1  H2  EPW O   H1  H2  EPW O   H1  H2  EPW O   H1  H2  EPW 
O   H1  H2  EPW O   H1  H2  EPW O   H1  H2  EPW O   H1  H2  EPW O   H1  H2  EPW 
O   H1  H2  EPW O   H1  H2  EPW O   H1  H2  EPW O   H1  H2  EPW O   H1  H2  EPW 
O   H1  H2  EPW O   H1  H2  EPW O   H1  H2  EPW O   H1  H2  EPW O   H1  H2  EPW 
O   H1  H2  EPW O   H1  H2  EPW O   H1  H2  EPW O   H1  H2  EPW O   H1  H2  EPW 
O   H1  H2  EPW O   H1  H2  EPW O   H1  H2  EPW O   H1  H2  EPW O   H1  H2  EPW 
O   H1  H2  EPW O   H1  H2  EPW O   H1  H2  EPW O   H1  H2  EPW O   H1  H2  EPW 
O   H1  H2  EPW O   H1  H2  EPW O   H1  H2  EPW O   H1  H2  EPW O   H1  H2  EPW 
O   H1  H2  EPW O   H1  H2  EPW O   H1  H2  EPW O   H1  H2  EPW O   H1  H2  EPW 
O   H1  H2  EPW O   H1  H2  EPW O   H1  H2  EPW O   H1  H2  EPW O   H1  H2  EPW 
O   H1  H2  EPW O   H1  H2  EPW O   H1  H2  EPW O   H1  H2  EPW O   H1  H2  EPW 
O   H1  H2  EPW O   H1  H2  EPW O   H1  H2  EPW O   H1  H2  EPW O   H1  H2  EPW 
O   H1  H2  EPW O   H1  H2  EPW O   H1  H2  EPW O   H1  H2  EPW O   H1  H2  EPW 
O   H1  H2  EPW O   H1  H2  EPW O   H1  H2  EPW O   H1  H2  EPW O   H1  H2  EPW 
O   H1  H2  EPW O   H1  H2  EPW O   H1  H2  EPW O   H1  H2  EPW O   H1  H2  EPW 
O   H1  H2  EPW O   H1  H2  EPW O   H1  H2  EPW O   H1  H2  EPW O   H1  H2  EPW 
O   H1  H2  EPW O   H1  H2  EPW O   H1  H2  EPW O   H1  H2  EPW O   H1  H2  EPW 
O   H1  H2  EPW O   H1  H2  EPW O   H1  H2  EPW O   H1  H2  EPW O   H1  H2  EPW 
O   H1  H2  EPW O   H1  H2  EPW O   H1  H2  EPW O   H1  H2  EPW O   H1  H2  EPW 
O   H1  H2  EPW O   H1  H2  EPW O   H1  H2  EPW O   H1  H2  EPW O   H1  H2  EPW 
O   H1  H2  EPW O   H1  H2  EPW O   H1  H2  EPW O   H1  H2  EPW O   H1  H2  EPW 
O   H1  H2  EPW O   H1  H2  EPW O   H1  H2  EPW O   H1  H2  EPW O   H1  H2  EPW 
O   H1  H2  EPW O   H1  H2  EPW O   H1  H2  EPW O   H1  H2  EPW O   H1  H2  EPW 
O   H1  H2  EPW O   H1  H2  EPW O   H1  H2  EPW O   H1  H2  EPW O   H1  H2  EPW 
O   H1  H2  EPW O   H1  H2  EPW O   H1  H2  EPW O   H1  H2  EPW O   H1  H2  EPW 
O   H1  H2  EPW O   H1  H2  EPW O   H1  H2  EPW O   H1  H2  EPW O   H1  H2  EPW 
O   H1  H2  EPW O   H1  H2  EPW O   H1  H2  EPW O   H1  H2  EPW O   H1  H2  EPW 
O   H1  H2  EPW O   H1  H2  EPW O   H1  H2  EPW O   H1  H2  EPW O   H1  H2  EPW 
O   H1  H2  EPW O   H1  H2  EPW O   H1  H2  EPW O   H1  H2  EPW O   H1  H2  EPW 
O   H1  H2  EPW O   H1  H2  EPW O   H1  H2  EPW O   H1  H2  EPW O   H1  H2  EPW 
O   H1  H2  EPW O   H1  H2  EPW O   H1  H2  EPW O   H1  H2  EPW O   H1  H2  EPW 
O   H1  H2  EPW O   H1  H2  EPW O   H1  H2  EPW O   H1  H2  EPW O   H1  H2  EPW 
O   H1  H2  EPW O   H1  H2  EPW O   H1  H2  EPW O   H1  H2  EPW O   H1  H2  EPW 
O   H1  H2  EPW O   H1  H2  EPW O   H1  H2  EPW O   H1  H2  EPW O   H1  H2  EPW 
O   H1  H2  EPW O   H1  H2  EPW O   H1  H2  EPW O   H1  H2  EPW O   H1  H2  EPW 
O   H1  H2  EPW O   H1  H2  EPW O   H1  H2  EPW O   H1  H2  EPW O   H1  H2  EPW 
O   H1  H2  EPW O   H1  H2  EPW O   H1  H2  EPW O   H1  H2  EPW O   H1  H2  EPW 
O   H1  H2  EPW O   H1  H2  EPW O   H1  H2  EPW O   H1  H2  EPW O   H1  H2  EPW 
O   H1  H2  EPW O   H1  H2  EPW O   H1  H2  EPW O   H1  H2  EPW O   H1  H2  EPW 
O   H1  H2  EPW O   H1  H2  EPW O   H1  H2  EPW O   H1  H2  EPW O   H1  H2  EPW 
O   H1  H2  EPW O   H1  H2  EPW O   H1  H2  EPW O   H1  H2  EPW O   H1  H2  EPW 
O   H1  H2  EPW O   H1  H2  EPW O   H1  H2  EPW O   H1  H2  EPW O   H1  H2  EPW 
O   H1  H2  EPW O   H1  H2  EPW O   H1  H2  EPW O   H1  H2  EPW O   H1  H2  EPW 
O   H1  H2  EPW O   H1  H2  EPW O   H1  H2  EPW O   H1  H2  EPW O   H1  H2  EPW 
O   H1  H2  EPW O   H1  H2  EPW O   H1  H2  EPW O   H1  H2  EPW O   H1  H2  EPW 
O   H1  H2  EPW O   H1  H2  EPW O   H1  H2  EPW O   H1  H2  EPW O   H1  H2  EPW 
O   H1  H2  EPW O   H1  H2  EPW O   H1  H2  EPW O   H1  H2  EPW O   H1  H2  EPW 
O   H1  H2  EPW O   H1  H2  EPW O   H1  H2  EPW O   H1  H2  EPW O   H1  H2  EPW 
O   H1  H2  EPW O   H1  H2  EPW O   H1  H2  EPW O   H1  H2  EPW O   H1  H2  EPW 
O   H1  H2  EPW O   H1  H2  EPW O   H1  H2  EPW O   H1  H2  EPW O   H1  H2  EPW 
O   H1  H2  EPW O   H1  H2  EPW O   H1  H2  EPW O   H1  H2  EPW O   H1  H2  EPW 
O   H1  H2  EPW O   H1  H2  EPW O   H1  H2  EPW O   H1  H2  EPW O   H1  H2  EPW 
O   H1  H2  EPW O   H1  H2  EPW O   H1  H2  EPW O   H1  H2  EPW O   H1  H2  EPW 
O   H1  H2  EPW O   H1  H2  EPW O   H1  H2  EPW O   H1  H2  EPW O   H1  H2  EPW 
O   H1  H2  EPW O   H1  H2  EPW O   H1  H2  EPW O   H1  H2  EPW O   H1  H2  EPW 
O   H1  H2  EPW O   H1  H2  EPW O   H1  H2  EPW O   H1  H2  EPW O   H1  H2  EPW 
O   H1  H2  EPW O   H1  H2  EPW O   H1  H2  EPW O   H1  H2  EPW O   H1  H2  EPW 
O   H1  H2  EPW O   H1  H2  EPW O   H1  H2  EPW O   H1  H2  EPW O   H1  H2  EPW 
O   H1  H2  EPW O   H1  H2  EPW O   H1  H2  EPW O   H1  H2  EPW O   H1  H2  EPW 
O   H1  H2  EPW O   H1  H2  EPW O   H1  H2  EPW O   H1  H2  EPW O   H1  H2  EPW 
O   H1  H2  EPW O   H1  H2  EPW O   H1  H2  EPW O   H1  H2  EPW O   H1  H2  EPW 
O   H1  H2  EPW O   H1  H2  EPW O   H1  H2  EPW O   H1  H2  EPW O   H1  H2  EPW 
O   H1  H2  EPW O   H1  H2  EPW O   H1  H2  EPW O   H1  H2  EPW O   H1  H2  EPW 
O   H1  H2  EPW O   H1  H2  EPW O   H1  H2  EPW O   H1  H2  EPW O   H1  H2  EPW 
O   H1  H2  EPW O   H1  H2  EPW O   H1  H2  EPW O   H1  H2  EPW O   H1  H2  EPW 
O   H1  H2  EPW O   H1  H2  EPW O   H1  H2  EPW O   H1  H2  EPW O   H1  H2  EPW 
O   H1  H2  EPW O   H1  H2  EPW O   H1  H2  EPW O   H1  H2  EPW O   H1  H2  EPW 
O   H1  H2  EPW O   H1  H2  EPW O   H1  H2  EPW O   H1  H2  EPW O   H1  H2  EPW 
O   H1  H2  EPW O   H1  H2  EPW O   H1  H2  EPW O   H1  H2  EPW O   H1  H2  EPW 
O   H1  H2  EPW O   H1  H2  EPW O   H1  H2  EPW O   H1  H2  EPW O   H1  H2  EPW 
O   H1  H2  EPW O   H1  H2  EPW O   H1  H2  EPW O   H1  H2  EPW O   H1  H2  EPW 
O   H1  H2  EPW O   H1  H2  EPW O   H1  H2  EPW O   H1  H2  EPW O   H1  H2  EPW 
O   H1  H2  EPW O   H1  H2  EPW O   H1  H2  EPW O   H1  H2  EPW O   H1  H2  EPW 
O   H1  H2  EPW O   H1  H2  EPW O   H1  H2  EPW O   H1  H2  EPW O   H1  H2  EPW 
O   H1  H2  EPW O   H1  H2  EPW O   H1  H2  EPW O   H1  H2  EPW O   H1  H2  EPW 
O   H1  H2  EPW O   H1  H2  EPW O   H1  H2  EPW O   H1  H2  EPW O   H1  H2  EPW 
O   H1  H2  EPW O   H1  H2  EPW O   H1  H2  EPW O   H1  H2  EPW O   H1  H2  EPW 
O   H1  H2  EPW O   H1  H2  EPW O   H1  H2  EPW O   H1  H2  EPW O   H1  H2  EPW 
O   H1  H2  EPW O   H1  H2  EPW O   H1  H2  EPW O   H1  H2  EPW O   H1  H2  EPW 
O   H1  H2  EPW O   H1  H2  EPW O   H1  H2  EPW O   H1  H2  EPW O   H1  H2  EPW 
O   H1  H2  EPW O   H1  H2  EPW O   H1  H2  EPW O   H1  H2  EPW O   H1  H2  EPW 
O   H1  H2  EPW O   H1  H2  EPW O   H1  H2  EPW O   H1  H2  EPW O   H1  H2  EPW 
O   H1  H2  EPW O   H1  H2  EPW O   H1  H2  EPW O   H1  H2  EPW O   H1  H2  EPW 
O   H1  H2  EPW O   H1  H2  EPW O   H1  H2  EPW O   H1  H2  EPW O   H1  H2  EPW 
O   H1  H2  EPW O   H1  H2  EPW O   H1  H2  EPW O   H1  H2  EPW O   H1  H2  EPW 
O   H1  H2  EPW O   H1  H2  EPW O   H1  H2  EPW O   H1  H2  EPW O   H1  H2  EPW 
O   H1  H2  EPW O   H1  H2  EPW O   H1  H2  EPW O   H1  H2  EPW O   H1  H2  EPW 
O   H1  H2  EPW O   H1  H2  EPW O   H1  H2  EPW O   H1  H2  EPW O   H1  H2  EPW 
O   H1  H2  EPW O   H1  H2  EPW O   H1  H2  EPW O   H1  H2  EPW O   H1  H2  EPW 
O   H1  H2  EPW O   H1  H2  EPW O   H1  H2  EPW O   H1  H2  EPW O   H1  H2  EPW 
O   H1  H2  EPW O   H1  H2  EPW O   H1  H2  EPW O   H1  H2  EPW O   H1  H2  EPW 
O   H1  H2  EPW O   H1  H2  EPW O   H1  H2  EPW O   H1  H2  EPW O   H1  H2  EPW 
O   H1  H2  EPW O   H1  H2  EPW O   H1  H2  EPW O   H1  H2  EPW O   H1  H2  EPW 
O   H1  H2  EPW O   H1  H2  EPW O   H1  H2  EPW O   H1  H2  EPW O   H1  H2  EPW 
O   H1  H2  EPW O   H1  H2  EPW O   H1  H2  EPW O   H1  H2  EPW O   H1  H2  EPW 
O   H1  H2  EPW O   H1  H2  EPW O   H1  H2  EPW O   H1  H2  EPW O   H1  H2  EPW 
O   H1  H2  EPW O   H1  H2  EPW O   H1  H2  EPW O   H1  H2  EPW O   H1  H2  EPW 
O   H1  H2  EPW O   H1  H2  EPW O   H1  H2  EPW O   H1  H2  EPW O   H1  H2  EPW 
O   H1  H2  EPW O   H1  H2  EPW O   H1  H2  EPW O   H1  H2  EPW O   H1  H2  EPW 
O   H1  H2  EPW O   H1  H2  EPW O   H1  H2  EPW O   H1  H2  EPW O   H1  H2  EPW 
O   H1  H2  EPW O   H1  H2  EPW O   H1  H2  EPW O   H1  H2  EPW O   H1  H2  EPW 
O   H1  H2  EPW O   H1  H2  EPW O   H1  H2  EPW O   H1  H2  EPW O   H1  H2  EPW 
O   H1  H2  EPW O   H1  H2  EPW O   H1  H2  EPW O   H1  H2  EPW O   H1  H2  EPW 
O   H1  H2  EPW O   H1  H2  EPW O   H1  H2  EPW O   H1  H2  EPW O   H1  H2  EPW 
O   H1  H2  EPW O   H1  H2  EPW O   H1  H2  EPW O   H1  H2  EPW O   H1  H2  EPW 
O   H1  H2  EPW O   H1  H2  EPW O   H1  H2  EPW O   H1  H2  EPW O   H1  H2  EPW 
O   H1  H2  EPW O   H1  H2  EPW O   H1  H2  EPW O   H1  H2  EPW O   H1  H2  EPW 
O   H1  H2  EPW O   H1  H2  EPW O   H1  H2  EPW O   H1  H2  EPW O   H1  H2  EPW 
O   H1  H2  EPW O   H1  H2  EPW O   H1  H2  EPW O   H1  H2  EPW O   H1  H2  EPW 
O   H1  H2  EPW O   H1  H2  EPW O   H1  H2  EPW O   H1  H2  EPW O   H1  H2  EPW 
O   H1  H2  EPW O   H1  H2  EPW O   H1  H2  EPW O   H1  H2  EPW O   H1  H2  EPW 
O   H1  H2  EPW O   H1  H2  EPW O   H1  H2  EPW O   H1  H2  EPW O   H1  H2  EPW 
O   H1  H2  EPW O   H1  H2  EPW O   H1  H2  EPW O   H1  H2  EPW O   H1  H2  EPW 
O   H1  H2  EPW O   H1  H2  EPW O   H1  H2  EPW O   H1  H2  EPW O   H1  H2  EPW 
O   H1  H2  EPW O   H1  H2  EPW O   H1  H2  EPW O   H1  H2  EPW O   H1  H2  EPW 
O   H1  H2  EPW O   H1  H2  EPW O   H1  H2  EPW O   H1  H2  EPW O   H1  H2  EPW 
O   H1  H2  EPW O   H1  H2  EPW O   H1  H2  EPW O   H1  H2  EPW O   H1  H2  EPW 
O   H1  H2  EPW O   H1  H2  EPW O   H1  H2  EPW O   H1  H2  EPW O   H1  H2  EPW 
O   H1  H2  EPW O   H1  H2  EPW O   H1  H2  EPW O   H1  H2  EPW O   H1  H2  EPW 
O   H1  H2  EPW O   H1  H2  EPW O   H1  H2  EPW O   H1  H2  EPW O   H1  H2  EPW 
O   H1  H2  EPW O   H1  H2  EPW O   H1  H2  EPW O   H1  H2  EPW O   H1  H2  EPW 
O   H1  H2  EPW O   H1  H2  EPW O   H1  H2  EPW O   H1  H2  EPW O   H1  H2  EPW 
O   H1  H2  EPW O   H1  H2  EPW O   H1  H2  EPW O   H1  H2  EPW O   H1  H2  EPW 
O   H1  H2  EPW O   H1  H2  EPW O   H1  H2  EPW O   H1  H2  EPW O   H1  H2  EPW 
O   H1  H2  EPW O   H1  H2  EPW O   H1  H2  EPW O   H1  H2  EPW O   H1  H2  EPW 
O   H1  H2  EPW O   H1  H2  EPW O   H1  H2  EPW O   H1  H2  EPW O   H1  H2  EPW 
O   H1  H2  EPW O   H1  H2  EPW O   H1  H2  EPW O   H1  H2  EPW O   H1  H2  EPW 
O   H1  H2  EPW O   H1  H2  EPW O   H1  H2  EPW O   H1  H2  EPW O   H1  H2  EPW 
O   H1  H2  EPW O   H1  H2  EPW O   H1  H2  EPW O   H1  H2  EPW O   H1  H2  EPW 
O   H1  H2  EPW O   H1  H2  EPW O   H1  H2  EPW O   H1  H2  EPW O   H1  H2  EPW 
O   H1  H2  EPW O   H1  H2  EPW O   H1  H2  EPW O   H1  H2  EPW O   H1  H2  EPW 
O   H1  H2  EPW O   H1  H2  EPW O   H1  H2  EPW O   H1  H2  EPW O   H1  H2  EPW 
O   H1  H2  EPW O   H1  H2  EPW O   H1  H2  EPW O   H1  H2  EPW O   H1  H2  EPW 
O   H1  H2  EPW O   H1  H2  EPW O   H1  H2  EPW O   H1  H2  EPW O   H1  H2  EPW 
O   H1  H2  EPW O   H1  H2  EPW O   H1  H2  EPW O   H1  H2  EPW O   H1  H2  EPW 
O   H1  H2  EPW O   H1  H2  EPW O   H1  H2  EPW O   H1  H2  EPW O   H1  H2  EPW 
O   H1  H2  EPW O   H1  H2  EPW O   H1  H2  EPW O   H1  H2  EPW O   H1  H2  EPW 
O   H1  H2  EPW O   H1  H2  EPW O   H1  H2  EPW O   H1  H2  EPW O   H1  H2  EPW 
O   H1  H2  EPW O   H1  H2  EPW O   H1  H2  EPW O   H1  H2  EPW O   H1  H2  EPW 
O   H1  H2  EPW O   H1  H2  EPW O   H1  H2  EPW O   H1  H2  EPW O   H1  H2  EPW 
O   H1  H2  EPW O   H1  H2  EPW O   H1  H2  EPW O   H1  H2  EPW O   H1  H2  EPW 
O   H1  H2  EPW O   H1  H2  EPW O   H1  H2  EPW O   H1  H2  EPW O   H1  H2  EPW 
O   H1  H2  EPW O   H1  H2  EPW O   H1  H2  EPW O   H1  H2  EPW O   H1  H2  EPW 
O   H1  H2  EPW O   H1  H2  EPW O   H1  H2  EPW O   H1  H2  EPW O   H1  H2  EPW 
O   H1  H2  EPW O   H1  H2  EPW O   H1  H2  EPW O   H1  H2  EPW O   H1  H2  EPW 
O   H1  H2  EPW O   H1  H2  EPW O   H1  H2  EPW O   H1  H2  EPW O   H1  H2  EPW 
O   H1  H2  EPW O   H1  H2  EPW O   H1  H2  EPW O   H1  H2  EPW O   H1  H2  EPW 
O   H1  H2  EPW O   H1  H2  EPW O   H1  H2  EPW O   H1  H2  EPW O   H1  H2  EPW 
O   H1  H2  EPW O   H1  H2  EPW O   H1  H2  EPW O   H1  H2  EPW O   H1  H2  EPW 
O   H1  H2  EPW O   H1  H2  EPW O   H1  H2  EPW O   H1  H2  EPW O   H1  H2  EPW 
O   H1  H2  EPW O   H1  H2  EPW O   H1  H2  EPW O   H1  H2  EPW O   H1  H2  EPW 
O   H1  H2  EPW O   H1  H2  EPW O   H1  H2  EPW O   H1  H2  EPW O   H1  H2  EPW 
O   H1  H2  EPW O   H1  H2  EPW O   H1  H2  EPW O   H1  H2  EPW O   H1  H2  EPW 
O   H1  H2  EPW O   H1  H2  EPW O   H1  H2  EPW O   H1  H2  EPW O   H1  H2  EPW 
O   H1  H2  EPW O   H1  H2  EPW O   H1  H2  EPW O   H1  H2  EPW O   H1  H2  EPW 
O   H1  H2  EPW O   H1  H2  EPW O   H1  H2  EPW O   H1  H2  EPW O   H1  H2  EPW 
O   H1  H2  EPW O   H1  H2  EPW O   H1  H2  EPW O   H1  H2  EPW O   H1  H2  EPW 
O   H1  H2  EPW O   H1  H2  EPW O   H1  H2  EPW O   H1  H2  EPW O   H1  H2  EPW 
O   H1  H2  EPW O   H1  H2  EPW O   H1  H2  EPW O   H1  H2  EPW O   H1  H2  EPW 
O   H1  H2  EPW O   H1  H2  EPW O   H1  H2  EPW O   H1  H2  EPW O   H1  H2  EPW 
O   H1  H2  EPW O   H1  H2  EPW O   H1  H2  EPW O   H1  H2  EPW O   H1  H2  EPW 
O   H1  H2  EPW O   H1  H2  EPW O   H1  H2  EPW O   H1  H2  EPW O   H1  H2  EPW 
O   H1  H2  EPW O   H1  H2  EPW O   H1  H2  EPW O   H1  H2  EPW O   H1  H2  EPW 
O   H1  H2  EPW O   H1  H2  EPW O   H1  H2  EPW O   H1  H2  EPW O   H1  H2  EPW 
O   H1  H2  EPW O   H1  H2  EPW O   H1  H2  EPW O   H1  H2  EPW O   H1  H2  EPW 
O   H1  H2  EPW O   H1  H2  EPW O   H1  H2  EPW O   H1  H2  EPW O   H1  H2  EPW 
O   H1  H2  EPW O   H1  H2  EPW O   H1  H2  EPW O   H1  H2  EPW O   H1  H2  EPW 
O   H1  H2  EPW O   H1  H2  EPW O   H1  H2  EPW O   H1  H2  EPW O   H1  H2  EPW 
O   H1  H2  EPW O   H1  H2  EPW O   H1  H2  EPW O   H1  H2  EPW O   H1  H2  EPW 
O   H1  H2  EPW O   H1  H2  EPW O   H1  H2  EPW O   H1  H2  EPW O   H1  H2  EPW 
O   H1  H2  EPW O   H1  H2  EPW O   H1  H2  EPW O   H1  H2  EPW O   H1  H2  EPW 
O   H1  H2  EPW O   H1  H2  EPW O   H1  H2  EPW O   H1  H2  EPW O   H1  H2  EPW 
O   H1  H2  EPW O   H1  H2  EPW O   H1  H2  EPW O   H1  H2  EPW O   H1  H2  EPW 
O   H1  H2  EPW O   H1  H2  EPW O   H1  H2  EPW O   H1  H2  EPW O   H1  H2  EPW 
O   H1  H2  EPW O   H1  H2  EPW O   H1  H2  EPW O   H1  H2  EPW O   H1  H2  EPW 
O   H1  H2  EPW O   H1  H2  EPW O   H1  H2  EPW 
%FLAG CHARGE
%FORMAT(5E16.8)
  7.82647785E+00 -1.13397373E+01  1.01680434E+00  1.23729417E+00  1.23729417E+00
  1.94067495E+00  2.13929802E+00 -6.46527204E+00  3.48045930E-01  3.65539338E+00
  8.96537160E-01  2.50374402E+00  2.98845720E+00 -1.04031111E+01  3.17796912E+00
  8.69203710E+00 -1.01990213E+01 -8.72301501E+00  6.23931552E+00  1.39528151E+01
 -1.76246086E+01  7.95221172E+00  7.95221172E+00 -1.15219603E+01  2.22676506E+00
  3.68454906E+00  1.12067145E+00  1.22089410E+00  1.77120756E+00 -1.11866700E+01
  7.62785478E+00 -9.55941858E+00  2.12508463E+01 -1.41405048E+01 -1.41405048E+01
 -9.09110547E+00  1.01680434E+00  1.23729417E+00  1.23729417E+00  1.94067495E+00
  2.13929802E+00 -6.46527204E+00  3.48045930E-01  3.65539338E+00  8.96537160E-01
  2.50374402E+00  2.98845720E+00 -1.04031111E+01  3.17796912E+00  8.69203710E+00
 -1.01990213E+01 -8.72301501E+00  6.23931552E+00  1.39528151E+01 -1.76246086E+01
  7.95221172E+00  7.95221172E+00 -1.15219603E+01  2.22676506E+00  3.68454906E+00
  1.12067145E+00  1.22089410E+00  1.77120756E+00 -1.11866700E+01  7.62785478E+00
 -9.55941858E+00  2.12508463E+01 -1.41405048E+01 -1.41405048E+01 -9.09110547E+00
  1.01680434E+00  1.23729417E+00  1.23729417E+00  1.94067495E+00  2.13929802E+00
 -6.46527204E+00  7.17958620E-01  3.65721561E+00 -4.57379730E-01  3.65539338E+00
  2.82992319E+00 -1.10664028E+01  9.38448450E-01  1.27720101E+01 -1.64346924E+01
  7.49847645E+00  7.49847645E+00 -1.38762815E+01  1.07056013E+01  8.61914790E-01
 -1.27501433E+01  5.56326819E+00  3.68454906E+00  1.12067145E+00  1.22089410E+00
  1.77120756E+00 -1.11866700E+01  7.62785478E+00 -9.55941858E+00  2.12508463E+01
 -1.41405048E+01 -1.41405048E+01 -9.09110547E+00  1.01680434E+00  1.23729417E+00
  1.23729417E+00  1.94067495E+00  2.13929802E+00 -6.46527204E+00  1.22818302E+00
  3.32374752E+00  7.61692140E-01 -2.05183098E+00  3.98703924E+00 -6.62380605E+00
  3.30005853E+00  1.08459130E+01 -1.04978670E+01 -6.46709427E+00  5.74731342E+00
  8.54079201E+00 -9.98035371E+00  3.68454906E+00  1.12067145E+00  1.22089410E+00
  1.77120756E+00 -1.11866700E+01  7.62785478E+00 -9.55941858E+00  2.12508463E+01
 -1.41405048E+01 -1.41405048E+01 -9.09110547E+00  1.01680434E+00  1.23729417E+00
  1.23729417E+00  1.94067495E+00  2.13929802E+00 -6.46527204E+00  3.48045930E-01
  3.65539338E+00  8.96537160E-01  2.50374402E+00  2.98845720E+00 -1.04031111E+01
  3.17796912E+00  8.69203710E+00 -1.01990213E+01 -8.72301501E+00  6.23931552E+00
  1.39528151E+01 -1.76246086E+01  7.95221172E+00  7.95221172E+00 -1.15219603E+01
  2.22676506E+00  3.68454906E+00  1.12067145E+00  1.22089410E+00  1.77120756E+00
 -1.11866700E+01  7.62785478E+00 -9.55941858E+00  2.12508463E+01 -1.41405048E+01
 -1.41405048E+01 -9.09110547E+00  1.01680434E+00  1.23729417E+00  1.23729417E+00
  1.94067495E+00  2.13929802E+00 -6.46527204E+00  3.48045930E-01  3.65539338E+00
  8.96537160E-01  2.50374402E+00  2.98845720E+00 -1.04031111E+01  3.17796912E+00
  8.69203710E+00 -1.01990213E+01 -8.72301501E+00  6.23931552E+00  1.39528151E+01
 -1.76246086E+01  7.95221172E+00  7.95221172E+00 -1.15219603E+01  2.22676506E+00
  3.68454906E+00  1.12067145E+00  1.22089410E+00  1.77120756E+00 -1.11866700E+01
  7.62785478E+00 -1.19192064E+01  7.97407848E+00  7.82647785E+00 -1.13397373E+01
  1.01680434E+00  1.23729417E+00  1.23729417E+00  1.94067495E+00  2.13929802E+00
 -6.46527204E+00  3.48045930E-01  3.65539338E+00  8.96537160E-01  2.50374402E+00
  2.98845720E+00 -1.04031111E+01  3.17796912E+00  8.69203710E+00 -1.01990213E+01
 -8.72301501E+00  6.23931552E+00  1.39528151E+01 -1.76246086E+01  7.95221172E+00
  7.95221172E+00 -1.15219603E+01  2.22676506E+00  3.68454906E+00  1.12067145E+00
  1.22089410E+00  1.77120756E+00 -1.11866700E+01  7.62785478E+00 -9.55941858E+00
  2.12508463E+01 -1.41405048E+01 -1.41405048E+01 -9.09110547E+00  1.01680434E+00
  1.23729417E+00  1.23729417E+00  1.94067495E+00  2.13929802E+00 -6.46527204E+00
  1.22818302E+00  3.32374752E+00  7.61692140E-01 -2.05183098E+00  3.98703924E+00
 -6.62380605E+00  3.30005853E+00  1.08459130E+01 -1.04978670E+01 -6.46709427E+00
  5.74731342E+00  8.54079201E+00 -9.98035371E+00  3.68454906E+00  1.12067145E+00
  1.22089410E+00  1.77120756E+00 -1.11866700E+01  7.62785478E+00 -9.55941858E+00
  2.12508463E+01 -1.41405048E+01 -1.41405048E+01 -9.09110547E+00  1.01680434E+00
  1.23729417E+00  1.23729417E+00  1.94067495E+00  2.13929802E+00 -6.46527204E+00
  7.17958620E-01  3.65721561E+00 -4.57379730E-01  3.65539338E+00  2.82992319E+00
 -1.10664028E+01  9.38448450E-01  1.27720101E+01 -1.64346924E+01  7.49847645E+00
  7.49847645E+00 -1.38762815E+01  1.07056013E+01  8.61914790E-01 -1.27501433E+01
  5.56326819E+00  3.68454906E+00  1.12067145E+00  1.22089410E+00  1.77120756E+00
 -1.11866700E+01  7.62785478E+00 -9.55941858E+00  2.12508463E+01 -1.41405048E+01
 -1.41405048E+01 -9.09110547E+00  1.01680434E+00  1.23729417E+00  1.23729417E+00
  1.94067495E+00  2.13929802E+00 -6.46527204E+00  3.48045930E-01  3.65539338E+00
  8.96537160E-01  2.50374402E+00  2.98845720E+00 -1.04031111E+01  3.17796912E+00
  8.69203710E+00 -1.01990213E+01 -8.72301501E+00  6.23931552E+00  1.39528151E+01
 -1.76246086E+01  7.95221172E+00  7.95221172E+00 -1.15219603E+01  2.22676506E+00
  3.68454906E+00  1.12067145E+00  1.22089410E+00  1.77120756E+00 -1.11866700E+01
  7.62785478E+00 -9.55941858E+00  2.12508463E+01 -1.41405048E+01 -1.41405048E+01
 -9.09110547E+00  1.01680434E+00  1.23729417E+00  1.23729417E+00  1.94067495E+00
  2.13929802E+00 -6.46527204E+00  3.48045930E-01  3.65539338E+00  8.96537160E-01
  2.50374402E+00  2.98845720E+00 -1.04031111E+01  3.17796912E+00  8.69203710E+00
 -1.01990213E+01 -8.72301501E+00  6.23931552E+00  1.39528151E+01 -1.76246086E+01
  7.95221172E+00  7.95221172E+00 -1.15219603E+01  2.22676506E+00  3.68454906E+00
  1.12067145E+00  1.22089410E+00  1.77120756E+00 -1.11866700E+01  7.62785478E+00
 -1.19192064E+01  7.97407848E+00  7.82647785E+00 -1.13397373E+01  1.01680434E+00
  1.23729417E+00  1.23729417E+00  1.94067495E+00  2.13929802E+00 -6.46527204E+00
  1.20267180E-01  3.69730467E+00 -8.81959320E-01  9.65781900E-02  3.56792634E+00
 -9.50292945E+00  3.51325944E+00  1.49149526E+01 -1.73658519E+01  7.71532182E+00
  7.71532182E+00 -1.38197923E+01  1.37359697E+01 -1.13925820E+01  3.68454906E+00
  1.12067145E+00  1.22089410E+00  1.77120756E+00 -1.11866700E+01  7.62785478E+00
 -9.55941858E+00  2.12508463E+01 -1.41405048E+01 -1.41405048E+01 -9.09110547E+00
  1.01680434E+00  1.23729417E+00  1.23729417E+00  1.94067495E+00  2.13929802E+00
 -6.46527204E+00  1.20267180E-01  3.69730467E+00 -8.81959320E-01  9.65781900E-02
  3.56792634E+00 -9.50292945E+00  3.51325944E+00  1.49149526E+01 -1.73658519E+01
  7.71532182E+00  7.71532182E+00 -1.38197923E+01  1.37359697E+01 -1.13925820E+01
  3.68454906E+00  1.12067145E+00  1.22089410E+00  1.77120756E+00 -1.11866700E+01
  7.62785478E+00 -9.55941858E+00  2.12508463E+01 -1.41405048E+01 -1.41405048E+01
 -9.09110547E+00  1.01680434E+00  1.23729417E+00  1.23729417E+00  1.94067495E+00
  2.13929802E+00 -6.46527204E+00  1.22818302E+00  3.32374752E+00  7.61692140E-01
 -2.05183098E+00  3.98703924E+00 -6.62380605E+00  3.30005853E+00  1.08459130E+01
 -1.04978670E+01 -6.46709427E+00  5.74731342E+00  8.54079201E+00 -9.98035371E+00
  3.68454906E+00  1.12067145E+00  1.22089410E+00  1.77120756E+00 -1.11866700E+01
  7.62785478E+00 -9.55941858E+00  2.12508463E+01 -1.41405048E+01 -1.41405048E+01
 -9.09110547E+00  1.01680434E+00  1.23729417E+00  1.23729417E+00  1.94067495E+00
  2.13929802E+00 -6.46527204E+00  7.17958620E-01  3.65721561E+00 -4.57379730E-01
  3.65539338E+00  2.82992319E+00 -1.10664028E+01  9.38448450E-01  1.27720101E+01
 -1.64346924E+01  7.49847645E+00  7.49847645E+00 -1.38762815E+01  1.07056013E+01
  8.61914790E-01 -1.27501433E+01  5.56326819E+00  3.68454906E+00  1.12067145E+00
  1.22089410E+00  1.77120756E+00 -1.11866700E+01  7.62785478E+00 -9.55941858E+00
  2.12508463E+01 -1.41405048E+01 -1.41405048E+01 -9.09110547E+00  1.01680434E+00
  1.23729417E+00  1.23729417E+00  1.94067495E+00  2.13929802E+00 -6.46527204E+00
  1.20267180E-01  3.69730467E+00 -8.81959320E-01  9.65781900E-02  3.56792634E+00
 -9.50292945E+00  3.51325944E+00  1.49149526E+01 -1.73658519E+01  7.71532182E+00
  7.71532182E+00 -1.38197923E+01  1.37359697E+01 -1.13925820E+01  3.68454906E+00
  1.12067145E+00  1.22089410E+00  1.77120756E+00 -1.11866700E+01  7.62785478E+00
 -9.55941858E+00  2.12508463E+01 -1.41405048E+01 -1.41405048E+01 -9.09110547E+00
  1.01680434E+00  1.23729417E+00  1.23729417E+00  1.94067495E+00  2.13929802E+00
 -6.46527204E+00  1.20267180E-01  3.69730467E+00 -8.81959320E-01  9.65781900E-02
  3.56792634E+00 -9.50292945E+00  3.51325944E+00  1.49149526E+01 -1.73658519E+01
  7.71532182E+00  7.71532182E+00 -1.38197923E+01  1.37359697E+01 -1.13925820E+01
  3.68454906E+00  1.12067145E+00  1.22089410E+00  1.77120756E+00 -1.11866700E+01
  7.62785478E+00 -9.55941858E+00  2.12508463E+01 -1.41405048E+01 -1.41405048E+01
 -9.09110547E+00  1.01680434E+00  1.23729417E+00  1.23729417E+00  1.94067495E+00
  2.13929802E+00 -6.46527204E+00  1.20267180E-01  3.69730467E+00 -8.81959320E-01
  9.65781900E-02  3.56792634E+00 -9.50292945E+00  3.51325944E+00  1.49149526E+01
 -1.73658519E+01  7.71532182E+00  7.71532182E+00 -1.38197923E+01  1.37359697E+01
 -1.13925820E+01  3.68454906E+00  1.12067145E+00  1.22089410E+00  1.77120756E+00
 -1.11866700E+01  7.62785478E+00 -9.55941858E+00  2.12508463E+01 -1.41405048E+01
 -1.41405048E+01 -9.09110547E+00  1.01680434E+00  1.23729417E+00  1.23729417E+00
  1.94067495E+00  2.13929802E+00 -6.46527204E+00  1.20267180E-01  3.69730467E+00
 -8.81959320E-01  9.65781900E-02  3.56792634E+00 -9.50292945E+00  3.51325944E+00
  1.49149526E+01 -1.73658519E+01  7.71532182E+00  7.71532182E+00 -1.38197923E+01
  1.37359697E+01 -1.13925820E+01  3.68454906E+00  1.12067145E+00  1.22089410E+00
  1.77120756E+00 -1.11866700E+01  7.62785478E+00 -9.55941858E+00  2.12508463E+01
 -1.41405048E+01 -1.41405048E+01 -9.09110547E+00  1.01680434E+00  1.23729417E+00
  1.23729417E+00  1.94067495E+00  2.13929802E+00 -6.46527204E+00  7.17958620E-01
  3.65721561E+00 -4.57379730E-01  3.65539338E+00  2.82992319E+00 -1.10664028E+01
  9.38448450E-01  1.27720101E+01 -1.64346924E+01  7.49847645E+00  7.49847645E+00
 -1.38762815E+01  1.07056013E+01  8.61914790E-01 -1.27501433E+01  5.56326819E+00
  3.68454906E+00  1.12067145E+00  1.22089410E+00  1.77120756E+00 -1.11866700E+01
  7.62785478E+00 -9.55941858E+00  2.12508463E+01 -1.41405048E+01 -1.41405048E+01
 -9.09110547E+00  1.01680434E+00  1.23729417E+00  1.23729417E+00  1.94067495E+00
  2.13929802E+00 -6.46527204E+00  1.22818302E+00  3.32374752E+00  7.61692140E-01
 -2.05183098E+00  3.98703924E+00 -6.62380605E+00  3.30005853E+00  1.08459130E+01
 -1.04978670E+01 -6.46709427E+00  5.74731342E+00  8.54079201E+00 -9.98035371E+00
  3.68454906E+00  1.12067145E+00  1.22089410E+00  1.77120756E+00 -1.11866700E+01
  7.62785478E+00 -9.55941858E+00  2.12508463E+01 -1.41405048E+01 -1.41405048E+01
 -9.09110547E+00  1.01680434E+00  1.23729417E+00  1.23729417E+00  1.94067495E+00
  2.13929802E+00 -6.46527204E+00  1.20267180E-01  3.69730467E+00 -8.81959320E-01
  9.65781900E-02  3.56792634E+00 -9.50292945E+00  3.51325944E+00  1.49149526E+01
 -1.73658519E+01  7.71532182E+00  7.71532182E+00 -1.38197923E+01  1.37359697E+01
 -1.13925820E+01  3.68454906E+00  1.12067145E+00  1.22089410E+00  1.77120756E+00
 -1.11866700E+01  7.62785478E+00 -9.55941858E+00  2.12508463E+01 -1.41405048E+01
 -1.41405048E+01 -9.09110547E+00  1.01680434E+00  1.23729417E+00  1.23729417E+00
  1.94067495E+00  2.13929802E+00 -6.46527204E+00  1.20267180E-01  3.69730467E+00
 -8.81959320E-01  9.65781900E-02  3.56792634E+00 -9.50292945E+00  3.51325944E+00
  1.49149526E+01 -1.73658519E+01  7.71532182E+00  7.71532182E+00 -1.38197923E+01
  1.37359697E+01 -1.13925820E+01  3.68454906E+00  1.12067145E+00  1.22089410E+00
  1.77120756E+00 -1.11866700E+01  7.62785478E+00 -1.19192064E+01  7.97407848E+00
  1.86796797E+01 -1.35118355E+01 -1.35118355E+01  1.22818302E+01 -1.78250539E+01
  7.03927449E+00  7.03927449E+00 -1.24221419E+01 -7.60963248E+00  3.91779450E+00
 -5.41202310E-01  8.60092560E-01  2.00627523E+00 -7.92123381E+00  1.39947264E+00
  3.16339128E+00  5.06579940E-01  2.03178645E+00 -1.13105816E+01  7.88478921E+00
  4.26766266E+00  8.09070120E-01 -1.23383193E+01  8.03967876E+00  2.65863357E+00
  2.00627523E+00  7.32536460E-01  1.25916093E+00  1.25916093E+00 -6.69305079E+00
  9.26421732E+00 -9.91475343E+00  3.43672578E+00 -1.04523113E+01  2.60761113E+00
  2.93743476E+00  2.73334500E-01  2.36707677E+00 -1.10791584E+01  1.31838341E+01
 -1.65458484E+01  7.24700871E+00  7.24700871E+00 -9.32799537E+00  6.37598277E+00
  3.64446000E+01  3.64446000E+01  3.64446000E+01  3.64446000E+01  3.64446000E+01
  3.64446000E+01  3.64446000E+01  3.64446000E+01  3.64446000E+01  3.64446000E+01
  3.64446000E+01  3.64446000E+01  3.64446000E+01  3.64446000E+01  3.64446000E+01
  3.64446000E+01  3.64446000E+01  3.64446000E+01  3.64446000E+01  3.64446000E+01
  3.64446000E+01  3.64446000E+01  3.64446000E+01  3.64446000E+01  3.64446000E+01
  3.64446000E+01  3.64446000E+01  3.64446000E+01  3.64446000E+01  3.64446000E+01
  3.64446000E+01  3.64446000E+01  3.64446000E+01  3.64446000E+01  3.64446000E+01
  3.64446000E+01  3.64446000E+01  3.64446000E+01  3.64446000E+01  3.64446000E+01
  3.64446000E+01  3.64446000E+01  3.64446000E+01 -1.82223000E+01 -1.82223000E+01
 -1.82223000E+01 -1.82223000E+01 -1.82223000E+01 -1.82223000E+01 -1.82223000E+01
 -1.82223000E+01 -1.82223000E+01 -1.82223000E+01 -1.82223000E+01 -1.82223000E+01
 -1.82223000E+01 -1.82223000E+01 -1.82223000E+01 -1.82223000E+01 -1.82223000E+01
 -1.82223000E+01 -1.82223000E+01 -1.82223000E+01 -1.82223000E+01 -1.82223000E+01
 -1.82223000E+01 -1.82223000E+01 -1.82223000E+01 -1.82223000E+01 -1.82223000E+01
 -1.82223000E+01 -1.82223000E+01 -1.82223000E+01 -1.82223000E+01 -1.82223000E+01
 -1.82223000E+01 -1.82223000E+01 -1.82223000E+01 -1.82223000E+01 -1.82223000E+01
 -1.82223000E+01 -1.82223000E+01 -1.82223000E+01 -1.82223000E+01 -1.82223000E+01
 -1.82223000E+01 -1.82223000E+01 -1.82223000E+01 -1.82223000E+01 -1.82223000E+01
 -1.82223000E+01 -1.82223000E+01 -1.82223000E+01 -1.82223000E+01 -1.82223000E+01
 -1.82223000E+01 -1.82223000E+01 -1.82223000E+01 -1.82223000E+01 -1.82223000E+01
 -1.82223000E+01 -1.82223000E+01 -1.82223000E+01 -1.82223000E+01 -1.82223000E+01
 -1.82223000E+01 -1.82223000E+01 -1.82223000E+01  0.00000000E+00  9.55249411E+00
  9.55249411E+00 -1.91049882E+01  0.00000000E+00  9.55249411E+00  9.55249411E+00
 -1.91049882E+01  0.00000000E+00  9.55249411E+00  9.55249411E+00 -1.91049882E+01
  0.00000000E+00  9.55249411E+00  9.55249411E+00 -1.91049882E+01  0.00000000E+00
  9.55249411E+00  9.55249411E+00 -1.91049882E+01  0.00000000E+00  9.55249411E+00
  9.55249411E+00 -1.91049882E+01  0.00000000E+00  9.55249411E+00  9.55249411E+00
 -1.91049882E+01  0.00000000E+00  9.55249411E+00  9.55249411E+00 -1.91049882E+01
  0.00000000E+00  9.55249411E+00  9.55249411E+00 -1.91049882E+01  0.00000000E+00
  9.55249411E+00  9.55249411E+00 -1.91049882E+01  0.00000000E+00  9.55249411E+00
  9.55249411E+00 -1.91049882E+01  0.00000000E+00  9.55249411E+00  9.55249411E+00
 -1.91049882E+01  0.00000000E+00  9.55249411E+00  9.55249411E+00 -1.91049882E+01
  0.00000000E+00  9.55249411E+00  9.55249411E+00 -1.91049882E+01  0.00000000E+00
  9.55249411E+00  9.55249411E+00 -1.91049882E+01  0.00000000E+00  9.55249411E+00
  9.55249411E+00 -1.91049882E+01  0.00000000E+00  9.55249411E+00  9.55249411E+00
 -1.91049882E+01  0.00000000E+00  9.55249411E+00  9.55249411E+00 -1.91049882E+01
  0.00000000E+00  9.55249411E+00  9.55249411E+00 -1.91049882E+01  0.00000000E+00
  9.55249411E+00  9.55249411E+00 -1.91049882E+01  0.00000000E+00  9.55249411E+00
  9.55249411E+00 -1.91049882E+01  0.00000000E+00  9.55249411E+00  9.55249411E+00
 -1.91049882E+01  0.00000000E+00  9.55249411E+00  9.55249411E+00 -1.91049882E+01
  0.00000000E+00  9.55249411E+00  9.55249411E+00 -1.91049882E+01  0.00000000E+00
  9.55249411E+00  9.55249411E+00 -1.91049882E+01  0.00000000E+00  9.55249411E+00
  9.55249411E+00 -1.91049882E+01  0.00000000E+00  9.55249411E+00  9.55249411E+00
 -1.91049882E+01  0.00000000E+00  9.55249411E+00  9.55249411E+00 -1.91049882E+01
  0.00000000E+00  9.55249411E+00  9.55249411E+00 -1.91049882E+01  0.00000000E+00
  9.55249411E+00  9.55249411E+00 -1.91049882E+01  0.00000000E+00  9.55249411E+00
  9.55249411E+00 -1.91049882E+01  0.00000000E+00  9.55249411E+00  9.55249411E+00
 -1.91049882E+01  0.00000000E+00  9.55249411E+00  9.55249411E+00 -1.91049882E+01
  0.00000000E+00  9.55249411E+00  9.55249411E+00 -1.91049882E+01  0.00000000E+00
  9.55249411E+00  9.55249411E+00 -1.91049882E+01  0.00000000E+00  9.55249411E+00
  9.55249411E+00 -1.91049882E+01  0.00000000E+00  9.55249411E+00  9.55249411E+00
 -1.91049882E+01  0.00000000E+00  9.55249411E+00  9.55249411E+00 -1.91049882E+01
  0.00000000E+00  9.55249411E+00  9.55249411E+00 -1.91049882E+01  0.00000000E+00
  9.55249411E+00  9.55249411E+00 -1.91049882E+01  0.00000000E+00  9.55249411E+00
  9.55249411E+00 -1.91049882E+01  0.00000000E+00  9.55249411E+00  9.55249411E+00
 -1.91049882E+01  0.00000000E+00  9.55249411E+00  9.55249411E+00 -1.91049882E+01
  0.00000000E+00  9.55249411E+00  9.55249411E+00 -1.91049882E+01  0.00000000E+00
  9.55249411E+00  9.55249411E+00 -1.91049882E+01  0.00000000E+00  9.55249411E+00
  9.55249411E+00 -1.91049882E+01  0.00000000E+00  9.55249411E+00  9.55249411E+00
 -1.91049882E+01  0.00000000E+00  9.55249411E+00  9.55249411E+00 -1.91049882E+01
  0.00000000E+00  9.55249411E+00  9.55249411E+00 -1.91049882E+01  0.00000000E+00
  9.55249411E+00  9.55249411E+00 -1.91049882E+01  0.00000000E+00  9.55249411E+00
  9.55249411E+00 -1.91049882E+01  0.00000000E+00  9.55249411E+00  9.55249411E+00
 -1.91049882E+01  0.00000000E+00  9.55249411E+00  9.55249411E+00 -1.91049882E+01
  0.00000000E+00  9.55249411E+00  9.55249411E+00 -1.91049882E+01  0.00000000E+00
  9.55249411E+00  9.55249411E+00 -1.91049882E+01  0.00000000E+00  9.55249411E+00
  9.55249411E+00 -1.91049882E+01  0.00000000E+00  9.55249411E+00  9.55249411E+00
 -1.91049882E+01  0.00000000E+00  9.55249411E+00  9.55249411E+00 -1.91049882E+01
  0.00000000E+00  9.55249411E+00  9.55249411E+00 -1.91049882E+01  0.00000000E+00
  9.55249411E+00  9.55249411E+00 -1.91049882E+01  0.00000000E+00  9.55249411E+00
  9.55249411E+00 -1.91049882E+01  0.00000000E+00  9.55249411E+00  9.55249411E+00
 -1.91049882E+01  0.00000000E+00  9.55249411E+00  9.55249411E+00 -1.91049882E+01
  0.00000000E+00  9.55249411E+00  9.55249411E+00 -1.91049882E+01  0.00000000E+00
  9.55249411E+00  9.55249411E+00 -1.91049882E+01  0.00000000E+00  9.55249411E+00
  9.55249411E+00 -1.91049882E+01  0.00000000E+00  9.55249411E+00  9.55249411E+00
 -1.91049882E+01  0.00000000E+00  9.55249411E+00  9.55249411E+00 -1.91049882E+01
  0.00000000E+00  9.55249411E+00  9.55249411E+00 -1.91049882E+01  0.00000000E+00
  9.55249411E+00  9.55249411E+00 -1.91049882E+01  0.00000000E+00  9.55249411E+00
  9.55249411E+00 -1.91049882E+01  0.00000000E+00  9.55249411E+00  9.55249411E+00
 -1.91049882E+01  0.00000000E+00  9.55249411E+00  9.55249411E+00 -1.91049882E+01
  0.00000000E+00  9.55249411E+00  9.55249411E+00 -1.91049882E+01  0.00000000E+00
  9.55249411E+00  9.55249411E+00 -1.91049882E+01  0.00000000E+00  9.55249411E+00
  9.55249411E+00 -1.91049882E+01  0.00000000E+00  9.55249411E+00  9.55249411E+00
 -1.91049882E+01  0.00000000E+00  9.55249411E+00  9.55249411E+00 -1.91049882E+01
  0.00000000E+00  9.55249411E+00  9.55249411E+00 -1.91049882E+01  0.00000000E+00
  9.55249411E+00  9.55249411E+00 -1.91049882E+01  0.00000000E+00  9.55249411E+00
  9.55249411E+00 -1.91049882E+01  0.00000000E+00  9.55249411E+00  9.55249411E+00
 -1.91049882E+01  0.00000000E+00  9.55249411E+00  9.55249411E+00 -1.91049882E+01
  0.00000000E+00  9.55249411E+00  9.55249411E+00 -1.91049882E+01  0.00000000E+00
  9.55249411E+00  9.55249411E+00 -1.91049882E+01  0.00000000E+00  9.55249411E+00
  9.55249411E+00 -1.91049882E+01  0.00000000E+00  9.55249411E+00  9.55249411E+00
 -1.91049882E+01  0.00000000E+00  9.55249411E+00  9.55249411E+00 -1.91049882E+01
  0.00000000E+00  9.55249411E+00  9.55249411E+00 -1.91049882E+01  0.00000000E+00
  9.55249411E+00  9.55249411E+00 -1.91049882E+01  0.00000000E+00  9.55249411E+00
  9.55249411E+00 -1.91049882E+01  0.00000000E+00  9.55249411E+00  9.55249411E+00
 -1.91049882E+01  0.00000000E+00  9.55249411E+00  9.55249411E+00 -1.91049882E+01
  0.00000000E+00  9.55249411E+00  9.55249411E+00 -1.91049882E+01  0.00000000E+00
  9.55249411E+00  9.55249411E+00 -1.91049882E+01  0.00000000E+00  9.55249411E+00
  9.55249411E+00 -1.91049882E+01  0.00000000E+00  9.55249411E+00  9.55249411E+00
 -1.91049882E+01  0.00000000E+00  9.55249411E+00  9.55249411E+00 -1.91049882E+01
  0.00000000E+00  9.55249411E+00  9.55249411E+00 -1.91049882E+01  0.00000000E+00
  9.55249411E+00  9.55249411E+00 -1.91049882E+01  0.00000000E+00  9.55249411E+00
  9.55249411E+00 -1.91049882E+01  0.00000000E+00  9.55249411E+00  9.55249411E+00
 -1.91049882E+01  0.00000000E+00  9.55249411E+00  9.55249411E+00 -1.91049882E+01
  0.00000000E+00  9.55249411E+00  9.55249411E+00 -1.91049882E+01  0.00000000E+00
  9.55249411E+00  9.55249411E+00 -1.91049882E+01  0.00000000E+00  9.55249411E+00
  9.55249411E+00 -1.91049882E+01  0.00000000E+00  9.55249411E+00  9.55249411E+00
 -1.91049882E+01  0.00000000E+00  9.55249411E+00  9.55249411E+00 -1.91049882E+01
  0.00000000E+00  9.55249411E+00  9.55249411E+00 -1.91049882E+01  0.00000000E+00
  9.55249411E+00  9.55249411E+00 -1.91049882E+01  0.00000000E+00  9.55249411E+00
  9.55249411E+00 -1.91049882E+01  0.00000000E+00  9.55249411E+00  9.55249411E+00
 -1.91049882E+01  0.00000000E+00  9.55249411E+00  9.55249411E+00 -1.91049882E+01
  0.00000000E+00  9.55249411E+00  9.55249411E+00 -1.91049882E+01  0.00000000E+00
  9.55249411E+00  9.55249411E+00 -1.91049882E+01  0.00000000E+00  9.55249411E+00
  9.55249411E+00 -1.91049882E+01  0.00000000E+00  9.55249411E+00  9.55249411E+00
 -1.91049882E+01  0.00000000E+00  9.55249411E+00  9.55249411E+00 -1.91049882E+01
  0.00000000E+00  9.55249411E+00  9.55249411E+00 -1.91049882E+01  0.00000000E+00
  9.55249411E+00  9.55249411E+00 -1.91049882E+01  0.00000000E+00  9.55249411E+00
  9.55249411E+00 -1.91049882E+01  0.00000000E+00  9.55249411E+00  9.55249411E+00
 -1.91049882E+01  0.00000000E+00  9.55249411E+00  9.55249411E+00 -1.91049882E+01
  0.00000000E+00  9.55249411E+00  9.55249411E+00 -1.91049882E+01  0.00000000E+00
  9.55249411E+00  9.55249411E+00 -1.91049882E+01  0.00000000E+00  9.55249411E+00
  9.55249411E+00 -1.91049882E+01  0.00000000E+00  9.55249411E+00  9.55249411E+00
 -1.91049882E+01  0.00000000E+00  9.55249411E+00  9.55249411E+00 -1.91049882E+01
  0.00000000E+00  9.55249411E+00  9.55249411E+00 -1.91049882E+01  0.00000000E+00
  9.55249411E+00  9.55249411E+00 -1.91049882E+01  0.00000000E+00  9.55249411E+00
  9.55249411E+00 -1.91049882E+01  0.00000000E+00  9.55249411E+00  9.55249411E+00
 -1.91049882E+01  0.00000000E+00  9.55249411E+00  9.55249411E+00 -1.91049882E+01
  0.00000000E+00  9.55249411E+00  9.55249411E+00 -1.91049882E+01  0.00000000E+00
  9.55249411E+00  9.55249411E+00 -1.91049882E+01  0.00000000E+00  9.55249411E+00
  9.55249411E+00 -1.91049882E+01  0.00000000E+00  9.55249411E+00  9.55249411E+00
 -1.91049882E+01  0.00000000E+00  9.55249411E+00  9.55249411E+00 -1.91049882E+01
  0.00000000E+00  9.55249411E+00  9.55249411E+00 -1.91049882E+01  0.00000000E+00
  9.55249411E+00  9.55249411E+00 -1.91049882E+01  0.00000000E+00  9.55249411E+00
  9.55249411E+00 -1.91049882E+01  0.00000000E+00  9.55249411E+00  9.55249411E+00
 -1.91049882E+01  0.00000000E+00  9.55249411E+00  9.55249411E+00 -1.91049882E+01
  0.00000000E+00  9.55249411E+00  9.55249411E+00 -1.91049882E+01  0.00000000E+00
  9.55249411E+00  9.55249411E+00 -1.91049882E+01  0.00000000E+00  9.55249411E+00
  9.55249411E+00 -1.91049882E+01  0.00000000E+00  9.55249411E+00  9.55249411E+00
 -1.91049882E+01  0.00000000E+00  9.55249411E+00  9.55249411E+00 -1.91049882E+01
  0.00000000E+00  9.55249411E+00  9.55249411E+00 -1.91049882E+01  0.00000000E+00
  9.55249411E+00  9.55249411E+00 -1.91049882E+01  0.00000000E+00  9.55249411E+00
  9.55249411E+00 -1.91049882E+01  0.00000000E+00  9.55249411E+00  9.55249411E+00
 -1.91049882E+01  0.00000000E+00  9.55249411E+00  9.55249411E+00 -1.91049882E+01
  0.00000000E+00  9.55249411E+00  9.55249411E+00 -1.91049882E+01  0.00000000E+00
  9.55249411E+00  9.55249411E+00 -1.91049882E+01  0.00000000E+00  9.55249411E+00
  9.55249411E+00 -1.91049882E+01  0.00000000E+00  9.55249411E+00  9.55249411E+00
 -1.91049882E+01  0.00000000E+00  9.55249411E+00  9.55249411E+00 -1.91049882E+01
  0.00000000E+00  9.55249411E+00  9.55249411E+00 -1.91049882E+01  0.00000000E+00
  9.55249411E+00  9.55249411E+00 -1.91049882E+01  0.00000000E+00  9.55249411E+00
  9.55249411E+00 -1.91049882E+01  0.00000000E+00  9.55249411E+00  9.55249411E+00
 -1.91049882E+01  0.00000000E+00  9.55249411E+00  9.55249411E+00 -1.91049882E+01
  0.00000000E+00  9.55249411E+00  9.55249411E+00 -1.91049882E+01  0.00000000E+00
  9.55249411E+00  9.55249411E+00 -1.91049882E+01  0.00000000E+00  9.55249411E+00
  9.55249411E+00 -1.91049882E+01  0.00000000E+00  9.55249411E+00  9.55249411E+00
 -1.91049882E+01  0.00000000E+00  9.55249411E+00  9.55249411E+00 -1.91049882E+01
  0.00000000E+00  9.55249411E+00  9.55249411E+00 -1.91049882E+01  0.00000000E+00
  9.55249411E+00  9.55249411E+00 -1.91049882E+01  0.00000000E+00  9.55249411E+00
  9.55249411E+00 -1.91049882E+01  0.00000000E+00  9.55249411E+00  9.55249411E+00
 -1.91049882E+01  0.00000000E+00  9.55249411E+00  9.55249411E+00 -1.91049882E+01
  0.00000000E+00  9.55249411E+00  9.55249411E+00 -1.91049882E+01  0.00000000E+00
  9.55249411E+00  9.55249411E+00 -1.91049882E+01  0.00000000E+00  9.55249411E+00
  9.55249411E+00 -1.91049882E+01  0.00000000E+00  9.55249411E+00  9.55249411E+00
 -1.91049882E+01  0.00000000E+00  9.55249411E+00  9.55249411E+00 -1.91049882E+01
  0.00000000E+00  9.55249411E+00  9.55249411E+00 -1.91049882E+01  0.00000000E+00
  9.55249411E+00  9.55249411E+00 -1.91049882E+01  0.00000000E+00  9.55249411E+00
  9.55249411E+00 -1.91049882E+01  0.00000000E+00  9.55249411E+00  9.55249411E+00
 -1.91049882E+01  0.00000000E+00  9.55249411E+00  9.55249411E+00 -1.91049882E+01
  0.00000000E+00  9.55249411E+00  9.55249411E+00 -1.91049882E+01  0.00000000E+00
  9.55249411E+00  9.55249411E+00 -1.91049882E+01  0.00000000E+00  9.55249411E+00
  9.55249411E+00 -1.91049882E+01  0.00000000E+00  9.55249411E+00  9.55249411E+00
 -1.91049882E+01  0.00000000E+00  9.55249411E+00  9.55249411E+00 -1.91049882E+01
  0.00000000E+00  9.55249411E+00  9.55249411E+00 -1.91049882E+01  0.00000000E+00
  9.55249411E+00  9.55249411E+00 -1.91049882E+01  0.00000000E+00  9.55249411E+00
  9.55249411E+00 -1.91049882E+01  0.00000000E+00  9.55249411E+00  9.55249411E+00
 -1.91049882E+01  0.00000000E+00  9.55249411E+00  9.55249411E+00 -1.91049882E+01
  0.00000000E+00  9.55249411E+00  9.55249411E+00 -1.91049882E+01  0.00000000E+00
  9.55249411E+00  9.55249411E+00 -1.91049882E+01  0.00000000E+00  9.55249411E+00
  9.55249411E+00 -1.91049882E+01  0.00000000E+00  9.55249411E+00  9.55249411E+00
 -1.91049882E+01  0.00000000E+00  9.55249411E+00  9.55249411E+00 -1.91049882E+01
  0.00000000E+00  9.55249411E+00  9.55249411E+00 -1.91049882E+01  0.00000000E+00
  9.55249411E+00  9.55249411E+00 -1.91049882E+01  0.00000000E+00  9.55249411E+00
  9.55249411E+00 -1.91049882E+01  0.00000000E+00  9.55249411E+00  9.55249411E+00
 -1.91049882E+01  0.00000000E+00  9.55249411E+00  9.55249411E+00 -1.91049882E+01
  0.00000000E+00  9.55249411E+00  9.55249411E+00 -1.91049882E+01  0.00000000E+00
  9.55249411E+00  9.55249411E+00 -1.91049882E+01  0.00000000E+00  9.55249411E+00
  9.55249411E+00 -1.91049882E+01  0.00000000E+00  9.55249411E+00  9.55249411E+00
 -1.91049882E+01  0.00000000E+00  9.55249411E+00  9.55249411E+00 -1.91049882E+01
  0.00000000E+00  9.55249411E+00  9.55249411E+00 -1.91049882E+01  0.00000000E+00
  9.55249411E+00  9.55249411E+00 -1.91049882E+01  0.00000000E+00  9.55249411E+00
  9.55249411E+00 -1.91049882E+01  0.00000000E+00  9.55249411E+00  9.55249411E+00
 -1.91049882E+01  0.00000000E+00  9.55249411E+00  9.55249411E+00 -1.91049882E+01
  0.00000000E+00  9.55249411E+00  9.55249411E+00 -1.91049882E+01  0.00000000E+00
  9.55249411E+00  9.55249411E+00 -1.91049882E+01  0.00000000E+00  9.55249411E+00
  9.55249411E+00 -1.91049882E+01  0.00000000E+00  9.55249411E+00  9.55249411E+00
 -1.91049882E+01  0.00000000E+00  9.55249411E+00  9.55249411E+00 -1.91049882E+01
  0.00000000E+00  9.55249411E+00  9.55249411E+00 -1.91049882E+01  0.00000000E+00
  9.55249411E+00  9.55249411E+00 -1.91049882E+01  0.00000000E+00  9.55249411E+00
  9.55249411E+00 -1.91049882E+01  0.00000000E+00  9.55249411E+00  9.55249411E+00
 -1.91049882E+01  0.00000000E+00  9.55249411E+00  9.55249411E+00 -1.91049882E+01
  0.00000000E+00  9.55249411E+00  9.55249411E+00 -1.91049882E+01  0.00000000E+00
  9.55249411E+00  9.55249411E+00 -1.91049882E+01  0.00000000E+00  9.55249411E+00
  9.55249411E+00 -1.91049882E+01  0.00000000E+00  9.55249411E+00  9.55249411E+00
 -1.91049882E+01  0.00000000E+00  9.55249411E+00  9.55249411E+00 -1.91049882E+01
  0.00000000E+00  9.55249411E+00  9.55249411E+00 -1.91049882E+01  0.00000000E+00
  9.55249411E+00  9.55249411E+00 -1.91049882E+01  0.00000000E+00  9.55249411E+00
  9.55249411E+00 -1.91049882E+01  0.00000000E+00  9.55249411E+00  9.55249411E+00
 -1.91049882E+01  0.00000000E+00  9.55249411E+00  9.55249411E+00 -1.91049882E+01
  0.00000000E+00  9.55249411E+00  9.55249411E+00 -1.91049882E+01  0.00000000E+00
  9.55249411E+00  9.55249411E+00 -1.91049882E+01  0.00000000E+00  9.55249411E+00
  9.55249411E+00 -1.91049882E+01  0.00000000E+00  9.55249411E+00  9.55249411E+00
 -1.91049882E+01  0.00000000E+00  9.55249411E+00  9.55249411E+00 -1.91049882E+01
  0.00000000E+00  9.55249411E+00  9.55249411E+00 -1.91049882E+01  0.00000000E+00
  9.55249411E+00  9.55249411E+00 -1.91049882E+01  0.00000000E+00  9.55249411E+00
  9.55249411E+00 -1.91049882E+01  0.00000000E+00  9.55249411E+00  9.55249411E+00
 -1.91049882E+01  0.00000000E+00  9.55249411E+00  9.55249411E+00 -1.91049882E+01
  0.00000000E+00  9.55249411E+00  9.55249411E+00 -1.91049882E+01  0.00000000E+00
  9.55249411E+00  9.55249411E+00 -1.91049882E+01  0.00000000E+00  9.55249411E+00
  9.55249411E+00 -1.91049882E+01  0.00000000E+00  9.55249411E+00  9.55249411E+00
 -1.91049882E+01  0.00000000E+00  9.55249411E+00  9.55249411E+00 -1.91049882E+01
  0.00000000E+00  9.55249411E+00  9.55249411E+00 -1.91049882E+01  0.00000000E+00
  9.55249411E+00  9.55249411E+00 -1.91049882E+01  0.00000000E+00  9.55249411E+00
  9.55249411E+00 -1.91049882E+01  0.00000000E+00  9.55249411E+00  9.55249411E+00
 -1.91049882E+01  0.00000000E+00  9.55249411E+00  9.55249411E+00 -1.91049882E+01
  0.00000000E+00  9.55249411E+00  9.55249411E+00 -1.91049882E+01  0.00000000E+00
  9.55249411E+00  9.55249411E+00 -1.91049882E+01  0.00000000E+00  9.55249411E+00
  9.55249411E+00 -1.91049882E+01  0.00000000E+00  9.55249411E+00  9.55249411E+00
 -1.91049882E+01  0.00000000E+00  9.55249411E+00  9.55249411E+00 -1.91049882E+01
  0.00000000E+00  9.55249411E+00  9.55249411E+00 -1.91049882E+01  0.00000000E+00
  9.55249411E+00  9.55249411E+00 -1.91049882E+01  0.00000000E+00  9.55249411E+00
  9.55249411E+00 -1.91049882E+01  0.00000000E+00  9.55249411E+00  9.55249411E+00
 -1.91049882E+01  0.00000000E+00  9.55249411E+00  9.55249411E+00 -1.91049882E+01
  0.00000000E+00  9.55249411E+00  9.55249411E+00 -1.91049882E+01  0.00000000E+00
  9.55249411E+00  9.55249411E+00 -1.91049882E+01  0.00000000E+00  9.55249411E+00
  9.55249411E+00 -1.91049882E+01  0.00000000E+00  9.55249411E+00  9.55249411E+00
 -1.91049882E+01  0.00000000E+00  9.55249411E+00  9.55249411E+00 -1.91049882E+01
  0.00000000E+00  9.55249411E+00  9.55249411E+00 -1.91049882E+01  0.00000000E+00
  9.55249411E+00  9.55249411E+00 -1.91049882E+01  0.00000000E+00  9.55249411E+00
  9.55249411E+00 -1.91049882E+01  0.00000000E+00  9.55249411E+00  9.55249411E+00
 -1.91049882E+01  0.00000000E+00  9.55249411E+00  9.55249411E+00 -1.91049882E+01
  0.00000000E+00  9.55249411E+00  9.55249411E+00 -1.91049882E+01  0.00000000E+00
  9.55249411E+00  9.55249411E+00 -1.91049882E+01  0.00000000E+00  9.55249411E+00
  9.55249411E+00 -1.91049882E+01  0.00000000E+00  9.55249411E+00  9.55249411E+00
 -1.91049882E+01  0.00000000E+00  9.55249411E+00  9.55249411E+00 -1.91049882E+01
  0.00000000E+00  9.55249411E+00  9.55249411E+00 -1.91049882E+01  0.00000000E+00
  9.55249411E+00  9.55249411E+00 -1.91049882E+01  0.00000000E+00  9.55249411E+00
  9.55249411E+00 -1.91049882E+01  0.00000000E+00  9.55249411E+00  9.55249411E+00
 -1.91049882E+01  0.00000000E+00  9.55249411E+00  9.55249411E+00 -1.91049882E+01
  0.00000000E+00  9.55249411E+00  9.55249411E+00 -1.91049882E+01  0.00000000E+00
  9.55249411E+00  9.55249411E+00 -1.91049882E+01  0.00000000E+00  9.55249411E+00
  9.55249411E+00 -1.91049882E+01  0.00000000E+00  9.55249411E+00  9.55249411E+00
 -1.91049882E+01  0.00000000E+00  9.55249411E+00  9.55249411E+00 -1.91049882E+01
  0.00000000E+00  9.55249411E+00  9.55249411E+00 -1.91049882E+01  0.00000000E+00
  9.55249411E+00  9.55249411E+00 -1.91049882E+01  0.00000000E+00  9.55249411E+00
  9.55249411E+00 -1.91049882E+01  0.00000000E+00  9.55249411E+00  9.55249411E+00
 -1.91049882E+01  0.00000000E+00  9.55249411E+00  9.55249411E+00 -1.91049882E+01
  0.00000000E+00  9.55249411E+00  9.55249411E+00 -1.91049882E+01  0.00000000E+00
  9.55249411E+00  9.55249411E+00 -1.91049882E+01  0.00000000E+00  9.55249411E+00
  9.55249411E+00 -1.91049882E+01  0.00000000E+00  9.55249411E+00  9.55249411E+00
 -1.91049882E+01  0.00000000E+00  9.55249411E+00  9.55249411E+00 -1.91049882E+01
  0.00000000E+00  9.55249411E+00  9.55249411E+00 -1.91049882E+01  0.00000000E+00
  9.55249411E+00  9.55249411E+00 -1.91049882E+01  0.00000000E+00  9.55249411E+00
  9.55249411E+00 -1.91049882E+01  0.00000000E+00  9.55249411E+00  9.55249411E+00
 -1.91049882E+01  0.00000000E+00  9.55249411E+00  9.55249411E+00 -1.91049882E+01
  0.00000000E+00  9.55249411E+00  9.55249411E+00 -1.91049882E+01  0.00000000E+00
  9.55249411E+00  9.55249411E+00 -1.91049882E+01  0.00000000E+00  9.55249411E+00
  9.55249411E+00 -1.91049882E+01  0.00000000E+00  9.55249411E+00  9.55249411E+00
 -1.91049882E+01  0.00000000E+00  9.55249411E+00  9.55249411E+00 -1.91049882E+01
  0.00000000E+00  9.55249411E+00  9.55249411E+00 -1.91049882E+01  0.00000000E+00
  9.55249411E+00  9.55249411E+00 -1.91049882E+01  0.00000000E+00  9.55249411E+00
  9.55249411E+00 -1.91049882E+01  0.00000000E+00  9.55249411E+00  9.55249411E+00
 -1.91049882E+01  0.00000000E+00  9.55249411E+00  9.55249411E+00 -1.91049882E+01
  0.00000000E+00  9.55249411E+00  9.55249411E+00 -1.91049882E+01  0.00000000E+00
  9.55249411E+00  9.55249411E+00 -1.91049882E+01  0.00000000E+00  9.55249411E+00
  9.55249411E+00 -1.91049882E+01  0.00000000E+00  9.55249411E+00  9.55249411E+00
 -1.91049882E+01  0.00000000E+00  9.55249411E+00  9.55249411E+00 -1.91049882E+01
  0.00000000E+00  9.55249411E+00  9.55249411E+00 -1.91049882E+01  0.00000000E+00
  9.55249411E+00  9.55249411E+00 -1.91049882E+01  0.00000000E+00  9.55249411E+00
  9.55249411E+00 -1.91049882E+01  0.00000000E+00  9.55249411E+00  9.55249411E+00
 -1.91049882E+01  0.00000000E+00  9.55249411E+00  9.55249411E+00 -1.91049882E+01
  0.00000000E+00  9.55249411E+00  9.55249411E+00 -1.91049882E+01  0.00000000E+00
  9.55249411E+00  9.55249411E+00 -1.91049882E+01  0.00000000E+00  9.55249411E+00
  9.55249411E+00 -1.91049882E+01  0.00000000E+00  9.55249411E+00  9.55249411E+00
 -1.91049882E+01  0.00000000E+00  9.55249411E+00  9.55249411E+00 -1.91049882E+01
  0.00000000E+00  9.55249411E+00  9.55249411E+00 -1.91049882E+01  0.00000000E+00
  9.55249411E+00  9.55249411E+00 -1.91049882E+01  0.00000000E+00  9.55249411E+00
  9.55249411E+00 -1.91049882E+01  0.00000000E+00  9.55249411E+00  9.55249411E+00
 -1.91049882E+01  0.00000000E+00  9.55249411E+00  9.55249411E+00 -1.91049882E+01
  0.00000000E+00  9.55249411E+00  9.55249411E+00 -1.91049882E+01  0.00000000E+00
  9.55249411E+00  9.55249411E+00 -1.91049882E+01  0.00000000E+00  9.55249411E+00
  9.55249411E+00 -1.91049882E+01  0.00000000E+00  9.55249411E+00  9.55249411E+00
 -1.91049882E+01  0.00000000E+00  9.55249411E+00  9.55249411E+00 -1.91049882E+01
  0.00000000E+00  9.55249411E+00  9.55249411E+00 -1.91049882E+01  0.00000000E+00
  9.55249411E+00  9.55249411E+00 -1.91049882E+01  0.00000000E+00  9.55249411E+00
  9.55249411E+00 -1.91049882E+01  0.00000000E+00  9.55249411E+00  9.55249411E+00
 -1.91049882E+01  0.00000000E+00  9.55249411E+00  9.55249411E+00 -1.91049882E+01
  0.00000000E+00  9.55249411E+00  9.55249411E+00 -1.91049882E+01  0.00000000E+00
  9.55249411E+00  9.55249411E+00 -1.91049882E+01  0.00000000E+00  9.55249411E+00
  9.55249411E+00 -1.91049882E+01  0.00000000E+00  9.55249411E+00  9.55249411E+00
 -1.91049882E+01  0.00000000E+00  9.55249411E+00  9.55249411E+00 -1.91049882E+01
  0.00000000E+00  9.55249411E+00  9.55249411E+00 -1.91049882E+01  0.00000000E+00
  9.55249411E+00  9.55249411E+00 -1.91049882E+01  0.00000000E+00  9.55249411E+00
  9.55249411E+00 -1.91049882E+01  0.00000000E+00  9.55249411E+00  9.55249411E+00
 -1.91049882E+01  0.00000000E+00  9.55249411E+00  9.55249411E+00 -1.91049882E+01
  0.00000000E+00  9.55249411E+00  9.55249411E+00 -1.91049882E+01  0.00000000E+00
  9.55249411E+00  9.55249411E+00 -1.91049882E+01  0.00000000E+00  9.55249411E+00
  9.55249411E+00 -1.91049882E+01  0.00000000E+00  9.55249411E+00  9.55249411E+00
 -1.91049882E+01  0.00000000E+00  9.55249411E+00  9.55249411E+00 -1.91049882E+01
  0.00000000E+00  9.55249411E+00  9.55249411E+00 -1.91049882E+01  0.00000000E+00
  9.55249411E+00  9.55249411E+00 -1.91049882E+01  0.00000000E+00  9.55249411E+00
  9.55249411E+00 -1.91049882E+01  0.00000000E+00  9.55249411E+00  9.55249411E+00
 -1.91049882E+01  0.00000000E+00  9.55249411E+00  9.55249411E+00 -1.91049882E+01
  0.00000000E+00  9.55249411E+00  9.55249411E+00 -1.91049882E+01  0.00000000E+00
  9.55249411E+00  9.55249411E+00 -1.91049882E+01  0.00000000E+00  9.55249411E+00
  9.55249411E+00 -1.91049882E+01  0.00000000E+00  9.55249411E+00  9.55249411E+00
 -1.91049882E+01  0.00000000E+00  9.55249411E+00  9.55249411E+00 -1.91049882E+01
  0.00000000E+00  9.55249411E+00  9.55249411E+00 -1.91049882E+01  0.00000000E+00
  9.55249411E+00  9.55249411E+00 -1.91049882E+01  0.00000000E+00  9.55249411E+00
  9.55249411E+00 -1.91049882E+01  0.00000000E+00  9.55249411E+00  9.55249411E+00
 -1.91049882E+01  0.00000000E+00  9.55249411E+00  9.55249411E+00 -1.91049882E+01
  0.00000000E+00  9.55249411E+00  9.55249411E+00 -1.91049882E+01  0.00000000E+00
  9.55249411E+00  9.55249411E+00 -1.91049882E+01  0.00000000E+00  9.55249411E+00
  9.55249411E+00 -1.91049882E+01  0.00000000E+00  9.55249411E+00  9.55249411E+00
 -1.91049882E+01  0.00000000E+00  9.55249411E+00  9.55249411E+00 -1.91049882E+01
  0.00000000E+00  9.55249411E+00  9.55249411E+00 -1.91049882E+01  0.00000000E+00
  9.55249411E+00  9.55249411E+00 -1.91049882E+01  0.00000000E+00  9.55249411E+00
  9.55249411E+00 -1.91049882E+01  0.00000000E+00  9.55249411E+00  9.55249411E+00
 -1.91049882E+01  0.00000000E+00  9.55249411E+00  9.55249411E+00 -1.91049882E+01
  0.00000000E+00  9.55249411E+00  9.55249411E+00 -1.91049882E+01  0.00000000E+00
  9.55249411E+00  9.55249411E+00 -1.91049882E+01  0.00000000E+00  9.55249411E+00
  9.55249411E+00 -1.91049882E+01  0.00000000E+00  9.55249411E+00  9.55249411E+00
 -1.91049882E+01  0.00000000E+00  9.55249411E+00  9.55249411E+00 -1.91049882E+01
  0.00000000E+00  9.55249411E+00  9.55249411E+00 -1.91049882E+01  0.00000000E+00
  9.55249411E+00  9.55249411E+00 -1.91049882E+01  0.00000000E+00  9.55249411E+00
  9.55249411E+00 -1.91049882E+01  0.00000000E+00  9.55249411E+00  9.55249411E+00
 -1.91049882E+01  0.00000000E+00  9.55249411E+00  9.55249411E+00 -1.91049882E+01
  0.00000000E+00  9.55249411E+00  9.55249411E+00 -1.91049882E+01  0.00000000E+00
  9.55249411E+00  9.55249411E+00 -1.91049882E+01  0.00000000E+00  9.55249411E+00
  9.55249411E+00 -1.91049882E+01  0.00000000E+00  9.55249411E+00  9.55249411E+00
 -1.91049882E+01  0.00000000E+00  9.55249411E+00  9.55249411E+00 -1.91049882E+01
  0.00000000E+00  9.55249411E+00  9.55249411E+00 -1.91049882E+01  0.00000000E+00
  9.55249411E+00  9.55249411E+00 -1.91049882E+01  0.00000000E+00  9.55249411E+00
  9.55249411E+00 -1.91049882E+01  0.00000000E+00  9.55249411E+00  9.55249411E+00
 -1.91049882E+01  0.00000000E+00  9.55249411E+00  9.55249411E+00 -1.91049882E+01
  0.00000000E+00  9.55249411E+00  9.55249411E+00 -1.91049882E+01  0.00000000E+00
  9.55249411E+00  9.55249411E+00 -1.91049882E+01  0.00000000E+00  9.55249411E+00
  9.55249411E+00 -1.91049882E+01  0.00000000E+00  9.55249411E+00  9.55249411E+00
 -1.91049882E+01  0.00000000E+00  9.55249411E+00  9.55249411E+00 -1.91049882E+01
  0.00000000E+00  9.55249411E+00  9.55249411E+00 -1.91049882E+01  0.00000000E+00
  9.55249411E+00  9.55249411E+00 -1.91049882E+01  0.00000000E+00  9.55249411E+00
  9.55249411E+00 -1.91049882E+01  0.00000000E+00  9.55249411E+00  9.55249411E+00
 -1.91049882E+01  0.00000000E+00  9.55249411E+00  9.55249411E+00 -1.91049882E+01
  0.00000000E+00  9.55249411E+00  9.55249411E+00 -1.91049882E+01  0.00000000E+00
  9.55249411E+00  9.55249411E+00 -1.91049882E+01  0.00000000E+00  9.55249411E+00
  9.55249411E+00 -1.91049882E+01  0.00000000E+00  9.55249411E+00  9.55249411E+00
 -1.91049882E+01  0.00000000E+00  9.55249411E+00  9.55249411E+00 -1.91049882E+01
  0.00000000E+00  9.55249411E+00  9.55249411E+00 -1.91049882E+01  0.00000000E+00
  9.55249411E+00  9.55249411E+00 -1.91049882E+01  0.00000000E+00  9.55249411E+00
  9.55249411E+00 -1.91049882E+01  0.00000000E+00  9.55249411E+00  9.55249411E+00
 -1.91049882E+01  0.00000000E+00  9.55249411E+00  9.55249411E+00 -1.91049882E+01
  0.00000000E+00  9.55249411E+00  9.55249411E+00 -1.91049882E+01  0.00000000E+00
  9.55249411E+00  9.55249411E+00 -1.91049882E+01  0.00000000E+00  9.55249411E+00
  9.55249411E+00 -1.91049882E+01  0.00000000E+00  9.55249411E+00  9.55249411E+00
 -1.91049882E+01  0.00000000E+00  9.55249411E+00  9.55249411E+00 -1.91049882E+01
  0.00000000E+00  9.55249411E+00  9.55249411E+00 -1.91049882E+01  0.00000000E+00
  9.55249411E+00  9.55249411E+00 -1.91049882E+01  0.00000000E+00  9.55249411E+00
  9.55249411E+00 -1.91049882E+01  0.00000000E+00  9.55249411E+00  9.55249411E+00
 -1.91049882E+01  0.00000000E+00  9.55249411E+00  9.55249411E+00 -1.91049882E+01
  0.00000000E+00  9.55249411E+00  9.55249411E+00 -1.91049882E+01  0.00000000E+00
  9.55249411E+00  9.55249411E+00 -1.91049882E+01  0.00000000E+00  9.55249411E+00
  9.55249411E+00 -1.91049882E+01  0.00000000E+00  9.55249411E+00  9.55249411E+00
 -1.91049882E+01  0.00000000E+00  9.55249411E+00  9.55249411E+00 -1.91049882E+01
  0.00000000E+00  9.55249411E+00  9.55249411E+00 -1.91049882E+01  0.00000000E+00
  9.55249411E+00  9.55249411E+00 -1.91049882E+01  0.00000000E+00  9.55249411E+00
  9.55249411E+00 -1.91049882E+01  0.00000000E+00  9.55249411E+00  9.55249411E+00
 -1.91049882E+01  0.00000000E+00  9.55249411E+00  9.55249411E+00 -1.91049882E+01
  0.00000000E+00  9.55249411E+00  9.55249411E+00 -1.91049882E+01  0.00000000E+00
  9.55249411E+00  9.55249411E+00 -1.91049882E+01  0.00000000E+00  9.55249411E+00
  9.55249411E+00 -1.91049882E+01  0.00000000E+00  9.55249411E+00  9.55249411E+00
 -1.91049882E+01  0.00000000E+00  9.55249411E+00  9.55249411E+00 -1.91049882E+01
  0.00000000E+00  9.55249411E+00  9.55249411E+00 -1.91049882E+01  0.00000000E+00
  9.55249411E+00  9.55249411E+00 -1.91049882E+01  0.00000000E+00  9.55249411E+00
  9.55249411E+00 -1.91049882E+01  0.00000000E+00  9.55249411E+00  9.55249411E+00
 -1.91049882E+01  0.00000000E+00  9.55249411E+00  9.55249411E+00 -1.91049882E+01
  0.00000000E+00  9.55249411E+00  9.55249411E+00 -1.91049882E+01  0.00000000E+00
  9.55249411E+00  9.55249411E+00 -1.91049882E+01  0.00000000E+00  9.55249411E+00
  9.55249411E+00 -1.91049882E+01  0.00000000E+00  9.55249411E+00  9.55249411E+00
 -1.91049882E+01  0.00000000E+00  9.55249411E+00  9.55249411E+00 -1.91049882E+01
  0.00000000E+00  9.55249411E+00  9.55249411E+00 -1.91049882E+01  0.00000000E+00
  9.55249411E+00  9.55249411E+00 -1.91049882E+01  0.00000000E+00  9.55249411E+00
  9.55249411E+00 -1.91049882E+01  0.00000000E+00  9.55249411E+00  9.55249411E+00
 -1.91049882E+01  0.00000000E+00  9.55249411E+00  9.55249411E+00 -1.91049882E+01
  0.00000000E+00  9.55249411E+00  9.55249411E+00 -1.91049882E+01  0.00000000E+00
  9.55249411E+00  9.55249411E+00 -1.91049882E+01  0.00000000E+00  9.55249411E+00
  9.55249411E+00 -1.91049882E+01  0.00000000E+00  9.55249411E+00  9.55249411E+00
 -1.91049882E+01  0.00000000E+00  9.55249411E+00  9.55249411E+00 -1.91049882E+01
  0.00000000E+00  9.55249411E+00  9.55249411E+00 -1.91049882E+01  0.00000000E+00
  9.55249411E+00  9.55249411E+00 -1.91049882E+01  0.00000000E+00  9.55249411E+00
  9.55249411E+00 -1.91049882E+01  0.00000000E+00  9.55249411E+00  9.55249411E+00
 -1.91049882E+01  0.00000000E+00  9.55249411E+00  9.55249411E+00 -1.91049882E+01
  0.00000000E+00  9.55249411E+00  9.55249411E+00 -1.91049882E+01  0.00000000E+00
  9.55249411E+00  9.55249411E+00 -1.91049882E+01  0.00000000E+00  9.55249411E+00
  9.55249411E+00 -1.91049882E+01  0.00000000E+00  9.55249411E+00  9.55249411E+00
 -1.91049882E+01  0.00000000E+00  9.55249411E+00  9.55249411E+00 -1.91049882E+01
  0.00000000E+00  9.55249411E+00  9.55249411E+00 -1.91049882E+01  0.00000000E+00
  9.55249411E+00  9.55249411E+00 -1.91049882E+01  0.00000000E+00  9.55249411E+00
  9.55249411E+00 -1.91049882E+01  0.00000000E+00  9.55249411E+00  9.55249411E+00
 -1.91049882E+01  0.00000000E+00  9.55249411E+00  9.55249411E+00 -1.91049882E+01
  0.00000000E+00  9.55249411E+00  9.55249411E+00 -1.91049882E+01  0.00000000E+00
  9.55249411E+00  9.55249411E+00 -1.91049882E+01  0.00000000E+00  9.55249411E+00
  9.55249411E+00 -1.91049882E+01  0.00000000E+00  9.55249411E+00  9.55249411E+00
 -1.91049882E+01  0.00000000E+00  9.55249411E+00  9.55249411E+00 -1.91049882E+01
  0.00000000E+00  9.55249411E+00  9.55249411E+00 -1.91049882E+01  0.00000000E+00
  9.55249411E+00  9.55249411E+00 -1.91049882E+01  0.00000000E+00  9.55249411E+00
  9.55249411E+00 -1.91049882E+01  0.00000000E+00  9.55249411E+00  9.55249411E+00
 -1.91049882E+01  0.00000000E+00  9.55249411E+00  9.55249411E+00 -1.91049882E+01
  0.00000000E+00  9.55249411E+00  9.55249411E+00 -1.91049882E+01  0.00000000E+00
  9.55249411E+00  9.55249411E+00 -1.91049882E+01  0.00000000E+00  9.55249411E+00
  9.55249411E+00 -1.91049882E+01  0.00000000E+00  9.55249411E+00  9.55249411E+00
 -1.91049882E+01  0.00000000E+00  9.55249411E+00  9.55249411E+00 -1.91049882E+01
  0.00000000E+00  9.55249411E+00  9.55249411E+00 -1.91049882E+01  0.00000000E+00
  9.55249411E+00  9.55249411E+00 -1.91049882E+01  0.00000000E+00  9.55249411E+00
  9.55249411E+00 -1.91049882E+01  0.00000000E+00  9.55249411E+00  9.55249411E+00
 -1.91049882E+01  0.00000000E+00  9.55249411E+00  9.55249411E+00 -1.91049882E+01
  0.00000000E+00  9.55249411E+00  9.55249411E+00 -1.91049882E+01  0.00000000E+00
  9.55249411E+00  9.55249411E+00 -1.91049882E+01  0.00000000E+00  9.55249411E+00
  9.55249411E+00 -1.91049882E+01  0.00000000E+00  9.55249411E+00  9.55249411E+00
 -1.91049882E+01  0.00000000E+00  9.55249411E+00  9.55249411E+00 -1.91049882E+01
  0.00000000E+00  9.55249411E+00  9.55249411E+00 -1.91049882E+01  0.00000000E+00
  9.55249411E+00  9.55249411E+00 -1.91049882E+01  0.00000000E+00  9.55249411E+00
  9.55249411E+00 -1.91049882E+01  0.00000000E+00  9.55249411E+00  9.55249411E+00
 -1.91049882E+01  0.00000000E+00  9.55249411E+00  9.55249411E+00 -1.91049882E+01
  0.00000000E+00  9.55249411E+00  9.55249411E+00 -1.91049882E+01  0.00000000E+00
  9.55249411E+00  9.55249411E+00 -1.91049882E+01  0.00000000E+00  9.55249411E+00
  9.55249411E+00 -1.91049882E+01  0.00000000E+00  9.55249411E+00  9.55249411E+00
 -1.91049882E+01  0.00000000E+00  9.55249411E+00  9.55249411E+00 -1.91049882E+01
  0.00000000E+00  9.55249411E+00  9.55249411E+00 -1.91049882E+01  0.00000000E+00
  9.55249411E+00  9.55249411E+00 -1.91049882E+01  0.00000000E+00  9.55249411E+00
  9.55249411E+00 -1.91049882E+01  0.00000000E+00  9.55249411E+00  9.55249411E+00
 -1.91049882E+01  0.00000000E+00  9.55249411E+00  9.55249411E+00 -1.91049882E+01
  0.00000000E+00  9.55249411E+00  9.55249411E+00 -1.91049882E+01  0.00000000E+00
  9.55249411E+00  9.55249411E+00 -1.91049882E+01  0.00000000E+00  9.55249411E+00
  9.55249411E+00 -1.91049882E+01  0.00000000E+00  9.55249411E+00  9.55249411E+00
 -1.91049882E+01  0.00000000E+00  9.55249411E+00  9.55249411E+00 -1.91049882E+01
  0.00000000E+00  9.55249411E+00  9.55249411E+00 -1.91049882E+01  0.00000000E+00
  9.55249411E+00  9.55249411E+00 -1.91049882E+01  0.00000000E+00  9.55249411E+00
  9.55249411E+00 -1.91049882E+01  0.00000000E+00  9.55249411E+00  9.55249411E+00
 -1.91049882E+01  0.00000000E+00  9.55249411E+00  9.55249411E+00 -1.91049882E+01
  0.00000000E+00  9.55249411E+00  9.55249411E+00 -1.91049882E+01  0.00000000E+00
  9.55249411E+00  9.55249411E+00 -1.91049882E+01  0.00000000E+00  9.55249411E+00
  9.55249411E+00 -1.91049882E+01  0.00000000E+00  9.55249411E+00  9.55249411E+00
 -1.91049882E+01  0.00000000E+00  9.55249411E+00  9.55249411E+00 -1.91049882E+01
  0.00000000E+00  9.55249411E+00  9.55249411E+00 -1.91049882E+01  0.00000000E+00
  9.55249411E+00  9.55249411E+00 -1.91049882E+01  0.00000000E+00  9.55249411E+00
  9.55249411E+00 -1.91049882E+01  0.00000000E+00  9.55249411E+00  9.55249411E+00
 -1.91049882E+01  0.00000000E+00  9.55249411E+00  9.55249411E+00 -1.91049882E+01
  0.00000000E+00  9.55249411E+00  9.55249411E+00 -1.91049882E+01  0.00000000E+00
  9.55249411E+00  9.55249411E+00 -1.91049882E+01  0.00000000E+00  9.55249411E+00
  9.55249411E+00 -1.91049882E+01  0.00000000E+00  9.55249411E+00  9.55249411E+00
 -1.91049882E+01  0.00000000E+00  9.55249411E+00  9.55249411E+00 -1.91049882E+01
  0.00000000E+00  9.55249411E+00  9.55249411E+00 -1.91049882E+01  0.00000000E+00
  9.55249411E+00  9.55249411E+00 -1.91049882E+01  0.00000000E+00  9.55249411E+00
  9.55249411E+00 -1.91049882E+01  0.00000000E+00  9.55249411E+00  9.55249411E+00
 -1.91049882E+01  0.00000000E+00  9.55249411E+00  9.55249411E+00 -1.91049882E+01
  0.00000000E+00  9.55249411E+00  9.55249411E+00 -1.91049882E+01  0.00000000E+00
  9.55249411E+00  9.55249411E+00 -1.91049882E+01  0.00000000E+00  9.55249411E+00
  9.55249411E+00 -1.91049882E+01  0.00000000E+00  9.55249411E+00  9.55249411E+00
 -1.91049882E+01  0.00000000E+00  9.55249411E+00  9.55249411E+00 -1.91049882E+01
  0.00000000E+00  9.55249411E+00  9.55249411E+00 -1.91049882E+01  0.00000000E+00
  9.55249411E+00  9.55249411E+00 -1.91049882E+01  0.00000000E+00  9.55249411E+00
  9.55249411E+00 -1.91049882E+01  0.00000000E+00  9.55249411E+00  9.55249411E+00
 -1.91049882E+01  0.00000000E+00  9.55249411E+00  9.55249411E+00 -1.91049882E+01
  0.00000000E+00  9.55249411E+00  9.55249411E+00 -1.91049882E+01  0.00000000E+00
  9.55249411E+00  9.55249411E+00 -1.91049882E+01  0.00000000E+00  9.55249411E+00
  9.55249411E+00 -1.91049882E+01  0.00000000E+00  9.55249411E+00  9.55249411E+00
 -1.91049882E+01  0.00000000E+00  9.55249411E+00  9.55249411E+00 -1.91049882E+01
  0.00000000E+00  9.55249411E+00  9.55249411E+00 -1.91049882E+01  0.00000000E+00
  9.55249411E+00  9.55249411E+00 -1.91049882E+01  0.00000000E+00  9.55249411E+00
  9.55249411E+00 -1.91049882E+01  0.00000000E+00  9.55249411E+00  9.55249411E+00
 -1.91049882E+01  0.00000000E+00  9.55249411E+00  9.55249411E+00 -1.91049882E+01
  0.00000000E+00  9.55249411E+00  9.55249411E+00 -1.91049882E+01  0.00000000E+00
  9.55249411E+00  9.55249411E+00 -1.91049882E+01  0.00000000E+00  9.55249411E+00
  9.55249411E+00 -1.91049882E+01  0.00000000E+00  9.55249411E+00  9.55249411E+00
 -1.91049882E+01  0.00000000E+00  9.55249411E+00  9.55249411E+00 -1.91049882E+01
  0.00000000E+00  9.55249411E+00  9.55249411E+00 -1.91049882E+01  0.00000000E+00
  9.55249411E+00  9.55249411E+00 -1.91049882E+01  0.00000000E+00  9.55249411E+00
  9.55249411E+00 -1.91049882E+01  0.00000000E+00  9.55249411E+00  9.55249411E+00
 -1.91049882E+01  0.00000000E+00  9.55249411E+00  9.55249411E+00 -1.91049882E+01
  0.00000000E+00  9.55249411E+00  9.55249411E+00 -1.91049882E+01  0.00000000E+00
  9.55249411E+00  9.55249411E+00 -1.91049882E+01  0.00000000E+00  9.55249411E+00
  9.55249411E+00 -1.91049882E+01  0.00000000E+00  9.55249411E+00  9.55249411E+00
 -1.91049882E+01  0.00000000E+00  9.55249411E+00  9.55249411E+00 -1.91049882E+01
  0.00000000E+00  9.55249411E+00  9.55249411E+00 -1.91049882E+01  0.00000000E+00
  9.55249411E+00  9.55249411E+00 -1.91049882E+01  0.00000000E+00  9.55249411E+00
  9.55249411E+00 -1.91049882E+01  0.00000000E+00  9.55249411E+00  9.55249411E+00
 -1.91049882E+01  0.00000000E+00  9.55249411E+00  9.55249411E+00 -1.91049882E+01
  0.00000000E+00  9.55249411E+00  9.55249411E+00 -1.91049882E+01  0.00000000E+00
  9.55249411E+00  9.55249411E+00 -1.91049882E+01  0.00000000E+00  9.55249411E+00
  9.55249411E+00 -1.91049882E+01  0.00000000E+00  9.55249411E+00  9.55249411E+00
 -1.91049882E+01  0.00000000E+00  9.55249411E+00  9.55249411E+00 -1.91049882E+01
  0.00000000E+00  9.55249411E+00  9.55249411E+00 -1.91049882E+01  0.00000000E+00
  9.55249411E+00  9.55249411E+00 -1.91049882E+01  0.00000000E+00  9.55249411E+00
  9.55249411E+00 -1.91049882E+01  0.00000000E+00  9.55249411E+00  9.55249411E+00
 -1.91049882E+01  0.00000000E+00  9.55249411E+00  9.55249411E+00 -1.91049882E+01
  0.00000000E+00  9.55249411E+00  9.55249411E+00 -1.91049882E+01  0.00000000E+00
  9.55249411E+00  9.55249411E+00 -1.91049882E+01  0.00000000E+00  9.55249411E+00
  9.55249411E+00 -1.91049882E+01  0.00000000E+00  9.55249411E+00  9.55249411E+00
 -1.91049882E+01  0.00000000E+00  9.55249411E+00  9.55249411E+00 -1.91049882E+01
  0.00000000E+00  9.55249411E+00  9.55249411E+00 -1.91049882E+01  0.00000000E+00
  9.55249411E+00  9.55249411E+00 -1.91049882E+01  0.00000000E+00  9.55249411E+00
  9.55249411E+00 -1.91049882E+01  0.00000000E+00  9.55249411E+00  9.55249411E+00
 -1.91049882E+01  0.00000000E+00  9.55249411E+00  9.55249411E+00 -1.91049882E+01
  0.00000000E+00  9.55249411E+00  9.55249411E+00 -1.91049882E+01  0.00000000E+00
  9.55249411E+00  9.55249411E+00 -1.91049882E+01  0.00000000E+00  9.55249411E+00
  9.55249411E+00 -1.91049882E+01  0.00000000E+00  9.55249411E+00  9.55249411E+00
 -1.91049882E+01  0.00000000E+00  9.55249411E+00  9.55249411E+00 -1.91049882E+01
  0.00000000E+00  9.55249411E+00  9.55249411E+00 -1.91049882E+01  0.00000000E+00
  9.55249411E+00  9.55249411E+00 -1.91049882E+01  0.00000000E+00  9.55249411E+00
  9.55249411E+00 -1.91049882E+01  0.00000000E+00  9.55249411E+00  9.55249411E+00
 -1.91049882E+01  0.00000000E+00  9.55249411E+00  9.55249411E+00 -1.91049882E+01
  0.00000000E+00  9.55249411E+00  9.55249411E+00 -1.91049882E+01  0.00000000E+00
  9.55249411E+00  9.55249411E+00 -1.91049882E+01  0.00000000E+00  9.55249411E+00
  9.55249411E+00 -1.91049882E+01  0.00000000E+00  9.55249411E+00  9.55249411E+00
 -1.91049882E+01  0.00000000E+00  9.55249411E+00  9.55249411E+00 -1.91049882E+01
  0.00000000E+00  9.55249411E+00  9.55249411E+00 -1.91049882E+01  0.00000000E+00
  9.55249411E+00  9.55249411E+00 -1.91049882E+01  0.00000000E+00  9.55249411E+00
  9.55249411E+00 -1.91049882E+01  0.00000000E+00  9.55249411E+00  9.55249411E+00
 -1.91049882E+01  0.00000000E+00  9.55249411E+00  9.55249411E+00 -1.91049882E+01
  0.00000000E+00  9.55249411E+00  9.55249411E+00 -1.91049882E+01  0.00000000E+00
  9.55249411E+00  9.55249411E+00 -1.91049882E+01  0.00000000E+00  9.55249411E+00
  9.55249411E+00 -1.91049882E+01  0.00000000E+00  9.55249411E+00  9.55249411E+00
 -1.91049882E+01  0.00000000E+00  9.55249411E+00  9.55249411E+00 -1.91049882E+01
  0.00000000E+00  9.55249411E+00  9.55249411E+00 -1.91049882E+01  0.00000000E+00
  9.55249411E+00  9.55249411E+00 -1.91049882E+01  0.00000000E+00  9.55249411E+00
  9.55249411E+00 -1.91049882E+01  0.00000000E+00  9.55249411E+00  9.55249411E+00
 -1.91049882E+01  0.00000000E+00  9.55249411E+00  9.55249411E+00 -1.91049882E+01
  0.00000000E+00  9.55249411E+00  9.55249411E+00 -1.91049882E+01  0.00000000E+00
  9.55249411E+00  9.55249411E+00 -1.91049882E+01  0.00000000E+00  9.55249411E+00
  9.55249411E+00 -1.91049882E+01  0.00000000E+00  9.55249411E+00  9.55249411E+00
 -1.91049882E+01  0.00000000E+00  9.55249411E+00  9.55249411E+00 -1.91049882E+01
  0.00000000E+00  9.55249411E+00  9.55249411E+00 -1.91049882E+01  0.00000000E+00
  9.55249411E+00  9.55249411E+00 -1.91049882E+01  0.00000000E+00  9.55249411E+00
  9.55249411E+00 -1.91049882E+01  0.00000000E+00  9.55249411E+00  9.55249411E+00
 -1.91049882E+01  0.00000000E+00  9.55249411E+00  9.55249411E+00 -1.91049882E+01
  0.00000000E+00  9.55249411E+00  9.55249411E+00 -1.91049882E+01  0.00000000E+00
  9.55249411E+00  9.55249411E+00 -1.91049882E+01  0.00000000E+00  9.55249411E+00
  9.55249411E+00 -1.91049882E+01  0.00000000E+00  9.55249411E+00  9.55249411E+00
 -1.91049882E+01  0.00000000E+00  9.55249411E+00  9.55249411E+00 -1.91049882E+01
  0.00000000E+00  9.55249411E+00  9.55249411E+00 -1.91049882E+01  0.00000000E+00
  9.55249411E+00  9.55249411E+00 -1.91049882E+01  0.00000000E+00  9.55249411E+00
  9.55249411E+00 -1.91049882E+01  0.00000000E+00  9.55249411E+00  9.55249411E+00
 -1.91049882E+01  0.00000000E+00  9.55249411E+00  9.55249411E+00 -1.91049882E+01
  0.00000000E+00  9.55249411E+00  9.55249411E+00 -1.91049882E+01  0.00000000E+00
  9.55249411E+00  9.55249411E+00 -1.91049882E+01  0.00000000E+00  9.55249411E+00
  9.55249411E+00 -1.91049882E+01  0.00000000E+00  9.55249411E+00  9.55249411E+00
 -1.91049882E+01  0.00000000E+00  9.55249411E+00  9.55249411E+00 -1.91049882E+01
  0.00000000E+00  9.55249411E+00  9.55249411E+00 -1.91049882E+01  0.00000000E+00
  9.55249411E+00  9.55249411E+00 -1.91049882E+01  0.00000000E+00  9.55249411E+00
  9.55249411E+00 -1.91049882E+01  0.00000000E+00  9.55249411E+00  9.55249411E+00
 -1.91049882E+01  0.00000000E+00  9.55249411E+00  9.55249411E+00 -1.91049882E+01
  0.00000000E+00  9.55249411E+00  9.55249411E+00 -1.91049882E+01  0.00000000E+00
  9.55249411E+00  9.55249411E+00 -1.91049882E+01  0.00000000E+00  9.55249411E+00
  9.55249411E+00 -1.91049882E+01  0.00000000E+00  9.55249411E+00  9.55249411E+00
 -1.91049882E+01  0.00000000E+00  9.55249411E+00  9.55249411E+00 -1.91049882E+01
  0.00000000E+00  9.55249411E+00  9.55249411E+00 -1.91049882E+01  0.00000000E+00
  9.55249411E+00  9.55249411E+00 -1.91049882E+01  0.00000000E+00  9.55249411E+00
  9.55249411E+00 -1.91049882E+01  0.00000000E+00  9.55249411E+00  9.55249411E+00
 -1.91049882E+01  0.00000000E+00  9.55249411E+00  9.55249411E+00 -1.91049882E+01
  0.00000000E+00  9.55249411E+00  9.55249411E+00 -1.91049882E+01  0.00000000E+00
  9.55249411E+00  9.55249411E+00 -1.91049882E+01  0.00000000E+00  9.55249411E+00
  9.55249411E+00 -1.91049882E+01  0.00000000E+00  9.55249411E+00  9.55249411E+00
 -1.91049882E+01  0.00000000E+00  9.55249411E+00  9.55249411E+00 -1.91049882E+01
  0.00000000E+00  9.55249411E+00  9.55249411E+00 -1.91049882E+01  0.00000000E+00
  9.55249411E+00  9.55249411E+00 -1.91049882E+01  0.00000000E+00  9.55249411E+00
  9.55249411E+00 -1.91049882E+01  0.00000000E+00  9.55249411E+00  9.55249411E+00
 -1.91049882E+01  0.00000000E+00  9.55249411E+00  9.55249411E+00 -1.91049882E+01
  0.00000000E+00  9.55249411E+00  9.55249411E+00 -1.91049882E+01  0.00000000E+00
  9.55249411E+00  9.55249411E+00 -1.91049882E+01  0.00000000E+00  9.55249411E+00
  9.55249411E+00 -1.91049882E+01  0.00000000E+00  9.55249411E+00  9.55249411E+00
 -1.91049882E+01  0.00000000E+00  9.55249411E+00  9.55249411E+00 -1.91049882E+01
  0.00000000E+00  9.55249411E+00  9.55249411E+00 -1.91049882E+01  0.00000000E+00
  9.55249411E+00  9.55249411E+00 -1.91049882E+01  0.00000000E+00  9.55249411E+00
  9.55249411E+00 -1.91049882E+01  0.00000000E+00  9.55249411E+00  9.55249411E+00
 -1.91049882E+01  0.00000000E+00  9.55249411E+00  9.55249411E+00 -1.91049882E+01
  0.00000000E+00  9.55249411E+00  9.55249411E+00 -1.91049882E+01  0.00000000E+00
  9.55249411E+00  9.55249411E+00 -1.91049882E+01  0.00000000E+00  9.55249411E+00
  9.55249411E+00 -1.91049882E+01  0.00000000E+00  9.55249411E+00  9.55249411E+00
 -1.91049882E+01  0.00000000E+00  9.55249411E+00  9.55249411E+00 -1.91049882E+01
  0.00000000E+00  9.55249411E+00  9.55249411E+00 -1.91049882E+01  0.00000000E+00
  9.55249411E+00  9.55249411E+00 -1.91049882E+01  0.00000000E+00  9.55249411E+00
  9.55249411E+00 -1.91049882E+01  0.00000000E+00  9.55249411E+00  9.55249411E+00
 -1.91049882E+01  0.00000000E+00  9.55249411E+00  9.55249411E+00 -1.91049882E+01
  0.00000000E+00  9.55249411E+00  9.55249411E+00 -1.91049882E+01  0.00000000E+00
  9.55249411E+00  9.55249411E+00 -1.91049882E+01  0.00000000E+00  9.55249411E+00
  9.55249411E+00 -1.91049882E+01  0.00000000E+00  9.55249411E+00  9.55249411E+00
 -1.91049882E+01  0.00000000E+00  9.55249411E+00  9.55249411E+00 -1.91049882E+01
  0.00000000E+00  9.55249411E+00  9.55249411E+00 -1.91049882E+01  0.00000000E+00
  9.55249411E+00  9.55249411E+00 -1.91049882E+01  0.00000000E+00  9.55249411E+00
  9.55249411E+00 -1.91049882E+01  0.00000000E+00  9.55249411E+00  9.55249411E+00
 -1.91049882E+01  0.00000000E+00  9.55249411E+00  9.55249411E+00 -1.91049882E+01
  0.00000000E+00  9.55249411E+00  9.55249411E+00 -1.91049882E+01  0.00000000E+00
  9.55249411E+00  9.55249411E+00 -1.91049882E+01  0.00000000E+00  9.55249411E+00
  9.55249411E+00 -1.91049882E+01  0.00000000E+00  9.55249411E+00  9.55249411E+00
 -1.91049882E+01  0.00000000E+00  9.55249411E+00  9.55249411E+00 -1.91049882E+01
  0.00000000E+00  9.55249411E+00  9.55249411E+00 -1.91049882E+01  0.00000000E+00
  9.55249411E+00  9.55249411E+00 -1.91049882E+01  0.00000000E+00  9.55249411E+00
  9.55249411E+00 -1.91049882E+01  0.00000000E+00  9.55249411E+00  9.55249411E+00
 -1.91049882E+01  0.00000000E+00  9.55249411E+00  9.55249411E+00 -1.91049882E+01
  0.00000000E+00  9.55249411E+00  9.55249411E+00 -1.91049882E+01  0.00000000E+00
  9.55249411E+00  9.55249411E+00 -1.91049882E+01  0.00000000E+00  9.55249411E+00
  9.55249411E+00 -1.91049882E+01  0.00000000E+00  9.55249411E+00  9.55249411E+00
 -1.91049882E+01  0.00000000E+00  9.55249411E+00  9.55249411E+00 -1.91049882E+01
  0.00000000E+00  9.55249411E+00  9.55249411E+00 -1.91049882E+01  0.00000000E+00
  9.55249411E+00  9.55249411E+00 -1.91049882E+01  0.00000000E+00  9.55249411E+00
  9.55249411E+00 -1.91049882E+01  0.00000000E+00  9.55249411E+00  9.55249411E+00
 -1.91049882E+01  0.00000000E+00  9.55249411E+00  9.55249411E+00 -1.91049882E+01
  0.00000000E+00  9.55249411E+00  9.55249411E+00 -1.91049882E+01  0.00000000E+00
  9.55249411E+00  9.55249411E+00 -1.91049882E+01  0.00000000E+00  9.55249411E+00
  9.55249411E+00 -1.91049882E+01  0.00000000E+00  9.55249411E+00  9.55249411E+00
 -1.91049882E+01  0.00000000E+00  9.55249411E+00  9.55249411E+00 -1.91049882E+01
  0.00000000E+00  9.55249411E+00  9.55249411E+00 -1.91049882E+01  0.00000000E+00
  9.55249411E+00  9.55249411E+00 -1.91049882E+01  0.00000000E+00  9.55249411E+00
  9.55249411E+00 -1.91049882E+01  0.00000000E+00  9.55249411E+00  9.55249411E+00
 -1.91049882E+01  0.00000000E+00  9.55249411E+00  9.55249411E+00 -1.91049882E+01
  0.00000000E+00  9.55249411E+00  9.55249411E+00 -1.91049882E+01  0.00000000E+00
  9.55249411E+00  9.55249411E+00 -1.91049882E+01  0.00000000E+00  9.55249411E+00
  9.55249411E+00 -1.91049882E+01  0.00000000E+00  9.55249411E+00  9.55249411E+00
 -1.91049882E+01  0.00000000E+00  9.55249411E+00  9.55249411E+00 -1.91049882E+01
  0.00000000E+00  9.55249411E+00  9.55249411E+00 -1.91049882E+01  0.00000000E+00
  9.55249411E+00  9.55249411E+00 -1.91049882E+01  0.00000000E+00  9.55249411E+00
  9.55249411E+00 -1.91049882E+01  0.00000000E+00  9.55249411E+00  9.55249411E+00
 -1.91049882E+01  0.00000000E+00  9.55249411E+00  9.55249411E+00 -1.91049882E+01
  0.00000000E+00  9.55249411E+00  9.55249411E+00 -1.91049882E+01  0.00000000E+00
  9.55249411E+00  9.55249411E+00 -1.91049882E+01  0.00000000E+00  9.55249411E+00
  9.55249411E+00 -1.91049882E+01  0.00000000E+00  9.55249411E+00  9.55249411E+00
 -1.91049882E+01  0.00000000E+00  9.55249411E+00  9.55249411E+00 -1.91049882E+01
  0.00000000E+00  9.55249411E+00  9.55249411E+00 -1.91049882E+01  0.00000000E+00
  9.55249411E+00  9.55249411E+00 -1.91049882E+01  0.00000000E+00  9.55249411E+00
  9.55249411E+00 -1.91049882E+01  0.00000000E+00  9.55249411E+00  9.55249411E+00
 -1.91049882E+01  0.00000000E+00  9.55249411E+00  9.55249411E+00 -1.91049882E+01
  0.00000000E+00  9.55249411E+00  9.55249411E+00 -1.91049882E+01  0.00000000E+00
  9.55249411E+00  9.55249411E+00 -1.91049882E+01  0.00000000E+00  9.55249411E+00
  9.55249411E+00 -1.91049882E+01  0.00000000E+00  9.55249411E+00  9.55249411E+00
 -1.91049882E+01  0.00000000E+00  9.55249411E+00  9.55249411E+00 -1.91049882E+01
  0.00000000E+00  9.55249411E+00  9.55249411E+00 -1.91049882E+01  0.00000000E+00
  9.55249411E+00  9.55249411E+00 -1.91049882E+01  0.00000000E+00  9.55249411E+00
  9.55249411E+00 -1.91049882E+01  0.00000000E+00  9.55249411E+00  9.55249411E+00
 -1.91049882E+01  0.00000000E+00  9.55249411E+00  9.55249411E+00 -1.91049882E+01
  0.00000000E+00  9.55249411E+00  9.55249411E+00 -1.91049882E+01  0.00000000E+00
  9.55249411E+00  9.55249411E+00 -1.91049882E+01  0.00000000E+00  9.55249411E+00
  9.55249411E+00 -1.91049882E+01  0.00000000E+00  9.55249411E+00  9.55249411E+00
 -1.91049882E+01  0.00000000E+00  9.55249411E+00  9.55249411E+00 -1.91049882E+01
  0.00000000E+00  9.55249411E+00  9.55249411E+00 -1.91049882E+01  0.00000000E+00
  9.55249411E+00  9.55249411E+00 -1.91049882E+01  0.00000000E+00  9.55249411E+00
  9.55249411E+00 -1.91049882E+01  0.00000000E+00  9.55249411E+00  9.55249411E+00
 -1.91049882E+01  0.00000000E+00  9.55249411E+00  9.55249411E+00 -1.91049882E+01
  0.00000000E+00  9.55249411E+00  9.55249411E+00 -1.91049882E+01  0.00000000E+00
  9.55249411E+00  9.55249411E+00 -1.91049882E+01  0.00000000E+00  9.55249411E+00
  9.55249411E+00 -1.91049882E+01  0.00000000E+00  9.55249411E+00  9.55249411E+00
 -1.91049882E+01  0.00000000E+00  9.55249411E+00  9.55249411E+00 -1.91049882E+01
  0.00000000E+00  9.55249411E+00  9.55249411E+00 -1.91049882E+01  0.00000000E+00
  9.55249411E+00  9.55249411E+00 -1.91049882E+01  0.00000000E+00  9.55249411E+00
  9.55249411E+00 -1.91049882E+01  0.00000000E+00  9.55249411E+00  9.55249411E+00
 -1.91049882E+01  0.00000000E+00  9.55249411E+00  9.55249411E+00 -1.91049882E+01
  0.00000000E+00  9.55249411E+00  9.55249411E+00 -1.91049882E+01  0.00000000E+00
  9.55249411E+00  9.55249411E+00 -1.91049882E+01  0.00000000E+00  9.55249411E+00
  9.55249411E+00 -1.91049882E+01  0.00000000E+00  9.55249411E+00  9.55249411E+00
 -1.91049882E+01  0.00000000E+00  9.55249411E+00  9.55249411E+00 -1.91049882E+01
  0.00000000E+00  9.55249411E+00  9.55249411E+00 -1.91049882E+01  0.00000000E+00
  9.55249411E+00  9.55249411E+00 -1.91049882E+01  0.00000000E+00  9.55249411E+00
  9.55249411E+00 -1.91049882E+01  0.00000000E+00  9.55249411E+00  9.55249411E+00
 -1.91049882E+01  0.00000000E+00  9.55249411E+00  9.55249411E+00 -1.91049882E+01
  0.00000000E+00  9.55249411E+00  9.55249411E+00 -1.91049882E+01  0.00000000E+00
  9.55249411E+00  9.55249411E+00 -1.91049882E+01  0.00000000E+00  9.55249411E+00
  9.55249411E+00 -1.91049882E+01  0.00000000E+00  9.55249411E+00  9.55249411E+00
 -1.91049882E+01  0.00000000E+00  9.55249411E+00  9.55249411E+00 -1.91049882E+01
  0.00000000E+00  9.55249411E+00  9.55249411E+00 -1.91049882E+01  0.00000000E+00
  9.55249411E+00  9.55249411E+00 -1.91049882E+01  0.00000000E+00  9.55249411E+00
  9.55249411E+00 -1.91049882E+01  0.00000000E+00  9.55249411E+00  9.55249411E+00
 -1.91049882E+01  0.00000000E+00  9.55249411E+00  9.55249411E+00 -1.91049882E+01
  0.00000000E+00  9.55249411E+00  9.55249411E+00 -1.91049882E+01  0.00000000E+00
  9.55249411E+00  9.55249411E+00 -1.91049882E+01  0.00000000E+00  9.55249411E+00
  9.55249411E+00 -1.91049882E+01  0.00000000E+00  9.55249411E+00  9.55249411E+00
 -1.91049882E+01  0.00000000E+00  9.55249411E+00  9.55249411E+00 -1.91049882E+01
  0.00000000E+00  9.55249411E+00  9.55249411E+00 -1.91049882E+01  0.00000000E+00
  9.55249411E+00  9.55249411E+00 -1.91049882E+01  0.00000000E+00  9.55249411E+00
  9.55249411E+00 -1.91049882E+01  0.00000000E+00  9.55249411E+00  9.55249411E+00
 -1.91049882E+01  0.00000000E+00  9.55249411E+00  9.55249411E+00 -1.91049882E+01
  0.00000000E+00  9.55249411E+00  9.55249411E+00 -1.91049882E+01  0.00000000E+00
  9.55249411E+00  9.55249411E+00 -1.91049882E+01  0.00000000E+00  9.55249411E+00
  9.55249411E+00 -1.91049882E+01  0.00000000E+00  9.55249411E+00  9.55249411E+00
 -1.91049882E+01  0.00000000E+00  9.55249411E+00  9.55249411E+00 -1.91049882E+01
  0.00000000E+00  9.55249411E+00  9.55249411E+00 -1.91049882E+01  0.00000000E+00
  9.55249411E+00  9.55249411E+00 -1.91049882E+01  0.00000000E+00  9.55249411E+00
  9.55249411E+00 -1.91049882E+01  0.00000000E+00  9.55249411E+00  9.55249411E+00
 -1.91049882E+01  0.00000000E+00  9.55249411E+00  9.55249411E+00 -1.91049882E+01
  0.00000000E+00  9.55249411E+00  9.55249411E+00 -1.91049882E+01  0.00000000E+00
  9.55249411E+00  9.55249411E+00 -1.91049882E+01  0.00000000E+00  9.55249411E+00
  9.55249411E+00 -1.91049882E+01  0.00000000E+00  9.55249411E+00  9.55249411E+00
 -1.91049882E+01  0.00000000E+00  9.55249411E+00  9.55249411E+00 -1.91049882E+01
  0.00000000E+00  9.55249411E+00  9.55249411E+00 -1.91049882E+01  0.00000000E+00
  9.55249411E+00  9.55249411E+00 -1.91049882E+01  0.00000000E+00  9.55249411E+00
  9.55249411E+00 -1.91049882E+01  0.00000000E+00  9.55249411E+00  9.55249411E+00
 -1.91049882E+01  0.00000000E+00  9.55249411E+00  9.55249411E+00 -1.91049882E+01
  0.00000000E+00  9.55249411E+00  9.55249411E+00 -1.91049882E+01  0.00000000E+00
  9.55249411E+00  9.55249411E+00 -1.91049882E+01  0.00000000E+00  9.55249411E+00
  9.55249411E+00 -1.91049882E+01  0.00000000E+00  9.55249411E+00  9.55249411E+00
 -1.91049882E+01  0.00000000E+00  9.55249411E+00  9.55249411E+00 -1.91049882E+01
  0.00000000E+00  9.55249411E+00  9.55249411E+00 -1.91049882E+01  0.00000000E+00
  9.55249411E+00  9.55249411E+00 -1.91049882E+01  0.00000000E+00  9.55249411E+00
  9.55249411E+00 -1.91049882E+01  0.00000000E+00  9.55249411E+00  9.55249411E+00
 -1.91049882E+01  0.00000000E+00  9.55249411E+00  9.55249411E+00 -1.91049882E+01
  0.00000000E+00  9.55249411E+00  9.55249411E+00 -1.91049882E+01  0.00000000E+00
  9.55249411E+00  9.55249411E+00 -1.91049882E+01  0.00000000E+00  9.55249411E+00
  9.55249411E+00 -1.91049882E+01  0.00000000E+00  9.55249411E+00  9.55249411E+00
 -1.91049882E+01  0.00000000E+00  9.55249411E+00  9.55249411E+00 -1.91049882E+01
  0.00000000E+00  9.55249411E+00  9.55249411E+00 -1.91049882E+01  0.00000000E+00
  9.55249411E+00  9.55249411E+00 -1.91049882E+01  0.00000000E+00  9.55249411E+00
  9.55249411E+00 -1.91049882E+01  0.00000000E+00  9.55249411E+00  9.55249411E+00
 -1.91049882E+01  0.00000000E+00  9.55249411E+00  9.55249411E+00 -1.91049882E+01
  0.00000000E+00  9.55249411E+00  9.55249411E+00 -1.91049882E+01  0.00000000E+00
  9.55249411E+00  9.55249411E+00 -1.91049882E+01  0.00000000E+00  9.55249411E+00
  9.55249411E+00 -1.91049882E+01  0.00000000E+00  9.55249411E+00  9.55249411E+00
 -1.91049882E+01  0.00000000E+00  9.55249411E+00  9.55249411E+00 -1.91049882E+01
  0.00000000E+00  9.55249411E+00  9.55249411E+00 -1.91049882E+01  0.00000000E+00
  9.55249411E+00  9.55249411E+00 -1.91049882E+01  0.00000000E+00  9.55249411E+00
  9.55249411E+00 -1.91049882E+01  0.00000000E+00  9.55249411E+00  9.55249411E+00
 -1.91049882E+01  0.00000000E+00  9.55249411E+00  9.55249411E+00 -1.91049882E+01
  0.00000000E+00  9.55249411E+00  9.55249411E+00 -1.91049882E+01  0.00000000E+00
  9.55249411E+00  9.55249411E+00 -1.91049882E+01  0.00000000E+00  9.55249411E+00
  9.55249411E+00 -1.91049882E+01  0.00000000E+00  9.55249411E+00  9.55249411E+00
 -1.91049882E+01  0.00000000E+00  9.55249411E+00  9.55249411E+00 -1.91049882E+01
  0.00000000E+00  9.55249411E+00  9.55249411E+00 -1.91049882E+01  0.00000000E+00
  9.55249411E+00  9.55249411E+00 -1.91049882E+01  0.00000000E+00  9.55249411E+00
  9.55249411E+00 -1.91049882E+01  0.00000000E+00  9.55249411E+00  9.55249411E+00
 -1.91049882E+01  0.00000000E+00  9.55249411E+00  9.55249411E+00 -1.91049882E+01
  0.00000000E+00  9.55249411E+00  9.55249411E+00 -1.91049882E+01  0.00000000E+00
  9.55249411E+00  9.55249411E+00 -1.91049882E+01  0.00000000E+00  9.55249411E+00
  9.55249411E+00 -1.91049882E+01  0.00000000E+00  9.55249411E+00  9.55249411E+00
 -1.91049882E+01  0.00000000E+00  9.55249411E+00  9.55249411E+00 -1.91049882E+01
  0.00000000E+00  9.55249411E+00  9.55249411E+00 -1.91049882E+01  0.00000000E+00
  9.55249411E+00  9.55249411E+00 -1.91049882E+01  0.00000000E+00  9.55249411E+00
  9.55249411E+00 -1.91049882E+01  0.00000000E+00  9.55249411E+00  9.55249411E+00
 -1.91049882E+01  0.00000000E+00  9.55249411E+00  9.55249411E+00 -1.91049882E+01
  0.00000000E+00  9.55249411E+00  9.55249411E+00 -1.91049882E+01  0.00000000E+00
  9.55249411E+00  9.55249411E+00 -1.91049882E+01  0.00000000E+00  9.55249411E+00
  9.55249411E+00 -1.91049882E+01  0.00000000E+00  9.55249411E+00  9.55249411E+00
 -1.91049882E+01  0.00000000E+00  9.55249411E+00  9.55249411E+00 -1.91049882E+01
  0.00000000E+00  9.55249411E+00  9.55249411E+00 -1.91049882E+01  0.00000000E+00
  9.55249411E+00  9.55249411E+00 -1.91049882E+01  0.00000000E+00  9.55249411E+00
  9.55249411E+00 -1.91049882E+01  0.00000000E+00  9.55249411E+00  9.55249411E+00
 -1.91049882E+01  0.00000000E+00  9.55249411E+00  9.55249411E+00 -1.91049882E+01
  0.00000000E+00  9.55249411E+00  9.55249411E+00 -1.91049882E+01  0.00000000E+00
  9.55249411E+00  9.55249411E+00 -1.91049882E+01  0.00000000E+00  9.55249411E+00
  9.55249411E+00 -1.91049882E+01  0.00000000E+00  9.55249411E+00  9.55249411E+00
 -1.91049882E+01  0.00000000E+00  9.55249411E+00  9.55249411E+00 -1.91049882E+01
  0.00000000E+00  9.55249411E+00  9.55249411E+00 -1.91049882E+01  0.00000000E+00
  9.55249411E+00  9.55249411E+00 -1.91049882E+01  0.00000000E+00  9.55249411E+00
  9.55249411E+00 -1.91049882E+01  0.00000000E+00  9.55249411E+00  9.55249411E+00
 -1.91049882E+01  0.00000000E+00  9.55249411E+00  9.55249411E+00 -1.91049882E+01
  0.00000000E+00  9.55249411E+00  9.55249411E+00 -1.91049882E+01  0.00000000E+00
  9.55249411E+00  9.55249411E+00 -1.91049882E+01  0.00000000E+00  9.55249411E+00
  9.55249411E+00 -1.91049882E+01  0.00000000E+00  9.55249411E+00  9.55249411E+00
 -1.91049882E+01  0.00000000E+00  9.55249411E+00  9.55249411E+00 -1.91049882E+01
  0.00000000E+00  9.55249411E+00  9.55249411E+00 -1.91049882E+01  0.00000000E+00
  9.55249411E+00  9.55249411E+00 -1.91049882E+01  0.00000000E+00  9.55249411E+00
  9.55249411E+00 -1.91049882E+01  0.00000000E+00  9.55249411E+00  9.55249411E+00
 -1.91049882E+01  0.00000000E+00  9.55249411E+00  9.55249411E+00 -1.91049882E+01
  0.00000000E+00  9.55249411E+00  9.55249411E+00 -1.91049882E+01  0.00000000E+00
  9.55249411E+00  9.55249411E+00 -1.91049882E+01  0.00000000E+00  9.55249411E+00
  9.55249411E+00 -1.91049882E+01  0.00000000E+00  9.55249411E+00  9.55249411E+00
 -1.91049882E+01  0.00000000E+00  9.55249411E+00  9.55249411E+00 -1.91049882E+01
  0.00000000E+00  9.55249411E+00  9.55249411E+00 -1.91049882E+01  0.00000000E+00
  9.55249411E+00  9.55249411E+00 -1.91049882E+01  0.00000000E+00  9.55249411E+00
  9.55249411E+00 -1.91049882E+01  0.00000000E+00  9.55249411E+00  9.55249411E+00
 -1.91049882E+01  0.00000000E+00  9.55249411E+00  9.55249411E+00 -1.91049882E+01
  0.00000000E+00  9.55249411E+00  9.55249411E+00 -1.91049882E+01  0.00000000E+00
  9.55249411E+00  9.55249411E+00 -1.91049882E+01  0.00000000E+00  9.55249411E+00
  9.55249411E+00 -1.91049882E+01  0.00000000E+00  9.55249411E+00  9.55249411E+00
 -1.91049882E+01  0.00000000E+00  9.55249411E+00  9.55249411E+00 -1.91049882E+01
  0.00000000E+00  9.55249411E+00  9.55249411E+00 -1.91049882E+01  0.00000000E+00
  9.55249411E+00  9.55249411E+00 -1.91049882E+01  0.00000000E+00  9.55249411E+00
  9.55249411E+00 -1.91049882E+01  0.00000000E+00  9.55249411E+00  9.55249411E+00
 -1.91049882E+01  0.00000000E+00  9.55249411E+00  9.55249411E+00 -1.91049882E+01
  0.00000000E+00  9.55249411E+00  9.55249411E+00 -1.91049882E+01  0.00000000E+00
  9.55249411E+00  9.55249411E+00 -1.91049882E+01  0.00000000E+00  9.55249411E+00
  9.55249411E+00 -1.91049882E+01  0.00000000E+00  9.55249411E+00  9.55249411E+00
 -1.91049882E+01  0.00000000E+00  9.55249411E+00  9.55249411E+00 -1.91049882E+01
  0.00000000E+00  9.55249411E+00  9.55249411E+00 -1.91049882E+01  0.00000000E+00
  9.55249411E+00  9.55249411E+00 -1.91049882E+01  0.00000000E+00  9.55249411E+00
  9.55249411E+00 -1.91049882E+01  0.00000000E+00  9.55249411E+00  9.55249411E+00
 -1.91049882E+01  0.00000000E+00  9.55249411E+00  9.55249411E+00 -1.91049882E+01
  0.00000000E+00  9.55249411E+00  9.55249411E+00 -1.91049882E+01  0.00000000E+00
  9.55249411E+00  9.55249411E+00 -1.91049882E+01  0.00000000E+00  9.55249411E+00
  9.55249411E+00 -1.91049882E+01  0.00000000E+00  9.55249411E+00  9.55249411E+00
 -1.91049882E+01  0.00000000E+00  9.55249411E+00  9.55249411E+00 -1.91049882E+01
  0.00000000E+00  9.55249411E+00  9.55249411E+00 -1.91049882E+01  0.00000000E+00
  9.55249411E+00  9.55249411E+00 -1.91049882E+01  0.00000000E+00  9.55249411E+00
  9.55249411E+00 -1.91049882E+01  0.00000000E+00  9.55249411E+00  9.55249411E+00
 -1.91049882E+01  0.00000000E+00  9.55249411E+00  9.55249411E+00 -1.91049882E+01
  0.00000000E+00  9.55249411E+00  9.55249411E+00 -1.91049882E+01  0.00000000E+00
  9.55249411E+00  9.55249411E+00 -1.91049882E+01  0.00000000E+00  9.55249411E+00
  9.55249411E+00 -1.91049882E+01  0.00000000E+00  9.55249411E+00  9.55249411E+00
 -1.91049882E+01  0.00000000E+00  9.55249411E+00  9.55249411E+00 -1.91049882E+01
  0.00000000E+00  9.55249411E+00  9.55249411E+00 -1.91049882E+01  0.00000000E+00
  9.55249411E+00  9.55249411E+00 -1.91049882E+01  0.00000000E+00  9.55249411E+00
  9.55249411E+00 -1.91049882E+01  0.00000000E+00  9.55249411E+00  9.55249411E+00
 -1.91049882E+01  0.00000000E+00  9.55249411E+00  9.55249411E+00 -1.91049882E+01
  0.00000000E+00  9.55249411E+00  9.55249411E+00 -1.91049882E+01  0.00000000E+00
  9.55249411E+00  9.55249411E+00 -1.91049882E+01  0.00000000E+00  9.55249411E+00
  9.55249411E+00 -1.91049882E+01  0.00000000E+00  9.55249411E+00  9.55249411E+00
 -1.91049882E+01  0.00000000E+00  9.55249411E+00  9.55249411E+00 -1.91049882E+01
  0.00000000E+00  9.55249411E+00  9.55249411E+00 -1.91049882E+01  0.00000000E+00
  9.55249411E+00  9.55249411E+00 -1.91049882E+01  0.00000000E+00  9.55249411E+00
  9.55249411E+00 -1.91049882E+01  0.00000000E+00  9.55249411E+00  9.55249411E+00
 -1.91049882E+01  0.00000000E+00  9.55249411E+00  9.55249411E+00 -1.91049882E+01
  0.00000000E+00  9.55249411E+00  9.55249411E+00 -1.91049882E+01  0.00000000E+00
  9.55249411E+00  9.55249411E+00 -1.91049882E+01  0.00000000E+00  9.55249411E+00
  9.55249411E+00 -1.91049882E+01  0.00000000E+00  9.55249411E+00  9.55249411E+00
 -1.91049882E+01  0.00000000E+00  9.55249411E+00  9.55249411E+00 -1.91049882E+01
  0.00000000E+00  9.55249411E+00  9.55249411E+00 -1.91049882E+01  0.00000000E+00
  9.55249411E+00  9.55249411E+00 -1.91049882E+01  0.00000000E+00  9.55249411E+00
  9.55249411E+00 -1.91049882E+01  0.00000000E+00  9.55249411E+00  9.55249411E+00
 -1.91049882E+01  0.00000000E+00  9.55249411E+00  9.55249411E+00 -1.91049882E+01
  0.00000000E+00  9.55249411E+00  9.55249411E+00 -1.91049882E+01  0.00000000E+00
  9.55249411E+00  9.55249411E+00 -1.91049882E+01  0.00000000E+00  9.55249411E+00
  9.55249411E+00 -1.91049882E+01  0.00000000E+00  9.55249411E+00  9.55249411E+00
 -1.91049882E+01  0.00000000E+00  9.55249411E+00  9.55249411E+00 -1.91049882E+01
  0.00000000E+00  9.55249411E+00  9.55249411E+00 -1.91049882E+01  0.00000000E+00
  9.55249411E+00  9.55249411E+00 -1.91049882E+01  0.00000000E+00  9.55249411E+00
  9.55249411E+00 -1.91049882E+01  0.00000000E+00  9.55249411E+00  9.55249411E+00
 -1.91049882E+01  0.00000000E+00  9.55249411E+00  9.55249411E+00 -1.91049882E+01
  0.00000000E+00  9.55249411E+00  9.55249411E+00 -1.91049882E+01  0.00000000E+00
  9.55249411E+00  9.55249411E+00 -1.91049882E+01  0.00000000E+00  9.55249411E+00
  9.55249411E+00 -1.91049882E+01  0.00000000E+00  9.55249411E+00  9.55249411E+00
 -1.91049882E+01  0.00000000E+00  9.55249411E+00  9.55249411E+00 -1.91049882E+01
  0.00000000E+00  9.55249411E+00  9.55249411E+00 -1.91049882E+01  0.00000000E+00
  9.55249411E+00  9.55249411E+00 -1.91049882E+01  0.00000000E+00  9.55249411E+00
  9.55249411E+00 -1.91049882E+01  0.00000000E+00  9.55249411E+00  9.55249411E+00
 -1.91049882E+01  0.00000000E+00  9.55249411E+00  9.55249411E+00 -1.91049882E+01
  0.00000000E+00  9.55249411E+00  9.55249411E+00 -1.91049882E+01  0.00000000E+00
  9.55249411E+00  9.55249411E+00 -1.91049882E+01  0.00000000E+00  9.55249411E+00
  9.55249411E+00 -1.91049882E+01  0.00000000E+00  9.55249411E+00  9.55249411E+00
 -1.91049882E+01  0.00000000E+00  9.55249411E+00  9.55249411E+00 -1.91049882E+01
  0.00000000E+00  9.55249411E+00  9.55249411E+00 -1.91049882E+01  0.00000000E+00
  9.55249411E+00  9.55249411E+00 -1.91049882E+01  0.00000000E+00  9.55249411E+00
  9.55249411E+00 -1.91049882E+01  0.00000000E+00  9.55249411E+00  9.55249411E+00
 -1.91049882E+01  0.00000000E+00  9.55249411E+00  9.55249411E+00 -1.91049882E+01
  0.00000000E+00  9.55249411E+00  9.55249411E+00 -1.91049882E+01  0.00000000E+00
  9.55249411E+00  9.55249411E+00 -1.91049882E+01  0.00000000E+00  9.55249411E+00
  9.55249411E+00 -1.91049882E+01  0.00000000E+00  9.55249411E+00  9.55249411E+00
 -1.91049882E+01  0.00000000E+00  9.55249411E+00  9.55249411E+00 -1.91049882E+01
  0.00000000E+00  9.55249411E+00  9.55249411E+00 -1.91049882E+01  0.00000000E+00
  9.55249411E+00  9.55249411E+00 -1.91049882E+01  0.00000000E+00  9.55249411E+00
  9.55249411E+00 -1.91049882E+01  0.00000000E+00  9.55249411E+00  9.55249411E+00
 -1.91049882E+01  0.00000000E+00  9.55249411E+00  9.55249411E+00 -1.91049882E+01
  0.00000000E+00  9.55249411E+00  9.55249411E+00 -1.91049882E+01  0.00000000E+00
  9.55249411E+00  9.55249411E+00 -1.91049882E+01  0.00000000E+00  9.55249411E+00
  9.55249411E+00 -1.91049882E+01  0.00000000E+00  9.55249411E+00  9.55249411E+00
 -1.91049882E+01  0.00000000E+00  9.55249411E+00  9.55249411E+00 -1.91049882E+01
  0.00000000E+00  9.55249411E+00  9.55249411E+00 -1.91049882E+01  0.00000000E+00
  9.55249411E+00  9.55249411E+00 -1.91049882E+01  0.00000000E+00  9.55249411E+00
  9.55249411E+00 -1.91049882E+01  0.00000000E+00  9.55249411E+00  9.55249411E+00
 -1.91049882E+01  0.00000000E+00  9.55249411E+00  9.55249411E+00 -1.91049882E+01
  0.00000000E+00  9.55249411E+00  9.55249411E+00 -1.91049882E+01  0.00000000E+00
  9.55249411E+00  9.55249411E+00 -1.91049882E+01  0.00000000E+00  9.55249411E+00
  9.55249411E+00 -1.91049882E+01  0.00000000E+00  9.55249411E+00  9.55249411E+00
 -1.91049882E+01  0.00000000E+00  9.55249411E+00  9.55249411E+00 -1.91049882E+01
  0.00000000E+00  9.55249411E+00  9.55249411E+00 -1.91049882E+01  0.00000000E+00
  9.55249411E+00  9.55249411E+00 -1.91049882E+01  0.00000000E+00  9.55249411E+00
  9.55249411E+00 -1.91049882E+01  0.00000000E+00  9.55249411E+00  9.55249411E+00
 -1.91049882E+01  0.00000000E+00  9.55249411E+00  9.55249411E+00 -1.91049882E+01
  0.00000000E+00  9.55249411E+00  9.55249411E+00 -1.91049882E+01  0.00000000E+00
  9.55249411E+00  9.55249411E+00 -1.91049882E+01  0.00000000E+00  9.55249411E+00
  9.55249411E+00 -1.91049882E+01  0.00000000E+00  9.55249411E+00  9.55249411E+00
 -1.91049882E+01  0.00000000E+00  9.55249411E+00  9.55249411E+00 -1.91049882E+01
  0.00000000E+00  9.55249411E+00  9.55249411E+00 -1.91049882E+01  0.00000000E+00
  9.55249411E+00  9.55249411E+00 -1.91049882E+01  0.00000000E+00  9.55249411E+00
  9.55249411E+00 -1.91049882E+01  0.00000000E+00  9.55249411E+00  9.55249411E+00
 -1.91049882E+01  0.00000000E+00  9.55249411E+00  9.55249411E+00 -1.91049882E+01
  0.00000000E+00  9.55249411E+00  9.55249411E+00 -1.91049882E+01  0.00000000E+00
  9.55249411E+00  9.55249411E+00 -1.91049882E+01  0.00000000E+00  9.55249411E+00
  9.55249411E+00 -1.91049882E+01  0.00000000E+00  9.55249411E+00  9.55249411E+00
 -1.91049882E+01  0.00000000E+00  9.55249411E+00  9.55249411E+00 -1.91049882E+01
  0.00000000E+00  9.55249411E+00  9.55249411E+00 -1.91049882E+01  0.00000000E+00
  9.55249411E+00  9.55249411E+00 -1.91049882E+01  0.00000000E+00  9.55249411E+00
  9.55249411E+00 -1.91049882E+01  0.00000000E+00  9.55249411E+00  9.55249411E+00
 -1.91049882E+01  0.00000000E+00  9.55249411E+00  9.55249411E+00 -1.91049882E+01
  0.00000000E+00  9.55249411E+00  9.55249411E+00 -1.91049882E+01  0.00000000E+00
  9.55249411E+00  9.55249411E+00 -1.91049882E+01  0.00000000E+00  9.55249411E+00
  9.55249411E+00 -1.91049882E+01  0.00000000E+00  9.55249411E+00  9.55249411E+00
 -1.91049882E+01  0.00000000E+00  9.55249411E+00  9.55249411E+00 -1.91049882E+01
  0.00000000E+00  9.55249411E+00  9.55249411E+00 -1.91049882E+01  0.00000000E+00
  9.55249411E+00  9.55249411E+00 -1.91049882E+01  0.00000000E+00  9.55249411E+00
  9.55249411E+00 -1.91049882E+01  0.00000000E+00  9.55249411E+00  9.55249411E+00
 -1.91049882E+01  0.00000000E+00  9.55249411E+00  9.55249411E+00 -1.91049882E+01
  0.00000000E+00  9.55249411E+00  9.55249411E+00 -1.91049882E+01  0.00000000E+00
  9.55249411E+00  9.55249411E+00 -1.91049882E+01  0.00000000E+00  9.55249411E+00
  9.55249411E+00 -1.91049882E+01  0.00000000E+00  9.55249411E+00  9.55249411E+00
 -1.91049882E+01  0.00000000E+00  9.55249411E+00  9.55249411E+00 -1.91049882E+01
  0.00000000E+00  9.55249411E+00  9.55249411E+00 -1.91049882E+01  0.00000000E+00
  9.55249411E+00  9.55249411E+00 -1.91049882E+01  0.00000000E+00  9.55249411E+00
  9.55249411E+00 -1.91049882E+01  0.00000000E+00  9.55249411E+00  9.55249411E+00
 -1.91049882E+01  0.00000000E+00  9.55249411E+00  9.55249411E+00 -1.91049882E+01
  0.00000000E+00  9.55249411E+00  9.55249411E+00 -1.91049882E+01  0.00000000E+00
  9.55249411E+00  9.55249411E+00 -1.91049882E+01  0.00000000E+00  9.55249411E+00
  9.55249411E+00 -1.91049882E+01  0.00000000E+00  9.55249411E+00  9.55249411E+00
 -1.91049882E+01  0.00000000E+00  9.55249411E+00  9.55249411E+00 -1.91049882E+01
  0.00000000E+00  9.55249411E+00  9.55249411E+00 -1.91049882E+01  0.00000000E+00
  9.55249411E+00  9.55249411E+00 -1.91049882E+01  0.00000000E+00  9.55249411E+00
  9.55249411E+00 -1.91049882E+01  0.00000000E+00  9.55249411E+00  9.55249411E+00
 -1.91049882E+01  0.00000000E+00  9.55249411E+00  9.55249411E+00 -1.91049882E+01
  0.00000000E+00  9.55249411E+00  9.55249411E+00 -1.91049882E+01  0.00000000E+00
  9.55249411E+00  9.55249411E+00 -1.91049882E+01  0.00000000E+00  9.55249411E+00
  9.55249411E+00 -1.91049882E+01  0.00000000E+00  9.55249411E+00  9.55249411E+00
 -1.91049882E+01  0.00000000E+00  9.55249411E+00  9.55249411E+00 -1.91049882E+01
  0.00000000E+00  9.55249411E+00  9.55249411E+00 -1.91049882E+01  0.00000000E+00
  9.55249411E+00  9.55249411E+00 -1.91049882E+01  0.00000000E+00  9.55249411E+00
  9.55249411E+00 -1.91049882E+01  0.00000000E+00  9.55249411E+00  9.55249411E+00
 -1.91049882E+01  0.00000000E+00  9.55249411E+00  9.55249411E+00 -1.91049882E+01
  0.00000000E+00  9.55249411E+00  9.55249411E+00 -1.91049882E+01  0.00000000E+00
  9.55249411E+00  9.55249411E+00 -1.91049882E+01  0.00000000E+00  9.55249411E+00
  9.55249411E+00 -1.91049882E+01  0.00000000E+00  9.55249411E+00  9.55249411E+00
 -1.91049882E+01  0.00000000E+00  9.55249411E+00  9.55249411E+00 -1.91049882E+01
  0.00000000E+00  9.55249411E+00  9.55249411E+00 -1.91049882E+01  0.00000000E+00
  9.55249411E+00  9.55249411E+00 -1.91049882E+01  0.00000000E+00  9.55249411E+00
  9.55249411E+00 -1.91049882E+01  0.00000000E+00  9.55249411E+00  9.55249411E+00
 -1.91049882E+01  0.00000000E+00  9.55249411E+00  9.55249411E+00 -1.91049882E+01
  0.00000000E+00  9.55249411E+00  9.55249411E+00 -1.91049882E+01  0.00000000E+00
  9.55249411E+00  9.55249411E+00 -1.91049882E+01  0.00000000E+00  9.55249411E+00
  9.55249411E+00 -1.91049882E+01  0.00000000E+00  9.55249411E+00  9.55249411E+00
 -1.91049882E+01  0.00000000E+00  9.55249411E+00  9.55249411E+00 -1.91049882E+01
  0.00000000E+00  9.55249411E+00  9.55249411E+00 -1.91049882E+01  0.00000000E+00
  9.55249411E+00  9.55249411E+00 -1.91049882E+01  0.00000000E+00  9.55249411E+00
  9.55249411E+00 -1.91049882E+01  0.00000000E+00  9.55249411E+00  9.55249411E+00
 -1.91049882E+01  0.00000000E+00  9.55249411E+00  9.55249411E+00 -1.91049882E+01
  0.00000000E+00  9.55249411E+00  9.55249411E+00 -1.91049882E+01  0.00000000E+00
  9.55249411E+00  9.55249411E+00 -1.91049882E+01  0.00000000E+00  9.55249411E+00
  9.55249411E+00 -1.91049882E+01  0.00000000E+00  9.55249411E+00  9.55249411E+00
 -1.91049882E+01  0.00000000E+00  9.55249411E+00  9.55249411E+00 -1.91049882E+01
  0.00000000E+00  9.55249411E+00  9.55249411E+00 -1.91049882E+01  0.00000000E+00
  9.55249411E+00  9.55249411E+00 -1.91049882E+01  0.00000000E+00  9.55249411E+00
  9.55249411E+00 -1.91049882E+01  0.00000000E+00  9.55249411E+00  9.55249411E+00
 -1.91049882E+01  0.00000000E+00  9.55249411E+00  9.55249411E+00 -1.91049882E+01
  0.00000000E+00  9.55249411E+00  9.55249411E+00 -1.91049882E+01  0.00000000E+00
  9.55249411E+00  9.55249411E+00 -1.91049882E+01  0.00000000E+00  9.55249411E+00
  9.55249411E+00 -1.91049882E+01  0.00000000E+00  9.55249411E+00  9.55249411E+00
 -1.91049882E+01  0.00000000E+00  9.55249411E+00  9.55249411E+00 -1.91049882E+01
  0.00000000E+00  9.55249411E+00  9.55249411E+00 -1.91049882E+01  0.00000000E+00
  9.55249411E+00  9.55249411E+00 -1.91049882E+01  0.00000000E+00  9.55249411E+00
  9.55249411E+00 -1.91049882E+01  0.00000000E+00  9.55249411E+00  9.55249411E+00
 -1.91049882E+01  0.00000000E+00  9.55249411E+00  9.55249411E+00 -1.91049882E+01
  0.00000000E+00  9.55249411E+00  9.55249411E+00 -1.91049882E+01  0.00000000E+00
  9.55249411E+00  9.55249411E+00 -1.91049882E+01  0.00000000E+00  9.55249411E+00
  9.55249411E+00 -1.91049882E+01  0.00000000E+00  9.55249411E+00  9.55249411E+00
 -1.91049882E+01  0.00000000E+00  9.55249411E+00  9.55249411E+00 -1.91049882E+01
  0.00000000E+00  9.55249411E+00  9.55249411E+00 -1.91049882E+01  0.00000000E+00
  9.55249411E+00  9.55249411E+00 -1.91049882E+01  0.00000000E+00  9.55249411E+00
  9.55249411E+00 -1.91049882E+01  0.00000000E+00  9.55249411E+00  9.55249411E+00
 -1.91049882E+01  0.00000000E+00  9.55249411E+00  9.55249411E+00 -1.91049882E+01
  0.00000000E+00  9.55249411E+00  9.55249411E+00 -1.91049882E+01  0.00000000E+00
  9.55249411E+00  9.55249411E+00 -1.91049882E+01  0.00000000E+00  9.55249411E+00
  9.55249411E+00 -1.91049882E+01  0.00000000E+00  9.55249411E+00  9.55249411E+00
 -1.91049882E+01  0.00000000E+00  9.55249411E+00  9.55249411E+00 -1.91049882E+01
  0.00000000E+00  9.55249411E+00  9.55249411E+00 -1.91049882E+01  0.00000000E+00
  9.55249411E+00  9.55249411E+00 -1.91049882E+01  0.00000000E+00  9.55249411E+00
  9.55249411E+00 -1.91049882E+01  0.00000000E+00  9.55249411E+00  9.55249411E+00
 -1.91049882E+01  0.00000000E+00  9.55249411E+00  9.55249411E+00 -1.91049882E+01
  0.00000000E+00  9.55249411E+00  9.55249411E+00 -1.91049882E+01  0.00000000E+00
  9.55249411E+00  9.55249411E+00 -1.91049882E+01  0.00000000E+00  9.55249411E+00
  9.55249411E+00 -1.91049882E+01  0.00000000E+00  9.55249411E+00  9.55249411E+00
 -1.91049882E+01  0.00000000E+00  9.55249411E+00  9.55249411E+00 -1.91049882E+01
  0.00000000E+00  9.55249411E+00  9.55249411E+00 -1.91049882E+01  0.00000000E+00
  9.55249411E+00  9.55249411E+00 -1.91049882E+01  0.00000000E+00  9.55249411E+00
  9.55249411E+00 -1.91049882E+01  0.00000000E+00  9.55249411E+00  9.55249411E+00
 -1.91049882E+01  0.00000000E+00  9.55249411E+00  9.55249411E+00 -1.91049882E+01
  0.00000000E+00  9.55249411E+00  9.55249411E+00 -1.91049882E+01  0.00000000E+00
  9.55249411E+00  9.55249411E+00 -1.91049882E+01  0.00000000E+00  9.55249411E+00
  9.55249411E+00 -1.91049882E+01  0.00000000E+00  9.55249411E+00  9.55249411E+00
 -1.91049882E+01  0.00000000E+00  9.55249411E+00  9.55249411E+00 -1.91049882E+01
  0.00000000E+00  9.55249411E+00  9.55249411E+00 -1.91049882E+01  0.00000000E+00
  9.55249411E+00  9.55249411E+00 -1.91049882E+01  0.00000000E+00  9.55249411E+00
  9.55249411E+00 -1.91049882E+01  0.00000000E+00  9.55249411E+00  9.55249411E+00
 -1.91049882E+01  0.00000000E+00  9.55249411E+00  9.55249411E+00 -1.91049882E+01
  0.00000000E+00  9.55249411E+00  9.55249411E+00 -1.91049882E+01  0.00000000E+00
  9.55249411E+00  9.55249411E+00 -1.91049882E+01  0.00000000E+00  9.55249411E+00
  9.55249411E+00 -1.91049882E+01  0.00000000E+00  9.55249411E+00  9.55249411E+00
 -1.91049882E+01  0.00000000E+00  9.55249411E+00  9.55249411E+00 -1.91049882E+01
  0.00000000E+00  9.55249411E+00  9.55249411E+00 -1.91049882E+01  0.00000000E+00
  9.55249411E+00  9.55249411E+00 -1.91049882E+01  0.00000000E+00  9.55249411E+00
  9.55249411E+00 -1.91049882E+01  0.00000000E+00  9.55249411E+00  9.55249411E+00
 -1.91049882E+01  0.00000000E+00  9.55249411E+00  9.55249411E+00 -1.91049882E+01
  0.00000000E+00  9.55249411E+00  9.55249411E+00 -1.91049882E+01  0.00000000E+00
  9.55249411E+00  9.55249411E+00 -1.91049882E+01  0.00000000E+00  9.55249411E+00
  9.55249411E+00 -1.91049882E+01  0.00000000E+00  9.55249411E+00  9.55249411E+00
 -1.91049882E+01  0.00000000E+00  9.55249411E+00  9.55249411E+00 -1.91049882E+01
  0.00000000E+00  9.55249411E+00  9.55249411E+00 -1.91049882E+01  0.00000000E+00
  9.55249411E+00  9.55249411E+00 -1.91049882E+01  0.00000000E+00  9.55249411E+00
  9.55249411E+00 -1.91049882E+01  0.00000000E+00  9.55249411E+00  9.55249411E+00
 -1.91049882E+01  0.00000000E+00  9.55249411E+00  9.55249411E+00 -1.91049882E+01
  0.00000000E+00  9.55249411E+00  9.55249411E+00 -1.91049882E+01  0.00000000E+00
  9.55249411E+00  9.55249411E+00 -1.91049882E+01  0.00000000E+00  9.55249411E+00
  9.55249411E+00 -1.91049882E+01  0.00000000E+00  9.55249411E+00  9.55249411E+00
 -1.91049882E+01  0.00000000E+00  9.55249411E+00  9.55249411E+00 -1.91049882E+01
  0.00000000E+00  9.55249411E+00  9.55249411E+00 -1.91049882E+01  0.00000000E+00
  9.55249411E+00  9.55249411E+00 -1.91049882E+01  0.00000000E+00  9.55249411E+00
  9.55249411E+00 -1.91049882E+01  0.00000000E+00  9.55249411E+00  9.55249411E+00
 -1.91049882E+01  0.00000000E+00  9.55249411E+00  9.55249411E+00 -1.91049882E+01
  0.00000000E+00  9.55249411E+00  9.55249411E+00 -1.91049882E+01  0.00000000E+00
  9.55249411E+00  9.55249411E+00 -1.91049882E+01  0.00000000E+00  9.55249411E+00
  9.55249411E+00 -1.91049882E+01  0.00000000E+00  9.55249411E+00  9.55249411E+00
 -1.91049882E+01  0.00000000E+00  9.55249411E+00  9.55249411E+00 -1.91049882E+01
  0.00000000E+00  9.55249411E+00  9.55249411E+00 -1.91049882E+01  0.00000000E+00
  9.55249411E+00  9.55249411E+00 -1.91049882E+01  0.00000000E+00  9.55249411E+00
  9.55249411E+00 -1.91049882E+01  0.00000000E+00  9.55249411E+00  9.55249411E+00
 -1.91049882E+01  0.00000000E+00  9.55249411E+00  9.55249411E+00 -1.91049882E+01
  0.00000000E+00  9.55249411E+00  9.55249411E+00 -1.91049882E+01  0.00000000E+00
  9.55249411E+00  9.55249411E+00 -1.91049882E+01  0.00000000E+00  9.55249411E+00
  9.55249411E+00 -1.91049882E+01  0.00000000E+00  9.55249411E+00  9.55249411E+00
 -1.91049882E+01  0.00000000E+00  9.55249411E+00  9.55249411E+00 -1.91049882E+01
  0.00000000E+00  9.55249411E+00  9.55249411E+00 -1.91049882E+01  0.00000000E+00
  9.55249411E+00  9.55249411E+00 -1.91049882E+01  0.00000000E+00  9.55249411E+00
  9.55249411E+00 -1.91049882E+01  0.00000000E+00  9.55249411E+00  9.55249411E+00
 -1.91049882E+01  0.00000000E+00  9.55249411E+00  9.55249411E+00 -1.91049882E+01
  0.00000000E+00  9.55249411E+00  9.55249411E+00 -1.91049882E+01  0.00000000E+00
  9.55249411E+00  9.55249411E+00 -1.91049882E+01  0.00000000E+00  9.55249411E+00
  9.55249411E+00 -1.91049882E+01  0.00000000E+00  9.55249411E+00  9.55249411E+00
 -1.91049882E+01  0.00000000E+00  9.55249411E+00  9.55249411E+00 -1.91049882E+01
  0.00000000E+00  9.55249411E+00  9.55249411E+00 -1.91049882E+01  0.00000000E+00
  9.55249411E+00  9.55249411E+00 -1.91049882E+01  0.00000000E+00  9.55249411E+00
  9.55249411E+00 -1.91049882E+01  0.00000000E+00  9.55249411E+00  9.55249411E+00
 -1.91049882E+01  0.00000000E+00  9.55249411E+00  9.55249411E+00 -1.91049882E+01
  0.00000000E+00  9.55249411E+00  9.55249411E+00 -1.91049882E+01  0.00000000E+00
  9.55249411E+00  9.55249411E+00 -1.91049882E+01  0.00000000E+00  9.55249411E+00
  9.55249411E+00 -1.91049882E+01  0.00000000E+00  9.55249411E+00  9.55249411E+00
 -1.91049882E+01  0.00000000E+00  9.55249411E+00  9.55249411E+00 -1.91049882E+01
  0.00000000E+00  9.55249411E+00  9.55249411E+00 -1.91049882E+01  0.00000000E+00
  9.55249411E+00  9.55249411E+00 -1.91049882E+01  0.00000000E+00  9.55249411E+00
  9.55249411E+00 -1.91049882E+01  0.00000000E+00  9.55249411E+00  9.55249411E+00
 -1.91049882E+01  0.00000000E+00  9.55249411E+00  9.55249411E+00 -1.91049882E+01
  0.00000000E+00  9.55249411E+00  9.55249411E+00 -1.91049882E+01  0.00000000E+00
  9.55249411E+00  9.55249411E+00 -1.91049882E+01  0.00000000E+00  9.55249411E+00
  9.55249411E+00 -1.91049882E+01  0.00000000E+00  9.55249411E+00  9.55249411E+00
 -1.91049882E+01  0.00000000E+00  9.55249411E+00  9.55249411E+00 -1.91049882E+01
  0.00000000E+00  9.55249411E+00  9.55249411E+00 -1.91049882E+01  0.00000000E+00
  9.55249411E+00  9.55249411E+00 -1.91049882E+01  0.00000000E+00  9.55249411E+00
  9.55249411E+00 -1.91049882E+01  0.00000000E+00  9.55249411E+00  9.55249411E+00
 -1.91049882E+01  0.00000000E+00  9.55249411E+00  9.55249411E+00 -1.91049882E+01
  0.00000000E+00  9.55249411E+00  9.55249411E+00 -1.91049882E+01  0.00000000E+00
  9.55249411E+00  9.55249411E+00 -1.91049882E+01  0.00000000E+00  9.55249411E+00
  9.55249411E+00 -1.91049882E+01  0.00000000E+00  9.55249411E+00  9.55249411E+00
 -1.91049882E+01  0.00000000E+00  9.55249411E+00  9.55249411E+00 -1.91049882E+01
  0.00000000E+00  9.55249411E+00  9.55249411E+00 -1.91049882E+01  0.00000000E+00
  9.55249411E+00  9.55249411E+00 -1.91049882E+01  0.00000000E+00  9.55249411E+00
  9.55249411E+00 -1.91049882E+01  0.00000000E+00  9.55249411E+00  9.55249411E+00
 -1.91049882E+01  0.00000000E+00  9.55249411E+00  9.55249411E+00 -1.91049882E+01
  0.00000000E+00  9.55249411E+00  9.55249411E+00 -1.91049882E+01  0.00000000E+00
  9.55249411E+00  9.55249411E+00 -1.91049882E+01  0.00000000E+00  9.55249411E+00
  9.55249411E+00 -1.91049882E+01  0.00000000E+00  9.55249411E+00  9.55249411E+00
 -1.91049882E+01  0.00000000E+00  9.55249411E+00  9.55249411E+00 -1.91049882E+01
  0.00000000E+00  9.55249411E+00  9.55249411E+00 -1.91049882E+01  0.00000000E+00
  9.55249411E+00  9.55249411E+00 -1.91049882E+01  0.00000000E+00  9.55249411E+00
  9.55249411E+00 -1.91049882E+01  0.00000000E+00  9.55249411E+00  9.55249411E+00
 -1.91049882E+01  0.00000000E+00  9.55249411E+00  9.55249411E+00 -1.91049882E+01
  0.00000000E+00  9.55249411E+00  9.55249411E+00 -1.91049882E+01  0.00000000E+00
  9.55249411E+00  9.55249411E+00 -1.91049882E+01  0.00000000E+00  9.55249411E+00
  9.55249411E+00 -1.91049882E+01  0.00000000E+00  9.55249411E+00  9.55249411E+00
 -1.91049882E+01  0.00000000E+00  9.55249411E+00  9.55249411E+00 -1.91049882E+01
  0.00000000E+00  9.55249411E+00  9.55249411E+00 -1.91049882E+01  0.00000000E+00
  9.55249411E+00  9.55249411E+00 -1.91049882E+01  0.00000000E+00  9.55249411E+00
  9.55249411E+00 -1.91049882E+01  0.00000000E+00  9.55249411E+00  9.55249411E+00
 -1.91049882E+01  0.00000000E+00  9.55249411E+00  9.55249411E+00 -1.91049882E+01
  0.00000000E+00  9.55249411E+00  9.55249411E+00 -1.91049882E+01  0.00000000E+00
  9.55249411E+00  9.55249411E+00 -1.91049882E+01  0.00000000E+00  9.55249411E+00
  9.55249411E+00 -1.91049882E+01  0.00000000E+00  9.55249411E+00  9.55249411E+00
 -1.91049882E+01  0.00000000E+00  9.55249411E+00  9.55249411E+00 -1.91049882E+01
  0.00000000E+00  9.55249411E+00  9.55249411E+00 -1.91049882E+01  0.00000000E+00
  9.55249411E+00  9.55249411E+00 -1.91049882E+01  0.00000000E+00  9.55249411E+00
  9.55249411E+00 -1.91049882E+01  0.00000000E+00  9.55249411E+00  9.55249411E+00
 -1.91049882E+01  0.00000000E+00  9.55249411E+00  9.55249411E+00 -1.91049882E+01
  0.00000000E+00  9.55249411E+00  9.55249411E+00 -1.91049882E+01  0.00000000E+00
  9.55249411E+00  9.55249411E+00 -1.91049882E+01  0.00000000E+00  9.55249411E+00
  9.55249411E+00 -1.91049882E+01  0.00000000E+00  9.55249411E+00  9.55249411E+00
 -1.91049882E+01  0.00000000E+00  9.55249411E+00  9.55249411E+00 -1.91049882E+01
  0.00000000E+00  9.55249411E+00  9.55249411E+00 -1.91049882E+01  0.00000000E+00
  9.55249411E+00  9.55249411E+00 -1.91049882E+01  0.00000000E+00  9.55249411E+00
  9.55249411E+00 -1.91049882E+01  0.00000000E+00  9.55249411E+00  9.55249411E+00
 -1.91049882E+01  0.00000000E+00  9.55249411E+00  9.55249411E+00 -1.91049882E+01
  0.00000000E+00  9.55249411E+00  9.55249411E+00 -1.91049882E+01  0.00000000E+00
  9.55249411E+00  9.55249411E+00 -1.91049882E+01  0.00000000E+00  9.55249411E+00
  9.55249411E+00 -1.91049882E+01  0.00000000E+00  9.55249411E+00  9.55249411E+00
 -1.91049882E+01  0.00000000E+00  9.55249411E+00  9.55249411E+00 -1.91049882E+01
  0.00000000E+00  9.55249411E+00  9.55249411E+00 -1.91049882E+01  0.00000000E+00
  9.55249411E+00  9.55249411E+00 -1.91049882E+01  0.00000000E+00  9.55249411E+00
  9.55249411E+00 -1.91049882E+01  0.00000000E+00  9.55249411E+00  9.55249411E+00
 -1.91049882E+01  0.00000000E+00  9.55249411E+00  9.55249411E+00 -1.91049882E+01
  0.00000000E+00  9.55249411E+00  9.55249411E+00 -1.91049882E+01  0.00000000E+00
  9.55249411E+00  9.55249411E+00 -1.91049882E+01  0.00000000E+00  9.55249411E+00
  9.55249411E+00 -1.91049882E+01  0.00000000E+00  9.55249411E+00  9.55249411E+00
 -1.91049882E+01  0.00000000E+00  9.55249411E+00  9.55249411E+00 -1.91049882E+01
  0.00000000E+00  9.55249411E+00  9.55249411E+00 -1.91049882E+01  0.00000000E+00
  9.55249411E+00  9.55249411E+00 -1.91049882E+01  0.00000000E+00  9.55249411E+00
  9.55249411E+00 -1.91049882E+01  0.00000000E+00  9.55249411E+00  9.55249411E+00
 -1.91049882E+01  0.00000000E+00  9.55249411E+00  9.55249411E+00 -1.91049882E+01
  0.00000000E+00  9.55249411E+00  9.55249411E+00 -1.91049882E+01  0.00000000E+00
  9.55249411E+00  9.55249411E+00 -1.91049882E+01  0.00000000E+00  9.55249411E+00
  9.55249411E+00 -1.91049882E+01  0.00000000E+00  9.55249411E+00  9.55249411E+00
 -1.91049882E+01  0.00000000E+00  9.55249411E+00  9.55249411E+00 -1.91049882E+01
  0.00000000E+00  9.55249411E+00  9.55249411E+00 -1.91049882E+01  0.00000000E+00
  9.55249411E+00  9.55249411E+00 -1.91049882E+01  0.00000000E+00  9.55249411E+00
  9.55249411E+00 -1.91049882E+01  0.00000000E+00  9.55249411E+00  9.55249411E+00
 -1.91049882E+01  0.00000000E+00  9.55249411E+00  9.55249411E+00 -1.91049882E+01
  0.00000000E+00  9.55249411E+00  9.55249411E+00 -1.91049882E+01  0.00000000E+00
  9.55249411E+00  9.55249411E+00 -1.91049882E+01  0.00000000E+00  9.55249411E+00
  9.55249411E+00 -1.91049882E+01  0.00000000E+00  9.55249411E+00  9.55249411E+00
 -1.91049882E+01  0.00000000E+00  9.55249411E+00  9.55249411E+00 -1.91049882E+01
  0.00000000E+00  9.55249411E+00  9.55249411E+00 -1.91049882E+01  0.00000000E+00
  9.55249411E+00  9.55249411E+00 -1.91049882E+01  0.00000000E+00  9.55249411E+00
  9.55249411E+00 -1.91049882E+01  0.00000000E+00  9.55249411E+00  9.55249411E+00
 -1.91049882E+01  0.00000000E+00  9.55249411E+00  9.55249411E+00 -1.91049882E+01
  0.00000000E+00  9.55249411E+00  9.55249411E+00 -1.91049882E+01  0.00000000E+00
  9.55249411E+00  9.55249411E+00 -1.91049882E+01  0.00000000E+00  9.55249411E+00
  9.55249411E+00 -1.91049882E+01  0.00000000E+00  9.55249411E+00  9.55249411E+00
 -1.91049882E+01  0.00000000E+00  9.55249411E+00  9.55249411E+00 -1.91049882E+01
  0.00000000E+00  9.55249411E+00  9.55249411E+00 -1.91049882E+01  0.00000000E+00
  9.55249411E+00  9.55249411E+00 -1.91049882E+01  0.00000000E+00  9.55249411E+00
  9.55249411E+00 -1.91049882E+01  0.00000000E+00  9.55249411E+00  9.55249411E+00
 -1.91049882E+01  0.00000000E+00  9.55249411E+00  9.55249411E+00 -1.91049882E+01
  0.00000000E+00  9.55249411E+00  9.55249411E+00 -1.91049882E+01  0.00000000E+00
  9.55249411E+00  9.55249411E+00 -1.91049882E+01  0.00000000E+00  9.55249411E+00
  9.55249411E+00 -1.91049882E+01  0.00000000E+00  9.55249411E+00  9.55249411E+00
 -1.91049882E+01  0.00000000E+00  9.55249411E+00  9.55249411E+00 -1.91049882E+01
  0.00000000E+00  9.55249411E+00  9.55249411E+00 -1.91049882E+01  0.00000000E+00
  9.55249411E+00  9.55249411E+00 -1.91049882E+01  0.00000000E+00  9.55249411E+00
  9.55249411E+00 -1.91049882E+01  0.00000000E+00  9.55249411E+00  9.55249411E+00
 -1.91049882E+01  0.00000000E+00  9.55249411E+00  9.55249411E+00 -1.91049882E+01
  0.00000000E+00  9.55249411E+00  9.55249411E+00 -1.91049882E+01  0.00000000E+00
  9.55249411E+00  9.55249411E+00 -1.91049882E+01  0.00000000E+00  9.55249411E+00
  9.55249411E+00 -1.91049882E+01  0.00000000E+00  9.55249411E+00  9.55249411E+00
 -1.91049882E+01  0.00000000E+00  9.55249411E+00  9.55249411E+00 -1.91049882E+01
  0.00000000E+00  9.55249411E+00  9.55249411E+00 -1.91049882E+01  0.00000000E+00
  9.55249411E+00  9.55249411E+00 -1.91049882E+01  0.00000000E+00  9.55249411E+00
  9.55249411E+00 -1.91049882E+01  0.00000000E+00  9.55249411E+00  9.55249411E+00
 -1.91049882E+01  0.00000000E+00  9.55249411E+00  9.55249411E+00 -1.91049882E+01
  0.00000000E+00  9.55249411E+00  9.55249411E+00 -1.91049882E+01  0.00000000E+00
  9.55249411E+00  9.55249411E+00 -1.91049882E+01  0.00000000E+00  9.55249411E+00
  9.55249411E+00 -1.91049882E+01  0.00000000E+00  9.55249411E+00  9.55249411E+00
 -1.91049882E+01  0.00000000E+00  9.55249411E+00  9.55249411E+00 -1.91049882E+01
  0.00000000E+00  9.55249411E+00  9.55249411E+00 -1.91049882E+01  0.00000000E+00
  9.55249411E+00  9.55249411E+00 -1.91049882E+01  0.00000000E+00  9.55249411E+00
  9.55249411E+00 -1.91049882E+01  0.00000000E+00  9.55249411E+00  9.55249411E+00
 -1.91049882E+01  0.00000000E+00  9.55249411E+00  9.55249411E+00 -1.91049882E+01
  0.00000000E+00  9.55249411E+00  9.55249411E+00 -1.91049882E+01  0.00000000E+00
  9.55249411E+00  9.55249411E+00 -1.91049882E+01  0.00000000E+00  9.55249411E+00
  9.55249411E+00 -1.91049882E+01  0.00000000E+00  9.55249411E+00  9.55249411E+00
 -1.91049882E+01  0.00000000E+00  9.55249411E+00  9.55249411E+00 -1.91049882E+01
  0.00000000E+00  9.55249411E+00  9.55249411E+00 -1.91049882E+01  0.00000000E+00
  9.55249411E+00  9.55249411E+00 -1.91049882E+01  0.00000000E+00  9.55249411E+00
  9.55249411E+00 -1.91049882E+01  0.00000000E+00  9.55249411E+00  9.55249411E+00
 -1.91049882E+01  0.00000000E+00  9.55249411E+00  9.55249411E+00 -1.91049882E+01
  0.00000000E+00  9.55249411E+00  9.55249411E+00 -1.91049882E+01  0.00000000E+00
  9.55249411E+00  9.55249411E+00 -1.91049882E+01  0.00000000E+00  9.55249411E+00
  9.55249411E+00 -1.91049882E+01  0.00000000E+00  9.55249411E+00  9.55249411E+00
 -1.91049882E+01  0.00000000E+00  9.55249411E+00  9.55249411E+00 -1.91049882E+01
  0.00000000E+00  9.55249411E+00  9.55249411E+00 -1.91049882E+01  0.00000000E+00
  9.55249411E+00  9.55249411E+00 -1.91049882E+01  0.00000000E+00  9.55249411E+00
  9.55249411E+00 -1.91049882E+01  0.00000000E+00  9.55249411E+00  9.55249411E+00
 -1.91049882E+01  0.00000000E+00  9.55249411E+00  9.55249411E+00 -1.91049882E+01
  0.00000000E+00  9.55249411E+00  9.55249411E+00 -1.91049882E+01  0.00000000E+00
  9.55249411E+00  9.55249411E+00 -1.91049882E+01  0.00000000E+00  9.55249411E+00
  9.55249411E+00 -1.91049882E+01  0.00000000E+00  9.55249411E+00  9.55249411E+00
 -1.91049882E+01  0.00000000E+00  9.55249411E+00  9.55249411E+00 -1.91049882E+01
  0.00000000E+00  9.55249411E+00  9.55249411E+00 -1.91049882E+01  0.00000000E+00
  9.55249411E+00  9.55249411E+00 -1.91049882E+01  0.00000000E+00  9.55249411E+00
  9.55249411E+00 -1.91049882E+01  0.00000000E+00  9.55249411E+00  9.55249411E+00
 -1.91049882E+01  0.00000000E+00  9.55249411E+00  9.55249411E+00 -1.91049882E+01
  0.00000000E+00  9.55249411E+00  9.55249411E+00 -1.91049882E+01  0.00000000E+00
  9.55249411E+00  9.55249411E+00 -1.91049882E+01  0.00000000E+00  9.55249411E+00
  9.55249411E+00 -1.91049882E+01  0.00000000E+00  9.55249411E+00  9.55249411E+00
 -1.91049882E+01  0.00000000E+00  9.55249411E+00  9.55249411E+00 -1.91049882E+01
  0.00000000E+00  9.55249411E+00  9.55249411E+00 -1.91049882E+01  0.00000000E+00
  9.55249411E+00  9.55249411E+00 -1.91049882E+01  0.00000000E+00  9.55249411E+00
  9.55249411E+00 -1.91049882E+01  0.00000000E+00  9.55249411E+00  9.55249411E+00
 -1.91049882E+01  0.00000000E+00  9.55249411E+00  9.55249411E+00 -1.91049882E+01
  0.00000000E+00  9.55249411E+00  9.55249411E+00 -1.91049882E+01  0.00000000E+00
  9.55249411E+00  9.55249411E+00 -1.91049882E+01  0.00000000E+00  9.55249411E+00
  9.55249411E+00 -1.91049882E+01  0.00000000E+00  9.55249411E+00  9.55249411E+00
 -1.91049882E+01  0.00000000E+00  9.55249411E+00  9.55249411E+00 -1.91049882E+01
  0.00000000E+00  9.55249411E+00  9.55249411E+00 -1.91049882E+01  0.00000000E+00
  9.55249411E+00  9.55249411E+00 -1.91049882E+01  0.00000000E+00  9.55249411E+00
  9.55249411E+00 -1.91049882E+01  0.00000000E+00  9.55249411E+00  9.55249411E+00
 -1.91049882E+01  0.00000000E+00  9.55249411E+00  9.55249411E+00 -1.91049882E+01
  0.00000000E+00  9.55249411E+00  9.55249411E+00 -1.91049882E+01  0.00000000E+00
  9.55249411E+00  9.55249411E+00 -1.91049882E+01  0.00000000E+00  9.55249411E+00
  9.55249411E+00 -1.91049882E+01  0.00000000E+00  9.55249411E+00  9.55249411E+00
 -1.91049882E+01  0.00000000E+00  9.55249411E+00  9.55249411E+00 -1.91049882E+01
  0.00000000E+00  9.55249411E+00  9.55249411E+00 -1.91049882E+01  0.00000000E+00
  9.55249411E+00  9.55249411E+00 -1.91049882E+01  0.00000000E+00  9.55249411E+00
  9.55249411E+00 -1.91049882E+01  0.00000000E+00  9.55249411E+00  9.55249411E+00
 -1.91049882E+01  0.00000000E+00  9.55249411E+00  9.55249411E+00 -1.91049882E+01
  0.00000000E+00  9.55249411E+00  9.55249411E+00 -1.91049882E+01  0.00000000E+00
  9.55249411E+00  9.55249411E+00 -1.91049882E+01  0.00000000E+00  9.55249411E+00
  9.55249411E+00 -1.91049882E+01  0.00000000E+00  9.55249411E+00  9.55249411E+00
 -1.91049882E+01  0.00000000E+00  9.55249411E+00  9.55249411E+00 -1.91049882E+01
  0.00000000E+00  9.55249411E+00  9.55249411E+00 -1.91049882E+01  0.00000000E+00
  9.55249411E+00  9.55249411E+00 -1.91049882E+01  0.00000000E+00  9.55249411E+00
  9.55249411E+00 -1.91049882E+01  0.00000000E+00  9.55249411E+00  9.55249411E+00
 -1.91049882E+01  0.00000000E+00  9.55249411E+00  9.55249411E+00 -1.91049882E+01
  0.00000000E+00  9.55249411E+00  9.55249411E+00 -1.91049882E+01  0.00000000E+00
  9.55249411E+00  9.55249411E+00 -1.91049882E+01  0.00000000E+00  9.55249411E+00
  9.55249411E+00 -1.91049882E+01  0.00000000E+00  9.55249411E+00  9.55249411E+00
 -1.91049882E+01  0.00000000E+00  9.55249411E+00  9.55249411E+00 -1.91049882E+01
  0.00000000E+00  9.55249411E+00  9.55249411E+00 -1.91049882E+01  0.00000000E+00
  9.55249411E+00  9.55249411E+00 -1.91049882E+01  0.00000000E+00  9.55249411E+00
  9.55249411E+00 -1.91049882E+01  0.00000000E+00  9.55249411E+00  9.55249411E+00
 -1.91049882E+01  0.00000000E+00  9.55249411E+00  9.55249411E+00 -1.91049882E+01
  0.00000000E+00  9.55249411E+00  9.55249411E+00 -1.91049882E+01  0.00000000E+00
  9.55249411E+00  9.55249411E+00 -1.91049882E+01  0.00000000E+00  9.55249411E+00
  9.55249411E+00 -1.91049882E+01  0.00000000E+00  9.55249411E+00  9.55249411E+00
 -1.91049882E+01  0.00000000E+00  9.55249411E+00  9.55249411E+00 -1.91049882E+01
  0.00000000E+00  9.55249411E+00  9.55249411E+00 -1.91049882E+01  0.00000000E+00
  9.55249411E+00  9.55249411E+00 -1.91049882E+01  0.00000000E+00  9.55249411E+00
  9.55249411E+00 -1.91049882E+01  0.00000000E+00  9.55249411E+00  9.55249411E+00
 -1.91049882E+01  0.00000000E+00  9.55249411E+00  9.55249411E+00 -1.91049882E+01
  0.00000000E+00  9.55249411E+00  9.55249411E+00 -1.91049882E+01  0.00000000E+00
  9.55249411E+00  9.55249411E+00 -1.91049882E+01  0.00000000E+00  9.55249411E+00
  9.55249411E+00 -1.91049882E+01  0.00000000E+00  9.55249411E+00  9.55249411E+00
 -1.91049882E+01  0.00000000E+00  9.55249411E+00  9.55249411E+00 -1.91049882E+01
  0.00000000E+00  9.55249411E+00  9.55249411E+00 -1.91049882E+01  0.00000000E+00
  9.55249411E+00  9.55249411E+00 -1.91049882E+01  0.00000000E+00  9.55249411E+00
  9.55249411E+00 -1.91049882E+01  0.00000000E+00  9.55249411E+00  9.55249411E+00
 -1.91049882E+01  0.00000000E+00  9.55249411E+00  9.55249411E+00 -1.91049882E+01
  0.00000000E+00  9.55249411E+00  9.55249411E+00 -1.91049882E+01  0.00000000E+00
  9.55249411E+00  9.55249411E+00 -1.91049882E+01  0.00000000E+00  9.55249411E+00
  9.55249411E+00 -1.91049882E+01  0.00000000E+00  9.55249411E+00  9.55249411E+00
 -1.91049882E+01  0.00000000E+00  9.55249411E+00  9.55249411E+00 -1.91049882E+01
  0.00000000E+00  9.55249411E+00  9.55249411E+00 -1.91049882E+01  0.00000000E+00
  9.55249411E+00  9.55249411E+00 -1.91049882E+01  0.00000000E+00  9.55249411E+00
  9.55249411E+00 -1.91049882E+01  0.00000000E+00  9.55249411E+00  9.55249411E+00
 -1.91049882E+01  0.00000000E+00  9.55249411E+00  9.55249411E+00 -1.91049882E+01
  0.00000000E+00  9.55249411E+00  9.55249411E+00 -1.91049882E+01  0.00000000E+00
  9.55249411E+00  9.55249411E+00 -1.91049882E+01  0.00000000E+00  9.55249411E+00
  9.55249411E+00 -1.91049882E+01  0.00000000E+00  9.55249411E+00  9.55249411E+00
 -1.91049882E+01  0.00000000E+00  9.55249411E+00  9.55249411E+00 -1.91049882E+01
  0.00000000E+00  9.55249411E+00  9.55249411E+00 -1.91049882E+01  0.00000000E+00
  9.55249411E+00  9.55249411E+00 -1.91049882E+01  0.00000000E+00  9.55249411E+00
  9.55249411E+00 -1.91049882E+01  0.00000000E+00  9.55249411E+00  9.55249411E+00
 -1.91049882E+01  0.00000000E+00  9.55249411E+00  9.55249411E+00 -1.91049882E+01
  0.00000000E+00  9.55249411E+00  9.55249411E+00 -1.91049882E+01  0.00000000E+00
  9.55249411E+00  9.55249411E+00 -1.91049882E+01  0.00000000E+00  9.55249411E+00
  9.55249411E+00 -1.91049882E+01  0.00000000E+00  9.55249411E+00  9.55249411E+00
 -1.91049882E+01  0.00000000E+00  9.55249411E+00  9.55249411E+00 -1.91049882E+01
  0.00000000E+00  9.55249411E+00  9.55249411E+00 -1.91049882E+01  0.00000000E+00
  9.55249411E+00  9.55249411E+00 -1.91049882E+01  0.00000000E+00  9.55249411E+00
  9.55249411E+00 -1.91049882E+01  0.00000000E+00  9.55249411E+00  9.55249411E+00
 -1.91049882E+01  0.00000000E+00  9.55249411E+00  9.55249411E+00 -1.91049882E+01
  0.00000000E+00  9.55249411E+00  9.55249411E+00 -1.91049882E+01  0.00000000E+00
  9.55249411E+00  9.55249411E+00 -1.91049882E+01  0.00000000E+00  9.55249411E+00
  9.55249411E+00 -1.91049882E+01  0.00000000E+00  9.55249411E+00  9.55249411E+00
 -1.91049882E+01  0.00000000E+00  9.55249411E+00  9.55249411E+00 -1.91049882E+01
  0.00000000E+00  9.55249411E+00  9.55249411E+00 -1.91049882E+01  0.00000000E+00
  9.55249411E+00  9.55249411E+00 -1.91049882E+01  0.00000000E+00  9.55249411E+00
  9.55249411E+00 -1.91049882E+01  0.00000000E+00  9.55249411E+00  9.55249411E+00
 -1.91049882E+01  0.00000000E+00  9.55249411E+00  9.55249411E+00 -1.91049882E+01
  0.00000000E+00  9.55249411E+00  9.55249411E+00 -1.91049882E+01  0.00000000E+00
  9.55249411E+00  9.55249411E+00 -1.91049882E+01  0.00000000E+00  9.55249411E+00
  9.55249411E+00 -1.91049882E+01  0.00000000E+00  9.55249411E+00  9.55249411E+00
 -1.91049882E+01  0.00000000E+00  9.55249411E+00  9.55249411E+00 -1.91049882E+01
  0.00000000E+00  9.55249411E+00  9.55249411E+00 -1.91049882E+01  0.00000000E+00
  9.55249411E+00  9.55249411E+00 -1.91049882E+01  0.00000000E+00  9.55249411E+00
  9.55249411E+00 -1.91049882E+01  0.00000000E+00  9.55249411E+00  9.55249411E+00
 -1.91049882E+01  0.00000000E+00  9.55249411E+00  9.55249411E+00 -1.91049882E+01
  0.00000000E+00  9.55249411E+00  9.55249411E+00 -1.91049882E+01  0.00000000E+00
  9.55249411E+00  9.55249411E+00 -1.91049882E+01  0.00000000E+00  9.55249411E+00
  9.55249411E+00 -1.91049882E+01  0.00000000E+00  9.55249411E+00  9.55249411E+00
 -1.91049882E+01  0.00000000E+00  9.55249411E+00  9.55249411E+00 -1.91049882E+01
  0.00000000E+00  9.55249411E+00  9.55249411E+00 -1.91049882E+01  0.00000000E+00
  9.55249411E+00  9.55249411E+00 -1.91049882E+01  0.00000000E+00  9.55249411E+00
  9.55249411E+00 -1.91049882E+01  0.00000000E+00  9.55249411E+00  9.55249411E+00
 -1.91049882E+01  0.00000000E+00  9.55249411E+00  9.55249411E+00 -1.91049882E+01
  0.00000000E+00  9.55249411E+00  9.55249411E+00 -1.91049882E+01  0.00000000E+00
  9.55249411E+00  9.55249411E+00 -1.91049882E+01  0.00000000E+00  9.55249411E+00
  9.55249411E+00 -1.91049882E+01  0.00000000E+00  9.55249411E+00  9.55249411E+00
 -1.91049882E+01  0.00000000E+00  9.55249411E+00  9.55249411E+00 -1.91049882E+01
  0.00000000E+00  9.55249411E+00  9.55249411E+00 -1.91049882E+01  0.00000000E+00
  9.55249411E+00  9.55249411E+00 -1.91049882E+01  0.00000000E+00  9.55249411E+00
  9.55249411E+00 -1.91049882E+01  0.00000000E+00  9.55249411E+00  9.55249411E+00
 -1.91049882E+01  0.00000000E+00  9.55249411E+00  9.55249411E+00 -1.91049882E+01
  0.00000000E+00  9.55249411E+00  9.55249411E+00 -1.91049882E+01  0.00000000E+00
  9.55249411E+00  9.55249411E+00 -1.91049882E+01  0.00000000E+00  9.55249411E+00
  9.55249411E+00 -1.91049882E+01  0.00000000E+00  9.55249411E+00  9.55249411E+00
 -1.91049882E+01  0.00000000E+00  9.55249411E+00  9.55249411E+00 -1.91049882E+01
  0.00000000E+00  9.55249411E+00  9.55249411E+00 -1.91049882E+01  0.00000000E+00
  9.55249411E+00  9.55249411E+00 -1.91049882E+01  0.00000000E+00  9.55249411E+00
  9.55249411E+00 -1.91049882E+01  0.00000000E+00  9.55249411E+00  9.55249411E+00
 -1.91049882E+01  0.00000000E+00  9.55249411E+00  9.55249411E+00 -1.91049882E+01
  0.00000000E+00  9.55249411E+00  9.55249411E+00 -1.91049882E+01  0.00000000E+00
  9.55249411E+00  9.55249411E+00 -1.91049882E+01  0.00000000E+00  9.55249411E+00
  9.55249411E+00 -1.91049882E+01  0.00000000E+00  9.55249411E+00  9.55249411E+00
 -1.91049882E+01  0.00000000E+00  9.55249411E+00  9.55249411E+00 -1.91049882E+01
  0.00000000E+00  9.55249411E+00  9.55249411E+00 -1.91049882E+01  0.00000000E+00
  9.55249411E+00  9.55249411E+00 -1.91049882E+01  0.00000000E+00  9.55249411E+00
  9.55249411E+00 -1.91049882E+01  0.00000000E+00  9.55249411E+00  9.55249411E+00
 -1.91049882E+01  0.00000000E+00  9.55249411E+00  9.55249411E+00 -1.91049882E+01
  0.00000000E+00  9.55249411E+00  9.55249411E+00 -1.91049882E+01  0.00000000E+00
  9.55249411E+00  9.55249411E+00 -1.91049882E+01  0.00000000E+00  9.55249411E+00
  9.55249411E+00 -1.91049882E+01  0.00000000E+00  9.55249411E+00  9.55249411E+00
 -1.91049882E+01  0.00000000E+00  9.55249411E+00  9.55249411E+00 -1.91049882E+01
  0.00000000E+00  9.55249411E+00  9.55249411E+00 -1.91049882E+01  0.00000000E+00
  9.55249411E+00  9.55249411E+00 -1.91049882E+01  0.00000000E+00  9.55249411E+00
  9.55249411E+00 -1.91049882E+01  0.00000000E+00  9.55249411E+00  9.55249411E+00
 -1.91049882E+01  0.00000000E+00  9.55249411E+00  9.55249411E+00 -1.91049882E+01
  0.00000000E+00  9.55249411E+00  9.55249411E+00 -1.91049882E+01  0.00000000E+00
  9.55249411E+00  9.55249411E+00 -1.91049882E+01  0.00000000E+00  9.55249411E+00
  9.55249411E+00 -1.91049882E+01  0.00000000E+00  9.55249411E+00  9.55249411E+00
 -1.91049882E+01  0.00000000E+00  9.55249411E+00  9.55249411E+00 -1.91049882E+01
  0.00000000E+00  9.55249411E+00  9.55249411E+00 -1.91049882E+01  0.00000000E+00
  9.55249411E+00  9.55249411E+00 -1.91049882E+01  0.00000000E+00  9.55249411E+00
  9.55249411E+00 -1.91049882E+01  0.00000000E+00  9.55249411E+00  9.55249411E+00
 -1.91049882E+01  0.00000000E+00  9.55249411E+00  9.55249411E+00 -1.91049882E+01
  0.00000000E+00  9.55249411E+00  9.55249411E+00 -1.91049882E+01  0.00000000E+00
  9.55249411E+00  9.55249411E+00 -1.91049882E+01  0.00000000E+00  9.55249411E+00
  9.55249411E+00 -1.91049882E+01  0.00000000E+00  9.55249411E+00  9.55249411E+00
 -1.91049882E+01  0.00000000E+00  9.55249411E+00  9.55249411E+00 -1.91049882E+01
  0.00000000E+00  9.55249411E+00  9.55249411E+00 -1.91049882E+01  0.00000000E+00
  9.55249411E+00  9.55249411E+00 -1.91049882E+01  0.00000000E+00  9.55249411E+00
  9.55249411E+00 -1.91049882E+01  0.00000000E+00  9.55249411E+00  9.55249411E+00
 -1.91049882E+01  0.00000000E+00  9.55249411E+00  9.55249411E+00 -1.91049882E+01
  0.00000000E+00  9.55249411E+00  9.55249411E+00 -1.91049882E+01  0.00000000E+00
  9.55249411E+00  9.55249411E+00 -1.91049882E+01  0.00000000E+00  9.55249411E+00
  9.55249411E+00 -1.91049882E+01  0.00000000E+00  9.55249411E+00  9.55249411E+00
 -1.91049882E+01  0.00000000E+00  9.55249411E+00  9.55249411E+00 -1.91049882E+01
  0.00000000E+00  9.55249411E+00  9.55249411E+00 -1.91049882E+01  0.00000000E+00
  9.55249411E+00  9.55249411E+00 -1.91049882E+01  0.00000000E+00  9.55249411E+00
  9.55249411E+00 -1.91049882E+01  0.00000000E+00  9.55249411E+00  9.55249411E+00
 -1.91049882E+01  0.00000000E+00  9.55249411E+00  9.55249411E+00 -1.91049882E+01
  0.00000000E+00  9.55249411E+00  9.55249411E+00 -1.91049882E+01  0.00000000E+00
  9.55249411E+00  9.55249411E+00 -1.91049882E+01  0.00000000E+00  9.55249411E+00
  9.55249411E+00 -1.91049882E+01  0.00000000E+00  9.55249411E+00  9.55249411E+00
 -1.91049882E+01  0.00000000E+00  9.55249411E+00  9.55249411E+00 -1.91049882E+01
  0.00000000E+00  9.55249411E+00  9.55249411E+00 -1.91049882E+01  0.00000000E+00
  9.55249411E+00  9.55249411E+00 -1.91049882E+01  0.00000000E+00  9.55249411E+00
  9.55249411E+00 -1.91049882E+01  0.00000000E+00  9.55249411E+00  9.55249411E+00
 -1.91049882E+01  0.00000000E+00  9.55249411E+00  9.55249411E+00 -1.91049882E+01
  0.00000000E+00  9.55249411E+00  9.55249411E+00 -1.91049882E+01  0.00000000E+00
  9.55249411E+00  9.55249411E+00 -1.91049882E+01  0.00000000E+00  9.55249411E+00
  9.55249411E+00 -1.91049882E+01  0.00000000E+00  9.55249411E+00  9.55249411E+00
 -1.91049882E+01  0.00000000E+00  9.55249411E+00  9.55249411E+00 -1.91049882E+01
  0.00000000E+00  9.55249411E+00  9.55249411E+00 -1.91049882E+01  0.00000000E+00
  9.55249411E+00  9.55249411E+00 -1.91049882E+01  0.00000000E+00  9.55249411E+00
  9.55249411E+00 -1.91049882E+01  0.00000000E+00  9.55249411E+00  9.55249411E+00
 -1.91049882E+01  0.00000000E+00  9.55249411E+00  9.55249411E+00 -1.91049882E+01
  0.00000000E+00  9.55249411E+00  9.55249411E+00 -1.91049882E+01  0.00000000E+00
  9.55249411E+00  9.55249411E+00 -1.91049882E+01  0.00000000E+00  9.55249411E+00
  9.55249411E+00 -1.91049882E+01  0.00000000E+00  9.55249411E+00  9.55249411E+00
 -1.91049882E+01  0.00000000E+00  9.55249411E+00  9.55249411E+00 -1.91049882E+01
  0.00000000E+00  9.55249411E+00  9.55249411E+00 -1.91049882E+01  0.00000000E+00
  9.55249411E+00  9.55249411E+00 -1.91049882E+01  0.00000000E+00  9.55249411E+00
  9.55249411E+00 -1.91049882E+01  0.00000000E+00  9.55249411E+00  9.55249411E+00
 -1.91049882E+01  0.00000000E+00  9.55249411E+00  9.55249411E+00 -1.91049882E+01
  0.00000000E+00  9.55249411E+00  9.55249411E+00 -1.91049882E+01  0.00000000E+00
  9.55249411E+00  9.55249411E+00 -1.91049882E+01  0.00000000E+00  9.55249411E+00
  9.55249411E+00 -1.91049882E+01  0.00000000E+00  9.55249411E+00  9.55249411E+00
 -1.91049882E+01  0.00000000E+00  9.55249411E+00  9.55249411E+00 -1.91049882E+01
  0.00000000E+00  9.55249411E+00  9.55249411E+00 -1.91049882E+01  0.00000000E+00
  9.55249411E+00  9.55249411E+00 -1.91049882E+01  0.00000000E+00  9.55249411E+00
  9.55249411E+00 -1.91049882E+01  0.00000000E+00  9.55249411E+00  9.55249411E+00
 -1.91049882E+01  0.00000000E+00  9.55249411E+00  9.55249411E+00 -1.91049882E+01
  0.00000000E+00  9.55249411E+00  9.55249411E+00 -1.91049882E+01  0.00000000E+00
  9.55249411E+00  9.55249411E+00 -1.91049882E+01  0.00000000E+00  9.55249411E+00
  9.55249411E+00 -1.91049882E+01  0.00000000E+00  9.55249411E+00  9.55249411E+00
 -1.91049882E+01  0.00000000E+00  9.55249411E+00  9.55249411E+00 -1.91049882E+01
  0.00000000E+00  9.55249411E+00  9.55249411E+00 -1.91049882E+01  0.00000000E+00
  9.55249411E+00  9.55249411E+00 -1.91049882E+01  0.00000000E+00  9.55249411E+00
  9.55249411E+00 -1.91049882E+01  0.00000000E+00  9.55249411E+00  9.55249411E+00
 -1.91049882E+01  0.00000000E+00  9.55249411E+00  9.55249411E+00 -1.91049882E+01
  0.00000000E+00  9.55249411E+00  9.55249411E+00 -1.91049882E+01  0.00000000E+00
  9.55249411E+00  9.55249411E+00 -1.91049882E+01  0.00000000E+00  9.55249411E+00
  9.55249411E+00 -1.91049882E+01  0.00000000E+00  9.55249411E+00  9.55249411E+00
 -1.91049882E+01  0.00000000E+00  9.55249411E+00  9.55249411E+00 -1.91049882E+01
  0.00000000E+00  9.55249411E+00  9.55249411E+00 -1.91049882E+01  0.00000000E+00
  9.55249411E+00  9.55249411E+00 -1.91049882E+01  0.00000000E+00  9.55249411E+00
  9.55249411E+00 -1.91049882E+01  0.00000000E+00  9.55249411E+00  9.55249411E+00
 -1.91049882E+01  0.00000000E+00  9.55249411E+00  9.55249411E+00 -1.91049882E+01
  0.00000000E+00  9.55249411E+00  9.55249411E+00 -1.91049882E+01  0.00000000E+00
  9.55249411E+00  9.55249411E+00 -1.91049882E+01  0.00000000E+00  9.55249411E+00
  9.55249411E+00 -1.91049882E+01  0.00000000E+00  9.55249411E+00  9.55249411E+00
 -1.91049882E+01  0.00000000E+00  9.55249411E+00  9.55249411E+00 -1.91049882E+01
  0.00000000E+00  9.55249411E+00  9.55249411E+00 -1.91049882E+01  0.00000000E+00
  9.55249411E+00  9.55249411E+00 -1.91049882E+01  0.00000000E+00  9.55249411E+00
  9.55249411E+00 -1.91049882E+01  0.00000000E+00  9.55249411E+00  9.55249411E+00
 -1.91049882E+01  0.00000000E+00  9.55249411E+00  9.55249411E+00 -1.91049882E+01
  0.00000000E+00  9.55249411E+00  9.55249411E+00 -1.91049882E+01  0.00000000E+00
  9.55249411E+00  9.55249411E+00 -1.91049882E+01  0.00000000E+00  9.55249411E+00
  9.55249411E+00 -1.91049882E+01  0.00000000E+00  9.55249411E+00  9.55249411E+00
 -1.91049882E+01  0.00000000E+00  9.55249411E+00  9.55249411E+00 -1.91049882E+01
  0.00000000E+00  9.55249411E+00  9.55249411E+00 -1.91049882E+01  0.00000000E+00
  9.55249411E+00  9.55249411E+00 -1.91049882E+01  0.00000000E+00  9.55249411E+00
  9.55249411E+00 -1.91049882E+01  0.00000000E+00  9.55249411E+00  9.55249411E+00
 -1.91049882E+01  0.00000000E+00  9.55249411E+00  9.55249411E+00 -1.91049882E+01
  0.00000000E+00  9.55249411E+00  9.55249411E+00 -1.91049882E+01  0.00000000E+00
  9.55249411E+00  9.55249411E+00 -1.91049882E+01  0.00000000E+00  9.55249411E+00
  9.55249411E+00 -1.91049882E+01  0.00000000E+00  9.55249411E+00  9.55249411E+00
 -1.91049882E+01  0.00000000E+00  9.55249411E+00  9.55249411E+00 -1.91049882E+01
  0.00000000E+00  9.55249411E+00  9.55249411E+00 -1.91049882E+01  0.00000000E+00
  9.55249411E+00  9.55249411E+00 -1.91049882E+01  0.00000000E+00  9.55249411E+00
  9.55249411E+00 -1.91049882E+01  0.00000000E+00  9.55249411E+00  9.55249411E+00
 -1.91049882E+01  0.00000000E+00  9.55249411E+00  9.55249411E+00 -1.91049882E+01
  0.00000000E+00  9.55249411E+00  9.55249411E+00 -1.91049882E+01  0.00000000E+00
  9.55249411E+00  9.55249411E+00 -1.91049882E+01  0.00000000E+00  9.55249411E+00
  9.55249411E+00 -1.91049882E+01  0.00000000E+00  9.55249411E+00  9.55249411E+00
 -1.91049882E+01  0.00000000E+00  9.55249411E+00  9.55249411E+00 -1.91049882E+01
  0.00000000E+00  9.55249411E+00  9.55249411E+00 -1.91049882E+01  0.00000000E+00
  9.55249411E+00  9.55249411E+00 -1.91049882E+01  0.00000000E+00  9.55249411E+00
  9.55249411E+00 -1.91049882E+01  0.00000000E+00  9.55249411E+00  9.55249411E+00
 -1.91049882E+01  0.00000000E+00  9.55249411E+00  9.55249411E+00 -1.91049882E+01
  0.00000000E+00  9.55249411E+00  9.55249411E+00 -1.91049882E+01  0.00000000E+00
  9.55249411E+00  9.55249411E+00 -1.91049882E+01  0.00000000E+00  9.55249411E+00
  9.55249411E+00 -1.91049882E+01  0.00000000E+00  9.55249411E+00  9.55249411E+00
 -1.91049882E+01  0.00000000E+00  9.55249411E+00  9.55249411E+00 -1.91049882E+01
  0.00000000E+00  9.55249411E+00  9.55249411E+00 -1.91049882E+01  0.00000000E+00
  9.55249411E+00  9.55249411E+00 -1.91049882E+01  0.00000000E+00  9.55249411E+00
  9.55249411E+00 -1.91049882E+01  0.00000000E+00  9.55249411E+00  9.55249411E+00
 -1.91049882E+01  0.00000000E+00  9.55249411E+00  9.55249411E+00 -1.91049882E+01
  0.00000000E+00  9.55249411E+00  9.55249411E+00 -1.91049882E+01  0.00000000E+00
  9.55249411E+00  9.55249411E+00 -1.91049882E+01  0.00000000E+00  9.55249411E+00
  9.55249411E+00 -1.91049882E+01  0.00000000E+00  9.55249411E+00  9.55249411E+00
 -1.91049882E+01  0.00000000E+00  9.55249411E+00  9.55249411E+00 -1.91049882E+01
  0.00000000E+00  9.55249411E+00  9.55249411E+00 -1.91049882E+01  0.00000000E+00
  9.55249411E+00  9.55249411E+00 -1.91049882E+01  0.00000000E+00  9.55249411E+00
  9.55249411E+00 -1.91049882E+01  0.00000000E+00  9.55249411E+00  9.55249411E+00
 -1.91049882E+01  0.00000000E+00  9.55249411E+00  9.55249411E+00 -1.91049882E+01
  0.00000000E+00  9.55249411E+00  9.55249411E+00 -1.91049882E+01  0.00000000E+00
  9.55249411E+00  9.55249411E+00 -1.91049882E+01  0.00000000E+00  9.55249411E+00
  9.55249411E+00 -1.91049882E+01  0.00000000E+00  9.55249411E+00  9.55249411E+00
 -1.91049882E+01  0.00000000E+00  9.55249411E+00  9.55249411E+00 -1.91049882E+01
  0.00000000E+00  9.55249411E+00  9.55249411E+00 -1.91049882E+01  0.00000000E+00
  9.55249411E+00  9.55249411E+00 -1.91049882E+01  0.00000000E+00  9.55249411E+00
  9.55249411E+00 -1.91049882E+01  0.00000000E+00  9.55249411E+00  9.55249411E+00
 -1.91049882E+01  0.00000000E+00  9.55249411E+00  9.55249411E+00 -1.91049882E+01
  0.00000000E+00  9.55249411E+00  9.55249411E+00 -1.91049882E+01  0.00000000E+00
  9.55249411E+00  9.55249411E+00 -1.91049882E+01  0.00000000E+00  9.55249411E+00
  9.55249411E+00 -1.91049882E+01  0.00000000E+00  9.55249411E+00  9.55249411E+00
 -1.91049882E+01  0.00000000E+00  9.55249411E+00  9.55249411E+00 -1.91049882E+01
  0.00000000E+00  9.55249411E+00  9.55249411E+00 -1.91049882E+01  0.00000000E+00
  9.55249411E+00  9.55249411E+00 -1.91049882E+01  0.00000000E+00  9.55249411E+00
  9.55249411E+00 -1.91049882E+01  0.00000000E+00  9.55249411E+00  9.55249411E+00
 -1.91049882E+01  0.00000000E+00  9.55249411E+00  9.55249411E+00 -1.91049882E+01
  0.00000000E+00  9.55249411E+00  9.55249411E+00 -1.91049882E+01  0.00000000E+00
  9.55249411E+00  9.55249411E+00 -1.91049882E+01  0.00000000E+00  9.55249411E+00
  9.55249411E+00 -1.91049882E+01  0.00000000E+00  9.55249411E+00  9.55249411E+00
 -1.91049882E+01  0.00000000E+00  9.55249411E+00  9.55249411E+00 -1.91049882E+01
  0.00000000E+00  9.55249411E+00  9.55249411E+00 -1.91049882E+01  0.00000000E+00
  9.55249411E+00  9.55249411E+00 -1.91049882E+01  0.00000000E+00  9.55249411E+00
  9.55249411E+00 -1.91049882E+01  0.00000000E+00  9.55249411E+00  9.55249411E+00
 -1.91049882E+01  0.00000000E+00  9.55249411E+00  9.55249411E+00 -1.91049882E+01
  0.00000000E+00  9.55249411E+00  9.55249411E+00 -1.91049882E+01  0.00000000E+00
  9.55249411E+00  9.55249411E+00 -1.91049882E+01  0.00000000E+00  9.55249411E+00
  9.55249411E+00 -1.91049882E+01  0.00000000E+00  9.55249411E+00  9.55249411E+00
 -1.91049882E+01  0.00000000E+00  9.55249411E+00  9.55249411E+00 -1.91049882E+01
  0.00000000E+00  9.55249411E+00  9.55249411E+00 -1.91049882E+01  0.00000000E+00
  9.55249411E+00  9.55249411E+00 -1.91049882E+01  0.00000000E+00  9.55249411E+00
  9.55249411E+00 -1.91049882E+01  0.00000000E+00  9.55249411E+00  9.55249411E+00
 -1.91049882E+01  0.00000000E+00  9.55249411E+00  9.55249411E+00 -1.91049882E+01
  0.00000000E+00  9.55249411E+00  9.55249411E+00 -1.91049882E+01  0.00000000E+00
  9.55249411E+00  9.55249411E+00 -1.91049882E+01  0.00000000E+00  9.55249411E+00
  9.55249411E+00 -1.91049882E+01  0.00000000E+00  9.55249411E+00  9.55249411E+00
 -1.91049882E+01  0.00000000E+00  9.55249411E+00  9.55249411E+00 -1.91049882E+01
  0.00000000E+00  9.55249411E+00  9.55249411E+00 -1.91049882E+01  0.00000000E+00
  9.55249411E+00  9.55249411E+00 -1.91049882E+01  0.00000000E+00  9.55249411E+00
  9.55249411E+00 -1.91049882E+01  0.00000000E+00  9.55249411E+00  9.55249411E+00
 -1.91049882E+01  0.00000000E+00  9.55249411E+00  9.55249411E+00 -1.91049882E+01
  0.00000000E+00  9.55249411E+00  9.55249411E+00 -1.91049882E+01  0.00000000E+00
  9.55249411E+00  9.55249411E+00 -1.91049882E+01  0.00000000E+00  9.55249411E+00
  9.55249411E+00 -1.91049882E+01  0.00000000E+00  9.55249411E+00  9.55249411E+00
 -1.91049882E+01  0.00000000E+00  9.55249411E+00  9.55249411E+00 -1.91049882E+01
  0.00000000E+00  9.55249411E+00  9.55249411E+00 -1.91049882E+01  0.00000000E+00
  9.55249411E+00  9.55249411E+00 -1.91049882E+01  0.00000000E+00  9.55249411E+00
  9.55249411E+00 -1.91049882E+01  0.00000000E+00  9.55249411E+00  9.55249411E+00
 -1.91049882E+01  0.00000000E+00  9.55249411E+00  9.55249411E+00 -1.91049882E+01
  0.00000000E+00  9.55249411E+00  9.55249411E+00 -1.91049882E+01  0.00000000E+00
  9.55249411E+00  9.55249411E+00 -1.91049882E+01  0.00000000E+00  9.55249411E+00
  9.55249411E+00 -1.91049882E+01  0.00000000E+00  9.55249411E+00  9.55249411E+00
 -1.91049882E+01  0.00000000E+00  9.55249411E+00  9.55249411E+00 -1.91049882E+01
  0.00000000E+00  9.55249411E+00  9.55249411E+00 -1.91049882E+01  0.00000000E+00
  9.55249411E+00  9.55249411E+00 -1.91049882E+01  0.00000000E+00  9.55249411E+00
  9.55249411E+00 -1.91049882E+01  0.00000000E+00  9.55249411E+00  9.55249411E+00
 -1.91049882E+01  0.00000000E+00  9.55249411E+00  9.55249411E+00 -1.91049882E+01
  0.00000000E+00  9.55249411E+00  9.55249411E+00 -1.91049882E+01  0.00000000E+00
  9.55249411E+00  9.55249411E+00 -1.91049882E+01  0.00000000E+00  9.55249411E+00
  9.55249411E+00 -1.91049882E+01  0.00000000E+00  9.55249411E+00  9.55249411E+00
 -1.91049882E+01  0.00000000E+00  9.55249411E+00  9.55249411E+00 -1.91049882E+01
  0.00000000E+00  9.55249411E+00  9.55249411E+00 -1.91049882E+01  0.00000000E+00
  9.55249411E+00  9.55249411E+00 -1.91049882E+01  0.00000000E+00  9.55249411E+00
  9.55249411E+00 -1.91049882E+01  0.00000000E+00  9.55249411E+00  9.55249411E+00
 -1.91049882E+01  0.00000000E+00  9.55249411E+00  9.55249411E+00 -1.91049882E+01
  0.00000000E+00  9.55249411E+00  9.55249411E+00 -1.91049882E+01  0.00000000E+00
  9.55249411E+00  9.55249411E+00 -1.91049882E+01  0.00000000E+00  9.55249411E+00
  9.55249411E+00 -1.91049882E+01  0.00000000E+00  9.55249411E+00  9.55249411E+00
 -1.91049882E+01  0.00000000E+00  9.55249411E+00  9.55249411E+00 -1.91049882E+01
  0.00000000E+00  9.55249411E+00  9.55249411E+00 -1.91049882E+01  0.00000000E+00
  9.55249411E+00  9.55249411E+00 -1.91049882E+01  0.00000000E+00  9.55249411E+00
  9.55249411E+00 -1.91049882E+01  0.00000000E+00  9.55249411E+00  9.55249411E+00
 -1.91049882E+01  0.00000000E+00  9.55249411E+00  9.55249411E+00 -1.91049882E+01
  0.00000000E+00  9.55249411E+00  9.55249411E+00 -1.91049882E+01  0.00000000E+00
  9.55249411E+00  9.55249411E+00 -1.91049882E+01  0.00000000E+00  9.55249411E+00
  9.55249411E+00 -1.91049882E+01  0.00000000E+00  9.55249411E+00  9.55249411E+00
 -1.91049882E+01  0.00000000E+00  9.55249411E+00  9.55249411E+00 -1.91049882E+01
  0.00000000E+00  9.55249411E+00  9.55249411E+00 -1.91049882E+01  0.00000000E+00
  9.55249411E+00  9.55249411E+00 -1.91049882E+01  0.00000000E+00  9.55249411E+00
  9.55249411E+00 -1.91049882E+01  0.00000000E+00  9.55249411E+00  9.55249411E+00
 -1.91049882E+01  0.00000000E+00  9.55249411E+00  9.55249411E+00 -1.91049882E+01
  0.00000000E+00  9.55249411E+00  9.55249411E+00 -1.91049882E+01  0.00000000E+00
  9.55249411E+00  9.55249411E+00 -1.91049882E+01  0.00000000E+00  9.55249411E+00
  9.55249411E+00 -1.91049882E+01  0.00000000E+00  9.55249411E+00  9.55249411E+00
 -1.91049882E+01  0.00000000E+00  9.55249411E+00  9.55249411E+00 -1.91049882E+01
  0.00000000E+00  9.55249411E+00  9.55249411E+00 -1.91049882E+01  0.00000000E+00
  9.55249411E+00  9.55249411E+00 -1.91049882E+01  0.00000000E+00  9.55249411E+00
  9.55249411E+00 -1.91049882E+01  0.00000000E+00  9.55249411E+00  9.55249411E+00
 -1.91049882E+01  0.00000000E+00  9.55249411E+00  9.55249411E+00 -1.91049882E+01
  0.00000000E+00  9.55249411E+00  9.55249411E+00 -1.91049882E+01  0.00000000E+00
  9.55249411E+00  9.55249411E+00 -1.91049882E+01  0.00000000E+00  9.55249411E+00
  9.55249411E+00 -1.91049882E+01  0.00000000E+00  9.55249411E+00  9.55249411E+00
 -1.91049882E+01  0.00000000E+00  9.55249411E+00  9.55249411E+00 -1.91049882E+01
  0.00000000E+00  9.55249411E+00  9.55249411E+00 -1.91049882E+01  0.00000000E+00
  9.55249411E+00  9.55249411E+00 -1.91049882E+01  0.00000000E+00  9.55249411E+00
  9.55249411E+00 -1.91049882E+01  0.00000000E+00  9.55249411E+00  9.55249411E+00
 -1.91049882E+01  0.00000000E+00  9.55249411E+00  9.55249411E+00 -1.91049882E+01
  0.00000000E+00  9.55249411E+00  9.55249411E+00 -1.91049882E+01  0.00000000E+00
  9.55249411E+00  9.55249411E+00 -1.91049882E+01  0.00000000E+00  9.55249411E+00
  9.55249411E+00 -1.91049882E+01  0.00000000E+00  9.55249411E+00  9.55249411E+00
 -1.91049882E+01  0.00000000E+00  9.55249411E+00  9.55249411E+00 -1.91049882E+01
  0.00000000E+00  9.55249411E+00  9.55249411E+00 -1.91049882E+01  0.00000000E+00
  9.55249411E+00  9.55249411E+00 -1.91049882E+01  0.00000000E+00  9.55249411E+00
  9.55249411E+00 -1.91049882E+01  0.00000000E+00  9.55249411E+00  9.55249411E+00
 -1.91049882E+01  0.00000000E+00  9.55249411E+00  9.55249411E+00 -1.91049882E+01
  0.00000000E+00  9.55249411E+00  9.55249411E+00 -1.91049882E+01  0.00000000E+00
  9.55249411E+00  9.55249411E+00 -1.91049882E+01  0.00000000E+00  9.55249411E+00
  9.55249411E+00 -1.91049882E+01  0.00000000E+00  9.55249411E+00  9.55249411E+00
 -1.91049882E+01  0.00000000E+00  9.55249411E+00  9.55249411E+00 -1.91049882E+01
  0.00000000E+00  9.55249411E+00  9.55249411E+00 -1.91049882E+01  0.00000000E+00
  9.55249411E+00  9.55249411E+00 -1.91049882E+01  0.00000000E+00  9.55249411E+00
  9.55249411E+00 -1.91049882E+01  0.00000000E+00  9.55249411E+00  9.55249411E+00
 -1.91049882E+01  0.00000000E+00  9.55249411E+00  9.55249411E+00 -1.91049882E+01
  0.00000000E+00  9.55249411E+00  9.55249411E+00 -1.91049882E+01  0.00000000E+00
  9.55249411E+00  9.55249411E+00 -1.91049882E+01  0.00000000E+00  9.55249411E+00
  9.55249411E+00 -1.91049882E+01  0.00000000E+00  9.55249411E+00  9.55249411E+00
 -1.91049882E+01  0.00000000E+00  9.55249411E+00  9.55249411E+00 -1.91049882E+01
  0.00000000E+00  9.55249411E+00  9.55249411E+00 -1.91049882E+01  0.00000000E+00
  9.55249411E+00  9.55249411E+00 -1.91049882E+01  0.00000000E+00  9.55249411E+00
  9.55249411E+00 -1.91049882E+01  0.00000000E+00  9.55249411E+00  9.55249411E+00
 -1.91049882E+01  0.00000000E+00  9.55249411E+00  9.55249411E+00 -1.91049882E+01
  0.00000000E+00  9.55249411E+00  9.55249411E+00 -1.91049882E+01  0.00000000E+00
  9.55249411E+00  9.55249411E+00 -1.91049882E+01  0.00000000E+00  9.55249411E+00
  9.55249411E+00 -1.91049882E+01  0.00000000E+00  9.55249411E+00  9.55249411E+00
 -1.91049882E+01  0.00000000E+00  9.55249411E+00  9.55249411E+00 -1.91049882E+01
  0.00000000E+00  9.55249411E+00  9.55249411E+00 -1.91049882E+01  0.00000000E+00
  9.55249411E+00  9.55249411E+00 -1.91049882E+01  0.00000000E+00  9.55249411E+00
  9.55249411E+00 -1.91049882E+01  0.00000000E+00  9.55249411E+00  9.55249411E+00
 -1.91049882E+01  0.00000000E+00  9.55249411E+00  9.55249411E+00 -1.91049882E+01
  0.00000000E+00  9.55249411E+00  9.55249411E+00 -1.91049882E+01  0.00000000E+00
  9.55249411E+00  9.55249411E+00 -1.91049882E+01  0.00000000E+00  9.55249411E+00
  9.55249411E+00 -1.91049882E+01  0.00000000E+00  9.55249411E+00  9.55249411E+00
 -1.91049882E+01  0.00000000E+00  9.55249411E+00  9.55249411E+00 -1.91049882E+01
  0.00000000E+00  9.55249411E+00  9.55249411E+00 -1.91049882E+01  0.00000000E+00
  9.55249411E+00  9.55249411E+00 -1.91049882E+01  0.00000000E+00  9.55249411E+00
  9.55249411E+00 -1.91049882E+01  0.00000000E+00  9.55249411E+00  9.55249411E+00
 -1.91049882E+01  0.00000000E+00  9.55249411E+00  9.55249411E+00 -1.91049882E+01
  0.00000000E+00  9.55249411E+00  9.55249411E+00 -1.91049882E+01  0.00000000E+00
  9.55249411E+00  9.55249411E+00 -1.91049882E+01  0.00000000E+00  9.55249411E+00
  9.55249411E+00 -1.91049882E+01  0.00000000E+00  9.55249411E+00  9.55249411E+00
 -1.91049882E+01  0.00000000E+00  9.55249411E+00  9.55249411E+00 -1.91049882E+01
  0.00000000E+00  9.55249411E+00  9.55249411E+00 -1.91049882E+01  0.00000000E+00
  9.55249411E+00  9.55249411E+00 -1.91049882E+01  0.00000000E+00  9.55249411E+00
  9.55249411E+00 -1.91049882E+01  0.00000000E+00  9.55249411E+00  9.55249411E+00
 -1.91049882E+01  0.00000000E+00  9.55249411E+00  9.55249411E+00 -1.91049882E+01
  0.00000000E+00  9.55249411E+00  9.55249411E+00 -1.91049882E+01  0.00000000E+00
  9.55249411E+00  9.55249411E+00 -1.91049882E+01  0.00000000E+00  9.55249411E+00
  9.55249411E+00 -1.91049882E+01  0.00000000E+00  9.55249411E+00  9.55249411E+00
 -1.91049882E+01  0.00000000E+00  9.55249411E+00  9.55249411E+00 -1.91049882E+01
  0.00000000E+00  9.55249411E+00  9.55249411E+00 -1.91049882E+01  0.00000000E+00
  9.55249411E+00  9.55249411E+00 -1.91049882E+01  0.00000000E+00  9.55249411E+00
  9.55249411E+00 -1.91049882E+01  0.00000000E+00  9.55249411E+00  9.55249411E+00
 -1.91049882E+01  0.00000000E+00  9.55249411E+00  9.55249411E+00 -1.91049882E+01
  0.00000000E+00  9.55249411E+00  9.55249411E+00 -1.91049882E+01  0.00000000E+00
  9.55249411E+00  9.55249411E+00 -1.91049882E+01  0.00000000E+00  9.55249411E+00
  9.55249411E+00 -1.91049882E+01  0.00000000E+00  9.55249411E+00  9.55249411E+00
 -1.91049882E+01  0.00000000E+00  9.55249411E+00  9.55249411E+00 -1.91049882E+01
  0.00000000E+00  9.55249411E+00  9.55249411E+00 -1.91049882E+01  0.00000000E+00
  9.55249411E+00  9.55249411E+00 -1.91049882E+01  0.00000000E+00  9.55249411E+00
  9.55249411E+00 -1.91049882E+01  0.00000000E+00  9.55249411E+00  9.55249411E+00
 -1.91049882E+01  0.00000000E+00  9.55249411E+00  9.55249411E+00 -1.91049882E+01
  0.00000000E+00  9.55249411E+00  9.55249411E+00 -1.91049882E+01  0.00000000E+00
  9.55249411E+00  9.55249411E+00 -1.91049882E+01  0.00000000E+00  9.55249411E+00
  9.55249411E+00 -1.91049882E+01  0.00000000E+00  9.55249411E+00  9.55249411E+00
 -1.91049882E+01  0.00000000E+00  9.55249411E+00  9.55249411E+00 -1.91049882E+01
  0.00000000E+00  9.55249411E+00  9.55249411E+00 -1.91049882E+01  0.00000000E+00
  9.55249411E+00  9.55249411E+00 -1.91049882E+01  0.00000000E+00  9.55249411E+00
  9.55249411E+00 -1.91049882E+01  0.00000000E+00  9.55249411E+00  9.55249411E+00
 -1.91049882E+01  0.00000000E+00  9.55249411E+00  9.55249411E+00 -1.91049882E+01
  0.00000000E+00  9.55249411E+00  9.55249411E+00 -1.91049882E+01  0.00000000E+00
  9.55249411E+00  9.55249411E+00 -1.91049882E+01  0.00000000E+00  9.55249411E+00
  9.55249411E+00 -1.91049882E+01  0.00000000E+00  9.55249411E+00  9.55249411E+00
 -1.91049882E+01  0.00000000E+00  9.55249411E+00  9.55249411E+00 -1.91049882E+01
  0.00000000E+00  9.55249411E+00  9.55249411E+00 -1.91049882E+01  0.00000000E+00
  9.55249411E+00  9.55249411E+00 -1.91049882E+01  0.00000000E+00  9.55249411E+00
  9.55249411E+00 -1.91049882E+01  0.00000000E+00  9.55249411E+00  9.55249411E+00
 -1.91049882E+01  0.00000000E+00  9.55249411E+00  9.55249411E+00 -1.91049882E+01
  0.00000000E+00  9.55249411E+00  9.55249411E+00 -1.91049882E+01  0.00000000E+00
  9.55249411E+00  9.55249411E+00 -1.91049882E+01  0.00000000E+00  9.55249411E+00
  9.55249411E+00 -1.91049882E+01  0.00000000E+00  9.55249411E+00  9.55249411E+00
 -1.91049882E+01  0.00000000E+00  9.55249411E+00  9.55249411E+00 -1.91049882E+01
  0.00000000E+00  9.55249411E+00  9.55249411E+00 -1.91049882E+01  0.00000000E+00
  9.55249411E+00  9.55249411E+00 -1.91049882E+01  0.00000000E+00  9.55249411E+00
  9.55249411E+00 -1.91049882E+01  0.00000000E+00  9.55249411E+00  9.55249411E+00
 -1.91049882E+01  0.00000000E+00  9.55249411E+00  9.55249411E+00 -1.91049882E+01
  0.00000000E+00  9.55249411E+00  9.55249411E+00 -1.91049882E+01  0.00000000E+00
  9.55249411E+00  9.55249411E+00 -1.91049882E+01  0.00000000E+00  9.55249411E+00
  9.55249411E+00 -1.91049882E+01  0.00000000E+00  9.55249411E+00  9.55249411E+00
 -1.91049882E+01  0.00000000E+00  9.55249411E+00  9.55249411E+00 -1.91049882E+01
  0.00000000E+00  9.55249411E+00  9.55249411E+00 -1.91049882E+01  0.00000000E+00
  9.55249411E+00  9.55249411E+00 -1.91049882E+01  0.00000000E+00  9.55249411E+00
  9.55249411E+00 -1.91049882E+01  0.00000000E+00  9.55249411E+00  9.55249411E+00
 -1.91049882E+01  0.00000000E+00  9.55249411E+00  9.55249411E+00 -1.91049882E+01
  0.00000000E+00  9.55249411E+00  9.55249411E+00 -1.91049882E+01  0.00000000E+00
  9.55249411E+00  9.55249411E+00 -1.91049882E+01  0.00000000E+00  9.55249411E+00
  9.55249411E+00 -1.91049882E+01  0.00000000E+00  9.55249411E+00  9.55249411E+00
 -1.91049882E+01  0.00000000E+00  9.55249411E+00  9.55249411E+00 -1.91049882E+01
  0.00000000E+00  9.55249411E+00  9.55249411E+00 -1.91049882E+01  0.00000000E+00
  9.55249411E+00  9.55249411E+00 -1.91049882E+01  0.00000000E+00  9.55249411E+00
  9.55249411E+00 -1.91049882E+01  0.00000000E+00  9.55249411E+00  9.55249411E+00
 -1.91049882E+01  0.00000000E+00  9.55249411E+00  9.55249411E+00 -1.91049882E+01
  0.00000000E+00  9.55249411E+00  9.55249411E+00 -1.91049882E+01  0.00000000E+00
  9.55249411E+00  9.55249411E+00 -1.91049882E+01  0.00000000E+00  9.55249411E+00
  9.55249411E+00 -1.91049882E+01  0.00000000E+00  9.55249411E+00  9.55249411E+00
 -1.91049882E+01  0.00000000E+00  9.55249411E+00  9.55249411E+00 -1.91049882E+01
  0.00000000E+00  9.55249411E+00  9.55249411E+00 -1.91049882E+01  0.00000000E+00
  9.55249411E+00  9.55249411E+00 -1.91049882E+01  0.00000000E+00  9.55249411E+00
  9.55249411E+00 -1.91049882E+01  0.00000000E+00  9.55249411E+00  9.55249411E+00
 -1.91049882E+01  0.00000000E+00  9.55249411E+00  9.55249411E+00 -1.91049882E+01
  0.00000000E+00  9.55249411E+00  9.55249411E+00 -1.91049882E+01  0.00000000E+00
  9.55249411E+00  9.55249411E+00 -1.91049882E+01  0.00000000E+00  9.55249411E+00
  9.55249411E+00 -1.91049882E+01  0.00000000E+00  9.55249411E+00  9.55249411E+00
 -1.91049882E+01  0.00000000E+00  9.55249411E+00  9.55249411E+00 -1.91049882E+01
  0.00000000E+00  9.55249411E+00  9.55249411E+00 -1.91049882E+01  0.00000000E+00
  9.55249411E+00  9.55249411E+00 -1.91049882E+01  0.00000000E+00  9.55249411E+00
  9.55249411E+00 -1.91049882E+01  0.00000000E+00  9.55249411E+00  9.55249411E+00
 -1.91049882E+01  0.00000000E+00  9.55249411E+00  9.55249411E+00 -1.91049882E+01
  0.00000000E+00  9.55249411E+00  9.55249411E+00 -1.91049882E+01  0.00000000E+00
  9.55249411E+00  9.55249411E+00 -1.91049882E+01  0.00000000E+00  9.55249411E+00
  9.55249411E+00 -1.91049882E+01  0.00000000E+00  9.55249411E+00  9.55249411E+00
 -1.91049882E+01  0.00000000E+00  9.55249411E+00  9.55249411E+00 -1.91049882E+01
  0.00000000E+00  9.55249411E+00  9.55249411E+00 -1.91049882E+01  0.00000000E+00
  9.55249411E+00  9.55249411E+00 -1.91049882E+01  0.00000000E+00  9.55249411E+00
  9.55249411E+00 -1.91049882E+01  0.00000000E+00  9.55249411E+00  9.55249411E+00
 -1.91049882E+01  0.00000000E+00  9.55249411E+00  9.55249411E+00 -1.91049882E+01
  0.00000000E+00  9.55249411E+00  9.55249411E+00 -1.91049882E+01  0.00000000E+00
  9.55249411E+00  9.55249411E+00 -1.91049882E+01  0.00000000E+00  9.55249411E+00
  9.55249411E+00 -1.91049882E+01  0.00000000E+00  9.55249411E+00  9.55249411E+00
 -1.91049882E+01  0.00000000E+00  9.55249411E+00  9.55249411E+00 -1.91049882E+01
  0.00000000E+00  9.55249411E+00  9.55249411E+00 -1.91049882E+01  0.00000000E+00
  9.55249411E+00  9.55249411E+00 -1.91049882E+01  0.00000000E+00  9.55249411E+00
  9.55249411E+00 -1.91049882E+01  0.00000000E+00  9.55249411E+00  9.55249411E+00
 -1.91049882E+01  0.00000000E+00  9.55249411E+00  9.55249411E+00 -1.91049882E+01
  0.00000000E+00  9.55249411E+00  9.55249411E+00 -1.91049882E+01  0.00000000E+00
  9.55249411E+00  9.55249411E+00 -1.91049882E+01  0.00000000E+00  9.55249411E+00
  9.55249411E+00 -1.91049882E+01  0.00000000E+00  9.55249411E+00  9.55249411E+00
 -1.91049882E+01  0.00000000E+00  9.55249411E+00  9.55249411E+00 -1.91049882E+01
  0.00000000E+00  9.55249411E+00  9.55249411E+00 -1.91049882E+01  0.00000000E+00
  9.55249411E+00  9.55249411E+00 -1.91049882E+01  0.00000000E+00  9.55249411E+00
  9.55249411E+00 -1.91049882E+01  0.00000000E+00  9.55249411E+00  9.55249411E+00
 -1.91049882E+01  0.00000000E+00  9.55249411E+00  9.55249411E+00 -1.91049882E+01
  0.00000000E+00  9.55249411E+00  9.55249411E+00 -1.91049882E+01  0.00000000E+00
  9.55249411E+00  9.55249411E+00 -1.91049882E+01  0.00000000E+00  9.55249411E+00
  9.55249411E+00 -1.91049882E+01  0.00000000E+00  9.55249411E+00  9.55249411E+00
 -1.91049882E+01  0.00000000E+00  9.55249411E+00  9.55249411E+00 -1.91049882E+01
  0.00000000E+00  9.55249411E+00  9.55249411E+00 -1.91049882E+01  0.00000000E+00
  9.55249411E+00  9.55249411E+00 -1.91049882E+01  0.00000000E+00  9.55249411E+00
  9.55249411E+00 -1.91049882E+01  0.00000000E+00  9.55249411E+00  9.55249411E+00
 -1.91049882E+01  0.00000000E+00  9.55249411E+00  9.55249411E+00 -1.91049882E+01
  0.00000000E+00  9.55249411E+00  9.55249411E+00 -1.91049882E+01  0.00000000E+00
  9.55249411E+00  9.55249411E+00 -1.91049882E+01  0.00000000E+00  9.55249411E+00
  9.55249411E+00 -1.91049882E+01  0.00000000E+00  9.55249411E+00  9.55249411E+00
 -1.91049882E+01  0.00000000E+00  9.55249411E+00  9.55249411E+00 -1.91049882E+01
  0.00000000E+00  9.55249411E+00  9.55249411E+00 -1.91049882E+01  0.00000000E+00
  9.55249411E+00  9.55249411E+00 -1.91049882E+01  0.00000000E+00  9.55249411E+00
  9.55249411E+00 -1.91049882E+01  0.00000000E+00  9.55249411E+00  9.55249411E+00
 -1.91049882E+01  0.00000000E+00  9.55249411E+00  9.55249411E+00 -1.91049882E+01
  0.00000000E+00  9.55249411E+00  9.55249411E+00 -1.91049882E+01  0.00000000E+00
  9.55249411E+00  9.55249411E+00 -1.91049882E+01  0.00000000E+00  9.55249411E+00
  9.55249411E+00 -1.91049882E+01  0.00000000E+00  9.55249411E+00  9.55249411E+00
 -1.91049882E+01  0.00000000E+00  9.55249411E+00  9.55249411E+00 -1.91049882E+01
  0.00000000E+00  9.55249411E+00  9.55249411E+00 -1.91049882E+01  0.00000000E+00
  9.55249411E+00  9.55249411E+00 -1.91049882E+01  0.00000000E+00  9.55249411E+00
  9.55249411E+00 -1.91049882E+01  0.00000000E+00  9.55249411E+00  9.55249411E+00
 -1.91049882E+01  0.00000000E+00  9.55249411E+00  9.55249411E+00 -1.91049882E+01
  0.00000000E+00  9.55249411E+00  9.55249411E+00 -1.91049882E+01  0.00000000E+00
  9.55249411E+00  9.55249411E+00 -1.91049882E+01  0.00000000E+00  9.55249411E+00
  9.55249411E+00 -1.91049882E+01  0.00000000E+00  9.55249411E+00  9.55249411E+00
 -1.91049882E+01  0.00000000E+00  9.55249411E+00  9.55249411E+00 -1.91049882E+01
  0.00000000E+00  9.55249411E+00  9.55249411E+00 -1.91049882E+01  0.00000000E+00
  9.55249411E+00  9.55249411E+00 -1.91049882E+01  0.00000000E+00  9.55249411E+00
  9.55249411E+00 -1.91049882E+01  0.00000000E+00  9.55249411E+00  9.55249411E+00
 -1.91049882E+01  0.00000000E+00  9.55249411E+00  9.55249411E+00 -1.91049882E+01
  0.00000000E+00  9.55249411E+00  9.55249411E+00 -1.91049882E+01  0.00000000E+00
  9.55249411E+00  9.55249411E+00 -1.91049882E+01  0.00000000E+00  9.55249411E+00
  9.55249411E+00 -1.91049882E+01  0.00000000E+00  9.55249411E+00  9.55249411E+00
 -1.91049882E+01  0.00000000E+00  9.55249411E+00  9.55249411E+00 -1.91049882E+01
  0.00000000E+00  9.55249411E+00  9.55249411E+00 -1.91049882E+01  0.00000000E+00
  9.55249411E+00  9.55249411E+00 -1.91049882E+01  0.00000000E+00  9.55249411E+00
  9.55249411E+00 -1.91049882E+01  0.00000000E+00  9.55249411E+00  9.55249411E+00
 -1.91049882E+01  0.00000000E+00  9.55249411E+00  9.55249411E+00 -1.91049882E+01
  0.00000000E+00  9.55249411E+00  9.55249411E+00 -1.91049882E+01  0.00000000E+00
  9.55249411E+00  9.55249411E+00 -1.91049882E+01  0.00000000E+00  9.55249411E+00
  9.55249411E+00 -1.91049882E+01  0.00000000E+00  9.55249411E+00  9.55249411E+00
 -1.91049882E+01  0.00000000E+00  9.55249411E+00  9.55249411E+00 -1.91049882E+01
  0.00000000E+00  9.55249411E+00  9.55249411E+00 -1.91049882E+01  0.00000000E+00
  9.55249411E+00  9.55249411E+00 -1.91049882E+01  0.00000000E+00  9.55249411E+00
  9.55249411E+00 -1.91049882E+01  0.00000000E+00  9.55249411E+00  9.55249411E+00
 -1.91049882E+01  0.00000000E+00  9.55249411E+00  9.55249411E+00 -1.91049882E+01
  0.00000000E+00  9.55249411E+00  9.55249411E+00 -1.91049882E+01  0.00000000E+00
  9.55249411E+00  9.55249411E+00 -1.91049882E+01  0.00000000E+00  9.55249411E+00
  9.55249411E+00 -1.91049882E+01  0.00000000E+00  9.55249411E+00  9.55249411E+00
 -1.91049882E+01  0.00000000E+00  9.55249411E+00  9.55249411E+00 -1.91049882E+01
  0.00000000E+00  9.55249411E+00  9.55249411E+00 -1.91049882E+01  0.00000000E+00
  9.55249411E+00  9.55249411E+00 -1.91049882E+01  0.00000000E+00  9.55249411E+00
  9.55249411E+00 -1.91049882E+01  0.00000000E+00  9.55249411E+00  9.55249411E+00
 -1.91049882E+01  0.00000000E+00  9.55249411E+00  9.55249411E+00 -1.91049882E+01
  0.00000000E+00  9.55249411E+00  9.55249411E+00 -1.91049882E+01  0.00000000E+00
  9.55249411E+00  9.55249411E+00 -1.91049882E+01  0.00000000E+00  9.55249411E+00
  9.55249411E+00 -1.91049882E+01  0.00000000E+00  9.55249411E+00  9.55249411E+00
 -1.91049882E+01  0.00000000E+00  9.55249411E+00  9.55249411E+00 -1.91049882E+01
  0.00000000E+00  9.55249411E+00  9.55249411E+00 -1.91049882E+01  0.00000000E+00
  9.55249411E+00  9.55249411E+00 -1.91049882E+01  0.00000000E+00  9.55249411E+00
  9.55249411E+00 -1.91049882E+01  0.00000000E+00  9.55249411E+00  9.55249411E+00
 -1.91049882E+01  0.00000000E+00  9.55249411E+00  9.55249411E+00 -1.91049882E+01
  0.00000000E+00  9.55249411E+00  9.55249411E+00 -1.91049882E+01  0.00000000E+00
  9.55249411E+00  9.55249411E+00 -1.91049882E+01  0.00000000E+00  9.55249411E+00
  9.55249411E+00 -1.91049882E+01  0.00000000E+00  9.55249411E+00  9.55249411E+00
 -1.91049882E+01  0.00000000E+00  9.55249411E+00  9.55249411E+00 -1.91049882E+01
  0.00000000E+00  9.55249411E+00  9.55249411E+00 -1.91049882E+01  0.00000000E+00
  9.55249411E+00  9.55249411E+00 -1.91049882E+01  0.00000000E+00  9.55249411E+00
  9.55249411E+00 -1.91049882E+01  0.00000000E+00  9.55249411E+00  9.55249411E+00
 -1.91049882E+01  0.00000000E+00  9.55249411E+00  9.55249411E+00 -1.91049882E+01
  0.00000000E+00  9.55249411E+00  9.55249411E+00 -1.91049882E+01  0.00000000E+00
  9.55249411E+00  9.55249411E+00 -1.91049882E+01  0.00000000E+00  9.55249411E+00
  9.55249411E+00 -1.91049882E+01  0.00000000E+00  9.55249411E+00  9.55249411E+00
 -1.91049882E+01  0.00000000E+00  9.55249411E+00  9.55249411E+00 -1.91049882E+01
  0.00000000E+00  9.55249411E+00  9.55249411E+00 -1.91049882E+01  0.00000000E+00
  9.55249411E+00  9.55249411E+00 -1.91049882E+01  0.00000000E+00  9.55249411E+00
  9.55249411E+00 -1.91049882E+01  0.00000000E+00  9.55249411E+00  9.55249411E+00
 -1.91049882E+01  0.00000000E+00  9.55249411E+00  9.55249411E+00 -1.91049882E+01
  0.00000000E+00  9.55249411E+00  9.55249411E+00 -1.91049882E+01  0.00000000E+00
  9.55249411E+00  9.55249411E+00 -1.91049882E+01  0.00000000E+00  9.55249411E+00
  9.55249411E+00 -1.91049882E+01  0.00000000E+00  9.55249411E+00  9.55249411E+00
 -1.91049882E+01  0.00000000E+00  9.55249411E+00  9.55249411E+00 -1.91049882E+01
  0.00000000E+00  9.55249411E+00  9.55249411E+00 -1.91049882E+01  0.00000000E+00
  9.55249411E+00  9.55249411E+00 -1.91049882E+01  0.00000000E+00  9.55249411E+00
  9.55249411E+00 -1.91049882E+01  0.00000000E+00  9.55249411E+00  9.55249411E+00
 -1.91049882E+01  0.00000000E+00  9.55249411E+00  9.55249411E+00 -1.91049882E+01
  0.00000000E+00  9.55249411E+00  9.55249411E+00 -1.91049882E+01  0.00000000E+00
  9.55249411E+00  9.55249411E+00 -1.91049882E+01  0.00000000E+00  9.55249411E+00
  9.55249411E+00 -1.91049882E+01  0.00000000E+00  9.55249411E+00  9.55249411E+00
 -1.91049882E+01  0.00000000E+00  9.55249411E+00  9.55249411E+00 -1.91049882E+01
  0.00000000E+00  9.55249411E+00  9.55249411E+00 -1.91049882E+01  0.00000000E+00
  9.55249411E+00  9.55249411E+00 -1.91049882E+01  0.00000000E+00  9.55249411E+00
  9.55249411E+00 -1.91049882E+01  0.00000000E+00  9.55249411E+00  9.55249411E+00
 -1.91049882E+01  0.00000000E+00  9.55249411E+00  9.55249411E+00 -1.91049882E+01
  0.00000000E+00  9.55249411E+00  9.55249411E+00 -1.91049882E+01  0.00000000E+00
  9.55249411E+00  9.55249411E+00 -1.91049882E+01  0.00000000E+00  9.55249411E+00
  9.55249411E+00 -1.91049882E+01  0.00000000E+00  9.55249411E+00  9.55249411E+00
 -1.91049882E+01  0.00000000E+00  9.55249411E+00  9.55249411E+00 -1.91049882E+01
  0.00000000E+00  9.55249411E+00  9.55249411E+00 -1.91049882E+01  0.00000000E+00
  9.55249411E+00  9.55249411E+00 -1.91049882E+01  0.00000000E+00  9.55249411E+00
  9.55249411E+00 -1.91049882E+01  0.00000000E+00  9.55249411E+00  9.55249411E+00
 -1.91049882E+01  0.00000000E+00  9.55249411E+00  9.55249411E+00 -1.91049882E+01
  0.00000000E+00  9.55249411E+00  9.55249411E+00 -1.91049882E+01  0.00000000E+00
  9.55249411E+00  9.55249411E+00 -1.91049882E+01  0.00000000E+00  9.55249411E+00
  9.55249411E+00 -1.91049882E+01  0.00000000E+00  9.55249411E+00  9.55249411E+00
 -1.91049882E+01  0.00000000E+00  9.55249411E+00  9.55249411E+00 -1.91049882E+01
  0.00000000E+00  9.55249411E+00  9.55249411E+00 -1.91049882E+01  0.00000000E+00
  9.55249411E+00  9.55249411E+00 -1.91049882E+01  0.00000000E+00  9.55249411E+00
  9.55249411E+00 -1.91049882E+01  0.00000000E+00  9.55249411E+00  9.55249411E+00
 -1.91049882E+01  0.00000000E+00  9.55249411E+00  9.55249411E+00 -1.91049882E+01
  0.00000000E+00  9.55249411E+00  9.55249411E+00 -1.91049882E+01  0.00000000E+00
  9.55249411E+00  9.55249411E+00 -1.91049882E+01  0.00000000E+00  9.55249411E+00
  9.55249411E+00 -1.91049882E+01  0.00000000E+00  9.55249411E+00  9.55249411E+00
 -1.91049882E+01  0.00000000E+00  9.55249411E+00  9.55249411E+00 -1.91049882E+01
  0.00000000E+00  9.55249411E+00  9.55249411E+00 -1.91049882E+01  0.00000000E+00
  9.55249411E+00  9.55249411E+00 -1.91049882E+01  0.00000000E+00  9.55249411E+00
  9.55249411E+00 -1.91049882E+01  0.00000000E+00  9.55249411E+00  9.55249411E+00
 -1.91049882E+01  0.00000000E+00  9.55249411E+00  9.55249411E+00 -1.91049882E+01
  0.00000000E+00  9.55249411E+00  9.55249411E+00 -1.91049882E+01  0.00000000E+00
  9.55249411E+00  9.55249411E+00 -1.91049882E+01  0.00000000E+00  9.55249411E+00
  9.55249411E+00 -1.91049882E+01  0.00000000E+00  9.55249411E+00  9.55249411E+00
 -1.91049882E+01  0.00000000E+00  9.55249411E+00  9.55249411E+00 -1.91049882E+01
  0.00000000E+00  9.55249411E+00  9.55249411E+00 -1.91049882E+01  0.00000000E+00
  9.55249411E+00  9.55249411E+00 -1.91049882E+01  0.00000000E+00  9.55249411E+00
  9.55249411E+00 -1.91049882E+01  0.00000000E+00  9.55249411E+00  9.55249411E+00
 -1.91049882E+01  0.00000000E+00  9.55249411E+00  9.55249411E+00 -1.91049882E+01
  0.00000000E+00  9.55249411E+00  9.55249411E+00 -1.91049882E+01  0.00000000E+00
  9.55249411E+00  9.55249411E+00 -1.91049882E+01  0.00000000E+00  9.55249411E+00
  9.55249411E+00 -1.91049882E+01  0.00000000E+00  9.55249411E+00  9.55249411E+00
 -1.91049882E+01  0.00000000E+00  9.55249411E+00  9.55249411E+00 -1.91049882E+01
  0.00000000E+00  9.55249411E+00  9.55249411E+00 -1.91049882E+01  0.00000000E+00
  9.55249411E+00  9.55249411E+00 -1.91049882E+01  0.00000000E+00  9.55249411E+00
  9.55249411E+00 -1.91049882E+01  0.00000000E+00  9.55249411E+00  9.55249411E+00
 -1.91049882E+01  0.00000000E+00  9.55249411E+00  9.55249411E+00 -1.91049882E+01
  0.00000000E+00  9.55249411E+00  9.55249411E+00 -1.91049882E+01  0.00000000E+00
  9.55249411E+00  9.55249411E+00 -1.91049882E+01  0.00000000E+00  9.55249411E+00
  9.55249411E+00 -1.91049882E+01  0.00000000E+00  9.55249411E+00  9.55249411E+00
 -1.91049882E+01  0.00000000E+00  9.55249411E+00  9.55249411E+00 -1.91049882E+01
  0.00000000E+00  9.55249411E+00  9.55249411E+00 -1.91049882E+01  0.00000000E+00
  9.55249411E+00  9.55249411E+00 -1.91049882E+01  0.00000000E+00  9.55249411E+00
  9.55249411E+00 -1.91049882E+01  0.00000000E+00  9.55249411E+00  9.55249411E+00
 -1.91049882E+01  0.00000000E+00  9.55249411E+00  9.55249411E+00 -1.91049882E+01
  0.00000000E+00  9.55249411E+00  9.55249411E+00 -1.91049882E+01  0.00000000E+00
  9.55249411E+00  9.55249411E+00 -1.91049882E+01  0.00000000E+00  9.55249411E+00
  9.55249411E+00 -1.91049882E+01  0.00000000E+00  9.55249411E+00  9.55249411E+00
 -1.91049882E+01  0.00000000E+00  9.55249411E+00  9.55249411E+00 -1.91049882E+01
  0.00000000E+00  9.55249411E+00  9.55249411E+00 -1.91049882E+01  0.00000000E+00
  9.55249411E+00  9.55249411E+00 -1.91049882E+01  0.00000000E+00  9.55249411E+00
  9.55249411E+00 -1.91049882E+01  0.00000000E+00  9.55249411E+00  9.55249411E+00
 -1.91049882E+01  0.00000000E+00  9.55249411E+00  9.55249411E+00 -1.91049882E+01
  0.00000000E+00  9.55249411E+00  9.55249411E+00 -1.91049882E+01  0.00000000E+00
  9.55249411E+00  9.55249411E+00 -1.91049882E+01  0.00000000E+00  9.55249411E+00
  9.55249411E+00 -1.91049882E+01  0.00000000E+00  9.55249411E+00  9.55249411E+00
 -1.91049882E+01  0.00000000E+00  9.55249411E+00  9.55249411E+00 -1.91049882E+01
  0.00000000E+00  9.55249411E+00  9.55249411E+00 -1.91049882E+01  0.00000000E+00
  9.55249411E+00  9.55249411E+00 -1.91049882E+01  0.00000000E+00  9.55249411E+00
  9.55249411E+00 -1.91049882E+01  0.00000000E+00  9.55249411E+00  9.55249411E+00
 -1.91049882E+01  0.00000000E+00  9.55249411E+00  9.55249411E+00 -1.91049882E+01
  0.00000000E+00  9.55249411E+00  9.55249411E+00 -1.91049882E+01  0.00000000E+00
  9.55249411E+00  9.55249411E+00 -1.91049882E+01  0.00000000E+00  9.55249411E+00
  9.55249411E+00 -1.91049882E+01  0.00000000E+00  9.55249411E+00  9.55249411E+00
 -1.91049882E+01  0.00000000E+00  9.55249411E+00  9.55249411E+00 -1.91049882E+01
  0.00000000E+00  9.55249411E+00  9.55249411E+00 -1.91049882E+01  0.00000000E+00
  9.55249411E+00  9.55249411E+00 -1.91049882E+01  0.00000000E+00  9.55249411E+00
  9.55249411E+00 -1.91049882E+01  0.00000000E+00  9.55249411E+00  9.55249411E+00
 -1.91049882E+01  0.00000000E+00  9.55249411E+00  9.55249411E+00 -1.91049882E+01
  0.00000000E+00  9.55249411E+00  9.55249411E+00 -1.91049882E+01  0.00000000E+00
  9.55249411E+00  9.55249411E+00 -1.91049882E+01  0.00000000E+00  9.55249411E+00
  9.55249411E+00 -1.91049882E+01  0.00000000E+00  9.55249411E+00  9.55249411E+00
 -1.91049882E+01  0.00000000E+00  9.55249411E+00  9.55249411E+00 -1.91049882E+01
  0.00000000E+00  9.55249411E+00  9.55249411E+00 -1.91049882E+01  0.00000000E+00
  9.55249411E+00  9.55249411E+00 -1.91049882E+01  0.00000000E+00  9.55249411E+00
  9.55249411E+00 -1.91049882E+01  0.00000000E+00  9.55249411E+00  9.55249411E+00
 -1.91049882E+01  0.00000000E+00  9.55249411E+00  9.55249411E+00 -1.91049882E+01
  0.00000000E+00  9.55249411E+00  9.55249411E+00 -1.91049882E+01  0.00000000E+00
  9.55249411E+00  9.55249411E+00 -1.91049882E+01  0.00000000E+00  9.55249411E+00
  9.55249411E+00 -1.91049882E+01  0.00000000E+00  9.55249411E+00  9.55249411E+00
 -1.91049882E+01  0.00000000E+00  9.55249411E+00  9.55249411E+00 -1.91049882E+01
  0.00000000E+00  9.55249411E+00  9.55249411E+00 -1.91049882E+01  0.00000000E+00
  9.55249411E+00  9.55249411E+00 -1.91049882E+01  0.00000000E+00  9.55249411E+00
  9.55249411E+00 -1.91049882E+01  0.00000000E+00  9.55249411E+00  9.55249411E+00
 -1.91049882E+01  0.00000000E+00  9.55249411E+00  9.55249411E+00 -1.91049882E+01
  0.00000000E+00  9.55249411E+00  9.55249411E+00 -1.91049882E+01  0.00000000E+00
  9.55249411E+00  9.55249411E+00 -1.91049882E+01  0.00000000E+00  9.55249411E+00
  9.55249411E+00 -1.91049882E+01  0.00000000E+00  9.55249411E+00  9.55249411E+00
 -1.91049882E+01  0.00000000E+00  9.55249411E+00  9.55249411E+00 -1.91049882E+01
  0.00000000E+00  9.55249411E+00  9.55249411E+00 -1.91049882E+01  0.00000000E+00
  9.55249411E+00  9.55249411E+00 -1.91049882E+01  0.00000000E+00  9.55249411E+00
  9.55249411E+00 -1.91049882E+01  0.00000000E+00  9.55249411E+00  9.55249411E+00
 -1.91049882E+01  0.00000000E+00  9.55249411E+00  9.55249411E+00 -1.91049882E+01
  0.00000000E+00  9.55249411E+00  9.55249411E+00 -1.91049882E+01  0.00000000E+00
  9.55249411E+00  9.55249411E+00 -1.91049882E+01  0.00000000E+00  9.55249411E+00
  9.55249411E+00 -1.91049882E+01  0.00000000E+00  9.55249411E+00  9.55249411E+00
 -1.91049882E+01  0.00000000E+00  9.55249411E+00  9.55249411E+00 -1.91049882E+01
  0.00000000E+00  9.55249411E+00  9.55249411E+00 -1.91049882E+01  0.00000000E+00
  9.55249411E+00  9.55249411E+00 -1.91049882E+01  0.00000000E+00  9.55249411E+00
  9.55249411E+00 -1.91049882E+01  0.00000000E+00  9.55249411E+00  9.55249411E+00
 -1.91049882E+01  0.00000000E+00  9.55249411E+00  9.55249411E+00 -1.91049882E+01
  0.00000000E+00  9.55249411E+00  9.55249411E+00 -1.91049882E+01  0.00000000E+00
  9.55249411E+00  9.55249411E+00 -1.91049882E+01  0.00000000E+00  9.55249411E+00
  9.55249411E+00 -1.91049882E+01  0.00000000E+00  9.55249411E+00  9.55249411E+00
 -1.91049882E+01  0.00000000E+00  9.55249411E+00  9.55249411E+00 -1.91049882E+01
  0.00000000E+00  9.55249411E+00  9.55249411E+00 -1.91049882E+01  0.00000000E+00
  9.55249411E+00  9.55249411E+00 -1.91049882E+01  0.00000000E+00  9.55249411E+00
  9.55249411E+00 -1.91049882E+01  0.00000000E+00  9.55249411E+00  9.55249411E+00
 -1.91049882E+01  0.00000000E+00  9.55249411E+00  9.55249411E+00 -1.91049882E+01
  0.00000000E+00  9.55249411E+00  9.55249411E+00 -1.91049882E+01  0.00000000E+00
  9.55249411E+00  9.55249411E+00 -1.91049882E+01  0.00000000E+00  9.55249411E+00
  9.55249411E+00 -1.91049882E+01  0.00000000E+00  9.55249411E+00  9.55249411E+00
 -1.91049882E+01  0.00000000E+00  9.55249411E+00  9.55249411E+00 -1.91049882E+01
  0.00000000E+00  9.55249411E+00  9.55249411E+00 -1.91049882E+01  0.00000000E+00
  9.55249411E+00  9.55249411E+00 -1.91049882E+01  0.00000000E+00  9.55249411E+00
  9.55249411E+00 -1.91049882E+01  0.00000000E+00  9.55249411E+00  9.55249411E+00
 -1.91049882E+01  0.00000000E+00  9.55249411E+00  9.55249411E+00 -1.91049882E+01
  0.00000000E+00  9.55249411E+00  9.55249411E+00 -1.91049882E+01  0.00000000E+00
  9.55249411E+00  9.55249411E+00 -1.91049882E+01  0.00000000E+00  9.55249411E+00
  9.55249411E+00 -1.91049882E+01  0.00000000E+00  9.55249411E+00  9.55249411E+00
 -1.91049882E+01  0.00000000E+00  9.55249411E+00  9.55249411E+00 -1.91049882E+01
  0.00000000E+00  9.55249411E+00  9.55249411E+00 -1.91049882E+01  0.00000000E+00
  9.55249411E+00  9.55249411E+00 -1.91049882E+01  0.00000000E+00  9.55249411E+00
  9.55249411E+00 -1.91049882E+01  0.00000000E+00  9.55249411E+00  9.55249411E+00
 -1.91049882E+01  0.00000000E+00  9.55249411E+00  9.55249411E+00 -1.91049882E+01
  0.00000000E+00  9.55249411E+00  9.55249411E+00 -1.91049882E+01  0.00000000E+00
  9.55249411E+00  9.55249411E+00 -1.91049882E+01  0.00000000E+00  9.55249411E+00
  9.55249411E+00 -1.91049882E+01  0.00000000E+00  9.55249411E+00  9.55249411E+00
 -1.91049882E+01  0.00000000E+00  9.55249411E+00  9.55249411E+00 -1.91049882E+01
  0.00000000E+00  9.55249411E+00  9.55249411E+00 -1.91049882E+01  0.00000000E+00
  9.55249411E+00  9.55249411E+00 -1.91049882E+01  0.00000000E+00  9.55249411E+00
  9.55249411E+00 -1.91049882E+01  0.00000000E+00  9.55249411E+00  9.55249411E+00
 -1.91049882E+01  0.00000000E+00  9.55249411E+00  9.55249411E+00 -1.91049882E+01
  0.00000000E+00  9.55249411E+00  9.55249411E+00 -1.91049882E+01  0.00000000E+00
  9.55249411E+00  9.55249411E+00 -1.91049882E+01  0.00000000E+00  9.55249411E+00
  9.55249411E+00 -1.91049882E+01  0.00000000E+00  9.55249411E+00  9.55249411E+00
 -1.91049882E+01  0.00000000E+00  9.55249411E+00  9.55249411E+00 -1.91049882E+01
  0.00000000E+00  9.55249411E+00  9.55249411E+00 -1.91049882E+01  0.00000000E+00
  9.55249411E+00  9.55249411E+00 -1.91049882E+01  0.00000000E+00  9.55249411E+00
  9.55249411E+00 -1.91049882E+01  0.00000000E+00  9.55249411E+00  9.55249411E+00
 -1.91049882E+01  0.00000000E+00  9.55249411E+00  9.55249411E+00 -1.91049882E+01
  0.00000000E+00  9.55249411E+00  9.55249411E+00 -1.91049882E+01  0.00000000E+00
  9.55249411E+00  9.55249411E+00 -1.91049882E+01  0.00000000E+00  9.55249411E+00
  9.55249411E+00 -1.91049882E+01  0.00000000E+00  9.55249411E+00  9.55249411E+00
 -1.91049882E+01  0.00000000E+00  9.55249411E+00  9.55249411E+00 -1.91049882E+01
  0.00000000E+00  9.55249411E+00  9.55249411E+00 -1.91049882E+01  0.00000000E+00
  9.55249411E+00  9.55249411E+00 -1.91049882E+01  0.00000000E+00  9.55249411E+00
  9.55249411E+00 -1.91049882E+01  0.00000000E+00  9.55249411E+00  9.55249411E+00
 -1.91049882E+01  0.00000000E+00  9.55249411E+00  9.55249411E+00 -1.91049882E+01
  0.00000000E+00  9.55249411E+00  9.55249411E+00 -1.91049882E+01  0.00000000E+00
  9.55249411E+00  9.55249411E+00 -1.91049882E+01  0.00000000E+00  9.55249411E+00
  9.55249411E+00 -1.91049882E+01  0.00000000E+00  9.55249411E+00  9.55249411E+00
 -1.91049882E+01  0.00000000E+00  9.55249411E+00  9.55249411E+00 -1.91049882E+01
  0.00000000E+00  9.55249411E+00  9.55249411E+00 -1.91049882E+01  0.00000000E+00
  9.55249411E+00  9.55249411E+00 -1.91049882E+01  0.00000000E+00  9.55249411E+00
  9.55249411E+00 -1.91049882E+01  0.00000000E+00  9.55249411E+00  9.55249411E+00
 -1.91049882E+01  0.00000000E+00  9.55249411E+00  9.55249411E+00 -1.91049882E+01
  0.00000000E+00  9.55249411E+00  9.55249411E+00 -1.91049882E+01  0.00000000E+00
  9.55249411E+00  9.55249411E+00 -1.91049882E+01  0.00000000E+00  9.55249411E+00
  9.55249411E+00 -1.91049882E+01  0.00000000E+00  9.55249411E+00  9.55249411E+00
 -1.91049882E+01  0.00000000E+00  9.55249411E+00  9.55249411E+00 -1.91049882E+01
  0.00000000E+00  9.55249411E+00  9.55249411E+00 -1.91049882E+01  0.00000000E+00
  9.55249411E+00  9.55249411E+00 -1.91049882E+01  0.00000000E+00  9.55249411E+00
  9.55249411E+00 -1.91049882E+01  0.00000000E+00  9.55249411E+00  9.55249411E+00
 -1.91049882E+01  0.00000000E+00  9.55249411E+00  9.55249411E+00 -1.91049882E+01
  0.00000000E+00  9.55249411E+00  9.55249411E+00 -1.91049882E+01  0.00000000E+00
  9.55249411E+00  9.55249411E+00 -1.91049882E+01  0.00000000E+00  9.55249411E+00
  9.55249411E+00 -1.91049882E+01  0.00000000E+00  9.55249411E+00  9.55249411E+00
 -1.91049882E+01  0.00000000E+00  9.55249411E+00  9.55249411E+00 -1.91049882E+01
  0.00000000E+00  9.55249411E+00  9.55249411E+00 -1.91049882E+01  0.00000000E+00
  9.55249411E+00  9.55249411E+00 -1.91049882E+01  0.00000000E+00  9.55249411E+00
  9.55249411E+00 -1.91049882E+01  0.00000000E+00  9.55249411E+00  9.55249411E+00
 -1.91049882E+01  0.00000000E+00  9.55249411E+00  9.55249411E+00 -1.91049882E+01
  0.00000000E+00  9.55249411E+00  9.55249411E+00 -1.91049882E+01  0.00000000E+00
  9.55249411E+00  9.55249411E+00 -1.91049882E+01  0.00000000E+00  9.55249411E+00
  9.55249411E+00 -1.91049882E+01  0.00000000E+00  9.55249411E+00  9.55249411E+00
 -1.91049882E+01  0.00000000E+00  9.55249411E+00  9.55249411E+00 -1.91049882E+01
  0.00000000E+00  9.55249411E+00  9.55249411E+00 -1.91049882E+01  0.00000000E+00
  9.55249411E+00  9.55249411E+00 -1.91049882E+01  0.00000000E+00  9.55249411E+00
  9.55249411E+00 -1.91049882E+01  0.00000000E+00  9.55249411E+00  9.55249411E+00
 -1.91049882E+01  0.00000000E+00  9.55249411E+00  9.55249411E+00 -1.91049882E+01
  0.00000000E+00  9.55249411E+00  9.55249411E+00 -1.91049882E+01  0.00000000E+00
  9.55249411E+00  9.55249411E+00 -1.91049882E+01  0.00000000E+00  9.55249411E+00
  9.55249411E+00 -1.91049882E+01  0.00000000E+00  9.55249411E+00  9.55249411E+00
 -1.91049882E+01  0.00000000E+00  9.55249411E+00  9.55249411E+00 -1.91049882E+01
  0.00000000E+00  9.55249411E+00  9.55249411E+00 -1.91049882E+01  0.00000000E+00
  9.55249411E+00  9.55249411E+00 -1.91049882E+01  0.00000000E+00  9.55249411E+00
  9.55249411E+00 -1.91049882E+01  0.00000000E+00  9.55249411E+00  9.55249411E+00
 -1.91049882E+01  0.00000000E+00  9.55249411E+00  9.55249411E+00 -1.91049882E+01
  0.00000000E+00  9.55249411E+00  9.55249411E+00 -1.91049882E+01  0.00000000E+00
  9.55249411E+00  9.55249411E+00 -1.91049882E+01  0.00000000E+00  9.55249411E+00
  9.55249411E+00 -1.91049882E+01  0.00000000E+00  9.55249411E+00  9.55249411E+00
 -1.91049882E+01  0.00000000E+00  9.55249411E+00  9.55249411E+00 -1.91049882E+01
  0.00000000E+00  9.55249411E+00  9.55249411E+00 -1.91049882E+01  0.00000000E+00
  9.55249411E+00  9.55249411E+00 -1.91049882E+01  0.00000000E+00  9.55249411E+00
  9.55249411E+00 -1.91049882E+01  0.00000000E+00  9.55249411E+00  9.55249411E+00
 -1.91049882E+01  0.00000000E+00  9.55249411E+00  9.55249411E+00 -1.91049882E+01
  0.00000000E+00  9.55249411E+00  9.55249411E+00 -1.91049882E+01  0.00000000E+00
  9.55249411E+00  9.55249411E+00 -1.91049882E+01  0.00000000E+00  9.55249411E+00
  9.55249411E+00 -1.91049882E+01  0.00000000E+00  9.55249411E+00  9.55249411E+00
 -1.91049882E+01  0.00000000E+00  9.55249411E+00  9.55249411E+00 -1.91049882E+01
  0.00000000E+00  9.55249411E+00  9.55249411E+00 -1.91049882E+01  0.00000000E+00
  9.55249411E+00  9.55249411E+00 -1.91049882E+01  0.00000000E+00  9.55249411E+00
  9.55249411E+00 -1.91049882E+01  0.00000000E+00  9.55249411E+00  9.55249411E+00
 -1.91049882E+01  0.00000000E+00  9.55249411E+00  9.55249411E+00 -1.91049882E+01
  0.00000000E+00  9.55249411E+00  9.55249411E+00 -1.91049882E+01  0.00000000E+00
  9.55249411E+00  9.55249411E+00 -1.91049882E+01  0.00000000E+00  9.55249411E+00
  9.55249411E+00 -1.91049882E+01  0.00000000E+00  9.55249411E+00  9.55249411E+00
 -1.91049882E+01  0.00000000E+00  9.55249411E+00  9.55249411E+00 -1.91049882E+01
  0.00000000E+00  9.55249411E+00  9.55249411E+00 -1.91049882E+01  0.00000000E+00
  9.55249411E+00  9.55249411E+00 -1.91049882E+01  0.00000000E+00  9.55249411E+00
  9.55249411E+00 -1.91049882E+01  0.00000000E+00  9.55249411E+00  9.55249411E+00
 -1.91049882E+01  0.00000000E+00  9.55249411E+00  9.55249411E+00 -1.91049882E+01
  0.00000000E+00  9.55249411E+00  9.55249411E+00 -1.91049882E+01  0.00000000E+00
  9.55249411E+00  9.55249411E+00 -1.91049882E+01  0.00000000E+00  9.55249411E+00
  9.55249411E+00 -1.91049882E+01  0.00000000E+00  9.55249411E+00  9.55249411E+00
 -1.91049882E+01  0.00000000E+00  9.55249411E+00  9.55249411E+00 -1.91049882E+01
  0.00000000E+00  9.55249411E+00  9.55249411E+00 -1.91049882E+01  0.00000000E+00
  9.55249411E+00  9.55249411E+00 -1.91049882E+01  0.00000000E+00  9.55249411E+00
  9.55249411E+00 -1.91049882E+01  0.00000000E+00  9.55249411E+00  9.55249411E+00
 -1.91049882E+01  0.00000000E+00  9.55249411E+00  9.55249411E+00 -1.91049882E+01
  0.00000000E+00  9.55249411E+00  9.55249411E+00 -1.91049882E+01  0.00000000E+00
  9.55249411E+00  9.55249411E+00 -1.91049882E+01  0.00000000E+00  9.55249411E+00
  9.55249411E+00 -1.91049882E+01  0.00000000E+00  9.55249411E+00  9.55249411E+00
 -1.91049882E+01  0.00000000E+00  9.55249411E+00  9.55249411E+00 -1.91049882E+01
  0.00000000E+00  9.55249411E+00  9.55249411E+00 -1.91049882E+01  0.00000000E+00
  9.55249411E+00  9.55249411E+00 -1.91049882E+01  0.00000000E+00  9.55249411E+00
  9.55249411E+00 -1.91049882E+01  0.00000000E+00  9.55249411E+00  9.55249411E+00
 -1.91049882E+01  0.00000000E+00  9.55249411E+00  9.55249411E+00 -1.91049882E+01
  0.00000000E+00  9.55249411E+00  9.55249411E+00 -1.91049882E+01  0.00000000E+00
  9.55249411E+00  9.55249411E+00 -1.91049882E+01  0.00000000E+00  9.55249411E+00
  9.55249411E+00 -1.91049882E+01  0.00000000E+00  9.55249411E+00  9.55249411E+00
 -1.91049882E+01  0.00000000E+00  9.55249411E+00  9.55249411E+00 -1.91049882E+01
  0.00000000E+00  9.55249411E+00  9.55249411E+00 -1.91049882E+01  0.00000000E+00
  9.55249411E+00  9.55249411E+00 -1.91049882E+01  0.00000000E+00  9.55249411E+00
  9.55249411E+00 -1.91049882E+01  0.00000000E+00  9.55249411E+00  9.55249411E+00
 -1.91049882E+01  0.00000000E+00  9.55249411E+00  9.55249411E+00 -1.91049882E+01
  0.00000000E+00  9.55249411E+00  9.55249411E+00 -1.91049882E+01  0.00000000E+00
  9.55249411E+00  9.55249411E+00 -1.91049882E+01  0.00000000E+00  9.55249411E+00
  9.55249411E+00 -1.91049882E+01  0.00000000E+00  9.55249411E+00  9.55249411E+00
 -1.91049882E+01  0.00000000E+00  9.55249411E+00  9.55249411E+00 -1.91049882E+01
  0.00000000E+00  9.55249411E+00  9.55249411E+00 -1.91049882E+01  0.00000000E+00
  9.55249411E+00  9.55249411E+00 -1.91049882E+01  0.00000000E+00  9.55249411E+00
  9.55249411E+00 -1.91049882E+01  0.00000000E+00  9.55249411E+00  9.55249411E+00
 -1.91049882E+01  0.00000000E+00  9.55249411E+00  9.55249411E+00 -1.91049882E+01
  0.00000000E+00  9.55249411E+00  9.55249411E+00 -1.91049882E+01  0.00000000E+00
  9.55249411E+00  9.55249411E+00 -1.91049882E+01  0.00000000E+00  9.55249411E+00
  9.55249411E+00 -1.91049882E+01  0.00000000E+00  9.55249411E+00  9.55249411E+00
 -1.91049882E+01  0.00000000E+00  9.55249411E+00  9.55249411E+00 -1.91049882E+01
  0.00000000E+00  9.55249411E+00  9.55249411E+00 -1.91049882E+01  0.00000000E+00
  9.55249411E+00  9.55249411E+00 -1.91049882E+01  0.00000000E+00  9.55249411E+00
  9.55249411E+00 -1.91049882E+01  0.00000000E+00  9.55249411E+00  9.55249411E+00
 -1.91049882E+01  0.00000000E+00  9.55249411E+00  9.55249411E+00 -1.91049882E+01
  0.00000000E+00  9.55249411E+00  9.55249411E+00 -1.91049882E+01  0.00000000E+00
  9.55249411E+00  9.55249411E+00 -1.91049882E+01  0.00000000E+00  9.55249411E+00
  9.55249411E+00 -1.91049882E+01  0.00000000E+00  9.55249411E+00  9.55249411E+00
 -1.91049882E+01  0.00000000E+00  9.55249411E+00  9.55249411E+00 -1.91049882E+01
  0.00000000E+00  9.55249411E+00  9.55249411E+00 -1.91049882E+01  0.00000000E+00
  9.55249411E+00  9.55249411E+00 -1.91049882E+01  0.00000000E+00  9.55249411E+00
  9.55249411E+00 -1.91049882E+01  0.00000000E+00  9.55249411E+00  9.55249411E+00
 -1.91049882E+01  0.00000000E+00  9.55249411E+00  9.55249411E+00 -1.91049882E+01
  0.00000000E+00  9.55249411E+00  9.55249411E+00 -1.91049882E+01  0.00000000E+00
  9.55249411E+00  9.55249411E+00 -1.91049882E+01  0.00000000E+00  9.55249411E+00
  9.55249411E+00 -1.91049882E+01  0.00000000E+00  9.55249411E+00  9.55249411E+00
 -1.91049882E+01  0.00000000E+00  9.55249411E+00  9.55249411E+00 -1.91049882E+01
  0.00000000E+00  9.55249411E+00  9.55249411E+00 -1.91049882E+01  0.00000000E+00
  9.55249411E+00  9.55249411E+00 -1.91049882E+01  0.00000000E+00  9.55249411E+00
  9.55249411E+00 -1.91049882E+01  0.00000000E+00  9.55249411E+00  9.55249411E+00
 -1.91049882E+01  0.00000000E+00  9.55249411E+00  9.55249411E+00 -1.91049882E+01
  0.00000000E+00  9.55249411E+00  9.55249411E+00 -1.91049882E+01  0.00000000E+00
  9.55249411E+00  9.55249411E+00 -1.91049882E+01  0.00000000E+00  9.55249411E+00
  9.55249411E+00 -1.91049882E+01  0.00000000E+00  9.55249411E+00  9.55249411E+00
 -1.91049882E+01  0.00000000E+00  9.55249411E+00  9.55249411E+00 -1.91049882E+01
  0.00000000E+00  9.55249411E+00  9.55249411E+00 -1.91049882E+01  0.00000000E+00
  9.55249411E+00  9.55249411E+00 -1.91049882E+01  0.00000000E+00  9.55249411E+00
  9.55249411E+00 -1.91049882E+01  0.00000000E+00  9.55249411E+00  9.55249411E+00
 -1.91049882E+01  0.00000000E+00  9.55249411E+00  9.55249411E+00 -1.91049882E+01
  0.00000000E+00  9.55249411E+00  9.55249411E+00 -1.91049882E+01  0.00000000E+00
  9.55249411E+00  9.55249411E+00 -1.91049882E+01  0.00000000E+00  9.55249411E+00
  9.55249411E+00 -1.91049882E+01  0.00000000E+00  9.55249411E+00  9.55249411E+00
 -1.91049882E+01  0.00000000E+00  9.55249411E+00  9.55249411E+00 -1.91049882E+01
  0.00000000E+00  9.55249411E+00  9.55249411E+00 -1.91049882E+01  0.00000000E+00
  9.55249411E+00  9.55249411E+00 -1.91049882E+01  0.00000000E+00  9.55249411E+00
  9.55249411E+00 -1.91049882E+01  0.00000000E+00  9.55249411E+00  9.55249411E+00
 -1.91049882E+01  0.00000000E+00  9.55249411E+00  9.55249411E+00 -1.91049882E+01
  0.00000000E+00  9.55249411E+00  9.55249411E+00 -1.91049882E+01  0.00000000E+00
  9.55249411E+00  9.55249411E+00 -1.91049882E+01  0.00000000E+00  9.55249411E+00
  9.55249411E+00 -1.91049882E+01  0.00000000E+00  9.55249411E+00  9.55249411E+00
 -1.91049882E+01  0.00000000E+00  9.55249411E+00  9.55249411E+00 -1.91049882E+01
  0.00000000E+00  9.55249411E+00  9.55249411E+00 -1.91049882E+01  0.00000000E+00
  9.55249411E+00  9.55249411E+00 -1.91049882E+01  0.00000000E+00  9.55249411E+00
  9.55249411E+00 -1.91049882E+01  0.00000000E+00  9.55249411E+00  9.55249411E+00
 -1.91049882E+01  0.00000000E+00  9.55249411E+00  9.55249411E+00 -1.91049882E+01
  0.00000000E+00  9.55249411E+00  9.55249411E+00 -1.91049882E+01  0.00000000E+00
  9.55249411E+00  9.55249411E+00 -1.91049882E+01  0.00000000E+00  9.55249411E+00
  9.55249411E+00 -1.91049882E+01  0.00000000E+00  9.55249411E+00  9.55249411E+00
 -1.91049882E+01  0.00000000E+00  9.55249411E+00  9.55249411E+00 -1.91049882E+01
  0.00000000E+00  9.55249411E+00  9.55249411E+00 -1.91049882E+01  0.00000000E+00
  9.55249411E+00  9.55249411E+00 -1.91049882E+01  0.00000000E+00  9.55249411E+00
  9.55249411E+00 -1.91049882E+01  0.00000000E+00  9.55249411E+00  9.55249411E+00
 -1.91049882E+01  0.00000000E+00  9.55249411E+00  9.55249411E+00 -1.91049882E+01
  0.00000000E+00  9.55249411E+00  9.55249411E+00 -1.91049882E+01  0.00000000E+00
  9.55249411E+00  9.55249411E+00 -1.91049882E+01  0.00000000E+00  9.55249411E+00
  9.55249411E+00 -1.91049882E+01  0.00000000E+00  9.55249411E+00  9.55249411E+00
 -1.91049882E+01  0.00000000E+00  9.55249411E+00  9.55249411E+00 -1.91049882E+01
  0.00000000E+00  9.55249411E+00  9.55249411E+00 -1.91049882E+01  0.00000000E+00
  9.55249411E+00  9.55249411E+00 -1.91049882E+01  0.00000000E+00  9.55249411E+00
  9.55249411E+00 -1.91049882E+01  0.00000000E+00  9.55249411E+00  9.55249411E+00
 -1.91049882E+01  0.00000000E+00  9.55249411E+00  9.55249411E+00 -1.91049882E+01
  0.00000000E+00  9.55249411E+00  9.55249411E+00 -1.91049882E+01  0.00000000E+00
  9.55249411E+00  9.55249411E+00 -1.91049882E+01  0.00000000E+00  9.55249411E+00
  9.55249411E+00 -1.91049882E+01  0.00000000E+00  9.55249411E+00  9.55249411E+00
 -1.91049882E+01  0.00000000E+00  9.55249411E+00  9.55249411E+00 -1.91049882E+01
  0.00000000E+00  9.55249411E+00  9.55249411E+00 -1.91049882E+01  0.00000000E+00
  9.55249411E+00  9.55249411E+00 -1.91049882E+01  0.00000000E+00  9.55249411E+00
  9.55249411E+00 -1.91049882E+01  0.00000000E+00  9.55249411E+00  9.55249411E+00
 -1.91049882E+01  0.00000000E+00  9.55249411E+00  9.55249411E+00 -1.91049882E+01
  0.00000000E+00  9.55249411E+00  9.55249411E+00 -1.91049882E+01  0.00000000E+00
  9.55249411E+00  9.55249411E+00 -1.91049882E+01  0.00000000E+00  9.55249411E+00
  9.55249411E+00 -1.91049882E+01  0.00000000E+00  9.55249411E+00  9.55249411E+00
 -1.91049882E+01  0.00000000E+00  9.55249411E+00  9.55249411E+00 -1.91049882E+01
  0.00000000E+00  9.55249411E+00  9.55249411E+00 -1.91049882E+01  0.00000000E+00
  9.55249411E+00  9.55249411E+00 -1.91049882E+01  0.00000000E+00  9.55249411E+00
  9.55249411E+00 -1.91049882E+01  0.00000000E+00  9.55249411E+00  9.55249411E+00
 -1.91049882E+01  0.00000000E+00  9.55249411E+00  9.55249411E+00 -1.91049882E+01
  0.00000000E+00  9.55249411E+00  9.55249411E+00 -1.91049882E+01  0.00000000E+00
  9.55249411E+00  9.55249411E+00 -1.91049882E+01  0.00000000E+00  9.55249411E+00
  9.55249411E+00 -1.91049882E+01  0.00000000E+00  9.55249411E+00  9.55249411E+00
 -1.91049882E+01  0.00000000E+00  9.55249411E+00  9.55249411E+00 -1.91049882E+01
  0.00000000E+00  9.55249411E+00  9.55249411E+00 -1.91049882E+01  0.00000000E+00
  9.55249411E+00  9.55249411E+00 -1.91049882E+01  0.00000000E+00  9.55249411E+00
  9.55249411E+00 -1.91049882E+01  0.00000000E+00  9.55249411E+00  9.55249411E+00
 -1.91049882E+01  0.00000000E+00  9.55249411E+00  9.55249411E+00 -1.91049882E+01
  0.00000000E+00  9.55249411E+00  9.55249411E+00 -1.91049882E+01  0.00000000E+00
  9.55249411E+00  9.55249411E+00 -1.91049882E+01  0.00000000E+00  9.55249411E+00
  9.55249411E+00 -1.91049882E+01  0.00000000E+00  9.55249411E+00  9.55249411E+00
 -1.91049882E+01  0.00000000E+00  9.55249411E+00  9.55249411E+00 -1.91049882E+01
  0.00000000E+00  9.55249411E+00  9.55249411E+00 -1.91049882E+01  0.00000000E+00
  9.55249411E+00  9.55249411E+00 -1.91049882E+01  0.00000000E+00  9.55249411E+00
  9.55249411E+00 -1.91049882E+01  0.00000000E+00  9.55249411E+00  9.55249411E+00
 -1.91049882E+01  0.00000000E+00  9.55249411E+00  9.55249411E+00 -1.91049882E+01
  0.00000000E+00  9.55249411E+00  9.55249411E+00 -1.91049882E+01  0.00000000E+00
  9.55249411E+00  9.55249411E+00 -1.91049882E+01  0.00000000E+00  9.55249411E+00
  9.55249411E+00 -1.91049882E+01  0.00000000E+00  9.55249411E+00  9.55249411E+00
 -1.91049882E+01  0.00000000E+00  9.55249411E+00  9.55249411E+00 -1.91049882E+01
  0.00000000E+00  9.55249411E+00  9.55249411E+00 -1.91049882E+01  0.00000000E+00
  9.55249411E+00  9.55249411E+00 -1.91049882E+01  0.00000000E+00  9.55249411E+00
  9.55249411E+00 -1.91049882E+01  0.00000000E+00  9.55249411E+00  9.55249411E+00
 -1.91049882E+01  0.00000000E+00  9.55249411E+00  9.55249411E+00 -1.91049882E+01
  0.00000000E+00  9.55249411E+00  9.55249411E+00 -1.91049882E+01  0.00000000E+00
  9.55249411E+00  9.55249411E+00 -1.91049882E+01  0.00000000E+00  9.55249411E+00
  9.55249411E+00 -1.91049882E+01  0.00000000E+00  9.55249411E+00  9.55249411E+00
 -1.91049882E+01  0.00000000E+00  9.55249411E+00  9.55249411E+00 -1.91049882E+01
  0.00000000E+00  9.55249411E+00  9.55249411E+00 -1.91049882E+01  0.00000000E+00
  9.55249411E+00  9.55249411E+00 -1.91049882E+01  0.00000000E+00  9.55249411E+00
  9.55249411E+00 -1.91049882E+01  0.00000000E+00  9.55249411E+00  9.55249411E+00
 -1.91049882E+01  0.00000000E+00  9.55249411E+00  9.55249411E+00 -1.91049882E+01
  0.00000000E+00  9.55249411E+00  9.55249411E+00 -1.91049882E+01  0.00000000E+00
  9.55249411E+00  9.55249411E+00 -1.91049882E+01  0.00000000E+00  9.55249411E+00
  9.55249411E+00 -1.91049882E+01  0.00000000E+00  9.55249411E+00  9.55249411E+00
 -1.91049882E+01  0.00000000E+00  9.55249411E+00  9.55249411E+00 -1.91049882E+01
  0.00000000E+00  9.55249411E+00  9.55249411E+00 -1.91049882E+01  0.00000000E+00
  9.55249411E+00  9.55249411E+00 -1.91049882E+01  0.00000000E+00  9.55249411E+00
  9.55249411E+00 -1.91049882E+01  0.00000000E+00  9.55249411E+00  9.55249411E+00
 -1.91049882E+01  0.00000000E+00  9.55249411E+00  9.55249411E+00 -1.91049882E+01
  0.00000000E+00  9.55249411E+00  9.55249411E+00 -1.91049882E+01  0.00000000E+00
  9.55249411E+00  9.55249411E+00 -1.91049882E+01  0.00000000E+00  9.55249411E+00
  9.55249411E+00 -1.91049882E+01  0.00000000E+00  9.55249411E+00  9.55249411E+00
 -1.91049882E+01  0.00000000E+00  9.55249411E+00  9.55249411E+00 -1.91049882E+01
  0.00000000E+00  9.55249411E+00  9.55249411E+00 -1.91049882E+01  0.00000000E+00
  9.55249411E+00  9.55249411E+00 -1.91049882E+01  0.00000000E+00  9.55249411E+00
  9.55249411E+00 -1.91049882E+01  0.00000000E+00  9.55249411E+00  9.55249411E+00
 -1.91049882E+01  0.00000000E+00  9.55249411E+00  9.55249411E+00 -1.91049882E+01
  0.00000000E+00  9.55249411E+00  9.55249411E+00 -1.91049882E+01  0.00000000E+00
  9.55249411E+00  9.55249411E+00 -1.91049882E+01  0.00000000E+00  9.55249411E+00
  9.55249411E+00 -1.91049882E+01  0.00000000E+00  9.55249411E+00  9.55249411E+00
 -1.91049882E+01  0.00000000E+00  9.55249411E+00  9.55249411E+00 -1.91049882E+01
  0.00000000E+00  9.55249411E+00  9.55249411E+00 -1.91049882E+01  0.00000000E+00
  9.55249411E+00  9.55249411E+00 -1.91049882E+01  0.00000000E+00  9.55249411E+00
  9.55249411E+00 -1.91049882E+01  0.00000000E+00  9.55249411E+00  9.55249411E+00
 -1.91049882E+01  0.00000000E+00  9.55249411E+00  9.55249411E+00 -1.91049882E+01
  0.00000000E+00  9.55249411E+00  9.55249411E+00 -1.91049882E+01  0.00000000E+00
  9.55249411E+00  9.55249411E+00 -1.91049882E+01  0.00000000E+00  9.55249411E+00
  9.55249411E+00 -1.91049882E+01  0.00000000E+00  9.55249411E+00  9.55249411E+00
 -1.91049882E+01  0.00000000E+00  9.55249411E+00  9.55249411E+00 -1.91049882E+01
  0.00000000E+00  9.55249411E+00  9.55249411E+00 -1.91049882E+01  0.00000000E+00
  9.55249411E+00  9.55249411E+00 -1.91049882E+01  0.00000000E+00  9.55249411E+00
  9.55249411E+00 -1.91049882E+01  0.00000000E+00  9.55249411E+00  9.55249411E+00
 -1.91049882E+01  0.00000000E+00  9.55249411E+00  9.55249411E+00 -1.91049882E+01
  0.00000000E+00  9.55249411E+00  9.55249411E+00 -1.91049882E+01  0.00000000E+00
  9.55249411E+00  9.55249411E+00 -1.91049882E+01  0.00000000E+00  9.55249411E+00
  9.55249411E+00 -1.91049882E+01  0.00000000E+00  9.55249411E+00  9.55249411E+00
 -1.91049882E+01  0.00000000E+00  9.55249411E+00  9.55249411E+00 -1.91049882E+01
  0.00000000E+00  9.55249411E+00  9.55249411E+00 -1.91049882E+01  0.00000000E+00
  9.55249411E+00  9.55249411E+00 -1.91049882E+01  0.00000000E+00  9.55249411E+00
  9.55249411E+00 -1.91049882E+01  0.00000000E+00  9.55249411E+00  9.55249411E+00
 -1.91049882E+01  0.00000000E+00  9.55249411E+00  9.55249411E+00 -1.91049882E+01
  0.00000000E+00  9.55249411E+00  9.55249411E+00 -1.91049882E+01  0.00000000E+00
  9.55249411E+00  9.55249411E+00 -1.91049882E+01  0.00000000E+00  9.55249411E+00
  9.55249411E+00 -1.91049882E+01  0.00000000E+00  9.55249411E+00  9.55249411E+00
 -1.91049882E+01  0.00000000E+00  9.55249411E+00  9.55249411E+00 -1.91049882E+01
  0.00000000E+00  9.55249411E+00  9.55249411E+00 -1.91049882E+01  0.00000000E+00
  9.55249411E+00  9.55249411E+00 -1.91049882E+01  0.00000000E+00  9.55249411E+00
  9.55249411E+00 -1.91049882E+01  0.00000000E+00  9.55249411E+00  9.55249411E+00
 -1.91049882E+01  0.00000000E+00  9.55249411E+00  9.55249411E+00 -1.91049882E+01
  0.00000000E+00  9.55249411E+00  9.55249411E+00 -1.91049882E+01  0.00000000E+00
  9.55249411E+00  9.55249411E+00 -1.91049882E+01  0.00000000E+00  9.55249411E+00
  9.55249411E+00 -1.91049882E+01  0.00000000E+00  9.55249411E+00  9.55249411E+00
 -1.91049882E+01  0.00000000E+00  9.55249411E+00  9.55249411E+00 -1.91049882E+01
  0.00000000E+00  9.55249411E+00  9.55249411E+00 -1.91049882E+01  0.00000000E+00
  9.55249411E+00  9.55249411E+00 -1.91049882E+01  0.00000000E+00  9.55249411E+00
  9.55249411E+00 -1.91049882E+01  0.00000000E+00  9.55249411E+00  9.55249411E+00
 -1.91049882E+01  0.00000000E+00  9.55249411E+00  9.55249411E+00 -1.91049882E+01
  0.00000000E+00  9.55249411E+00  9.55249411E+00 -1.91049882E+01  0.00000000E+00
  9.55249411E+00  9.55249411E+00 -1.91049882E+01  0.00000000E+00  9.55249411E+00
  9.55249411E+00 -1.91049882E+01  0.00000000E+00  9.55249411E+00  9.55249411E+00
 -1.91049882E+01  0.00000000E+00  9.55249411E+00  9.55249411E+00 -1.91049882E+01
  0.00000000E+00  9.55249411E+00  9.55249411E+00 -1.91049882E+01  0.00000000E+00
  9.55249411E+00  9.55249411E+00 -1.91049882E+01  0.00000000E+00  9.55249411E+00
  9.55249411E+00 -1.91049882E+01  0.00000000E+00  9.55249411E+00  9.55249411E+00
 -1.91049882E+01  0.00000000E+00  9.55249411E+00  9.55249411E+00 -1.91049882E+01
  0.00000000E+00  9.55249411E+00  9.55249411E+00 -1.91049882E+01  0.00000000E+00
  9.55249411E+00  9.55249411E+00 -1.91049882E+01  0.00000000E+00  9.55249411E+00
  9.55249411E+00 -1.91049882E+01  0.00000000E+00  9.55249411E+00  9.55249411E+00
 -1.91049882E+01  0.00000000E+00  9.55249411E+00  9.55249411E+00 -1.91049882E+01
  0.00000000E+00  9.55249411E+00  9.55249411E+00 -1.91049882E+01  0.00000000E+00
  9.55249411E+00  9.55249411E+00 -1.91049882E+01  0.00000000E+00  9.55249411E+00
  9.55249411E+00 -1.91049882E+01  0.00000000E+00  9.55249411E+00  9.55249411E+00
 -1.91049882E+01  0.00000000E+00  9.55249411E+00  9.55249411E+00 -1.91049882E+01
  0.00000000E+00  9.55249411E+00  9.55249411E+00 -1.91049882E+01  0.00000000E+00
  9.55249411E+00  9.55249411E+00 -1.91049882E+01  0.00000000E+00  9.55249411E+00
  9.55249411E+00 -1.91049882E+01  0.00000000E+00  9.55249411E+00  9.55249411E+00
 -1.91049882E+01  0.00000000E+00  9.55249411E+00  9.55249411E+00 -1.91049882E+01
  0.00000000E+00  9.55249411E+00  9.55249411E+00 -1.91049882E+01  0.00000000E+00
  9.55249411E+00  9.55249411E+00 -1.91049882E+01  0.00000000E+00  9.55249411E+00
  9.55249411E+00 -1.91049882E+01  0.00000000E+00  9.55249411E+00  9.55249411E+00
 -1.91049882E+01  0.00000000E+00  9.55249411E+00  9.55249411E+00 -1.91049882E+01
  0.00000000E+00  9.55249411E+00  9.55249411E+00 -1.91049882E+01  0.00000000E+00
  9.55249411E+00  9.55249411E+00 -1.91049882E+01  0.00000000E+00  9.55249411E+00
  9.55249411E+00 -1.91049882E+01  0.00000000E+00  9.55249411E+00  9.55249411E+00
 -1.91049882E+01  0.00000000E+00  9.55249411E+00  9.55249411E+00 -1.91049882E+01
  0.00000000E+00  9.55249411E+00  9.55249411E+00 -1.91049882E+01  0.00000000E+00
  9.55249411E+00  9.55249411E+00 -1.91049882E+01  0.00000000E+00  9.55249411E+00
  9.55249411E+00 -1.91049882E+01  0.00000000E+00  9.55249411E+00  9.55249411E+00
 -1.91049882E+01  0.00000000E+00  9.55249411E+00  9.55249411E+00 -1.91049882E+01
  0.00000000E+00  9.55249411E+00  9.55249411E+00 -1.91049882E+01  0.00000000E+00
  9.55249411E+00  9.55249411E+00 -1.91049882E+01  0.00000000E+00  9.55249411E+00
  9.55249411E+00 -1.91049882E+01  0.00000000E+00  9.55249411E+00  9.55249411E+00
 -1.91049882E+01  0.00000000E+00  9.55249411E+00  9.55249411E+00 -1.91049882E+01
  0.00000000E+00  9.55249411E+00  9.55249411E+00 -1.91049882E+01  0.00000000E+00
  9.55249411E+00  9.55249411E+00 -1.91049882E+01  0.00000000E+00  9.55249411E+00
  9.55249411E+00 -1.91049882E+01  0.00000000E+00  9.55249411E+00  9.55249411E+00
 -1.91049882E+01  0.00000000E+00  9.55249411E+00  9.55249411E+00 -1.91049882E+01
  0.00000000E+00  9.55249411E+00  9.55249411E+00 -1.91049882E+01  0.00000000E+00
  9.55249411E+00  9.55249411E+00 -1.91049882E+01  0.00000000E+00  9.55249411E+00
  9.55249411E+00 -1.91049882E+01  0.00000000E+00  9.55249411E+00  9.55249411E+00
 -1.91049882E+01  0.00000000E+00  9.55249411E+00  9.55249411E+00 -1.91049882E+01
  0.00000000E+00  9.55249411E+00  9.55249411E+00 -1.91049882E+01  0.00000000E+00
  9.55249411E+00  9.55249411E+00 -1.91049882E+01  0.00000000E+00  9.55249411E+00
  9.55249411E+00 -1.91049882E+01  0.00000000E+00  9.55249411E+00  9.55249411E+00
 -1.91049882E+01  0.00000000E+00  9.55249411E+00  9.55249411E+00 -1.91049882E+01
  0.00000000E+00  9.55249411E+00  9.55249411E+00 -1.91049882E+01  0.00000000E+00
  9.55249411E+00  9.55249411E+00 -1.91049882E+01  0.00000000E+00  9.55249411E+00
  9.55249411E+00 -1.91049882E+01  0.00000000E+00  9.55249411E+00  9.55249411E+00
 -1.91049882E+01  0.00000000E+00  9.55249411E+00  9.55249411E+00 -1.91049882E+01
  0.00000000E+00  9.55249411E+00  9.55249411E+00 -1.91049882E+01  0.00000000E+00
  9.55249411E+00  9.55249411E+00 -1.91049882E+01  0.00000000E+00  9.55249411E+00
  9.55249411E+00 -1.91049882E+01  0.00000000E+00  9.55249411E+00  9.55249411E+00
 -1.91049882E+01  0.00000000E+00  9.55249411E+00  9.55249411E+00 -1.91049882E+01
  0.00000000E+00  9.55249411E+00  9.55249411E+00 -1.91049882E+01  0.00000000E+00
  9.55249411E+00  9.55249411E+00 -1.91049882E+01  0.00000000E+00  9.55249411E+00
  9.55249411E+00 -1.91049882E+01  0.00000000E+00  9.55249411E+00  9.55249411E+00
 -1.91049882E+01  0.00000000E+00  9.55249411E+00  9.55249411E+00 -1.91049882E+01
  0.00000000E+00  9.55249411E+00  9.55249411E+00 -1.91049882E+01  0.00000000E+00
  9.55249411E+00  9.55249411E+00 -1.91049882E+01  0.00000000E+00  9.55249411E+00
  9.55249411E+00 -1.91049882E+01  0.00000000E+00  9.55249411E+00  9.55249411E+00
 -1.91049882E+01  0.00000000E+00  9.55249411E+00  9.55249411E+00 -1.91049882E+01
  0.00000000E+00  9.55249411E+00  9.55249411E+00 -1.91049882E+01  0.00000000E+00
  9.55249411E+00  9.55249411E+00 -1.91049882E+01  0.00000000E+00  9.55249411E+00
  9.55249411E+00 -1.91049882E+01  0.00000000E+00  9.55249411E+00  9.55249411E+00
 -1.91049882E+01  0.00000000E+00  9.55249411E+00  9.55249411E+00 -1.91049882E+01
  0.00000000E+00  9.55249411E+00  9.55249411E+00 -1.91049882E+01  0.00000000E+00
  9.55249411E+00  9.55249411E+00 -1.91049882E+01  0.00000000E+00  9.55249411E+00
  9.55249411E+00 -1.91049882E+01  0.00000000E+00  9.55249411E+00  9.55249411E+00
 -1.91049882E+01  0.00000000E+00  9.55249411E+00  9.55249411E+00 -1.91049882E+01
  0.00000000E+00  9.55249411E+00  9.55249411E+00 -1.91049882E+01  0.00000000E+00
  9.55249411E+00  9.55249411E+00 -1.91049882E+01  0.00000000E+00  9.55249411E+00
  9.55249411E+00 -1.91049882E+01  0.00000000E+00  9.55249411E+00  9.55249411E+00
 -1.91049882E+01  0.00000000E+00  9.55249411E+00  9.55249411E+00 -1.91049882E+01
  0.00000000E+00  9.55249411E+00  9.55249411E+00 -1.91049882E+01  0.00000000E+00
  9.55249411E+00  9.55249411E+00 -1.91049882E+01  0.00000000E+00  9.55249411E+00
  9.55249411E+00 -1.91049882E+01  0.00000000E+00  9.55249411E+00  9.55249411E+00
 -1.91049882E+01  0.00000000E+00  9.55249411E+00  9.55249411E+00 -1.91049882E+01
  0.00000000E+00  9.55249411E+00  9.55249411E+00 -1.91049882E+01  0.00000000E+00
  9.55249411E+00  9.55249411E+00 -1.91049882E+01  0.00000000E+00  9.55249411E+00
  9.55249411E+00 -1.91049882E+01  0.00000000E+00  9.55249411E+00  9.55249411E+00
 -1.91049882E+01  0.00000000E+00  9.55249411E+00  9.55249411E+00 -1.91049882E+01
  0.00000000E+00  9.55249411E+00  9.55249411E+00 -1.91049882E+01  0.00000000E+00
  9.55249411E+00  9.55249411E+00 -1.91049882E+01  0.00000000E+00  9.55249411E+00
  9.55249411E+00 -1.91049882E+01  0.00000000E+00  9.55249411E+00  9.55249411E+00
 -1.91049882E+01  0.00000000E+00  9.55249411E+00  9.55249411E+00 -1.91049882E+01
  0.00000000E+00  9.55249411E+00  9.55249411E+00 -1.91049882E+01  0.00000000E+00
  9.55249411E+00  9.55249411E+00 -1.91049882E+01  0.00000000E+00  9.55249411E+00
  9.55249411E+00 -1.91049882E+01  0.00000000E+00  9.55249411E+00  9.55249411E+00
 -1.91049882E+01  0.00000000E+00  9.55249411E+00  9.55249411E+00 -1.91049882E+01
  0.00000000E+00  9.55249411E+00  9.55249411E+00 -1.91049882E+01  0.00000000E+00
  9.55249411E+00  9.55249411E+00 -1.91049882E+01  0.00000000E+00  9.55249411E+00
  9.55249411E+00 -1.91049882E+01  0.00000000E+00  9.55249411E+00  9.55249411E+00
 -1.91049882E+01  0.00000000E+00  9.55249411E+00  9.55249411E+00 -1.91049882E+01
  0.00000000E+00  9.55249411E+00  9.55249411E+00 -1.91049882E+01  0.00000000E+00
  9.55249411E+00  9.55249411E+00 -1.91049882E+01  0.00000000E+00  9.55249411E+00
  9.55249411E+00 -1.91049882E+01  0.00000000E+00  9.55249411E+00  9.55249411E+00
 -1.91049882E+01  0.00000000E+00  9.55249411E+00  9.55249411E+00 -1.91049882E+01
  0.00000000E+00  9.55249411E+00  9.55249411E+00 -1.91049882E+01  0.00000000E+00
  9.55249411E+00  9.55249411E+00 -1.91049882E+01  0.00000000E+00  9.55249411E+00
  9.55249411E+00 -1.91049882E+01  0.00000000E+00  9.55249411E+00  9.55249411E+00
 -1.91049882E+01  0.00000000E+00  9.55249411E+00  9.55249411E+00 -1.91049882E+01
  0.00000000E+00  9.55249411E+00  9.55249411E+00 -1.91049882E+01  0.00000000E+00
  9.55249411E+00  9.55249411E+00 -1.91049882E+01  0.00000000E+00  9.55249411E+00
  9.55249411E+00 -1.91049882E+01  0.00000000E+00  9.55249411E+00  9.55249411E+00
 -1.91049882E+01  0.00000000E+00  9.55249411E+00  9.55249411E+00 -1.91049882E+01
  0.00000000E+00  9.55249411E+00  9.55249411E+00 -1.91049882E+01  0.00000000E+00
  9.55249411E+00  9.55249411E+00 -1.91049882E+01  0.00000000E+00  9.55249411E+00
  9.55249411E+00 -1.91049882E+01  0.00000000E+00  9.55249411E+00  9.55249411E+00
 -1.91049882E+01  0.00000000E+00  9.55249411E+00  9.55249411E+00 -1.91049882E+01
  0.00000000E+00  9.55249411E+00  9.55249411E+00 -1.91049882E+01  0.00000000E+00
  9.55249411E+00  9.55249411E+00 -1.91049882E+01  0.00000000E+00  9.55249411E+00
  9.55249411E+00 -1.91049882E+01  0.00000000E+00  9.55249411E+00  9.55249411E+00
 -1.91049882E+01  0.00000000E+00  9.55249411E+00  9.55249411E+00 -1.91049882E+01
  0.00000000E+00  9.55249411E+00  9.55249411E+00 -1.91049882E+01  0.00000000E+00
  9.55249411E+00  9.55249411E+00 -1.91049882E+01  0.00000000E+00  9.55249411E+00
  9.55249411E+00 -1.91049882E+01  0.00000000E+00  9.55249411E+00  9.55249411E+00
 -1.91049882E+01  0.00000000E+00  9.55249411E+00  9.55249411E+00 -1.91049882E+01
  0.00000000E+00  9.55249411E+00  9.55249411E+00 -1.91049882E+01  0.00000000E+00
  9.55249411E+00  9.55249411E+00 -1.91049882E+01  0.00000000E+00  9.55249411E+00
  9.55249411E+00 -1.91049882E+01  0.00000000E+00  9.55249411E+00  9.55249411E+00
 -1.91049882E+01  0.00000000E+00  9.55249411E+00  9.55249411E+00 -1.91049882E+01
  0.00000000E+00  9.55249411E+00  9.55249411E+00 -1.91049882E+01  0.00000000E+00
  9.55249411E+00  9.55249411E+00 -1.91049882E+01  0.00000000E+00  9.55249411E+00
  9.55249411E+00 -1.91049882E+01  0.00000000E+00  9.55249411E+00  9.55249411E+00
 -1.91049882E+01  0.00000000E+00  9.55249411E+00  9.55249411E+00 -1.91049882E+01
  0.00000000E+00  9.55249411E+00  9.55249411E+00 -1.91049882E+01  0.00000000E+00
  9.55249411E+00  9.55249411E+00 -1.91049882E+01  0.00000000E+00  9.55249411E+00
  9.55249411E+00 -1.91049882E+01  0.00000000E+00  9.55249411E+00  9.55249411E+00
 -1.91049882E+01  0.00000000E+00  9.55249411E+00  9.55249411E+00 -1.91049882E+01
  0.00000000E+00  9.55249411E+00  9.55249411E+00 -1.91049882E+01  0.00000000E+00
  9.55249411E+00  9.55249411E+00 -1.91049882E+01  0.00000000E+00  9.55249411E+00
  9.55249411E+00 -1.91049882E+01  0.00000000E+00  9.55249411E+00  9.55249411E+00
 -1.91049882E+01  0.00000000E+00  9.55249411E+00  9.55249411E+00 -1.91049882E+01
  0.00000000E+00  9.55249411E+00  9.55249411E+00 -1.91049882E+01  0.00000000E+00
  9.55249411E+00  9.55249411E+00 -1.91049882E+01  0.00000000E+00  9.55249411E+00
  9.55249411E+00 -1.91049882E+01  0.00000000E+00  9.55249411E+00  9.55249411E+00
 -1.91049882E+01  0.00000000E+00  9.55249411E+00  9.55249411E+00 -1.91049882E+01
  0.00000000E+00  9.55249411E+00  9.55249411E+00 -1.91049882E+01  0.00000000E+00
  9.55249411E+00  9.55249411E+00 -1.91049882E+01  0.00000000E+00  9.55249411E+00
  9.55249411E+00 -1.91049882E+01  0.00000000E+00  9.55249411E+00  9.55249411E+00
 -1.91049882E+01  0.00000000E+00  9.55249411E+00  9.55249411E+00 -1.91049882E+01
  0.00000000E+00  9.55249411E+00  9.55249411E+00 -1.91049882E+01  0.00000000E+00
  9.55249411E+00  9.55249411E+00 -1.91049882E+01  0.00000000E+00  9.55249411E+00
  9.55249411E+00 -1.91049882E+01  0.00000000E+00  9.55249411E+00  9.55249411E+00
 -1.91049882E+01  0.00000000E+00  9.55249411E+00  9.55249411E+00 -1.91049882E+01
  0.00000000E+00  9.55249411E+00  9.55249411E+00 -1.91049882E+01  0.00000000E+00
  9.55249411E+00  9.55249411E+00 -1.91049882E+01  0.00000000E+00  9.55249411E+00
  9.55249411E+00 -1.91049882E+01  0.00000000E+00  9.55249411E+00  9.55249411E+00
 -1.91049882E+01  0.00000000E+00  9.55249411E+00  9.55249411E+00 -1.91049882E+01
  0.00000000E+00  9.55249411E+00  9.55249411E+00 -1.91049882E+01  0.00000000E+00
  9.55249411E+00  9.55249411E+00 -1.91049882E+01  0.00000000E+00  9.55249411E+00
  9.55249411E+00 -1.91049882E+01  0.00000000E+00  9.55249411E+00  9.55249411E+00
 -1.91049882E+01  0.00000000E+00  9.55249411E+00  9.55249411E+00 -1.91049882E+01
  0.00000000E+00  9.55249411E+00  9.55249411E+00 -1.91049882E+01  0.00000000E+00
  9.55249411E+00  9.55249411E+00 -1.91049882E+01  0.00000000E+00  9.55249411E+00
  9.55249411E+00 -1.91049882E+01  0.00000000E+00  9.55249411E+00  9.55249411E+00
 -1.91049882E+01  0.00000000E+00  9.55249411E+00  9.55249411E+00 -1.91049882E+01
  0.00000000E+00  9.55249411E+00  9.55249411E+00 -1.91049882E+01  0.00000000E+00
  9.55249411E+00  9.55249411E+00 -1.91049882E+01  0.00000000E+00  9.55249411E+00
  9.55249411E+00 -1.91049882E+01  0.00000000E+00  9.55249411E+00  9.55249411E+00
 -1.91049882E+01  0.00000000E+00  9.55249411E+00  9.55249411E+00 -1.91049882E+01
  0.00000000E+00  9.55249411E+00  9.55249411E+00 -1.91049882E+01  0.00000000E+00
  9.55249411E+00  9.55249411E+00 -1.91049882E+01  0.00000000E+00  9.55249411E+00
  9.55249411E+00 -1.91049882E+01  0.00000000E+00  9.55249411E+00  9.55249411E+00
 -1.91049882E+01  0.00000000E+00  9.55249411E+00  9.55249411E+00 -1.91049882E+01
  0.00000000E+00  9.55249411E+00  9.55249411E+00 -1.91049882E+01  0.00000000E+00
  9.55249411E+00  9.55249411E+00 -1.91049882E+01  0.00000000E+00  9.55249411E+00
  9.55249411E+00 -1.91049882E+01  0.00000000E+00  9.55249411E+00  9.55249411E+00
 -1.91049882E+01  0.00000000E+00  9.55249411E+00  9.55249411E+00 -1.91049882E+01
  0.00000000E+00  9.55249411E+00  9.55249411E+00 -1.91049882E+01  0.00000000E+00
  9.55249411E+00  9.55249411E+00 -1.91049882E+01  0.00000000E+00  9.55249411E+00
  9.55249411E+00 -1.91049882E+01  0.00000000E+00  9.55249411E+00  9.55249411E+00
 -1.91049882E+01  0.00000000E+00  9.55249411E+00  9.55249411E+00 -1.91049882E+01
  0.00000000E+00  9.55249411E+00  9.55249411E+00 -1.91049882E+01  0.00000000E+00
  9.55249411E+00  9.55249411E+00 -1.91049882E+01  0.00000000E+00  9.55249411E+00
  9.55249411E+00 -1.91049882E+01  0.00000000E+00  9.55249411E+00  9.55249411E+00
 -1.91049882E+01  0.00000000E+00  9.55249411E+00  9.55249411E+00 -1.91049882E+01
  0.00000000E+00  9.55249411E+00  9.55249411E+00 -1.91049882E+01  0.00000000E+00
  9.55249411E+00  9.55249411E+00 -1.91049882E+01  0.00000000E+00  9.55249411E+00
  9.55249411E+00 -1.91049882E+01  0.00000000E+00  9.55249411E+00  9.55249411E+00
 -1.91049882E+01  0.00000000E+00  9.55249411E+00  9.55249411E+00 -1.91049882E+01
  0.00000000E+00  9.55249411E+00  9.55249411E+00 -1.91049882E+01  0.00000000E+00
  9.55249411E+00  9.55249411E+00 -1.91049882E+01  0.00000000E+00  9.55249411E+00
  9.55249411E+00 -1.91049882E+01  0.00000000E+00  9.55249411E+00  9.55249411E+00
 -1.91049882E+01  0.00000000E+00  9.55249411E+00  9.55249411E+00 -1.91049882E+01
  0.00000000E+00  9.55249411E+00  9.55249411E+00 -1.91049882E+01  0.00000000E+00
  9.55249411E+00  9.55249411E+00 -1.91049882E+01  0.00000000E+00  9.55249411E+00
  9.55249411E+00 -1.91049882E+01  0.00000000E+00  9.55249411E+00  9.55249411E+00
 -1.91049882E+01  0.00000000E+00  9.55249411E+00  9.55249411E+00 -1.91049882E+01
  0.00000000E+00  9.55249411E+00  9.55249411E+00 -1.91049882E+01  0.00000000E+00
  9.55249411E+00  9.55249411E+00 -1.91049882E+01  0.00000000E+00  9.55249411E+00
  9.55249411E+00 -1.91049882E+01  0.00000000E+00  9.55249411E+00  9.55249411E+00
 -1.91049882E+01  0.00000000E+00  9.55249411E+00  9.55249411E+00 -1.91049882E+01
  0.00000000E+00  9.55249411E+00  9.55249411E+00 -1.91049882E+01  0.00000000E+00
  9.55249411E+00  9.55249411E+00 -1.91049882E+01  0.00000000E+00  9.55249411E+00
  9.55249411E+00 -1.91049882E+01  0.00000000E+00  9.55249411E+00  9.55249411E+00
 -1.91049882E+01  0.00000000E+00  9.55249411E+00  9.55249411E+00 -1.91049882E+01
  0.00000000E+00  9.55249411E+00  9.55249411E+00 -1.91049882E+01  0.00000000E+00
  9.55249411E+00  9.55249411E+00 -1.91049882E+01  0.00000000E+00  9.55249411E+00
  9.55249411E+00 -1.91049882E+01  0.00000000E+00  9.55249411E+00  9.55249411E+00
[truncated: 7,515,104 more chars]
