# Supplementary material for: Mg2+ Catalyzes Nonenzymatic RNA Primer Extension through a Concerted Outer-Sphere Mechanism
Source: J Am Chem Soc. 2026 Jun 8;148(23):24379–94. doi: 10.1021/jacs.6c06167 (PMC13281521; doi:10.1021/jacs.6c06167)
Supplement: Supplementary file 1 [file ja6c06167_si_001.zip › Wang Nisler NonEnzPrimerExt eSI/classical_md/coordinates/sim6_start.rst7]

TITLE : Created by VMD with 47792 atoms                                         
 47792
  60.8782196  20.1113853   4.7727814  61.5404968  20.8000832   4.8659668
  61.2166862  21.8847389   3.9228592  60.6771736  22.7271004   4.3558273
  60.5791168  21.5497246   3.1047134  62.4527435  22.5666924   3.3782654
  62.1007004  23.3354263   2.6903534  63.2650986  23.1892662   4.4443016
  64.6213303  22.9916458   4.1988678  65.2566833  23.8751793   4.2604942
  65.2524261  22.0045891   5.0631714  64.6780243  21.2214241   6.0417213
  63.6227112  21.0315475   6.1707993  65.4546738  20.4430656   6.7151146
  66.6930847  20.8348961   6.2080231  67.9674301  20.4466248   6.6886177
  68.2333221  19.6317940   7.6012459  69.0261002  21.2525826   6.2777061
  69.9274063  21.1459045   6.7208405  68.9177094  22.1437569   5.2631836
  69.9689789  22.7804604   4.8259850  70.8958359  22.5265656   5.1367607
  69.8731613  23.4461403   4.0724678  67.7189484  22.4555054   4.6693764
  66.6484985  21.8531799   5.2851906  63.4561119  21.7000732   2.5936356
  63.5688057  20.7932510   3.1878281  64.7328415  22.4778214   2.8191795
  65.5490646  21.7839088   2.6182556  64.7040100  23.5904922   1.9876747
  63.9628639  23.5286331   1.3806534  63.1238480  21.4562607   1.2498131
  63.8420563  20.3061752   0.3932571  63.1651573  20.2425194  -0.9463520
  63.8104439  19.1042137   1.2182922  65.4026031  20.5525322   0.2711620
  65.7445068  21.3927002  -0.7092896  65.3601685  22.3950500  -0.5203800
  65.4329224  21.0682259  -1.7021255  67.3139038  21.4245644  -0.7734184
  67.6545715  22.2088470  -1.4494019  67.8287125  21.8273392   0.4904938
  69.1040421  21.2318344   0.7421818  69.8566589  21.9952049   0.9394836
  69.0032654  20.3818130   1.9520874  67.8808823  19.7610054   2.4161224
  66.9803238  19.7720032   1.8200798  68.0623093  19.0155296   3.4429092
  69.3846741  19.1817322   3.7107582  70.2480469  18.4979630   4.6477814
  69.8588257  17.6455879   5.4466362  71.5657578  18.8637390   4.5601501
  72.2350922  18.2894287   5.0523453  72.0786362  19.7710686   3.6744118
  73.3657684  19.9888382   3.7435646  73.9582825  19.3133736   4.2048264
  73.6920166  20.5938873   3.0035706  71.3538208  20.3218193   2.7203102
  70.0110931  20.0660820   2.8232498  68.0074921  20.1064758  -1.1363144
  67.4967270  19.2978287  -0.6135349  69.4648895  20.3773689  -0.4749641
  70.0353088  19.4596748  -0.3316116  70.3059998  21.1753845  -1.2315636
  70.6613541  20.6274109  -1.9351578  68.2158203  19.9490700  -2.5586185
  68.6115570  18.5799065  -3.2956867  68.4933929  18.7426758  -4.7751350
  68.0077438  17.4034081  -2.6188374  70.1340179  18.6738205  -2.8448410
  70.9211578  17.5012932  -2.6533718  70.9982300  16.9562645  -3.5941772
  70.4155121  16.8320274  -1.9573116  72.2988281  17.7342224  -2.2209740
  72.7951050  18.2625465  -3.0350285  72.3125153  18.4112015  -0.9605503
  73.1860352  17.7226486  -0.0734901  73.8126678  18.4014168   0.5050392
  72.3827896  16.9890060   0.9077530  71.0171814  16.8355904   0.9920044
  70.3139801  17.2311363   0.2740402  70.6211166  16.4149132   2.1739655
  71.8178940  16.0073700   2.8105659  72.0823212  15.2274666   3.9186134
  71.1384354  14.8114624   4.7743950  71.3946838  14.3259811   5.6221809
  70.1654663  14.9655952   4.5515060  73.2921448  14.7954178   4.2224503
  74.2710037  15.2422981   3.4521255  75.2503357  15.0486031   3.8641624
  74.2378082  15.9400978   2.3241730  72.8910522  16.3082085   2.0420761
  73.0902710  16.4158516  -1.8941212  72.4316559  15.6190109  -1.5486298
  74.0478668  16.8429832  -0.8370628  74.4255524  15.9869118  -0.2779694
  75.1498871  17.6070404  -1.3221912  75.5210190  17.1554832  -2.0837498
  73.7150803  15.9611816  -3.0914288  74.0448761  14.4680786  -3.2880516
  75.0394135  14.4359474  -4.4191246  72.7329941  13.7687111  -3.4695663
  74.8149261  13.7524223  -2.0751171  76.2275925  13.9833603  -1.7917976
  76.3106995  15.0699463  -1.8147030  76.8091125  13.6266365  -2.6419048
  76.8144531  13.3157310  -0.5520134  77.8963776  13.4342995  -0.6109352
  76.0748138  13.9383545   0.5716972  75.9012451  12.9000282   1.5429153
  76.4388885  13.2240334   2.4340096  74.4403839  12.5594177   1.7973900
  73.3752899  13.0946236   1.0665054  73.6438141  13.6629524   0.1882668
  72.1070023  12.8959427   1.4357071  71.2555313  13.2622261   0.8814125
  71.8419571  12.1224518   2.6494827  70.7020798  11.9372978   3.1154099
  72.9076538  11.6680489   3.3530121  72.7298050  10.9744759   4.0653534
  74.2100067  11.7998390   2.9901505  75.0812225  11.1092644   3.5343208
  76.4889069  11.8624573  -0.4699459  75.4665375  11.6779861  -0.7998295
  76.6747971  11.7124901   1.0400200  76.2991943  10.7294846   1.3241348
  78.0236435  11.7669334   1.4790192  78.5140533  11.2444725   0.8401604
  77.4470825  11.1309471  -1.1889858  76.9745407   9.6678810  -1.7467709
  78.0799255   9.2567329  -2.6275063  75.6359558   9.8578873  -2.3916550
  76.8756256   8.7523727  -0.4741287  77.9879074   8.1682472   0.1740932
  78.5331726   9.0655327   0.4667912  78.5303497   7.5369415  -0.5296936
  77.7128906   7.3393936   1.4266739  78.5954742   6.8111000   1.7872696
  77.0612488   8.1949577   2.3429337  76.1617813   7.3070030   2.9744110
  76.2137756   7.3228035   4.0630569  74.8408203   7.8898430   2.7242126
  74.3730774   8.5639839   1.6460495  74.9164429   8.9600677   0.8009033
  73.1347351   8.9074249   1.7429199  72.6623077   8.2354546   2.8744469
  71.3788986   8.1365471   3.5420609  70.3161087   8.6803398   3.2853851
  71.4285965   7.4002342   4.6836395  70.5149994   7.2685509   5.0936394
  72.5372925   6.7799568   5.1365051  72.3194275   6.2158432   6.3050690
  71.3343277   6.1946945   6.5269661  72.9646606   5.5500488   6.7056694
  73.7093964   6.8716431   4.5697517  73.7265625   7.6295357   3.4783783
  76.7840881   6.1306992   1.1207657  75.9596252   6.5587540   0.5505733
  76.3187408   5.8799438   2.5247307  75.4008331   5.2921104   2.5279961
  77.3237000   5.4054604   3.4173126  78.0137634   5.0674934   2.8418350
  77.4099731   4.9596558   0.5269547  76.5679169   3.7379417   0.0895329
  75.5504303   4.2728958  -0.7702808  77.4638824   2.6629066  -0.4398441
  75.6271896   3.0791054   1.2604637  76.0354385   2.1040802   2.2708473
  76.5355072   1.3105392   1.7155685  76.7331848   2.5440102   2.9833832
  74.7772675   1.6103669   3.0314560  75.1372375   1.0072023   3.8649483
  74.0058136   2.5990982   3.6139374  72.6721954   2.1818161   3.7225571
  72.4038239   2.1542130   4.7786407  71.8487244   3.2348557   3.0846405
  72.2295380   4.0589828   1.9917221  73.0773468   3.8441086   1.3581200
  71.3378296   4.9420242   1.6379662  70.3535538   4.7573013   2.6294289
  69.0891190   5.3983955   2.7933998  68.6142273   6.3457832   2.1870499
  68.4905014   5.1344490   3.9387703  67.6327057   5.6373444   4.1159630
  68.8931122   4.1701508   4.8001595  68.0579224   4.0368958   5.7714157
  68.4802704   3.4349442   6.4637794  67.0873032   4.2624664   5.6067314
  69.9880142   3.4472351   4.6854095  70.6617126   3.7723083   3.5251312
  73.8653412   0.8054314   2.1372108  73.5818405   1.3207550   1.2195168
  72.6142578   0.7849999   3.0718803  71.6456146   0.7136460   2.5771599
  72.7515488  -0.3031463   4.0676270  72.1243973  -0.0836143   4.7605171
  74.2446365  -0.5428085   2.0690231  73.8552399  -0.9060058   2.8678131
  66.6695404  -2.5068054  -0.2705479  65.7329483  -2.3296051  -0.1565704
  65.1172638  -3.1009178   0.8315277  65.8843765  -3.3202400   1.5741882
  64.6889572  -4.0657082   0.5598106  63.9201393  -2.4838142   1.5150642
  63.5741653  -3.0418167   2.3851357  64.0864029  -1.1557274   1.9688721
  63.0498657  -0.2413444   1.4957161  62.7372894   0.3667756   2.3445816
  63.5422745   0.7286378   0.4659634  64.7867279   0.9044152  -0.0420609
  65.6527328   0.2958756   0.1726837  64.8870468   1.8830681  -0.8591328
  63.6678314   2.5561790  -0.7489243  63.2140656   3.7936211  -1.3438129
  63.7793884   4.5258026  -2.1654739  61.9245987   4.1318703  -0.8848438
  61.5425720   4.9981689  -1.2365322  61.1634140   3.2429657  -0.1890259
  59.8661728   3.5518456  -0.1586475  59.5186462   4.3348160  -0.6937180
  59.2586517   3.0422478   0.4669132  61.5506821   2.1123962   0.3276234
  62.8011665   1.7928925   0.0249481  62.7662354  -2.3599892   0.4925957
  63.1901627  -2.0630608  -0.4666710  61.9765816  -1.2143898   1.0207176
  61.2430420  -0.7688789   0.3487511  61.2523270  -1.5251464   2.2670174
  61.1791725  -2.4765625   2.3721771  62.1029129  -3.5893974   0.3527832
  61.2538376  -3.8793335  -0.9396229  60.6992569  -5.2673664  -0.8903217
  62.0082321  -3.5586815  -2.1862373  60.0293045  -2.7701683  -0.8610935
  58.8762360  -2.8700485  -0.0015278  59.0734253  -2.7729721   1.0660858
  58.1616058  -3.6829758  -0.1301785  57.9075470  -1.6552010  -0.3682785
  57.0567513  -1.6461182   0.3130188  58.6370392  -0.4353637  -0.2864590
  58.1193733   0.3760529  -1.3841419  57.7560349   1.3059845  -0.9467468
  59.2658272   0.7691117  -2.3286381  60.4555740   0.1812249  -2.2892113
  60.5503845  -0.7936248  -1.8341579  61.5852547   0.6342431  -2.9438686
  62.5661774   0.1875992  -2.8752365  61.5048790   1.9071350  -3.7043438
  62.4664536   2.4445877  -4.3212605  60.2966957   2.4618340  -3.7336617
  60.1478462   3.2995682  -4.2778378  59.1450996   1.9394493  -3.0868702
  58.0557632   2.4824905  -3.2980766  57.3400116  -1.7799149  -1.8156376
  58.1312828  -1.9515991  -2.5453644  56.9239960  -0.3461723  -2.0248852
  56.8838120  -0.2362442  -3.1085949  55.6616211  -0.0490913  -1.3642178
  55.2160301  -0.8770103  -1.1703072  56.3005219  -2.7844734  -1.9552326
  55.8882904  -3.2649612  -3.4434929  54.6574783  -4.1208420  -3.3220463
  57.0550537  -3.8544579  -4.1098289  55.5717735  -1.9801331  -4.3818569
  54.3574448  -1.1695213  -4.2921505  54.1322403  -1.0277710  -3.2351284
  53.5727234  -1.8312874  -4.6587315  54.3400879   0.1674576  -5.0891323
  53.3263397   0.5435029  -4.9513149  55.3768539   0.9952355  -4.7874851
  55.7070084   1.8661995  -5.9201202  55.6075211   2.9223251  -5.6694870
  57.1049652   1.6042442  -6.2723732  57.8056412   0.4715348  -6.0956326
  57.3891907  -0.4270172  -5.6648293  59.0266953   0.5869904  -6.4364948
  59.1377487   1.8585701  -7.0108871  60.1810226   2.5662193  -7.6516075
  61.3846359   2.1442795  -7.7406063  62.1655731   2.7422371  -7.9701614
  61.6866455   1.3094521  -7.2590008  60.0235214   3.8152466  -8.0900173
  58.7625809   4.2894936  -7.9613514  58.6477890   5.2787361  -8.3792362
  57.6827393   3.7483978  -7.4404163  57.9675064   2.5134506  -6.9217606
  54.5229950  -0.0532836  -6.6256714  55.2960129  -0.8077011  -6.7719269
  54.8111992   1.3552742  -7.0560799  55.3757515   1.3101616  -7.9873981
  53.6773949   2.1132545  -7.3381290  53.8235168   2.7802048  -8.0129795
  53.2933617  -0.5236778  -7.1875324  53.2195282  -1.3177986  -8.6174679
  51.9183884  -1.9949837  -8.7703648  54.4439697  -2.1416702  -8.7395725
  53.3852844  -0.2971763  -9.7955875  52.4391556   0.7418061 -10.0101357
  52.1260071   1.1824722  -9.0636368  51.5242310   0.3593178 -10.4625893
  53.1027908   1.8153801 -10.8748150  52.3257065   2.5358849 -11.1299934
  54.1519623   2.5242882 -10.2857380  55.1932373   2.7354736 -11.1571770
  55.5394058   3.7687454 -11.1822472  56.4346619   1.8980522 -10.8583336
  56.6300316   0.7453728 -10.1893368  55.8331070   0.1415291  -9.7810783
  57.8734665   0.3184471 -10.0295620  58.5930405   1.3229294 -10.6931267
  59.9928436   1.5920792 -10.8376732  60.9720688   1.0134392 -10.3492718
  60.3260956   2.6316376 -11.6538887  61.3026695   2.8428612 -11.8015060
  59.3656311   3.4182129 -12.2659855  59.6076965   4.3318253 -13.1032276
  60.5595398   4.5661850 -13.3464851  58.8486328   4.5571747 -13.7302361
  58.0488243   3.2012787 -12.0842972  57.7231750   2.1810875 -11.3130913
  53.7067604   1.2078285 -12.1804447  54.2166367   0.2558136 -12.0328274
  54.7268333   2.3349686 -12.5290890  55.6022034   2.0420265 -13.1087532
  54.1478539   3.3735924 -13.2048836  53.1960526   3.2633667 -13.2642708
  52.7919693   1.0400200 -13.2188950  53.0762329   0.0152054 -14.3983612
  51.8619690  -0.1283188 -15.3018532  53.5216904  -1.2765770 -13.8204384
  54.2408028   0.6069336 -15.2863760  54.0406265   1.6733894 -16.1373596
  53.6061401   2.4787292 -15.5451193  53.3353844   1.4523087 -16.9385223
  55.3427582   2.1498680 -16.7156219  55.3023567   3.1199341 -17.2110519
  56.3432770   2.3252411 -15.7234650  57.6152496   1.9445610 -16.2266045
  58.3150101   2.7606316 -16.4067802  58.2036285   1.0295753 -15.2314711
  57.6494217   0.0466690 -14.5041103  56.5964355  -0.1927490 -14.5215340
  58.4255905  -0.5227851 -13.6583042  59.6418266   0.0211640 -13.9002724
  60.9278030  -0.2563286 -13.4010658  61.2986412  -1.0553169 -12.5816345
  61.8509407   0.5476952 -13.9901981  62.7929077   0.2286034 -13.8142242
  61.6389084   1.4696236 -14.9721584  62.7217751   1.8026352 -15.6260052
  63.5809708   1.3174706 -15.4103880  62.5168915   2.3377533 -16.4577446
  60.4532013   1.8426819 -15.3958635  59.4993134   1.0361214 -14.8875999
  55.8403702   1.1464767 -17.8185654  55.6014824   0.1074257 -17.5918350
  57.3493576   1.3941040 -17.6837807  57.9088135   0.4787331 -17.8766594
  57.7033691   2.3921013 -18.6352100  57.7310867   1.9621544 -19.4931049
  55.2751846   1.3580055 -19.1049194  55.2596664   2.2995377 -19.2916985
  72.1911316   0.8158570 -11.8783398  72.3773956   0.2142563 -12.6028976
  71.2286682  -0.4915580 -13.0441265  70.5957031  -0.7039947 -12.1825466
  71.5120850  -1.4663658 -13.4410267  70.3116150   0.3606568 -13.9915829
  70.9329681   0.5618019 -14.8642540  69.2221985  -0.4139709 -14.3542690
  68.1286469   0.4750176 -14.4332790  67.8787994   0.6115189 -15.4854393
  67.0246429  -0.1498031 -13.6830654  67.2255478  -1.0852814 -12.6559620
  68.2421494  -1.2683296 -12.3406525  66.1612244  -1.6540756 -12.0564651
  66.3289490  -2.3987694 -11.2924652  64.8465576  -1.1836128 -12.4330654
  63.8811150  -1.5241776 -11.6717243  62.9911499  -1.1665192 -11.9881992
  64.0303879  -1.9175148 -10.7535133  64.5946274  -0.3805694 -13.4310589
  65.6988525   0.1579781 -14.0430717  65.3734512   0.9964104 -14.8758678
  69.8758240   1.6662064 -13.2421017  69.8388519   1.3780365 -12.1915359
  68.5003128   1.7843208 -13.7676506  67.9001160   1.8832741 -12.8631706
  68.2642212   2.7715149 -14.7298279  68.3335342   3.6187248 -14.2836990
  70.6307297   2.8302841 -13.4883766  70.3506165   4.2214584 -12.7188473
  71.4622345   5.2127419 -13.0430775  70.1476822   3.8933868 -11.2537251
  68.9966965   4.8237915 -13.1863213  68.8876572   5.7779350 -14.1974735
  69.3188705   5.3672638 -15.1104374  69.3912277   6.7269974 -14.0136242
  67.4485168   6.1080437 -14.5129604  67.3952408   6.6915512 -15.4320831
  66.5957947   5.0186844 -14.8346481  65.2678299   5.3000336 -14.3158207
  64.6181107   5.1099358 -15.1701164  64.8945541   4.4640274 -13.1375866
  65.7975998   3.7048836 -12.4366016  66.8464890   3.9431801 -12.5338707
  65.3845367   2.7743530 -11.5461693  66.1358643   2.1735649 -11.0552902
  64.0096741   2.5039253 -11.4796753  63.6251907   1.4404984 -10.8637085
  62.6776276   1.1509514 -10.6677608  64.3392410   0.9631730 -10.3323040
  63.0974503   3.1653709 -12.1227818  63.5203362   4.1546936 -12.9269104
  62.6246109   4.8505058 -13.4934464  66.7015762   7.0829659 -13.5931358
  66.8010559   6.7396851 -12.5633965  65.2008667   6.8462906 -14.0277863
  64.4437943   7.0266609 -13.2646275  64.7661819   7.4772530 -15.2559223
  63.8137741   7.5838013 -15.1996803  67.0745544   8.4178085 -13.7534904
  66.9569473   9.4296150 -12.5615005  67.3247299  10.7909241 -13.0695210
  67.6619797   8.8842926 -11.3919659  65.3799286   9.4163933 -12.2323227
  64.4283371  10.2593651 -12.8994770  64.5333328  10.2080421 -13.9831963
  64.6570969  11.2344017 -12.4692593  62.9253654  10.0516243 -12.5355949
  62.3999863  10.6737328 -13.2602062  62.5303345   8.7246323 -12.7505379
  61.7525749   8.2998238 -11.6590309  60.8965721   7.8948212 -12.1987782
  62.3619461   7.2168808 -10.7545395  63.7636719   7.0446053 -10.5359497
  64.4075775   7.8067017 -10.9494781  64.2216339   5.9744072  -9.8099556
  65.2705460   5.7885437  -9.6320972  63.3215332   4.9874802  -9.2908382
  63.4338341   3.9508591  -8.6709881  62.0081177   5.2804489  -9.5333405
  61.3814392   4.6000328  -9.1278439  61.4803925   6.3350906 -10.1949940
  60.2421646   6.4181862 -10.4474545  62.5018425  10.3540192 -11.0876122
  63.2097702   9.9810371 -10.3474636  61.1612015   9.5754471 -10.9933395
  60.7671356   9.4522896  -9.9845562  60.1242218  10.1898613 -11.8689384
  59.4983292   9.4989662 -12.0981236  62.1924820  11.7262077 -10.8025723
  62.0419731  12.3692627  -9.3501167  61.7472839  13.8339882  -9.4727230
  63.2807388  12.0695190  -8.5320816  60.8083038  11.7093048  -8.6666985
  59.5544128  12.4100342  -8.6955547  59.2350883  12.7209320  -9.6902828
  59.7310410  13.3837852  -8.2387028  58.4361572  11.5438347  -8.0763588
  57.4482727  11.9522972  -8.2892876  58.6579247  10.1768570  -8.4556656
  58.3810616   9.2729263  -7.3641701  57.5854568   8.6098938  -7.7040329
  59.6190262   8.6223793  -6.9131336  60.8467255   8.6572151  -7.4692421
  61.0913391   9.5212975  -8.0691872  61.6943474   7.6325607  -7.2606487
  60.9629211   6.8387108  -6.3722420  61.1809349   5.6078949  -5.6785316
  62.2579956   4.8942337  -5.7246246  62.2027588   4.0749207  -5.1365986
  62.9621887   4.9194679  -6.4482117  60.1475677   5.0167770  -4.9922199
  59.0330467   5.6905098  -5.0294094  58.2425766   5.2284241  -4.4566650
  58.6683540   6.8162155  -5.5888329  59.7045746   7.3793793  -6.2065487
  58.6174698  11.5455551  -6.5431900  59.6787415  11.4587021  -6.3102360
  57.8520699  10.2479935  -6.2565613  58.1047211   9.8108940  -5.2905369
  56.4511299  10.3184891  -6.4108963  56.1325760  11.2003288  -6.6170082
  58.0947342  12.7382927  -6.0150166  58.4787140  13.1051979  -4.5139256
  57.7002220  14.2810783  -4.1458511  59.9860611  13.2130432  -4.4514828
  58.0456085  12.0067291  -3.3588963  56.6445503  11.8148346  -3.0249996
  55.9837112  11.8833275  -3.8891220  56.4452820  12.6217690  -2.3198395
  56.5014114  10.4738350  -2.2632504  55.4842911  10.2954369  -1.9143486
  56.8892975   9.3803444  -3.0363312  57.4914322   8.4205246  -2.1049900
  57.0680847   7.4214439  -2.2084789  58.9356117   8.1517258  -2.2990704
  59.6479340   8.8992500  -3.2583256  59.1667480   9.7764549  -3.6649895
  60.9747314   8.5537796  -3.4921131  61.6201553   9.0906944  -4.1714916
  61.4939957   7.4744453  -2.7417831  62.7387085   7.0829735  -2.9434891
  62.9369888   6.1390991  -2.6436958  63.1262207   7.3915520  -3.8236656
  60.7538757   6.6571236  -1.9629192  59.4896774   7.0230331  -1.7122574
  58.8342972   6.3489952  -0.9158306  57.4161072  10.5140419  -0.9864025
  58.4322052  10.7363625  -1.3122787  57.2159615   9.0124931  -0.6997585
  57.8651657   8.6099014   0.0777740  55.9348450   8.8323479  -0.1012192
  55.9249878   7.9221573   0.2038212  56.9570045  11.4185104  -0.0305538
  57.8512497  11.7143936   1.3167877  56.9204178  12.4563866   2.2008743
  59.1398087  12.3512726   0.9546890  58.2154846  10.3102608   2.0219078
  57.1627884   9.6588287   2.8091583  56.2578125   9.6116905   2.2034340
  56.8699951  10.2116241   3.7017860  57.5427475   8.2414474   3.3237877
  56.6891785   7.7475777   3.7881241  57.9448013   7.2919044   2.2779922
  58.9202843   6.4452820   2.8007050  58.6902199   5.3823433   2.7276497
  60.1778641   6.7171822   2.0556068  60.4265785   7.9411163   1.4114838
  59.6899414   8.7208061   1.2855949  61.6929970   8.1481094   0.9293861
  61.9566879   9.0954132   0.4827633  62.6476822   7.1012535   1.0077553
  63.8052597   7.2939377   0.5588169  64.5131989   6.6452637   0.8721046
  63.9312210   8.0332451  -0.1176872  62.4217224   5.8993645   1.6077728
  61.2138748   5.7595444   2.2402000  60.9815674   4.7450142   2.9172096
  58.6397896   8.2977486   4.3318291  59.4197006   8.9813423   3.9963531
  59.0751839   6.8099251   4.3269386  60.1133347   6.7638206   4.6558990
  58.1984673   6.0195312   5.1391869  58.5055923   5.1106453   5.1737289
  58.1325760   8.7783852   5.5881844  59.2355042   9.4533691   6.5729752
  58.5746384   9.7926369   7.8406067  59.8878784  10.5037193   5.7999077
  60.4170151   8.3705101   6.9049988  60.0117607   7.2336044   7.7474251
  59.1780090   6.7078896   7.2820282  59.7872391   7.5808296   8.7559433
  61.1347771   6.2380409   7.8973312  60.7987976   5.4222374   8.5373955
  61.6000786   5.7732544   6.6414871  62.9530945   5.5140381   6.6828308
  63.0803528   4.4335709   6.6156960  63.6534843   6.1039810   5.5423431
  63.2205505   7.3072166   4.9879723  62.2773132   7.7731743   5.2320900
  63.9826889   7.9191856   4.0572128  63.5724068   8.8279343   3.6422043
  65.2117996   7.2478561   3.7000084  66.1159058   7.7691841   2.8170052
  66.9325943   7.2343941   2.5579224  65.7969437   8.5578537   2.2726173
  65.6633987   6.1790047   4.2888031  64.8797531   5.5415688   5.1652260
  65.2604370   4.5252914   5.6702042  62.3742828   6.9082336   8.4926224
  62.3921013   7.9249420   8.1000862  63.5551300   6.1167755   7.9631920
  64.4847183   6.6503410   7.7650108  63.7748909   4.9868507   8.7226982
  64.6579742   4.9696083   9.0988083  62.1935730   7.0759239   9.9307327
  63.1584244   7.9785156  10.7535477  62.6136398   7.8184586  12.1390495
  63.2133026   9.3099289  10.1179581  64.6120300   7.3629837  10.7294502
  64.9058914   6.1457481  11.4299660  64.2379608   5.3138351  11.2066193
  64.8874817   6.5297546  12.4499168  66.3167419   5.5656815  11.2165604
  66.5109329   4.6535797  11.7808990  66.4751282   5.3568649   9.7866020
  67.8019867   5.5113602   9.4339752  68.2500153   4.5742874   9.1034203
  67.9682007   6.5783005   8.3722763  67.0309448   7.5974998   8.1459351
  66.3758011   7.9134064   8.9442940  67.0944519   8.2966080   6.9309387
  66.4861603   9.1755257   6.7763901  68.2329178   8.0380859   6.1014290
  68.2893753   8.5956306   4.9411392  69.0773926   8.4264374   4.3324623
  67.4476166   9.0641098   4.6376839  69.1991959   7.2171135   6.4361763
  69.1353836   6.4607849   7.5775871  70.1038513   5.7585297   7.8302612
  67.4831238   6.5885010  11.4992065  67.1928253   7.5704041  11.1254349
  68.5501556   6.0705299  10.5981789  69.2828598   6.8348045  10.3390999
  69.3951645   4.9986305  11.1318512  70.0674973   5.2233772  11.7792015
  67.7867050   6.6838837  12.8641968  68.4922638   7.9830399  13.3707314
  68.5793915   7.8414230  14.8212090  67.7650528   9.1354942  12.7740517
  69.9659195   7.9559708  12.6901627  71.0927124   7.6200294  13.5301132
  70.9049988   6.7048798  14.0916939  71.1120529   8.4690666  14.2133865
  72.3650284   7.4946098  12.6299629  73.0621948   6.7574615  13.0283012
  72.1130676   6.9335747  11.2892532  72.8665009   7.7068024  10.3314438
  73.4861450   7.1425667   9.6344566  72.0025558   8.5980110   9.5611534
  70.7390671   9.0699196   9.8052063  70.1959076   9.1079979  10.7378998
  70.2180710   9.7837067   8.8308830  71.2359619   9.7480125   7.8820915
  71.4525223  10.2645073   6.5524483  70.5163574  10.8496017   5.8154182
  70.6461105  10.9529152   4.8191223  69.5251846  10.8328171   6.0088196
  72.6513367  10.1839905   5.9331169  73.6407013   9.5027657   6.5284081
  74.5817184   9.3642082   6.0168571  73.5117569   8.9431419   7.7355347
  72.3346710   9.1204872   8.3472595  73.0049591   8.8235664  12.3382874
  72.2991791   9.6313171  12.1446114  73.8711548   8.4936867  11.1595879
  74.1056213   9.4221153  10.6388702  75.0083160   7.7443085  11.5125389
  74.6969147   7.2324677  12.2626419  73.8777161   9.1923637  13.3962669
  74.1038971  10.6974869  13.9178619  75.0883255  10.6886330  14.9951401
  72.8306046  11.3835754  14.1459999  74.7770691  11.3253670  12.6004257
  76.1637726  11.0035591  12.4000092  76.2082520   9.9165230  12.4670372
  76.7193604  11.4489288  13.2252731  76.7510071  11.3627281  11.0301323
  77.7967834  11.0595207  11.0801926  76.0608978  10.7672119   9.8778839
  76.2110291  11.6733322   8.7847939  76.5822830  11.1325607   7.9142494
  74.8574905  12.2252388   8.3971024  73.7670135  12.1316414   9.2466888
  73.9899826  11.6461334  10.1852837  72.5623550  12.6979256   8.9921227
  71.7454605  12.6698341   9.6980247  72.2677383  13.2217789   7.6578712
  71.1813354  13.5708237   7.2377472  73.3518372  13.3371315   6.9270134
  73.2296371  13.9474792   6.1316109  74.6383057  12.8753166   7.2635231
  75.6161346  13.0662689   6.4737549  76.8315277  12.8540573  10.7290802
  75.8651123  13.3287163  10.8988686  77.1528473  12.7694626   9.2032204
  77.0041809  13.7273598   8.7047844  78.4670410  12.3985825   9.0411682
  79.0459900  12.8831482   9.6341324  77.9304657  13.5259209  11.3354988
  77.8636169  15.0498123  11.7000771  79.1263428  15.3531456  12.4529419
  76.5813293  15.3677711  12.3837280  77.8828430  15.9278984  10.3662300
  79.0734253  16.1021194   9.5358467  79.5309753  15.1803665   9.1765099
  79.8038330  16.7013168  10.0795097  78.6593170  16.8491364   8.2710915
  79.5493011  16.8306046   7.6420326  77.6183777  16.0590744   7.5979156
  76.8552856  17.0222969   6.8144722  77.1451569  16.9020844   5.7706184
  75.4102325  16.8943443   7.0680466  74.9147797  16.2326164   8.1589508
  75.6364899  15.9053688   8.8927460  73.5726013  16.1582069   8.3794403
  73.1533432  15.7184639   9.2723312  72.7678452  16.7757187   7.3768883
  71.4877472  16.8254738   7.7404518  70.7566833  17.0042267   7.0668793
  71.1908035  16.2852592   8.5405159  73.2124481  17.3561554   6.2537689
  74.5195618  17.4040031   6.0607605  74.8927002  18.0037651   5.0697250
  77.9400940  18.1759720   8.5661163  77.1022491  17.9770622   9.2343826
  77.3407135  18.4453392   7.2186356  76.5522079  19.1960754   7.2712440
  78.3361969  19.0001717   6.3941765  78.5091095  19.8566055   6.7919655
  78.8732300  19.0987701   9.1259727  78.5367661  20.2180977  10.2184296
  79.8047256  20.8885803  10.4831390  77.8282776  19.5102234  11.2902527
  77.6153412  21.1267433   9.3601685  78.2484818  22.1037903   8.5968208
  78.8957520  21.4895821   7.9708252  78.8401413  22.8001137   9.1910973
  77.2953110  22.8577652   7.6519661  77.7822571  23.4595909   6.8846321
  76.4756012  21.8984032   6.9536705  75.2089996  22.3861465   6.8156624
  74.9806519  22.4693069   5.7530937  74.1337128  21.5272942   7.3668938
  74.3280182  20.5980759   8.3318672  75.3396835  20.5175514   8.7012634
  73.2901611  19.8334084   8.7783279  73.5382004  19.1741447   9.5970078
  71.9788742  20.1618423   8.3096352  70.9376755  19.7147789   8.9041138
  70.0314178  19.9792671   8.5451469  71.0495605  19.2828369   9.8102074
  71.7855606  21.0133705   7.3227463  72.8427734  21.6521263   6.7778397
  72.5677261  22.3926544   5.8885422  76.3048172  23.6906281   8.4222450
  75.9649048  23.0314255   9.2210045  75.1628799  23.7314911   7.5017014
  74.2553177  23.7878799   8.1027489  75.1883621  24.7577133   6.4969597
  76.0884705  25.0885811   6.4529114  76.7386398  24.9839058   8.8102989
  77.3266754  24.8300171   9.5533600  69.5204544  -2.5217018   0.2633476
  70.4610519  -3.6189423   0.5420647  68.4440308  -2.8536377  -0.6499748
  71.5563812  -1.0403633  -0.8885212  72.3635101  -2.0470467  -1.1760025
  72.1533203  -2.9865189  -0.8705368  73.3346634  -1.8826103  -1.3994656
  72.0748596   0.1523743  -0.9155483  70.0936356   0.2675324   0.0059929
  69.1492004   0.6302415   0.3840008  70.4032669  -1.0593910  -0.2504692
  71.1216583   1.0364151  -0.4521236  71.1647720   2.1155434  -0.4582939
  68.8622208  -2.0855827   1.6655693  67.6052933   0.3892594   4.1107407
  67.5298004   0.6983567   5.1532707  66.6661301  -0.8631477   3.9732780
  66.4872208  -1.0196151   2.9095078  65.5054779  -0.7702979   4.6535454
  65.0014267  -0.1082916   4.1747131  67.5074692  -1.9650878   4.4615860
  67.2071304  -2.8299980   3.8701248  67.3067932  -2.0613365   5.8637733
  66.3623657  -1.8947333   5.9073410  68.9708710  -1.5111006   4.1038857
  69.5894241  -1.6612929   4.9887314  69.5437622  -2.2856293   2.8932991
  69.4755325  -3.3514519   3.1111526  70.6013260  -2.0236740   2.8611259
  68.9229660  -0.1547698   3.8279648  65.5131607   4.1131287   1.6037254
  65.5341568   5.0571747   0.8116989  66.5020294   3.1201935   1.9424782
  67.7625504   2.8889923   1.3991814  68.2725449   2.0134048   2.2216911
  69.3130646   1.7246133   2.2393379  67.3853760   1.4990579   3.0682030
  66.2468109   2.2451668   2.9432297  65.1038666   2.0554428   3.6315269
  64.1950150   2.9532356   3.3241348  63.0546532   2.9837799   3.9452667
  62.9813385   2.4212608   4.7809105  62.2610512   3.5447464   3.6702881
  64.3616638   3.9417686   2.3601379  63.6023064   4.5901375   2.2081604
  73.4528046   1.2486763  -2.2275295  56.3030739   1.5474548 -25.9964256
  93.5201645 -26.1399384  15.5324821  50.2352829  -8.1433735   5.4717140
  39.3026772   0.6857987  12.2586212  78.7124786   7.0965462   9.6110458
  55.6362228  13.3101540   3.5431061  96.7433319 -32.5613785 -15.0851688
  34.9176064 -36.6377373 -23.5502205  74.4620514  13.4897194 -16.4689598
  90.8032227  10.7069473  18.2387352  57.1824265  -3.8796272 -11.5496998
  72.8461761  15.4840660  13.5913391  55.5607834  22.1021156 -26.2682610
  80.7980652  20.2776260  -7.0372581  76.2464752 -36.3001785   7.0004730
  60.4049301  17.4331818  -4.8795090  69.6757202   9.1290054  -0.8518028
  32.0648651  19.3701363  -5.3501530  60.5867729  36.9755440  29.8759880
  33.1521072  11.3052444   6.9012070  51.9279823 -35.4165230   6.6443825
  50.5093307  17.0837517   2.3392258  42.3521423   8.5649185   5.0203247
  44.0650177  -0.2240294  31.0203285  96.7937393 -12.7848244 -20.7856750
  92.4981079  20.2405167 -30.0331898  66.4887085   2.9874268  -6.0832081
  42.6309967  11.9189682 -20.1595993  95.4366455  33.7338829  13.6849022
  59.1613426  32.3733635  20.6348572  66.7575836  17.2130737   3.6513062
  43.4026108  24.0003319 -16.5917130  61.4747238 -21.3345985 -20.8769150
  32.9001961 -29.7107105  33.3200569  38.9785881  25.7669830   0.1532135
  47.4715805  -2.0299377 -17.5599346  44.9796104  12.4421654  18.8338203
  61.8116684 -21.5234985  11.6444893  74.9841232  31.8997002  22.1094704
  77.2306366 -28.4478493 -24.5183773  58.7558670  -4.8428917  -4.5505390
  66.8162918   3.9463692  25.5788727  79.0779114 -27.1562214 -23.8325367
  73.0103455 -33.1956177   8.2531891  43.8885689 -25.4584656 -12.4926434
  98.9437256 -19.0558872  29.0097694  98.7754364 -29.9431343   7.1896858
  38.3556709  15.2976379   0.6651287 100.2983246 -33.0001068 -30.0047245
  74.0184021  36.6145210   9.8047523  46.0554352 -22.5974865  11.9060478
  46.2241821  -0.3512572  25.5978851  82.8457031   6.8682365   8.1159096
  63.9923973  26.9515953 -27.5606174  43.3787498  30.8861580  -2.8120193
  53.9467125  22.5700531 -21.5354118  65.8631287   5.3060760  -6.2297802
  77.1728821  35.2370186  23.7160988  36.4384003   0.8984185  34.5024910
  60.4428406 -16.2206459 -21.6499481  35.6049271  13.5084915   4.3570175
  55.1763000   6.2066078  16.0488968  59.6723671  37.0955086  25.4318237
  65.0251007 -18.4297905 -19.9123669  89.4081573  -2.2203407 -20.8710880
  51.8712387   3.9501991 -20.0328007  34.7450905  15.8746147  34.0195045
  53.5354156 -12.3204651 -18.9493008  42.0067558  21.8113403 -22.3266716
  45.7410278  17.8035431 -21.7541714  74.0483780   9.6025848  26.0796585
  95.1562195  19.5863152  32.4383583  33.7482834 -22.1701298  -8.6714077
  71.3764114  24.6365967  29.7210846  60.8494453 -26.2193985 -11.5205212
  44.2129784  -0.2454185 -19.9461594  85.7140656  30.9233284  13.1145897
  31.9704609   8.5259056  10.6868973  89.1028748  30.7834663 -15.5405111
  56.6282578 -10.5936604   4.7898521  96.1754608 -22.6010437 -28.7290955
  61.2312622 -22.2948475  13.8383904  40.0343933  15.5610313  17.1517601
  60.6800766  -4.2817078 -22.1179504  43.6854019 -36.7971649  14.9203224
  33.6770325   0.3830834  -5.4540501  45.7023659  -4.7100601  -0.1388893
  92.2210236  23.2890778  -1.7578506  54.9804306  19.3835220 -29.4443913
  42.4427261 -33.6888199 -30.0804329  39.1848984  -3.3248749  16.9251747
 103.6191254  22.9697418  -7.4736958  87.9377747 -29.1229858  26.3038025
 101.5649414  36.2777596 -19.6898251  36.5407066  21.9458809  -0.5859966
  45.7557259  17.9632149 -15.2488165  42.8225861  24.3771896  12.2311440
  49.1060562   8.8367615   0.9414711  63.7246017 -14.8566704 -31.1846027
  60.7600403  28.9814873  25.9044495  52.4216003  20.3709831   7.7031593
  80.4741516  35.9348869   6.5231400  89.0426483  -9.8179970 -13.1363640
  45.7110023  -4.9216385  32.0659256  62.6923523  36.5618477  31.0623474
  51.8639870  15.4664230   1.1634026  34.1293755  -1.6705170 -27.2775726
  98.1294174  -1.9758873 -21.0390892  98.4684830  -2.8302193 -20.7719002
  97.1806946  -2.0523224 -20.9375820  98.0644073  -2.0751419 -20.9997711
  92.2935181   2.4079399  17.5949364  92.1279297   2.4324608  18.5373878
  92.0141296   3.2676697  17.2802200  92.2460632   2.5022392  17.6618805
  42.0752831 -21.3592510  -4.3245296  42.0248795 -20.4804344  -4.7005043
  41.7163315 -21.9310226  -5.0031013  42.0316277 -21.3264999  -4.4369812
  78.7519684  31.8655663  -9.6297493  78.4710312  31.4024544  -8.8405514
  79.0873413  31.1775780 -10.2045670  78.7577667  31.7428093  -9.6068878
  85.2969742   9.4198418 -30.2748737  84.4008179   9.0849724 -30.3062286
  85.7583008   8.9339027 -30.9584427  85.2506027   9.3323097 -30.3511124
  87.0329742 -29.2654266  18.7456741  86.3676910 -28.5793095  18.6919098
  87.0772247 -29.6260376  17.8601074  86.9667511 -29.2307091  18.6455040
  69.9254608   0.8761941   6.2594452  70.6078644   0.5976220   6.8701477
  70.3470230   1.5427781   5.7170486  70.0431900   0.9175797   6.2667313
  57.9489670  22.7797203  14.5079117  57.8233719  21.8404846  14.3726578
  57.2254486  23.0383568  15.0787621  57.8584137  22.7071495  14.5543671
  33.9681435  12.6200333  10.5926857  34.5270844  12.1510544  11.2122536
  34.4378281  13.4351273  10.4159126  34.0778389  12.6569405  10.6399002
  58.5278702 -17.9491577 -13.0569973  58.5231476 -18.8248158 -12.6704369
  58.7767792 -18.0918312 -13.9701939  58.5539093 -18.0577545 -13.1131611
  49.7345505 -36.4785004  11.3050690  50.0322876 -36.8498611  10.4746056
  49.5168991 -35.5699425  11.0968208  49.7430954 -36.4212112  11.1943016
  62.9208603  -4.5512505  18.9750252  63.7899513  -4.2060280  19.1793289
  63.0912628  -5.3849125  18.5366211  63.0317116  -4.6033325  18.9500580
 100.9461288  -6.6065731   3.8412476 101.1136475  -7.2194233   4.5571938
 101.2879181  -7.0476322   3.0634995 101.0004425  -6.7189598   3.8346558
  89.4703827 -12.9834499   3.7891388  88.5574646 -12.7965412   4.0079498
  89.8099518 -13.4474163   4.5544281  89.4092407 -13.0129967   3.8940849
  41.9536285 -28.9854469  26.9576683  41.4001961 -28.4291992  26.4094543
  42.6000900 -28.3863869  27.3310852  41.9635468 -28.8622513  26.9390297
  96.4924393  22.4739571  -0.8318863  95.9201660  22.5836143  -0.0724716
  96.0768661  22.9913979  -1.5216694  96.3870926  22.5408363  -0.8244686
 102.3530045  -3.7067032  33.7557106 102.9608688  -3.0086594  33.9995613
 101.5221176  -3.2574539  33.6006966 102.3292160  -3.5843544  33.7651863
  97.7588501   6.6009254  -0.2483959  98.3687820   6.1655922   0.3471603
  97.6293259   5.9733467  -0.9594574  97.8100815   6.4875832  -0.2607136
  45.4134140   6.4331703   7.0517044  46.0466156   6.6409760   6.3646011
  45.7543297   6.8706512   7.8318443  45.5172958   6.5019875   7.0616264
  54.1427002  -8.7732162  26.0767822  54.6924744  -8.8428802  25.2963257
  53.9165154  -7.8445511  26.1283264  54.1772079  -8.6816139  25.9990578
  93.6058655  25.8403549 -21.8323250  92.9670258  26.3667564 -21.3516922
  93.9967499  26.4503708 -22.4578781  93.5794220  25.9615440 -21.8477783
  58.3309784 -29.2527561  -1.6971951  58.5532761 -29.9877701  -2.2686691
  57.3746948 -29.2617416  -1.6564388  58.2527008 -29.3320999  -1.7537899
  79.9102402   3.5388832  -0.3649063  79.0524902   3.2574272  -0.0466576
  80.3723755   2.7237930  -0.5605736  79.8680496   3.4219475  -0.3518448
  94.5794678 -23.0364361 -25.8780346  95.0684891 -22.7401924 -26.6457119
  95.1270828 -22.7861023 -25.1339397  94.6900177 -22.9781532 -25.8805523
  63.3569946 -27.2130737  26.3012772  62.6320267 -26.6653404  26.0002251
  63.2142868 -28.0565491  25.8718414  63.2644653 -27.2446136  26.2233772
  92.3828278  -4.8178825 -18.6565590  91.6466217  -4.3374367 -18.2778587
  92.3750763  -5.6622581 -18.2057762  92.3034821  -4.8566933 -18.5681057
  56.6710930  34.7336159 -18.7429237  56.8953018  35.6299171 -18.9931469
  56.3166580  34.8137169 -17.8573761  56.6572037  34.8377342 -18.6751709
 103.7784576  28.3736992  15.4857178 103.2830505  28.4573402  16.3004684
 103.4898911  29.1146126  14.9528046 103.6948547  28.4616280  15.5157776
  32.7428703   6.8560486 -27.9493313  32.4643402   7.7711983 -27.9153805
  32.7134857   6.6310883 -28.8792610  32.7100334   6.9296417 -28.0448856
  71.7520370 -20.0785503  16.9120483  72.1645355 -19.2447701  17.1376534
  71.0535583 -19.8427563  16.3015137  71.7215424 -19.9644814  16.8709984
  92.0378723 -15.1946659 -20.4603901  91.6476440 -14.7803173 -19.6907997
  91.2941132 -15.5635872 -20.9367905  91.9169388 -15.1898174 -20.4291229
  61.1599503 -29.3662815  -8.5744762  60.3549118 -28.8687305  -8.4309921
  61.0601578 -29.7354527  -9.4519634  61.0634537 -29.3525887  -8.6527500
  68.6587601 -33.8943596  -8.6360340  68.7797394 -34.8319206  -8.7862530
  69.4130249 -33.6374855  -8.1056118  68.7520981 -33.9669495  -8.5954857
  69.8014755 -33.7352638  -3.8606339  69.5052414 -34.4705086  -3.3240833
  69.0582657 -33.1321373  -3.8717957  69.6906281 -33.7493553  -3.8046074
  71.6698914 -34.3133163  21.1326790  72.5001984 -33.8425255  21.0607033
  71.5056458 -34.3666611  22.0741730  71.7409286 -34.2688065  21.2254066
  43.8484001 -28.1229839  -4.6262054  44.3527298 -27.3107796  -4.5791683
  43.3894806 -28.1688576  -3.7874432  43.8532410 -28.0412560  -4.5317440
  70.7720871   7.7047195  32.3824387  70.7905579   7.1247063  31.6212082
  69.8551636   7.9680672  32.4607124  70.6762772   7.6709518  32.3096123
  92.8427658  -4.2570610  29.0105705  92.9715729  -5.1985035  28.8951340
  92.6826019  -3.9270554  28.1264496  92.8394165  -4.3222694  28.9039803
  97.1986084 -28.5830116 -10.6002007  96.6346207 -28.2343826  -9.9098244
  96.8347549 -28.2254086 -11.4101086  97.0996552 -28.5076981 -10.6129532
  96.9311752   1.9244080  -2.7456627  96.0394058   1.5826797  -2.8105659
  97.4725723   1.2648239  -3.1793289  96.8938065   1.8176270  -2.7988319
  43.3242264 -18.3990078  12.9233017  43.5086365 -18.8636627  12.1070213
  42.6026917 -18.8876553  13.3193245  43.2669487 -18.5006638  12.8784904
  48.6699371  18.6497116  26.2156525  49.3126907  18.8282661  25.5292091
  47.8445129  18.5307159  25.7458115  48.6504593  18.6560555  26.0923500
  33.2665825 -16.3829269 -20.7896481  34.0207253 -16.1709747 -20.2395821
  32.5107994 -16.2728806 -20.2126675  33.2664108 -16.3485947 -20.6694679
  89.6684418 -34.3831215  15.8038101  90.4992523 -34.8487625  15.8994751
  89.6361389 -33.7935905  16.5572433  89.7535934 -34.3698997  15.8943634
  34.2139053   6.4422302   9.8003540  33.5445824   7.1042137   9.9736252
  33.8813705   5.9573898   9.0449867  34.1070671   6.4611244   9.7382736
  94.6339264 -23.8788986  12.2512245  94.6805725 -23.2135582  12.9377861
  93.7283936 -23.8421097  11.9431686  94.5423355 -23.8040218  12.2915878
  62.4134026  37.3880577   7.4988060  61.7384338  37.9772911   7.8356285
  63.1412354  37.9650307   7.2673111  62.4190369  37.5124245   7.5100403
  95.8156586 -30.9320774 -11.5103722  96.4344940 -30.3905983 -11.0203896
  95.0067902 -30.4203949 -11.5221443  95.7953949 -30.8197613 -11.4593773
  33.2002106  -1.4627913  23.9351311  33.1971436  -2.4048042  24.1049385
  33.8443413  -1.1107749  24.5494690  33.2685738  -1.5257109  24.0187492
 103.0514297 -18.0419369  28.3524666 103.8132782 -18.4737415  27.9659843
 103.4194565 -17.4437752  29.0028458 103.1719208 -18.0241947  28.3806076
  38.1809044 -10.8876343   6.1969681  37.5570946 -11.6003361   6.3353729
  38.7986488 -10.9654655   6.9239922  38.1802559 -10.9719429   6.2892570
  85.1508026  -7.2498951 -20.6519585  85.3783722  -7.4999008 -19.7564392
  85.0116730  -6.3038635 -20.6084824  85.1602402  -7.1756687 -20.5518188
  44.3450966  12.4827156   4.7053947  45.2796860  12.5287323   4.9070320
  43.9146729  12.8410835   5.4816284  44.3988571  12.5258408   4.8096771
  32.4791374 -21.7396774 -20.6170158  32.9034653 -20.9454288 -20.9416046
  31.9033089 -21.4342251 -19.9160557  32.4629822 -21.6223965 -20.5768814
  87.2750244 -31.3056068  10.8164406  86.8067017 -30.9462318  11.5699348
  88.1747284 -30.9971523  10.9242554  87.3210297 -31.2343864  10.9082947
  38.5406837  35.3419762  34.7942009  38.0293350  35.1816063  34.0010872
  39.4481163  35.3755684  34.4914284  38.5829239  35.3284569  34.6773338
  89.7286987 -14.7463207   5.8762550  88.8448792 -14.9449463   6.1855011
  90.2079468 -14.4951782   6.6658630  89.6855469 -14.7407169   5.9934311
  70.7137222 -35.6867332 -30.2459488  70.2675629 -36.0492935 -31.0112743
  70.2832794 -34.8453712 -30.0940495  70.6202393 -35.6356735 -30.3113747
  50.7435150 -23.8505001  25.1060181  51.5140152 -24.2611122  25.4983978
  51.0945740 -23.1198807  24.5969353  50.8631210 -23.8163795  25.0935745
  73.7910919   7.6819839  19.0874977  73.5847626   8.5327644  19.4745789
  73.0819397   7.1084061  19.3779030  73.6934662   7.7115479  19.1597443
  51.1093369  22.1245041 -13.6670437  50.5566864  22.7762871 -14.0983143
  51.9276772  22.1382217 -14.1633987  51.1376686  22.1954803 -13.7659683
  79.6372375 -25.6460152 -10.2038078  78.7578125 -25.8275394 -10.5353127
  80.1753387 -26.3579865 -10.5498543  79.6008301 -25.7412910 -10.2760639
  41.3759499  -9.6183929   6.0729027  42.3171272  -9.5380898   6.2277107
  41.2598038 -10.5169506   5.7641487  41.4639282  -9.7056465   6.0564880
  73.5785599  35.3959770 -17.9531593  73.4545670  35.9922142 -17.2146797
  73.6283112  34.5274086 -17.5539742  73.5706482  35.3669395 -17.8318405
 100.6972198   3.6572266   6.7410049  99.8388748   3.6487160   7.1645737
 101.2090988   4.2860680   7.2496948 100.6602783   3.7233810   6.8404274
  65.4735565  -4.5041504   8.2617188  65.5897293  -3.6640091   8.7054405
  65.9227982  -5.1357803   8.8233681  65.5338593  -4.4819145   8.3689270
  61.8478546 -30.6291885  34.6342888  61.6816788 -31.3544693  34.0321388
  62.7425461 -30.7737732  34.9422722  61.9255371 -30.7219582  34.6029243
  55.4193268 -20.1632938   0.6979771  56.1741486 -20.6814346   0.4186821
  55.7311630 -19.2584362   0.6829090  55.5330811 -20.1220474   0.6665859
  61.7116318  25.5869904  21.5211372  61.3577690  26.4504128  21.3078117
  60.9422073  25.0206184  21.5798111  61.5918427  25.6186638  21.5046463
  36.5666389  -6.3016396  14.8471107  35.7066193  -6.5854168  15.1570587
  37.1853714  -6.8755474  15.2987785  36.5409088  -6.3931026  14.9283257
  68.1978455  -9.3053474 -18.3522682  68.5664520  -8.4630623 -18.6185951
  67.4536285  -9.4375362 -18.9395561  68.1577911  -9.2296162 -18.4433022
  95.7349243  13.2333679   5.6069984  94.8103485  13.4638710   5.5159988
  95.7279358  12.3093681   5.8568153  95.6355743  13.1594124   5.6239357
  74.9528885   3.6555672 -23.3658905  74.6329193   3.6160965 -24.2671719
  75.4318619   2.8355980 -23.2456532  74.9698486   3.5639153 -23.4491806
  94.3432617 -33.2765274  26.5431366  94.7613068 -32.7248688  27.2043076
  93.6231079 -33.7030182  27.0075798  94.3110428 -33.2631721  26.6631775
  61.3137894  15.5419922  18.2662125  61.8266678  16.3287964  18.0814781
  61.9491310  14.9195175  18.6199112  61.4362411  15.5595207  18.2842293
  85.1132507 -27.1140137 -25.0870457  84.5366058 -27.8019447 -25.4193592
  84.5665588 -26.3283844 -25.0748405  84.9934616 -27.1035957 -25.1211796
  77.2035828  34.3511162   5.8511887  76.6520233  34.6021156   5.1102486
  78.0228806  34.8260002   5.7115784  77.2321396  34.4285240   5.7572861
  46.5495186 -36.3042984 -11.4273186  45.9257698 -35.5982361 -11.2581062
  46.9392395 -36.4894981 -10.5728912  46.5245590 -36.2487640 -11.3181572
  93.0142059 -34.9185410  -9.4047680  93.4594650 -35.7609406  -9.4961185
  93.6469421 -34.3610764  -8.9518948  93.1291656 -34.9489326  -9.3662167
  43.6847420  12.6755753   9.0911026  42.8689880  12.4411011   9.5335922
  44.2082062  13.1068382   9.7665558  43.6535721  12.6965637   9.2103233
  55.4863930 -11.5293465 -15.2614489  55.4001007 -11.8004456 -14.3475094
  54.5850105 -11.4354916 -15.5695639  55.3810654 -11.5482521 -15.1968460
  63.2116699  36.7103691  10.5026131  63.1100464  35.7592430  10.4671478
  62.7736664  37.0276756   9.7128716  63.1541290  36.6427803  10.4146156
  44.1673126 -23.3523674   9.4524727  44.8205185 -23.2595444  10.1459694
  44.6805229 -23.5029659   8.6586456  44.2916985 -23.3585320   9.4417725
  91.6145325  11.5393524   5.0837860  91.6109009  11.1750488   4.1986389
  90.6917267  11.5626907   5.3369789  91.5157394  11.5029907   5.0163994
  62.9731445  -2.5839882 -19.8940010  62.1461105  -2.9562721 -19.5879936
  62.7824936  -2.2716675 -20.7785110  62.8646164  -2.5903740 -19.9556999
  33.1541443 -25.1402397  20.0472870  33.1876755 -24.8890419  19.1242409
  33.7620850 -24.5412960  20.4807472  33.2225533 -25.0495796  19.9950790
  44.7256470  19.1475410 -28.5398159  44.2726135  19.5033379 -27.7753468
  44.7223549  19.8636589 -29.1749554  44.6769829  19.2618561 -28.5260277
  51.1809349 -16.7336369  33.9724312  51.5951843 -17.5936985  33.9022560
  51.4884491 -16.3873138  34.8101158  51.2579041 -16.7884235  34.0542793
  47.7642822 -32.4122314 -29.5356712  46.9607544 -31.9851036 -29.2387733
  47.9857559 -33.0217247 -28.8316078  47.7022133 -32.4316788 -29.4289322
  72.9448318 -16.9362926  24.2560577  72.3742676 -17.5565529  24.7099037
  72.4948425 -16.0951290  24.3347969  72.8359985 -16.9127331  24.3128548
  31.9200115  26.2129326  -8.2206326  32.7781487  26.0162964  -8.5963650
  31.5477810  25.3560600  -8.0121880  31.9718323  26.1005859  -8.2384739
  65.0550690 -17.1423645  -5.4387836  64.5965652 -17.6002998  -4.7342892
  64.3954697 -16.5592651  -5.8144760  64.9358368 -17.1290188  -5.4037132
  77.5494080  36.3048058  -8.5638847  77.9028778  35.8108711  -7.8240719
  77.4560623  35.6565666  -9.2619553  77.5771484  36.1830025  -8.5594368
  39.0021706  29.8318825  -7.9358311  38.5310593  29.1595802  -8.4280624
  39.0106850  30.5924187  -8.5169983  38.9528389  29.8412895  -8.0502949
  95.3080444  19.6595078 -24.5957794  95.0545425  18.8920403 -24.0829830
  95.8537292  20.1748848 -24.0017719  95.3392029  19.6326218 -24.4777527
  48.3583984  16.5576172  22.4623795  48.4214630  15.8748627  23.1302834
  48.9725723  16.2837563  21.7811852  48.4306259  16.4556046  22.4609566
 100.1384430 -23.6953011 -20.6777077  99.4318924 -24.3085327 -20.8801270
 100.7106857 -23.7277222 -21.4443321 100.1241226 -23.7641640 -20.7810516
  40.6554832  25.4566460   1.3353615  41.4283600  26.0213318   1.3413124
  40.9202652  24.6830215   1.8329926  40.7661476  25.4343643   1.3890610
  94.2152100  -8.4096184  11.2408867  94.0554276  -7.4663582  11.2721634
  94.7448883  -8.5887032  12.0178146  94.2546539  -8.3281288  11.3270760
  90.8561401   8.9013672 -23.1335640  91.4119720   8.2702827 -23.5907516
  90.2864227   8.3640976 -22.5831261  90.8546600   8.7767754 -23.1236115
  93.5694122  21.6691742 -20.5361938  93.2140274  22.0290642 -19.7235298
  93.2431946  22.2541504 -21.2200241  93.4967194  21.7699318 -20.5224514
  64.0861588 -22.8834610   1.2637672  63.5227280 -22.3697948   0.6850338
  64.7234879 -22.2529068   1.5990982  64.0940399 -22.7614422   1.2378082
  73.2515411  30.8478813  22.4685707  72.9292221  30.9760780  23.3607101
  72.8140488  30.0513344  22.1679993  73.1705093  30.7766075  22.5316620
  45.4450188 -21.5503654  34.1741982  46.1024132 -22.0677872  33.7090797
  45.8926849 -21.2492676  34.9648781  45.5628662 -21.5734272  34.2089195
  33.9932480 -10.3476238  25.8779373  34.3437042 -11.0172997  25.2906265
  33.9778938  -9.5497437  25.3493576  34.0289841 -10.3339500  25.7589378
  68.3840790  16.7890091   8.0129700  68.4890213  17.7286377   8.1623383
  67.6210861  16.5468063   8.5377693  68.3139038  16.8633804   8.0848579
  63.9891014  30.5807152  33.0316200  63.6052361  29.7785683  32.6774368
  63.4990845  30.7452888  33.8372459  63.8959045  30.5127220  33.0797691
  70.7527771 -11.1149158  32.9169197  70.7499619 -11.7682476  32.2173500
  71.0237579 -11.5998554  33.6964302  70.7813721 -11.2363071  32.9254417
  32.6908226  -3.1056519 -24.9489288  32.8401909  -3.9374847 -25.3983421
  33.0718575  -2.4475441 -25.5302544  32.7473869  -3.1241760 -25.0588493
  62.9240723  13.0874977   3.9904480  62.5657921  12.8154488   4.8353424
  62.3889847  12.6271019   3.3439560  62.8288040  13.0093803   4.0116081
  39.9182930  -2.9006386  23.3357658  39.3311691  -3.6501999  23.2374420
  40.1870804  -2.9257812  24.2541161  39.8843498  -2.9832573  23.4232216
  95.3014526  29.3775368  14.0695953  96.0344315  28.7838631  14.2324638
  94.5771637  29.0080376  14.5746880  95.3023834  29.2748222  14.1408272
  66.7427673 -34.1669273  21.8960152  67.6011200 -34.4751701  22.1865768
  66.8938599 -33.8375587  21.0100555  66.8504105 -34.1646767  21.8325233
  51.2609787 -15.6936073  -6.8454514  52.1182938 -15.8898754  -7.2232418
  51.2317047 -14.7378693  -6.8015518  51.3492813 -15.6126194  -6.8810577
  75.7874146 -27.6873531   0.7584877  75.4088516 -26.8082256   0.7508049
  75.0797577 -28.2555313   0.4541206  75.6715775 -27.6542015   0.7252102
  45.3404617  35.5987282  -5.2441101  45.8098869  36.0521049  -4.5438786
  45.4060822  34.6716118  -5.0152283  45.3975182  35.5482063  -5.1450291
  95.6141357 -23.3550644  17.6716690  95.9491882 -23.3235931  18.5677643
  96.1790237 -22.7559948  17.1835670  95.7100983 -23.2878189  17.7151794
  74.8118057  27.3798256 -17.4099026  74.4607086  26.6297150 -17.8898010
  74.9738464  28.0404625 -18.0833549  74.7916412  27.3702812 -17.5329018
  56.6457901  27.2483330   9.6737022  56.4691620  26.4314194   9.2071190
  55.8860550  27.3677483  10.2435913  56.5459366  27.1739388   9.6847153
  68.8761749  -6.0312004  29.7776680  68.5088654  -6.1736946  30.6500168
  69.5303192  -6.7227592  29.6773262  68.9067688  -6.1201401  29.8599968
  40.9736252  29.7181129 -17.5700760  40.9423065  28.9817467 -18.1808243
  41.8917313  29.9888725 -17.5682297  41.0681953  29.6684532 -17.6350098
 102.3118057  23.0860596  10.9083595 102.2655869  23.6700592  10.1513634
 103.2178879  23.1550751  11.2091408 102.4034958  23.1556969  10.8597031
  48.1563492 -33.4631844 -18.8106918  47.2608070 -33.1342621 -18.8884506
  48.0831604 -34.4011459 -18.9870682  48.0530434 -33.5281410 -18.8377876
  91.8030319  21.5533447   7.4573212  91.9294128  22.3405190   7.9870529
  91.5319977  20.8833046   8.0848579  91.7876129  21.5658379   7.5807343
  53.0996017 -34.3618050 -14.8892784  53.5299873 -34.7399597 -14.1224728
  52.1694641 -34.3559685 -14.6633244  53.0463066 -34.4015121 -14.7834110
  87.2885895 -34.6054039  22.2940483  88.2351379 -34.5476608  22.1638451
  87.0409698 -35.4354019  21.8866119  87.3631287 -34.6877556  22.2367134
  51.9606400 -15.9020634 -15.6316872  51.8672523 -16.8464851 -15.5068693
  52.8914795 -15.7756462 -15.8154964  52.0499420 -15.9892979 -15.6379900
  49.2307358  13.2194977 -15.4908476  48.8127441  14.0801620 -15.4632130
  49.9049873  13.3022308 -16.1652088  49.2580643  13.3200989 -15.5598116
  70.0576248 -12.2123756  27.7211189  70.8672333 -12.7201881  27.6674194
  69.6683502 -12.4699078  28.5568047  70.1024475 -12.2939968  27.8045158
  58.2358170  -3.5883560   7.2017097  57.3873444  -3.8763962   6.8650093
  58.6977081  -3.2541962   6.4328041  58.1945953  -3.5834465   7.0838089
  98.7623367   9.8075638  24.8399544  98.3588638   9.6392097  23.9884338
  98.6326447  10.7447205  24.9853706  98.7054825   9.8895493  24.7646599
  34.0670280  -0.7367629  32.8010292  34.5194092  -0.2570761  33.4949150
  33.8408737  -0.0673560  32.1552925  34.0911522  -0.6142157  32.8061638
  43.6783638  24.6384964  31.4775085  43.2567139  25.0894279  32.2090149
  43.0136223  24.0290947  31.1566010  43.5625114  24.6215973  31.5212898
  88.5993652 -13.1217175 -19.5036488  88.2986450 -14.0291538 -19.4550610
  89.5429382 -13.1736069 -19.3513145  88.6679153 -13.2240143 -19.4822273
  37.5955124  24.9470749   1.3943214  36.6594200  25.0814476   1.5423126
  37.7795525  24.0928078   1.7849426  37.5153122  24.8703041   1.4517593
  60.3761177  23.2349777  11.7809639  60.7896423  24.0961418  11.7207947
  59.4714584  23.3839569  11.5059433  60.3237419  23.3427048  11.7452164
  87.6831207 -24.4870949 -16.6052895  88.3524857 -25.1501236 -16.7743359
  87.7228546 -23.9072990 -17.3658829  87.7587433 -24.4959660 -16.7044296
  59.7180252 -18.1847687   6.5358963  58.9631119 -17.6145782   6.3902206
  59.3506355 -19.0684509   6.5546951  59.5983429 -18.2181931   6.5223579
  83.9052429  -9.6954060   6.1169434  83.7083359  -8.7591801   6.0863724
  84.8582764  -9.7372570   6.1957283  83.9858704  -9.6000328   6.1220779
  57.3998184  34.2795982  13.3644257  56.9582214  34.0778084  12.5394974
  58.0118942  33.5548058  13.4919739  57.4179916  34.1807823  13.2900581
  80.0027771 -26.9131927  21.8745575  79.8313980 -27.1213188  20.9561119
  79.8061829 -25.9793854  21.9492493  79.9635468 -26.8358059  21.7845840
  35.0904694 -24.4394970  -0.8520451  34.8945122 -25.1278458  -1.4876595
  35.7859268 -24.8076706  -0.3070488  35.1437378 -24.5521679  -0.8617134
  79.5270691 -16.1951027 -24.3488331  79.5133362 -16.9103661 -24.9847870
  80.3477325 -16.3151951 -23.8710079  79.6131210 -16.2841892 -24.3656940
  70.4906082 -15.7899704  -2.3624001  70.5412674 -15.1647987  -3.0854721
  69.5771179 -16.0758667  -2.3565178  70.3985901 -15.7537956  -2.4388866
 102.0730743 -22.5271301 -10.7323895 102.2271652 -22.6430569 -11.6699581
 102.7808533 -23.0148773 -10.3112278 102.1649857 -22.5915070 -10.7874527
  77.0932159   8.3106384  17.9670105  78.0414886   8.2444229  18.0793571
  76.7301712   7.7924118  18.6852531  77.1556244   8.2483177  18.0555840
  83.7547302 -36.2793312 -26.8660679  84.0295410 -36.5238228 -25.9823685
  82.8576813 -35.9629402 -26.7590046  83.6883698 -36.2716637 -26.7604141
  80.6941223 -30.7558098 -26.0352383  81.1410980 -31.4519615 -26.5167046
  81.2620697 -30.5807743 -25.2848816  80.8023529 -30.8113899 -26.0065670
  93.6225281  37.7989922  25.9095802  92.9352722  37.9119148  26.5662079
  93.6653137  36.8533134  25.7678261  93.5538025  37.7101860  25.9644852
  90.5590057  25.7754173 -19.5361748  91.1363220  26.4698372 -19.8535194
  89.7961121  26.2379913 -19.1893921  90.5392151  25.8987923 -19.5330334
  37.3369179  11.8243713 -13.2429829  37.5125198  11.4313965 -12.3880177
  36.5637970  11.3610840 -13.5652828  37.2731972  11.7330627 -13.1861782
  91.0103149 -10.2438507 -23.6256447  90.3408279 -10.7654610 -23.1829758
  90.5649490  -9.8834724 -24.3924580  90.8914185 -10.2610474 -23.6602058
  99.0413513  16.6655960  -2.9149590  98.4494705  16.1963692  -2.3269672
  98.5318222  16.7944107  -3.7149639  98.9238968  16.6292915  -2.9375668
  82.8428802  -3.3648109 -15.5962648  82.8675079  -3.1203308 -16.5213814
  82.3333893  -2.6704483 -15.1785126  82.7911682  -3.2646942 -15.6503706
  96.8273392  -6.3137951  26.1337738  97.6607819  -6.5070705  25.7045135
  96.3617401  -5.7544670  25.5119972  96.8665695  -6.2747612  26.0216942
  77.4500732 -19.8741512  -2.4024944  77.7813492 -19.4122467  -1.6323318
  77.2346497 -19.1791019  -3.0243740  77.4624329 -19.7507763  -2.3866806
  87.8407669 -26.1204910   5.8584785  88.3374939 -26.7889194   6.3303795
  87.4353943 -26.5923500   5.1309776  87.8505096 -26.2420940   5.8312225
  51.7323685 -34.2602806  30.9644356  51.5698433 -34.1896858  30.0237846
  51.7332039 -33.3551826  31.2759438  51.7151299 -34.1562309  30.8973465
  98.8508987  17.2244949 -25.4092903  99.5543594  17.1074219 -26.0477848
  98.2787323  17.8840446 -25.8015423  98.8648987  17.2823410 -25.5192108
  59.2517090 -17.8181419  18.8849411  58.8848267 -17.5534573  18.0413971
  60.1915970 -17.6592598  18.7977943  59.3128128 -17.7729721  18.7856903
  38.8129387  27.7272301   0.9314003  39.5975304  28.0426216   1.3799210
  38.2005005  28.4615440   0.9752083  38.8312950  27.8391685   0.9839058
  37.2909431  -7.3457699  11.3520317  37.2161942  -7.7942505  10.5097122
  37.4333267  -6.4274426  11.1226234  37.2981529  -7.2956619  11.2377434
  61.9053802  37.6526070 -28.1157417  61.9733429  36.8247414 -27.6400776
  61.3074493  38.1830406 -27.5890980  61.8488617  37.6208763 -28.0088520
  61.5509491   5.4500580  29.8363914  60.9937897   5.3070908  30.6014862
  62.1447983   6.1527863  30.1005058  61.5548553   5.5097542  29.9461441
  92.1671906  -8.8802471  35.0671654  91.5808105  -8.4070206  35.6574516
  92.7041473  -9.4213963  35.6459999  92.1619263  -8.8874893  35.1918449
  39.1189384  23.7916718  -0.5203762  39.8318176  23.1539993  -0.4827118
  38.3240204  23.2686615  -0.4164524  39.1101913  23.6678925  -0.5052700
  69.9252853  -8.6697979  11.6625023  70.8824158  -8.6751728  11.6721230
  69.6880188  -9.3658180  11.0497169  70.0020523  -8.7446041  11.5981750
  35.2199440  26.6883087  32.8638649  34.2629814  26.6853485  32.8427391
  35.4795036  26.7730370  31.9464340  35.1455727  26.6970291  32.7637749
  95.8889313 -15.2277889  -3.4920845  96.5197906 -14.6233654  -3.8831310
  95.0443573 -14.7876377  -3.5880070  95.8661423 -15.1163998  -3.5440102
  88.6102753   9.6011810  10.5665932  87.8543243   9.9774818  11.0173149
  89.3281326  10.2047234  10.7580528  88.6062164   9.7056694  10.6350784
  86.4475708 -29.9176807  13.0828247  85.6947632 -29.3490753  12.9209061
  86.2354126 -30.3691216  13.8997879  86.3446655 -29.9051895  13.1526833
  48.8091431 -10.6691513  20.5700722  49.0543747 -11.4161682  21.1160278
  49.5994873 -10.4694595  20.0683670  48.9195786 -10.7275257  20.5747910
  65.3597717   4.8122406 -23.7917690  66.2012024   5.1176414 -24.1308022
  65.5889664   4.2593117 -23.0447922  65.4739456   4.7858429 -23.7482624
  90.3743896 -34.5910606  -7.1856480  89.7267914 -34.7771873  -6.5057926
  90.1870880 -35.2276039  -7.8755589  90.2853546 -34.6787872  -7.1867256
  62.0058060 -27.3376045  22.1674461  61.3573303 -26.6526890  22.0043449
  61.7625389 -27.6997719  23.0194359  61.9107132 -27.3031807  22.2409172
  82.0507812 -28.4282913 -18.3084526  82.0862427 -29.0674858 -17.5968475
  81.1364288 -28.1460094 -18.3314972  81.9570465 -28.4663563 -18.2350254
  97.6262741  14.9425316  -1.1503620  97.6588516  14.9632645  -0.1939449
  96.9460526  14.3002968  -1.3529797  97.5571976  14.8762589  -1.0699730
  73.4851532  -2.0307961  12.6125336  73.9018097  -1.1893538  12.4265327
  72.6231384  -1.7998809  12.9587021  73.4376602  -1.9164389  12.6296120
  40.9235268 -21.9003563  20.2404594  40.7246284 -22.8366470  20.2452469
  41.4132805 -21.7636795  19.4294739  40.9545441 -21.9856243  20.1544838
  41.5132141 -19.6194038 -27.3245773  41.6601715 -19.5483170 -26.3814049
  42.1977539 -20.2149696 -27.6294231  41.6018829 -19.6753330 -27.2565002
  38.0574913  16.2022362  19.5390854  37.2186394  16.6023521  19.3100166
  38.4105339  15.8920135  18.7052078  38.0056839  16.2118263  19.4257393
  88.4338303  19.8001175  18.2777290  87.8595886  19.0465164  18.1415291
  87.9250946  20.5484238  17.9655228  88.3183441  19.7995567  18.2299042
  48.8807678 -34.1802444  28.6094666  49.7503357 -33.8483772  28.3859901
  48.9210930 -35.1144714  28.4049606  48.9777985 -34.2444801  28.5638313
  96.6261673 -29.6132965 -17.9382629  96.6472092 -29.5261784 -18.8912601
  96.0239487 -28.9280968 -17.6483479  96.5641937 -29.5309372 -18.0089684
  41.6927948   9.8656387   3.3985596  40.9272614  10.4385948   3.4422951
  42.1608696  10.1508026   2.6138268  41.6610718   9.9571533   3.3195381
  32.7036705 -32.6022339  -9.9140434  33.1111870 -31.9302807  -9.3675480
  32.6877708 -33.3834419  -9.3611507  32.7454338 -32.6138878  -9.7967987
  58.4382019   8.1210442  19.5204353  58.2745209   8.2417221  18.5850830
  58.7904434   7.2336884  19.5894012  58.4583130   8.0392761  19.4280434
  85.1762009 -30.3516579   9.5985565  85.1917114 -29.4029732   9.7250938
  85.9986572 -30.6577492   9.9808006  85.2655640 -30.2831230   9.6528130
  41.0910072  18.6479149  34.2877312  40.2214966  18.5961266  34.6845970
  41.6462250  19.0168610  34.9746513  41.0574875  18.6817398  34.4033089
 100.5416183 -16.9747276  27.2886772 101.4531250 -16.9879837  27.5805702
 100.0755844 -17.5058041  27.9344330 100.5891113 -17.0327797  27.3886642
  37.3642807  26.4196358  -1.0889473  36.9330482  25.7930794  -1.6700592
  37.2113266  27.2709923  -1.4988556  37.3019829  26.4436073  -1.1946259
  47.7031136 -19.2092896  30.3642502  47.0274467 -18.6700344  30.7752495
  47.9823570 -19.8106880  31.0545883  47.6608429 -19.2159176  30.4817009
  79.6872101 -36.9148979  -6.8848095  79.9762726 -36.0988922  -6.4763756
  80.3435516 -37.0909233  -7.5589504  79.7880249 -36.8466492  -6.9131413
  58.7439728   6.1885109 -24.9886341  59.6381989   6.5291862 -25.0118122
  58.1902084   6.9692650 -24.9865608  58.7802811   6.3081055 -24.9908829
  46.1327972  27.4432869 -14.1918335  46.7947617  27.8151436 -14.7747192
  46.6365356  26.9980659 -13.5104733  46.2571030  27.4354668 -14.1813374
  73.1878357  -4.5205116  -8.6966362  73.1210480  -5.4373703  -8.9633484
  74.1275558  -4.3678017  -8.5973854  73.2809296  -4.6019974  -8.7144947
  54.9041901 -27.3333168 -25.0385838  55.0575485 -28.2495613 -24.8079128
  55.7700157 -26.9960403 -25.2684174  55.0128746 -27.3950520 -25.0384979
  36.9205627  28.9424095   3.6723785  37.2305069  29.2743416   4.5149841
  36.7069588  29.7282372   3.1693077  36.9308357  29.0616112   3.7085876
  52.1464691   5.3460579 -28.8180084  51.5657883   5.5903969 -29.5386543
  53.0184937   5.6072197 -29.1139793  52.1775360   5.3999710 -28.9264164
  88.9365387 -31.6216984  -8.7040539  88.7043076 -32.0202484  -7.8653221
  89.8936462 -31.6290741  -8.7158871  89.0138474 -31.6649914  -8.6158772
  32.6713486 -36.8496284  21.4508820  32.4336624 -35.9224396  21.4570351
  33.5144958 -36.8837585  21.9027290  32.7359161 -36.7543945  21.4997177
 100.2767563 -36.2718048 -25.9102364  99.3375473 -36.3716660 -25.7548065
 100.3491211 -36.1244469 -26.8532524 100.1843109 -36.2667427 -25.9942341
  34.4700356  26.4399681 -21.9672050  33.5655136  26.2994766 -21.6873207
  34.9872856  26.3315163 -21.1691322  34.4287338  26.4134216 -21.8522568
  68.1894379 -32.4825592  16.8219872  67.8770294 -31.7248859  16.3274498
  68.9723511 -32.1675110  17.2736740  68.2396088 -32.3681717  16.8174133
  56.1810455 -33.4698143 -23.4629555  55.3717957 -32.9586906 -23.4731350
  56.0328293 -34.1397171 -22.7954941  56.0789375 -33.4867516 -23.3928585
  54.4762344 -28.7772045 -14.5762329  54.5510712 -27.9546432 -14.0924721
  54.0374222 -29.3730698 -13.9690933  54.4374161 -28.7530327 -14.4598999
  79.3153381  30.1306267 -14.6428776  78.7829285  29.8129311 -15.3721619
  80.2096329  29.8765297 -14.8706913  79.3539276  30.0696449 -14.7449398
  71.7686386  -5.2745724 -16.3775940  71.9273376  -5.5593204 -17.2775803
  71.3985825  -4.3962364 -16.4660187  71.7461014  -5.2112617 -16.4830055
  45.3527184  23.3474083 -16.6301613  45.8262177  22.8573456 -17.3023796
  46.0363922  23.8063850 -16.1421509  45.4761200  23.3440895 -16.6498108
  73.4916077 -14.7020321   9.0321732  74.4200592 -14.9347229   9.0227470
  73.0338135 -15.5419865   8.9985962  73.5418091 -14.8164196   9.0275803
  50.3571815 -21.2891350  -6.4476089  49.5939331 -20.8467674  -6.0761204
  50.3891907 -20.9892616  -7.3560638  50.2792015 -21.2099686  -6.5048733
  93.0495987   1.5447809   2.1202507  93.5105362   0.7084695   2.0543137
  92.7331848   1.7144852   1.2329483  93.0650101   1.4736940   2.0186043
  34.5977097  29.0900536   9.0596275  33.8896637  28.5049095   8.7903442
  34.7663765  29.6323509   8.2891121  34.5401917  29.0854836   8.9487343
  33.0479202  -9.3227463  10.0011559  32.9570808  -9.6091309   9.0923386
  32.3219337  -8.7131805  10.1338921  32.9608116  -9.2882805   9.9183960
  35.5589752 -20.6108551  -4.8046150  35.5254707 -19.8099060  -4.2815590
  34.7638092 -21.0868168  -4.5650139  35.4706039 -20.5762024  -4.7232780
 101.7343903  35.3879509 -12.0467129 102.5521774  34.9063454 -12.1712456
 101.0491104  34.7582664 -12.2705917 101.7485275  35.2694435 -12.0838699
  36.4524536  29.8033180 -12.3414249  36.2350464  30.4805565 -11.7008629
  37.3485336  30.0063438 -12.6098557  36.5248260  29.8971901 -12.3017406
  54.8213120 -25.5627403  22.0402451  54.6866302 -25.5786819  21.0927010
  54.8982620 -26.4844475  22.2867737  54.8151550 -25.6627235  21.9654961
  93.6293640  24.2997665  11.0017128  94.2380981  23.8459854  11.5846062
  93.9248810  25.2101860  11.0085526  93.7257996  24.3484612  11.0646057
  38.9705963  23.6335793 -18.3196068  38.2798958  24.2887459 -18.2200089
  39.0249901  23.4844933 -19.2635574  38.9027405  23.6875496 -18.4096451
 102.1486893  14.3718452  17.3206787 102.1817474  13.9224052  18.1651535
 101.7411728  15.2160110  17.5144310 102.1087570  14.4139366  17.4313927
  53.5657768   3.1449165  15.1818848  52.6580620   3.3027039  14.9222794
  54.0692406   3.8055534  14.7061501  53.5226669   3.2321968  15.1034584
  91.7365875   4.6027260  16.1654205  92.1584930   5.4618759  16.1746674
  91.5473709   4.4387360  15.2415466  91.7613983   4.6768608  16.0678787
  78.3497314   4.4681892 -24.8764725  79.2660904   4.7388191 -24.8191223
  77.8681183   5.1537056 -24.4134903  78.3960953   4.5701523 -24.8209896
  52.7418747  19.4444885 -24.9808140  52.3779106  19.6530762 -25.8411865
  52.4902344  20.1846275 -24.4284515  52.6762276  19.5456543 -25.0136566
  56.1093521  10.0682030 -11.5543385  55.9469223   9.6613464 -10.7032738
  56.7041168   9.4642067 -11.9989471  56.1554604   9.9603996 -11.5109978
  51.7074661 -32.4795074 -19.7254219  51.4112549 -31.6191540 -20.0225105
  51.1717415 -33.1007500 -20.2186756  51.6187439 -32.4540100 -19.8096962
  53.9735107  -0.0083884  22.3875427  53.9259033   0.7933465  22.9082909
  54.5612106   0.2102929  21.6643486  54.0311050   0.1004296  22.3659554
  79.8631744 -12.7868347 -18.0980225  79.5402374 -12.9345417 -18.9869080
  80.4489746 -13.5250168 -17.9302673  79.8912048 -12.8813038 -18.1749191
  88.5066910  27.0136604 -18.3887539  87.7924652  26.8711128 -19.0098801
  88.3433380  26.3833389 -17.6871529  88.4131012  26.9312401 -18.3801727
  51.0092697 -13.4052105 -16.9429474  51.4069595 -14.2273254 -16.6562538
  51.5401306 -13.1302223 -17.6904755  51.1082916 -13.4635563 -16.9920883
  74.9426422 -24.7100525 -25.1648922  75.5774689 -24.4809208 -25.8436546
  74.9484711 -23.9611073 -24.5688496  75.0109634 -24.6057549 -25.1737099
  96.9568863  32.5460777  17.3517990  97.1119919  32.4341087  18.2896881
  97.7438126  32.1946602  16.9352570  97.0573425  32.4966545  17.4073906
  71.3306656 -26.9557381  13.5471191  72.2852478 -26.9048138  13.4980240
  71.1420822 -27.8936996  13.5771484  71.4123535 -27.0503311  13.5450821
  75.3588867  30.0452080   3.6544304  75.1128693  30.2927284   4.5457458
  75.1987762  29.1023216   3.6148491  75.3155670  29.9710579   3.7452583
  75.0747299  -8.7053413 -27.5909595  74.6209412  -7.8643742 -27.5356102
  75.9624329  -8.4806137 -27.8697357  75.1210022  -8.5916920 -27.6147861
  96.0704117  21.4953117 -19.5859756  96.0623627  20.6566162 -19.1247101
  95.1493530  21.6723785 -19.7771225  95.9713287  21.4247475 -19.5571613
  61.0293961 -34.9208031 -22.3956909  61.6646805 -35.3160591 -21.7986832
  60.5497322 -34.2939034 -21.8542519  61.0459938 -34.8961029 -22.2742920
  72.8517609  27.1732445  18.1359329  72.6798248  28.1030540  18.2847061
  73.7429276  27.0398140  18.4588165  72.9284668  27.2581673  18.1862297
  35.4330482 -16.5065498  21.1425705  35.1403198 -17.2166443  20.5713387
  36.3629150 -16.4040051  20.9399300  35.5009956 -16.5713387  21.0600395
  88.7013092  -9.2264729  32.8790016  88.0667572  -9.6467953  32.2985687
  89.1181488  -9.9520912  33.3437233  88.6780853  -9.3486824  32.8666649
  89.4573059 -15.7322655  29.8014870  88.8754044 -15.6677799  30.5587654
  90.3285141 -15.8547230  30.1786118  89.4881592 -15.7384491  29.9224625
  71.1096039 -17.1017570  11.1216240  71.8075256 -16.4592896  11.2495079
  70.9971085 -17.1474075  10.1721497  71.1720352 -17.0381184  11.0340118
  91.3488922 -14.6623878 -29.6743355  92.0410919 -14.0979366 -29.3301086
  91.5603638 -15.5331516 -29.3377399  91.4452667 -14.6950569 -29.6017380
  56.7124367  11.9853401  16.9882545  57.5413055  11.6133537  16.6868782
  56.4367218  11.4095116  17.7014389  56.7714233  11.8842697  17.0321732
  96.0953598 -25.8840084  29.3382912  96.5200424 -26.5118141  28.7537117
  95.9427643 -26.3742676  30.1461258  96.1243744 -26.0032463  29.3621025
  91.1744843   1.7596742   4.0882950  91.6790009   1.6073419   3.2892456
  90.6856918   0.9475213   4.2214165  91.1761627   1.6568185   4.0172806
  55.7413177   9.4312782 -16.3767395  55.9338722  10.3597565 -16.5074654
  55.3075638   9.1603928 -17.1858807  55.7155991   9.5014038 -16.4769630
  36.6322365 -28.0143509  35.0631752  36.4364853 -27.5040474  35.8490028
  37.5835953 -27.9596272  34.9728737  36.7128143 -27.9541016  35.1373482
  79.8172302 -15.2420425  15.8742371  80.0616455 -16.1120319  16.1898270
  79.0739441 -14.9887810  16.4215965  79.7640381 -15.3078079  15.9662628
  37.5677490 -28.8016548 -17.0057755  38.2049026 -28.1193886 -17.2173939
  37.0894470 -28.4570827 -16.2516289  37.5846901 -28.6921577 -16.9479179
  83.9741592  34.3369789  19.9398193  83.2024231  34.8038826  19.6194267
  84.7135162  34.8786964  19.6638985  83.9707031  34.4445381  19.8762207
  35.9076385  14.2500954  30.1325836  35.5152016  15.0095863  30.5631561
  36.8222504  14.2608643  30.4147224  35.9633255  14.3322372  30.2085838
  64.3801041 -31.6290131  15.7541656  64.4308395 -30.7271271  15.4375153
  64.0651398 -31.5493755  16.6545410  64.3519287 -31.5243397  15.8164139
  37.8444939   6.0878639   0.5917683  38.4408646   5.5828819   1.1445465
  36.9995766   5.6482162   0.6869221  37.8179893   5.9871330   0.6608677
  42.2265358  24.6933441 -23.9151154  41.9831238  23.8790741 -23.4747257
  41.7922783  24.6441345 -24.7667179  42.1542664  24.6012650 -23.9589710
  32.4441071  22.9183388  24.5862465  32.0122643  22.3759155  23.9263077
  32.1165886  23.8024979  24.4212303  32.3631287  22.9547882  24.4982681
  77.1278687 -34.9968529 -23.2430496  77.2427216 -35.2481918 -22.3265991
  76.9885559 -35.8247681 -23.7028084  77.1252594 -35.1119537 -23.1943512
  89.6595154  21.7417641 -20.6152744  90.0435486  22.6102943 -20.7353668
  90.0581665  21.4129562 -19.8095474  89.7429810  21.7993202 -20.5421638
  63.9580994  32.5863533  17.0167999  63.8267899  33.1979790  17.7412949
  64.0998459  31.7399025  17.4406548  63.9592094  32.5613136  17.1392670
  45.8020248 -36.1073723  23.6372795  45.0074005 -36.6170425  23.7955017
  46.4860573 -36.5753708  24.1161346  45.7902336 -36.2116356  23.7052193
  52.9481201  24.0847549  -8.1251011  52.9651871  24.6936188  -8.8634968
  53.1865082  23.2395859  -8.5060120  52.9753609  24.0595589  -8.2444592
  55.8093796  11.6490784  13.2375565  55.6640129  10.9632492  12.5858421
  56.3063202  11.2175674  13.9325981  55.8468704  11.5299225  13.2421761
  93.1118011  23.7980042  24.7745361  92.5041504  23.4391632  24.1278381
  93.9359131  23.3402176  24.6087074  93.1348877  23.7109222  24.6878891
  58.7778511 -24.4867935  13.5898438  59.4092865 -23.7690735  13.5407562
  57.9359512 -24.0555210  13.7363129  58.7554054 -24.3642654  13.6002312
  72.1241302   7.2963142  -4.9330997  72.4330750   7.2276459  -5.8364639
  72.8538055   7.6965256  -4.4601994  72.2348938   7.3316650  -4.9790039
  52.9161186 -25.3987236  -3.7156601  52.8078766 -24.5618668  -4.1675396
  52.0852432 -25.8539200  -3.8523064  52.8159676 -25.3580208  -3.7784271
  85.6128693  14.1259880 -25.0531025  85.4972229  13.2901573 -25.5050411
  84.8277588  14.6276054 -25.2726440  85.5168152  14.0903473 -25.1247101
  44.2450027  23.1219978   5.9598427  44.7260208  23.5356979   6.6765747
  44.8419495  22.4524384   5.6258087  44.3599586  23.0947075   6.0006523
  45.4857559  24.2584381  29.2862511  45.5712471  24.9886742  28.6733246
  44.7278214  24.4854126  29.8249931  45.4140472  24.3605156  29.2783356
  74.3786163   8.0663033 -21.0263824  73.8677826   8.6235275 -20.4392071
  73.9008484   7.2370872 -21.0455551  74.2731934   8.0372925 -20.9658108
  97.5309448 -21.8324986  -5.1142731  96.9274826 -21.7931652  -5.8562489
  97.8079071 -22.7480774  -5.0790787  97.4961319 -21.9259434  -5.1896515
  32.4586334  21.6456680  33.0436134  31.9952374  21.1457558  32.3716049
  33.3629456  21.3362999  32.9913292  32.5056534  21.5593681  32.9663734
  51.9491882 -22.8542519 -12.2030048  52.7971497 -23.1303616 -11.8552094
  51.3826637 -22.7948036 -11.4337616  51.9792023 -22.8773670 -12.0838852
  49.2521286  31.6968040 -19.3151207  49.1932907  32.3319969 -18.6014633
  50.0603333  31.9261436 -19.7738609  49.3320465  31.7889977 -19.2879372
  81.1660156 -26.6175461  11.6869125  81.4479218 -26.6839352  12.5992508
  80.3590240 -26.1040039  11.7223396  81.1100159 -26.5698586  11.7879791
  52.8031960  13.0606651 -20.5273132  52.4999886  12.1594772 -20.4170742
  53.0957260  13.1052856 -21.4376183  52.8020630  12.9693184 -20.6126308
  79.7383270  -2.9041023   6.7584381  79.4359741  -3.7387085   7.1165314
  79.7698135  -3.0466995   5.8124466  79.7094421  -3.0083122   6.6957436
  85.9651947  -6.6989326 -15.2999363  85.0625763  -6.4488831 -15.4974003
  85.8851471  -7.5157757 -14.8073959  85.8603973  -6.7593708 -15.2684717
  96.6679764 -35.7473030  11.2101326  96.3772354 -35.6757431  12.1193008
  96.3996735 -36.6259232  10.9413223  96.6083603 -35.8333740  11.2784195
  52.9474716  17.9583168  17.8169403  52.4593430  17.1563301  18.0034409
  53.5754471  17.7046585  17.1405334  52.9623833  17.8457375  17.7646942
  95.6875153  27.9961891  -7.7133598  94.8728027  28.1860237  -7.2481365
  95.4814301  28.1595802  -8.6337204  95.5786514  28.0338554  -7.7618923
  51.3880806 -28.5703049  -6.7743893  51.2767868 -28.1001549  -5.9480820
  52.2525330 -28.9754372  -6.7049026  51.4683990 -28.5633755  -6.6788597
  46.0050545 -32.8295517  15.7516098  45.4179344 -33.1246643  16.4476128
  46.4123917 -33.6320419  15.4255524  45.9858818 -32.9466019  15.7910576
  50.4298859 -31.8695412 -30.0426102  49.5326347 -31.7978935 -29.7169781
  50.4895515 -31.2046089 -30.7285614  50.3405647 -31.7909908 -30.0810356
  66.1530075   8.9779243  19.4416656  66.3658905   9.6641617  18.8092117
  66.6433029   8.2133369  19.1395912  66.2279968   8.9695702  19.3420029
  76.3514328   7.9315262  33.0627022  76.4568329   8.8628693  33.2569389
  75.4875488   7.8680725  32.6553879  76.2705383   8.0240822  33.0399818
  77.1530914 -31.2014771  -5.3421135  77.3570938 -30.6516628  -6.0986252
  76.2213898 -31.4003601  -5.4348545  77.0754852 -31.1640568  -5.4326859
  67.6403503 -13.7702789  16.9258614  67.7222519 -14.2357426  17.7582512
  67.6060944 -12.8456078  17.1708870  67.6454315 -13.7213020  17.0407639
  39.4226265  -2.6818085  10.2841110  38.8588638  -3.4380951  10.1215134
  39.6364212  -2.3505211   9.4118881  39.3853073  -2.7271309  10.1737556
  34.2774658   0.3895837  16.6193390  34.0300407  -0.1453551  15.8651161
  34.1327477   1.2909318  16.3314934  34.2356453   0.4286538  16.5082092
 102.9872818  -1.8876915   0.3943710 103.1330719  -1.6588097  -0.5235538
 102.8951187  -1.0453300   0.8395348 102.9930038  -1.7734489   0.3439541
  67.9234772  21.0897255  26.7849045  67.2878113  20.4154663  27.0247803
  67.8057709  21.7748260  27.4429436  67.8431396  21.0908813  26.8806572
  36.6624489   3.5134888   6.2082062  36.7970581   4.0069656   7.0172653
  36.0205078   4.0273438   5.7182121  36.6083412   3.6209145   6.2422333
  68.0418396  19.7855759  10.5751343  67.8522568  20.5115623  11.1694679
  68.1740265  20.2016640   9.7232971  68.0357208  19.9073715  10.5476723
  48.9718246 -32.7885361   1.9908180  48.7479019 -33.0590210   2.8812828
  49.6985550 -32.1756058   2.1022873  49.0254440 -32.7520142   2.0976639
  99.0246048  35.2165489   3.1799507  99.8172073  34.8161736   3.5372925
  99.3182526  35.6604042   2.3843422  99.1404495  35.2211876   3.1332130
  57.3382149 -35.2094727  -4.9873791  57.6001892 -34.7083778  -5.7597179
  57.8972015 -34.8768692  -4.2851372  57.4257660 -35.1205635  -4.9948521
 102.2794342  -5.9929256  28.9704514 102.6636276  -5.5827198  28.1956291
 101.7749863  -5.2937813  29.3863411 102.2666168  -5.8746204  28.9321785
  38.9385605  27.9680138  33.6824837  38.1572533  28.2413979  34.1631584
  38.7521248  27.0682793  33.4142036  38.8353653  27.9012260  33.7051353
  50.5007782 -30.0303154 -20.5009518  50.6878128 -29.8973961 -21.4302406
  50.9541664 -29.3116913 -20.0602150  50.5690689 -29.9394951 -20.5530548
  35.6437721  37.7489891 -27.7631550  35.1933289  38.5752907 -27.9378929
  35.2580719  37.1301537 -28.3832455  35.5546036  37.7711143 -27.8479118
  96.3564453  17.6325455   3.9450836  95.5708771  17.7739487   4.4733887
  97.0156174  17.3333893   4.5713692  96.3429718  17.6157150   4.0682144
  40.4937630 -22.5170746 -23.7875900  40.2036247 -23.1163044 -23.0998650
  39.6910133 -22.2768955 -24.2503338  40.3772125 -22.5553684 -23.7635956
  87.2184296 -15.6197090 -15.1607971  87.6556015 -16.4443607 -15.3730879
  87.7385864 -15.2495518 -14.4475994  87.3205261 -15.6681805 -15.1073799
  89.6009827   0.3477136  20.2364197  90.3529434   0.9399911  20.2393990
  88.9902344   0.7391893  19.6119461  89.6160431   0.4526292  20.1701431
  92.5456772 -21.6580200   7.0103149  93.4787750 -21.5582314   6.8216438
  92.1132812 -21.0545025   6.4061432  92.5990753 -21.5830193   6.9257660
  94.2583923   7.4785690  22.4970627  94.8593292   6.8338661  22.1235924
  93.5681000   6.9549942  22.9039917  94.2488708   7.3539810  22.5006294
 100.0454025 -25.5514565  17.4483795  99.3675079 -25.5946426  16.7739716
  99.5768661 -25.7038994  18.2690353  99.9231415 -25.5723305  17.4639740
  34.6233673  -8.6507683  35.3537407  34.6564217  -7.8091946  35.8086128
  33.8611031  -8.5825195  34.7788353  34.5456047  -8.5537491  35.3409538
  43.1009750  22.8974915 -18.3018532  43.0283775  23.4210129 -19.0999031
  42.5749359  22.1175194 -18.4783859  43.0371323  22.8701401 -18.4057808
  56.7540054  38.1357918 -24.8297443  56.7212372  38.8535881 -25.4621372
  56.4119492  37.3800392 -25.3073158  56.7140350  38.1317406 -24.9481201
  76.0098648 -20.2694550   2.2433205  75.7635651 -20.5687733   1.3681259
  75.3541870 -19.6077518   2.4634933  75.9136810 -20.2308064   2.1734657
  40.6454315   5.3568382  19.8272057  40.9994354   4.8650436  20.5681801
  39.8408165   4.8934326  19.5946426  40.5973778   5.2549706  19.8814201
  91.8153992 -31.4728622 -30.1908302  91.0920029 -30.9812412 -29.8019485
  91.4300537 -32.3150749 -30.4324970  91.6971588 -31.5102558 -30.1751404
  69.3111191 -10.1159649  -5.0252647  69.4003525 -10.0633659  -5.9768467
  68.7934875 -10.9072971  -4.8766270  69.2654343 -10.1947575  -5.1109009
  87.0315018 -16.4580803  -7.8979282  87.8564987 -15.9969234  -8.0494175
  87.0621643 -17.2060490  -8.4944534  87.1227493 -16.4886684  -7.9777012
  82.9150391 -25.6364784 -21.9233589  83.6499329 -25.1980705 -21.4944649
  82.1379852 -25.2681236 -21.5029640  82.9105377 -25.5504436 -21.8328018
  97.8401794 -11.2813969 -21.9074326  98.6362762 -11.4593811 -22.4082222
  97.3808975 -10.6138477 -22.4170074  97.8760986 -11.2291889 -22.0151768
  42.9569778 -28.8568859  -2.0510559  42.9310913 -28.1833057  -1.3714638
  43.0208168 -29.6812878  -1.5688610  42.9610252 -28.8729630  -1.9271622
  95.7978363  -4.5268555   7.7740974  95.8901062  -4.6327820   8.7209320
  95.0510101  -5.0791588   7.5429497  95.7280350  -4.5970497   7.8504143
  69.0490112  34.3747063  -9.1333599  68.5558624  33.5566216  -9.0719013
  68.7058411  34.8028908  -9.9176636  68.9598236  34.3331261  -9.2104473
  64.1168289   7.8842659  -5.9301891  63.2995491   7.6820450  -6.3855953
  64.6958771   7.1517105  -6.1406593  64.0914230   7.7845840  -6.0011959
  36.2068787  15.5830956  -3.7214870  36.2667923  15.0717697  -2.9145241
  35.4247894  15.2478943  -4.1599140  36.1298637  15.4928207  -3.6821918
  33.7136459 -32.4560928   1.2411652  33.0771408 -32.5488510   1.9500237
  34.1299286 -31.6093502   1.4023514  33.6901627 -32.3756828   1.3339462
  61.2943344 -25.3644981  -7.7812233  60.7901764 -24.9149685  -8.4594421
  61.7297325 -26.0815849  -8.2421474  61.2870026 -25.3930206  -7.9027100
  35.7933540  28.7413597  31.0054779  36.6824341  28.9303932  31.3055344
  35.4469948  29.5909081  30.7324867  35.8512306  28.8521156  31.0083656
  90.5652084  35.2333870  -9.1603222  91.5088120  35.1147728  -9.0518341
  90.1811066  34.4284477  -8.8128033  90.6248779  35.1348991  -9.1116943
  47.3592529 -35.8599472  21.3910561  46.7254944 -36.1827126  20.7504272
  46.8503075 -35.7423401  22.1931572  47.2373924 -35.8818245  21.4082718
  36.0361328  25.2250443  28.8480873  35.8126030  25.1179962  27.9235306
  35.9892807  24.3400764  29.2098465  36.0073013  25.1192551  28.7880745
  57.6927185  17.8236732 -15.8149109  56.7636147  18.0022621 -15.9602022
  57.9385529  17.2370071 -16.5301991  57.6198540  17.7801590 -15.9066887
  45.2439804 -33.7523880   9.9819031  44.3232994 -33.6109085   9.7615318
  45.2367401 -33.9670639  10.9146843  45.1450272 -33.7602005  10.0578766
  46.0039558  34.3372307  23.8090248  46.6260262  34.4036751  23.0845604
  46.5435791  34.4140358  24.5958824  46.1278419  34.3525047  23.8156815
  76.9914398  22.3826675   0.2934761  76.9301910  22.2576561   1.2405014
  76.5380249  21.6258469  -0.0778351  76.9365540  22.2886314   0.3548737
  56.2965469  26.7127686 -22.1272202  56.0466919  26.0656281 -21.4676666
  56.9239197  26.2547531 -22.6865540  56.3368073  26.5949097 -22.1165333
  56.1302185  -7.0854797 -25.3579140  55.4698029  -6.6107845 -24.8532066
  55.6258774  -7.6826649 -25.9104195  56.0060120  -7.0985432 -25.3630142
  48.9994507  19.5555267  -4.3739853  49.1992416  18.7307739  -3.9311657
  48.6206436  20.1086006  -3.6907253  48.9803619  19.5265541  -4.2539005
  45.3388748 -22.7348213 -16.8176613  44.6205406 -22.1022263 -16.8254013
  44.9282227 -23.5664463 -17.0543003  45.2184792 -22.7560482 -16.8437195
  94.5317688  13.8917923  18.6706390  93.8238831  13.7806587  18.0359993
  94.0851440  14.0495605  19.5024300  94.4086533  13.8967667  18.6916656
  95.2832031  26.2072945  22.3864517  95.9096832  26.3980827  23.0845604
  94.4491272  26.5430412  22.7147865  95.2610626  26.2634430  22.4959145
  65.1544189  -1.5976866   8.4369888  64.4838257  -1.6406516   7.7553101
  64.7811127  -1.0218085   9.1042519  65.0430908  -1.5408553   8.4354591
  94.9587708 -24.8917294   5.8933830  95.8728943 -24.6261368   5.7930527
  94.6194534 -24.3253040   6.5863838  95.0200653 -24.8030090   5.9565887
  55.4763565 -14.5880623  13.7629585  55.8264923 -15.4774570  13.7119293
  54.5755997 -14.7022820  14.0659714  55.4176369 -14.6950932  13.7898254
  49.7512550  16.8091698 -27.8218918  49.3905258  17.5667610 -28.2825069
  50.6704254  17.0329208 -27.6760006  49.8108063  16.9138260 -27.8554554
  75.2564850  33.3718071  32.1783180  75.0101166  32.4469185  32.1682510
  74.4237289  33.8409538  32.2297096  75.1414108  33.3232079  32.1827278
  33.0679436 -23.9449673   4.2449760  32.6191521 -24.7654190   4.0408363
  32.7522049 -23.3284435   3.5843468  32.9864120 -23.9667130   4.1527596
  40.6383133  13.9379311   5.0899849  41.0365524  14.0178032   4.2232323
  41.3367691  14.1807556   5.6977768  40.7552643  13.9723396   5.0623703
  66.7952881   2.3408661  33.2968102  67.0194626   1.9708787  32.4429436
  66.4101257   1.6103250  33.7807503  66.7781219   2.2235069  33.2573662
  63.5699158  -7.1230068 -15.0707455  64.1496658  -6.8528767 -15.7828827
  63.5022125  -6.3497715 -14.5106182  63.6245193  -7.0117416 -15.0869560
  51.3192253  24.8767662  28.5588303  51.8169899  25.6286812  28.2377396
  50.4853172  25.2473221  28.8478203  51.2833786  24.9964714  28.5554008
  73.5563812 -22.1137848  15.9977760  73.1965027 -21.2870789  16.3191299
  74.0464172 -21.8722591  15.2117958  73.5702515 -21.9998684  15.9482269
 100.9473953 -27.1629295  12.8895302 100.9213943 -26.3048363  13.3128815
 100.9208069 -26.9686813  11.9526215 100.9417801 -27.0507202  12.8347626
  42.2588730  37.2962990 -12.8627243  43.1459961  36.9487419 -12.7708187
  41.7850571  36.9460106 -12.1083927  42.3029480  37.2218819 -12.7724819
  92.6306000  35.2425041   6.7420998  93.0258789  34.5248146   6.2472229
  91.9309540  34.8282890   7.2472420  92.5981369  35.1217995   6.7431908
  48.2774658 -31.1988354  15.3594856  48.8437653 -30.9385452  16.0859642
  47.4308701 -31.3787766  15.7683105  48.2475662 -31.1902676  15.4805527
  50.0934601 -35.3993797   7.6128502  49.5230560 -34.7675438   8.0506363
  49.7267151 -36.2529793   7.8432846  49.9935226 -35.4230270   7.6841087
  85.6124115 -20.3141499 -24.4425259  85.4071579 -21.1611423 -24.8383808
  86.5668640 -20.3085632 -24.3702221  85.6923065 -20.4038792 -24.4770241
  63.5325165  -4.5712776 -13.5161095  63.1987762  -4.1209030 -14.2920017
  62.9662933  -4.2733612 -12.8041611  63.4365463  -4.4914780 -13.5229321
  97.3252716 -36.1931915  29.9025040  96.5762482 -36.4596748  29.3694191
  97.7913513 -35.5572205  29.3597755  97.2950974 -36.1537781  29.7877769
  83.9051971  27.4696388  -6.4606552  83.3873367  26.9802361  -5.8214874
  83.9947815  26.8728752  -7.2036839  83.8595200  27.3538094  -6.4717293
  46.1636047  31.0830040  11.0435486  45.2674065  30.8224983  11.2561340
  46.2317276  31.9847450  11.3573303  46.0752983  31.1513863  11.0996819
  33.2162209  23.7149887  21.0711937  32.5872078  23.0089149  20.9227371
  33.3584328  24.0952530  20.2043533  33.1643066  23.6802444  20.9629250
  99.0431976 -24.9447746   4.0327911  98.5468826 -24.5741081   4.7625237
  98.3841324 -25.3780384   3.4904366  98.9199905 -24.9514465   4.0527687
  64.8320007  23.0575294 -23.6000595  64.7037125  23.5279541 -24.4237499
  65.0257492  22.1584740 -23.8653717  64.8389893  23.0118256 -23.7161865
  60.2005234  30.3235817 -22.0052261  60.9017525  30.2875862 -22.6557770
  59.5943680  29.6308861 -22.2678642  60.2106628  30.2458763 -22.1026077
  49.2236252  35.6881523   5.6531372  49.3756371  35.1186714   4.8989372
  48.2846298  35.8723183   5.6288033  49.1397018  35.6470604   5.5701141
  52.7892609  30.2007179 -11.6746216  53.4976959  29.9555473 -11.0794430
  53.2289429  30.6419716 -12.4013958  52.9116974  30.2216225 -11.6886559
  33.5269890  38.0857124 -21.9053745  32.8887520  37.3780403 -21.8153687
  33.0595055  38.8683968 -21.6136703  33.4090729  38.0937004 -21.8646698
  35.8798866  32.2400627  25.5346451  36.6379318  32.5458794  26.0327187
  36.0130005  31.2958107  25.4515190  35.9749222  32.1719856  25.5788956
  46.8358040  24.4517136 -19.4767342  47.7237587  24.1126633 -19.3635368
  46.2759399  23.6766167 -19.4319382  46.8707924  24.3329010 -19.4598885
 100.7895432  31.3473244  17.7786140 100.8412552  31.5258217  18.7176056
 100.5469742  30.4230156  17.7235260 100.7691879  31.2677956  17.8728752
  67.3061600  -5.4945087  17.6764259  66.7643127  -4.7748489  17.3528099
  67.9137115  -5.0801201  18.2891197  67.3131638  -5.3735790  17.7072487
  85.8629303 -19.5332718  29.0732651  85.5549164 -20.4243832  29.2384720
  86.8172607 -19.5997772  29.1061249  85.9318542 -19.6353912  29.0943794
  92.4564667  -0.3347168 -13.8741570  92.1840820   0.0226822 -14.7193222
  93.2689362  -0.8041686 -14.0632458  92.5140610  -0.3466682 -13.9844494
  99.4562073  26.4594612  29.3919868 100.3121185  26.3182144  29.7965508
  98.8500900  26.5236282  30.1300507  99.4828491  26.4512405  29.5138359
  46.1541634 -25.1651421  21.6605072  46.7495499 -25.9076576  21.7625771
  46.7234383 -24.4320755  21.4265022  46.2783623 -25.1661491  21.6464424
  69.2152863 -31.1998844 -14.3084831  69.9641418 -31.7619152 -14.5074272
  69.5103760 -30.6577835 -13.5768490  69.3266144 -31.2020111 -14.2516785
 103.5449829 -33.7402344 -24.7623959 103.8969040 -33.2683334 -24.0076065
 103.7904053 -33.2036171 -25.5160770 103.6086807 -33.6326790 -24.7622776
  51.9188080  23.2288322 -19.2563705  52.3119888  22.7734222 -20.0008354
  52.3238678  22.8262253 -18.4882011  52.0039330  23.1373329 -19.2538376
  34.8566055 -26.5715485  -2.7457657  34.1689720 -27.0297775  -3.2289066
  35.6503525 -26.7206440  -3.2595501  34.8679237 -26.6363182  -2.8520737
  75.3165436 -33.7416496  10.1248856  74.9698792 -33.9103355  11.0010147
  74.5441895 -33.5412827   9.5961761  75.1972198 -33.7382698  10.1619301
  64.1202545  22.5908813  34.5468178  64.3581238  23.4939499  34.7568321
  64.8276367  22.0641632  34.9188652  64.2210541  22.6310158  34.6088905
  50.2018509  -6.0275707   5.9249458  50.8433609  -5.3571186   6.1599007
  49.4336395  -5.5338840   5.6379662  50.1883430  -5.9034290   5.9194031
  55.9037781   9.9669838  34.7891121  56.3500328   9.2522888  34.3349113
  55.1100693  10.1183128  34.2759285  55.8667259   9.9069023  34.6859474
  34.6022644   7.6407280 -21.9335938  35.2313385   7.0729294 -22.3786793
  34.4047356   8.3260612 -22.5719795  34.6482849   7.6532593 -22.0491371
  70.1872635 -14.0529900  -4.5525227  69.3820038 -13.5398922  -4.6197300
  70.7280579 -13.7464256  -5.2803974  70.1590652 -13.9655762  -4.6373138
  66.6036682  35.4443626   7.7797241  66.8527145  36.3168221   7.4747391
  66.9832916  35.3795662   8.6560402  66.6707001  35.5304909   7.8406563
  90.1171722  -4.8274841 -14.7516994  90.9713440  -4.4058914 -14.6574669
  90.3205414  -5.7229805 -15.0217762  90.2299500  -4.8780174 -14.7704525
  59.3953438 -12.1677742   9.0461731  58.9870796 -12.2725544   9.9055710
  58.8255310 -12.6531315   8.4495277  59.2910385 -12.2307034   9.0741920
  61.0428009 -25.6145363 -15.7323799  60.4249496 -26.1287651 -16.2520485
  60.4901619 -25.0923576 -15.1508713  60.9179764 -25.6136932 -15.7257767
  93.1962814 -18.3278675 -10.5040207  92.9722595 -18.7915173 -11.3109131
  92.5279999 -18.6028805  -9.8763313  93.1011276 -18.4066410 -10.5231380
  46.8319016   5.7428627  16.5763359  47.4035110   4.9751320  16.5673065
  46.8198700   6.0432129  15.6675529  46.8915749   5.6930237  16.4784584
  46.1503296  -6.4335632 -18.0202332  45.9279327  -6.7111301 -17.1315613
  45.3650665  -5.9856548 -18.3348312  46.0428734  -6.4153957 -17.9590187
  49.0099297  34.5175743 -10.9809513  49.2244110  35.4489555 -11.0334187
  49.8458328  34.0713081 -11.1163616  49.1219406  34.5693092 -11.0009861
  80.7550964 -14.0693321  28.0125313  81.4749908 -14.5903034  27.6567459
  80.7668152 -13.2619953  27.4984322  80.8331146 -14.0387993  27.9197655
  64.4714432 -24.1180305 -29.6087990  64.3362122 -25.0410042 -29.8234253
  64.8977051 -23.7518845 -30.3836937  64.5024796 -24.1774101 -29.7143192
  74.7706985 -20.4261627  13.6815491  74.2262726 -19.9155121  13.0823288
  75.6492310 -20.0607109  13.5774002  74.8063202 -20.3327446  13.6065407
  61.2152481 -34.3566437 -11.5134277  60.5917740 -35.0524750 -11.3052387
  60.9024849 -33.5990143 -11.0190582  61.1154099 -34.3500519 -11.4385109
  53.8863831 -17.9540882  30.5908470  53.0454178 -18.1611824  30.1832771
  54.5359612 -18.3715591  30.0251617  53.8659782 -18.0206909  30.4870567
  59.3241615  19.7906227 -16.6717224  60.2509384  19.5517044 -16.6562843
  58.8717003  19.0167313 -16.3361473  59.3747406  19.6826134 -16.6342869
  47.6347046  35.0965919  14.6435776  48.0723953  34.9381065  15.4799614
  46.7586937  34.7281685  14.7580910  47.5879593  35.0404091  14.7449837
  81.4200287 -23.0243359 -13.2959175  80.7659302 -22.7115021 -13.9208374
  82.0362549 -22.2969494 -13.2099113  81.4160004 -22.9133987 -13.3533878
  66.5708389 -31.2183990   1.7428017  65.7533798 -31.7087498   1.6558418
  66.5413208 -30.8588905   2.6294327  66.4805145 -31.2323494   1.8280792
  91.3257446 -18.2193336  21.6813583  90.5498810 -17.6882095  21.5019951
  91.0835419 -19.1007290  21.3972778  91.2171783 -18.2566910  21.6319389
  75.8164291 -27.8526955   9.9876823  75.4417572 -28.3132362   9.2368431
  76.7416534 -28.0979652   9.9817772  75.8751373 -27.9279633   9.9069901
  31.4426365 -12.2909260  25.0771332  32.0989418 -12.4407959  25.7575989
  31.4388065 -13.1000347  24.5657043  31.5122166 -12.3931980  25.0951653
 100.3513718  -1.9663239  -6.6984520 101.2007217  -1.8123970  -6.2847462
  99.9665451  -2.6840782  -6.1955166 100.4009094  -2.0264511  -6.6006966
  71.6874542 -31.5720806  23.8544235  71.5301514 -30.6281300  23.8333092
  72.4720001 -31.6721630  24.3935966  71.7543488 -31.4820881  23.9096680
  33.5740929  25.6137428  14.0332794  33.5049973  25.7684631  14.9753647
  34.0945206  24.8137817  13.9594650  33.6222229  25.5449333  14.1258774
  47.6359444  26.7073975  -6.9455719  48.5737801  26.5170822  -6.9675713
  47.5864563  27.6616859  -6.8896065  47.7306824  26.7888718  -6.9419498
  85.2041626  32.2332954  33.4767647  84.5716248  32.9410286  33.6002235
  84.9234619  31.5519295  34.0876503  85.1067657  32.2361031  33.5550728
  84.9066315  17.4117126   5.6922874  84.6821518  17.9405670   4.9266853
  84.1752930  17.5417557   6.2959976  84.8047028  17.4819756   5.6750221
  57.9655838 -30.6238766  16.3354874  57.2380028 -30.3187027  16.8774567
  57.8070946 -30.2296791  15.4777489  57.8710861 -30.5492935  16.3018150
  66.9302292  18.9364319  23.5753860  66.4099808  19.0474701  24.3711472
  66.2911911  18.7029419  22.9020729  66.8066025  18.9233704  23.5884361
  82.1101074  28.8457909   2.6463928  81.9927673  27.8976021   2.5881271
  81.2688599  29.2087135   2.3692055  82.0078888  28.7833824   2.6106148
  97.9865265  -3.0300980  23.4466629  97.2951355  -3.6894608  23.3879738
  98.1839066  -2.9725876  24.3815308  97.9338455  -3.0942802  23.5401039
  65.1651535  -3.4988632  12.0546303  65.8381424  -3.9233208  12.5867462
  65.6500702  -2.8948135  11.4923172  65.2886353  -3.4797173  12.0514145
  90.8131332 -27.5956078  29.4124794  90.1110382 -27.7971859  30.0310822
  90.3751068 -27.1412735  28.6927910  90.6915512 -27.5686493  29.4016991
  55.1775970 -30.8552437 -11.7194653  54.7588120 -31.2114677 -10.9359093
  54.4556732 -30.7059250 -12.3300095  55.0559464 -30.8773079 -11.7010136
  83.0372009   2.2688065   7.2109909  83.7642822   2.2514915   7.8333168
  82.3348236   2.7235565   7.6758575  83.0398407   2.3154564   7.3269310
  97.1388092  24.6739731   9.2817993  96.2617340  24.8915291   8.9661522
  97.5967484  24.3444481   8.5085335  97.0941086  24.6620331   9.1656761
  76.0239563  12.3454857 -19.9080524  76.2239075  11.5839081 -19.3637581
  76.8526306  12.5567932 -20.3380241  76.1336517  12.2868042 -19.8958626
  37.2559128 -22.2527275  28.1518135  37.1000710 -22.7388592  27.3421021
  37.5308533 -21.3834763  27.8601646  37.2686157 -22.2118740  28.0343628
  85.3208923   1.9336129  20.7484856  85.9496765   1.5584337  20.1319542
  84.8235855   2.5651817  20.2288437  85.3349152   1.9609529  20.6273308
  95.8686447   5.8365669   1.6091423  96.4706345   6.0474052   0.8954201
  95.4055634   5.0545502   1.3087578  95.8834686   5.7756577   1.5009956
  43.7321548 -18.0721493  21.9094162  44.3946457 -18.7419491  21.7399750
  44.0913391 -17.2756939  21.5184326  43.8411026 -18.0586452  21.8496513
  84.1111145 -13.4734497 -20.8337479  84.4930725 -13.5125790 -19.9569340
  84.4269485 -14.2657700 -21.2681541  84.1855316 -13.5621166 -20.7865677
  60.4818420  35.4430809 -23.5453606  60.1352310  36.2940788 -23.8134823
  60.0103378  35.2358437 -22.7385330  60.3945999  35.5117378 -23.4879150
  78.3908997  23.8901634  29.0839844  78.3280945  24.0882416  30.0183487
  77.5509033  23.4852066  28.8680115  78.2946243  23.8681030  29.1605949
  61.9416199 -36.5864372  23.2795410  62.7913666 -36.5362968  23.7173195
  61.3289642 -36.8311691  23.9730759  61.9669113 -36.6071854  23.4001884
  40.6092453 -30.3933926  28.8052063  40.6727676 -31.2727947  28.4326019
  41.0150185 -29.8257484  28.1499519  40.6592865 -30.4266396  28.6955948
  73.9886017 -30.8226433  25.0847015  73.3544159 -30.7265568  25.7952080
  74.6828613 -31.3674316  25.4554062  73.9949951 -30.8704929  25.2000046
  64.0186920  -6.7544231  14.5756226  63.1087875  -7.0484142  14.5322914
  64.2071686  -6.4282455  13.6956749  63.9417610  -6.7509918  14.4771576
  96.2181168  33.4291039 -16.2584591  95.5360260  33.9889870 -16.6292915
  97.0343170  33.7744484 -16.6201096  96.2324219  33.5256386 -16.3365746
  97.4212875  12.1756287 -16.4982338  96.8988190  11.5456581 -16.9946060
  98.0901794  12.4713745 -17.1157608  97.4368973  12.1399879 -16.6170216
  92.7442856 -13.6054802   0.7547321  93.2459106 -14.3035545   1.1758080
  91.9239349 -14.0239754   0.4937611  92.7102966 -13.7245579   0.7718086
  89.3734283 -35.3412018  34.0737801  88.6871185 -35.7112808  34.6289711
  88.9448318 -34.6212769  33.6109047  89.2545471 -35.3038864  34.0836220
  41.6836586 -10.1673183  33.4637489  41.6809540  -9.2104053  33.4868965
  41.0278473 -10.4244404  34.1118507  41.6134338 -10.0926991  33.5353279
  39.6682968 -18.7707405  -3.6498737  40.5243111 -18.5688152  -3.2721233
  39.3592072 -19.5274811  -3.1518288  39.7266235 -18.8299046  -3.5564709
  61.8608932 -19.2406960 -28.4884338  62.3584061 -19.1630459 -27.6743698
  61.8400574 -18.3514786 -28.8421364  61.9117279 -19.1375790 -28.4393387
  53.0292130 -21.1650562  20.4244499  52.9628296 -21.8877029  21.0486412
  53.9686661 -21.0692978  20.2679443  53.1223145 -21.2319088  20.4743195
  82.3651505  10.5575142  -6.5971375  83.1029816  10.6080017  -7.2048283
  82.6694489   9.9782372  -5.8985252  82.4762878  10.5011292  -6.5874405
  35.7073822 -32.1677399 -18.7266788  36.6383591 -31.9921417 -18.5900021
  35.5247765 -32.9313698 -18.1791687  35.7871895 -32.2304459 -18.6537094
  32.9698067  14.2615852   3.0548859  33.8731728  14.2183228   3.3683929
  32.9921837  14.9067574   2.3481407  33.0685272  14.3257675   3.0129509
  70.1797791  -7.5528374 -24.4201717  69.9555893  -7.4137421 -25.3402939
  70.3246536  -8.4963284 -24.3489285  70.1713257  -7.6386223 -24.5106983
  83.3818970  32.4547615   8.8198547  82.8739243  32.8909416   9.5039139
  82.7440491  31.9106407   8.3579941  83.2597046  32.4432487   8.8435478
  53.4855499   9.9208183   5.9955482  54.1697998  10.1367722   6.6291084
  52.6939850   9.8176155   6.5237656  53.4741058   9.9328423   6.1194420
  95.0803223   4.9096718 -25.8578892  95.5858917   4.0980988 -25.8132267
  94.2562561   4.7030716 -25.4169197  95.0463562   4.8010864 -25.8061028
  95.8320618  34.7720451  15.4805260  96.5048447  35.4521828  15.5124283
  95.3578644  34.8652916  16.3067665  95.8532410  34.8545189  15.5720406
  69.6330719  24.5714645 -30.2974892  70.5482483  24.7866821 -30.1175594
  69.6644516  24.0350151 -31.0896263  69.7340164  24.5372086 -30.3627796
  99.0169983 -17.4064693 -19.8814945  99.6325684 -18.1365643 -19.9467850
  98.2954483 -17.6489220 -20.4618626  99.0056915 -17.5101814 -19.9503479
  70.3298569  34.0478020   1.0221786  69.7964859  33.6685143   1.7206650
  71.2283173  33.8093605   1.2505493  70.3687897  33.9819298   1.1210175
  80.3726196  10.1839981 -21.1831055  79.8042908   9.8279762 -21.8661041
  81.1840820   9.6823349 -21.2611561  80.3985443  10.0925369 -21.2642593
  95.7218628 -27.3748741 -30.2738686  95.6356506 -27.6164436 -29.3516788
  96.5353241 -26.8720360 -30.3147144  95.7994156 -27.3470078 -30.1798897
  54.9654808   4.7131271  13.5079613  55.8326569   4.3396950  13.3505440
  55.0871735   5.2926140  14.2600403  55.0709343   4.7351036  13.5713806
  65.3598480  23.6694946 -18.8055077  64.4639587  23.9761124 -18.6655674
  65.8933640  24.4633217 -18.7676201  65.3212051  23.7868500 -18.7865410
 100.9114380 -35.4788742  26.0145035 101.5023270 -35.3814507  25.2677765
 101.1598129 -36.3148842  26.4089890 101.0009384 -35.5576286  25.9769440
  87.2233124  36.8018837  17.6572037  86.6743774  36.0644188  17.3906555
  87.2511597  36.7467842  18.6124153  87.1677475  36.7173653  17.7306480
  45.7189827   9.1269836 -29.9198170  44.8958702   9.0013237 -30.3919659
  45.6798782   8.4985924 -29.1988297  45.6270294   9.0465736 -29.8932838
  35.7798386  25.5317230  -6.9094200  36.5186539  25.4393082  -7.5109634
  36.0632477  26.1971474  -6.2824345  35.8888512  25.5928268  -6.9067078
  65.2263947  -6.6994610 -17.2912102  64.5864944  -7.2974052 -17.6774864
  65.1877441  -5.9182510 -17.8429871  65.1540298  -6.6799202 -17.3912525
 100.0589600  16.2952728  32.2923088 100.3379593  16.9699478  32.9113350
  99.6011658  16.7769279  31.6033401 100.0398865  16.4185829  32.2848511
  81.2217331  37.1225166   0.2793961  81.1122055  36.2519875  -0.1032524
  81.4577789  36.9551201   1.1918068  81.2352295  37.0118370   0.3358879
 102.1496964  31.2597084  33.2903938 102.6381683  30.6919212  32.6943626
 102.3437881  32.1471443  32.9887352 102.2224808  31.2937889  33.1946602
  85.2008820  25.7612381   8.0222969  85.7114182  24.9925117   8.2765465
  84.8742981  25.5530663   7.1469460  85.2205048  25.6570625   7.9560623
 101.0721512  -1.1487120  17.1624489 100.7376709  -0.3709716  17.6090736
 101.3957062  -1.7093009  17.8676262 101.0709915  -1.1255530  17.2852783
  72.7369232  29.9573021  -3.7498608  72.7250824  30.9122581  -3.8143997
  72.0372009  29.6689491  -4.3359127  72.6610413  30.0283928  -3.8192329
  71.1890030 -27.1494408  33.2780418  71.4454269 -27.1570072  32.3558502
  72.0120316 -27.2499695  33.7563210  71.3041229 -27.1609726  33.2306938
  92.6058731  22.3140717 -18.0590134  92.9330597  23.1741600 -17.7955132
  91.6940308  22.4697685 -18.3050423  92.5435257  22.4223976 -18.0571442
  82.2642822 -11.5524616  -8.2526627  81.5890656 -11.0251637  -7.8257351
  82.1122589 -11.4238548  -9.1889229  82.1760712 -11.4825211  -8.3069801
 102.4787674 -12.7490768  18.1561737 103.0606689 -13.0598125  18.8497543
 102.2373657 -13.5398560  17.6738586 102.5150757 -12.8665428  18.1786957
  57.0293503  33.4464989   7.5514984  57.9026184  33.7492561   7.3025589
  56.7415848  34.0686302   8.2196159  57.0917892  33.5451241   7.5962029
  36.3207932   8.2209702   5.8175392  36.5405235   7.6884575   5.0530968
  36.5711823   9.1109161   5.5694733  36.3709297   8.2590942   5.7095604
  54.0964584 -29.2332191  -6.3609142  54.4536591 -28.5229378  -5.8278828
  54.6320496 -29.2299976  -7.1542377  54.1916656 -29.1571312  -6.3886700
  35.2216148  -2.4533195  -5.6108532  34.7943764  -2.6373253  -6.4474144
  34.7569008  -1.6902504  -5.2673073  35.1264954  -2.3915634  -5.6634312
  54.4254303 -24.0616074  16.3293953  55.1134262 -24.7130604  16.4654160
  54.6846313 -23.3213692  16.8781281  54.5264397 -24.0521393  16.4024200
  33.6798973  20.1029778 -28.5049458  33.4658966  20.6455154 -29.2639542
  34.5708008  19.7961502 -28.6733990  33.7520828  20.1281204 -28.6038494
  82.3288116   5.2005386  20.5338478  82.5178223   6.0549545  20.9217796
  81.4096680   5.2543831  20.2721138  82.2509460   5.2974014  20.5473061
  54.5148735  -7.8988762  -1.0631409  54.5580597  -8.3066063  -0.1982117
  54.2329712  -7.0005341  -0.8906517  54.4894180  -7.8465557  -0.9525070
  83.1519775 -17.9472904  -3.2789669  83.4460449 -17.0727444  -3.5337677
  82.8328094 -17.8410244  -2.3828335  83.1493073 -17.8426971  -3.2105732
  34.2813644 -18.1029778  11.2006264  34.6421204 -18.7761345  10.6236115
  34.0133781 -18.5795078  11.9863319  34.2912560 -18.2255878  11.2228775
  99.5364151  11.1961708 -14.6316299  99.2898560  10.7848892 -13.8032055
  98.7441711  11.1504402 -15.1668758  99.4256363  11.1474380 -14.6003609
  85.8659592 -16.8906860 -12.1586285  85.0981140 -16.8546982 -11.5882416
  85.9048615 -16.0239086 -12.5628815  85.7882233 -16.7944126 -12.1409130
  83.4736938   5.6797562 -28.0178471  84.2771454   6.1998482 -28.0323391
  83.7321167   4.8509636 -27.6146755  83.5869293   5.6468391 -27.9763966
  92.1286697   2.1680069 -24.9270954  92.5091858   1.3598251 -24.5831776
  91.1938324   2.0930367 -24.7355690  92.0695648   2.0738297 -24.8699894
  37.0352936 -24.9922657  31.7162666  37.7624550 -25.2643890  32.2761040
  37.2717819 -24.1106319  31.4281120  37.1380577 -24.9272652  31.7452393
 103.5097656  25.9894524  26.9137383 103.6352463  26.7189064  27.5206795
 103.7534714  25.2134056  27.4183121 103.5491333  25.9844856  27.0322723
  44.2160568 -12.1437168  -2.4421082  43.5604706 -12.3771038  -1.7848568
  44.1281471 -11.1958084  -2.5420055  44.1367645 -12.0675144  -2.3826752
  70.0449219  27.3295250  -0.8228111  69.3859406  27.7836494  -1.3479214
  69.5645752  27.0116463  -0.0583172  69.9234238  27.3440514  -0.7972851
  87.0903015 -10.8303909 -19.3093758  87.6770782 -10.5488300 -18.6074791
  87.4245148 -11.6882648 -19.5712662  87.1885223 -10.8918514 -19.2624474
  65.4371643 -17.8817902  29.4199066  65.1429596 -16.9746742  29.5024605
  65.1869278 -18.2910690  30.2482338  65.3791046 -17.8287029  29.5170517
  81.4162445  29.2577171 -29.6575775  80.5328979  29.4926186 -29.3734093
  81.3827057  29.3110771 -30.6127033  81.3184662  29.2884560 -29.7291298
  97.4754791  30.5453682  -1.7654629  97.4591370  30.9686852  -0.9071007
  97.6118622  29.6177864  -1.5724945  97.4882812  30.4915962  -1.6533413
  48.2775879  33.5564156  25.8325729  48.9762802  32.9589043  26.0991020
  48.7325821  34.3605156  25.5822906  48.4006195  33.5784416  25.8343048
  42.0005035 -25.9539757  16.0488663  42.7658310 -25.7004814  15.5328789
  41.5453568 -25.1300793  16.2228508  42.0335808 -25.8390789  16.0123940
  75.5838318   6.3018379  14.1752357  76.2095184   7.0237236  14.1150932
  75.0967331   6.4735794  14.9811363  75.5986176   6.3971367  14.2547646
  57.5392990 -34.5119667 -11.5392666  57.1809311 -33.9025269 -12.1845455
  57.1198578 -34.2628441 -10.7157192  57.4563560 -34.4204178 -11.5202599
  79.8559265   3.5578346   6.8917656  79.9541092   3.1431770   7.7488899
  79.3114014   2.9493523   6.3922997  79.8083191   3.4487267   6.9299088
  93.8171692   3.7153740 -21.5484734  94.6352386   3.2395325 -21.6919746
  93.9337616   4.1415253 -20.6993332  93.9168472   3.7100754 -21.4732246
  49.8894043   8.2136574 -16.0247555  50.4573746   7.5199432 -15.6894913
  50.3759003   8.5873222 -16.7595558  50.0018539   8.1795235 -16.0673676
  49.8723450 -28.6340618  -2.5641861  49.6044388 -28.5043602  -1.6544361
  50.6580353 -29.1778259  -2.5072861  49.9275627 -28.6782169  -2.4610958
  77.7299347  34.7683296 -30.3761902  77.0831985  35.3309441 -29.9502144
  78.4612198  35.3527565 -30.5759735  77.7389526  34.8906593 -30.3520699
  76.7972870   9.7658005 -25.3265839  76.2861252   8.9565544 -25.3176231
  76.1475525  10.4606819 -25.2206192  76.6734924   9.7536087 -25.3143291
  74.6262436  29.4675331 -28.2955761  73.6967468  29.2443886 -28.2458801
  75.0801544  28.6438713 -28.1173172  74.5755310  29.3558998 -28.2712669
  68.6505585  13.2635193   3.5355721  68.2652130  13.0145950   4.3756714
  69.3414841  12.6176491   3.3882179  68.6831512  13.1680946   3.6094475
  60.5913162  31.2168236  33.9500999  60.9910355  31.4040489  33.1007500
  60.3246689  30.2993279  33.8922997  60.6055069  31.1389503  33.8533592
  42.2369461  35.8597221  27.0748825  41.5851555  35.4201927  26.5287895
  41.9243164  35.7321205  27.9705391  42.1340981  35.7992439  27.1121597
  75.9741821  18.3011017 -25.2225513  76.8885803  18.3683281 -25.4974899
  75.4719849  18.5550270 -25.9968452  76.0181427  18.3353462 -25.3344364
  55.0738335  21.1060486  32.1538582  54.4487381  21.4302559  31.5054855
  54.5777893  20.4678688  32.6665840  54.9542732  21.0725708  32.1393929
  96.8401184  29.4938087 -23.6171665  97.2556458  29.9385719 -24.3559189
  96.2503357  28.8575706 -24.0216179  96.8215408  29.4733849 -23.7390804
  76.3506012 -21.3830681  10.0328598  75.6365204 -20.7498169   9.9600220
  76.0828781 -21.9652138  10.7439613  76.2459106 -21.3776226  10.1009216
  80.3607788  -4.3250427 -30.9788342  79.9663467  -4.0223618 -30.1608906
  81.3036118  -4.2906227 -30.8171978  80.4192657  -4.2890930 -30.8743744
  80.8410339  11.9924660  26.9946785  81.1235199  12.1064720  26.0872536
  80.8969803  11.0489960  27.1462135  80.8771210  11.9040146  26.9140739
  91.1779175 -27.5980625 -22.7943554  92.0829010 -27.7601471 -23.0607452
  90.7865753 -27.1430721 -23.5400562  91.2326889 -27.5668335 -22.9022827
  49.0960617 -16.9069500  27.0027275  48.1419983 -16.8358631  27.0334282
  49.2667084 -17.8486843  27.0184860  49.0125237 -16.9997978  27.0076828
  93.5879364 -36.1998291  12.5043983  93.8405762 -36.2403450  11.5820274
  92.6567078 -35.9789352  12.4881897  93.5155716 -36.1805954  12.4043045
 102.5889893 -20.9950714  29.1328354 103.3233185 -21.0131855  29.7465668
 102.5380554 -20.0829353  28.8471375 102.6618652 -20.8997307  29.1678162
  59.6630249  23.9098854  28.2836609  59.2395287  24.5114517  27.6712875
  59.9367676  24.4648781  29.0139275  59.6470490  24.0332222  28.2962265
  64.3974762  -8.0927944  24.0728722  63.4966278  -7.7725925  24.0261917
  64.4109955  -8.6581783  24.8451309  64.3028412  -8.1189365  24.1502495
 103.3552475  22.5929527  17.0386887 103.4075089  21.6995277  16.6991463
 104.0881577  22.6598244  17.6507454 103.4389725  22.5047989  17.0677567
  74.1736603 -29.0541573  11.7541847  74.0155945 -28.3727932  12.4076347
  74.8086243 -28.6659927  11.1521988  74.2245178 -28.9400997  11.7596741
  95.3377228  -0.7000198  -4.4429607  95.7203217  -0.0663070  -5.0498047
  94.8959961  -0.1642341  -3.7841339  95.3314133  -0.5753021  -4.4374084
  36.4415779 -12.9298744 -30.0697231  37.0665817 -13.3582077 -29.4848022
  36.2844391 -13.5707817 -30.7630997  36.4914703 -13.0438957 -30.0812874
  45.1492996 -34.1199493  12.7859459  45.5567665 -34.9859276  12.8032799
  44.3693199 -34.2112694  13.3332329  45.1095695 -34.2220421  12.8461533
  89.1485519 -17.1627903   8.1212616  89.1905365 -18.1145000   8.0278435
  88.3658752 -16.9084454   7.6324425  89.0695648 -17.2371521   8.0591698
  88.4262848  21.7547264   8.1145172  87.6248932  21.3194084   7.8238258
  88.9697876  21.0480804   8.4630775  88.3987885  21.6329536   8.1206856
  79.3507385  35.5914879  -5.3149185  79.4430695  36.3880959  -5.8375244
  80.1019211  35.6057243  -4.7218304  79.4406891  35.6779518  -5.3074074
  85.0294189  23.6944885 -27.2074375  84.5273132  24.3860512 -27.6385574
  84.3921814  23.2477646 -26.6501198  84.9079132  23.7205925 -27.1939812
  61.4476089  18.9630089  16.3583908  61.3633041  19.5483246  15.6057053
  60.9270096  19.3795395  17.0452042  61.3831024  19.0698509  16.3513641
  96.8424301 -13.7460880  33.3346977  97.0476837 -13.5201588  34.2419243
  97.6503830 -13.5655327  32.8542290  96.9504852 -13.7027416  33.3802071
  45.8027649  36.5706902 -17.1912155  44.9254303  36.3512077 -17.5048218
  46.3924675  36.1025581 -17.7822704  45.7720947  36.4973564 -17.2876968
  76.4757385  -2.1818085   4.5282288  75.6020889  -2.5720825   4.5540009
  76.5113144  -1.6227607   5.3043900  76.3863678  -2.1638184   4.6137428
  37.9353333  17.3086739 -18.8002815  37.0352516  17.0574532 -18.5929794
  38.2345924  17.7870712 -18.0270958  37.8712578  17.3328934 -18.6957207
  61.3396225  31.3691139 -28.0451851  61.1983719  30.6748009 -28.6887875
  61.6772499  30.9149895 -27.2731724  61.3605690  31.2466393 -28.0314922
  50.9355469 -22.9141560  28.5350304  51.7284470 -23.3972092  28.3022156
  50.9628906 -22.1302528  27.9864082  51.0230179 -22.8820648  28.4516945
  33.3487892 -24.9964466 -18.1291332  33.9865646 -24.4626122 -17.6553307
  32.8922005 -25.4870071 -17.4456825  33.3681107 -24.9918385 -18.0057220
 101.0550232  22.5854034 -24.1204567 100.4817276  22.9170647 -23.4293919
 101.7484741  22.1194496 -23.6532955 101.0678406  22.5710793 -23.9969444
  69.4891052 -33.2162857  30.4201469  69.0996170 -33.2966881  31.2908096
  70.2037506 -33.8530769  30.4177132  69.5237808 -33.2927628  30.5127258
 102.0406189 -14.7506542 -11.4772129 102.8382263 -14.8573990 -10.9588890
 101.3306732 -14.7990799 -10.8370075 102.0499649 -14.7672024 -11.3536682
  83.7230148  29.9514427  -7.9308434  83.7264709  29.1923256  -7.3477707
  82.8574829  30.3420372  -7.8103867  83.6310730  29.9121437  -7.8558159
  59.3747330  36.6352043  10.9074898  59.4012451  36.8526344   9.9756889
  59.5123177  35.6883888  10.9365044  59.3922348  36.5574226  10.8112144
  97.2673187 -32.8913155  17.2370224  98.1689529 -33.2006454  17.3242912
  97.3249588 -32.1533661  16.6301193  97.3696136 -32.8456116  17.1816025
  47.7803574  -6.5860043  11.7325172  48.4848785  -7.1964245  11.9499321
  47.0975723  -6.7685432  12.3780556  47.7826767  -6.6705780  11.8245392
  93.4782257   7.5384331 -21.6623840  92.6932526   8.0695763 -21.5284710
  93.4604645   7.3151741 -22.5930214  93.3926239   7.5712662 -21.7473488
 100.3194199 -11.1856747  19.3803406 100.1569061 -10.3117695  19.0252228
 100.7997208 -11.6399803  18.6881332 100.3533020 -11.1409321  19.2686539
  95.5353699  -3.8816185 -26.5894356  95.5604324  -3.3012428 -27.3502102
  94.9575653  -3.4378662 -25.9685936  95.4764252  -3.7724075 -26.6043663
  65.5560913  -8.1212463   3.3135605  65.4742813  -8.4490643   2.4179764
  64.7507019  -8.4041023   3.7466583  65.4614716  -8.1863632   3.2642441
  47.7464523  27.7141151  24.4667397  47.8069305  27.3802681  25.3617935
  48.1323090  28.5889854  24.5108490  47.7940483  27.7718086  24.5668945
  57.6214638  24.2270889  -2.5361309  57.0698166  23.5504570  -2.9286690
  57.0434570  24.9846916  -2.4456997  57.5009956  24.2357292  -2.5683498
  74.6029663   7.3923607  28.0651588  74.3336182   8.1461563  27.5403023
  75.4672699   7.6305542  28.4005241  74.6664124   7.4981537  28.0449562
  92.0188904 -33.4466820  32.3967667  91.9965668 -33.7281113  33.3113899
  91.9316559 -32.4943123  32.4370193  92.0072021 -33.3751221  32.4986000
  58.9653854  17.4581337  -3.3305111  58.3448372  18.1165428  -3.0180435
  58.7911453  16.6885529  -2.7886353  58.8806305  17.4462776  -3.2394066
  66.7289963  15.1750183  22.9821281  66.6113739  14.3575172  23.4659538
  67.6576309  15.1846046  22.7502365  66.8154831  15.0888557  23.0089951
  93.6613617  34.6233711  25.7230148  93.3862305  34.2339211  26.5529900
  93.1956635  34.1191902  25.0558243  93.5823517  34.5280800  25.7403793
  42.7492828 -12.6028461   5.2387810  41.8500366 -12.7546806   5.5295410
  43.2458801 -13.3352966   5.6036453  42.7063408 -12.6971455   5.3087006
  65.6492386  17.3319206  -6.1311474  65.4159088  16.4037971  -6.1119881
  66.5497284  17.3592339  -5.8077049  65.7203903  17.2358589  -6.0946045
  89.8798523  -4.6614113  33.1593132  90.8132477  -4.4812851  33.2714348
  89.8515472  -5.4929428  32.6860466  89.9763718  -4.7308807  33.1208000
  37.7624512  36.5309715  -3.3291264  38.3438950  36.1950645  -4.0112782
  36.8918266  36.2265663  -3.5852375  37.7316132  36.4626884  -3.4291840
 102.1728287  -5.2393055 -14.8138714 102.5852432  -4.4204750 -15.0889359
 102.5566406  -5.4246941 -13.9568081 102.2577362  -5.1717625 -14.7518101
  32.2548561  32.4244423   0.7013512  33.0347099  32.0989952   1.1509552
  32.1392593  31.8289680  -0.0391026  32.3256950  32.3262367   0.6703339
  88.4108582  24.6772652  -5.1875114  87.6733627  24.8606491  -5.7694702
  89.1620789  24.5873566  -5.7738800  88.4123383  24.6872292  -5.3120937
  51.9481506 -22.3149376  35.3671379  51.3810425 -22.2588139  34.5980644
  51.3492889 -22.4838543  36.0945091  51.8238068 -22.3269653  35.3626900
  57.6456146 -21.5376434   0.0446720  58.4993439 -21.3892860   0.4513245
  57.2208023 -22.1840172   0.6085491  57.6913528 -21.5907402   0.1481686
  92.0930786  15.1720657  -5.2934189  92.9811096  15.4066925  -5.0239830
  91.8978195  14.3726006  -4.8045864  92.1669617  15.1118279  -5.2125607
  75.3065262 -15.0381870  12.2003250  74.3954468 -15.0621109  12.4928780
  75.8184204 -15.1447277  13.0020981  75.2639618 -15.0521011  12.3170204
  73.1316071  20.8971405   0.5839767  73.0811920  21.8321304   0.7826958
  72.2880859  20.5458527   0.8691216  73.0362778  20.9593925   0.6355801
  57.4300766  19.3097153  34.4743385  57.7312164  20.2174263  34.5145683
  56.5773621  19.3207741  34.9090767  57.3712540  19.4076996  34.5249901
  63.6506042  29.4194374 -21.5710831  63.0368118  29.8092155 -22.1936188
  63.6272011  30.0041847 -20.8136177  63.5826569  29.5233574 -21.5566902
  70.1372833  -0.0617332  11.0123138  69.5137405   0.6548463  10.8942566
  69.7530060  -0.7951621  10.5320740  70.0298004  -0.0635299  10.9485092
  89.5901794 -33.4089050 -15.3739586  88.6876144 -33.4877129 -15.0650845
  89.7458191 -32.4656029 -15.4207420  89.5105209 -33.3167152 -15.3460073
 102.6765747  -7.3622818  -1.0764427 101.7699356  -7.2627964  -1.3668461
 103.1437225  -6.6412125  -1.4984093 102.6297073  -7.2747746  -1.1524010
  36.3681755   4.7231598 -15.0282669  36.7252197   5.5465508 -15.3610888
  35.5442581   4.9714508 -14.6090527  36.3183861   4.8374443 -15.0190544
  60.7526016  -8.1543465  -6.8190594  60.5541611  -8.9177685  -6.2767982
  60.7185822  -8.4832287  -7.7173328  60.7278061  -8.2708225  -6.8570271
  66.4700775 -23.6477375  22.7275429  65.6642227 -23.9129391  23.1708221
  66.3386765 -23.9079208  21.8158035  66.3701324 -23.7037697  22.6775894
 103.7889404 -27.0465603  -0.8305798 103.8335342 -27.7272110  -0.1590405
 104.0612030 -27.4864693  -1.6359253 103.8227310 -27.1660614  -0.8448448
  58.2173653 -30.9341412   9.7634773  57.3411369 -31.0694809  10.1242256
  58.7433014 -30.6512527  10.5115356  58.1800079 -30.9184113   9.8817215
  86.0813141   7.7975464   3.5616035  85.2400436   8.0062866   3.9677086
  86.0400391   6.8557396   3.3956718  85.9871979   7.7193680   3.5872154
  31.9713078 -36.2529449  30.6517220  31.2195873 -36.3301506  31.2392464
  32.2159271 -37.1573486  30.4556427  31.9172306 -36.3576279  30.6934700
  66.2200851  -2.2560616  -7.7084827  66.6801224  -2.9113235  -7.1838436
  65.2977371  -2.3704071  -7.4794903  66.1707764  -2.3381386  -7.6281128
  54.7611008  -9.9898415 -20.5372314  54.5992889  -9.2366505 -19.9691086
  54.3561478 -10.7265110 -20.0794563  54.7006607  -9.9880810 -20.4278240
  39.9389877  -6.1317959  22.5787773  40.7087631  -5.5634041  22.6032867
  40.2349968  -6.9529591  22.9716072  40.0526466  -6.1587563  22.6232758
  63.1196899   3.3408279  18.2418633  63.8605881   3.8181992  18.6152306
  62.5687637   4.0200005  17.8527069  63.1399460   3.4641571  18.2401772
  50.7111053 -13.5787544  -3.9067688  51.3085670 -12.9218731  -4.2642097
  49.8736000 -13.3983421  -4.3336964  50.6855087 -13.4894638  -3.9904118
 101.9576645  18.7893333 -23.2408886 101.0995178  18.6069984 -22.8580475
 101.9835815  18.2562790 -24.0355110 101.8689117  18.7130394 -23.2847977
  39.4790154 -34.0118866  29.7696915  39.9960022 -34.6304855  30.2857170
  39.8820305 -34.0285797  28.9016304  39.5771255 -34.0796280  29.7321510
  47.7582588 -31.0553703  23.6700897  47.6428642 -32.0027390  23.7435112
  47.1640472 -30.7955437  22.9660835  47.6825905 -31.1286812  23.6028442
  52.7532120  23.4489059  -3.6348572  51.8251266  23.3066559  -3.8210220
  53.0468102  24.0458221  -4.3231335  52.6855507  23.4973869  -3.7281075
  93.9188690  14.6696930  14.4221230  93.9522247  15.6262741  14.4129982
  94.7787933  14.4031487  14.7472725  94.0141296  14.7432861  14.4558220
  33.9966393  29.0639000 -29.5138855  34.6979675  28.7665520 -28.9342613
  34.3718147  29.0068398 -30.3926468  34.1114388  29.0261116 -29.5457878
  44.0132217  17.3025284 -24.3343391  44.6466904  16.7561798 -24.7995777
  44.4841461  17.6078873 -23.5589523  44.1309967  17.2768250 -24.3012581
  63.9577522  28.6287651  25.1776352  63.1078262  28.7809715  25.5907860
  63.8575287  27.7912788  24.7250938  63.8564262  28.5556831  25.1734390
  55.5828133  10.2770348   7.7000427  56.4792252   9.9418411   7.7179680
  55.5076256  10.8025322   8.4965515  55.6703873  10.2973289   7.7868881
  95.5720367  32.9766350  32.8323097  94.7301941  33.4287300  32.7762604
  95.3677521  32.1412239  33.2525444  95.4604797  32.9357491  32.8711433
  45.9158516  22.9255066  22.3556900  46.7565994  22.4893417  22.2173576
  46.0042648  23.7648010  21.9040260  46.0149422  22.9685020  22.2927742
  47.7382202  -4.7616615 -27.6539307  46.8845673  -4.5248985 -28.0164986
  48.3122711  -4.0360870 -27.8993893  47.7084007  -4.6590271 -27.7187786
  94.6415405 -12.1715565  32.7732697  95.3949814 -12.7008896  33.0347633
  95.0081329 -11.5018272  32.1959534  94.7609863 -12.1565914  32.7395935
  70.7909698  -8.3105507  31.9905891  69.8646469  -8.5165386  31.8651695
  71.1981277  -9.1525478  32.1942749  70.7356033  -8.4223022  31.9989395
 100.8848038 -20.5338078  24.4240952 101.7170181 -20.9383793  24.6689949
 101.0129166 -20.2518539  23.5183678 100.9872131 -20.5468864  24.3536148
  49.1075439  15.1267014  -5.0111904  49.6207390  14.3322411  -4.8639011
  49.3593903  15.4153252  -5.8884010  49.1891289  15.0727577  -5.0890293
  40.9316978  35.3959389  33.7416039  41.4253540  34.6099358  33.9755363
  41.3088837  35.6763420  32.9077339  41.0245667  35.3420296  33.6776314
  83.7189941   4.0686493  -0.6193943  83.5473480   3.3699112   0.0119057
  84.6184464   3.9146881  -0.9083862  83.7966156   3.9777184  -0.5828857
  98.8932419   2.9952660  24.4011078  99.5545731   3.0842972  25.0873604
  99.0640945   2.1367722  24.0137634  98.9819870   2.9132080  24.4329872
  36.4920998 -20.4945717  12.6906509  37.4357452 -20.3349686  12.7077103
  36.3897095 -21.2660732  12.1334000  36.5818138 -20.5598221  12.6330452
  60.0691757  -9.4672966 -23.4314651  59.3069000  -8.8891449 -23.4615211
  59.7373009 -10.3165569 -23.7227745  59.9524956  -9.4962120 -23.4657326
  96.2215347 -10.8008900  31.0981827  96.4109039 -11.6791096  30.7678719
  97.0816345 -10.4246750  31.2850571  96.3334503 -10.8544312  31.0828896
  92.9249268  27.2738380 -26.5653076  93.2867126  27.7716026 -27.2985039
  93.5136566  26.5250854 -26.4704437  93.0262909  27.2470741 -26.6333866
  99.1543655 -19.1963615   3.3519592  98.8364944 -20.0979214   3.3031235
  99.8906021 -19.2347260   3.9624710  99.1989899 -19.2966042   3.4118576
  89.9491577  13.8971748  20.8462944  89.4534912  14.3683891  20.1765938
  89.3599396  13.8617516  21.5998154  89.8334656  13.9436493  20.8552246
  84.5248260  -9.3835316  -3.2934170  85.1081696  -8.7051220  -3.6335564
  85.0794830  -9.9095917  -2.7173595  84.6461792  -9.3672848  -3.2682571
  52.6392441 -36.2251854 -19.9299393  51.8534851 -35.7481651 -20.1969147
  53.3591537 -35.7558784 -20.3514977  52.6322174 -36.1242676 -20.0033684
  71.0529175   4.1183472  -6.8902321  71.5274811   4.7756462  -7.3991432
  70.8181076   3.4448509  -7.5285854  71.0784836   4.1166229  -7.0125732
  72.9465485  21.0308876  14.4526176  73.2865295  21.9167938  14.5783997
  73.6656799  20.5551491  14.0369644  73.0594940  21.0746346  14.4217033
  79.5931473  16.0222702 -23.4871464  79.0194550  15.4497299 -22.9779282
  80.4783020  15.7346840 -23.2634964  79.6263657  15.9305458 -23.4090004
  59.6867142  19.3262367  -5.3195343  58.8736877  19.8127327  -5.4556732
  60.3428192  19.8114433  -5.8198719  59.6699829  19.4298553  -5.3874054
  48.6710205 -18.7738190 -16.8584366  48.8576355 -19.7092094 -16.7781353
  48.8759422 -18.4137573 -15.9955378  48.7127762 -18.8351746 -16.7578468
  75.2194824  11.8848686 -24.6695576  75.5124207  12.6513939 -24.1767635
  74.5833588  11.4592972 -24.0946903  75.1828918  11.9212189 -24.5557098
 100.4314423 -35.2461472  22.8727150 100.1583710 -34.4840126  23.3834229
 101.3393173 -35.3977127  23.1354294 100.4991379 -35.1810379  22.9551849
  50.6879044  27.4578056   7.6855736  50.5044556  26.9306984   6.9079285
  49.8468170  27.8567696   7.9083710  50.5786514  27.4441414   7.6264000
  74.7415924 -28.7587891  18.8320961  74.9024811 -29.6660023  19.0915375
  73.8935623 -28.7832279  18.3888474  74.6683197 -28.8581409  18.8124962
  70.6836853 -16.4649487  15.3896484  70.3580322 -15.5957947  15.6236420
  69.9738846 -16.8579273  14.8817253  70.5732574 -16.4141655  15.3604355
  74.9602661 -31.9793396  32.8366585  75.3348694 -31.1484604  32.5441856
  74.1912842 -32.1043243  32.2805443  74.9182129 -31.9040737  32.7461700
  51.0636330 -30.5589733  34.0789757  52.0168152 -30.6408615  34.1100349
  50.7957687 -31.1454525  33.3715096  51.1367111 -30.6302471  34.0068398
  67.6542358   9.5767479 -28.3484306  67.2530670   9.5434341 -29.2168617
  67.2933273  10.3677559 -27.9480572  67.5729675   9.6575546 -28.3983421
  61.6730537  15.7276192   1.0801277  61.8105087  16.1427574   1.9315987
  61.6898079  16.4522209   0.4548950  61.6894989  15.8491592   1.1042557
  50.8123550  11.3887100 -13.9444675  50.2546310  10.6207428 -13.8204002
  50.3272820  11.9403763 -14.5581379  50.7011528  11.3656464 -13.9966812
  78.5159912  -9.7456551   0.1095810  79.4447250  -9.9772530   0.1028042
  78.3656769  -9.3335953  -0.7412052  78.5989990  -9.7264194   0.0181274
  40.0688934  -5.9491615 -20.7258377  39.7318878  -5.1864223 -20.2558403
  40.7890015  -5.6056824 -21.2547035  40.1097488  -5.8311939 -20.7321148
  82.1429596  15.8638573  32.9308052  82.8323517  15.6020660  32.3205376
  81.8071747  15.0387611  33.2811012  82.1806641  15.7479477  32.9030800
  98.6486511 -28.1315956   1.6533661  99.5659332 -27.8633003   1.6000557
  98.6753769 -28.9959717   2.0636711  98.7493210 -28.1951561   1.6914406
  41.7164993 -12.8901825 -14.1070843  41.2937546 -12.9989929 -14.9589558
  41.4679794 -12.0092125 -13.8271599  41.6449127 -12.8078403 -14.1680851
  85.2882538 -22.9924774 -22.1652412  85.3571930 -23.7981319 -21.6529961
  86.0366821 -23.0227966 -22.7612190  85.3754272 -23.0816231 -22.1741695
  54.2191620 -36.6221848  -5.7434826  54.8182678 -37.1537361  -5.2193050
  54.3998833 -35.7216187  -5.4741802  54.3023224 -36.5828438  -5.6588612
  39.0712013  12.8046303 -19.4192734  38.6201019  12.2288742 -18.8018265
  38.3673973  13.2181435 -19.9191742  38.9480438  12.7873306 -19.4067421
  86.7052460  31.8489265  16.0655212  87.5818100  32.1739082  16.2710800
  86.5940247  32.0333672  15.1328697  86.7868652  31.9032478  15.9879837
  71.0329590   4.1091881  25.1999588  71.5959167   3.8581085  24.4676590
  71.0152817   3.3363457  25.7644234  71.0911102   3.9999962  25.1820602
  58.7137070 -32.5948944  25.5041084  58.5187607 -32.0062866  24.7748871
  57.8887558 -32.6619148  25.9849472  58.6049423 -32.5392685  25.4776192
  41.0778313   5.5606346 -17.6510315  41.1630173   5.5413513 -16.6978283
  40.3181305   6.1201553 -17.8123283  41.0059013   5.6182480 -17.5665760
  58.4378967 -34.0169220  -7.0839920  57.9442406 -33.7736435  -7.8671513
  58.7945099 -33.1901360  -6.7591991  58.4232826 -33.9028091  -7.1328754
  39.7810745  20.6981773  -9.1419659  39.9658051  21.2275963  -9.9177399
  39.8805847  21.3051376  -8.4085255  39.8113861  20.8193626  -9.1464767
  64.6088409 -10.5808849  15.0866470  65.5306168 -10.3277302  15.1363029
  64.5455017 -11.3633194  15.6343880  64.7003860 -10.6373272  15.1503563
  75.1357727  -1.8012047  -6.4856224  75.5053101  -2.5050621  -7.0187874
  75.1182861  -1.0426407  -7.0691566  75.1733170  -1.7953682  -6.6047096
  38.8602409 -30.1109581   2.8206177  39.2782822 -30.9523087   2.6372871
  37.9245529 -30.2790565   2.7089577  38.8050385 -30.2186108   2.7891655
  88.4605255 -31.3357677   4.1710701  88.6209106 -32.0866356   4.7426567
  87.8667603 -30.7762203   4.6716423  88.4143066 -31.3561783   4.2854042
  85.0707855 -34.3477135  17.3955002  84.9514465 -35.0303230  16.7351646
  84.7386932 -34.7365532  18.2046661  85.0226440 -34.4619675  17.4113655
 100.1792145  33.7477684  21.7387962  99.5519257  33.1634254  22.1645737
 100.6859131  33.1759911  21.1621246 100.1663589  33.6244774  21.7227020
  86.6660614  14.9748650 -17.2521057  86.3872681  14.8343887 -18.1569653
  87.6165466  14.8639336 -17.2743645  86.7376938  14.9480476 -17.3509674
  88.0524826  34.2498283 -24.0531235  88.8738861  33.8296776 -24.3080826
  87.9074478  33.9645348 -23.1510181  88.1246109  34.1746025 -23.9841118
  74.0590973   0.0270043 -16.7617340  73.8452911   0.4761238 -17.5795422
  73.4186096  -0.6819420 -16.7032738  73.9679871  -0.0007171 -16.8427067
  79.8351135   7.9005280 -28.7234440  80.4606934   7.5429077 -28.0933628
  79.2712402   8.4725494 -28.2027931  79.8417053   7.9233932 -28.6007309
  41.1448593  28.5370293  30.2833176  40.6918869  27.8422050  30.7610893
  41.2338638  29.2465172  30.9196701  41.1060448  28.5385933  30.4021301
  87.1208344  -9.2606640  25.7327919  87.9488220  -9.7245903  25.8571358
  87.3727875  -8.3420162  25.6387901  87.2360077  -9.2121754  25.7360191
  70.1740723  28.1796837  12.2500725  70.4984665  28.0590248  13.1425056
  69.3278656  28.6135139  12.3594246  70.1184235  28.2130699  12.3569031
 103.4418640 -32.3816948  13.9649811 103.1200485 -31.4963589  13.7951851
 102.7771072 -32.9553719  13.5839043 103.3366623 -32.3484650  13.9062309
  60.6441498 -32.0887108   2.6274071  59.7933388 -32.4490280   2.8774452
  60.6274948 -31.1882019   2.9514961  60.5516434 -32.0311012   2.6886330
  35.7241859  -1.8514099 -30.4302959  35.9999275  -0.9709091 -30.6850872
  35.2503204  -1.7255020 -29.6082058  35.7030563  -1.7440796 -30.3697948
  39.6311684  -4.6348991 -12.8792210  39.9070473  -5.5490894 -12.8131218
  38.8667526  -4.6564217 -13.4549179  39.5790672  -4.7346878 -12.9335556
  45.8937111  -3.8566093  -9.9331436  46.8026505  -4.1116676  -9.7750301
  45.9449692  -3.2133484 -10.6401215  45.9961090  -3.8152199  -9.9916744
  38.4261475  -0.7451248 -24.5062103  38.6279182   0.0847283 -24.0739594
  39.1678505  -0.8965874 -25.0920181  38.5267601  -0.6727867 -24.5225887
  70.4783173 -22.0798073 -20.6242752  70.2911530 -21.6005459 -19.8171139
  71.3491898 -22.4519844 -20.4853897  70.5512238 -22.0683823 -20.5233860
  32.6464767 -27.2782173 -28.5757942  31.8012352 -27.7213936 -28.6491604
  32.4237137 -26.3695526 -28.3734703  32.5325851 -27.2285728 -28.5620518
  96.0460815 -31.9365444  28.3260040  96.2177277 -30.9973984  28.3951111
  95.7554321 -32.1919594  29.2015114  96.0333939 -31.8636246  28.4267349
  83.3381042  29.9289742 -25.4607754  83.6544800  29.0715828 -25.7454185
  82.9116364  30.2960777 -26.2351017  83.3263702  29.8766899 -25.5737038
  52.0607758  -1.8338660  21.6183853  52.6809807  -1.1967887  21.9729424
  51.3806152  -1.9043463  22.2881966  52.0543823  -1.7734488  21.7276268
  53.9018936  -9.6424179   3.6198921  54.7648201  -9.8595009   3.9726830
  54.0856590  -9.0866394   2.8625526  54.0135117  -9.6063023   3.5767441
  85.3259430  10.6880035  29.8825874  85.1679077  11.3944931  30.5087814
  84.4643021  10.2956390  29.7416916  85.2172089  10.7215004  29.9343414
  84.3329468  30.4386482  26.3864059  84.8424530  30.8835411  27.0636826
  84.4460907  29.5070152  26.5747490  84.3993378  30.3867455  26.4787140
  42.7077980  18.5397491   0.8599548  42.1135139  17.8902550   1.2357368
  42.6309052  18.4157639  -0.0860596  42.6362228  18.4572678   0.7991447
  54.7066650 -27.2259636  -4.2995281  55.1284180 -27.6110878  -3.5313931
  53.9013596 -26.8354950  -3.9600582  54.6657639 -27.2253952  -4.1814060
  79.4525604 -31.5457535  -3.0067368  79.1782837 -32.2410355  -3.6047134
  80.3054962 -31.8328590  -2.6807251  79.5142670 -31.6505165  -3.0357361
  61.6608810  17.9946632  -3.4323349  62.4485931  18.5234108  -3.3051777
  61.3698158  17.7814789  -2.5457287  61.7138481  18.0283127  -3.3242226
  40.9684982 -30.1535206   4.5830460  40.0670090 -29.9951191   4.3029327
  41.4830856 -30.0958328   3.7779884  40.9272385 -30.1304779   4.4673233
  49.2010574  -0.4697227 -20.8813305  49.7500801   0.1194611 -20.3639736
  48.8805313   0.0726471 -21.6019783  49.2254219  -0.3490524 -20.9030132
  57.5437775  35.6392860 -13.0815697  58.1318932  35.3945274 -12.3671036
  57.8419113  36.5083046 -13.3501587  57.6382904  35.7058525 -13.0340176
  94.3347702 -19.0832901 -16.7551880  94.2979126 -19.8870277 -17.2737465
  95.2693939 -18.9309750 -16.6155968  94.4305115 -19.1527672 -16.7956066
  33.7949409 -22.1808414  -0.7666798  34.0553856 -23.0886002  -0.9228382
  33.6760902 -21.8118305  -1.6418629  33.8100395 -22.2382965  -0.8766670
  45.4333878  34.9779625  32.0139503  44.8804932  35.4524117  31.3931160
  45.0926628  35.2232857  32.8741570  45.3380890  35.0547142  32.0394783
 102.2255707   7.7183075   6.4698601 102.6825409   7.1903114   7.1245537
 102.3682938   8.6225929   6.7493553 102.2895279   7.7584343   6.5694771
  93.7572937   4.7410011 -28.2003078  94.1874542   4.8743935 -27.3556728
  93.4018707   3.8536263 -28.1505795  93.7652664   4.6605949 -28.1049271
  79.6389008 -30.2414951 -21.8487587  80.3146515 -29.5791149 -21.7043400
  80.1261749 -31.0477562 -22.0183105  79.7629242 -30.2568417 -21.8514347
  67.2499771   9.6974487  -8.8304310  67.4993820   9.4306908  -9.7152328
  66.3015213   9.5717888  -8.8007793  67.1754303   9.6555977  -8.9216232
  74.8044662  13.8360252  25.7191925  74.0773163  13.2223473  25.6148415
  75.2840118  13.5117760  26.4815102  74.7780609  13.7360077  25.7893600
  93.4046783  14.0064697  25.2808037  92.9566650  13.6378899  26.0421638
  93.0201340  13.5500641  24.5324478  93.3158951  13.9184914  25.2821960
  74.4445953  -2.1773071  31.1934929  74.9648666  -2.5127678  31.9235725
  73.5373917  -2.3436089  31.4495468  74.4033203  -2.2308121  31.2986565
  44.5120926   7.7692604  15.3192902  43.7181015   8.2942505  15.2183456
  44.2159195   6.9674873  15.7501869  44.3958359   7.7397423  15.3544769
  85.6322937 -18.9609833  17.8833313  85.9593048 -19.0131645  18.7814293
  86.2761612 -18.4209919  17.4249954  85.7358246 -18.9089661  17.9302254
  59.3872528  12.2933350   3.9730263  59.8124542  12.0598335   3.1478577
  59.6245804  11.5864372   4.5731888  59.4579086  12.1930504   3.9490395
  37.8287735 -34.8532028 -10.4494247  37.2274017 -34.8014565 -11.1923237
  38.4961548 -34.1926117 -10.6350555  37.8358154 -34.7772408 -10.5484467
  79.1644135 -12.5824356  10.5953293  78.5591431 -13.2721653  10.3230209
  79.2377319 -12.0122108   9.8300209  79.1076813 -12.5951767  10.4846802
  79.7883301 -21.7768135   4.5657578  79.9283371 -21.4462814   5.4530983
  79.5267944 -21.0063019   4.0616341  79.7753754 -21.6593895   4.6066284
  97.9734497  35.6472969   7.5292778  98.4674988  36.4462318   7.3452454
  98.0989075  35.1036034   6.7515259  98.0395203  35.6745186   7.4267120
  54.6207428 -14.7444706   2.4444923  55.0443497 -14.5194836   3.2728386
  55.3453217 -14.8778801   1.8334122  54.7431870 -14.7347107   2.4676628
  56.1705475  -2.2409019 -30.2698460  57.0962219  -2.4715385 -30.3482552
  55.8023758  -2.9176407 -29.7017803  56.2299957  -2.3376656 -30.2176170
  42.4698296  13.8155899   2.7665558  43.0141945  13.4280281   3.4519081
  42.6494064  13.2858009   1.9898262  42.5470352  13.7177582   2.7568130
  90.7621155  -5.9437313 -10.2590294  90.6443939  -6.1792526  -9.3387489
  89.9977112  -6.3137741 -10.7006226  90.6680450  -6.0083065 -10.2079792
  93.9113617  10.6852722   6.2867775  93.0787430  11.1534996   6.2256660
  94.1317291  10.7090340   7.2179680  93.8460693  10.7377357   6.3795700
 100.4823837 -27.8380051 -30.2250099 100.0944366 -27.7175674 -31.0917473
  99.8603363 -28.3973312 -29.7597885 100.3746796 -27.8848114 -30.2678356
  60.7769089  21.5837555  31.4273911  60.5555305  20.6757927  31.6343498
  59.9609222  22.0658112  31.5616493  60.6662827  21.5383301  31.4637833
  39.8801765  24.0396576 -10.9466286  39.1496658  23.5118866 -11.2691879
  40.6352463  23.4526329 -10.9854164  39.8827934  23.9207764 -10.9851627
  91.7951508  31.7510109  33.2495384  91.0733643  31.7523766  33.8782387
  91.7071686  32.5816536  32.7820702  91.7088013  31.8397408  33.2667351
  65.9127121 -17.8779106  -7.9901657  66.7518616 -18.2875900  -8.2004490
  66.0340652 -17.5214005  -7.1101646  66.0151367 -17.8835793  -7.9187508
  96.9480820 -25.3865433  11.3329811  96.1473923 -24.9063377  11.5440216
  96.7266769 -25.8883667  10.5485153  96.8390808 -25.3888397  11.2718315
 103.3105698 -16.6213398 -18.6768246 102.6298065 -16.8675537 -18.0505905
 104.0989914 -16.5159016 -18.1443787 103.3220520 -16.6363583 -18.5532646
  87.8310242  17.9433365  24.8790054  88.2933655  18.7320709  24.5955086
  86.9908142  17.9809189  24.4219666  87.7907257  18.0314522  24.8000336
  42.4377174 -27.1055260 -26.0972214  42.0604591 -27.9671707 -25.9198074
  42.7354736 -26.7938480 -25.2425632  42.4292412 -27.1641769 -25.9871559
  96.8102722  -9.6667042   0.8117027  97.6242523  -9.1631737   0.8005676
  96.4988556  -9.6385975  -0.0929852  96.8638687  -9.6100121   0.7140388
  91.0965271 -10.9999676  23.3643837  90.9214020 -11.8574581  22.9767303
  91.9479523 -10.7456207  23.0085602  91.1686478 -11.0642929  23.2850990
  41.7043839 -24.1689835 -19.9880905  40.8390961 -23.9873161 -20.3548241
  41.5348015 -24.7635765 -19.2573738  41.5940247 -24.2130165 -19.9492722
  96.9173431 -35.2929611  15.8534966  97.6619186 -35.6505661  16.3371849
  96.7683563 -34.4323578  16.2451286  96.9808578 -35.2393303  15.9468422
  79.8084717 -17.3728657   3.0530663  79.2574844 -18.1258793   2.8394775
  79.6217499 -17.1931572   3.9745255  79.7297974 -17.4340057   3.1285591
  61.8147392 -17.8177147  26.8655205  61.7467842 -16.8629456  26.8681641
  62.7392883 -17.9915428  26.6888275  61.9060898 -17.7344398  26.8469582
  40.9792938  -3.3922424  25.7457161  41.6546135  -2.7210197  25.6475677
  41.4609871  -4.2193909  25.7391396  41.1026802  -3.4088707  25.7345467
  56.0960007  19.8340492  27.5157700  56.1474953  19.7637749  28.4689980
  56.8319168  20.3976746  27.2770615  56.1799698  19.8866653  27.5919609
  78.7124023 -12.8438816 -11.3689938  78.7927704 -12.1457634 -10.7190742
  78.4233093 -13.6060848 -10.8672771  78.6901398 -12.8507156 -11.2461853
  59.2910461  15.4413071  16.2189140  59.8681221  15.3127708  16.9717026
  58.4269562  15.1724930  16.5308571  59.2604408  15.3989296  16.3324509
 101.5743942 -18.0619717 -21.7703438 101.1385040 -17.2232018 -21.9209938
 102.3673172 -17.8359184 -21.2841282 101.6124649 -17.9484291 -21.7345619
  47.6332779 -12.7951622  11.5308380  47.7037277 -12.5688229  12.4582138
  46.6914253 -12.8404655  11.3662300  47.5403519 -12.7758560  11.6121788
 101.2430420 -26.5372429  27.4135132 102.0207062 -26.2086945  26.9623871
 101.2116547 -27.4674816  27.1901398 101.3226242 -26.6014061  27.3415871
  90.9706726  18.6783257  17.8979301  90.2577362  19.3077049  17.7891541
  90.9902496  18.4986954  18.8379211  90.8967285  18.7262878  17.9865723
  84.2121582   3.9445114 -16.6271858  83.4567108   3.5936050 -17.0987568
  84.0024567   4.8687401 -16.4928055  84.1092377   4.0056496 -16.6631393
  39.3349533 -27.9126244   1.4672508  39.1360092 -28.6366234   2.0609550
  39.5223846 -28.3349094   0.6289387  39.3337250 -28.0348587   1.4411659
  37.8042641  32.2406120  -5.6471615  38.2570190  31.7320213  -6.3199120
  37.1451225  32.7409477  -6.1282310  37.7822495  32.2397270  -5.7702065
  70.4950562  -7.7967205 -15.4055119  70.1618652  -7.4671593 -16.2401428
  70.1499863  -8.6874943 -15.3447962  70.4227295  -7.8565712 -15.4880438
  97.1844635   4.6828079 -12.7440071  96.8842773   3.7901115 -12.9149132
  98.1391068   4.6265068 -12.7852974  97.2542572   4.5816040 -12.7666397
  42.0463562  30.5597878   8.5725136  42.0943375  29.6657753   8.9111328
  42.9342499  30.7489281   8.2690201  42.1461601  30.4846230   8.5762558
  64.6556931  14.9137688 -15.7366705  64.4298096  14.0801506 -16.1493378
  65.4288406  14.7173805 -15.2075958  64.7140503  14.8039284 -15.7242584
  82.9326477  -1.8266106  -1.0299339  83.0449600  -0.9249610  -1.3310127
  82.3945007  -1.7507324  -0.2419758  82.8872223  -1.7223701  -0.9780121
  52.0221481  18.6904793  -8.3805027  51.8062134  19.0675735  -7.5276299
  51.3307114  19.0044823  -8.9632149  51.9253883  18.7641792  -8.3516884
  71.3156662 -36.5181274   5.2630196  71.0997620 -36.3238373   6.1750870
  72.0543671 -35.9428673   5.0639725  71.3714142 -36.4360619   5.3390617
  51.6055145  19.9329224   4.8277512  52.1755676  20.0297050   5.5905762
  50.7818985  20.3438034   5.0905647  51.5784683  19.9870605   4.9371223
  65.1053925 -28.8784065  18.9293747  65.7717438 -29.5504398  19.0728722
  64.8949432 -28.5585976  19.8066788  65.1540222 -28.9159698  19.0382347
 103.4907074  18.3526726  18.1347122 102.5389099  18.4345856  18.1945419
 103.7032318  18.6654587  17.2553749 103.4118805  18.3947716  18.0473213
  81.2203217  -0.9777107 -14.8870468  81.6467972  -0.3214340 -15.4380779
  81.3340454  -0.6514396 -13.9943848  81.2779236  -0.8729210 -14.8506088
  42.0278320  22.1166840  17.4127731  41.3832741  21.4543037  17.6618500
  42.1773567  21.9662971  16.4793625  41.9750404  22.0300102  17.3397980
  63.2022400 -11.0337315  19.8381042  62.7483139 -10.8529625  19.0150032
  62.5456161 -11.4666500  20.3836823  63.0838127 -11.0606270  19.8085060
  49.2630386  23.3049278 -15.4778481  49.5085182  23.9379387 -16.1525917
  49.4283524  22.4515038 -15.8785725  49.3068466  23.2814217 -15.5925350
  32.9885635  11.1581955  -1.0575523  32.9746056  11.2632980  -2.0088634
  33.7952766  10.6738472  -0.8819122  33.0731010  11.1177521  -1.1402740
  93.8011017  33.5219231   9.6633682  93.2120361  33.0593758   9.0673180
  94.2053909  34.2000847   9.1221886  93.7813950  33.5449181   9.5420876
  62.9912872 -32.8901215   3.9418793  62.2001343 -32.4531403   3.6266823
  63.3372612 -32.3033295   4.6143494  62.9438171 -32.7809372   3.9799728
  71.2640991  12.0572090  12.1196404  70.3658752  11.8903656  12.4052734
  71.8064194  11.7677803  12.8533630  71.2261505  12.0085526  12.2283440
  70.5174789  27.9049492 -16.7086639  69.8145676  27.4122047 -17.1321621
  70.7120972  27.4090767 -15.9133854  70.4632797  27.7995262 -16.6690140
  38.3916588 -35.9377060 -21.9141464  38.9668503 -36.7020111 -21.8791485
  38.9682617 -35.2152023 -22.1626282  38.5144882 -35.9421654 -21.9369125
  94.7446289   4.1348419 -10.9588661  94.4051361   3.4010239 -11.4712048
  94.7449646   3.8167839 -10.0560551  94.7084656   4.0226707 -10.9172287
  89.5107117  17.5898094   7.7671356  89.8748627  16.7450638   8.0317574
  88.5949860  17.5530090   8.0434265  89.4518890  17.4958038   7.8248138
  79.2882996  -5.3716240 -24.8460999  79.9828339  -5.9562492 -25.1495190
  79.0528564  -5.7079353 -23.9814053  79.3372498  -5.4698257 -24.7862473
  45.8827209  -6.3446827  -3.6416626  46.7619629  -5.9748707  -3.7217560
  45.7496796  -6.4441357  -2.6989822  45.9622993  -6.3158379  -3.5496788
  79.5269470 -27.5368423 -18.4918594  79.7562408 -26.8845615 -19.1538086
  79.3880844 -27.0285492 -17.6927414  79.5365906 -27.4130783 -18.4772301
  36.8238068   7.8268967 -10.0190964  37.5258255   7.5441246  -9.4330521
  36.0392609   7.3979454  -9.6774578  36.8150101   7.7509995  -9.9201622
  37.7483940   3.2928925  15.6121483  37.4374008   2.3889465  15.5632248
  37.0569382   3.7589645  16.0821495  37.6414948   3.2461967  15.6570511
  33.7089119  36.5561485 -18.0860062  34.0119057  36.0474815 -17.3338928
  33.2188568  37.2830925 -17.7017651  33.6889648  36.5794411 -17.9648285
  60.1895370  33.8262291  10.6431847  60.6914940  33.3698158  11.3184319
  60.2017822  33.2319756   9.8928909  60.2443695  33.7141838  10.6351814
  44.0238686 -30.3562660 -12.1577263  44.8509941 -29.8780270 -12.2159882
  44.1690369 -31.0025234 -11.4667072  44.1275558 -30.3741837 -12.0902500
  76.9897308  -9.9441299  18.0857620  76.5126801  -9.4880524  18.7790489
  77.8316193  -9.4913273  18.0365067  77.0286331  -9.8472061  18.1544456
  36.9034653  37.2554512  11.7927818  37.1000519  38.1039467  11.3957481
  37.7459412  36.9455910  12.1251411  37.0142746  37.3128929  11.7858772
 103.0803833 -31.7001610 -28.7315979 103.6768723 -32.0901604 -29.3705997
 102.2143326 -32.0174446 -28.9875927 103.0516357 -31.7755814 -28.8270397
  66.3435211  -5.8502598  -7.5514145  66.8787842  -5.1951313  -7.1036072
  65.8113174  -5.3451786  -8.1661568  66.3438416  -5.7265415  -7.5692253
  57.3629379  26.3027878 -18.8927250  58.2253036  25.9110794 -18.7544632
  56.8127975  25.5748367 -19.1819744  57.3962326  26.1833839 -18.9088249
  71.9191666 -36.7524567  16.1806908  72.5058289 -36.1685295  16.6614227
  71.6490860 -36.2441025  15.4159241  71.9529266 -36.6359673  16.1504021
  44.5769730  15.0998001  27.1000023  44.7576942  14.9388199  28.0261078
  43.9569168  15.8290176  27.1002083  44.5301208  15.1603928  27.1987915
  54.4597092 -15.2406635  30.0052948  55.1844711 -15.0478935  29.4104843
  54.4643860 -16.1943302  30.0873489  54.5374985 -15.3218117  29.9506111
  46.5250320  25.3022614  21.1806946  46.3786583  26.1431580  21.6139526
  47.3675880  25.4043350  20.7380829  46.5992737  25.4028244  21.1796989
  93.3863678  38.0912285   6.7028656  94.1537933  38.1170769   6.1313400
  93.0507431  37.1993141   6.6129913  93.4324188  37.9988747   6.6323395
  68.4844284 -35.2836380 -22.0697174  67.7350311 -35.5868835 -21.5572052
  69.1838989 -35.1689568 -21.4264259  68.4790955 -35.3037453 -21.9464569
  33.5622482  27.0025978  25.6131897  32.8096390  26.5485115  25.9921646
  33.2091331  27.4518089  24.8452339  33.4443321  27.0020790  25.5717087
  65.6343079  37.1092339  22.2825699  65.9529343  36.2080956  22.3340225
  66.4208374  37.6469917  22.3743286  65.7521591  37.0704842  22.2978401
  64.2820129 -24.5360832  -8.9274979  63.5104408 -24.0596142  -9.2339249
  64.0238571 -25.4571857  -8.9615040  64.1722031 -24.5834942  -8.9638004
  78.3863525   2.5254173  14.0438728  79.1404190   2.1727333  14.5163460
  77.6498566   1.9857789  14.3312721  78.3882294   2.4302559  14.1249046
  92.5773621 -14.9808807  28.8330154  92.4302063 -14.3383236  29.5270653
  93.4727478 -14.8144016  28.5384064  92.6571579 -14.8945980  28.8756104
  78.3881836  34.0599174 -20.4026031  77.7525787  34.2632256 -21.0888405
  79.1030579  33.6186562 -20.8613815  78.3966370  34.0345421 -20.5247154
  81.7695618 -36.4244614  12.8996048  81.1625137 -35.7349472  13.1685295
  82.4185715 -35.9745865  12.3586655  81.7740326 -36.3029442  12.8705978
  85.2261200   5.6427689  -5.2345085  85.3320923   4.7202148  -5.0023479
  85.4023209   5.6748810  -6.1748085  85.2562103   5.5478096  -5.3100300
  89.3050232  16.8894844  -8.0992508  89.1571960  16.9286194  -7.1543484
  89.1241608  17.7776451  -8.4069672  89.2699738  16.9883728  -8.0312977
 100.1158981  29.0604362 -18.5464325 100.4301758  29.8738365 -18.1516457
  99.8124313  29.3182869 -19.4168587 100.1170578  29.1746712 -18.5971489
  53.0355721  27.7702827 -28.7754288  52.6935654  28.4697685 -29.3321819
  52.3518295  27.1004829 -28.7851486  52.9261856  27.7734489 -28.8358345
  37.5835800   7.4980469  -1.7608585  37.3473244   7.0070724  -0.9738560
  37.8413315   8.3609390  -1.4364586  37.5858727   7.5377121  -1.6423302
  92.4103394   2.3680305  34.8235893  93.2380371   2.1356623  35.2445030
  92.4252930   3.3239899  34.7772636  92.5002136   2.4451981  34.8635368
 100.4736938  14.4473801  -2.2998028 100.0126801  15.2607994  -2.5048561
 100.2020645  14.2367897  -1.4064331 100.3955536  14.5116615  -2.2263947
 101.2971268  11.1574516  32.7846489 100.8353577  11.9940414  32.7288666
 102.1307755  11.3139610  32.3410797 101.3367844  11.2633514  32.7313995
  32.9944038  30.7370872   4.1794395  32.8083115  30.0225792   3.5702744
  33.4664536  31.3830376   3.6539459  33.0248985  30.7297783   4.0584412
  70.2522659  -4.2719193 -12.8566513  69.7215729  -3.9941406 -13.6032639
  69.6668243  -4.1917038 -12.1036129  70.1332397  -4.2337418 -12.8559628
  57.9443588 -25.5083427  -2.3568058  57.5973816 -24.6805153  -2.6893063
  58.4822006 -25.8472633  -3.0724106  57.9647064 -25.4562073  -2.4685764
  73.8850098  20.7059441  27.1915169  73.3897095  21.4934044  27.4169579
  74.4686432  20.5683098  27.9376221  73.8944244  20.7752419  27.2951279
  82.9201431  -8.2372818 -10.9069767  82.6993103  -7.7258129 -11.6853485
  82.5826416  -7.7192287 -10.1762676  82.8605957  -8.1274929 -10.9120579
  99.6426773 -19.6315479 -14.4390335 100.0185013 -19.2626534 -13.6397095
 100.3755569 -19.6678123 -15.0536938  99.7609177 -19.5960789 -14.4193382
  32.8585434  23.8533630  31.2793617  32.6324158  23.2902107  32.0196075
  33.7911949  23.6945992  31.1337814  32.9338875  23.7763786  31.3427773
 102.0708084  22.3396873  -4.3062096 101.1515121  22.4849472  -4.5299149
 102.5084000  23.1553650  -4.5499420 102.0194397  22.4421616  -4.3560562
  90.3308029 -10.6354771  11.5833168  90.5603333  -9.9453564  10.9610100
  91.1703491 -11.0209560  11.8338966  90.4448090 -10.6029949  11.5436745
  88.1648560  19.2188797 -17.7950859  87.5702515  18.5270271 -17.5052109
  87.6012115  19.8432846 -18.2518616  88.0413513  19.2116814 -17.8128891
  43.5196915  36.5435677   2.6837463  43.4660645  36.5892296   1.7291451
  42.6965981  36.9255791   2.9884224  43.4261971  36.5891762   2.6144409
  55.2423325  -2.5414772 -15.3394766  55.1168060  -2.1303482 -16.1947212
  54.7988129  -1.9565544 -14.7251492  55.1816521  -2.4352646 -15.3651638
  44.8506470 -35.3287086  30.2096901  45.7316818 -35.0320053  30.4376717
  44.2698936 -34.7890358  30.7460938  44.8826675 -35.2395096  30.2912102
  70.9256973  31.7073021 -18.6912708  70.4019318  31.2586403 -18.0274849
  70.6977539  31.2703438 -19.5118484  70.8455353  31.6128502 -18.7079887
 102.4041367  22.8152542  19.8613701 101.5941772  22.9156570  20.3614845
 102.1180573  22.5069504  19.0015297 102.2872543  22.7930832  19.8230095
  75.5768890  -8.4881935 -19.6111317  76.2884369  -7.8589993 -19.4926929
  75.4463196  -8.8684139 -18.7424393  75.6388397  -8.4616451 -19.5058651
  81.0710297 -22.4685860   8.9476013  81.4895782 -22.9604836   9.6540565
  81.5262451 -22.7532539   8.1551590  81.1642075 -22.5513992   8.9384270
  91.8506088 -18.2258091  17.9213753  91.4614105 -17.9818821  17.0815849
  92.6250916 -18.7371273  17.6869125  91.8917007 -18.2543240  17.8068085
  43.9944763   6.1972771  29.0816498  44.2591820   6.8268509  28.4109917
  44.5585861   6.3929100  29.8298035  44.0828629   6.2852745  29.0899124
  46.8237534   6.0394783  -3.5326595  47.5336647   6.5661697  -3.8998890
  46.2211685   5.9062462  -4.2643490  46.8351974   6.0814362  -3.6498470
  35.1709328 -17.0838757   6.3919868  34.5941696 -17.7718334   6.0598869
  35.6899986 -17.5138836   7.0716171  35.1647797 -17.2030945   6.4290504
  33.7400856 -16.0308571 -17.4218082  34.3666763 -15.6301022 -18.0243092
  33.3809433 -15.2953358 -16.9255638  33.7686081 -15.9096889 -17.4331360
  50.9553604  17.7469368 -23.7693539  51.5652161  17.0179520 -23.8828812
  51.3551826  18.4709549 -24.2511978  51.0630341  17.7464027 -23.8328457
  50.3169479  12.3602600   1.4727020  50.7328377  13.1524277   1.1324959
  49.6865463  12.1114998   0.7967224  50.2940712  12.4182091   1.3643341
  90.4041748 -13.9511185   8.4109726  90.6847534 -14.8523369   8.5700722
  91.1525040 -13.4167938   8.6769180  90.5139008 -13.9902382   8.4563065
  78.3265533  23.1867409  25.1695595  79.0748901  23.3658447  25.7389030
  77.8253021  24.0022049  25.1691971  78.3529053  23.2928009  25.2302361
  32.4423409  27.3893394   8.6524696  32.0504723  27.6756706   7.8274345
  32.9396057  26.6046333   8.4218254  32.4535828  27.3361931   8.5398941
 101.0981445  18.2812881  -2.8996181 100.3765106  17.6524391  -2.8964195
 101.1222916  18.6227112  -2.0056973 101.0237656  18.2506332  -2.8039455
  32.1475067  -5.4129829  -2.1335716  32.4281883  -5.6240845  -3.0240097
  32.6782722  -4.6550598  -1.8884697  32.2340393  -5.3546753  -2.2023888
  54.8856583 -11.7441463   7.8615685  55.7600403 -12.0069275   7.5741043
  54.8883743 -10.7893047   7.7944908  54.9791946 -11.6703358   7.8237572
  49.9077988  33.6644249  10.4940529  49.3668671  34.3063927  10.9539490
  50.0324783  34.0375023   9.6214104  49.8634109  33.7726707  10.4500313
  37.7503853  23.9399223 -14.6603794  37.8895149  23.0220566 -14.8936176
  36.8775291  23.9576607 -14.2678909  37.6721420  23.8439331 -14.6433926
  98.4492416 -26.2719784  27.2544823  99.3933411 -26.1639061  27.1395073
  98.2478790 -27.0993614  26.8172989  98.5284500 -26.3486786  27.1956024
  77.1386261  -6.1914406  29.2326698  77.8735657  -5.8494511  29.7417145
  76.5723877  -5.4329395  29.0902443  77.1566162  -6.0740719  29.2717667
  86.4466324  -6.1323471   4.2557907  86.7080536  -6.4934959   3.4087563
  87.2711945  -5.9928074   4.7214432  86.5624390  -6.1559868   4.2151184
  71.6488190  28.3568459  21.9178314  71.0428619  27.9611549  22.5443039
  71.0835495  28.7983208  21.2839508  71.5239182  28.3617287  21.9170418
  93.2526245  19.1037636   0.8848763  92.4819565  18.7849197   0.4151497
  93.1298065  20.0519447   0.9308205  93.1573334  19.1708794   0.8396835
  74.1941681  -4.2782631  -4.7538891  74.2719879  -4.4974747  -3.8253918
  74.9536209  -3.7240257  -4.9336090  74.2834549  -4.2425346  -4.6740494
  77.4548798 -25.3307152  26.0634422  78.2462006 -24.8263187  26.2521439
  77.7265472 -25.9623184  25.3974762  77.5682373 -25.3442841  26.0125427
  93.7760773  -2.4656487   8.8848801  93.2223206  -3.2332344   9.0276566
  93.7068634  -2.2916527   7.9461746  93.7096405  -2.5289497   8.8000031
  78.9588928   9.4725761  13.3310394  79.3983307  10.1718636  13.8148956
  78.2807083   9.1574669  13.9285469  78.9334259   9.5135460  13.4463501
  37.7848701 -19.4972515  30.0879860  37.3030090 -20.3211613  30.1601067
  38.4274101 -19.5327682  30.7966003  37.8020096 -19.5889053  30.1712532
  87.7913361  24.3702507 -18.2987404  87.0400696  24.2542152 -17.7170429
  87.5113373  23.9884453 -19.1306477  87.6813507  24.3171577 -18.3254166
  67.6797791  26.2276421 -13.3642960  67.7256393  27.1075630 -12.9902821
  68.3881836  25.7477837 -12.9351864  67.7602158  26.2703094 -13.2786446
  60.9962234  -5.8593884   5.5458412  61.0440369  -5.9215870   4.5918694
  61.7260704  -6.3944874   5.8576431  61.0791473  -5.9230938   5.4773674
  98.9457169   4.0975456  13.1021080  98.9601288   3.4718094  13.8263245
  98.0295029   4.3667297  13.0363579  98.8495483   4.0595207  13.1723328
  52.4976006  -4.7144012   2.2084312  51.9471474  -3.9517632   2.3862572
  52.1994896  -5.0313911   1.3558655  52.4071083  -4.6668739   2.1364746
  37.5797653  -8.1357841   5.8792229  37.6781235  -9.0659809   5.6760330
  38.4728584  -7.8291321   6.0360260  37.6854935  -8.2022743   5.8742828
  73.5244904  33.6177559 -27.2572842  73.3047028  34.3169060 -26.6415634
  73.7314987  34.0734673 -28.0731926  73.5231247  33.7409172 -27.2786331
  79.7040863   6.0935631   8.0383186  80.6209412   6.3317795   7.9009743
  79.6304016   5.2086906   7.6808395  79.7940063   6.0246048   7.9855499
  70.1533966 -14.5102482  -9.7221680  69.9566040 -13.6584530  -9.3323765
  69.9949493 -15.1384468  -9.0175495  70.1155167 -14.4864044  -9.6054535
  32.3958817  23.2464371 -22.9996090  31.9075871  22.6375198 -22.4455299
  32.2995796  24.0944786 -22.5662727  32.3335419  23.2719460 -22.8943100
  44.9782219 -26.3992767  34.2006721  44.6483688 -25.8012848  33.5299721
  44.9728203 -25.8821850  35.0061684  44.9424706 -26.2803593  34.2150459
  80.4957428  13.6952362  20.9618530  80.2409058  13.8408928  20.0507698
  81.2965088  13.1737938  20.9061623  80.5539551  13.6551590  20.8587532
  84.5756683   9.8037872   6.5219879  84.8095398   8.8777618   6.4585876
  85.4043121  10.2686081   6.4056664  84.6889801   9.7546043   6.5028229
  54.4110641  16.3945084  27.4870911  55.2746201  16.5390320  27.8738899
  54.5491333  15.6963463  26.8469810  54.5178757  16.3354683  27.4600792
  84.5977936  26.0671768  -9.1353397  85.4172668  25.7244759  -8.7786140
  84.7754059  26.1902390 -10.0678272  84.7041168  26.0437622  -9.1967354
  38.1090088  15.1650009 -30.2285652  37.4438438  14.5822220 -30.5948448
  38.2524185  14.8367920 -29.3409061  38.0533676  15.0678520 -30.1729622
  83.5241852   8.7707901  -4.8927994  84.3162766   9.2901192  -4.7545624
  83.7870941   8.0945129  -5.5171013  83.6366882   8.7540550  -4.9446335
  82.2137909 -16.6994896 -23.3216553  82.8017731 -17.4520855 -23.3857422
  82.6324310 -16.0225105 -23.8533401  82.3211365 -16.7075500 -23.3851891
  74.4572449 -21.9324913 -23.7610550  74.6899490 -21.0079365 -23.8462467
  74.1158142 -22.1738663 -24.6221008  74.4456482 -21.8596420 -23.8619709
  60.4493713  10.8840790  10.5383186  59.7459641  10.2378349  10.4765663
  61.2415314  10.3986053  10.3080330  60.4588394  10.7633858  10.5071754
 101.3646011  33.9048195 -25.4073429 100.6567459  34.4608116 -25.0816784
 100.9182053  33.1895638 -25.8605175 101.2415085  33.8878365 -25.4209423
 100.5235062 -15.3460655 -13.8884449 100.9951096 -15.0711308 -13.1021671
  99.6365814 -15.0073586 -13.7664833 100.4792175 -15.2806206 -13.7915859
  85.4574356  -7.4116898 -25.0419254  84.9051361  -7.6063881 -24.2847614
  84.9698486  -6.7479286 -25.5296993  85.3465424  -7.3616676 -25.0131989
 101.3042374   9.6435928 -22.2813606 102.2252045   9.7893600 -22.0650253
 101.3084412   8.8598709 -22.8309021 101.4029007   9.5755615 -22.3168945
  98.1046753 -14.0432911 -21.8152351  98.9589539 -14.3438053 -21.5051899
  97.8652954 -14.6675835 -22.5002213  98.1702423 -14.1419144 -21.8552189
  78.7093811  34.7777977 -17.9427509  78.5728912  34.5321007 -18.8577595
  79.3660660  35.4733620 -17.9769249  78.7648468  34.8257713 -18.0439720
  56.2485657   6.6984673  33.4118385  55.2962418   6.6939659  33.3154716
  56.4919815   5.7728920  33.4286613  56.1729660   6.5992851  33.4033546
  77.7461853 -23.8433456   1.8694839  77.8341064 -23.6564026   2.8041267
  77.8446350 -24.7932758   1.8049278  77.7660522 -23.9247093   1.9622726
  55.1910172  33.2389488 -20.3796463  55.6851463  32.6248894 -20.9227791
  55.8585281  33.7004662 -19.8720436  55.3148956  33.2226830 -20.3834305
  47.2838554  36.3352318 -28.6170921  47.4131050  36.8205452 -27.8022289
  47.5272865  36.9540443 -29.3056011  47.3236008  36.4529762 -28.6036186
  67.7455139 -26.7136765 -28.7800579  68.0818176 -26.6566048 -29.6744061
  68.2965698 -27.3731651 -28.3585796  67.8401337 -26.7779236 -28.8304825
  66.2381516  20.2091560  30.9072075  65.3054352  20.3840218  30.7818985
  66.2849884  19.2678795  31.0746307  66.1436768  20.1274261  30.9116974
  99.4931870 -24.6661110 -15.1733360  99.3513489 -25.4187851 -14.5992298
  99.4263077 -23.9070492 -14.5940285  99.4709396 -24.6654263 -15.0503292
  78.9131165 -12.2382126   7.7944603  78.8369598 -11.6661377   7.0308151
  78.1607208 -12.8263111   7.7291641  78.8247681 -12.2399197   7.7060623
  77.3262787 -19.3652267  13.8811493  78.1392517 -18.9816513  13.5522690
  77.6061401 -19.9580841  14.5785866  77.4428253 -19.3875484  13.9204521
  97.7902527  14.7447929 -25.2590046  96.8738022  14.8145332 -24.9916573
  98.1146774  15.6451225 -25.2392864  97.7271271  14.8482437 -25.2283936
  34.6178970   1.7450829 -29.3657932  35.1308594   1.7063370 -30.1730194
  34.9955788   1.0641518 -28.8090935  34.7128754   1.6683311 -29.3925095
  41.6856995  12.0945587  10.8988495  42.0615845  12.3042870  11.7538109
  40.8430595  12.5485458  10.8897972  41.6359215  12.1653366  10.9890556
  60.3840027  28.2861290 -26.7450638  59.6258926  28.7780266 -26.4295654
  60.5892944  27.6799278 -26.0332909  60.3250504  28.2739449 -26.6355152
  47.4567337  32.0375786  -3.0405617  48.2524643  31.5783348  -2.7719727
  47.0708122  32.3473091  -2.2211971  47.5004349  32.0216331  -2.9245377
  84.6747437  19.7992249  14.7149010  85.2205658  20.4081726  14.2174187
  83.9415131  20.3317566  15.0231133  84.6547623  19.9209518  14.6947174
  36.1534729  19.5865173 -29.2255306  36.7633514  20.3130798 -29.3535156
  35.9668198  19.2718430 -30.1100540  36.1986046  19.6304436 -29.3335037
  94.4678574 -31.6752319   9.3636131  93.6673584 -31.8439980   8.8666763
  94.9356232 -32.5103111   9.3550377  94.4323730 -31.7822895   9.3097038
  85.1379166 -12.6160660  27.5231476  85.7868881 -12.1427116  28.0437279
  84.4210434 -12.7887745  28.1334648  85.1306763 -12.5840015  27.6437492
  95.1320648 -15.6502533  18.8251457  94.6148987 -15.5580101  18.0249863
  95.9136810 -15.1206341  18.6675377  95.1602783 -15.5839348  18.7230034
  34.3776016 -31.1834431  24.7044182  33.8224106 -31.3752174  25.4602089
  35.2327385 -31.5448647  24.9375343  34.4095879 -31.2424393  24.8098755
  90.0320282 -25.4429321  -1.1916676  90.1253662 -26.0156670  -1.9529133
  90.1600800 -24.5601921  -1.5389385  90.0556335 -25.4098816  -1.3098850
  53.9489212  12.5684891  10.3505096  53.7882919  13.4866524  10.5682259
  54.8287354  12.5621033   9.9735069  54.0256195  12.6657181  10.3335228
  83.0993500   2.3557510 -22.7312965  82.4006500   2.6941757 -22.1713524
  83.1423492   1.4224777 -22.5229950  83.0294189   2.2923164 -22.6493664
  81.2424927 -36.2028351 -22.5876541  82.0547485 -36.6914406 -22.7208481
  80.9817352 -36.4116478 -21.6906452  81.3013153 -36.2772064 -22.5061989
  37.1342697  26.4948540 -15.4266634  37.5020409  25.6427574 -15.1923504
  37.7816544  27.1284065 -15.1172276  37.2425308  26.4715538 -15.3686724
  64.9289856 -27.7172642 -12.0969791  64.7341156 -28.4460144 -12.6861973
  64.3616943 -27.8630772 -11.3399105  64.8477097 -27.8105316 -12.0790806
  69.4845505  29.2617149  29.6561127  70.3559265  29.5951271  29.4421654
  69.0326462  30.0079308  30.0500412  69.5292892  29.3768501  29.6753044
  68.7887115  -9.7639751   8.2605553  68.8519745  -9.0263538   7.6538048
  68.0737839  -9.5274124   8.8514481  68.7192154  -9.6600838   8.2588654
  87.6178284 -17.6883430 -22.4894638  87.5038452 -17.3550453 -23.3794899
  87.4959259 -18.6342869 -22.5705070  87.5926666 -17.7536736 -22.5930214
  44.2486572 -34.0805092  33.8417015  44.9368553 -33.4202728  33.9235878
  43.6451149 -33.8876305  34.5591774  44.2576828 -33.9895287  33.9269447
  93.3781967 -33.6154022 -23.6899223  94.1325684 -34.0152931 -24.1226330
  93.1788330 -34.2050400 -22.9627285  93.4373932 -33.7209206 -23.6585121
  65.9494934  -7.6226254  18.6743622  66.6224518  -7.0286636  18.3418045
  66.0203018  -7.5556850  19.6265907  66.0288162  -7.5521431  18.7404480
  47.6404572  -1.7201613  12.4847565  47.0816269  -2.4228020  12.8167763
  48.2599716  -2.1612473  11.9034882  47.6469307  -1.8421210  12.4581795
  72.3721924   1.7123795 -10.5777435  72.9686279   1.5036659  -9.8587570
  72.7435150   2.4995461 -10.9761391  72.4753876   1.7740669 -10.5435543
  50.3144455 -10.2264481   5.2701340  50.1223679 -10.9397793   5.8788223
  50.5300369 -10.6653004   4.4472313  50.3169556 -10.3493233   5.2472878
  53.3952866  17.0545120 -15.7348881  53.6359215  16.9547615 -14.8138161
  52.5795212  17.5549316 -15.7164831  53.3339539  17.0972404 -15.6347046
  60.6864395  14.9504204  32.6120567  60.3670807  14.6491814  31.7614784
  60.1324463  15.7018356  32.8234673  60.5933037  14.9984283  32.5439034
  96.6623459  13.5532265  32.7830582  97.4333954  13.8540421  33.2639122
  96.1842575  13.0120964  33.4114189  96.6935806  13.5275993  32.9013481
  46.7381783  35.2794685  17.7646713  46.7506371  34.7831306  18.5830345
  45.8380318  35.5964317  17.6904755  46.6435165  35.2603416  17.8440285
  47.0053482 -18.2658901 -20.6823082  47.5413208 -18.5549889 -21.4208145
  46.1759834 -18.7310944 -20.7916756  46.9740601 -18.3463364 -20.7727242
  89.6361237  12.4699821   6.4629745  88.9256897  12.9060249   5.9924507
  89.9463196  13.1246681   7.0885887  89.5934448  12.5862999   6.4795151
  68.0211716  35.0624962 -11.5927944  67.3947067  35.4304924 -12.2159710
  68.4712143  34.3747749 -12.0834351  68.0023575  35.0284004 -11.7115726
  82.1946716 -14.3689823  12.5274391  81.4990387 -14.8588505  12.9660378
  82.6187363 -15.0119839  11.9591560  82.1657104 -14.4897957  12.5136108
  81.2288208 -18.4647026  14.7308807  81.4982376 -18.3698521  13.8172951
  82.0410309 -18.3794956  15.2301865  81.3441772 -18.4455032  14.6867065
  49.9430237  -7.5861473   3.4800644  49.6446533  -6.8525600   2.9424248
  50.1456985  -8.2778454   2.8502045  49.9328232  -7.5816841   3.3555603
  42.5257263  38.2051964  25.8180847  42.9559441  38.8548317  26.3740692
  42.5201874  37.4056282  26.3442841  42.5710144  38.1892128  25.9334946
  58.4288177 -12.4698811 -26.8370171  58.3816452 -11.8736496 -26.0896835
  58.3667068 -11.8992023 -27.6029911  58.4171677 -12.3454380 -26.8390121
  39.0113182  29.9624977 -22.9340649  39.4728889  30.3454552 -22.1880531
  38.9820824  30.6647911 -23.5838089  39.0574226  30.0782356 -22.9237976
  48.1569061  -8.4251137   5.5402832  47.3900681  -7.9074879   5.2948418
  47.7972374  -9.1798820   6.0063362  48.0367737  -8.4503994   5.5638084
  80.2464142  13.1755066  -3.1094074  79.8874664  12.4981613  -3.6826382
  79.7234344  13.9538116  -3.3016396  80.1523666  13.1862755  -3.1910362
  68.0087509  22.3352013 -22.1106033  67.7998657  22.3058205 -23.0442791
  68.8254089  21.8420792 -22.0322437  68.0735626  22.2794800 -22.2018204
  37.0542259  20.7899933  30.7822075  36.7615509  20.1331825  30.1504135
  37.8418922  21.1660423  30.3892670  37.1070137  20.7600555  30.6729279
  69.7325287   8.3459969 -15.9949532  70.5436020   7.9396210 -15.6895771
  69.5449829   9.0237923 -15.3456116  69.7990265   8.3749428 -15.8931379
  52.2247429  -8.1624222   4.9841003  52.7718582  -7.4205246   5.2419281
  52.7937317  -8.6993809   4.4325943  52.3437653  -8.1405716   4.9527817
  48.5390053  -5.9015160  -3.3882236  48.4597549  -6.5770741  -2.7147560
  48.6736908  -5.0900154  -2.8987789  48.5449181  -5.8870220  -3.2642117
  52.6793060 -22.2309837 -20.5100250  53.0383606 -23.0902443 -20.7313385
  51.9478569 -22.4211216 -19.9226036  52.6395950 -22.3428993 -20.4709816
  61.4823227  28.2637291  13.8778496  61.4427719  28.5862923  12.9775047
  61.5915833  29.0518150  14.4100266  61.4897537  28.3821678  13.8385887
  39.0892448  -9.2811451   0.9795036  38.4598236  -8.8938770   1.5878487
  38.7408371 -10.1539669   0.7977829  38.9849701  -9.3329258   1.0249977
  55.2274666 -25.1448040  11.0225868  54.8080215 -24.8916397  11.8449097
  56.1326752 -24.8473454  11.1139374  55.2792702 -25.0860844  11.1200256
  45.8099098  13.9917145  24.5995636  45.3074799  14.2611847  25.3684425
  46.6710129  14.3906975  24.7242470  45.8481598  14.0629959  24.6948547
  69.3905258   6.0341225  -5.0728245  68.8875351   6.8429451  -4.9778252
  70.2975464   6.2961998  -4.9151382  69.4336166   6.1483192  -5.0458794
  59.8976555  11.8654289 -20.6081505  60.5850449  11.2678375 -20.3138504
  59.0885696  11.3614807 -20.5206795  59.8846779  11.7479553 -20.5674305
 103.1224060 -11.4720936  10.6766930 103.8185043 -10.8163872  10.6353226
 103.5804596 -12.3111324  10.6272240 103.2454910 -11.4916496  10.6670074
 101.8132477  22.7185364  33.8080406 101.9453659  23.6634865  33.7316246
 102.6980057  22.3536911  33.8261452 101.9216919  22.7804070  33.8018227
  52.6703949 -32.3990631  22.6623383  51.7616196 -32.1019592  22.7079048
  52.6474648 -33.1498795  22.0690613  52.5710411 -32.4474449  22.6039314
  80.6574097  11.5501976 -26.9369392  80.6830597  11.2739525 -26.0208321
  80.0374069  10.9498138 -27.3508911  80.5940399  11.4567184 -26.8833885
  35.8642349   7.7348404 -13.0791950  36.0166931   7.3593788 -12.2119980
  36.6739502   7.5635567 -13.5600739  35.9668427   7.6765404 -13.0379906
  35.2294846  19.2515106   0.6397610  35.6588135  20.0131187   0.2500725
  34.2986221  19.4744987   0.6383286  35.1759987  19.3565063   0.5980492
  58.3537216  -8.1038437  24.9197464  58.8427353  -7.8274250  24.1446991
  58.8124771  -8.8861370  25.2259941  58.4547958  -8.1577873  24.8697510
 100.5219193 -24.4953690  13.9690971 101.2314072 -23.8637390  14.0870094
  99.8640900 -24.0239830  13.4579163 100.5274200 -24.3777351  13.9271584
  96.5049820  -5.7602081  -0.3407307  97.4223938  -5.7123928  -0.0718250
  96.3865662  -5.0095940  -0.9227905  96.5901947  -5.6750641  -0.3741207
  96.8473740  14.6774063   7.5465279  97.2252197  15.4135818   7.0653763
  96.2964859  14.2292595   6.9047279  96.8289185  14.7081299   7.4267769
  91.8422089 -24.0962868  11.7008362  91.3080368 -24.8468800  11.4410515
  91.5852509 -23.3991146  11.0973854  91.7578430 -24.1019840  11.6087837
  55.1048584  17.6812859   4.9540367  54.3160019  18.1390877   5.2444649
  55.5013924  17.3520737   5.7606392  55.0630188  17.6950073   5.0710220
  87.7306137  -6.4171066 -18.1510048  87.0690308  -7.1079540 -18.1155243
  88.5577240  -6.8686867 -17.9830914  87.7482605  -6.5389328 -18.1293144
  36.2249947  25.1976471  -3.3365479  36.8847084  25.6149445  -3.8905087
  35.4488106  25.7497520  -3.4311523  36.2125664  25.3010254  -3.4057178
  47.1374817  18.3435402  -6.0702076  47.5999756  18.9249763  -5.4666615
  47.6308784  18.4057655  -6.8880863  47.2394218  18.4121857  -6.0930691
  53.5515289  32.9285393   9.7380867  53.2001152  32.1593208  10.1864662
  54.3782043  33.1096382  10.1853447  53.6022072  32.8658257   9.8335991
  68.0939255   9.2499161 -23.5492706  67.2557678   9.2168350 -24.0103931
  68.1969681   8.3742943 -23.1765709  68.0155334   9.1530075 -23.5587063
  35.0029068  29.2604027 -21.5935955  34.6225319  28.4374886 -21.9007683
  34.3014488  29.6760826 -21.0921974  34.8875389  29.2169762 -21.5728874
  55.8099899 -14.4873123  11.0754433  56.6841965 -14.2334385  10.7795677
  55.8125763 -14.3043118  12.0149803  55.9034958 -14.4407272  11.1440773
  97.5023422  26.8518867  31.4441910  97.5932846  26.3835182  32.2739983
  97.6260223  27.7727852  31.6741333  97.5252304  26.9001503  31.5571976
  81.7313538 -18.5809860  18.8612099  82.2196045 -19.3113728  19.2411613
  82.4057617 -17.9632683  18.5786324  81.8553467 -18.5929985  18.8715973
  78.1508636  -0.3298148  22.7386093  78.9603806  -0.0067405  22.3429756
  78.2272644  -0.0975875  23.6640587  78.2453461  -0.2705993  22.7951050
  40.3549881  28.9204445 -29.3672352  40.7413406  28.4918785 -30.1309681
  39.4108582  28.8710365 -29.5169411  40.2955017  28.8694801 -29.4646492
  78.0908356  -5.6335659  -8.2748909  77.4082794  -6.1126137  -8.7448673
  78.8529510  -5.6741028  -8.8525963  78.0993195  -5.6889763  -8.3866138
 100.5635529 -35.9088364 -28.6148758 100.2483673 -35.0241470 -28.7998161
 101.5058594 -35.8662834 -28.7776527 100.6304398 -35.8099556 -28.6519623
  41.5467377   7.4103203  18.3819275  40.8984833   7.3416405  17.6810074
  41.3092117   6.7161598  18.9967079  41.4522743   7.3289642  18.3727379
  34.4108620 -17.6900425  -9.2213860  35.1879082 -17.2246780  -8.9117603
  33.6755562 -17.1976223  -8.8565865  34.4153137 -17.5879059  -9.1494617
  48.9992752 -23.5420494   0.4652271  48.8970871 -24.4723263   0.2642822
  48.8579102 -23.4841938   1.4101639  48.9733047 -23.6350861   0.5445652
  96.6077576 -13.2017365  -0.2998371  96.0233765 -12.9806023  -1.0249863
  96.4038467 -14.1148853  -0.0978260  96.5236893 -13.2755280  -0.3556290
  92.6712646  -6.5245018  13.9683304  92.7791595  -6.3767109  14.9078789
  91.7472382  -6.7525311  13.8662987  92.5842285  -6.5330486  14.0576477
  45.9007530  -4.6289749  10.2176743  46.5235939  -5.1804523  10.6911507
  45.6620483  -5.1443405   9.4472008  45.9417229  -4.7427406  10.1860046
  58.8911362  32.1719246 -28.5171680  58.7254982  33.0774574 -28.2548485
  59.7713318  31.9851646 -28.1906509  58.9673386  32.2485695 -28.4543705
  50.3587265  -8.3629951   7.6201210  50.7393570  -9.0242920   8.1980820
  50.1038399  -7.6505966   8.2064247  50.3721313  -8.3575497   7.7442780
 102.4767914 -33.2898102 -16.8339424 102.4742203 -33.1424408 -15.8881588
 101.8250122 -33.9772797 -16.9710007 102.4070129 -33.3474083 -16.7476997
  47.2874985   4.9546852  21.2126770  47.5327492   4.0372391  21.0927963
  47.1285477   5.0392418  22.1527939  47.2967033   4.8658676  21.3001480
  90.8437500 -28.8168316   2.2509003  90.3510437 -28.1865616   1.7253304
  91.7331314 -28.7786903   1.8990822  90.8860550 -28.7455482   2.1573334
  82.1441498   8.4809456 -10.8629398  81.5985641   8.1428108 -10.1528454
  83.0418854   8.3172188 -10.5740070  82.1817017   8.4274254 -10.7564068
  39.1219978 -15.4374733 -21.1688881  38.5908432 -15.8078537 -20.4639606
  39.8807602 -16.0180721 -21.2274418  39.1462708 -15.5388889 -21.0999546
  37.9347496 -29.1370239  24.7201271  37.8721504 -29.5195408  25.5953369
  38.4836922 -28.3615379  24.8363686  37.9866104 -29.0951195  24.8258553
  71.0863876  -6.0807896   1.1698608  70.7345581  -5.2723846   0.7971382
  72.0126953  -6.0723991   0.9287758  71.1476517  -5.9936790   1.1044044
  35.4371223 -21.9346447   1.4235573  34.8626289 -21.8499985   0.6626186
  36.2658768 -21.5469856   1.1422729  35.4642372 -21.8842697   1.3124123
  78.7491455 -30.9309120  -0.4956989  79.0411987 -31.2971725  -1.3304348
  77.8041229 -31.0827827  -0.4850521  78.6795044 -30.9861736  -0.5835857
  63.6721268 -32.5379715  18.4295654  64.4109802 -32.0670471  18.8150063
  63.3408432 -33.0868263  19.1403732  63.7155914 -32.5462799  18.5464745
  54.2308083 -13.8911266  25.6421204  53.8630829 -13.3498611  26.3407211
  54.6911774 -13.2714710  25.0761681  54.2406845 -13.7673283  25.6562614
  80.7038727  22.9568291   1.7841644  80.3338928  22.0848846   1.6460571
  80.6974182  23.3600006   0.9160385  80.6637268  22.9068375   1.6768608
  34.5064316 -27.4224987  17.6019363  35.4626236 -27.4169197  17.5583649
  34.2304268 -27.7849159  16.7600861  34.5789680 -27.4605522  17.5075073
  81.0809631  31.0864449  32.0233307  80.9166870  30.6231041  31.2020149
  81.5029297  31.9033623  31.7572060  81.1084442  31.1241493  31.9073601
  46.9017410 -22.6348362  23.2639580  47.2874832 -23.3355980  23.7896614
  46.3066559 -22.1851826  23.8638916  46.8794174 -22.6616154  23.3839989
  43.5385361  25.2528038 -15.0065937  42.9324722  24.8972092 -14.3566208
  43.6373329  26.1733551 -14.7635803  43.4844398  25.3130531 -14.9113655
  48.9968834  11.3321342  16.7333069  49.0654831  10.7837753  15.9517517
  49.2649078  10.7594910  17.4519577  49.0327835  11.2125854  16.7265930
  46.6492653 -16.1345692  26.7441521  45.9992676 -16.7738781  26.4525757
  46.3655319 -15.8891182  27.6247749  46.5496902 -16.1765614  26.8069649
  40.1113853  -0.3916320   8.4209366  39.6208382  -0.5720291   7.6190262
  40.7366066  -1.1134261   8.4867516  40.1257439  -0.4878425   8.3424416
  56.2679863 -32.4323540  26.7237053  55.8568192 -32.7134094  25.9062843
  55.5528183 -32.0505676  27.2326317  56.1478729 -32.4216080  26.6908073
  72.5207825  16.2090950 -19.0592613  73.3999023  16.2919350 -19.4287643
  71.9387360  16.2302895 -19.8188629  72.5524597  16.2201920 -19.1796799
  78.6906586  -5.1404762  30.9569130  78.4206238  -4.3140373  30.5565376
  78.9458771  -4.9026794  31.8482819  78.6890717  -5.0269890  31.0092697
  59.5604935  13.7019119 -18.5053329  58.8776016  14.3652077 -18.6049633
  59.4847717  13.1603012 -19.2909145  59.4795914  13.7148895 -18.5997238
  81.9157104  12.0059547  17.6729088  81.9347229  12.5541229  16.8884430
  82.8168030  11.6987152  17.7723083  82.0138321  12.0316505  17.5998573
  51.9049034 -11.1013756  32.4670448  51.8800888 -10.6890907  31.6035461
  52.2350235 -11.9844532  32.3014259  51.9374619 -11.1515903  32.3572998
  51.8289032  -6.0846806  -0.2275639  52.6436462  -5.6860695  -0.5333748
  51.1626892  -5.4142551  -0.3789387  51.8447418  -5.9706745  -0.2763081
  42.6996117   3.5512810  16.1967049  42.8381462   4.3231926  16.7455177
  41.8850098   3.1686935  16.5227089  42.6275139   3.5928001  16.2899933
  77.4658813 -32.1703568  22.7833519  78.0285492 -31.4215965  22.9808540
  76.6093597 -31.7844772  22.5998306  77.4345551 -32.0493584  22.7848473
 100.5036697  -8.0693092  -8.7015438 100.8729248  -8.9270802  -8.9115868
 100.2818832  -7.6893520  -9.5516491 100.5194016  -8.1202679  -8.8146000
 102.3638840 -18.2867889  25.2217255 101.6342621 -18.0528965  25.7954788
 102.0371170 -19.0251045  24.7075882 102.2512283 -18.3405800  25.2280884
  49.8592033 -34.3556404  35.0445900  49.7530746 -33.4784431  35.4127007
  50.7998657 -34.5250092  35.0965919  49.9482040 -34.2801590  35.0893898
  60.2521935  10.1759720  35.2164116  59.7811432  10.1223602  36.0479622
  60.2987556   9.2707787  34.9087181  60.2069244  10.0737190  35.2722740
  40.4022942   7.9552498   4.9513741  39.9116287   7.4776917   5.6202621
  39.9005089   7.8240471   4.1468658  40.2964592   7.8903275   4.9369049
  88.7133942   7.7694778  22.6205521  88.9963837   6.9152565  22.2942657
  89.5242767   8.2680893  22.7210541  88.8300476   7.7315483  22.5964699
  54.4942055 -10.2718391  32.8172951  53.5876503 -10.5551224  32.6983910
  55.0100403 -11.0721874  32.7193680  54.4525452 -10.3873940  32.7941704
  46.1466827  13.3959007 -11.6374550  45.7857018  13.7654991 -12.4432640
  46.6140289  14.1241722 -11.2282619  46.1580238  13.5129776 -11.6797581
  54.2453232   2.6873627  11.3711815  54.9581985   2.8401909  10.7509499
  54.6252785   2.8870697  12.2267418  54.3618622   2.7249641  11.3962746
  58.5213470  13.0714951  27.5717392  58.0669632  13.0874519  26.7294121
  58.4550781  13.9694176  27.8966637  58.4658203  13.1689568  27.5165634
  71.7886047  26.9061317  33.9667854  71.2525482  27.2967491  33.2766380
  72.2951050  26.2270546  33.5212135  71.7854462  26.8753700  33.8456688
  95.3626785 -11.5440826  -3.2135811  94.7401733 -11.9914989  -2.6404037
  95.7327423 -10.8491459  -2.6691990  95.3357544 -11.5176830  -3.0943985
  82.6410522  -0.8417816  -8.9224949  82.5965729  -1.0272713  -7.9845009
  83.0036011   0.0425568  -8.9748344  82.6749725  -0.7672538  -8.8280487
  67.7695084  14.6960411  -5.8401680  68.5297852  15.2360840  -6.0559578
  67.4409103  14.3955460  -6.6874962  67.8155441  14.7215843  -5.9535408
  98.7559891  22.5388451 -19.7931995  99.2867279  21.7435265 -19.7482529
  97.8688126  22.2251625 -19.9685555  98.7179794  22.4205818 -19.8071079
  75.2652130  -9.8051052  15.9613152  75.5721436 -10.2009220  15.1456184
  75.9356232 -10.0332413  16.6053200  75.3694382  -9.8716545  15.9430046
  68.5789566   6.6875343 -22.7414436  69.4288101   6.2890129 -22.5539398
  67.9955826   6.3349152 -22.0694580  68.6073608   6.6074257 -22.6497860
  75.0899200  14.0599632  18.8757668  75.6641846  13.4842567  19.3807678
  75.6465607  14.7994690  18.6318436  75.2105255  14.0774269  18.9036064
  55.2773743  33.9927559 -12.7038822  55.9853668  34.6350975 -12.7524853
  54.4890251  34.5157661 -12.5583153  55.2688065  34.1170311 -12.6935425
 102.2547989 -32.3786697  29.1694603 101.9204178 -31.6869850  29.7404175
 101.5305481 -32.5677834  28.5728645 102.1419067 -32.3250771  29.1667290
  50.3790550   4.4441872  -1.5361290  50.1080322   3.7237892  -0.9670830
  51.1625671   4.1180000  -1.9787827  50.4337082   4.3325768  -1.5226479
  69.8274612  32.8717461   9.8590012  69.2004395  33.1882820   9.2087021
  70.1041412  33.6589928  10.3279648  69.7901001  32.9894600   9.8396683
  79.3739471  37.3114738 -15.2075329  78.8372955  38.0770760 -15.4127169
  80.1868973  37.6757393 -14.8573055  79.4034119  37.4319649 -15.1920662
  34.8769455  20.2798233  32.8046761  35.7295036  20.5876770  32.4971008
  35.0849152  19.6113739  33.4574852  34.9900398  20.2413712  32.8414955
  63.4118576 -35.0936089  10.5714188  63.6789436 -34.6632347  11.3836250
  63.3982239 -36.0259552  10.7876816  63.4388885 -35.1471405  10.6810951
  87.7871094  -7.6384621   7.2780190  88.0699615  -8.0915127   8.0723572
  87.7301788  -6.7180557   7.5346260  87.8112030  -7.5886211   7.3900948
  50.3398514  21.6561317  -9.6993370  50.9306259  21.9850426 -10.3768597
  49.6321182  21.2315788 -10.1842003  50.3273811  21.6459351  -9.8233013
  87.9692078   4.6535797  29.2598038  87.0570221   4.8900948  29.0918350
  88.2909698   4.3281441  28.4191017  87.9062500   4.6441002  29.1522331
  74.8972473 -35.6576309 -30.1922073  74.4610443 -35.5518456 -29.3467636
  74.4437866 -36.3924026 -30.6053982  74.8023758 -35.7247124 -30.1461048
  35.9492912 -34.9248390 -22.7509441  36.7840195 -35.2655945 -22.4294758
  35.6946716 -34.2661438 -22.1047783  36.0111542 -34.8909340 -22.6477509
 101.0233383 -26.6864166   1.5914307 100.4219055 -25.9664478   1.7815895
 101.0437546 -26.7353592   0.6357002 100.9613800 -26.6148586   1.5097885
  59.2395401  37.5636864  21.4092751  58.7204437  37.0839806  22.0547638
  60.1330872  37.2445183  21.5354919  59.2794724  37.4784889  21.4915733
  47.0694656  21.1284065 -28.5975800  47.6819420  20.3961792 -28.6678581
  46.7346725  21.2467918 -29.4864655  47.0990791  21.0629425 -28.6998692
  58.2547112 -24.3364697  20.1637459  58.7007484 -23.7567787  19.5462914
  57.7516212 -24.9340782  19.6105766  58.2486267 -24.3383751  20.0389099
  38.3470306   2.8617592 -20.5605755  37.5766029   2.3136749 -20.4113426
  38.0305443   3.7572784 -20.4417877  38.2311249   2.8988037 -20.5319901
  41.3001480  16.9362755 -15.8662376  40.4463806  16.6513901 -16.1920280
  41.9214439  16.6395302 -16.5311966  41.2753563  16.8742561 -15.9718924
  84.7828522  23.5663986  34.2496529  85.2510223  23.1270142  34.9595757
  84.0259399  23.0058823  34.0789604  84.7520599  23.4597702  34.3071632
  97.8902664  18.2149620  -8.7321949  98.3491364  17.3841362  -8.8562698
  97.8234634  18.5854263  -9.6122704  97.9320755  18.1658745  -8.8392811
  85.1773071  14.6657219   5.3357124  84.9690552  15.5827370   5.5144539
  84.8702240  14.5203972   4.4408302  85.1223450  14.7480087   5.2593384
  91.7822113  19.5274353  14.6166344  92.1648254  19.7808914  15.4566307
  90.8385544  19.6247673  14.7441559  91.7223816  19.5648422  14.7198067
  52.5462074 -17.6551132   2.8632889  51.6644058 -17.8224030   2.5306168
  52.4272308 -16.9741211   3.5253525  52.4394798 -17.6003342   2.8984184
  52.0747795  26.1999474 -24.8901596  52.1214790  27.0748177 -25.2757320
  52.1477966  25.6050720 -25.6365108  52.0875473  26.2298050 -25.0108795
  32.3589478 -28.2897396  11.9502602  32.9844017 -27.7868576  11.4285889
  32.2189102 -27.7584038  12.7340355  32.4107132 -28.1794434  11.9782104
  31.5425777  33.2358131  30.1934624  31.1632347  33.6289940  29.4075012
  31.9630375  32.4345360  29.8813934  31.5469589  33.1922951  30.0763702
  85.1645508  28.8626900  -0.1411228  85.1316223  29.2121468   0.7493973
  86.0718307  28.9939156  -0.4165134  85.2577820  28.9139519  -0.0755234
  88.2174377 -26.9581394  13.5213470  87.3629379 -27.3536797  13.6934242
  88.0433807 -26.2916050  12.8567734  88.1077576 -26.9292412  13.4688263
  60.9735184 -13.2273064  16.5960083  61.0370102 -12.2758293  16.6790428
  60.9991417 -13.5486202  17.4973030  60.9830170 -13.1600990  16.7009773
  43.3890114  37.5894508  -2.6294479  43.4692001  37.2679329  -1.7314396
  42.9033585  38.4102135  -2.5475311  43.3457718  37.6426964  -2.5249538
  64.0558243  -0.8833579  12.6540871  64.5644226  -0.7629012  13.4559975
  63.9759941  -1.8327101  12.5614204  64.1015472  -0.9717483  12.7297249
  71.9111176 -25.7868729   8.1747627  72.0811768 -25.5220089   9.0787315
  70.9760895 -25.9908867   8.1568184  71.8295441 -25.7803764   8.2692451
  96.1987305   7.0004272  14.4275970  95.4840393   6.8962746  15.0557785
  96.8860550   7.4500809  14.9191589  96.1958160   7.0372734  14.5470047
  46.7652016  26.6940041 -17.1204624  46.7028275  27.4727211 -16.5673409
  47.5416412  26.8447304 -17.6595802  46.8413506  26.7931175 -17.1189575
  87.9124146  -1.2863463  22.2713737  88.1899414  -0.7059439  22.9801407
  88.3161926  -0.9159735  21.4865074  87.9850693  -1.1849555  22.2632599
  66.4103241   0.4144632  27.6036987  65.8276138  -0.3412513  27.5290909
  65.9365845   1.0276338  28.1656761  66.2976685   0.3992692  27.6556702
  68.9042969 -26.5312805  35.1678734  68.3679199 -26.7895851  34.4183235
  69.7649384 -26.9098110  34.9883080  68.9388733 -26.5992012  35.0687904
  99.3068848 -12.7717628  32.5680389  99.1866608 -12.3561325  31.7142029
 100.0047150 -13.4115620  32.4268532  99.3684845 -12.7956791  32.4619293
  38.8257599 -26.5323486 -17.5896759  38.5714302 -25.6782570 -17.2402554
  39.7478371 -26.6243248 -17.3498039  38.8969688 -26.4510651 -17.5268364
  35.8048553 -28.7120781  -5.8879890  35.8622627 -29.3705730  -6.5803127
  36.6997032 -28.6335125  -5.5573730  35.9064064 -28.7739220  -5.9265633
  76.2594681 -32.5650787  25.6238594  76.7944946 -32.8940201  26.3461990
  76.6726532 -31.7376175  25.3772430  76.3605881 -32.5119133  25.6745911
  33.9271011  20.2584991  16.9994888  33.8945122  20.3669510  17.9499664
  34.3444672  19.4068985  16.8697701  33.9681320  20.1792488  17.0870171
  85.6026230  -5.4683132  20.7204208  84.8730011  -5.2747002  20.1318741
  86.3839493  -5.2427311  20.2155724  85.6081390  -5.4236145  20.6038170
  52.5551300   7.1000290 -12.3146610  53.0240860   7.7639122 -12.8201981
  52.8974380   7.1901283 -11.4253159  52.6416397   7.1804352 -12.2737350
  68.3980484 -29.8027763 -16.3939648  68.3508301 -30.3673687 -17.1654739
  68.6301880 -30.3943081 -15.6781225  68.4177628 -29.9260616 -16.3999023
  57.6190414  24.6990280 -28.4041119  58.4270630  24.2853889 -28.7078094
  57.8614044  25.6116867 -28.2474232  57.7310562  24.7522507 -28.4197865
  56.0121689  -4.4215508 -21.0173683  56.5552673  -4.1596413 -20.2739449
  56.5965347  -4.9408493 -21.5697136  56.1324005  -4.4490051 -20.9969826
  68.6662369  -9.8359947 -30.0346947  69.3375015  -9.1584282 -30.1154385
  68.9848251 -10.4066296 -29.3353329  68.7717972  -9.8245888 -29.9687233
  96.9079666  14.9483414  -6.0755577  96.8203049  14.0874176  -5.6664753
  96.6032867  14.8189011  -6.9736900  96.8661270  14.8427315  -6.1277084
  56.1247025  31.4567223  24.1664963  56.3437881  30.9300194  23.3978462
  56.9140930  31.4311485  24.7072754  56.2322464  31.3978233  24.1421928
  90.4667206 -14.7325306 -11.2861919  90.2572784 -15.5086937 -11.8057499
  91.3947830 -14.8302193 -11.0731411  90.5433655 -14.8257179 -11.3188858
  33.8566933  12.6481590  13.6572266  34.1355553  13.4882164  14.0216064
  33.0882721  12.8601875  13.1273155  33.8044853  12.7603607  13.6395721
  34.6156960  16.2650909  13.1452827  34.0836449  15.8308449  12.4785118
  34.1492805  17.0801926  13.3304482  34.5092201  16.3056984  13.0939255
  97.9372253  21.2796822   7.6035156  97.0085907  21.0670547   7.5104179
  98.3903046  20.4540253   7.4325142  97.8865128  21.1689606   7.5753517
  81.0635452 -23.2383976  -5.8240128  81.1456909 -23.8316727  -5.0773373
  81.8470001 -22.6901035  -5.7815933  81.1558533 -23.2431927  -5.7398567
  65.6925201  21.5575371 -20.6936665  66.4349518  21.8865547 -21.2003937
  65.3601837  22.3257561 -20.2293320  65.7362518  21.6745491 -20.6981869
  52.2248802 -22.6680565  -4.4630013  51.8641739 -22.1067944  -5.1493721
  51.5054588 -22.7786903  -3.8413696  52.1096954 -22.6200047  -4.4699039
  56.3265305  26.2332535  -6.7663860  56.6797256  26.6363907  -5.9733162
  56.7004166  26.7462921  -7.4827824  56.4040680  26.3309555  -6.7582016
 100.9582748  24.6937218 -10.4963665 101.7425461  24.1492653 -10.4276161
 101.0331879  25.1145515 -11.3528290 101.0499039  24.6805305 -10.5803719
  32.5612984  14.1439934  25.7056046  32.1528358  14.8291054  26.2347717
  33.4210701  14.0131111  26.1054688  32.6094284  14.2031021  25.8046761
  78.9832611  -5.4411240   7.3283501  79.3344727  -5.8225632   8.1329536
  79.4059906  -5.9341412   6.6251640  79.0657959  -5.5343819   7.3391609
  48.7705002 -28.5982780  34.0450935  49.4918861 -29.1878700  33.8255348
  49.1950531 -27.8379345  34.4424019  48.8927078 -28.5800743  34.0640450
  37.9249153  30.3589058   9.1602669  37.3964882  29.5798149   9.3335304
  37.5770035  31.0218010   9.7567101  37.8314629  30.3465157   9.2423477
  81.4824677 -34.2431831  30.6131210  81.2068939 -35.1414299  30.4302559
  81.1594849 -33.7370758  29.8676262  81.4186401 -34.2850075  30.5141258
  79.2753296  -8.6963730 -14.2226429  79.9921265  -9.3115902 -14.3773518
  79.6977005  -7.8377533 -14.1981659  79.3968124  -8.6704216 -14.2365265
  69.6010132  24.1941681 -12.4428844  69.8706665  23.8997498 -13.3128510
  70.4216461  24.3952942 -11.9930573  69.7172852  24.1842232 -12.4876881
 101.0656738   6.9424095  29.6847839 100.3129883   6.9637260  29.0938148
 100.6892624   6.7588539  30.5455170 100.9452667   6.9251099  29.7135544
  43.8181305 -32.2230453  21.6530037  43.6846619 -33.1322975  21.3852844
  43.1642227 -31.7292461  21.1582451  43.7341614 -32.2673531  21.5716972
  95.5731201 -36.5579147  27.7727623  96.2617493 -36.1468391  27.2502213
  94.8282242 -36.6268501  27.1756134  95.5671234 -36.5214272  27.6533585
  72.5078735 -28.2446766  -2.5985565  72.7936859 -27.3987350  -2.9434090
  73.2576981 -28.8241005  -2.7336464  72.6183167 -28.2162590  -2.6497421
  78.1791687   5.8776932 -29.3086243  78.7357788   6.6417274 -29.4591713
  77.8899231   5.6161118 -30.1827869  78.2076721   5.9312744 -29.4179039
  40.9533195  30.8504753   5.8196106  40.7253036  31.7115669   6.1699944
  40.8253136  30.9348030   4.8747597  40.9153519  30.9512978   5.7562141
  50.9760818  25.9869194 -29.0052681  50.1225662  25.7776108 -28.6258793
  50.8638535  25.8380508 -29.9441433  50.8731003  25.9487228 -29.0649395
  40.3897858 -36.9031868 -27.5698147  40.6764870 -35.9912834 -27.6194649
  39.5312653 -36.9077263 -27.9930859  40.3288040 -36.8064232 -27.6202393
  68.1380005  37.2055779 -26.4077263  67.2122040  37.4459953 -26.3712883
  68.1398621  36.2502098 -26.3485050  68.0394669  37.1293373 -26.3975220
  54.8695145  37.3762016 -18.7415543  55.4055939  37.9903069 -18.2398224
  54.0211983  37.8116493 -18.8250656  54.8362198  37.4881172 -18.6969547
  95.0864716 -14.4676590  28.0034752  95.7289429 -15.1478863  27.8016243
  95.5303497 -13.8977375  28.6314888  95.2023163 -14.4794121  28.0489197
  82.4891510 -22.9741306   6.6771851  82.2697525 -23.7738438   6.1991081
  83.1423340 -22.5390701   6.1291885  82.5354156 -23.0130272   6.5677643
  65.3417816 -29.0181961 -26.2402458  64.4996948 -29.1243553 -25.7977104
  65.1122360 -28.7663155 -27.1347218  65.2275085 -29.0026455 -26.2884388
  38.4383850  -3.8411903  -2.6471214  38.6993637  -4.7528000  -2.7779045
  37.5380859  -3.8011627  -2.9697533  38.3702087  -3.9341393  -2.6954803
  60.4321136  19.9301834 -29.1284637  60.9623985  19.5928535 -28.4064960
  61.0160942  20.5274353 -29.5958958  60.5509415  19.9579010 -29.1013203
  36.9884758  11.1711540  -2.1163940  36.8451347  12.0843582  -2.3648300
  37.4123726  10.7789650  -2.8797722  37.0183945  11.2267151  -2.2242966
  53.1496353 -12.4440517  18.4031601  53.9687614 -12.4575577  17.9080849
  52.5834427 -13.0661812  17.9464149  53.1766129 -12.5118294  18.3016510
  74.7462921  18.0408936  -8.2044125  74.7874527  17.6660271  -9.0841942
  74.7940369  17.2847672  -7.6194134  74.7557678  17.9202766  -8.2358456
  44.8024025   7.1892738 -28.3602180  45.4112320   6.6642914 -27.8406448
  44.0358124   7.2946053 -27.7967663  44.7855797   7.1445236 -28.2447166
 102.0961761 -35.6207085 -23.6586857 101.4724121 -35.8050537 -24.3609447
 102.6434631 -34.9151611 -24.0035381 102.0880203 -35.5651207 -23.7703476
  90.3088150 -35.7589302  -9.7628326  90.4503555 -36.5780487 -10.2374344
  91.1860352 -35.4789085  -9.5014534  90.4174576 -35.8164253  -9.7855740
  54.2780724  31.3733177  26.6248970  54.6808853  30.6474876  26.1482925
  54.1605415  32.0570183  25.9653702  54.3084946  31.3688240  26.5037308
  47.7443962  11.9659805  22.8956947  47.9900589  12.3663788  22.0616913
  47.2103233  12.6298027  23.3319664  47.7136383  12.0794716  22.8532791
  75.4846497  19.0474777 -19.0764694  74.8482666  19.3101616 -19.7414932
  76.3283386  19.3347969 -19.4255810  75.5067520  19.1061325 -19.1846199
  45.7797012 -15.6823177  29.5508766  46.4110107 -15.0233555  29.8397446
  45.3614883 -15.9832134  30.3575859  45.8024292 -15.6441326  29.6677094
  85.5431366 -27.5668793 -15.0463085  86.0578308 -28.1418190 -15.6126747
  84.7016602 -28.0134354 -14.9529076  85.5082855 -27.6758137 -15.0967407
  95.0092773 -31.0835915  15.1959190  95.9194183 -31.3739185  15.1360130
  94.8600616 -30.5947037  14.3866272  95.0904236 -31.0624180  15.1032219
  75.9594269   3.7348747  16.3088531  76.4853668   4.2027626  16.9574776
  76.3447189   2.8593102  16.2745819  76.0565948   3.6913948  16.3743706
  39.7038231  17.3137970  12.7666245  38.7533226  17.2437706  12.6778603
  39.8865891  18.2468758  12.6561928  39.6219482  17.4058380  12.7453842
  32.7422829  -8.8693752  -0.6213970  32.4301414  -9.4153996   0.1001682
  31.9817333  -8.3444633  -0.8709087  32.6278915  -8.8716354  -0.5710545
  48.5388985  30.7184792  33.2040596  47.7280426  31.1063423  32.8749580
  49.1623001  31.4446526  33.2205696  48.5189056  30.8372841  33.1707268
  95.6537552  14.8930206 -18.0006008  96.0548935  14.2528191 -17.4128475
  94.9363556  15.2695618 -17.4909058  95.6200333  14.8649063 -17.8835716
  63.4426956  13.1594162  23.8603859  64.3768311  12.9679680  23.7768784
  63.3390503  14.0242996  23.4635696  63.5312614  13.2312279  23.8091660
  75.9321136 -33.2762146  16.8829651  76.1896973 -33.3827286  15.9672432
  75.8610306 -32.3292580  17.0031776  75.9520035 -33.1865883  16.7981300
  46.0824432  -9.6350842  -4.8911057  46.7212601  -9.0226612  -5.2559128
  45.7415581  -9.1912670  -4.1145420  46.1142159  -9.5224400  -4.8471870
  56.3900375  -5.8884106 -30.3645782  56.4555130  -4.9423065 -30.2348576
  55.4521217  -6.0523453 -30.4629021  56.2969971  -5.8050041 -30.3612289
  32.0983505 -24.7612457 -20.4513359  32.2140770 -23.8114967 -20.4229641
  32.5096550 -25.0767860 -19.6466599  32.1545563 -24.6936111 -20.3625011
  31.9962234 -17.5532436  14.5627480  31.9489250 -18.0391598  15.3860779
  32.4561996 -18.1412621  13.9636765  32.0402374 -17.6677647  14.5866661
  47.5744400   0.3033715   5.2814217  48.0245590   1.0911294   4.9763451
  46.8612633   0.6318703   5.8288727  47.5463867   0.4224129   5.3072701
  86.9337921  33.6665764  -6.7644863  87.7621918  33.5785255  -6.2930737
  86.4701309  32.8477669  -6.5889759  86.9727020  33.5698662  -6.6955070
  83.3307190 -11.0681725   9.6417007  84.2355957 -10.8192177   9.4533958
  82.9965973 -11.4038105   8.8098717  83.3915863 -11.0774155   9.5329094
  72.1354752 -35.3326950  13.8583565  72.0863037 -36.0582085  13.2358971
  71.4271011 -34.7443924  13.5969200  72.0546875 -35.3473206  13.7640991
  79.6680908  19.2677956 -30.0789299  79.0954590  19.4462662 -29.3329582
  80.5488892  19.4568329 -29.7553635  79.7009583  19.3069839 -29.9648685
  61.3943558 -18.4277344  14.4020538  61.9045334 -17.6522675  14.1684227
  61.6900864 -18.6521454  15.2843323  61.4802971 -18.3689709  14.4712257
  37.8924408  33.4155998  11.3907623  38.3418694  33.9330635  12.0589485
  36.9626465  33.5867195  11.5405235  37.8412132  33.4890404  11.4779854
  55.4953423  15.7783928  -0.1688881  56.3638039  16.1198730  -0.3819733
  55.1837997  15.3894005  -0.9861107  55.5547333  15.7733307  -0.2787647
  56.0608826 -27.9070549  11.9568481  55.5962448 -28.7359314  11.8415337
  55.4717865 -27.2489204  11.5879898  55.9485130 -27.9252663  11.9052124
  79.9148102 -15.4958916  13.2996254  79.2621155 -16.1254406  12.9932175
  79.8473663 -15.5262909  14.2539558  79.8380127 -15.5662651  13.3687210
  50.2554321 -21.2648888   5.6082115  50.4807587 -20.8217583   4.7902298
  50.0577164 -20.5547066   6.2187653  50.2583771 -21.1418972   5.5860901
  56.7272720  -0.8998489 -20.5426216  57.0536499  -1.6348152 -20.0234604
  56.2408218  -0.3623771 -19.9175453  56.7102051  -0.9209137 -20.4206047
  91.3870697 -25.7536144  19.8071289  91.3251648 -25.9779778  20.7356033
  90.4816360 -25.6010933  19.5366898  91.2839203 -25.7612839  19.8773041
  39.9383965 -26.1426697  33.0633736  39.7566109 -26.9464130  33.5503883
  40.6348343 -25.7136936  33.5605431  39.9932785 -26.1826439  33.1683235
  46.0874672   3.5632477 -25.6429691  45.2182999   3.2334251 -25.4149418
  46.4518623   3.8716736 -24.8133278  46.0336380   3.5609665 -25.5301819
  74.7412567 -13.7304306  18.6303635  74.2365646 -13.1354179  18.0758476
  74.3099747 -14.5785961  18.5262527  74.6414490 -13.7574234  18.5601196
  52.5865135 -13.4986629  -0.2449684  51.7251816 -13.4943218  -0.6624813
  52.4018478 -13.3771305   0.6863518  52.4749680 -13.4852467  -0.1901741
 102.7139816  13.5174599   3.6538506 103.6656647  13.5776253   3.5707893
 102.5373154  13.7573280   4.5635071 102.7966309  13.5494537   3.7420006
  48.0950584  -1.7789383  -6.9093571  48.3109436  -1.8651314  -7.8379021
  48.9438934  -1.7321930  -6.4694424  48.2086029  -1.7831345  -6.9614677
  84.6772156  34.3661690  29.9211998  85.5031433  33.9102440  29.7593040
  84.2584763  34.4155998  29.0618744  84.7206421  34.3228188  29.8123016
  86.6270142  11.8975983 -18.3289013  86.3069153  12.7855949 -18.4877586
  86.9070435  11.9040985 -17.4136086  86.6227417  11.9929924 -18.2482376
  49.8086319 -28.9519043  28.8599625  49.5256119 -29.5632992  29.5399094
  50.3957443 -28.3459587  29.3120193  49.8410568 -28.9524841  28.9806786
  70.0280151 -19.2105885  -1.5899048  69.2017517 -19.5139389  -1.2137184
  70.4997406 -18.8245125  -0.8518944  69.9902115 -19.2017708  -1.4710827
 100.6723175  -0.0700607   5.8584557 100.7076645   0.2741280   4.9659882
 100.6918488  -1.0208434   5.7494316 100.6781693  -0.1347579   5.7516632
  63.8132744   7.3455048 -24.8947906  64.3874512   6.7392006 -24.4268761
  63.3632812   7.8310432 -24.2034168  63.8265152   7.3326263 -24.7711658
  48.8140450 -21.8333435  -2.6181564  49.4118500 -21.4546356  -1.9736214
  48.6500931 -21.1234093  -3.2389278  48.8603134 -21.7172470  -2.6156235
  73.8685150  27.4204826 -14.9589481  74.4102097  27.2955284 -15.7381668
  74.4715424  27.2976494 -14.2258091  73.9905853  27.3940544 -14.9638634
  42.6544724  20.2309074   2.7726746  42.4853439  19.6859512   2.0041313
  41.7853394  20.4919205   3.0771713  42.5437508  20.2006264   2.7231903
  79.3990402 -18.9842758  25.5801086  79.9923096 -18.2381935  25.4927635
  79.9721985 -19.7504387  25.5534554  79.5234299 -18.9864197  25.5679474
  59.1107025  32.4477501  13.9376144  59.1350250  31.6356773  13.4314766
  59.9730835  32.8403893  13.8020630  59.2052612  32.4030266  13.8691788
  42.8273163 -35.4274673  -9.4475937  42.1073112 -35.2962189  -8.8306694
  42.4482460 -35.2290001 -10.3038349  42.7101097 -35.3923035  -9.4731140
  58.0187988  32.6557732  16.4884872  58.2327499  32.5773888  15.5588036
  57.1478157  32.2666893  16.5674515  57.9487305  32.6059227  16.3977623
  72.3809738 -10.3550797 -13.2649117  72.3430939 -11.2474098 -13.6092091
  73.3140945 -10.1898270 -13.1299591  72.4764404 -10.4326267 -13.2872429
  68.3516312   5.2723999  21.8398743  68.4067993   6.0141220  22.4424019
  68.0721970   5.6584435  21.0097427  68.3277130   5.3926697  21.8155975
  40.0663376   2.0070648  -8.1174870  40.3911629   1.1441307  -7.8604546
  40.6954880   2.3153076  -8.7697086  40.1680717   1.9479141  -8.1596317
  91.8303452 -18.1524372 -23.0837479  92.3727264 -18.5758247 -22.4183311
  91.5634537 -18.8651810 -23.6642590  91.8597260 -18.2735958 -23.0746918
  35.1079102  21.6832848 -26.0645599  34.6301270  22.2361755 -25.4462738
  34.4605026  21.4552116 -26.7316952  34.9879189  21.7179260 -26.0697670
  87.2829132 -12.8878860  -7.2955780  87.9859772 -12.8232059  -7.9419098
  87.6888962 -13.3165779  -6.5421581  87.4011841 -12.9267139  -7.2841549
  37.4137650   1.1376115  19.6166801  38.2908401   0.8806573  19.9011879
  37.0631905   0.3574258  19.1869774  37.4699135   1.0270082  19.6011963
  38.4303665 -28.6215706   9.2400360  37.8358498 -28.8868065   8.5382996
  37.8542557 -28.2972565   9.9322395  38.3055267 -28.6152706   9.2390213
  32.9031868  23.1821365  11.2500229  33.2274284  23.1484032  12.1499977
  33.6838951  23.3428802  10.7200394  33.0210190  23.1956825  11.2894821
  84.6632080  16.5743980  11.0158958  84.6156464  15.6265526  10.8910866
  85.5371399  16.7249794  11.3761749  84.7513275  16.4893684  11.0410080
  52.4153481 -16.0744343   8.1650276  52.6475220 -15.5854111   7.3756142
  52.5343742 -16.9925117   7.9217224  52.4528008 -16.1201916   8.0549011
  44.0477028 -35.3861504   5.4449348  43.8318481 -34.4843254   5.6823120
  43.2725639 -35.8907776   5.6914062  43.9420204 -35.3437996   5.4965286
  31.9566727 -14.4049969  23.2167015  32.6834908 -14.7875328  22.7251434
  31.6939983 -15.0919781  23.8293228  32.0061684 -14.5190487  23.2296143
  64.3263702  30.9744835  23.5567741  63.8501015  31.7803841  23.7565880
  64.2867584  30.4658012  24.3666496  64.2713547  31.0061836  23.6644516
  51.3647690  20.5343361 -27.3500519  50.5761490  21.0516167 -27.1865711
  51.2669754  20.2268333 -28.2512226  51.2702408  20.5567055 -27.4287205
  85.3936462 -17.0930023   8.5719681  85.1954651 -16.1700668   8.4133949
  85.9638672 -17.3438263   7.8452301  85.4333191 -17.0213299   8.4775581
  43.1286888   4.5605125   4.1235352  42.1949081   4.3664894   4.2049980
  43.5657196   3.7555428   4.4014740  43.0757141   4.4539871   4.1618652
  76.8196106  11.1925468  32.5972137  75.9097900  11.3849144  32.3704224
  77.2363129  12.0516052  32.6651115  76.7670288  11.3046684  32.5802689
  64.1280746  37.1146202   0.5053101  63.9811516  37.9517174   0.9456444
  63.5204315  36.5100212   0.9313049  64.0476074  37.1394157   0.5976982
  78.7693176 -10.4175186 -24.7143936  78.1912994 -10.5107956 -23.9571419
  78.6360931  -9.5162029 -25.0078239  78.6934738 -10.3313599 -24.6649342
  68.1156311  -8.6840897  -2.4891739  67.2600861  -9.0727806  -2.3069477
  68.2790680  -8.8859234  -3.4104595  68.0418243  -8.7470627  -2.5679855
  40.4659348   2.2015305  16.8028717  39.5122070   2.1342964  16.8488464
  40.7627563   2.0091782  17.6923218  40.3958817   2.1738434  16.9026299
  49.5998764  24.6225853 -10.4354610  48.6817932  24.4859352 -10.2016068
  49.9904175  23.7497292 -10.3926353  49.5436172  24.5149307 -10.4059505
  55.0442505 -21.2289371  17.2053490  55.6003799 -20.6970940  16.6360588
  55.2230377 -20.9028625  18.0873566  55.1226273 -21.1374493  17.2386932
  91.8981018  20.5549622 -28.1741848  92.3420029  20.3449707 -27.3525372
  91.1352539  21.0690880 -27.9096718  91.8640900  20.5873909 -28.0583496
  78.3392944   0.0854416  -2.7930870  78.2105255  -0.2241020  -1.8965225
  77.7792969  -0.4803695  -3.3245869  78.2658386  -0.0079078  -2.7541542
  98.6127090 -29.3182735 -27.4280243  99.3142090 -29.6048889 -26.8432388
  98.8255234 -28.4068604 -27.6286621  98.7102127 -29.2516537 -27.3870659
  37.3053894  35.9171257  25.9135208  36.3767891  36.0272331  25.7090492
  37.4845619  36.5815468  26.5788498  37.2254715  35.9997292  25.9626617
  97.5841599 -16.2417049 -23.3902073  97.0147400 -15.9832573 -24.1149158
  98.3166580 -16.6925678 -23.8101978  97.6015549 -16.2622223 -23.5122795
  47.0891228 -15.7938137  10.3464127  46.9591370 -15.3751774   9.4954834
  47.9451981 -15.4810944  10.6389236  47.1665535 -15.7158241  10.2868652
  68.8792114 -36.7436676  -6.1919785  69.6655273 -36.2254181  -6.0206528
  68.7935181 -36.7408371  -7.1453400  68.9539337 -36.6880951  -6.2753735
  48.4045753  -6.9828625 -15.1310329  49.0004501  -6.3302956 -15.4988890
  48.5407867  -6.9254589 -14.1853104  48.4826431  -6.9071484 -15.0694065
  95.9865417  -5.2804089  -9.4361553  96.2528839  -4.4913216  -9.9079876
  95.9608383  -5.9631443 -10.1065674  96.0122070  -5.2690773  -9.5579662
  56.1925812  15.7718811 -26.3156700  56.5358734  14.8800926 -26.2599735
  56.9717674  16.3266487 -26.3520203  56.3122787  15.7359390 -26.3136120
  54.1171875 -30.1218662 -29.2466030  55.0568161 -29.9504929 -29.1837177
  53.7242432 -29.5457954 -28.5908737  54.1754837 -30.0421486 -29.1699677
  81.4329529  18.8785477  14.6176758  81.2486725  19.7137985  15.0473671
  80.6250916  18.6663589  14.1501579  81.3271484  18.9449883  14.6136436
  83.6543732 -13.6203556  14.8681908  83.1197128 -13.5465374  14.0776672
  83.0195923 -13.6691914  15.5829620  83.5296555 -13.6176872  14.8601112
  51.1407776  25.7377968  34.2137260  51.3673592  26.6643143  34.1332817
  50.1836777  25.7242165  34.2114372  51.0628738  25.8351631  34.2049065
  93.4450226  37.3487206  30.0185509  94.0355682  37.1971855  29.2806244
  93.5184326  38.2865791  30.1953888  93.5158234  37.4325752  29.9587097
  61.1837845  29.5068169  31.2051735  61.4369583  28.9165001  31.9148598
  61.3757324  29.0165138  30.4058113  61.2312546  29.3915825  31.1956024
  32.6453094 -27.6436863  32.9779015  32.6362572 -26.8987255  32.3769226
  32.1381874 -27.3477478  33.7338600  32.5902672 -27.5326881  32.9944344
  63.1689873 -23.3622341  -3.8417892  64.0531311 -23.0180473  -3.7150745
  63.2907333 -24.1412964  -4.3844376  63.2762527 -23.4086037  -3.8861389
  93.5752869 -13.2609005  -7.1704178  94.5171967 -13.4261169  -7.1286774
  93.5038147 -12.3614979  -7.4900970  93.6681061 -13.1826077  -7.2000561
  64.4040756 -35.9455795 -27.8731403  64.5849686 -36.4134979 -27.0579357
  63.4655571 -36.0677986 -28.0162621  64.3232803 -36.0085182 -27.8014679
  62.8061066 -16.6111164 -16.4250984  61.9116516 -16.7769299 -16.1272926
  62.7709274 -16.7408428 -17.3728161  62.7069702 -16.6426392 -16.4944038
  34.5957832  34.2860756  13.8941803  34.3562050  34.8164406  13.1342163
  34.8216362  34.9247780  14.5703964  34.5943184  34.4107475  13.8852501
  72.9558868 -24.6657104  10.4922867  73.7585602 -24.6913700  11.0131569
  72.3807983 -24.0663033  10.9678955  72.9801636 -24.6045341  10.5985565
  60.0939522  23.6298790  34.3478508  60.0150146  24.2649994  33.6360817
  59.9729233  24.1466064  35.1444588  60.0726318  23.7527161  34.3568993
  69.3405609  17.9203873  34.5456505  69.7974701  17.0870018  34.6593361
  68.4734573  17.6759758  34.2221870  69.2968216  17.8054543  34.5232811
  57.4122391  -1.3097190   8.6325226  57.1492310  -0.7101745   7.9342384
  57.7881203  -2.0612183   8.1740379  57.4242744  -1.3259200   8.5091591
  43.5139503  23.6844063 -30.8058376  43.7696915  24.5224113 -30.4203854
  43.0302734  23.2385826 -30.1104736  43.4896431  23.7262306 -30.6905823
  39.4629021  24.3991547  -3.8594780  40.1829758  24.5781441  -3.2547760
  39.0327187  23.6246490  -3.4971008  39.4938164  24.3356438  -3.7563496
  79.6331940  11.7612267 -12.0852394  79.3619385  10.8441582 -12.1256275
  80.3528595  11.7705536 -11.4541855  79.6810150  11.6644287 -12.0222511
  63.9863396 -31.5996513 -28.8547859  64.2316208 -31.9381733 -29.7158699
  64.3021698 -32.2606621 -28.2387161  64.0461807 -31.7062378 -28.8809166
  61.1436577  -2.9944038   8.1454010  60.4639359  -3.6637955   8.2236519
  60.8370590  -2.2759209   8.6985817  61.0384750  -2.9891739   8.2127380
  56.9269257 -24.8368530 -28.4579811  57.2371979 -23.9314270 -28.4698868
  57.4625435 -25.2822342 -29.1144848  57.0171356 -24.7877979 -28.5292645
  52.3107681  14.9980774  16.6689491  52.0785294  14.1726646  16.2435188
  53.2479248  15.0982819  16.5018272  52.3859406  14.9207344  16.6057625
  93.9340363   4.0511436 -16.4618835  94.8015747   3.6672974 -16.5894432
  94.0313110   4.9612923 -16.7419052  94.0369263   4.1072769 -16.5053520
  59.8792229 -25.8776112 -23.0619698  59.9865265 -25.0663414 -23.5585327
  58.9894447 -25.8286171 -22.7125053  59.7957764 -25.7858753 -23.0776520
  51.2005424   6.3734703   0.1373310  50.9515724   5.7918587  -0.5809784
  50.4741516   6.9929771   0.2066517  51.0965271   6.3775101   0.0681248
  65.3788681 -18.1658440  21.7595825  65.2717209 -19.0102100  22.1975212
  64.4933472 -17.8051701  21.7148285  65.2730103 -18.2174206  21.8015137
  80.5265503   0.7050247 -24.9836788  80.6502228   1.6534958 -24.9471397
  81.1829071   0.4018974 -25.6110039  80.6097260   0.7738457 -25.0466900
  35.1634521 -31.0150852 -15.6257896  35.7659988 -30.7301521 -16.3127937
  35.7316093 -31.2609119 -14.8957233  35.2882957 -31.0109138 -15.6212063
  58.4656448   0.3590775  23.8047981  58.4533691   1.3155404  23.7693329
  59.3953247   0.1312219  23.8023491  58.5634766   0.4367791  23.8007507
  31.9903030   9.0774460  32.9472237  32.2767067   9.3349113  33.8235283
  32.2992859   9.7819519  32.3776321  32.0537949   9.1800346  32.9799309
  96.6774750  14.1101875  14.7666245  96.7207870  13.3128738  14.2387505
  97.4455109  14.6156578  14.5004692  96.7639999  14.0790634  14.6819496
  85.5911865  13.7721062  17.9441605  85.9769897  14.2967567  17.2426414
  85.0546112  14.3913383  18.4389915  85.5751038  13.8940926  17.9221191
  51.5141907  31.3996620   3.1049957  50.6377487  31.1330452   3.3824844
  52.1002579  31.0051689   3.7508621  51.4832268  31.3291588   3.2034645
  69.2874908 -29.3244209   7.6013145  69.1293640 -28.4819489   8.0273056
  69.1903915 -29.9691410   8.3021278  69.2602768 -29.3033352   7.7214813
  65.6239014  28.8212318 -25.7131367  66.2896576  29.0510216 -26.3613605
  65.1481628  28.0900841 -26.1072426  65.6441650  28.7677650 -25.8242931
  90.2681656  -6.3344593  21.4334679  89.6719894  -6.3861866  22.1805496
  90.7804871  -7.1416912  21.4795494  90.2592239  -6.4260750  21.5180511
  77.0821533 -28.8005505  -3.6976128  77.4026489 -29.6097736  -4.0959606
  77.7271118 -28.5949516  -3.0208588  77.1851196 -28.8649197  -3.6679192
  82.3868256  31.2948570 -23.1875896  81.6661530  30.7145805 -22.9423370
  82.8730774  30.8055611 -23.8512020  82.3618317  31.1807976 -23.2322044
  90.3613358 -25.7386932 -29.8698921  89.9363098 -25.4530563 -30.6785889
  90.7235031 -26.5992889 -30.0807095  90.3546295 -25.8000031 -29.9786186
  44.2522697  -6.1463184  19.2978783  43.5715981  -6.4280472  18.6866989
  43.9610062  -5.2863731  19.6009750  44.1486206  -6.0846596  19.2650261
  96.4762421   4.9306488  12.5236435  96.2322617   5.4888382  13.2619820
  96.3080521   5.4692116  11.7504082  96.4322891   5.0476151  12.5199280
  89.2745514 -29.6868572 -22.6348324  89.6269226 -28.8844223 -22.2498779
  88.4271164 -29.4270687 -22.9962120  89.2217560 -29.5735817 -22.6323147
  88.5129852 -19.7527695  -4.6943302  88.1912231 -19.7076263  -5.5946941
  87.9270020 -20.3736000  -4.2614231  88.4161835 -19.8141613  -4.7441845
  40.4411926 -10.4501915 -13.1175079  40.0537109 -10.1678886 -13.9459953
  39.6916389 -10.6010284 -12.5416203  40.3199387 -10.4361668 -13.1444378
  43.4320145  35.9157982 -18.4315720  43.5342331  36.5527687 -19.1387291
  42.6315460  35.4395180 -18.6520786  43.3575516  35.9329338 -18.5305061
  72.1278992 -30.8880100  27.2589760  71.2024078 -30.7395649  27.4530296
  72.4076233 -31.5350075  27.9065666  72.0590363 -30.9411697  27.3487358
  90.7124710   4.5176926  -3.1113472  90.0066376   4.1211319  -3.6220150
  91.4091339   3.8612823  -3.1155815  90.7115021   4.4054031  -3.1662598
  34.3069267  36.9936562 -14.6448421  33.3582878  36.9704399 -14.7704372
  34.6364174  36.2671089 -15.1737957  34.2408981  36.9137001 -14.7146435
  87.2018280  23.7175140 -11.7465611  86.6672363  23.0834198 -11.2686977
  86.6687775  24.5122643 -11.7680931  87.0879745  23.7346497 -11.6979027
  75.5260162 -22.9073334 -21.4043083  74.8058014 -22.9367542 -20.7744884
  75.1192780 -22.6142330 -22.2197189  75.4058304 -22.8792076 -21.4240990
  97.5036926   7.8065186  -5.3423271  97.9361115   8.6520729  -5.2228012
  96.7779617   7.8183022  -4.7182999  97.4724121   7.8979492  -5.2630329
  92.2846527  12.3147240  28.3775139  91.6396637  12.9978867  28.1944580
  93.0326385  12.7842522  28.7467003  92.2956238  12.4376450  28.3973656
  66.1457672  28.7493782  27.1123886  65.4459610  28.3718529  26.5794830
  65.6896896  29.1898003  27.8295021  66.0224915  28.7560844  27.1320305
  89.2668610   9.3285675  35.1424446  88.3473206   9.2453804  34.8899193
  89.2410278   9.7211685  36.0150414  89.1660461   9.3615570  35.2085838
  64.6362915  31.3921394   3.4164238  64.7039642  32.2020226   3.9221230
  65.5270844  31.0420341   3.4045525  64.7385025  31.4411659   3.4690857
  31.4608650  -1.1879921  -2.3042908  31.0988865  -0.3088188  -2.4150009
  32.4093094  -1.0589333  -2.3096237  31.5234070  -1.0804710  -2.3166637
 100.8445587 -12.8285618  24.6949120 101.7696152 -12.6700439  24.8829880
 100.8474884 -13.3111687  23.8682823 100.9435196 -12.8631172  24.6268158
  62.1361427  -7.8526478 -25.5580940  61.5471191  -7.7938118 -26.3103027
  61.8447952  -8.6328049 -25.0861912  62.0422592  -7.9295616 -25.5879860
  65.3632126  -0.0041198  34.6105614  66.1940308  -0.4287642  34.3969154
  65.5393829   0.4722673  35.4218864  65.4705963   0.0013963  34.6742973
  89.9092712  28.2678719  -6.1269169  90.7690582  27.9725838  -6.4266033
  90.0454712  28.5116081  -5.2113380  90.0154877  28.2623711  -6.0612297
 103.0548019   5.0906029  30.4507256 102.4394150   5.6428299  29.9684601
 103.5984421   5.7083244  30.9397202 103.0471497   5.2153702  30.4514465
  91.8455811 -19.6297951 -12.5031471  91.0146942 -19.4326572 -12.0706978
  92.0787048 -20.5028191 -12.1873798  91.7818298 -19.7018795 -12.4233551
  52.2499809  -4.6915016  14.6619339  51.3819046  -4.7338409  15.0630417
  52.7121582  -4.0185165  15.1616516  52.2066956  -4.6242485  14.7579994
  64.3171997  -2.8241653  31.7480469  64.9153442  -3.5501823  31.9251328
  63.6941376  -3.1766853  31.1126366  64.3145447  -2.9391823  31.6991730
  80.7246704  -9.4491558  12.2898788  79.8783722  -9.4589233  12.7369843
  80.9178314 -10.3716278  12.1225929  80.6550217  -9.5485706  12.3197174
  68.3011627  -3.4735947 -14.6720562  68.7964554  -2.6587830 -14.7556896
  67.6118622  -3.4037704 -15.3325262  68.2804718  -3.3792610 -14.7514133
  36.2213593 -17.3676357 -26.7860851  36.7571793 -16.6168900 -27.0420418
  35.6736412 -17.5429592 -27.5512676  36.2200890 -17.3062725 -26.8949776
  78.6721497 -21.8457642  24.6759911  77.7700958 -21.6831818  24.4001350
  79.1562653 -21.0756950  24.3778687  78.6275787 -21.7463036  24.6147842
  50.9201431 -19.9194984   9.7741623  50.1550293 -19.8776836  10.3478203
  51.1611404 -20.8458061   9.7634811  50.8642502 -20.0138245   9.8342018
  61.1769333   1.2248231  33.8716850  61.3417320   0.8316079  34.7286873
  61.8748512   0.8827401  33.3129997  61.2689362   1.1464082  33.9034996
  85.3527374  22.6696930   0.6383934  86.0962524  23.2541351   0.4905987
  84.9761047  22.9660950   1.4669647  85.3918610  22.7636261   0.7109909
  81.1653137  -6.5699387  18.1486206  81.3117218  -6.4889374  19.0910873
  82.0436859  -6.6419392  17.7750969  81.2746048  -6.5689754  18.2092972
  94.8762512 -17.6569462 -26.7011795  94.3234863 -18.4214363 -26.5392265
  94.8015671 -17.5025482 -27.6428795  94.8093414 -17.7220020 -26.7843285
  40.6005974  -6.9904957 -12.2266197  40.4881210  -7.6050091 -11.5013809
  41.5117416  -6.7049561 -12.1594830  40.6857681  -7.0255756 -12.1421165
  47.1659050  30.9121971   7.4268227  47.6239395  30.7894936   8.2583237
  47.3684998  31.8124275   7.1723557  47.2363548  30.9951210   7.4883614
  43.5500870  24.5652275  25.6064682  44.3127365  23.9882393  25.5655975
  42.8774033  24.0425110  26.0429306  43.5596771  24.4479561  25.6486511
  98.8378525  -2.5357666  10.9717369  99.6799088  -2.6652870  10.5353928
  98.2190247  -2.3830566  10.2576180  98.8616562  -2.5332909  10.8490448
  78.1327667 -24.1265182 -23.4964314  77.3262634 -24.0876312 -22.9823761
  78.3917694 -25.0475235 -23.4663906  78.0743866 -24.2205963 -23.4384155
 102.7298050  33.1714058 -29.5598392 101.9674377  33.5093422 -29.0899067
 102.6535110  32.2200203 -29.4873047 102.6403580  33.1059837 -29.5019875
  81.3307037 -15.0681591  31.6334763  82.2315063 -15.3916359  31.6457214
  80.8329468 -15.7271767  32.1173935  81.3736877 -15.1729317  31.6863861
  80.6118011  21.1661835 -19.2161407  79.6553650  21.1939507 -19.1894646
  80.8715286  22.0621681 -19.4305840  80.5374985  21.2646904 -19.2361679
  91.9654694  28.5694466 -10.1025696  91.5573425  29.4275703 -10.2178345
  91.3342896  27.9523659 -10.4727612  91.8546371  28.5951500 -10.1543407
  55.7170868  -4.0302505   6.4840469  54.9400940  -4.0185509   7.0429459
  55.7211151  -3.1714020   6.0614586  55.6346588  -3.9374199   6.4985847
  76.6027832  17.3325157   1.4112206  75.7926941  16.8308830   1.5026321
  77.2833099  16.7529869   1.7536507  76.5889740  17.2172203   1.4574852
  96.2142639  -9.8273735  35.2371101  95.5852203  -9.2743111  34.7737923
  97.0674133  -9.4476433  35.0269051  96.2381592  -9.7278976  35.1652794
  82.0713425   4.9756584  11.2691307  82.6412125   4.7519188  12.0049362
  82.6651688   5.0592957  10.5230751  82.1954346   4.9607162  11.2680397
  41.1253357 -15.8345814 -28.6958961  40.7188454 -16.5300217 -29.2129517
  41.1010323 -16.1597824 -27.7959671  41.0793991 -15.9434166 -28.6550655
  63.1516190  -9.8656940 -14.4181042  63.4479599  -9.0011311 -14.7026043
  63.5168076 -10.4690151 -15.0653076  63.2221603  -9.8378468 -14.5174580
  46.2063026  37.0534554 -23.4327946  45.4426575  37.6304970 -23.4430695
  46.8735237  37.5476418 -22.9565220  46.1960144  37.1676903 -23.3830986
 100.9768677  -6.6364880  -6.4509182 100.7314835  -7.0355949  -7.2856197
 101.8734283  -6.9344807  -6.2973328 101.0463104  -6.7108288  -6.5235558
  96.8261185 -33.9266434  20.5695343  96.2982483 -34.1899261  21.3233681
  96.3035583 -33.2526741  20.1348839  96.7140961 -33.8828468  20.6035728
  60.4680176  11.0449486  13.0691071  60.4531250  11.0560341  12.1120872
  61.0716095  11.7486000  13.3074265  60.5307961  11.1211739  12.9924698
  63.7641907  -7.6767750 -21.8686752  62.9928665  -7.2612839 -21.4831200
  63.4166641  -8.4288864 -22.3480358  63.6448746  -7.7126713 -21.8786812
  60.9076729 -33.4737625   0.0458374  60.5409622 -33.3645096   0.9232292
  60.8501587 -34.4143066  -0.1223831  60.8624344 -33.5624123   0.1214619
  32.7191200  21.6043434   5.0347023  32.1993294  21.4728355   4.2417679
  32.1189919  22.0306778   5.6465263  32.5996895  21.6357841   5.0153923
  47.7209549  13.2078552   2.6789474  48.6495285  13.1426277   2.4559402
  47.3240318  12.4331207   2.2808609  47.7776489  13.1182823   2.6127129
  89.0037842   7.7606277  -5.3720169  89.3345947   8.4800186  -4.8341732
  88.2900848   8.1486435  -5.8782768  88.9629517   7.8787308  -5.3686447
  77.6398697  16.3150940  -9.7810154  77.6875305  16.2102737  -8.8307648
  78.5493927  16.4334412 -10.0548439  77.7419586  16.3165359  -9.7088852
  97.3068848  -4.9285889  29.0197220  96.7085266  -5.3254452  28.3867035
  98.1776276  -5.0729485  28.6493263  97.3359299  -4.9863014  28.9127121
  83.3593292 -15.0426617 -25.1189785  83.3885803 -15.3479691 -26.0257072
  82.7431946 -14.3102627 -25.1326103  83.2967529 -14.9971180 -25.2171288
  37.9610291 -35.8630791 -29.0936031  37.1302452 -36.1787453 -28.7380962
  37.7369232 -35.5221825 -29.9595089  37.8485336 -35.8603935 -29.1480331
  44.2290421  36.1370583  21.1264877  44.2767181  35.1833076  21.1922531
  43.7725601  36.4095116  21.9224968  44.1854477  36.0644035  21.2183914
  82.9506683 -30.8769150  -0.3006020  82.2946167 -31.1316528   0.3481922
  83.7021027 -31.4401474  -0.1152649  82.9608459 -30.9641418  -0.2116528
  71.9630432  11.8891373  25.9769440  71.7128067  12.0893745  26.8788986
  72.6488495  11.2265778  26.0601234  72.0094910  11.8398361  26.0820045
  70.6465378  24.6115265   2.5424423  69.9939194  24.9195938   1.9136238
  71.3620987  24.2781754   2.0010719  70.6532516  24.6088295   2.4176521
  82.4577179  22.2495651  33.4322014  82.9807587  21.4550056  33.3257027
  81.6098785  22.0319023  33.0448647  82.4230804  22.1416206  33.3795357
  45.5428734 -26.1478386   0.8135719  46.1625137 -26.3058491   1.5258293
  44.7279282 -26.5524197   1.1109123  45.5220451 -26.2078400   0.9212341
 103.2882156  -5.3887920 -27.6270638 103.2798996  -5.2663517 -28.5763645
 102.8394699  -4.6168900 -27.2820606 103.2394714  -5.2934170 -27.6914997
  84.5959702  10.3445358  14.4632301  84.2535782   9.5616302  14.8945656
  83.8803635  10.6402969  13.9005013  84.4831390  10.2925873  14.4492188
  52.3974075  -0.5868835 -27.9261780  52.3840370  -1.4922600 -27.6157608
  51.9597359  -0.6188698 -28.7768612  52.3493042  -0.6868515 -27.9837894
  58.0415192 -26.1338348 -20.5142365  58.9231796 -25.9880066 -20.1712513
  57.9044266 -27.0773315 -20.4291077  58.1209183 -26.2188988 -20.4685745
 101.7320862 -36.7503929  16.2460480 101.6914673 -36.5404587  15.3130455
 102.6675720 -36.7619476  16.4484482 101.8275146 -36.7292366  16.1681404
  74.0906143  -9.6168098   9.3965912  74.6336060  -8.8491287   9.5756454
  74.5748444 -10.3475971   9.7809067  74.2001572  -9.6128769   9.4566689
  62.7720871   0.7691689   6.2419319  62.4577866   1.0593225   7.0982399
  63.2795296  -0.0208053   6.4281349  62.7926788   0.7158661   6.3531075
  40.8585434 -33.2548370 -24.6456032  41.5330391 -33.5419579 -25.2611179
  41.1137962 -33.6468964 -23.8105297  40.9576912 -33.3272667 -24.6221962
  89.4467773  34.7167931  24.9075699  89.0139999  35.4193687  24.4224739
  90.2853928  34.5989876  24.4613800  89.4900665  34.7791481  24.8082504
  49.3335953  -7.0682640 -28.5358028  49.0719910  -7.1277752 -29.4546432
  48.8201523  -6.3394718 -28.1873093  49.2509460  -6.9968834 -28.5966301
 100.2109680  13.6776810 -26.9525585  99.8123398  13.5971947 -26.0860443
  99.7477722  13.0350838 -27.4899120 100.1190643  13.6005707 -26.9174595
  94.7243423  27.8191948 -24.0933056  94.3305206  27.7353706 -24.9617043
  94.2138977  28.5058250 -23.6641006  94.6279144  27.8834724 -24.1401367
  92.1741180  19.2169571  -3.2842560  91.8055801  18.7698631  -2.5223446
  91.7725677  20.0857353  -3.2695789  92.0919876  19.2619209  -3.2014389
  77.3595047  21.8258667  33.6537209  77.9738770  21.0988731  33.7549782
  76.5033875  21.4449501  33.8491707  77.3337250  21.7077217  33.6853600
  51.6036186  -8.4261665  21.5913124  50.8861008  -8.0467110  22.0986786
  51.8184891  -9.2380562  22.0505447  51.5500107  -8.4722767  21.6943970
  76.9757233 -15.4256401 -23.7873116  76.4805298 -16.1530037 -24.1641045
  77.8927307 -15.6698799 -23.9125366  77.0207062 -15.5292549 -23.8408489
  97.4901199 -32.2896194  24.5370178  97.7619476 -31.7634087  25.2889862
  97.0249405 -31.6746006  23.9699173  97.4695053 -32.1679192  24.5567284
  40.9655991  -2.9309158  -3.6817017  40.1326981  -2.9623833  -3.2110405
  41.6293449  -2.9051323  -2.9924908  40.9475594  -2.9315109  -3.5580139
  53.2217751   6.0232544  24.3429642  53.7929077   5.5336227  23.7511101
  53.2227516   6.9145508  23.9939194  53.2827835   6.0660896  24.2426300
  56.1043854 -17.7591896 -16.5342369  57.0299416 -17.9825401 -16.4357681
  55.6806793 -18.1521702 -15.7711668  56.1579056 -17.8249130 -16.4423637
  77.8244705 -23.6767979  -2.7241993  77.6992188 -23.2147141  -3.5530663
  78.3935471 -24.4141941  -2.9446831  77.8718109 -23.7061539  -2.8360996
  90.7057190  11.0932808  33.7227669  91.2118225  10.5605011  33.1093864
  90.1300964  10.4686928  34.1641045  90.6983032  10.9698639  33.7044182
  54.6644745 -17.6282806   1.3124886  54.4245300 -16.8153648   0.8677025
  53.8958740 -17.8493977   1.8384056  54.5569229 -17.5651646   1.3211403
  85.2037735 -28.0237656 -18.5218620  85.7341614 -28.4900551 -17.8757191
  84.2995911 -28.2041054 -18.2646217  85.1639099 -28.0927162 -18.4255238
  53.2119598 -19.2026253  -7.3466759  53.9810715 -18.7306499  -7.6659508
  53.3113403 -20.0876541  -7.6975307  53.3045731 -19.2466736  -7.4181404
  68.5798111  -3.5448265 -10.2607403  67.8437271  -3.8029861 -10.8155079
  68.8375168  -4.3512802  -9.8141346  68.5287933  -3.6583595 -10.2722816
  37.6692848  16.5254936  32.8661003  36.8031960  16.1216660  32.9211998
  38.2789040  15.8109360  33.0505028  37.6419334  16.4062309  32.8916359
  77.3073883 -35.4925041 -16.0410728  76.7790833 -35.3757935 -16.8306904
  76.6681976 -35.6521873 -15.3466816  77.1828842 -35.4970856 -16.0512276
  89.6882477 -19.9402313  17.9769363  89.0350494 -19.6583900  18.6173515
  90.3832550 -19.2850380  18.0394897  89.6927032 -19.8403072  18.0518951
  83.6265259  35.6703300  27.4676399  84.0592041  35.7645912  26.6190300
  83.2163544  36.5210915  27.6231689  83.6289215  35.7711067  27.3937225
  81.8779297  24.5741425  24.4333000  82.6809692  24.0569153  24.3713303
  81.5109100  24.3452492  25.2871933  81.9244385  24.4945755  24.5177498
  51.3254471 -28.6072731  14.6585388  50.5978432 -28.1983948  14.1898804
  51.9051666 -27.8793488  14.8827705  51.3096771 -28.4860420  14.6324692
  77.7740326  25.0426636  18.9133682  77.8614807  24.1470795  19.2397041
  78.2963715  25.5699158  19.5178528  77.8390656  25.0033836  19.0126266
  86.8489075  15.4596481  -7.0150776  87.3949127  14.9252548  -6.4384117
  87.3831635  15.5888710  -7.7987251  86.9641113  15.4164391  -7.0371475
  37.2174377   4.2090302  12.2094154  37.8365593   4.9233894  12.3597603
  36.3561897   4.6233711  12.2623978  37.1916161   4.3293915  12.2310982
  81.0818787  13.9004211 -19.2703972  81.7340851  14.4211540 -19.7391167
  80.4801178  14.5465508 -18.9007683  81.0872650  14.0248566 -19.2809563
  81.4252777 -26.3855133   2.5149803  81.0760345 -26.5338249   1.6361961
  80.9173431 -25.6481133   2.8532829  81.3338623 -26.3227005   2.4573441
  38.9646225 -22.5345840  -2.4855957  39.3956184 -22.5219879  -3.3401814
  38.1642570 -23.0398083  -2.6284313  38.9252319 -22.5871315  -2.5919628
  90.4834518 -22.9141121   1.2872276  90.6650848 -22.3668327   0.5232105
  91.1827393 -23.5677261   1.2853546  90.5773926 -22.9254456   1.2055550
  91.4143219   6.2874718  -1.3294220  90.8502350   6.2092171  -0.5600643
  90.9903870   5.7439232  -1.9935379  91.3089600   6.2211647  -1.3182049
  81.5087891  16.4598961   2.6040726  82.1110458  17.2034302   2.5778542
  80.8824158  16.6831970   3.2925568  81.5062256  16.5629997   2.6746941
  93.7988892  17.9334984   4.8277512  93.3684464  18.7236557   4.5012436
  93.2199707  17.2186279   4.5631142  93.6912537  17.9415283   4.7647095
  84.3235168  19.1816673  27.1391220  84.1264725  19.7411804  26.3878860
  84.3155518  18.2926941  26.7842941  84.3016510  19.1465378  27.0211716
  70.6205292  15.8723068  24.8117638  70.1931915  16.6654625  24.4884682
  71.5435333  15.9887466  24.5865211  70.6733856  15.9692993  24.7532654
  76.9450073  -2.0222702  11.1824112  76.7402954  -1.8361968  12.0987663
  76.5693512  -2.8883362  11.0241623  76.8831177  -2.0947800  11.2632523
 103.6520844 -31.1505718   6.9186058 103.7760925 -30.3803577   6.3639526
 103.2130280 -30.8147697   7.7000847 103.6184921 -31.0326214   6.9427872
  87.1887817  29.2940025  30.4323196  87.7975464  29.3919334  29.7001724
  87.6142273  29.7477226  31.1598892  87.2990723  29.3528252  30.4318314
  83.7149048   9.1175461  18.6078911  83.4450378   8.7534828  17.7647667
  84.2969971   9.8425713  18.3804321  83.7481995   9.1560440  18.4937248
  42.4951744 -13.0865822  12.2808266  41.5584373 -12.9108315  12.1921272
  42.6332779 -13.8999348  11.7954254  42.4100075 -13.1545830  12.2196045
  89.9597778 -25.1558456 -11.7396679  90.8933716 -25.2330532 -11.9362926
  89.7718201 -24.2219124 -11.8328533  90.0392914 -25.0644817 -11.7705708
  60.7587776   7.1383743 -20.4460220  60.3112259   7.9223671 -20.1277695
  60.3680038   6.4205856 -19.9477196  60.6693726   7.1454353 -20.3589478
  64.7238693  25.7913895 -16.1772728  64.4924011  25.5644455 -17.0779228
  65.6374969  25.5198479 -16.0891037  64.7966156  25.7382355 -16.2639236
  49.7653351 -22.4000282 -29.2632504  50.1794357 -21.5519676 -29.4231243
  49.7601929 -22.4881859 -28.3101349  49.8089447 -22.3189926 -29.1786594
  71.5580292  -6.6833305 -13.0746422  71.0200653  -5.8935165 -13.0196667
  71.3817291  -7.0328808 -13.9481239  71.4818573  -6.6363811 -13.1619320
  75.8100739 -26.6764793  32.9267845  76.7181702 -26.3789101  32.8714790
  75.2903748 -25.8986435  32.7240295  75.8514938 -26.5617981  32.8992653
  99.7508469 -19.3946037  -8.2478313  99.5978699 -19.2726707  -9.1848297
  99.0340805 -18.9219704  -7.8246346  99.6580887 -19.3311958  -8.3026257
  65.2252655 -24.6296883  13.8125229  64.8984833 -23.9843636  14.4394112
  65.3861389 -25.4136353  14.3376732  65.2075729 -24.6444664  13.9353790
  95.4083786  -8.2219868  13.7748718  94.8628998  -7.4358158  13.7997208
  94.8100510  -8.9357471  13.9957733  95.2863998  -8.2142677  13.8010826
  41.7805481   1.5634576  19.2723312  42.0747070   2.0567818  20.0380554
  40.9991684   1.0990373  19.5723038  41.7285919   1.5665475  19.3859749
  99.3593826  -2.4025803   6.8924942 100.1424866  -2.9395447   6.7714500
  98.6451492  -2.9400902   6.5501518  99.3667221  -2.5171700   6.8430786
  47.6132126 -30.6283264  26.5794678  47.6802826 -29.7399006  26.9293785
  47.6328812 -30.5136528  25.6293678  47.6224594 -30.5213604  26.5154686
  91.9421082 -29.0854034  17.7513084  91.2065582 -28.7405758  18.2575607
  92.5182037 -29.4813671  18.4051933  91.9251099 -29.0908585  17.8750267
  34.8853874   1.7599525 -13.3001137  34.1609230   2.3654213 -13.4575787
  34.4766998   0.8944245 -13.2919121  34.7645454   1.7322159 -13.3160400
  42.1058121  21.0239830  28.5417938  41.2821045  20.5689545  28.3666534
  42.7726593  20.3389282  28.4943771  42.0890884  20.9024086  28.5180626
  79.7538757   9.2005501   6.3152390  79.3860016   9.1450195   5.4332924
  80.6163025   9.5966644   6.1905174  79.8066177   9.2368660   6.2078896
  36.6873589  36.2711983  18.5187798  36.7107887  36.8871346  19.2511024
  37.0746727  35.4686775  18.8683090  36.7311592  36.2512932  18.6341476
 100.5665512  -3.8549995  22.9986992  99.6391373  -3.6681900  23.1444130
 100.8668289  -3.1469879  22.4288101 100.4996719  -3.7595711  22.9534645
 103.7379532 -22.9207840  27.7789001 103.4918137 -22.1545506  28.2970963
 103.6668472 -23.6552124  28.3886604 103.7041168 -22.9173946  27.8991890
  93.4670563   9.4921684  -8.6470184  93.5525284   8.8962517  -9.3912010
  94.1514740   9.2146301  -8.0380974  93.5491562   9.3990173  -8.6614418
  43.8313637   5.0992126  32.4663582  44.5290146   5.6035423  32.8848763
  43.1923180   4.9503021  33.1632652  43.8376083   5.1371117  32.5853081
  91.2143707  28.4098167 -17.0648041  90.6422501  29.0611839 -16.6590557
  90.9366913  28.3843422 -17.9804878  91.1237488  28.4765663 -17.1191788
  64.7835236 -13.7503681  25.1531181  63.8499146 -13.5501060  25.0860329
  65.1981812 -13.1784801  24.5071831  64.7281876 -13.6680260  25.0770874
  37.4118690  10.0980530  25.1807289  36.8799171   9.5103989  24.6441460
  38.2792130  10.0720024  24.7766609  37.4476395  10.0326080  25.0804176
  55.1312523 -32.3895416  19.1800728  55.3851738 -33.1134529  18.6076050
  54.6478577 -31.7915783  18.6099968  55.1067810 -32.4029770  19.0582352
  43.8542213 -15.9540844 -11.9386120  42.9102173 -15.8851242 -12.0811787
  44.1937256 -16.3198929 -12.7554073  43.7897644 -15.9857407 -12.0409184
  51.9916000  21.7878876  12.1156998  51.3419113  21.4698486  11.4888153
  52.1309662  22.7031631  11.8726311  51.9371796  21.8515701  12.0229225
  80.4519958  26.2580528  -9.4130096  81.1682358  26.8594093  -9.6169643
  79.7724991  26.8149757  -9.0330811  80.4559174  26.3815689  -9.3942394
  50.6954117  -5.7320194  12.8557549  51.3481674  -5.1647224  13.2660103
  50.5326691  -6.4174957  13.5037346  50.7476654  -5.7446175  12.9686050
  58.5014267 -13.8368912  24.6677818  58.4870300 -12.9683323  24.2657394
  58.0484009 -14.3991966  24.0394440  58.4515839 -13.8042297  24.5578995
  31.7287464  10.3370514 -17.7195282  31.9884357  10.6372986 -18.5905399
  31.2050915  11.0555153 -17.3647881  31.7005939  10.4456940 -17.7745934
  67.9338150 -34.8366165 -15.9509325  67.7118835 -34.0862999 -15.3995590
  68.0480499 -35.5607071 -15.3353996  67.9223175 -34.8338242 -15.8264933
  65.2448883 -35.3573418  18.4288940  64.6500244 -35.6994629  19.0962181
  65.6161804 -34.5671997  18.8213997  65.2210464 -35.3095627  18.5419197
  98.4606247  26.6686478   4.0192451  98.5655823  27.4680595   4.5351372
  98.0197067  26.9557686   3.2196312  98.4247971  26.7845192   3.9889870
  45.0591736  -1.5321692   6.6363487  44.1362000  -1.3233947   6.4922600
  45.0632095  -2.4653091   6.8495674  44.9611778  -1.6094207   6.6437187
  50.8418312   8.4161339   3.4750023  50.1970062   8.5774002   2.7862206
  50.9362869   7.4638519   3.4964523  50.7831383   8.3317833   3.4038315
  81.7660141   5.0478859   5.8256187  81.1402893   4.5085945   6.3092117
  82.3317947   5.4221230   6.5009460  81.7596207   5.0302773   5.9492111
  65.0006943 -31.7013969  -9.4489861  64.2777100 -31.8664360  -8.8437653
  64.5849380 -31.6463642 -10.3094234  64.8792572 -31.7131329  -9.4762020
  90.9747772 -30.9332066  16.0493355  90.2913132 -30.5747566  15.4831123
  91.0650940 -30.2899647  16.7524147  90.9115295 -30.8263817  16.0639343
  93.0238037  -2.1186333  -7.7375355  93.5535355  -1.3221703  -7.7728081
  92.2045288  -1.8433723  -7.3261261  92.9929199  -2.0043488  -7.6974335
  81.1850433  32.6315804  21.7755966  80.9158783  33.2318459  22.4709129
  81.8823090  32.1067924  22.1688499  81.2306976  32.6396370  21.8916855
  41.2384567 -24.0329227  34.4332848  41.1215515 -24.2591743  35.3559837
  42.1871376 -23.9771652  34.3186836  41.3271599 -24.0510998  34.5194588
  42.3091965 -34.4267540  -2.0109692  41.7908020 -33.9919510  -1.3338833
  43.1557541 -33.9806061  -1.9879341  42.3441925 -34.3328094  -1.9363136
  56.1090546 -19.0233517  23.8027306  55.7189407 -18.5078163  24.5086021
  55.4947357 -18.9351196  23.0739861  56.0019341 -18.9589672  23.8002930
  99.9884567  -1.8804168  33.0208321  99.3155212  -2.5545845  33.1151161
  99.9339294  -1.6142997  32.1029892  99.9108810  -1.9239310  32.9330101
  60.5929794  37.2868538 -19.4951000  60.7831497  36.7980385 -18.6943970
  60.0315247  38.0071297 -19.2083664  60.5533829  37.3115425 -19.3791389
 101.9138336 -17.0636253  35.3688316 102.8501663 -17.1566429  35.1931725
 101.5089722 -17.7956333  34.9035683 101.9705048 -17.1516075  35.3004875
  81.3815155  35.9256935  -3.1514721  81.3374176  36.8531761  -3.3839836
  82.2033081  35.8386726  -2.6684399  81.4644470  36.0153236  -3.1247482
  35.0860596  -2.6138802  21.5880623  35.8160324  -2.8598099  21.0198212
  35.5020370  -2.2268448  22.3583794  35.2082672  -2.5988274  21.6096077
  35.8081894  14.6679688  -9.2173653  34.8875847  14.6138954  -8.9608707
  36.1832657  15.3215942  -8.6271839  35.7500153  14.7319069  -9.1270752
  48.3639832  20.9733963  -1.8586845  47.7411728  20.3680115  -1.4563942
  49.2026443  20.5134392  -1.8223476  48.3870010  20.8597908  -1.8119087
  57.5550613  -5.7482834   4.7436676  58.1556931  -5.5977726   5.4736176
  57.7803650  -5.0720444   4.1047783  57.6431427  -5.6601143   4.7533760
  62.8788071 -21.5637398  31.4417915  61.9388008 -21.3961906  31.3743515
  63.0140114 -21.8046417  32.3582611  62.7929840 -21.5715599  31.5323334
  73.6896286  26.9417305  28.3377380  74.5008469  27.1989784  28.7758865
  73.1556473  26.5537262  29.0309639  73.7191925  26.9277840  28.4583855
  61.9043350  16.9684448 -11.9546490  62.2868576  17.2541389 -12.7842922
  62.6498795  16.8995667 -11.3582821  62.0246353  16.9915657 -11.9795284
  33.7679787  24.9412842   8.5199814  34.0754890  25.0385361   7.6187553
  34.5569534  24.7354774   9.0213661  33.8849106  24.9297104   8.4773445
  58.0324478  23.7728462  -8.0819149  58.0594559  24.5538750  -7.5292015
  57.1583862  23.4092789  -7.9402504  57.9421158  23.8173637  -8.0078659
  90.3212738  19.8662834   9.1361580  90.0504456  19.0119896   8.7999039
  90.1757812  19.8090668  10.0805054  90.2768707  19.7690811   9.2010002
  76.2786865 -28.5559464  26.4936829  76.7798920 -28.2547646  25.7358398
  75.3637695 -28.4602680  26.2291412  76.2345734 -28.5136223  26.3846550
  49.5751457 -17.3640499  29.8591080  48.9277153 -18.0661011  29.9238434
  49.3241577 -16.8784790  29.0733223  49.4793320 -17.3871365  29.7822113
  53.7415123  11.7036629  23.1463928  53.5340042  11.9013710  24.0596733
  53.3019180  12.3915367  22.6465645  53.6725006  11.7981033  23.1904831
  64.6941910 -30.1482353  22.8665619  64.6253815 -29.9180908  23.7931290
  64.5411148 -29.3247509  22.4032249  64.6705322 -30.0358677  22.9159660
  53.5347557   5.2068214 -15.7153130  52.7916412   5.3300972 -15.1247005
  54.2515182   4.9308891 -15.1440468  53.5319443   5.1905403 -15.5914030
  47.8043747 -27.8999023  27.2999573  47.2904243 -27.3038750  27.8447914
  48.5517044 -28.1406174  27.8474693  47.8292618 -27.8620186  27.4164505
  93.5686035  29.9616890 -22.9854698  93.8338928  30.6525078 -23.5926266
  93.9805145  30.2012749 -22.1553135  93.6408234  30.0609169 -22.9616909
 101.9627380  22.6580467 -28.7512131 101.1192703  22.8974648 -29.1352253
 102.1152191  21.7610092 -29.0483875 101.8890533  22.5879097 -28.8238583
  96.4206619  -0.8863562  22.9695511  95.7513123  -1.0540541  22.3061600
  96.9615631  -1.6760863  22.9690132  96.4069595  -0.9884604  22.8987503
  83.4911194 -17.7770653  -7.0696316  83.0091095 -16.9581966  -7.1851501
  82.8514404 -18.3801537  -6.6910419  83.3714905 -17.7540474  -7.0415783
  47.0090599  18.3658028  14.6688766  47.8922348  18.4092369  15.0354271
  47.1107864  17.8686752  13.8572464  47.1140976  18.3174210  14.6214142
  66.5340576   6.1246490  15.4067039  67.0534821   6.9094505  15.2320251
  65.6279373   6.4023247  15.2722778  66.4928131   6.2379532  15.3737450
  90.6069794  16.2393456 -10.7929859  90.3336411  16.7856369 -10.0560474
  91.5284882  16.4610939 -10.9266644  90.6761017  16.3212509 -10.7286530
  74.7928925 -23.7134590 -28.5721455  75.3967896 -23.9452248 -27.8665848
  75.3288269 -23.7407990 -29.3647652  74.9144440 -23.7410927 -28.5814304
  85.4132233  -3.9442291 -25.3068733  85.0368652  -4.6741867 -25.7985668
  84.7618179  -3.2464752 -25.3778801  85.3036194  -3.9476624 -25.3668766
  89.3755646 -20.0033112   7.9325218  88.7425079 -20.2117462   8.6195526
  90.1329651 -19.6544933   8.4025383  89.3888245 -19.9883461   8.0559120
  67.8687210  27.8999290 -29.4484692  68.7490540  27.6248283 -29.7045345
  67.4415283  27.0945930 -29.1566219  67.9170456  27.7847099 -29.4446526
  56.7700500 -34.7584496  33.8243675  56.9874649 -35.2928734  33.0605965
  55.9125748 -34.3855972  33.6195488  56.7017899 -34.7756729  33.7210732
 100.3987808  -5.3748417   8.3677635 101.0487213  -6.0609875   8.5195160
  99.5610580  -5.8376617   8.3522835 100.3787613  -5.4973736   8.3822975
  56.6713791  23.7709503 -10.7722073  57.0674362  23.5471344  -9.9300251
  57.4137268  23.9904747 -11.3351917  56.7927780  23.7704964 -10.7424355
 102.3248749  -7.5055084 -20.8079987 102.0109711  -6.6063328 -20.7121811
 102.9054642  -7.6376438 -20.0585289 102.3533249  -7.4237061 -20.7178497
  48.3822060  27.5593605 -25.0494766  47.5418243  27.5691643 -24.5913467
  48.9900131  27.1610832 -24.4264412  48.3573990  27.5179329 -24.9341888
 101.3831024 -11.8098583 -29.3042545 102.0284805 -12.0600586 -28.6431122
 101.0352173 -10.9734726 -28.9949303 101.4148254 -11.7473488 -29.2007618
  73.3039551 -11.0265617  30.4066238  72.6385345 -11.6856403  30.6043129
  73.5593262 -11.2078457  29.5021133  73.2602234 -11.1161804  30.3312492
  40.5362625 -35.8242188 -16.7555351  39.7298431 -35.3200073 -16.6474342
  40.3766022 -36.3690491 -17.5261803  40.4332428 -35.8285408 -16.8261948
  45.6057167  -9.5624847  25.8356438  45.6590424  -8.6749058  25.4812508
  44.7275314  -9.6175652  26.2124519  45.5177536  -9.4737110  25.8380356
  32.2540932 -15.6790962  -3.5652046  31.6803207 -16.3537178  -3.9283791
  33.0652657 -16.1420059  -3.3555813  32.2794113 -15.8003979  -3.5815792
  40.9230804  28.3509865   2.5323448  41.8776398  28.3524361   2.4612999
  40.7452774  27.9063377   3.3611488  41.0059128  28.3037224   2.6131516
  98.1968613 -22.4328117  33.7289848  98.6309128 -23.0537491  34.3140221
  98.9142380 -21.9695015  33.2966270  98.3196564 -22.4496212  33.7452660
 101.9164429 -25.8602104   7.6378975 101.8065186 -24.9545155   7.3482933
 101.3124084 -26.3617477   7.0903320 101.8403091 -25.8171120   7.5486259
  53.9219742 -26.2132492   6.9011726  54.6928291 -26.6084099   7.3084412
  54.2768707 -25.6473656   6.2155800  54.0420227 -26.1950455   6.8714943
  97.0839615 -35.3402405 -26.4418507  97.0369644 -35.8722076 -27.2362194
  97.5897522 -34.5694504 -26.6993427  97.1328888 -35.3147697 -26.5540199
  38.5099983 -34.2666512  -7.8621559  38.3480759 -34.9834557  -7.2488022
  38.1500244 -34.5765953  -8.6931686  38.4543419 -34.3761482  -7.8853741
  88.0909195  20.4640350   0.0295258  88.1284332  19.5231133   0.2012405
  88.6040421  20.8570061   0.7355843  88.1496429  20.4056053   0.1231346
  95.4141617  13.6429482  -2.2660217  95.0541992  13.0247650  -1.6300201
  94.9885406  14.4748802  -2.0587502  95.3303833  13.6657372  -2.1760998
  39.1782951  14.3687973  33.2682076  39.3098259  13.7684441  34.0020332
  39.4678879  13.8757858  32.5005455  39.2232056  14.2522087  33.2645988
  50.2789612  -7.3950233  14.8736992  49.4399261  -7.8171692  14.6892166
  50.0573349  -6.6629810  15.4492226  50.1658554  -7.3619709  14.9154015
  37.9917488  -0.7613715  29.5698891  37.9141502  -0.3774070  28.6965103
  38.0257988  -0.0087050  30.1602631  37.9871025  -0.6401595  29.5397110
  81.1621704  14.8545341 -11.9795380  81.0485229  13.9064484 -11.9127254
  80.6258850  15.1076889 -12.7308903  81.0928650  14.7804222 -12.0525379
  40.0433807  13.8263016  14.4738121  40.1893234  14.5690842  15.0596542
  39.3130760  14.0991707  13.9184380  39.9810638  13.9346123  14.4770622
  53.7369232 -13.1561565  31.9580727  53.6645813 -13.4338760  32.8712349
  53.5966110 -13.9566975  31.4524307  53.7142487 -13.2711506  32.0015297
  64.1811676   0.8456154  10.5075340  63.9870758   0.1318131  11.1150246
  63.4157372   1.4181215  10.5582848  64.0788422   0.8305436  10.5777245
  51.7435570  32.9294624  30.8318405  52.4933014  32.3374138  30.8917236
  52.0827026  33.7001152  30.3765221  51.8596725  32.9485130  30.7896729
  39.6895905  14.8821678  23.0813408  38.7552528  14.6807785  23.1332703
  39.7260933  15.7445107  22.6674919  39.5938416  14.9526482  23.0427399
  76.1338654 -14.6146278  14.9561081  76.7805786 -14.1766834  15.5094528
  75.3498688 -14.0700798  15.0270844  76.1192322 -14.5098572  15.0226860
  72.7092590 -24.6038246  -7.9775791  72.2435150 -25.4240189  -8.1406517
  73.6106262 -24.8717117  -7.7986622  72.7557144 -24.7198582  -7.9758854
  65.4901581  -0.9382094  30.0449982  65.3308716  -1.5045699  30.8000412
  64.6213608  -0.7831877  29.6743507  65.3805237  -0.9820746  30.0859833
  67.2893295  -7.1078205 -27.5082054  66.8163605  -7.6751289 -28.1170559
  66.6261444  -6.8279686 -26.8772545  67.1681671  -7.1384697 -27.5058460
  71.6298294 -15.2049160   2.7452850  71.7435150 -15.0884457   1.8020287
  71.7526016 -14.3290176   3.1112900  71.6550446 -15.0990868   2.6837311
  95.8674316 -22.1414108  -9.7985325  95.5594482 -21.5837746 -10.5129585
  95.8877563 -21.5637932  -9.0355358  95.8367615 -22.0203476  -9.7933483
  44.5675659  18.7123756 -10.7581882  43.8421783  19.1172562 -10.2826824
  44.1552353  18.2967606 -11.5154705  44.4462433  18.7112312 -10.7882366
  64.7552185  33.2428017  -0.3892288  64.1331635  33.8474770   0.0153008
  64.3963318  32.3739204  -0.2090569  64.6506042  33.2146263  -0.3268757
  83.4840240 -11.5232334  -0.9204502  84.3263397 -11.0731544  -0.9849625
  83.6828156 -12.3387032  -0.4603100  83.5950470 -11.5622025  -0.8782578
  92.6448669  -7.6761856 -13.6102295  92.6190796  -8.6250496 -13.4868507
  91.8963318  -7.4878273 -14.1763172  92.5622864  -7.7572803 -13.6574402
  87.5578156  12.1807327 -13.0662746  88.2399597  12.7811317 -12.7655621
  87.6815491  11.3930473 -12.5366802  87.6437531  12.1607590 -12.9777279
  36.2453232 -30.8105450   9.1103668  35.3296013 -30.5368290   9.0578537
  36.3309441 -31.1942444   9.9831123  36.1567993 -30.8222713   9.1978340
  63.1788445  11.3579254  21.8310013  63.1256409  11.9516525  22.5799332
  62.9489479  11.9016457  21.0775108  63.1486511  11.4792290  21.8305206
  98.5309830  -7.6655617 -26.2056217  97.7833252  -7.0713692 -26.1409492
  99.0110855  -7.3633881 -26.9766235  98.5024490  -7.5699730 -26.2809505
  67.3567734 -18.2623501  16.7433586  67.3090439 -17.4975033  17.3169136
  67.6236877 -17.9090595  15.8947258  67.3801498 -18.1431122  16.7140274
  47.9237289  -5.5596676  24.7631226  47.7419510  -4.6233673  24.8439865
  48.8789024  -5.6202908  24.7772064  48.0062065  -5.4662876  24.7732468
  81.8923950 -10.3883896  16.7593422  82.0274200 -10.7900887  17.6176147
  81.2963562 -10.9851189  16.3067017  81.8432312 -10.4948597  16.8026009
  74.6142044 -30.5889473 -22.0027733  73.9786987 -29.8850555 -21.8727913
  74.4666595 -30.8818264 -22.9020367  74.5307007 -30.5451126 -22.0848045
  62.4054413  -0.5325584 -26.8127708  63.0581665   0.1037521 -26.5207253
  62.7928696  -1.3838043 -26.6089897  62.5163651  -0.5554962 -26.7598991
 102.1702423  20.2427330 -30.0575867 101.3752365  20.3303413 -30.5834541
 102.5622253  19.4203339 -30.3512383 102.1272583  20.1643753 -30.1449890
  42.5837860   0.4196282  22.4099312  42.9607162  -0.3940085  22.0750542
  43.3247185   1.0234567  22.4614143  42.7029953   0.3972588  22.3797112
  47.6368179 -23.0576553 -14.3909130  47.1362991 -22.9572887 -13.5811939
  47.0076981 -23.4126167 -15.0189419  47.5163536 -23.0848083 -14.3715420
  63.3366394 -25.0222569 -17.0976486  62.6061707 -25.3342476 -16.5634937
  64.1134796 -25.3996220 -16.6849098  63.3415833 -25.0957718 -16.9966736
  61.5294952 -19.2316647  29.2782097  61.2162819 -18.6820545  29.9965858
  61.5704079 -18.6416988  28.5255508  61.5004578 -19.1101418  29.2745514
  52.2800751  -4.1238556  -4.4852848  53.0992050  -4.2210655  -3.9996891
  52.3694420  -4.7213135  -5.2277641  52.3769608  -4.1979332  -4.5126743
 102.2553787  20.2743073  13.1065254 101.3108902  20.1932030  13.2391624
 102.4887238  21.0945740  13.5412140 102.1795425  20.3531342  13.1670227
  47.6939888 -17.3285675 -24.6573505  48.0131226 -17.9261684 -23.9811440
  46.9435272 -17.7812195 -25.0422421  47.6479874 -17.4405727 -24.6262894
  59.8825607 -34.7111549  18.1026192  60.3906517 -33.9052315  18.0100670
  60.5367355 -35.4097786  18.0875854  60.0065079 -34.6997108  18.0911446
  54.1123123  24.4471283 -23.9608707  53.5233879  25.1677208 -24.1848145
  53.7648392  24.1003876 -23.1391125  54.0124512  24.4869957 -23.8971157
  38.6066208   1.8798523 -23.1705399  37.8891068   2.1193542 -23.7570896
  38.3653946   2.2641029 -22.3276920  38.5043793   1.9463654 -23.1432114
  91.7601471  29.7723732   6.4815979  91.9385300  30.4141579   7.1690025
  90.9536438  29.3394585   6.7615623  91.6931610  29.7946510   6.5847588
  84.3983917  19.9752083   4.2503052  85.2276917  20.1850624   3.8208237
  83.8688660  19.5698814   3.5636101  84.4303589  19.9543648   4.1312714
  57.1042709 -26.2573090  18.5921860  56.2851448 -26.3346214  19.0813446
  57.6259537 -27.0070190  18.8785858  57.0725479 -26.3455124  18.6748924
  67.0800323  11.5287971   8.4343529  66.7338562  10.8923721   9.0599403
  67.8286057  11.9224472   8.8825912  67.1229477  11.5029068   8.5488663
  73.8171082 -27.2077789  26.2756996  74.0921783 -26.3079300  26.1000862
  72.8981018 -27.2336254  26.0092812  73.7484436 -27.1145744  26.2285614
  65.8920746 -26.7060356  12.2857094  65.5071487 -25.9055405  12.6424599
  65.6385956 -26.7029572  11.3626862  65.8239975 -26.6203384  12.2253189
 101.0986938   5.5518456  26.4246635 101.5922623   6.3402138  26.6506805
 100.5295181   5.8237915  25.7047272 101.0906372   5.6649170  26.3719902
  51.7283096  -7.0321007  33.4413414  51.9551468  -7.5267868  34.2287788
  52.4506226  -6.4138470  33.3305168  51.8295288  -7.0189152  33.5135002
  66.5860977   8.4566574  25.1264153  66.2326584   8.8263779  25.9354973
  66.4528198   9.1420403  24.4716415  66.5341949   8.5691757  25.1428680
  68.2481918 -25.8625755 -11.5802479  68.1038971 -26.4474716 -12.3240891
  67.4199982 -25.3931274 -11.4805126  68.1444855 -25.8748894 -11.6489334
  88.3574600   9.0327339  25.1793289  87.5114136   8.6481552  25.4085274
  88.6270905   8.5647316  24.3890762  88.2959900   8.9418221  25.1194992
  64.1061478 -33.4992256   8.6904907  64.2465134 -34.1352959   7.9891052
  63.7672157 -34.0180244   9.4200134  64.0849762 -33.6223869   8.6934929
  55.4405098  27.8349266  19.5204201  55.3792229  26.9195900  19.7936096
  54.7791710  27.9248924  18.8342972  55.3634453  27.7469063  19.4763832
  63.0498314  32.5646095   9.0199852  63.4565201  32.0338860   8.3350334
  63.0294228  33.4499168   8.6566162  63.0910263  32.6024208   8.9081879
  56.7093544   4.6709213  -2.2059555  56.4559326   4.5514717  -1.2906628
  56.8683014   3.7837181  -2.5282154  56.6992798   4.5635643  -2.1427097
  99.1370239 -26.4980965 -27.0648079  99.9092789 -25.9465370 -27.1898155
  98.9177399 -26.3967934 -26.1385822  99.1959915 -26.4284668 -26.9793625
  91.4116516  30.1549187  22.0252609  90.8893890  29.5239601  22.5206108
  90.8773804  30.9489937  22.0106087  91.2989731  30.1723061  22.0765228
  51.5184555 -25.9310989  -0.6008110  52.0597801 -26.6120110  -0.2013588
  51.5961800 -26.0849724  -1.5423584  51.5844765 -26.0201225  -0.6586208
  41.7152977  36.0195961  19.5974770  42.4324951  36.2294960  20.1956253
  40.9521065  35.9156151  20.1657639  41.7103958  36.0308952  19.7218666
  42.9191895  -0.3060950  17.6502113  43.8191376   0.0069505  17.5590134
  42.4883995   0.3570825  18.1894989  42.9692230  -0.2020034  17.6979942
  62.6970177 -11.0552540   2.5943680  63.1660042 -10.9920311   3.4264069
  61.8284988 -11.3792286   2.8329926  62.6544113 -11.0830574   2.7085457
  39.0118027  -7.8583622  33.0954475  38.2893219  -7.7152252  33.7068214
  39.4459724  -7.0074825  33.0343285  38.9810562  -7.7523613  33.1541328
  54.7255402  25.9462662  16.2238655  54.0571136  25.2772675  16.0759697
  55.5478592  25.4581184  16.2655830  54.7419510  25.8228722  16.2125359
 101.0493469  -0.3760185   3.0472069 100.4627304  -1.0206641   2.6515503
 101.1162491   0.3199654   2.3934669 100.9939270  -0.3705482   2.9352989
  67.3695526  15.6878319  18.8596191  66.8583984  15.2184982  19.5189171
  67.3532257  16.6001854  19.1487007  67.3132935  15.7350693  18.9607582
  52.2723618  -0.0876502   5.2767563  52.8022461  -0.8845405   5.2975578
  51.5771561  -0.2455520   5.9154892  52.2547379  -0.1894760   5.3470879
  61.8017197 -34.9175987   5.6874657  61.9367180 -34.2424507   5.0224953
  62.6052017 -35.4374580   5.6675339  61.9018021 -34.9010429   5.6144180
 101.0099945   1.1050302  18.7923164 100.5936737   1.9024125  18.4650612
 101.9338455   1.3377916  18.8847275 101.0641098   1.2148858  18.7672691
  92.6883011 -21.0571899  28.6903992  91.9662399 -20.5754929  28.2868881
  93.1208191 -21.4976158  27.9588356  92.6574249 -21.0527859  28.5693588
  61.9410667  14.5977936 -19.9580727  62.6797256  13.9932785 -20.0300140
  61.1882401  14.0354500 -19.7756882  61.9395599  14.4733543 -19.9462948
  93.6811981  26.8678474   7.7414970  94.1941376  26.0603714   7.7082291
  93.9963989  27.3826027   6.9985924  93.7695084  26.8366280   7.6587257
  37.6268234  29.3178215 -30.5398293  36.7103119  29.1583900 -30.7652607
  37.6282196  30.1899071 -30.1452484  37.5292358  29.3938179 -30.5217972
  35.4722328   5.1319389  -6.3123894  36.4168243   4.9791527  -6.2872639
  35.1033745   4.3022385  -6.6153259  35.5336304   5.0271645  -6.3420105
  32.6193657 -18.9940567 -21.5401859  32.9547729 -18.1211910 -21.3356285
  32.8993797 -19.1530724 -22.4415951  32.6849937 -18.9179344 -21.6145020
  91.8737946  -3.9539070 -21.3648720  91.0225677  -3.5184708 -21.4100075
  91.9158630  -4.3059883 -20.4757633  91.7875061  -3.9450264 -21.2748661
  50.2422638   3.9188766  30.7395325  50.7167740   4.7264519  30.5423050
  50.9142685   3.3193550  31.0639000  50.3645325   3.9410667  30.7530937
  50.7483749 -26.3014374 -20.7746010  51.1809006 -25.8929405 -20.0247421
  49.8135071 -26.2157326 -20.5877914  50.6948090 -26.2487297 -20.6747093
  90.7187042  33.9704247   2.2203255  91.1347504  33.9236794   3.0811195
  91.3276825  34.4817009   1.6874313  90.8280182  34.0199623   2.2552948
 100.6666183  17.8774796  34.6043434  99.9489670  17.5967331  35.1721382
 100.5946655  18.8316917  34.5814171 100.5824127  17.9492989  34.6624489
 102.2083359   0.8575249  -3.2734108 102.5090179   0.8613053  -4.1821499
 102.5564880   1.6683807  -2.9025631 102.2775269   0.9443932  -3.3307724
  58.9451714 -30.7706356 -12.0779171  58.0612259 -30.4983616 -11.8314457
  58.8394241 -31.1775436 -12.9378471  58.8396301 -30.7849922 -12.1433353
  89.9537964 -21.2447548  28.3442764  89.9008636 -22.0224228  28.8998718
  89.8405457 -21.5781593  27.4541931  89.9360809 -21.3632450  28.3086128
  53.7711945   4.3415451  31.4490089  53.1277618   4.8730507  30.9802513
  54.6164093   4.6285591  31.1033516  53.7927132   4.4288330  31.3621559
  53.6158218   2.7976341  17.8108063  53.6147690   3.1187553  16.9090767
  54.5310860   2.5790291  17.9861298  53.7133179   2.8085632  17.7333412
  64.5875626  14.1759071  -7.2638741  64.1688690  13.4163818  -7.6689034
  63.8592453  14.7353630  -6.9940586  64.4652405  14.1545715  -7.2782974
  73.0046844   4.3033104  16.9842987  73.8138885   4.5730133  16.5499077
  72.3242798   4.4296303  16.3229980  73.0184174   4.3455353  16.8674507
  66.7216339 -32.9300880 -17.9491463  66.7133179 -32.8224869 -16.9980507
  67.1634064 -32.1459541 -18.2750397  66.7678528 -32.8349953 -17.8824711
  37.3026352  -8.3171940  -9.0676422  36.6964378  -8.9653378  -8.7089539
  36.8706284  -7.4763241  -8.9174919  37.1919212  -8.2966423  -9.0133858
  96.3485336 -28.1413651 -23.4031029  95.4219666 -28.2186432 -23.6305523
  96.5132065 -28.8787804 -22.8154430  96.2672806 -28.2282524 -23.3646851
 103.0665741 -25.9052200  21.4510422 103.8434601 -25.9221954  20.8921280
 103.0680237 -25.0291252  21.8366356 103.1495819 -25.8136063  21.4325600
  85.8084183  34.2173729 -25.4736710  85.8269348  34.9716759 -26.0626755
  86.5684204  34.3391075 -24.9046307  85.8914413  34.3107948 -25.4757996
  97.8816528  -3.5141907  32.8806572  97.5947876  -3.4669037  31.9686775
  98.2597198  -4.3892555  32.9677544  97.8913803  -3.6024780  32.7926903
  67.8754730 -29.6484966  -7.1618214  67.7466736 -29.5868740  -8.1083069
  67.6209641 -28.7878914  -6.8289299  67.8345947 -29.5501461  -7.2272549
  40.8284454  18.6855850 -21.4925308  39.9550018  18.8080330 -21.1205997
  40.9570084  19.4472885 -22.0577888  40.7490082  18.7798767 -21.5131531
 103.2673645  29.9352684  35.4974022 103.8954163  30.5990868  35.2125893
 102.6380463  29.8768578  34.7785301 103.2672272  29.9998207  35.3903618
  81.6992035  -1.0368385 -12.0779495  81.5587769  -1.9785500 -11.9795208
  82.6486053  -0.9431114 -12.1559601  81.7854691  -1.1272697 -12.0757790
  78.1806488  18.3175430  23.5146294  78.4784088  17.7155190  22.8326187
  77.5604706  17.8046036  24.0328102  78.1462555  18.1986351  23.4971581
  42.4656906   8.0364914  25.2862511  41.9415588   8.2041130  26.0694656
  42.1174736   8.6412468  24.6310806  42.3726616   8.1188622  25.2999039
  96.8500824 -18.0365715   2.2943878  97.6379700 -18.4802361   2.6084366
  96.7053299 -18.3963375   1.4192619  96.9186707 -18.1222572   2.2345543
  91.0503769 -24.8126793  25.4394341  91.9914398 -24.7640133  25.2712822
  90.9687805 -25.4280567  26.1680450  91.1420288 -24.8731079  25.4991989
  35.5214920  -7.2063389  31.2758789  35.8102875  -8.0055866  31.7163658
  35.0819511  -6.7012901  31.9599724  35.5054169  -7.2377071  31.3958015
  97.3011246  19.9832001  16.5165176  97.9079666  20.1356392  17.2409019
  97.2239075  20.8344078  16.0855789  97.3576050  20.0902290  16.5478096
  51.4774551  12.3650017  17.1755638  52.2733383  11.9430618  16.8518715
  50.7793503  12.0172958  16.6205978  51.4878769  12.2829208  17.0818634
  97.9628754  30.2721214  35.3892250  98.5828857  30.6994362  34.7982826
  97.1096802  30.4002571  34.9746590  97.9380035  30.3313484  35.2819939
  61.7361984 -25.9856644   5.5212364  62.1651344 -26.2116470   6.3465729
  62.2100372 -25.2151527   5.2081718  61.8324738 -25.9276047   5.5758591
  70.1965790  24.0509033  13.5718117  69.8679581  23.7836914  14.4302101
  69.4438553  24.4584885  13.1434441  70.0812683  24.0658760  13.6176682
  41.5872269  16.6191216  24.4422417  41.2101517  15.7393684  24.4505119
  40.8307266  17.2043304  24.4806480  41.4663391  16.5877151  24.4472198
  70.5896225  21.1235046  17.2579346  70.9283752  20.3153152  16.8728333
  71.2872162  21.7645760  17.1215134  70.7001419  21.1056862  17.2023201
  88.0952454 -23.2385674  13.0656242  87.5414886 -22.5133209  13.3547783
  88.4498749 -22.9487743  12.2251053  88.0740051 -23.1303253  13.0068283
  66.9891052  37.4581108  27.5048332  67.0780182  38.0677757  26.7722702
  67.6838303  36.8143578  27.3663635  67.0726776  37.4544716  27.4119453
  47.9673996  -0.9927558  14.9405746  47.9102058  -1.1247596  13.9942398
  47.6712494  -0.0925254  15.0751534  47.9297180  -0.9108314  14.8540039
  74.1481628   7.9364433  -3.1049423  73.7942810   7.4976921  -2.3313160
  74.6364899   8.6817360  -2.7552299  74.1624985   7.9691353  -2.9851418
  42.9070511  29.9564247  35.0016975  42.9635010  29.0281563  34.7750664
  43.5713654  30.0782051  35.6799965  42.9839134  29.8704185  35.0498619
  63.9298401 -23.0746918  18.5282555  64.5628204 -23.7097855  18.1932449
  63.4734802 -22.7574615  17.7489471  63.9486809 -23.1085892  18.4094200
  54.9103241 -15.9755268 -21.9245949  54.8573532 -15.0306854 -21.7807770
  55.7094612 -16.2425060 -21.4703674  54.9898911 -15.9032383 -21.8608246
  89.9084015   2.0462074   7.6867828  90.7351074   2.3474236   7.3099136
  89.6537170   1.3018647   7.1415100  89.9694061   1.9989511   7.5884476
  80.7334442  24.1251564 -15.7269325  80.0896072  23.4278107 -15.6028099
  80.6587982  24.6631279 -14.9387379  80.6568298  24.1081619 -15.6296387
  62.3396606   1.1394197  20.0340118  63.1521378   0.6375200  19.9691315
  62.3149796   1.6600457  19.2311554  62.4236755   1.1414186  19.9414711
  81.2654037   2.9408150 -20.7023983  80.6650543   2.1970749 -20.6508636
  81.7150879   2.9446411 -19.8574142  81.2493439   2.8619194 -20.6067886
  91.3147430 -25.1071606  33.1861076  90.5850449 -25.7001266  33.3654594
  90.9020386 -24.3203392  32.8299980  91.1929169 -25.0864830  33.1672554
  42.0429077  34.9494133  31.2453308  42.3351974  34.0419426  31.3308411
  41.3141327  34.9089699  30.6260796  41.9963646  34.8483238  31.1884155
  44.2125626  36.5640755  30.0727539  43.3142319  36.4024773  30.3610611
  44.2853012  37.5179024  30.0388069  44.1245193  36.6485558  30.0998802
  53.6234283 -10.2162170  35.3754463  52.7632446 -10.6141682  35.5094032
  53.8426399 -10.4199924  34.4662437  53.5550690 -10.2803802  35.2927742
  93.4039917   3.1812630  27.1653137  93.4477081   2.2654076  27.4401512
  93.3874207   3.6765480  27.9842415  93.4068756   3.1364059  27.2819557
  83.3066406 -16.6064720   4.9525909  82.7636490 -16.2161350   4.2677269
  83.9645386 -17.1134300   4.4767838  83.3188934 -16.6189098   4.8288116
 101.6043320   8.5114479  33.1502190 102.5554199   8.6018181  33.2093468
 101.2911301   9.3956299  32.9595222 101.6723557   8.6153793  33.1361885
  41.2956619 -10.6641426  -3.4978447  41.3458557  -9.9570656  -4.1410923
  42.0377960 -10.5094070  -2.9134388  41.3801575 -10.5722370  -3.5041218
  99.6524200  33.9166908  14.3229141  99.8215714  33.9572639  15.2641754
 100.5217209  33.9314537  13.9224892  99.7631607  33.9225883  14.3805885
  46.1619797 -22.1457157  -3.4977970  47.0214691 -21.9471703  -3.1261997
  46.3190002 -22.8880787  -4.0812836  46.2703819 -22.2037067  -3.5203972
  90.4592285 -13.1191368  -6.9228611  90.4171143 -12.3587132  -7.5027103
  91.3941574 -13.3085537  -6.8438053  90.5544434 -13.0582371  -6.9762707
  90.6816635   9.4717636  22.7688141  91.1220245   9.2878380  23.5985565
  90.4590759  10.4014931  22.8167305  90.7048874   9.5513039  22.8624077
 100.9077682 -29.2809334 -18.8160019 101.7490234 -28.8450966 -18.9522362
 101.1273346 -30.2103024 -18.7505226 101.0208893 -29.3335590 -18.8235550
  71.0044250   4.5380135  34.5037880  70.1362610   4.1556320  34.3761330
  70.8494415   5.4823418  34.5251503  70.8953247   4.5979385  34.4924583
  59.1308899 -11.0314713  33.9516563  58.2248001 -11.3152676  34.0728874
  59.6524658 -11.8154469  34.1236153  59.0898819 -11.1453438  33.9829216
 102.3759079 -23.7834339 -18.3095703 102.2791290 -24.2742615 -19.1256218
 102.2079239 -24.4272537 -17.6214485 102.3476791 -23.9044342 -18.3232098
  49.6529160 -17.1175137 -29.2332497  48.7340240 -16.9200630 -29.4145889
  49.7130432 -17.1214561 -28.2779484  49.5613403 -17.0968819 -29.1507168
  60.7492256  18.8880081  32.3580589  60.2041206  18.1022377  32.3987274
  61.5117950  18.6786728  32.8974113  60.7724152  18.7818909  32.4199142
  79.5729980  20.0452728   2.1348190  78.6945190  19.9372635   2.4993095
  80.1576080  19.7147675   2.8168869  79.5416565  19.9985123   2.2464256
  92.6641083 -28.0452499  25.4768410  92.0405960 -28.7271156  25.7268944
  93.4382477 -28.2207603  26.0117416  92.6801682 -28.1366844  25.5605469
  78.0536804  13.5403214  33.1709023  77.3469086  14.1608620  33.3487663
  78.2402649  13.6506119  32.2385712  77.9981995  13.6182594  33.0904503
  42.6318893 -24.3214149  11.8885231  41.8749199 -24.5066605  11.3327217
  43.3285370 -24.0887794  11.2746811  42.6254578 -24.3163624  11.7637901
  67.6248627 -11.2006664  17.7340775  67.8060760 -10.8044243  18.5863495
  67.3468704 -10.4684658  17.1837692  67.6145401 -11.0803261  17.7662773
  86.9927597  17.4711685  11.7397118  87.3944550  16.6071815  11.8314590
  87.7328033  18.0699463  11.6395149  87.1145172  17.4428825  11.7388115
  56.3664398 -19.6019688 -24.6802826  57.3166199 -19.6419849 -24.5717316
  56.1625252 -18.6668949 -24.6626701  56.4460220 -19.5065098 -24.6668339
  51.9589844   1.7363626  31.5815315  52.1784821   1.0298196  32.1888618
  52.5379486   1.5965959  30.8321915  52.0441322   1.6461107  31.5663872
  37.9783020 -24.0741520 -25.0576305  38.7743301 -24.5783253 -25.2260666
  37.9528961 -23.4247646 -25.7603951  38.0604820 -24.0586624 -25.1505318
  70.6632767  20.8392906  12.8913116  71.5523529  20.8511391  13.2457352
  70.4761276  21.7546883  12.6833229  70.7381287  20.9381714  12.9069252
  75.1431046 -32.9315300  35.3684120  74.7762222 -33.8054581  35.5020866
  74.8522186 -32.6812134  34.4915123  75.0729523 -32.9980240  35.2891502
 101.2972412  34.2802391  -2.9924412 100.6602707  33.5693703  -3.0642147
 101.6196136  34.2230644  -2.0929661 101.2636948  34.1983376  -2.9041691
  69.4380798  14.9728355 -14.6934452  68.6020355  14.9879417 -14.2275734
  69.1965408  14.9887390 -15.6195297  69.3231659  14.9761353 -14.7425251
  73.2099380  -7.5460606   3.3276520  73.3100128  -8.3418560   2.8052368
  72.6102295  -7.7950478   4.0309258  73.1566544  -7.6574841   3.3469391
  88.8031464  24.2364578  18.1528778  88.1628723  24.4043770  17.4614410
  89.4840088  23.7152634  17.7274094  88.8074799  24.1987877  18.0337677
 100.3138199 -12.2337990  10.4683151 101.2540436 -12.0612698  10.5176468
  99.9119949 -11.5104580  10.9495239 100.3712311 -12.1382637  10.5248947
  59.0965347  -0.5748404  33.8884926  58.5580902  -0.8680991  33.1534462
  59.7160416   0.0429116  33.5001183  59.1051788  -0.5402297  33.7686882
  49.0158997  30.3884697   3.3797646  48.9473991  30.1345940   2.4593925
  48.1677322  30.7827568   3.5832253  48.9181442  30.4034462   3.3033066
  75.8349762  11.9338188  27.4743080  75.4904938  11.1816864  26.9927826
  76.6400070  11.6107864  27.8790588  75.8840942  11.8191528  27.4661217
  75.0822830   4.1560707  32.6332893  74.1436386   4.2014771  32.4513245
  75.4900208   4.6295280  31.9081535  75.0256653   4.2114067  32.5365562
  98.9760284  23.4724731   0.1551514  98.1544647  23.1594734  -0.2233906
  99.2501221  22.7710075   0.7459507  98.9176483  23.3642921   0.1777840
  62.9859085   2.1358452 -22.8502579  62.5643158   2.5065765 -23.6255264
  62.2596207   1.8472977 -22.2975636  62.8635025   2.1446075 -22.8739891
  56.8742828  -7.8688049 -28.1668148  56.7234726  -7.3059559 -28.9262199
  57.3952179  -7.3314304 -27.5700836  56.9137573  -7.7514706 -28.1841583
  75.3654938 -16.3684425  25.8498993  75.8710938 -17.1153164  25.5293083
  74.5199890 -16.4439869  25.4075928  75.3292542 -16.4561405  25.7685394
  36.4161720 -31.4348259  11.6659584  35.7270126 -30.9734650  12.1439247
  37.1348038 -31.5088310  12.2939110  36.4193153 -31.3935184  11.7839012
  43.2894440 -16.8218594  24.4201393  44.0691948 -17.2222042  24.8047676
  43.2102470 -17.2312450  23.5585327  43.3641510 -16.9082127  24.3692703
  97.2360611 -12.1415195 -12.0034904  97.5261536 -11.9643555 -11.1086845
  96.4193573 -12.6295395 -11.8983192  97.1799088 -12.1746731 -11.8968468
  87.1013336  30.9601860 -13.0205994  86.3416290  31.4997292 -13.2396507
  87.5008392  30.7546577 -13.8658218  87.0629196  30.9958153 -13.1341000
  69.5242157  16.3690720  27.5069923  69.6060333  17.2175941  27.0716286
  69.5815506  15.7292557  26.7973557  69.5390549  16.3913231  27.3848877
  34.9206581  14.1308632  19.3653946  35.6014481  13.7780075  19.9383316
  34.9645844  13.5876312  18.5784988  34.9979401  14.0353012  19.3425713
  45.8918457  27.5614204  22.5760117  46.5262566  27.7186394  23.2753181
  45.0425453  27.7456017  22.9772606  45.8689346  27.5978355  22.6933784
  33.9880371  -5.5422478 -10.3575516  34.6406517  -5.4014111  -9.6716328
  33.7573471  -4.6615372 -10.6531353  34.0330315  -5.4333153 -10.3159294
  43.9700241 -14.5926704   9.5712471  43.1901321 -14.3761005   9.0602722
  43.6317253 -15.0416908  10.3459549  43.8507805 -14.6174583   9.5993729
  71.1290131 -24.4534855 -23.8980961  70.6972580 -24.5306377 -24.7488995
  71.4903030 -23.5670967 -23.8923569  71.1214905 -24.3671818 -23.9882126
  95.2586899   8.3316422 -28.7141113  95.3132172   7.5929871 -29.3204517
  95.9014740   8.9598007 -29.0434551  95.3330536   8.3198509 -28.8138943
  60.2846069   5.0210304  32.0963478  60.8466263   4.6593857  32.7816086
  59.3966370   4.7872047  32.3666573  60.2498474   4.9575272  32.1982498
 102.7471848 -33.6541214  -1.5728855 101.8701477 -33.5431061  -1.2058296
 102.8195496 -34.5937653  -1.7403564 102.6613693 -33.7424850  -1.5515919
  64.3571320 -19.2798271   0.3976421  64.9091873 -19.3299675  -0.3827095
  64.9656372 -19.3865643   1.1287804  64.4808960 -19.2965508   0.3923969
  45.5404053  12.7080956 -23.6928749  46.4611816  12.9443092 -23.8051796
  45.4545517  11.8627129 -24.1335487  45.6294441  12.6431389 -23.7518406
  52.5357742   7.2715950   8.1882324  51.9410477   7.9970474   7.9978600
  51.9836655   6.6139793   8.6112671  52.4134750   7.2788277   8.2130508
  76.0053558  23.3416519  -4.2453537  76.0787735  24.1433220  -3.7275028
  76.7464142  23.3784332  -4.8500843  76.0922089  23.4310684  -4.2546120
 103.0385437  -1.7438278  -6.2846832 103.8272247  -1.2728767  -6.0155468
 102.8907928  -2.3820572  -5.5867786 103.1068954  -1.7616577  -6.1815529
  85.7478790 -26.5805073 -28.0420837  85.7782288 -26.6883297 -27.0914688
  85.8451843 -25.6382294 -28.1794891  85.7614899 -26.4915199 -27.9553642
  56.0633011 -22.2492409  26.6034393  55.8736305 -22.1916504  25.6669846
  56.8215866 -21.6789093  26.7297440  56.1239357 -22.1822739  26.5170441
  86.5744476   1.6831247   5.0932350  86.7728348   2.4246025   5.6651497
  85.9164734   1.1799585   5.5729446  86.5254364   1.7085382   5.2053757
  86.7341995   2.5695534 -16.0487480  85.9524384   3.1095963 -15.9328127
  86.4008636   1.6738396 -16.1016350  86.6152802   2.5316277 -16.0420227
  84.9514465  18.9607773  -9.1170063  85.7247467  19.1441612  -8.5835323
  85.0655975  18.0536423  -9.4003983  85.0460815  18.8835945  -9.0903378
 100.9732208 -19.8963661 -18.8608856 101.8194046 -20.2210884 -19.1687241
 100.4153442 -20.6735611 -18.8298168 101.0039673 -20.0138779 -18.8904057
 103.4363785  -7.2543354   9.3854294 103.7747421  -7.0896873   8.5052986
 103.4563599  -6.3985271   9.8136902 103.4745941  -7.1455193   9.3372345
  78.6828918  -6.4521046  20.2324257  78.4995880  -6.4926395  19.2938156
  78.5113068  -7.3391762  20.5484848  78.6450424  -6.5510292  20.1660347
  97.5636139   8.9606018  -1.8055363  98.0066299   8.2541733  -1.3355064
  96.6694031   8.6422157  -1.9289913  97.5155029   8.8513222  -1.7685738
  81.3054657 -21.4278374  -2.1959057  82.2348022 -21.4656849  -2.4219704
  81.0962219 -22.3117332  -1.8939552  81.3822556 -21.5261307  -2.1878128
  62.1352692 -24.8385258   8.2122803  62.1925163 -25.3208656   9.0370865
  61.2550964 -25.0256996   7.8859520  62.0475082 -24.9099236   8.2654343
  77.8717651 -36.3635445  30.2944183  78.6147156 -36.7097321  30.7888069
  77.6208801 -35.5683746  30.7645226  77.9242401 -36.3156700  30.3972778
  62.1239777   3.5834007  10.3337936  61.8386230   2.8702812   9.7625999
  62.5773010   4.1913338   9.7497177  62.1418915   3.5721817  10.2105980
 100.3837662 -29.0376453  27.2280960 100.3664474 -28.9980888  28.1843224
 101.1057892 -29.6327095  27.0260277 100.4589233 -29.0968819  27.3085136
  45.0398407   5.1875458  -5.4777985  44.5060539   4.5036659  -5.0732994
  44.4046860   5.8210754  -5.8116398  44.9151802   5.1821747  -5.4702625
  84.2866135  23.1093445  24.6140709  84.6632385  23.3209534  25.4682388
  83.7106628  22.3640022  24.7842827  84.2653580  23.0524292  24.7233124
 101.4186630  -3.3624725  10.0143547 101.0317764  -4.0859222   9.5212021
 101.9757614  -2.9111900   9.3801613 101.4368134  -3.3914948   9.8941345
  67.0011520 -22.7245197 -30.0312748  66.9783478 -22.6860924 -30.9874306
  67.0970383 -21.8124447 -29.7571278  67.0089417 -22.6231537 -30.1040077
  43.7022362  -4.6813393  -4.3682022  44.4966812  -5.1967602  -4.2287598
  43.4213028  -4.9093170  -5.2543964  43.7570000  -4.7606201  -4.4478340
  95.4205475   8.8499680  25.8048477  96.2999344   9.0153503  25.4649124
  95.2810211   9.5395813  26.4538422  95.4994507   8.9411507  25.8378029
  72.6332169 -20.3154488  20.6949081  72.2164078 -20.9528809  20.1150932
  73.5589447 -20.5588531  20.6924057  72.6874924 -20.4093838  20.6328087
  88.3688202  -8.6501656   9.6466141  88.9937134  -7.9885750   9.9433479
  87.6984711  -8.6698513  10.3296127  88.3639679  -8.5817184   9.7510986
  41.1568756  23.3578911  21.3713341  40.2325172  23.4478836  21.6030540
  41.5685349  24.1501617  21.7164078  41.1022034  23.4519768  21.4328423
  32.5042267 -31.4475861  -3.9285164  32.7129936 -31.9332180  -3.1305141
  33.1668701 -30.7580528  -3.9695415  32.5971565 -31.4258404  -3.8477859
  71.8260498  34.5817451  23.9621506  72.1471786  34.0954475  24.7215004
  71.7858276  35.4907417  24.2593803  71.8560104  34.6268272  24.0748253
  76.2859497 -20.5704632  32.8225746  76.9885254 -20.8622932  33.4034843
  76.0266876 -19.7171288  33.1701775  76.3332214 -20.5105858  32.9215965
  79.0651245 -18.3454037 -25.7813892  78.6497345 -18.6833744 -24.9880009
  79.9532318 -18.7016487 -25.7571182  79.1155319 -18.4194336 -25.6941872
  99.6628952  -1.0336188  30.3242455  98.7404785  -1.2874221  30.2932854
  99.6479492  -0.1035880  30.5501442  99.5629349  -0.9615020  30.3450317
  95.4368591 -28.2994461  21.6581726  94.6104279 -28.0429993  22.0674057
  96.1028290 -28.0946388  22.3145027  95.4197540 -28.2502632  21.7718048
  66.8973846  14.9985161 -13.5920544  67.0266342  14.3332939 -12.9160461
  66.5448532  15.7534752 -13.1208878  66.8735733  15.0080910 -13.4697208
  81.4933319  37.7206993   9.3283691  81.1889191  37.1149712   8.6526031
  82.2766113  37.3043327   9.6879997  81.5444031  37.6117058   9.2946548
  81.4904480   9.8052559 -17.2748413  82.3459778  10.2308617 -17.2187004
  80.9707336  10.3847466 -17.8319035  81.5262604   9.9124374 -17.3282585
  49.4746857  -0.4684295  17.7468071  50.3323631  -0.7097511  18.0966377
  49.4107170  -0.9453277  16.9193230  49.5593262  -0.5450248  17.6958656
  33.9363098 -10.5444965  18.2064781  34.0312233 -10.6486969  19.1532440
  33.0628967 -10.1696167  18.0931473  33.8532906 -10.5156250  18.2953606
  87.7822800  36.9252357 -23.7804108  87.7042999  35.9906807 -23.9721432
  88.2353516  37.2888222 -24.5411758  87.8222809  36.8643456 -23.8819809
  91.5128937   5.2549400  26.8874626  92.1574249   4.5500946  26.8242302
  91.6948242   5.6709747  27.7301064  91.6010284   5.2241440  26.9705811
  62.1885834   8.3678780 -16.1764412  62.3406525   9.1984444 -15.7255869
  62.5392838   8.5053101 -17.0564232  62.2421951   8.4710999 -16.2222061
  47.5678635  13.1327209  -1.5645790  46.8965607  12.5654602  -1.9437790
  48.3166084  12.5541687  -1.4200249  47.5761261  13.0105286  -1.5896015
  64.9366150   2.0140915  29.0335274  64.3596344   1.5726053  29.6567612
  65.4766083   2.5906982  29.5740547  64.9326706   2.0284996  29.1576347
  86.7881088  -8.6107254  12.1096497  87.1701508  -9.2210369  12.7403717
  85.8645630  -8.8584766  12.0658264  86.7303619  -8.7022362  12.1722336
 103.4597778  -8.0337181  20.4285431 102.6419449  -7.6109257  20.1665649
 103.3437195  -8.2236156  21.3595047 103.3601837  -8.0088787  20.4998817
  48.8723755  22.0954628 -26.6827354  48.0408096  22.1230888 -27.1559830
  48.8544426  22.8706932 -26.1215382  48.7817841  22.1810799 -26.6733627
  99.2462006  34.3134422  19.2626190  99.5679779  34.1882057  18.3698654
 100.0330124  34.4906654  19.7781410  99.3644257  34.3189888  19.2223930
  84.0256500   5.6403351  15.4744682  83.1813049   5.1933556  15.5337753
  84.5682526   5.2164993  16.1394386  83.9934692   5.5474625  15.5517082
  83.9501419  33.5531807 -27.5721588  84.6097260  33.6088448 -26.8807297
  83.9541702  34.4203606 -27.9773941  84.0209122  33.6515923 -27.5416336
  31.4285965  -8.6476536  13.3566055  31.1442757  -8.3911304  14.2338562
  32.0633354  -7.9768696  13.1048317  31.4659653  -8.5487633  13.4233093
  67.5886002 -32.6461868   5.3631477  67.6315994 -33.5791397   5.1534653
  68.5034943 -32.3759117   5.4415855  67.6907501 -32.7168541   5.3491516
  50.0481949 -24.7569847 -14.8854160  49.7378426 -23.9874592 -14.4081936
  49.3234100 -25.3799858 -14.8325691  49.9378052 -24.7413616 -14.8288956
  77.4350281  19.1344719  -9.6645069  77.2980347  18.1913490  -9.7539272
  76.7717361  19.4140854  -9.0335636  77.3496857  19.0637169  -9.6067524
  80.3762360  21.8446579  28.9160919  80.1579666  20.9498177  28.6556168
  79.5397491  22.3096771  28.8997154  80.2637634  21.7988205  28.8865738
  76.6182404 -14.7550049  -2.4321156  76.2954559 -14.4872322  -3.2925434
  75.8486557 -15.1105194  -1.9876041  76.5017471 -14.7643642  -2.4764690
  57.1994896 -31.3612843  23.4915924  56.6238174 -31.1060123  24.2124786
  56.6074982 -31.5152740  22.7553520  57.0749664 -31.3504829  23.4899597
  61.6107864  -8.8666077  12.5757904  60.9025421  -9.5045834  12.4884567
  61.1944504  -8.0217247  12.4053421  61.4908600  -8.8445530  12.5482979
  89.1508636 -21.8996258 -22.2945328  89.0462189 -22.7276669 -21.8258667
  88.4537582 -21.3405037 -21.9515247  89.0653687 -21.9283123 -22.2079697
  53.1851807   9.2907333  13.6479492  54.1143265   9.0667572  13.5954704
  52.9728737   9.6367073  12.7810822  53.2616272   9.3037453  13.5499077
  36.1921234 -30.1118469   3.6108742  35.8176041 -29.2438240   3.7608871
  35.6402397 -30.7026424   4.1233406  36.0933304 -30.0822926   3.6815262
  42.8650513 -26.2529297  26.1131134  42.0960388 -26.3803349  25.5575867
  42.5711594 -25.6475182  26.7938004  42.7517014 -26.2019501  26.1264610
  39.0708084  30.4095650 -13.0297031  38.9574509  29.6391869 -13.5863953
  38.7173195  31.1330986 -13.5471706  39.0210228  30.4045677 -13.1442642
  35.7502327 -30.8209000  -1.5710220  36.1520081 -30.0558052  -1.1593990
  35.2058182 -31.2045479  -0.8835144  35.7350197 -30.7802238  -1.4538136
  77.6816559 -22.9989891 -10.7390385  78.6022949 -22.7437515 -10.7982140
  77.6104584 -23.4447441  -9.8949738  77.7722321 -23.0193119 -10.6553364
  94.8757248  16.4191856 -20.1616325  94.2479248  17.0676079 -19.8428001
  95.1926651  15.9834595 -19.3704796  94.8425751  16.4418678 -20.0432663
  45.5557556  14.6888084 -14.1660118  45.7151031  14.0873489 -14.8933792
  45.2080536  15.4786568 -14.5801125  45.5356712  14.7089043 -14.2877350
  45.5966339  24.0187492   8.2986221  46.5145187  24.1962776   8.0932045
  45.2108879  24.8835564   8.4384346  45.6533813  24.1299057   8.2916260
  72.0513687 -36.0523186   1.1357384  72.1647568 -35.2185822   1.5920906
  72.0553436 -35.8196259   0.2072601  72.0638809 -35.9385986   1.0853882
  47.2903175  12.4845810   9.4345589  46.6257782  13.1264915   9.1844254
  47.3620720  12.5720863  10.3850479  47.2271004  12.5623627   9.5092468
  47.2497063 -15.5430717  -6.0713787  46.9194412 -16.1393547  -5.3993587
  46.6053848 -14.8358421  -6.1016655  47.1457748 -15.5312481  -6.0029526
  51.5684319  32.3037529 -20.4792137  51.8383102  31.5653419 -21.0252438
  51.9743042  32.1339455 -19.6291161  51.6404953  32.2068977 -20.4467907
  55.1499596  13.7393990 -19.0926037  54.8563614  13.9379005 -18.2034245
  54.3524475  13.4855385 -19.5570984  55.0336037  13.7335014 -19.0473080
  51.8988037 -18.3684196  28.8616714  52.0199890 -17.8415947  28.0717278
  51.1528931 -17.9655476  29.3061371  51.8321838 -18.2692719  28.8248291
  94.0599213 -29.8831253 -16.2508278  94.0471191 -29.0407410 -15.7964506
  93.4046631 -29.7920914 -16.9426231  93.9886856 -29.7835846 -16.2761459
  61.5696487  20.7076912  -6.7626972  61.1843719  20.1810684  -7.4630241
  61.1548386  21.5656776  -6.8523064  61.4843292  20.7430344  -6.8469391
  69.2445068  -3.3831596   7.8070488  69.2548676  -2.4394646   7.6471405
  69.0102310  -3.4669037   8.7313499  69.2206268  -3.2914581   7.8885574
  87.5078888  -2.6545410   9.3025780  87.1210098  -2.3640366  10.1285095
  87.4276886  -1.8982085   8.7214088  87.4580688  -2.5429115   9.3286781
  51.1103897  29.2205086  22.0035400  52.0223846  29.4057350  22.2275772
  51.1536751  28.8197899  21.1353264  51.2122650  29.1975288  21.9348450
  69.8722076  36.7816124 -16.9220810  69.9292221  35.9211159 -17.3374557
  69.1741257  36.6888313 -16.2737694  69.8038406  36.6799507 -16.8972397
  33.7057343  16.0256195 -28.0622845  34.5890808  16.3566666 -27.9000072
  33.2175484  16.7880669 -28.3730583  33.7478752  16.1422310 -28.0781250
  42.1618462 -32.3471489 -19.9795341  41.4378281 -31.8435535 -20.3515854
  42.3427582 -31.9227009 -19.1408749  42.1039276 -32.2481804 -19.9297752
  31.8794556  37.1186333  25.1974220  31.5899849  36.4411812  24.5862770
  31.9404316  37.9115562  24.6647110  31.8550854  37.1309471  25.0754395
  67.5534668 -11.6892242   7.1054764  68.1128540 -12.4115696   7.3910141
  67.8111801 -10.9529743   7.6602287  67.6406021 -11.6877480   7.1950912
  54.7791748 -12.2534256  28.2259216  55.1852646 -11.4709740  27.8530006
  53.8513641 -12.0298634  28.2994537  54.7235374 -12.1461468  28.1939964
  42.5692520 -20.6246548  24.1225357  42.3703041 -21.3536644  24.7100639
  42.9550209 -21.0379543  23.3501396  42.5891762 -20.7464714  24.1028175
  47.1719437   7.6206779 -16.6300430  48.1257248   7.5823555 -16.7012482
  46.9065247   6.7137718 -16.4774323  47.2453537   7.5198822 -16.6213608
  79.0229492  -0.2353362   2.4969864  78.9048309   0.0609666   1.5944977
  79.3500366   0.5352173   2.9611855  79.0452423  -0.1215629   2.4502449
  84.9228897  14.8179741  30.6926384  84.6078339  14.1692085  31.3219833
  85.3945923  14.3054314  30.0361176  84.9395905  14.6941338  30.6897354
  54.4743500  16.1613388 -13.3805790  54.7146759  15.3419342 -13.8130856
  53.7234497  15.9319077 -12.8330936  54.4199028  16.0494843 -13.3683167
  43.6744843   0.9238244   0.4280205  44.0170403   0.5339165  -0.3762550
  43.9037056   1.8507767   0.3613186  43.7354622   0.9810944   0.3351383
  78.2481308 -29.1568909   9.8277969  77.5660019 -29.8284073   9.8281288
  79.0640869 -29.6443825   9.7146606  78.2623978 -29.2804985   9.8157692
  58.4482727 -23.0526371  33.1054115  59.0762863 -22.7463856  33.7596626
  57.6936340 -22.4727688  33.2079430  58.4347687 -22.9581337  33.1861153
  83.6604233  35.5892372  15.0099487  83.2962952  36.4503899  15.2150345
  84.2875595  35.7557793  14.3062439  83.6884613  35.6988335  14.9567757
  63.7700882  15.0150604  -4.3353157  64.2035828  14.1803818  -4.1574841
  64.3052673  15.6647758  -3.8795929  63.8733902  14.9953308  -4.2677536
  77.5593567 -24.3607235 -20.1996059  77.5683746 -24.1948204 -19.2569313
  76.8135986 -23.8561935 -20.5244637  77.4807892 -24.2892265 -20.1337128
  99.1629715 -22.1456184  28.2958031  99.2448196 -22.5939808  29.1375275
  99.1224365 -21.2164803  28.5222969  99.1673813 -22.0943451  28.4097214
  76.8399353 -32.5314140 -24.4653797  75.9606247 -32.3223724 -24.1502056
  77.1096878 -33.2849884 -23.9404163  76.7749329 -32.5894775 -24.3757858
  86.3024292 -14.1409264 -12.0518894  87.1595612 -14.0313339 -12.4636631
  85.7367630 -13.5167427 -12.5064564  86.3335114 -14.0626774 -12.1442776
  32.9893379  31.1374855  10.4592972  33.1755676  30.4397240  11.0875397
  33.3731384  30.8293343   9.6383476  33.0501289  31.0302162  10.4387512
  79.5023041  21.4524345   5.5190315  80.0985260  20.7888374   5.1720734
  78.9910507  21.7350349   4.7607422  79.5113678  21.4118080   5.4011612
  45.0913086  30.1221581  -0.3427181  44.4648285  30.1979179  -1.0624447
  45.5473442  29.2969627  -0.5079765  45.0731316  30.0422325  -0.4370899
  61.6816483 -12.3728065  24.0151329  62.0472908 -11.7388077  24.6320496
  61.6903725 -13.2029991  24.4915161  61.7215729 -12.3937321  24.1317253
  62.9563217  17.6024055  17.9064865  62.4938278  18.2266045  17.3472786
  63.8413010  17.5657234  17.5435944  63.0013733  17.6650581  17.8081551
  91.9882965 -19.2221184   5.4152794  92.7663574 -18.8197651   5.0293198
  91.2666931 -18.6528015   5.1480751  91.9943161 -19.1184959   5.3456306
  83.1763000  24.8029099  20.8992424  84.0403290  24.5764008  20.5551682
  83.3472137  25.4923515  21.5408821  83.2866669  24.8522797  20.9309769
  86.2941971  19.9097023   7.3456383  85.7995148  19.6850243   6.5575714
  85.6419525  20.2798500   7.9404526  86.1718826  19.9252167   7.3250275
  88.9256668 -14.6930809  26.1800117  89.7099304 -14.3382969  26.5986977
  89.2060699 -15.5346451  25.8203201  89.0391998 -14.7449875  26.1863060
  83.5241547  -9.4813614 -16.8274193  82.5999603  -9.7049370 -16.9374924
  83.6930695  -9.6134815 -15.8945532  83.4436035  -9.5192928 -16.7396717
  44.8859940  36.1996574 -12.3890381  45.4866486  36.8396187 -12.0070839
  44.8805542  35.4739799 -11.7648563  44.9494705  36.1905098 -12.2817459
  59.9243546 -12.7910194  26.7495689  60.8799973 -12.8380985  26.7220993
  59.6455536 -13.0720272  25.8780556  59.9965363 -12.8260078  26.6537018
  38.7967453 -20.0737724  35.1693840  38.0853386 -19.7804298  35.7386665
  38.4449577 -20.8447571  34.7243309  38.6833649 -20.1246986  35.1826286
  60.6231308 -16.8609695   4.1903191  60.6707916 -17.3743248   4.9968033
  60.3746567 -17.4946842   3.5173416  60.6017151 -16.9832859   4.2045555
  41.7785263  30.5786858  -8.2449493  42.3141022  29.8568916  -8.5742149
  40.8902245  30.2233849  -8.2146950  41.7409096  30.4638252  -8.2768459
  51.2173958  32.7906151  35.6115990  51.4283295  33.7049294  35.8007088
  50.6993484  32.8257027  34.8074760  51.1846466  32.8918571  35.5460243
  93.3656311  30.5296440   1.7011108  94.0584412  29.9696922   1.3508377
  93.1660309  30.1553535   2.5591965  93.4182281  30.4300117   1.7552643
  83.5515594 -28.7749004  13.7191620  83.0708542 -27.9498310  13.7856827
  82.9285889 -29.3837376  13.3223648  83.4338684 -28.7518387  13.6839333
  72.5636749  17.0145531  34.7628288  72.6865387  16.8282928  35.6936531
  72.9169617  17.8965225  34.6463814  72.6144562  17.0887451  34.8496819
 103.1808548 -33.4808273  32.8650627 103.0253296 -34.3997955  33.0831413
 103.3130264 -33.4786911  31.9170341 103.1783600 -33.5786057  32.7872200
  58.1956558  37.9227257   2.0982056  58.4619141  37.0289955   1.8823624
  58.0750504  38.3483086   1.2493515  58.2111893  37.8728065   1.9846649
  96.8016891  33.8136482  22.4227524  96.4248734  33.9050560  23.2979050
  97.2525330  34.6437569  22.2681885  96.8095779  33.9119225  22.4996033
  77.4367828  14.1490288   5.0311890  78.0633545  13.4623566   5.2595215
  76.6220551  13.8807564   5.4560242  77.4167175  14.0471916   5.1008453
  94.2819748  -3.3091698  -5.4336357  94.6457520  -2.5521088  -4.9745560
  93.8357391  -2.9364662  -6.1940289  94.2731781  -3.1886978  -5.4657745
  74.0696564  11.7916756  29.3994026  73.2971497  11.5048027  28.9124069
  74.7259827  11.9678574  28.7252769  74.0572662  11.7798653  29.2755814
  99.2881851 -11.7994137  -6.6624012  99.6105576 -12.5941257  -7.0875454
  98.8151550 -11.3338356  -7.3521061  99.2721252 -11.8345127  -6.7812843
  92.3453522  22.3693581  27.3900414  92.8747711  21.5720406  27.3751297
  92.3623886  22.6851158  26.4865837  92.4036255  22.3180046  27.2921066
  95.8394165  28.1214104  28.7024422  95.8186951  27.2376213  28.3353996
  96.7471695  28.2442131  28.9801407  95.9340134  28.0402565  28.6929092
  51.7325058 -18.2318859  -9.6358356  51.9927063 -17.3107662  -9.6282673
  52.2089920 -18.6214066  -8.9027214  51.8110695 -18.1751957  -9.5568504
  48.0191956   8.7379150 -27.8714466  47.4758301   8.4376564 -27.1428661
  47.6161346   9.5610771 -28.1474609  47.9182701   8.7936821 -27.8231831
  69.2693176  -0.1831092  29.5406265  70.1539917   0.1635209  29.4247551
  69.0023346  -0.4564894  28.6630020  69.3351898  -0.1752929  29.4346771
  70.3999557  27.9033546 -30.1577415  70.9367065  27.8853416 -29.3654060
  70.8011780  27.2525444 -30.7336922  70.4999847  27.8320351 -30.1346741
  39.0716057 -31.9862251  -5.4269886  38.4526939 -32.0262718  -6.1560802
  38.5220566 -32.0220337  -4.6440716  38.9469986 -31.9943218  -5.4212418
  60.1355057 -20.4698563  -6.9853897  59.5921173 -20.0770111  -7.6684914
  59.8477859 -21.3819122  -6.9453983  60.0468788 -20.5252228  -7.0539742
  52.9147758  34.7449760  19.3220215  53.7035828  34.4981728  18.8392105
  52.8323517  35.6880150  19.1801453  52.9901047  34.8192253  19.2554016
  64.2732620  18.4993820  12.9442978  63.7622528  18.7594566  12.1778336
  64.4437027  19.3192444  13.4079819  64.2369385  18.6145477  12.9120064
  54.8136749  -1.8018454  18.1175499  55.2724419  -1.8759116  18.9543800
  55.4027977  -1.2868994  17.5661926  54.9254227  -1.7548255  18.1479950
  82.4862823 -22.0585518 -24.7455177  82.0272980 -21.4229622 -25.2946987
  83.3363800 -22.1725140 -25.1704483  82.5279846 -22.0029202 -24.8493996
  87.7144318 -23.6625805  -9.3732548  87.3506165 -23.1252708 -10.0769386
  87.2915421 -23.3356857  -8.5791950  87.6305389 -23.5704155  -9.3636208
  52.0714340  -9.3407459   0.2925873  51.4941025  -9.4581585  -0.4618111
  52.8325348  -8.8780937  -0.0579853  52.0910339  -9.3039207   0.1747608
  38.0753860 -24.8707504  11.8273811  37.5093536 -24.2142162  11.4214401
  38.0685730 -24.6499634  12.7587471  38.0142975 -24.7771988  11.8834114
  96.3372726  -6.3621922 -25.5783119  95.9719620  -5.6111183 -26.0459328
  95.6223602  -6.9980965 -25.5509071  96.2220764  -6.3499146 -25.6252537
  39.2365417  30.9632072  23.3055458  39.5545044  30.6072807  22.4758148
  39.7523804  31.7585030  23.4383659  39.3254623  31.0100670  23.2312279
  90.1838760 -36.2907028   2.2127876  90.2411652 -35.7194023   1.4469032
  90.7508698 -35.8766289   2.8633995  90.2504425 -36.1856194   2.2004929
  71.9712677  25.4332771   8.1955299  72.3465576  26.2872009   7.9805794
  71.0982819  25.4497261   7.8032646  71.9181900  25.5260887   8.1307755
  33.9219208 -11.4515419   5.3934174  34.3521309 -11.3010406   4.5516891
  34.6021385 -11.8391380   5.9441490  34.0403366 -11.4768276   5.3623810
  90.4316864  26.6619759  15.5138206  90.8730316  26.3286667  16.2950706
  89.9312744  27.4163322  15.8248978  90.4253845  26.7068787  15.6303101
  46.3358879 -27.2073078  13.6158333  45.6377335 -26.5525093  13.6101913
  45.9084702 -28.0155983  13.3326187  46.2158661 -27.2236786  13.5850334
  78.1443634  36.6901817  21.0548401  77.7495575  36.3133278  21.8411903
  78.5132751  37.5234184  21.3478355  78.1416016  36.7388496  21.1699371
  99.1750641  36.8416557  29.1692390  98.3554077  37.2737160  29.4095039
  99.4849091  36.4458580  29.9838333  99.1207047  36.8455238  29.2817230
  63.3580894  34.1618233  14.6393776  64.0276337  34.7717857  14.3296852
  63.7612076  33.7241478  15.3891449  63.4724731  34.1802101  14.6862984
  34.8132362  16.6476135  30.7812500  34.9639587  16.7300758  31.7229042
  33.9046822  16.9230080  30.6590958  34.7324219  16.6857834  30.8686409
  61.0749550  20.9337883  14.5392113  61.6893768  21.3030052  13.9048767
  60.4870262  20.3901825  14.0147514  61.0777817  20.9151917  14.4156418
  76.8992004  19.9895325  21.5521927  77.2574463  19.5768204  22.3380356
  76.1043549  20.4293900  21.8538094  76.8526459  19.9924240  21.6681633
  79.9768066 -10.0125103  -7.7873611  79.7886200  -9.0801086  -7.6804771
  79.5688934 -10.2451134  -8.6214733  79.9132385  -9.9378834  -7.8649197
  92.4456253 -10.2249889  32.6604347  92.9454498 -11.0137768  32.8707619
  92.4618378  -9.7091064  33.4665565  92.5006561 -10.2540913  32.7688255
  49.5911293   6.6837540  -2.8902054  49.0078964   7.1686745  -2.3063145
  49.6912613   5.8283730  -2.4724426  49.5396118   6.6442413  -2.7833958
  52.6392632 -20.3329792  16.2493401  52.9285431 -19.4703617  15.9519577
  53.4328232 -20.7485981  16.5866241  52.7547379 -20.2853069  16.2535934
  98.1415253  34.7696190  10.5250015  98.8144989  35.2086678  10.0048294
  97.8240814  34.0649529   9.9602814  98.1794434  34.7412910  10.4093094
  32.7598953  36.2607841  18.1041985  32.0598183  35.6718483  17.8226471
  32.3177719  37.0911827  18.2808189  32.6380882  36.2865410  18.0930099
  86.3931274  -9.1588821  -9.2287006  86.2703857  -9.5147438  -8.3486252
  86.9152069  -9.8197346  -9.6836014  86.4357147  -9.2673016  -9.1833572
  41.6632004  10.1195526  33.4312248  42.3339043  10.7921181  33.3127556
  41.9845886   9.3699341  32.9302101  41.7689972  10.1113358  33.3651619
  32.7139206  -5.5879154  13.3675079  32.1507416  -5.4612141  12.6039658
  33.4197159  -6.1530857  13.0534019  32.7291298  -5.6346779  13.2525940
  83.8111725   5.9657669  28.2305679  84.2152863   5.1226425  28.0254669
  83.7548370   5.9782562  29.1860275  83.8482513   5.8771858  28.3105927
  83.7544861 -16.9312382 -10.5809727  83.4198761 -16.3506756 -11.2645016
  83.4985046 -16.5085087  -9.7612095  83.6914978 -16.8242435 -10.5664539
  70.1086121 -34.9745026  18.3454514  70.6634445 -34.7819366  19.1013031
  70.7029114 -35.3668785  17.7058563  70.2311554 -34.9958115  18.3578491
  68.2257843  31.7242165  30.4892197  67.4233246  31.8502007  30.9955978
  68.8606415  32.3140221  30.8958092  68.2079086  31.8005409  30.5865784
  60.5706978  13.7672844  -0.8467026  59.8866920  13.3073959  -0.3600121
  61.0885010  14.2083626  -0.1732445  60.5529709  13.7652779  -0.7229939
  74.7298126  -3.9378204  26.2086105  74.4505768  -4.2881126  25.3627014
  73.9209290  -3.8600960  26.7144585  74.6137695  -3.9668808  26.1723404
  67.0438156 -36.8223877   6.8244057  67.6105042 -36.4277267   7.4872208
  67.6438370 -37.1073723   6.1352081  67.1682358 -36.8106956   6.8215904
  74.1717377  11.8731728  32.2414246  73.9795227  11.9308395  31.3055000
  73.5330963  11.2450676  32.5788422  74.0831451  11.8123398  32.1775970
  48.3020744  34.3176308  22.2358017  48.7819214  33.5113411  22.4251900
  48.9772186  34.9951668  22.1992378  48.4252472  34.3038979  22.2521019
  39.0718193 -29.6437073  -8.0145702  38.8736229 -29.1296673  -7.2317982
  39.4827728 -29.0198708  -8.6130581  39.0945091 -29.5223522  -7.9949150
  80.7696075 -12.6858368  30.3786240  80.7655334 -13.0652027  29.4998245
  80.9713821 -13.4218922  30.9563141  80.7906952 -12.8047810  30.3465118
  82.3645782 -26.5102654  14.1999969  83.1668243 -25.9896698  14.2402153
  81.7296600 -26.0119820  14.7145882  82.3824158 -26.4016151  14.2591667
  88.0947723  25.8848877 -21.4617233  88.8148804  26.4811516 -21.6669769
  88.4980240  25.0168266 -21.4516945  88.2145691  25.8558998 -21.4825344
  93.6627121 -16.1792850  -6.9223862  93.5860291 -15.2728443  -6.6245079
  92.7711639 -16.4271545  -7.1672363  93.5594559 -16.1090527  -6.9167347
  87.9929962  35.1380653  34.9011726  88.9438858  35.0734215  34.9898643
  87.6495209  34.5284157  35.5543022  88.0577698  35.0661583  34.9802818
 101.4659348  36.7376595  27.6846733 100.7469482  36.9040108  28.2942772
 102.2337952  37.1192970  28.1100883 101.4711456  36.7961006  27.7950478
  60.1412811 -32.3742409 -10.1778431  59.7889595 -31.9173546 -10.9416180
  59.6583023 -32.0091171  -9.4364643  60.0522041 -32.2865868 -10.1802330
  63.6981659 -22.5614891 -14.6705837  63.4289627 -23.3576775 -14.2124939
  64.4402313 -22.8347683 -15.2099237  63.7485962 -22.6755486 -14.6792526
  41.5102425 -22.2050228  -1.1082649  42.1931458 -22.5692291  -1.6714840
  40.6948776 -22.3747940  -1.5800552  41.4961166 -22.2619724  -1.2186451
  91.1744537 -25.7376709   7.3688660  90.9837341 -26.6130257   7.0317841
  91.0939789 -25.1646175   6.6063957  91.1455383 -25.7699127   7.2516022
  58.1871109 -28.1183224   3.5668526  59.0487747 -28.4099464   3.2689781
  57.8064156 -27.6797829   2.8059464  58.2384033 -28.1026630   3.4539413
  58.6556473 -29.5294342  21.7653084  58.2245598 -28.7430305  22.0999069
  58.3777924 -30.2262478  22.3598442  58.5800476 -29.5198784  21.8643913
  61.5443878  -2.5924759  23.1194305  61.3796005  -2.0794754  22.3282928
  62.0761414  -3.3299980  22.8202324  61.5835190  -2.6164246  23.0031624
  98.5935974  -0.1489219  25.8769798  99.3288116   0.3207665  26.2707748
  98.7546310  -0.0991362  24.9347420  98.6891708  -0.0935286  25.8184967
  35.2124062  17.9447746  16.4058228  35.4673615  17.4861946  17.2064056
  36.0220261  18.3480873  16.0926361  35.3259315  17.9388809  16.4578018
  90.2409210  22.5158272 -27.6540413  90.8483582  22.9745102 -27.0736580
  89.3768234  22.6856346 -27.2789040  90.2135468  22.5828476 -27.5521469
  61.1732712 -27.6902809  -4.6127243  61.4104576 -27.8742523  -3.7038021
  61.5824356 -26.8456116  -4.8007603  61.2422028 -27.6198235  -4.5358467
  88.7643890  19.5425224  11.7124023  87.9229736  19.9538383  11.9100418
  89.2489395  19.5801315  12.5370369  88.7263336  19.5903969  11.8214226
  71.4582520   4.7081604  -1.9547367  70.5573883   4.3856049  -1.9294376
  71.7035446   4.6613464  -2.8787823  71.3883438   4.6687737  -2.0505676
  92.3530350  27.5413322   0.4377594  93.2846146  27.7501030   0.3683872
  92.1423950  27.6894493   1.3596725  92.4299164  27.5793953   0.5286770
  31.5676975 -10.7409058 -17.9359741  32.3306923 -11.2080421 -18.2763710
  31.7304115 -10.6697483 -16.9953976  31.6664143 -10.7831306 -17.8719749
  32.6324539  -9.8059597   7.3281441  33.0865631  -9.0164604   7.0336838
  32.9500427 -10.4961681   6.7459259  32.7147484  -9.7953720   7.2346497
  33.3983078  26.5508690  16.6996384  32.7675972  27.2054405  16.3996620
  34.1245613  27.0632439  17.0549736  33.4084969  26.6753120  16.7055435
  41.6398430 -34.7321510 -11.8994274  41.8257370 -34.1575394 -12.6420574
  41.4581146 -35.5843544 -12.2955990  41.6402855 -34.7617493 -12.0208664
  92.3833160  -6.1936417  16.9003181  92.2386169  -7.1398163  16.9068604
  91.9588165  -5.8808918  17.6992111  92.3226166  -6.2611961  16.9862061
 102.1854324 -27.1423340  17.5156021 101.4090729 -26.5833454  17.4836922
 102.9209824 -26.5299988  17.5312309 102.1810837 -27.0174198  17.5138664
  73.8592987  29.3842125  30.9891090  73.9003906  28.4364281  31.1165619
  73.2464600  29.5019341  30.2632904  73.7983246  29.2956886  30.9252968
  79.5768280 -34.0815506 -23.4092216  80.1048737 -34.8192329 -23.1039009
  78.7048798 -34.4517975 -23.5466270  79.5401459 -34.1997032 -23.3913155
  42.6212959 -23.9512844  27.7971992  41.7936516 -23.4911690  27.9369583
  43.0328484 -23.4877167  27.0678368  42.5769234 -23.8527775  27.7343254
  94.1023102  16.7890549  -8.5527306  93.8364868  17.3028526  -9.3153496
  93.3238297  16.2819481  -8.3223991  93.9909515  16.7897644  -8.6094971
  99.7701721 -13.1584072  35.3722038  99.5258179 -12.6967793  34.5700722
 100.2032776 -12.4941788  35.9083519  99.7902985 -13.0383434  35.3438301
  67.8453140  -5.0937347   5.7775612  67.7349319  -4.2131653   6.1362114
  67.0028763  -5.2934341   5.3693314  67.7437057  -5.0211334   5.7722702
  68.1987457  32.9785881  18.6800423  68.3184433  32.5207024  19.5120544
  69.0880127  33.1301308  18.3599548  68.3063431  32.9459190  18.7346344
  98.6463623  36.1288185 -10.2995758  98.3156281  35.2443047 -10.1431084
  98.4892502  36.5922813  -9.4769306  98.5943375  36.0839195 -10.1951637
  67.9491806   4.1163940  13.8040886  67.9914246   5.0656700  13.6887131
  67.0364914   3.9435768  14.0350838  67.8563538   4.1991997  13.8164177
  94.7351151  -9.3440647 -16.9018784  95.6225739  -9.7019386 -16.9260464
  94.4416809  -9.3695984 -17.8126297  94.7984695  -9.3849545 -17.0015793
  96.8401642 -11.5500488  -9.4444122  97.5024948 -10.9379730  -9.1236076
  96.9367981 -12.3217010  -8.8863182  96.9211044 -11.5670700  -9.3506870
  41.9742775  14.6088753  -8.9792690  41.2949028  13.9406662  -9.0697002
  41.6520042  15.3492126  -9.4933395  41.8674660  14.6165657  -9.0437355
  62.8546906  26.0224953   6.6681557  62.7370300  26.8782234   7.0805931
  61.9708252  25.6590195   6.6142540  62.7478867  26.0749893   6.7063904
  90.3932648  -3.4709816  16.3457069  89.7362366  -4.1566162  16.4658241
  90.3121338  -2.9222069  17.1257629  90.3145447  -3.4855690  16.4417038
 103.1348495  28.1286812  -0.5071564 103.6359253  27.3811073  -0.8331814
 103.4738388  28.8768806  -0.9986095 103.2244415  28.1287498  -0.5943432
  83.2707596  20.6231575  24.8414574  82.6524048  19.9033394  24.9668922
  83.6753235  20.4461365  23.9922028  83.2479706  20.5275154  24.7642708
  45.6254387  -4.2856827   6.8836823  45.3132324  -4.2947159   5.9788780
  45.6372032  -5.2072411   7.1422081  45.5933990  -4.3849297   6.8147621
  40.2473297 -10.7830448 -30.7097855  40.5194092 -11.6282711 -30.3523083
  39.3266907 -10.7026844 -30.4603920  40.1781693 -10.8646088 -30.6450729
  90.9453125 -25.8743820  -6.1842766  90.6909485 -25.6087532  -7.0680008
  91.7960281 -25.4584122  -6.0446701  91.0089111 -25.8016930  -6.2636261
  78.2825165 -36.0713234  27.7312355  77.7235870 -36.7343254  27.3259277
  78.2331696 -36.2571602  28.6689262  78.2176361 -36.1618385  27.7880096
  86.5585327  32.0617790   9.9941902  85.7645264  32.3947792   9.5760040
  86.2750092  31.7956581  10.8688431  86.4436264  32.0689049  10.0428734
  90.5581665 -27.3338585  -3.1500664  90.7998352 -27.3529873  -4.0760593
  91.2481155 -27.8322487  -2.7121201  90.6575165 -27.3890457  -3.2021217
  91.9570007  11.1345100 -25.8858490  92.6637344  11.3586998 -26.4912472
  92.3457718  11.2332535 -25.0167522  92.0738297  11.1689453 -25.8577309
  51.6755753  13.6758804  -9.9200516  52.4263382  13.0823402  -9.9027157
  51.1754990  13.4525414  -9.1350231  51.7023087  13.5887718  -9.8344879
  53.3106842  33.3710976  -1.5037003  53.4227448  33.0002937  -0.6283817
  54.0352402  33.9897041  -1.5963173  53.3999023  33.3975258  -1.4202309
  85.5020218 -36.3850098  32.3069687  85.9190063 -36.2204170  33.1526985
  86.2311096 -36.4642487  31.6918335  85.6242371 -36.3759079  32.3315620
  79.2404175 -15.4343052  24.5301476  79.9256592 -15.7383232  25.1253166
  78.5029373 -15.2222557  25.1023369  79.2348480 -15.4441109  24.6546326
  58.7267990  33.2294960  22.4646759  58.4483185  34.0639763  22.8419304
  58.6922989  32.6126976  23.1958389  58.6934204  33.2527122  22.5828781
 101.1719666 -28.5150204 -24.4412289 101.7845917 -27.9620018 -24.9260979
 101.4751434 -28.4703407 -23.5344048 101.2696381 -28.4512825 -24.3962345
  61.0656166 -27.7091866 -30.1390343  61.0485764 -27.6765175 -29.1825390
  61.1705475 -28.6380291 -30.3451271  61.0749893 -27.8047562 -30.0590134
 102.5813293 -14.7150936 -29.7440357 102.0503769 -13.9459667 -29.9508171
 102.2781143 -15.3867340 -30.3549271 102.4923706 -14.7047005 -29.8312378
  78.1339569  32.0068932   8.3130531  77.7164001  31.1792488   8.0745583
  77.6915741  32.6624641   7.7738380  78.0422516  31.9885445   8.2301178
 100.9131851  31.6924706  20.4202614 101.6901398  31.1594429  20.5889435
 100.1777496  31.1178093  20.6326790 100.9176102  31.5743446  20.4609032
  31.9263287   5.1960068  20.8363075  31.5861111   4.4321136  20.3705254
  32.5933189   4.8408165  21.4238434  31.9611759   5.0766678  20.8492928
  58.0112686  25.5842323 -23.7471237  57.7987595  25.7835503 -24.6589012
  58.1372910  24.6354866 -23.7324638  58.0020447  25.5043106 -23.8427963
  35.0526962  17.4203110 -18.2275524  34.3830261  17.9858475 -18.6121826
  34.8919907  16.5603943 -18.6160774  34.9641457  17.3889160 -18.3099976
  71.2017441   1.0335275  15.1152687  71.5767441   0.4603158  14.4466629
  70.3870773   1.3530160  14.7273369  71.1548538   1.0064737  15.0025940
  62.7427673  -1.3779486  27.0027771  62.2453079  -2.1955452  27.0203018
  62.5553284  -0.9654158  27.8459320  62.6697311  -1.4211463  27.0945625
  61.8505249   0.5461426  13.5559540  61.0487823   0.2145539  13.1516151
  62.5573540   0.1254502  13.0664215  61.8404007   0.4659196  13.4606285
  94.3321533 -33.7103691 -27.3754539  95.1339569 -33.1884995 -27.3438778
  93.6530304 -33.1267281 -27.0372677  94.3452454 -33.5924835 -27.3360252
  53.3716736 -12.9325581  21.2308502  53.1012459 -12.0682278  21.5407295
  53.4620132 -12.8298874  20.2834663  53.3524704 -12.8294334  21.1628609
  79.9727631  29.0204811  -1.6717091  80.9197998  28.8837013  -1.6466122
  79.8349533  29.8320351  -1.1832294  80.0590591  29.0924416  -1.6169434
  74.4227295 -28.9093323 -14.2441177  74.1037140 -28.0628853 -14.5571404
  74.1429749 -28.9473953 -13.3295059  74.3588791 -28.8231220 -14.1799583
  99.2847672 -34.8354073  -7.7219276  99.7736969 -34.7019882  -6.9099026
  99.0745468 -33.9514046  -8.0229225  99.3144836 -34.7269020  -7.6674309
  75.3661804 -35.9090958 -14.1420574  75.6159668 -35.9370842 -13.2184448
  74.6790161 -36.5703354 -14.2244797  75.3195343 -35.9825935 -14.0523453
  87.2349701 -18.1569386  -9.8680820  86.8290253 -17.6858788 -10.5957756
  87.9258423 -18.6787815 -10.2762547  87.2653503 -18.1623478  -9.9892082
  59.4146233 -19.9043388 -27.0038853  58.7317619 -19.2407761 -27.1019020
  60.0111084 -19.7440243 -27.7351322  59.4054108 -19.8164806 -27.0923233
  87.9464722 -17.3914871  -3.6368046  87.0611115 -17.2928295  -3.9869919
  88.2263412 -18.2573948  -3.9336357  87.8818970 -17.4733124  -3.7057972
  95.2674408  -9.0536232  28.5779381  94.7663574  -8.2827091  28.8440895
  95.5518036  -9.4504356  29.4012871  95.2443390  -9.0137291  28.6941223
  49.3044052  29.5786247 -26.6646538  49.0112991  28.8277473 -26.1484222
  49.6412277  30.1977577 -26.0170002  49.3090668  29.5645790 -26.5405388
  37.6027298  37.8764381  33.8504066  37.9048004  37.0209389  34.1555519
  38.3298569  38.4690971  34.0408669  37.7124863  37.8484077  33.9032631
  91.7385864 -16.2445889   8.3490868  92.4461517 -16.8830357   8.2598305
  90.9374619 -16.7612095   8.2623138  91.7286072 -16.3677578   8.3303146
  44.2499504 -11.2907925  -6.2186947  44.8251495 -10.7713337  -5.6569481
  44.2491112 -10.8261929  -7.0555725  44.3111954 -11.1858425  -6.2480316
  45.8090630 -19.6994324   7.4970055  46.0213547 -19.4620342   6.5943336
  46.2297592 -19.0230579   8.0278130  45.8765717 -19.6019840   7.4573517
  85.3635254  18.9339142 -13.4818172  85.6158066  19.5822220 -14.1392956
  85.0622711  19.4534302 -12.7364483  85.3583069  19.0584488 -13.4724445
  37.4031487  12.1073036 -26.9086094  37.0270996  11.6606979 -26.1500835
  37.9999962  11.4652405 -27.2929935  37.4266930  11.9912071 -26.8687134
  34.6191216 -16.9447975   0.2608681  34.1633568 -17.0173874  -0.5777168
  35.4447479 -17.4099045   0.1258087  34.6585655 -17.0021305   0.1570415
 101.4098587  -5.0807953 -20.2521687 100.5161667  -5.0427704 -20.5928726
 101.9004211  -4.4657135 -20.7973824 101.3668671  -5.0111427 -20.3466377
  93.9298706  -0.7573165  34.5877571  94.4623871   0.0196229  34.7581520
  94.1312714  -0.9917487  33.6818199  94.0081329  -0.6994666  34.5093117
  33.9619789 -36.0984230  -3.7356167  33.6119766 -35.4174500  -4.3100872
  34.1264153 -36.8409271  -4.3168793  33.9421883 -36.1049805  -3.8588638
  81.8637543  27.9576149  18.2058792  82.0296478  28.7324867  18.7428017
  81.6610260  27.2675209  18.8374786  81.8598175  27.9666557  18.3304977
  93.8614655 -36.3527679 -26.9888840  94.0743103 -35.4212990 -27.0462284
  94.3072357 -36.6519737 -26.1964226  93.9317017 -36.2853470 -26.9104919
  78.6812210  31.6477852  25.3653297  78.8509827  32.5838585  25.4710579
  78.9329681  31.4593163  24.4612617  78.7261658  31.7274971  25.2801933
  95.1457672 -35.3345718 -24.6346798  95.2908630 -36.1620178 -24.1758690
  95.8990173 -35.2494926 -25.2191486  95.2415619 -35.4137459 -24.6480885
  67.2921295 -13.0625172 -24.2598419  67.2511978 -12.3979034 -24.9474792
  66.9870224 -12.6116543 -23.4725170  67.2552261 -12.9435558 -24.2492104
  84.4752502  -0.2485694  31.2476921  84.2661057  -0.9185981  31.8985023
  83.6772919  -0.1642417  30.7258072  84.3678436  -0.3110274  31.2614403
  77.9756927   1.9251556 -14.1705704  77.2194214   2.0779915 -14.7370853
  78.2785492   2.8017426 -13.9336929  77.9273376   2.0349350 -14.2057171
  51.0789566 -26.7387581   7.6032753  51.9692383 -26.6238003   7.2709961
  50.8512230 -25.8876743   7.9774895  51.1496124 -26.6357307   7.6077423
  89.4001160 -19.9305573 -10.9452820  89.9649658 -20.2639008 -10.2480888
  89.1957092 -20.7001572 -11.4764614  89.4385529 -20.0481873 -10.9275818
  88.5042648  24.9725571  35.3905449  88.3640900  24.5063705  34.5663795
  89.4547348  24.9784737  35.5037193  88.5906754  24.9234734  35.3147163
  45.9184189  30.5703087 -11.7737541  46.4231491  31.3657570 -11.6042080
  45.6940002  30.2391472 -10.9041672  45.9483147  30.6198158 -11.6629448
  72.6922455  -9.5180168  23.9206238  73.1864624  -8.9265652  23.3530388
  73.2536316  -9.6400127  24.6862526  72.8048096  -9.4679642  23.9417458
  71.4906464 -18.4204407  26.0209160  71.0717163 -18.1676064  26.8435936
  70.7629089 -18.6393147  25.4389229  71.3683624 -18.4168186  26.0465889
  96.0905838 -26.8590984 -20.8303280  96.3946304 -27.4662457 -21.5049915
  95.2385559 -26.5577393 -21.1457024  96.0321426 -26.8917160 -20.9359035
  63.1508408   8.5394516  23.7086868  64.0269318   8.6977539  23.3570786
  62.7988281   7.8339119  23.1659660  63.2067261   8.4810905  23.6133041
  93.2362213  -3.5078316   1.3227882  92.3803482  -3.7421227   1.6817131
  93.3048477  -2.5635948   1.4640732  93.1522675  -3.4321175   1.3761330
  97.7248077 -12.6128464 -28.3289261  98.5353546 -12.1038857 -28.3146858
  97.9700317 -13.4639931 -27.9660892  97.8373947 -12.6493416 -28.2887135
  85.0936279  -1.2510260   6.6526947  84.3672180  -1.4808921   7.2321053
  85.7872238  -0.9570159   7.2432289  85.0901337  -1.2441748   6.7774582
  72.0875702  -4.9745331 -28.9702320  72.6876678  -5.4841881 -28.4258175
  71.3601227  -4.7581558 -28.3869514  72.0739899  -5.0058136 -28.8499718
  64.5252380 -11.7508373   7.5867310  63.8301697 -11.1637707   7.8841362
  65.3362122 -11.2891731   7.7998428  64.5376053 -11.6390018   7.6411667
  88.7131653  15.8641129  30.3887596  88.7442780  16.7164536  29.9542961
  89.5969391  15.7391319  30.7345390  88.8107300  15.9416809  30.3793068
  59.2181473  29.7508888  -2.1586266  58.8975906  28.9880791  -1.6773739
  58.4680557  30.0381813  -2.6792603  59.1039734  29.7001762  -2.1628323
  74.8643799 -12.5130672  28.1245346  75.6856079 -12.0505219  28.2914505
  74.9879913 -13.3731098  28.5261192  74.9651337 -12.5554600  28.1851616
  43.1664581 -10.1375313 -12.6733265  42.2563744 -10.4294758 -12.7257614
  43.6109352 -10.8265305 -12.1794167  43.1168060 -10.2421417 -12.6262417
  85.5886536  22.2983856  -9.9994965  85.1505737  23.1261749  -9.8018017
  84.9313049  21.7859573 -10.4701653  85.4718323  22.3320160 -10.0286026
  98.5119171  32.8677559 -10.2858734  98.5838089  33.0930672  -9.3583488
  98.0390167  32.0355721 -10.2942390  98.4691544  32.8030357 -10.1878490
  91.4345093  -5.3573151  19.3005295  91.0840759  -4.4692192  19.2318192
  90.9989777  -5.7279263  20.0681190  91.3506927  -5.3021355  19.3750610
  34.3549614 -33.1356773  28.5807419  35.2689629 -32.8883972  28.7210197
  34.4003716 -33.9221878  28.0370712  34.4572754 -33.1931877  28.5377235
  32.9110031   4.1278534  33.0643959  33.3579407   4.5248337  33.8119850
  32.3521919   4.8252563  32.7214813  32.8990707   4.2445602  33.1075401
  31.4682045  25.1676216  23.2692795  30.6073456  25.4479561  22.9585304
  31.9537792  24.9568787  22.4717598  31.4281826  25.1750526  23.1510963
  80.1985397 -16.9049931 -16.7305145  80.2041626 -17.5101280 -17.4721375
  79.9704285 -17.4506435 -15.9778786  80.1748199 -17.0277176 -16.7293339
  61.6492653 -22.9630356 -24.4151058  60.6986084 -22.9151001 -24.5159874
  61.9497719 -23.4285698 -25.1956215  61.5799332 -23.0075645 -24.5091000
  43.2130127  -9.5917377  15.0686874  42.8219147  -9.2884312  14.2493744
  42.4668198  -9.8557549  15.6069603  43.0917282  -9.5875568  15.0387230
  53.1455841 -22.3271065   6.8998146  53.3534126 -22.9269485   7.6162071
  52.2438049 -22.0546646   7.0695152  53.0715790 -22.3620186   6.9943047
  51.1977425 -23.8190575  13.0256691  50.3230438 -23.4995155  13.2470894
  51.0590210 -24.7250710  12.7497711  51.0896683 -23.8816032  13.0198631
  38.2348709 -33.5801544  19.5511665  38.6772079 -34.1014442  20.2211113
  38.6192474 -33.8751221  18.7256470  38.3230324 -33.6672020  19.5345840
  43.3560638  -8.5203743   3.2226868  43.5091095  -8.3799171   2.2882996
  42.5563049  -9.0451260   3.2581711  43.2870979  -8.5613441   3.1268234
  41.7752953 -23.9916592   8.2289352  42.4565811 -23.4502811   8.6276627
  41.5646629 -24.6428986   8.8980789  41.8254852 -24.0033760   8.3428154
  54.7102165  21.8069801 -11.2123280  55.0119781  21.4546165 -12.0495930
  55.3957291  22.4213791 -10.9500084  54.8154984  21.8349152 -11.2736378
  68.7907257 -33.4705963  33.1967583  68.9160767 -32.6861877  33.7308159
  68.1941910 -34.0163727  33.7091179  68.7404785 -33.4451408  33.3083458
  66.7333069  11.4388275  18.0001335  67.4964981  12.0137939  18.0565910
  66.9772110  10.7802200  17.3497543  66.8407135  11.4298973  17.9367981
  69.9754105 -21.4520931  34.3838768  70.3383942 -21.0501461  35.1731148
  70.2093887 -22.3773651  34.4570122  70.0390701 -21.5078926  34.4758415
  73.6871490 -33.7028770 -13.3828983  74.5523987 -33.2950401 -13.4183865
  73.8215714 -34.5812035 -13.7388496  73.7937469 -33.7530479 -13.4246483
  72.3889771 -21.1118889   1.7872849  72.5577545 -20.4925346   1.0772438
  72.1356354 -20.5625744   2.5291061  72.3799591 -20.9872589   1.7906723
  93.1885071 -32.3163910   4.0661011  93.1846619 -31.6828213   3.3486023
  93.7624664 -33.0193939   3.7617912  93.2493134 -32.3237953   3.9571342
  39.2733765 -34.2319717   8.4889793  39.4626617 -33.3177643   8.2777100
  38.7862206 -34.1916962   9.3119507  39.2416115 -34.1301804   8.5542145
  64.3522873  13.4881096 -20.7276421  64.3463669  12.5798111 -21.0296288
  65.2539520  13.6406212 -20.4448433  64.4478073  13.4075127 -20.7296925
  85.0591278  -8.0186825  30.3320885  85.3871765  -8.1903496  31.2147751
  85.8466187  -7.8704948  29.8085098  85.1780853  -8.0211830  30.3703880
  74.0523453 -14.6884727  33.9088554  73.9151688 -13.8241405  33.5211296
  74.9863586 -14.8596153  33.7881813  74.1373215 -14.6145573  33.8546410
  70.5189819  36.7183571 -10.8648796  70.0626373  36.1592140 -11.4936390
  71.4454956  36.5132027 -10.9902611  70.5691223  36.6368523 -10.9452972
  98.0036163  -5.6633377 -23.3391247  98.8154297  -5.3264275 -23.7181664
  97.3737030  -5.6362553 -24.0593376  98.0230103  -5.6245289 -23.4563522
  78.7501831 -17.0641155  22.5267029  79.0467072 -16.4181061  23.1677666
  78.0974274 -16.5995960  22.0029144  78.7121887 -16.9456863  22.5392075
  58.8665924  21.0874367 -12.4694500  59.4708633  20.3672104 -12.6493320
  59.1014099  21.7619400 -13.1067410  58.9560738  21.0825615 -12.5565968
 102.7411270  -3.1566505  -3.9248638 103.5393524  -3.6603966  -4.0839310
 103.0403137  -2.3730927  -3.4636002 102.8581543  -3.1268082  -3.8926334
  63.8750305  13.3328400  27.9611473  63.3694992  13.4696655  27.1599312
  63.5442276  13.9941826  28.5689507  63.7858429  13.4179573  27.9405136
  86.3437347  10.7523727  11.3699722  85.8037720  11.0756340  12.0912132
  85.7140045  10.4850998  10.7004623  86.2189941  10.7583427  11.3754921
  36.5783005 -23.9000912 -10.0846176  37.2585373 -23.4788742  -9.5591774
  35.7613411 -23.5052261  -9.7798347  36.5637207 -23.8130608  -9.9960766
  64.2691803 -21.8897858  14.8749046  63.3554535 -21.9467964  14.5954666
  64.4301453 -20.9518318  14.9776917  64.1889038 -21.7958527  14.8560715
 102.5948029  21.3985558 -22.1456718 102.4710999  20.5687790 -22.6065331
 102.5253525  21.1703453 -21.2186623 102.5742111  21.2857323 -22.0959587
  90.1288300 -23.5327263 -24.5230160  90.1283112 -22.8806591 -23.8222771
  90.6885300 -23.1548634 -25.2013855  90.1884613 -23.4228935 -24.5206261
  41.1154594  37.6455574   3.0743828  41.0484276  37.8813210   2.1490936
  40.6700783  36.8007698   3.1391678  41.0608139  37.5806084   2.9826164
  70.2249832  -6.3874054   3.8226929  70.0010376  -7.3011951   3.9989891
  70.6505280  -6.4061813   2.9654922  70.2464828  -6.4868565   3.7500839
  67.1776886   0.3799477 -26.2056065  67.5430069  -0.0630112 -25.4397430
  67.5927887   1.2424622 -26.2041016  67.2609177   0.4246902 -26.1237717
  38.1217079 -13.5966282  -3.6145344  38.0355721 -14.5276165  -3.4094257
  37.2368011 -13.2461147  -3.5129509  38.0181541 -13.6585331  -3.5818329
  99.4926834  17.1841507  29.8580246  99.3299484  18.1199684  29.9762993
  98.6907806  16.8505859  29.4556313  99.3898087  17.2483788  29.8277206
  46.8516922 -24.0509510  -5.4330921  47.8072395 -24.1066704  -5.4263210
  46.6539192 -23.4111671  -6.1170540  46.9325027 -23.9886723  -5.5053062
  54.7745399 -27.5034256   2.5879707  54.9775696 -26.5787010   2.4469376
  54.2391167 -27.7488747   1.8334503  54.7390900 -27.4309769   2.4924698
  33.2713509 -29.2319736 -18.6542549  33.0403938 -30.1471157 -18.4948425
  32.4361496 -28.7653618 -18.6237068  33.1576538 -29.2798119 -18.6339989
  94.4098740 -30.3473511 -21.2688179  95.3385162 -30.4545860 -21.4745865
  93.9537354 -30.6616802 -22.0494308  94.4602585 -30.3923073 -21.3740063
  66.8056641  35.2364006   0.7820129  66.5078354  35.7826729   0.0546131
  67.1960144  34.4700356   0.3618317  66.8155365  35.2129326   0.6596336
  78.1068878 -12.5138931  30.7935677  77.6515045 -11.8974400  30.2201195
  79.0136032 -12.5010910  30.4870682  78.1550217 -12.4467926  30.6997299
  73.9223480   4.8735619  20.8762932  73.7416687   4.1101265  20.3278923
  74.8603973   5.0299835  20.7675285  74.0031128   4.8088341  20.8062134
  51.4656639  -8.8293648  16.9207878  50.9313736  -8.4799576  16.2075577
  52.3544655  -8.8504601  16.5660820  51.5034714  -8.7943554  16.8069000
  35.9930305  19.3546982 -23.1240234  36.4767761  19.9197121 -23.7265091
  36.4854393  19.4012032 -22.3045139  36.0971298  19.4199104 -23.1008778
  52.4128189 -33.6076164   7.6967506  53.2976952 -33.2427788   7.6855736
  51.9801826 -33.1643257   8.4265137  52.4610519 -33.5214424   7.7733765
  83.6846313   5.8136559   1.3991661  83.6621170   5.1544609   0.7054901
  84.2329788   6.5142822   1.0460701  83.7407074   5.8180771   1.2875366
  97.8493118 -25.3099136 -29.2787189  97.2791977 -24.5496883 -29.1635571
  98.1466370 -25.5225067 -28.3940601  97.8202209 -25.2515144 -29.1721058
  34.1915016  20.0246849   8.2334518  34.8599014  20.6834755   8.0450974
  34.0771599  19.5562782   7.4065552  34.2505875  20.0449867   8.1251831
  98.7101440   3.9190254  30.6887512  98.6986389   4.8758888  30.6662483
  98.7650375   3.6584625  29.7693405  98.7147751   3.9932823  30.5883102
  72.1635742  15.6837578  32.4852257  72.3893738  16.0448189  33.3424797
  72.3374481  16.3973770  31.8714256  72.2062073  15.7983589  32.5111847
  42.6086273  22.5470390 -15.4165163  43.1822548  21.8436356 -15.1125412
  41.7456245  22.3183784 -15.0713158  42.5777702  22.4476471 -15.3472834
  54.3482666  32.1768608  13.6461449  53.4092331  32.3111916  13.7741890
  54.7225037  32.2493172  14.5241737  54.2880402  32.1989174  13.7534332
  47.3039703 -34.0184174  30.8366241  47.6402206 -34.0014420  29.9405975
  48.0114632 -34.4076424  31.3506241  47.4152756 -34.0581169  30.7958908
  37.0634575  34.5234642 -11.2564983  37.5387497  35.3134575 -10.9991264
  36.2497253  34.8483696 -11.6418571  37.0273628  34.6423531 -11.2701454
  84.8519745 -24.5784492 -13.3251114  85.7528610 -24.7363167 -13.6074677
  84.4758453 -24.0347214 -14.0172863  84.9079437 -24.5373001 -13.4290409
  41.8990784   5.0869179   1.1274414  41.9238472   5.8026390   0.4923325
  42.7034683   4.5942955   0.9646416  41.9875031   5.1107063   1.0423508
  75.0712585  32.1057777  12.7149849  74.3381805  31.5104103  12.8711052
  74.6893158  32.8318367  12.2218475  74.9523468  32.1197166  12.6790466
  51.3376770 -11.0619354 -27.6249580  51.1507034 -11.0569267 -28.5636978
  50.8850937 -10.2893848 -27.2864780  51.2694740 -10.9790154 -27.6889668
  63.8520966  27.3471336  29.1008301  64.5935516  27.8815651  29.3851967
  64.2317429  26.7176437  28.4877663  63.9716530  27.3369942  29.0657768
  69.1287689  25.8419495  31.8319778  69.5923386  26.6164589  32.1505165
  69.7349777  25.4386673  31.2106056  69.2428513  25.8815422  31.7996750
  82.5318756 -34.3412361   8.7379417  81.6697540 -34.0225983   8.4706078
  82.4813538 -35.2906113   8.6268387  82.4345551 -34.4084969   8.6975861
  84.8911133  14.8653755  15.0594482  84.8102264  15.7437668  14.6878204
  84.0111694  14.6557999  15.3725319  84.7886505  14.9366951  15.0531960
  54.5259361 -28.3189125  23.0330887  54.9468422 -29.0158310  23.5364532
  54.5317268 -28.6382065  22.1307335  54.5714340 -28.4272785  22.9905357
  82.8441315  -3.1072807   3.8065453  83.0720520  -2.2046013   4.0289307
  81.8921051  -3.1436501   3.8989334  82.7669220  -3.0148926   3.8401184
  82.1619873 -11.4927006  24.5185738  81.8627014 -11.0701828  25.3236465
  82.6584473 -12.2543163  24.8180847  82.1830139 -11.5288754  24.6363716
  36.1666565 -35.6739120  -2.4817276  35.3309135 -35.8105888  -2.9279251
  36.5893326 -36.5326118  -2.4965782  36.1226082 -35.7800713  -2.5308914
  36.6528702  16.9973679  -7.4669819  37.0878105  17.3734779  -6.7017288
  36.5336456  17.7372475  -8.0624542  36.6865387  17.1163826  -7.4488735
  67.3343506  24.7508888  13.0878220  67.1880035  24.4960175  13.9987755
  67.1352310  23.9620934  12.5834656  67.2975159  24.6395950  13.1311760
  48.1916695 -12.4320145   1.0702896  47.4655228 -12.1078548   1.6030769
  48.7156067 -12.9582825   1.6742554  48.1701050 -12.4535732   1.1915169
  80.8845749  22.5964088  35.8976021  81.4238892  22.3692207  35.1401482
  80.1958160  23.1577072  35.5415382  80.8686371  22.6320343  35.7788658
  92.7625580  35.6699715  21.7728119  92.1432495  35.9141884  21.0850258
  93.5525055  36.1723442  21.5732155  92.7807541  35.7495842  21.6781807
  56.5511703  17.7058830 -10.3789883  56.7022629  17.9035072 -11.3032990
  55.6514816  17.3806038 -10.3475628  56.4713402  17.6922646 -10.4742012
  87.2863770 -24.8567467  -0.5474014  87.5645218 -24.0358582  -0.1411819
  88.0995331 -25.3414268  -0.6891136  87.4027557 -24.8208923  -0.5191860
  63.0548325 -25.6434708  -5.6067505  63.7922287 -26.1105080  -5.9996128
  62.5249519 -25.3618813  -6.3525066  63.0769653 -25.6632481  -5.7281761
  97.2532578  32.2936134  -5.2136021  96.8300018  31.7188530  -4.5758438
  97.2160416  31.8065147  -6.0367546  97.2041473  32.1803703  -5.2333794
  66.0873032 -28.9258995 -19.8091583  66.0942001 -29.3907223 -20.6458931
  66.3318634 -28.0277252 -20.0321045  66.1141205 -28.8796883 -19.9221668
  93.9389343  11.8174286  20.9367638  94.5081329  11.0480499  20.9535637
  93.6770477  11.9415855  21.8490334  93.9716949  11.7486191  21.0358429
  84.3807220 -11.6949100 -24.0587921  84.2456284 -10.8663712 -23.5989037
  84.1629944 -11.5010624 -24.9705238  84.3430939 -11.5858860 -24.1069756
  39.6561890 -28.5443535  30.9446106  40.1797066 -28.5142021  31.7453995
  40.2278023 -28.9619675  30.3003464  39.7729683 -28.5856705  30.9613075
  65.0748062 -20.5108795   9.5775299  65.9553833 -20.8773460   9.6582031
  65.0799713 -20.0586033   8.7339249  65.1692581 -20.5017166   9.4961700
  84.7878876 -36.1482010  15.3814049  84.5243225 -35.4494781  14.7826157
  85.6360779 -36.4415588  15.0486259  84.8502350 -36.1049690  15.2820702
  65.8677673  32.5404396 -20.2885437  66.0524750  33.1583290 -19.5811939
  66.3552246  31.7516823 -20.0509453  65.9394455  32.5222282 -20.1877708
  95.3873062  11.2179947  34.1931419  94.7437134  11.3903503  34.8803902
  94.8699493  11.1583328  33.3900185  95.2635040  11.2300148  34.1807899
  40.2280884   7.0661659  16.1306458  40.7604141   7.5673904  15.5128746
  39.3605347   7.4674072  16.0797195  40.1923409   7.1624107  16.0593300
  38.2858849  36.0944328   5.7563248  39.1817436  35.7607460   5.8044968
  38.1713905  36.5910835   6.5665512  38.3692093  36.1118126   5.8478661
 102.9717026  32.0372658   5.3019638 102.3286972  31.3807793   5.0340347
 103.8062515  31.7033806   4.9728851 102.9921341  31.9316521   5.2383003
  47.3993034  17.8492737  34.8139458  47.0115356  17.1041183  35.2728615
  47.4920616  17.5513649  33.9090233  47.3678436  17.7380447  34.7663841
  52.4637833  34.7387886 -13.5274296  52.2174454  35.6451302 -13.7121086
  52.4424438  34.3061180 -14.3809929  52.4352379  34.7893028 -13.6381493
  64.8955765 -18.4635448 -14.8564358  65.0061417 -17.6438942 -15.3382893
  64.6252289 -19.0973682 -15.5208321  64.8785400 -18.4437237 -14.9786739
  34.8121376   9.3651924  14.3578987  34.1436043   9.8189430  14.8711205
  35.6393509   9.7476807  14.6505547  34.8290596   9.4543724  14.4438362
  41.7053909 -34.9999847  19.0108681  42.6000519 -34.9206772  19.3418274
  41.6597404 -35.8870659  18.6541481  41.7959328 -35.0861244  19.0081215
  62.6807747 -25.1784782  33.2015266  62.4371910 -25.5602379  34.0448341
  62.7454071 -24.2391014  33.3736000  62.6616936 -25.1190109  33.3098106
 100.0395737 -14.7032509   2.0407219  99.6771927 -14.9130859   2.9014626
 100.8470612 -15.2147102   1.9896469 100.0870438 -14.7801743   2.1270638
  63.4981155  26.5377998  23.3442535  63.8282051  25.7069778  23.6863441
  62.8694229  26.2855148  22.6679993  63.4662743  26.4222908  23.3086166
  68.5750732   1.4865838  14.4667931  68.4315491   2.3784561  14.1502571
  67.9346313   0.9576417  13.9911003  68.4914703   1.5252916  14.3823051
  35.1188278 -23.2262020 -16.9486618  35.2519684 -22.2809677 -16.8775520
  35.3858299 -23.5704689 -16.0963554  35.1614990 -23.1621056 -16.8501949
  90.7998810  -1.5644493 -27.9527740  91.6323700  -1.8863220 -28.2985611
  90.2958527  -1.3214531 -28.7293968  90.8348999  -1.5728569 -28.0724640
  44.3833542  20.4709129 -20.4635582  43.6912270  20.7665596 -21.0549755
  44.7437172  19.6918221 -20.8871021  44.3479767  20.4193611 -20.5718002
  77.5951843 -32.0599899 -30.0359612  77.6351471 -32.5089569 -29.1915321
  76.7503815 -32.3180275 -30.4046726  77.5093536 -32.1353912 -29.9852276
  76.6529846  -4.7665558  11.4693336  75.6970520  -4.7494926  11.4231949
  76.8557434  -4.4564781  12.3519325  76.5726624  -4.7316704  11.5585403
  48.6993408  -4.0065613 -10.3280087  49.2719345  -3.9905701 -11.0949020
  48.7463379  -4.9091377 -10.0127792  48.7654190  -4.1010971 -10.3761787
  59.5796738  23.1871758  16.8150215  59.7349129  22.3437614  17.2402153
  58.9973602  22.9829369  16.0832939  59.5341263  23.0754547  16.7823372
  41.8585777 -12.9697647  -8.9045887  42.6803513 -12.6303997  -8.5499763
  41.2196884 -12.8282146  -8.2060032  41.8780823 -12.9184837  -8.7922764
  60.5198631  37.1786613  -5.0334187  61.3659744  36.7322731  -5.0008049
  60.3515358  37.3049355  -5.9672050  60.5921402  37.1445274  -5.1295185
  74.9261017  33.9007683  10.8140221  74.6294174  34.7625465  10.5215225
  75.8782806  33.9814110  10.8695946  74.9960098  34.0012779  10.7887573
  87.6405945   5.6280746  33.8533211  88.3516388   5.6886444  33.2153740
  86.8697205   5.4035606  33.3321800  87.6342163   5.6105919  33.7297096
  95.5816345   7.2812691  28.4549332  95.3908539   7.9304276  27.7778587
  94.8086395   7.2896805  29.0194130  95.4788513   7.3513947  28.4429245
  59.3741188  -3.4429169  21.6426086  58.5456390  -3.4879379  22.1199188
  59.9791946  -3.0206413  22.2523537  59.3502960  -3.4026871  21.7585297
  42.2486954  14.2020111 -11.9662075  42.2845459  15.0686836 -11.5614471
  41.8664742  13.6389275 -11.2930946  42.2117577  14.2343864 -11.8512669
  76.9366913   5.8881187   9.4489670  76.1610260   6.1161385   8.9365349
  76.6576309   5.1495323   9.9901237  76.8242188   5.8336754   9.4520302
  58.7197571  17.0075607  32.9502525  58.1941986  17.0498772  32.1513634
  58.3105774  17.6408501  33.5399590  58.6200790  17.0796013  32.9279442
  97.9543457  32.0026970 -20.0864716  98.2457962  32.9141426 -20.0630226
  97.0061417  32.0574226 -20.2054176  97.8843079  32.1057243 -20.0966511
  45.4482956 -34.9569397 -20.1670399  46.2367554 -35.4226456 -19.8883018
  45.6751556 -34.5926628 -21.0226555  45.5565681 -34.9677582 -20.2285633
  95.7228088  -3.2041512  34.8344307  96.3671265  -3.1215324  34.1314049
  95.7594299  -2.3646047  35.2927589  95.7954254  -3.1058121  34.8083382
  87.1059570 -34.4057198  11.3606873  86.9456100 -33.6513824  10.7936821
  87.8137054 -34.1236687  11.9401321  87.1643219 -34.2952042  11.3620186
  75.2887726  -7.8487625  12.8735046  75.5381088  -7.5630360  11.9946251
  74.3316650  -7.8372765  12.8665619  75.2133026  -7.8170624  12.7790337
  67.5653687  35.1286659  10.2488480  68.1331024  35.7634010  10.6858940
  67.2828674  34.5388680  10.9478302  67.5957870  35.1334572  10.3699951
  67.6268539  -8.0785065  -5.9779549  68.5043945  -7.8366947  -5.6818485
  67.3315506  -7.3264275  -6.4912033  67.6889420  -7.9725075  -6.0011158
  78.9848175 -10.0316219  26.7699051  78.5479889 -10.4908295  26.0525894
  79.1879730  -9.1672306  26.4124413  78.9598999  -9.9884186  26.6552887
  92.9479370  34.5080299  33.6178169  93.5079956  35.2587395  33.4203606
  92.1807404  34.6277657  33.0580711  92.9258423  34.6008644  33.5370674
  56.2267838  28.8785744   2.2209816  55.3492775  28.8138771   2.5978546
  56.8155060  28.6821632   2.9497299  56.1959839  28.8507271   2.3388863
  85.7545624 -22.4504910   9.9760056  85.1018372 -22.8623314   9.4098320
  85.3305893 -22.3995285  10.8326683  85.6397476 -22.4889603  10.0069847
  58.5323181  28.6772804  14.0496330  59.3932037  28.2888222  13.8940392
  58.4462662  29.3480873  13.3722496  58.6149445  28.7073936  13.9608040
  47.1884766 -21.1132755  26.6545830  47.1058006 -22.0052605  26.9918747
  46.7090988 -20.5739861  27.2835388  47.1285400 -21.1508923  26.7576256
  48.9789276  24.4193039  14.7615204  48.2612228  24.6341591  14.1657333
  49.7715378  24.6220398  14.2646255  48.9869156  24.4638367  14.6449928
  80.4287720  18.7267418 -24.1795959  81.3724365  18.5844803 -24.2537155
  80.0792084  17.8780251 -23.9080944  80.4921265  18.6210632 -24.1585484
  91.1038437   3.0179977 -20.9298954  90.9255066   2.1050034 -20.7043457
  92.0131531   3.0176201 -21.2288895  91.1817932   2.9205933 -20.9377251
  83.2220001  33.9198875   4.8713837  82.7940521  33.8648338   4.0169487
  82.8185883  34.6787148   5.2928810  83.1333466  33.9949379   4.8252182
  97.2852859  18.8381958   1.1747932  96.5882492  18.2847099   1.5269623
  97.2253265  18.7244110   0.2262764  97.2045593  18.7670364   1.1111984
  85.6085434  33.2344856   6.1842346  85.4789124  33.6980476   7.0116005
  84.8170471  33.4202843   5.6790199  85.5103149  33.3037300   6.2185898
  31.7502289 -11.4910355 -27.7298298  32.4661369 -11.1535378 -28.2681637
  31.8777752 -11.0783501 -26.8756237  31.8401794 -11.4110336 -27.6961384
  86.9796753 -26.7581711  20.7836609  87.5227890 -26.3811893  20.0914497
  87.5809326 -26.8848286  21.5176086  87.1017151 -26.7314796  20.7881050
  73.4264069   8.1087494  -7.1546421  73.7607574   8.7514381  -6.5290413
  73.8497543   8.3372993  -7.9821548  73.5072021   8.2016602  -7.1761837
  62.7089844 -25.2198334  11.0652313  62.4987946 -25.3649406  11.9877243
  63.4343948 -25.8185978  10.8878021  62.7639313 -25.2991562  11.1446838
  84.4504242 -12.2261295  -6.5693684  85.0092010 -12.7952366  -7.0986195
  83.7209473 -12.0021229  -7.1472321  84.4322205 -12.2629280  -6.6874237
  62.8266525 -15.3592510  -3.2677116  62.7649994 -15.0518246  -4.1720963
  63.7635498 -15.3423996  -3.0723476  62.9199867 -15.3246765  -3.3433247
  70.3073807   1.9272119  19.1389961  70.9374313   1.2806779  18.8207817
  69.6139908   1.9308778  18.4791336  70.3006287   1.8586503  19.0346947
 100.3410263  24.4220619  26.3164864 100.6976318  25.2987366  26.1732941
 100.4617844  23.9746284  25.4789696 100.3919296  24.4678307  26.2119102
  58.6916046 -26.7451820  -4.5718803  59.5631065 -27.1375561  -4.5191803
  58.7648621 -26.0915756  -5.2673359  58.7923584 -26.7173347  -4.6404247
  98.2871552   6.9163857 -28.8905411  98.5084305   6.0082245 -29.0966988
  98.8034515   7.4347420 -29.5077820  98.3658066   6.8748207 -28.9783535
  50.9124985  -7.0466709  30.5727882  50.0801392  -6.7333584  30.9266891
  51.4405136  -7.2482319  31.3453255  50.8800468  -7.0347519  30.6929169
  38.0356178  -0.0579795  -4.6819649  38.9615364   0.1274529  -4.8385429
  37.8040924  -0.7027397  -5.3504772  38.1096725  -0.1069641  -4.7699509
  88.2076950  11.9454346  31.3945732  88.5496521  12.1910820  32.2542000
  87.9241486  11.0373116  31.5001717  88.2139282  11.8747864  31.4975052
  31.9701347  36.6640968  10.7371826  32.9008217  36.6518135  10.5137978
  31.9036770  36.1128654  11.5168991  32.0622978  36.6040001  10.7965088
 101.4312134 -11.2712364  16.0226631 101.9652176 -11.4667740  16.7926216
 100.5363617 -11.2198658  16.3585739 101.3927307 -11.2866096  16.1405983
  74.8914948 -15.6469250  29.0327454  74.1142273 -16.1990452  28.9475975
  75.1949463 -15.5202503  28.1338043  74.8409576 -15.6922913  28.9277992
  72.4974213   4.0873337  22.9524765  72.2065582   3.2446289  22.6039352
  72.8563538   4.5489426  22.1946373  72.5046844   4.0466919  22.8344879
  59.7046013  -1.2503929 -16.8464432  59.2730560  -1.7712326 -17.5237350
  59.8946991  -0.4143371 -17.2720070  59.6788483  -1.2167740 -16.9640579
  66.5760193   4.3054466  17.3435860  66.7800598   5.0508652  16.7788315
  66.0333176   4.6743813  18.0404243  66.5399094   4.4242783  17.3576698
  80.7969894  10.4564056  32.2650604  80.2549896   9.7559166  32.6280746
  81.6200867  10.3982544  32.7502060  80.8269653  10.3754997  32.3555145
  50.9673500 -29.5417290 -23.1876373  50.6334076 -30.1761017 -23.8218899
  51.6841660 -29.1012592 -23.6441364  51.0081787 -29.5624065 -23.3039551
  98.5477219 -22.5112209 -10.9124470  97.6869278 -22.1959763 -10.6369858
  98.5091705 -23.4585705 -10.7810249  98.4518127 -22.5786247 -10.8690662
  91.8191376 -22.6129494 -13.9220257  91.5035400 -23.4010067 -14.3642979
  91.7273102 -21.9189148 -14.5748081  91.7756805 -22.6229858 -14.0388088
  54.7838478 -35.7027817  20.4426003  54.9301758 -35.0268898  19.7807961
  55.2991028 -35.4154549  21.1963921  54.8544006 -35.6000671  20.4524078
  89.6830444 -12.2491741  13.8949165  90.5249863 -12.5859776  14.2013702
  89.9073944 -11.6712971  13.1655502  89.7967529 -12.2234612  13.8498192
  57.6003418   0.4988289   6.2489471  58.2710724   0.2699204   5.6055603
  58.0089111   1.1736299   6.7911263  57.7154388   0.5463830   6.2381592
  47.7750702  12.4762497  12.0527573  47.3790817  11.7565994  12.5442162
  47.9044266  13.1672630  12.7023773  47.7466354  12.4731979  12.1744423
  67.3809433 -30.4028053  15.2729721  67.9906387 -29.7203445  15.5536156
  66.9407425 -30.0311375  14.5085754  67.3990173 -30.2903919  15.2213898
  76.1106873 -23.8998604  19.2492371  76.8947449 -23.4225388  18.9778519
  75.8294678 -23.4615955  20.0523987  76.1643066 -23.8022156  19.3059464
  40.5669785  12.6570435  27.3226852  41.1681252  12.3099022  27.9817314
  39.9962997  11.9194908  27.1068840  40.5702286  12.5413704  27.3699455
  40.9426575 -12.9497910 -28.8568592  41.8778305 -12.7593441 -28.7832890
  40.8941803 -13.9053974 -28.8831406  41.0372162 -13.0313854 -28.8518085
  49.1972504  27.1847878  17.9108963  48.8614349  26.4462891  18.4189186
  48.4395065  27.5016289  17.4193039  49.0806274  27.1398201  17.9126434
  98.8213959  20.9567490 -28.6563072  99.4478378  20.2411232 -28.5482235
  98.6716919  21.2802429 -27.7679520  98.8722382  20.9149284 -28.5500526
  41.2651291  31.0968132 -11.4405861  40.6856461  30.6998711 -12.0908680
  41.3542023  32.0070457 -11.7230206  41.2128296  31.1515541 -11.5400505
  60.7059784 -29.6625328  17.9903412  60.7861404 -30.5235996  17.5800171
  61.0924149 -29.7742081  18.8589134  60.7557297 -29.7662716  18.0392075
  44.1846962 -27.4758530   6.1808624  45.0000763 -27.1490059   6.5610771
  44.0290146 -28.3081665   6.6272354  44.2550430 -27.5297508   6.2690125
  41.5119324 -14.9060669  32.0263786  41.1293259 -15.3797321  32.7649384
  41.6154366 -15.5694332  31.3441391  41.4821701 -15.0273228  32.0323868
  69.4752808  17.1417656 -12.7525654  68.5923615  17.4210091 -12.5102730
  69.3382645  16.4212799 -13.3676834  69.3665161  17.0947037 -12.7923260
  52.8474998 -36.7393074  30.2624359  52.5016632 -36.1396332  30.9235153
  53.6876297 -36.3572540  30.0085793  52.9002113 -36.6346169  30.3058624
  67.4665222 -27.0343685  32.7811584  66.5930023 -26.8154678  32.4566994
  68.0187531 -26.3084641  32.4907608  67.4322586 -26.9336109  32.7155914
  39.0024376 -14.5921535  25.6564560  39.8058357 -14.4111366  25.1685791
  38.5890274 -13.7354832  25.7634430  39.0440216 -14.4814930  25.6158409
  57.4205933   8.8085938 -24.6823177  56.5021286   8.8669281 -24.4191513
  57.4295349   9.1130714 -25.5897579  57.3236008   8.8472824 -24.7510204
  91.5721436  31.1153221 -11.5764790  91.6941681  30.3468437 -12.1339455
  90.7167892  31.4619789 -11.8303204  91.4939423  31.0703392 -11.6630001
 101.3640060   5.5465240  -7.3384743 100.5100327   5.7555046  -7.7169933
 101.9792938   5.6485901  -8.0645790 101.3385468   5.5797005  -7.4562645
  58.0833168  23.0962219 -22.9560318  58.8465576  22.5415039 -23.1172333
  57.4036255  22.4892044 -22.6631622  58.0922279  22.9723320 -22.9419880
  65.8919144  -6.2110329 -20.9711609  65.2103424  -6.8799858 -21.0358200
  66.6395721  -6.5850067 -21.4374123  65.8989639  -6.3222446 -21.0277767
  56.7358322   8.4343033 -20.4553566  56.2251205   9.0903282 -20.9297295
  56.5310059   7.6084023 -20.8937263  56.6595306   8.4161873 -20.5526905
  34.6471901  15.4023018  22.0428658  34.7625237  16.2340202  21.5833397
  33.8249168  15.5053520  22.5219078  34.5718002  15.5019875  22.0449486
  45.4835205  23.1250114  10.7316780  45.5408287  23.5227432   9.8629189
  44.7319603  23.5529289  11.1419106  45.4094849  23.2130508  10.6827774
  84.9749451 -28.2269707  23.3627548  84.9443817 -28.3446255  22.4133034
  84.7735596 -27.3007259  23.4959221  84.9502106 -28.1407433  23.2756996
  55.2189407 -26.0148201 -12.7277088  56.0801086 -26.0262527 -12.3099899
  55.3364029 -25.4668655 -13.5037117  55.3233032 -25.9576035 -12.7659187
  66.8647079  30.4133720  22.6292229  66.0985260  30.6594810  23.1475182
  67.3511429  29.8109779  23.1920052  66.8348770  30.3753853  22.7445068
  40.6883774 -29.2742157  21.5994301  40.1210098 -28.6782799  21.1103706
  41.4691467 -28.7558174  21.7941055  40.7111359 -29.1553802  21.5680428
  84.4787445   5.0971069 -12.9336185  84.3769379   5.0052719 -11.9862823
  83.9150085   4.4169388 -13.3021240  84.4077606   5.0147743 -12.8718910
  56.1333542 -20.5025177  -4.2428970  56.2734528 -21.0820656  -4.9917202
  55.4996338 -19.8566589  -4.5551510  56.0807152 -20.4954357  -4.3560486
  34.8435669  29.7857780  22.2504005  35.1653748  30.6866417  22.2167397
  34.7977142  29.5134392  21.3339005  34.8729973  29.8528099  22.1490746
  94.9018936  10.2243690  30.2392426  94.6045380  10.1925621  29.3299561
  95.7521133  10.6621513  30.1980171  94.9608612  10.2676659  30.1378784
  97.5782318  10.7891159 -23.0701332  98.2579575  10.3470840 -22.5614033
  97.5010986  11.6536407 -22.6665440  97.6424942  10.8341713 -22.9728451
  81.0424271  24.6438484   8.7120934  80.4483948  25.2681198   8.2953758
  81.1560059  23.9506416   8.0618668  80.9911957  24.6365013   8.5983086
  68.3552933  -8.8472214   3.9854736  68.3859711  -9.7931824   3.8424072
  67.4527130  -8.6031418   3.7805176  68.2623138  -8.9220810   3.9483566
  52.4343719 -12.7906246 -13.7337112  52.6122665 -12.0537510 -13.1492348
  52.6274147 -13.5661736 -13.2069416  52.4739304 -12.7947540 -13.6152020
  87.9209442 -35.4666214 -12.6747341  88.8486176 -35.3105316 -12.8516178
  87.8253479 -35.3038330 -11.7363338  88.0096741 -35.4326172 -12.5935249
  40.1487122  27.9659386  16.8907318  39.4876671  27.7135048  17.5353546
  39.6954155  27.9126320  16.0493584  40.0298843  27.9333305  16.8697510
  48.7017059  14.6805000  24.4925003  48.9610291  15.2799072  25.1922798
  49.5281067  14.3373222  24.1526031  48.8174896  14.7078209  24.5308762
  36.5453568 -12.8409557  19.9858322  35.8846970 -12.1595631  20.1101685
  36.3300781 -13.2316132  19.1389046  36.4519463 -12.8099499  19.9087791
 100.0626755 -23.2008781  25.9720726  99.9025497 -22.9850464  26.8907738
  99.5687408 -22.5435257  25.4820061  99.9929276 -23.1077538  26.0177765
  98.6913910  -5.1746597  -8.3806458  97.7581558  -5.3742905  -8.3067265
  99.0033035  -5.7446709  -9.0835209  98.6251297  -5.2567463  -8.4477100
  36.1524620 -12.7898064 -20.7946815  35.6215439 -13.2231865 -21.4629173
  36.9220581 -12.4737511 -21.2680264  36.1779137 -12.8023186 -20.9164314
  32.2566872 -32.7115936  30.5476723  32.7911758 -33.2966232  30.0107460
  31.4687881 -32.5603828  30.0255814  32.2296638 -32.7578583  30.4347420
  69.6724091 -23.8289509  10.0340691  69.5662079 -24.4552879  10.7500648
  69.4504318 -22.9823151  10.4215584  69.6374130 -23.8054619  10.1517410
  85.2429504  25.7828140 -11.8594208  85.2583160  26.5577011 -12.4211540
  84.3654938  25.4189186 -11.9772644  85.1510162  25.8266449 -11.9318829
  94.9159393  36.8095970 -22.6110382  94.1003113  36.3457222 -22.8002605
  95.5220795  36.1237755 -22.3308907  94.8936005  36.6869926 -22.6013393
  33.6221581  23.8911934  -1.1698322  34.5159073  23.6232300  -0.9562149
  33.4697380  23.5392647  -2.0468445  33.7012138  23.8250885  -1.2405853
  53.7263260 -12.9249420   9.9073830  54.3975029 -13.5684338  10.1346893
  54.1013412 -12.4363117   9.1746979  53.8378944 -12.9414635   9.8534927
  69.5161133  15.2330284  22.0071564  69.9251785  15.2584991  22.8721695
  70.1967545  14.8860741  21.4304619  69.6323242  15.1987381  22.0379028
  68.6282501  22.7210350  -3.8504410  68.2935028  23.1476097  -3.0616417
  68.1987610  21.8656654  -3.8607693  68.5467529  22.6753120  -3.7674236
  48.7352982  15.4143600  -1.1768780  49.0100327  15.8162498  -2.0010300
  48.3602295  14.5722046  -1.4343853  48.7245979  15.3674164  -1.2922211
  38.0839996 -11.1737080 -11.5390129  37.7058296 -11.4761429 -12.3646965
  37.6667061 -11.7176323 -10.8709984  37.9991760 -11.2639675 -11.5558262
  64.9223785 -26.1708584  31.8931046  64.1877518 -25.9212952  32.4537125
  64.8217316 -25.6284866  31.1108322  64.8333054 -26.0864067  31.8694687
  39.5011177  29.8331108  28.5047073  40.2511520  30.3603401  28.2295647
  39.8522530  29.2499275  29.1776466  39.6185455  29.8271446  28.5471306
  31.9745922  -7.0306206  30.6840820  31.2648029  -6.6935329  30.1374474
  32.5666389  -7.4625893  30.0683517  31.9620380  -7.0407372  30.5601234
  98.5959320 -31.5801945  -9.1280441  99.1021042 -31.3801651  -8.3406296
  97.6860962 -31.5933876  -8.8309708  98.5528793 -31.5602741  -9.0123882
  45.8212280   2.0907364 -21.2539520  45.1455994   1.4722176 -20.9761314
  45.7675781   2.8051414 -20.6191368  45.7434540   2.1009636 -21.1566334
  72.1233063  36.3255424 -29.8320770  72.4455032  36.8133812 -30.5899849
  71.5942383  36.9587593 -29.3469296  72.1012497  36.4451027 -29.8611603
  58.6690979 -10.0244331  15.7384262  59.4597778 -10.3750477  16.1484642
  58.8127060  -9.0784569  15.7112732  58.7687340  -9.9609451  15.7792549
  37.0658112 -21.5880013 -22.7989941  36.1927071 -21.6954231 -22.4216461
  37.2931595 -22.4576168 -23.1280937  36.9969444 -21.6921844 -22.7938499
  33.4216270   7.3257332   1.3816109  33.7982063   6.8013573   0.6748924
  32.5309715   7.5182838   1.0885429  33.3668060   7.2903442   1.2749901
  63.4174118 -19.1982956  -3.6032066  62.7685242 -18.8220158  -3.0085735
  62.9004478 -19.6868458  -4.2437439  63.2930870 -19.2102585  -3.6080990
  67.4950638 -17.4694881 -23.4111366  67.7259903 -17.2399635 -22.5110092
  67.3213272 -18.4103069 -23.3813725  67.5011597 -17.5453434 -23.3119736
  46.9848061   2.2404327  30.2604980  46.9769897   2.5704613  29.3620186
  47.7952766   1.7349969  30.3229523  47.0704002   2.2217331  30.1713333
  55.7899323  23.1735802  16.4114075  55.6466751  23.2620621  17.3536835
  55.1900597  22.4779358  16.1422234  55.7106857  23.1088295  16.4831848
  67.3876953  -9.6490517  26.9352913  67.4257660  -8.9283619  27.5640907
  68.3019485  -9.8994656  26.8023415  67.4892502  -9.5989094  26.9881706
  86.9590454  21.7731743  16.5907097  86.3554001  21.1761398  16.1486855
  87.3854065  22.2522011  15.8800964  86.9401398  21.7605896  16.4677963
  43.2731323 -18.8673515 -18.0815430  44.1887283 -18.9592838 -17.8179874
  43.0000000 -19.7552605 -18.3122864  43.3416519 -18.9718475 -18.0780430
  72.4546661 -30.8219681  15.5309753  72.7912140 -30.3012276  16.2602196
  72.0397263 -31.5773201  15.9474792  72.4463043 -30.8469868  15.6531525
  92.8131409  29.6285515 -14.6846027  93.1996002  30.4346199 -14.3423481
  92.7174072  29.7886696 -15.6234560  92.8441467  29.7315865 -14.7482243
  67.9481812 -19.3213463 -26.3295231  68.4188995 -19.9825630 -25.8221245
  68.1136627 -18.5007000 -25.8654327  68.0160294 -19.3043442 -26.2259178
  47.2901497  33.1648064 -15.0403957  46.9338150  33.9875984 -14.7053108
  46.5641861  32.7677269 -15.5215759  47.1747322  33.2102089 -15.0559731
  81.3724289  33.1122627 -30.3699055  80.6469650  33.0563622 -30.9918404
  80.9527893  33.2868614 -29.5274849  81.2503128  33.1249199 -30.3463936
  60.7690582 -36.1764488   2.3465118  59.8555527 -36.4153328   2.1894646
  61.1188583 -36.8980103   2.8692169  60.7089462 -36.2788696   2.3855057
  64.6470795 -25.8744698   0.5549831  64.8595352 -24.9902916   0.8538322
  64.0498276 -25.7414627  -0.1811085  64.6060410 -25.7659988   0.5083561
  63.3503189  37.7887611  -9.8960495  63.6486130  38.6202354 -10.2647057
  63.1303940  37.2537880 -10.6587162  63.3586731  37.8203850 -10.0166893
  85.6290436 -18.2109509  22.5401421  86.3984375 -17.8496552  22.9802933
  84.8890076 -17.7480164  22.9329071  85.6321869 -18.1230583  22.6289635
  36.0766296  17.3725090 -10.7198353  36.0344391  17.3549767 -11.6759434
  36.4314423  18.2367783 -10.5115490  36.1099701  17.4628029 -10.7995796
  78.6876068  -9.3700256  22.6094437  79.5580750  -9.0287380  22.8144684
  78.8467102 -10.0618477  21.9673462  78.7973938  -9.4074135  22.5628357
  42.8642654   6.6691322 -26.0369644  43.0677261   5.8400078 -26.4698582
  43.3528519   6.6361275 -25.2145081  42.9380646   6.5771942 -25.9954205
  62.2102089  33.2241859 -18.8799877  62.0358047  33.5222969 -17.9872627
  61.3427734  33.1126442 -19.2690201  62.0991020  33.2440834 -18.8262787
  49.8960075  -3.1481247  30.3996925  49.0389633  -3.0892715  30.8218689
  49.7555580  -2.7928696  29.5220222  49.7896347  -3.1039696  30.3511200
  84.7895813  -4.6370354 -20.7240715  85.6600800  -4.4967651 -21.0966225
  84.1915283  -4.5208740 -21.4623642  84.8186340  -4.6096840 -20.8425350
  72.3860474 -32.2775116   5.4511032  71.4969177 -31.9232883   5.4367409
  72.5490265 -32.4782982   6.3727150  72.3086090 -32.2611504   5.5478592
  78.1629028 -36.0638123 -10.0118446  78.0897064 -36.5876846  -9.2140884
  77.4788971 -36.4065781 -10.5870686  78.0821533 -36.1562347  -9.9881134
  81.1453400 -30.7415752  16.7007866  81.7713165 -31.4647236  16.7388878
  81.0557556 -30.5512867  15.7669868  81.2025452 -30.7984009  16.6052742
  65.4171906  17.8200378  16.7248802  65.7523422  16.9906235  16.3843307
  65.8135071  17.9003754  17.5924683  65.4951935  17.7401581  16.7810783
  86.9939423  27.6192589 -30.3551025  87.0111694  26.8462334 -29.7908592
  87.8788910  27.6720467 -30.7161026  87.0901642  27.5424538 -30.3334274
  50.0817184 -17.1180935 -12.3260365  50.3690491 -17.9738483 -12.0076714
  49.5660019 -17.3143425 -13.1081905  50.0573578 -17.2302837 -12.3754940
  40.0168610  -0.0139731  23.4360237  40.8732758   0.2418138  23.0934525
  39.9658852  -0.9560546  23.2743874  40.1027565  -0.0871619  23.3822517
  36.4030876  33.5827141  -7.6154461  35.5595856  33.5493050  -7.1641960
  36.8135796  34.3865242  -7.2966652  36.3569107  33.6648750  -7.5333271
  73.4156647  17.8734512  16.8403473  73.2993011  17.8372269  17.7897568
  74.0628662  18.5654945  16.7045860  73.4722672  17.9433899  16.9271126
  95.9710007 -20.6153126  33.8295784  96.6430893 -21.2936382  33.7631874
  96.1913910 -19.9912968  33.1380119  96.0661850 -20.6211052  33.7487450
  54.0096741  35.6467628  -7.3404541  53.9673157  36.5122566  -6.9337940
  53.4101486  35.1093178  -6.8228111  53.9412231  35.6817513  -7.2418842
 100.2345200  23.7306824  29.0185204 100.4553757  23.6260719  28.0930443
  99.8285980  24.5959206  29.0715790 100.2147827  23.8117943  28.9254837
  40.3899574  35.0958900  16.3190727  40.2229042  34.1552925  16.3791313
  39.5738297  35.4628716  15.9792290  40.2851105  35.0347176  16.2892418
  87.3511658   3.6445007   6.9218636  87.9373932   3.2054863   7.5381737
  87.7606049   4.4956856   6.7667160  87.4573364   3.6884499   6.9710426
  84.2974854 -32.3777466   2.9777603  85.0112610 -32.2217293   2.3593597
  84.7256470 -32.4162445   3.8329849  84.4192657 -32.3652115   3.0030098
  60.7420578  35.8142662  14.5370560  60.3266144  35.2072029  13.9246025
  61.6648254  35.5598717  14.5376091  60.7961655  35.7224083  14.4718018
  66.0239868 -25.4936714  17.4631691  65.9033737 -26.1464500  16.7735596
  66.2246246 -24.6838417  16.9939461  66.0325165 -25.4769192  17.3395920
  98.0198822  -9.8452129 -13.3148689  97.2763519  -9.4838352 -13.7973480
  97.6441727 -10.5521507 -12.7901649  97.9005280  -9.8820667 -13.3103733
  68.6599350  28.9047432  -2.5364513  68.7728729  29.6641121  -3.1081333
  67.7168579  28.8622246  -2.3782234  68.5714111  28.9811897  -2.5805321
  81.4065247 -11.8866405  18.9538727  80.6226654 -11.9029922  19.5029984
  82.1093140 -12.1860046  19.5306740  81.3978806 -11.9203053  19.0739441
 102.5253296 -34.9474030  -9.9702549 103.3061066 -35.2056541 -10.4600792
 102.5858231 -33.9941292  -9.9083824 102.6150436 -34.8732910 -10.0158901
  76.6636200  25.0528145 -27.8833275  76.5760956  25.7228127 -27.2053318
  75.9070892  25.1890106 -28.4537220  76.5736084  25.1387863 -27.8718567
  74.5911560  24.3649788  21.6632767  74.5485382  25.2978401  21.8734894
  75.5257568  24.1847038  21.5621262  74.6862717  24.4452324  21.6749115
  50.4850235  10.1165237 -27.9414558  50.0016479  10.9210129 -27.7533875
  49.8742790   9.4131279 -27.7213459  50.3683472  10.1273079 -27.8979340
  38.9364357 -14.1811504 -23.8873234  39.4212875 -14.6141834 -23.1847401
  38.7076759 -13.3241405 -23.5275497  38.9637451 -14.1359348 -23.7740288
  73.3101807 -17.9999504   6.8212662  74.0312500 -18.5973911   6.6228867
  73.3734589 -17.3178387   6.1527214  73.3938217 -17.9909210   6.7288208
  50.1814880 -31.7042713  13.2075462  49.4196663 -31.3106079  13.6328659
  50.2406311 -31.2589703  12.3623009  50.1065521 -31.6148033  13.1627655
  31.1049862   7.7296333  24.3695068  31.9603462   7.3048325  24.4337959
  30.8882351   7.9692459  25.2705307  31.1730881   7.7098808  24.4724464
  90.0924988 -12.6297855 -22.0641518  89.8463287 -13.2155800 -22.7800446
  89.4860077 -12.8482685 -21.3565826  90.0015717 -12.7155609 -22.0650482
  89.4915161  11.1069870  -7.9656448  89.0858917  11.2088013  -7.1046391
  88.8173447  10.6870232  -8.4998474  89.3763580  11.0730629  -7.9307957
  93.5147095  12.4713898 -28.0643425  93.2212524  11.9808922 -28.8321457
  94.4430389  12.6384239 -28.2272854  93.5824127  12.4368973 -28.1635933
  40.3242607  -5.5033855 -27.5459404  39.9071655  -6.0999298 -28.1675434
  41.2620239  -5.6052551 -27.7085991  40.3797836  -5.5778618 -27.6295815
  91.2035522  30.9962044  -0.1234188  91.7333069  30.5736580   0.5526295
  90.4062500  31.2672310   0.3316326  91.1750183  30.9800453  -0.0028000
  92.8194733 -22.6772575  30.9240608  92.5118179 -23.4406509  30.4353828
  92.8333893 -21.9698582  30.2793655  92.7881470 -22.6832275  30.8031921
  57.3394394  14.1952057  20.1095276  57.0908318  14.8085175  20.8011055
  56.9366455  13.3663330  20.3682938  57.2699738  14.1722145  20.2108688
  46.1408958 -19.5310841  -6.7810783  45.2747498 -19.1780071  -6.5777321
  46.0249481 -19.9836998  -7.6164989  46.0361633 -19.5416985  -6.8484859
  51.7404785  10.6356049 -20.7608490  50.9164543  10.5118294 -20.2898006
  51.4772110  10.7839508 -21.6690979  51.6245270  10.6382256 -20.8074760
  72.7488861  23.9482498   0.8869209  73.6420593  24.2867699   0.9491539
  72.4559097  24.2047691   0.0125122  72.8128967  24.0117035   0.8003082
  65.2607422  16.9909096  25.2182999  65.6066666  16.4497681  24.5085526
  65.7622375  16.7245102  25.9888573  65.3511124  16.9047852  25.2247810
  83.1893311 -24.8719521  31.2105103  83.2816620 -23.9718552  31.5228195
  83.7729340 -24.9238834  30.4535828  83.2614136 -24.7814960  31.1630936
  70.2280807  30.5965691 -30.5197544  70.6324539  31.0602379 -29.7864494
  70.0683517  29.7137337 -30.1860962  70.2541733  30.5518684 -30.4059696
  70.1115036 -26.7294788  28.7796936  69.1699448 -26.5967102  28.8895836
  70.4455719 -26.8253250  29.6715622  70.0467224 -26.7255363  28.8865204
  48.6903305  -6.4015522   9.0942345  49.2130966  -5.6001759   9.0665016
  48.4821892  -6.5197754  10.0210190  48.7238884  -6.3286858   9.1901093
  87.9909058 -12.1424103  28.9120941  87.9964447 -12.3544598  29.8454933
  88.5699997 -12.7930813  28.5152245  88.0532455 -12.2344227  28.9693069
  48.9537659  -0.9603270  35.7760277  48.2989807  -1.0849112  35.0890312
  48.8847046  -1.7462386  36.3180656  48.8765717  -1.0574263  35.7605782
  51.0408096 -26.7153950  27.0902863  50.2134552 -26.2981091  27.3302536
  51.6974449 -26.0282822  27.2039833  51.0226059 -26.5976257  27.1279984
  98.8863449  33.2046776  -7.6090908  98.6970444  33.9270821  -7.0103092
  99.3659210  32.5708580  -7.0756950  98.9172974  33.2141304  -7.4883556
  78.3602982   4.4394188 -13.4326897  78.0213470   5.1867371 -13.9255009
  78.9283752   4.8287010 -12.7678738  78.3847275   4.5606194 -13.4143410
  74.3246231  -3.1516838 -30.0410423  73.9652176  -3.5418701 -30.8378029
  73.5712585  -3.0619850 -29.4574051  74.2059555  -3.1837311 -30.0637779
  75.6756439  24.2767410 -14.2962456  76.2211151  24.8715057 -14.8109818
  74.9279938  24.0865707 -14.8628864  75.6540909  24.3198891 -14.4115658
  41.6346512  23.4383011   2.9164925  41.8132591  23.8956146   3.7381973
  41.3019104  22.5822868   3.1862144  41.6182175  23.3957825   3.0328827
  81.9166260 -10.0642033  -3.6059208  82.8583221  -9.9405880  -3.7249546
  81.5447998  -9.1886101  -3.7122440  81.9774017  -9.9576530  -3.6299572
  82.8935547  19.9875412 -22.6714993  82.5584259  20.8430290 -22.9399452
  82.1543579  19.5681839 -22.2310867  82.7789917  20.0340462 -22.6531658
  34.8565216  -6.6182938  22.3274307  34.2976608  -6.3381348  21.6025696
  34.3690529  -7.3283138  22.7451210  34.7449379  -6.6641312  22.2946739
  96.1000824 -24.8936348  -9.6859131  95.8721008 -23.9653587  -9.6354485
  95.5279388 -25.3159561  -9.0451775  96.0147552 -24.8396835  -9.6121979
  51.9093857   1.5125581  19.4102211  52.5670738   1.9914285  18.9058838
  52.0562897   0.5940858  19.1842766  51.9951897   1.4656755  19.3323441
  44.2663498 -11.8885441  14.0952263  43.9100533 -11.0371571  14.3490448
  43.5410385 -12.3294506  13.6527786  44.1510010 -11.8447704  14.0751114
  57.9448013 -10.4042263 -19.9117508  57.0596085 -10.1068993 -19.7013741
  57.8149414 -11.2215729 -20.3927078  57.8365555 -10.4596901 -19.9406109
 101.6141891 -27.8301315  31.9830093 101.4715958 -27.0865231  31.3974075
 100.9253082 -27.7508774  32.6428680 101.5255203 -27.7423801  31.9909363
  77.6953125  -9.2185841   9.2432976  78.2035675  -8.5878391   9.7532845
  77.7504730  -8.8984776   8.3428917  77.7554016  -9.1171741   9.2016678
  56.6538239  11.3296165  23.4353981  55.7028885  11.3698044  23.3337402
  56.8805695  10.4267120  23.2127533  56.5765991  11.2376213  23.4008179
  93.1004028  23.3693123  17.5881577  93.4103394  22.7279663  18.2275734
  92.2989426  22.9851418  17.2327614  93.0479813  23.2599525  17.6184387
  51.3224525  10.2064552 -23.6318340  51.7537231   9.6501656 -24.2805099
  51.5361633  11.0994797 -23.9021339  51.3912354  10.2423630 -23.7298355
  96.8451309   4.7487869  23.9932823  96.5262985   4.8850632  24.8854713
  97.5550232   4.1135788  24.0870247  96.8868332   4.6955795  24.0984154
  71.3370743 -21.6675301 -23.1409016  72.0223923 -21.1243439 -22.7516403
  70.6500931 -21.6999702 -22.4751511  71.3368988 -21.6130638 -23.0284004
  33.0776176 -32.5270195  -1.6050377  32.2442322 -32.9972420  -1.6294346
  33.2619858 -32.4145966  -0.6725140  33.0084076 -32.5651703  -1.5081940
  75.2815857  -6.5964928 -23.6687069  75.3881378  -7.3552742 -24.2423935
  74.4316025  -6.7306862 -23.2494621  75.2023010  -6.6917171 -23.6851730
  50.5818787  12.8494797  25.8950386  49.8074493  13.2211380  26.3173714
  51.0029907  12.3310013  26.5806580  50.5442047  12.8338280  26.0131912
  43.9252281 -29.7587624  16.5342941  44.7376785 -29.2769203  16.6891518
  44.0741425 -30.2204533  15.7091293  44.0277481 -29.7566109  16.4628105
  80.6819458   6.3939400   3.5540504  80.3116608   7.2757568   3.5929527
  80.9786377   6.2191315   4.4471588  80.6741028   6.4693375   3.6534386
  87.0411224  33.1440468 -16.6731949  86.1904907  32.7172813 -16.7757530
  87.6149445  32.4563713 -16.3354492  87.0116043  33.0252037 -16.6481171
  39.7930489 -29.3040924 -28.0262833  40.2832489 -29.6346512 -27.2735195
  39.3759422 -30.0803165 -28.4000912  39.8008461 -29.4221191 -27.9858723
 103.1227722 -22.3929005  -1.6942348 103.2940521 -23.2544556  -1.3139591
 102.1808853 -22.3892975  -1.8647289 103.0405960 -22.4843884  -1.6718674
  53.1875153   6.9403076  -9.6034203  52.9531784   7.5354233  -8.8912735
  52.8500977   6.0889473  -9.3249283  53.1265450   6.9129791  -9.4977722
  59.2756424   8.0163422 -15.0768871  60.1539459   7.7142982 -15.3083668
  59.3190536   8.9685555 -15.1642494  59.3739319   8.0856743 -15.1108952
  56.3154984  -7.7141037   6.0757179  56.6936722  -8.4045792   5.5312462
  56.4804230  -6.9071484   5.5880089  56.3734131  -7.7016830   5.9656487
  88.1237030  -1.8085175 -12.8820553  88.0271301  -2.6783142 -13.2698269
  88.0437775  -1.2063026 -13.6217709  88.1048737  -1.8370514 -13.0022907
  70.7541275 -28.2401047 -16.8352089  70.0066833 -28.8331032 -16.7583542
  70.5366898 -27.5051079 -16.2618637  70.6512299 -28.2249603 -16.7658730
  72.7102051   8.4281960  29.7666893  73.1220093   9.2808571  29.9067154
  73.3560181   7.9296303  29.2660980  72.8229980   8.4659576  29.7282410
  51.8896294 -30.9487324  -2.4684925  51.2290649 -31.5872498  -2.7371502
  52.7254448 -31.3701286  -2.6686611  51.9083176 -31.0617599  -2.5184898
  80.8522797   1.1867830  13.2023888  80.5409851   0.6358529  13.9205818
  81.6987762   0.8104897  12.9614182  80.9093475   1.0879022  13.2532806
  70.2407990  36.0180244   3.8365211  70.6550903  36.7863426   4.2293282
  70.0734787  36.2736473   2.9293861  70.2671356  36.1272316   3.7816696
  57.2666626  24.9549408   5.8110352  58.1458282  25.1198006   6.1518021
  56.6802177  25.2980957   6.4852486  57.2978783  25.0091133   5.9192810
  36.4991798  34.3755989   6.7786713  37.2339096  34.2530403   7.3798256
  36.4275932  35.3248253   6.6783104  36.5699043  34.4637566   6.8320770
  59.9030533 -22.8096962   4.6841316  60.7994308 -23.0409813   4.4407196
  59.4043808 -23.6167049   4.5564384  59.9454613 -22.9204311   4.6445580
  54.8309326  26.9660530  35.4441261  54.0077744  27.1811104  35.8827553
  54.5653763  26.4975090  34.6528130  54.7148285  26.9390144  35.4065208
  66.7115097   0.0545655  18.5294113  67.4672699  -0.4400863  18.8462372
  67.0523605   0.9338914  18.3655891  66.8284531   0.0955888  18.5457268
  80.1870422 -21.8348026 -30.2275429  80.2046661 -22.7742882 -30.4099751
  80.2879028 -21.7733250 -29.2776566  80.1996765 -21.9284344 -30.1457081
  43.0093384  -0.7567443 -12.1680794  43.6936264  -1.1430702 -12.7146473
  42.2262230  -1.2703323 -12.3660583  42.9987946  -0.8527183 -12.2474861
  36.1616898  22.5656967  35.7993507  36.1322136  22.9924393  34.9430504
  35.3630829  22.0390205  35.8321037  36.0733833  22.5550385  35.7115288
  56.8690758 -16.9691315  13.9938889  57.3519135 -16.5885715  13.2602158
  57.4980621 -16.9787045  14.7153549  56.9876404 -16.9295654  13.9925880
  77.2701569 -23.9876556 -17.6330872  77.8006744 -24.1683159 -16.8571053
  76.6242828 -24.6938782 -17.6513786  77.2578506 -24.0822296 -17.5522881
  78.2666321  21.4439125  19.7663956  77.5091705  21.5869751  19.1989365
  77.9430542  20.8646622  20.4563065  78.1513519  21.3973999  19.7794533
  86.0265045  -8.0708275 -12.8979816  86.8070679  -8.6118107 -12.7784653
  86.0445175  -7.4585476 -12.1624432  86.1116638  -8.0632210 -12.8067970
  96.1001282 -18.9262238  27.7142334  96.8860016 -19.0103092  28.2542076
  95.4005280 -18.7322521  28.3380508  96.1093292 -18.9145088  27.8383408
  60.6686287 -32.6121979  -5.6292076  61.3657303 -32.3374252  -6.2248383
  61.0090294 -33.4028702  -5.2106571  60.7792702 -32.6672173  -5.6480865
  51.8619385  34.4509621  27.2613907  52.1489792  34.5961647  28.1629181
  51.5093384  35.2962532  26.9832077  51.8549500  34.5565834  27.3278618
  53.8121109  -7.4790897 -31.0806503  53.1779861  -7.2722988 -30.3940964
  53.9698105  -8.4184494 -30.9859905  53.7613068  -7.5572052 -30.9973412
  38.2840919 -34.0378838 -16.9128342  38.3616562 -33.2816429 -17.4944763
  37.3462334 -34.2280998 -16.8910484  38.1923485 -33.9775276 -16.9725361
  66.1415100  23.9333992  19.2816658  66.7486877  24.0304108  18.5480614
  66.0471344  24.8187180  19.6331367  66.1962051  24.0381622  19.2409172
  99.4053802  31.3570213  33.2722282  99.1617432  31.8035088  32.4613457
 100.3505249  31.4902229  33.3443184  99.4801941  31.4188423  33.1934395
  86.4349670 -29.8153114   5.0447769  85.6673279 -30.3324127   5.2888031
  86.0752411 -29.0476990   4.6002464  86.3147430 -29.7885933   5.0233917
 101.5196838  25.9924965  21.7421684 101.0038757  26.4830132  22.3821449
 102.0348511  26.6593056  21.2880707 101.5196152  26.1159134  21.7619896
  54.1099625   6.4696388  -0.4841976  53.1818848   6.4695396  -0.2499027
  54.1195984   6.2914581  -1.4246159  54.0120239   6.4506264  -0.5594940
  50.1073418 -14.3864746  26.2094116  49.4900208 -13.7633839  26.5926895
  49.7238846 -15.2448902  26.3891830  50.0006180 -14.4115734  26.2694550
  33.6901360  15.8805809   1.1593208  33.5182800  15.1236305   0.5992050
  34.6446838  15.9460297   1.1873055  33.7736015  15.8068390   1.1025734
  75.4758301  -1.2459029  28.8216362  75.1774292  -1.3005446  29.7294922
  75.8003845  -0.3501090  28.7297020  75.4786224  -1.1562003  28.9086494
  53.0679054   9.4726486 -27.7677002  52.1560364   9.7626038 -27.7934418
  53.5216904  10.0550003 -28.3769455  53.0190544   9.5656776 -27.8354130
  58.6449013  27.5159645  -0.7870941  59.5235748  27.1383171  -0.7478313
  58.1891861  27.1410942  -0.0334167  58.6900063  27.4357185  -0.7025356
  84.7792664  -7.6494789   9.7032356  83.9780655  -8.0772247  10.0054855
  84.8584595  -6.8716526  10.2554512  84.7022705  -7.6121445   9.7943573
  63.1349258 -16.7914848  31.6206436  62.7218781 -17.4317989  32.1999664
  62.4509735 -16.5611610  30.9918327  63.0179367 -16.8352051  31.6153717
  32.5697517  14.3593025 -17.5279770  32.6718941  13.9021378 -16.6932373
  31.8675976  13.8870049 -17.9753647  32.5057640  14.2601814 -17.4866714
  49.7350922  35.8748207  25.3098183  48.9758682  36.4309502  25.4845619
  49.8604202  35.9313164  24.3625412  49.6674881  35.9401512  25.2274361
  62.2616959 -31.0822754   0.0266132  62.7076836 -31.0402298  -0.8192997
  61.8687134 -31.9548378   0.0470600  62.2673492 -31.1708355  -0.0614204
  61.3936462 -29.0209904  15.4600296  61.0123253 -29.1787872  16.3237000
  60.7349968 -28.5018425  14.9986191  61.2827454 -28.9824486  15.5029297
  93.0021667   2.0691795 -27.5721111  92.3438721   1.7030830 -28.1627464
  92.5134964   2.2990456 -26.7817955  92.8798523   2.0546570 -27.5508175
  66.8442307  33.3449974  25.4463272  67.0686646  33.1489143  26.3559456
  67.6621094  33.2188911  24.9653053  66.9553833  33.3106422  25.4920349
  90.3416138   6.0587311   9.7713547  90.6467133   6.5454597   9.0056915
  91.0897980   5.5184631  10.0254631  90.4539337   6.0530243   9.7168083
  49.1609726 -12.0054588  23.5160294  49.2017784 -12.6763439  24.1975555
  49.0562286 -12.4974174  22.7016335  49.1541595 -12.1294556  23.5018616
 101.5069351 -30.9461880  -1.2039032 101.9331970 -31.7194939  -1.5734215
 101.6007996 -31.0504246  -0.2570400 101.5623932 -31.0397663  -1.1423321
  88.4369659  14.7475548 -29.5238686  88.9623718  15.5185623 -29.3100338
  87.8393860  14.6517525 -28.7822742  88.4292603  14.8195534 -29.4219818
 102.1100693  29.2117271 -23.5816307 102.9385605  28.7749367 -23.7792149
 101.6932678  28.6503334 -22.9279289 102.1539688  29.1052818 -23.5329952
  42.7876854  17.0761414   9.3237343  42.7298164  16.9660225   8.3746529
  42.0991058  17.7068825   9.5341034  42.7080841  17.1316528   9.2449532
  98.6694107  -0.8478698   0.3721371  99.3414688  -0.2330169   0.0779915
  99.1519699  -1.5140190   0.8616295  98.7925339  -0.8533325   0.3929710
  42.8699684 -29.3399391 -15.6676893  42.6167297 -29.6801319 -14.8095646
  43.8125725 -29.4982090 -15.7194281  42.9434814 -29.3930969 -15.5816898
  54.1783676 -28.5323677 -22.0642166  54.6533699 -27.7328072 -21.8376923
  53.6132431 -28.6972122 -21.3094444  54.1687546 -28.4646797 -21.9595757
  87.0320740 -16.2898388  33.4361153  86.8118744 -16.7719822  32.6390762
  87.9524078 -16.4988365  33.5959358  87.1067352 -16.3635406  33.3681602
  98.5914612   1.5985261  14.4977226  98.9424591   0.8219224  14.0619240
  97.6762314   1.6359788  14.2199135  98.5312958   1.5197030  14.4216156
  74.4174500 -30.4627438 -30.0186882  74.6613693 -31.3300552 -30.3419609
  74.8127441 -29.8544769 -30.6431656  74.4856110 -30.4903698 -30.1197605
  65.0701523  30.7172279  14.2893219  65.5495911  29.9541130  14.6118393
  65.6670074  31.4521751  14.4301834  65.1849289  30.7142296  14.3387375
  53.4533386  10.5602608  16.4963417  54.3740692  10.3011971  16.4592781
  53.0456963  10.1015015  15.7617683  53.5080566  10.4837112  16.4140549
  87.6262665 -14.2308655  14.0484848  87.5234146 -14.5933475  13.1685600
  88.4102478 -13.6845570  13.9923477  87.6988983 -14.2112656  13.9486618
  75.7126083 -28.7395515   7.0818405  74.7695541 -28.8945999   7.1351891
  75.7898254 -27.8379593   6.7697678  75.6202698 -28.6599426   7.0542488
  87.7482452   8.3062134  17.4434738  87.4182281   8.4641914  16.5589561
  86.9969635   7.9528389  17.9198570  87.6329346   8.2853775  17.3999519
  85.5202026 -21.1054554 -19.3622932  85.2680435 -20.9465294 -18.4526825
  85.0112457 -21.8736649 -19.6212006  85.4390411 -21.1704292 -19.2928925
  68.1166077  -7.7014694   6.6373901  67.8406754  -6.8412495   6.3209610
  68.4539261  -8.1458855   5.8596077  68.1231537  -7.6571274   6.5206947
  41.6995468  -6.4251728  -9.3366756  40.8447762  -6.8558693  -9.3479004
  42.2005234  -6.9043369  -8.6766319  41.6618195  -6.5221977  -9.2674885
  99.9267578  -0.5240363  35.2680473 100.3166122  -1.1839255  35.8414497
 100.0222626  -0.8857688  34.3869972  99.9785156  -0.6329879  35.2352409
  74.8900909 -24.6104774  26.6468124  74.8139191 -24.4872551  27.5929909
  75.7935715 -24.8976898  26.5146599  74.9783173 -24.6279697  26.7336235
  52.9852982   8.1042023 -30.6179447  52.8485718   7.8708191 -29.6997528
  52.2209015   8.6328201 -30.8470955  52.8891983   8.1356888 -30.5444679
  72.8106842 -28.9444580 -24.1207256  72.6226196 -28.2302818 -24.7296791
  71.9750748 -29.4006233 -24.0211582  72.7015228 -28.9169407 -24.1750450
  56.4537430  35.6572380   5.6717644  56.6902237  36.4677391   6.1227608
  56.0586624  35.1113625   6.3515816  56.4368286  35.6854591   5.7923546
  48.6076012   9.7624054 -12.9206448  48.2507401  10.2886581 -12.2051430
  47.9538879   9.8297043 -13.6166096  48.4998322   9.8256989 -12.9185638
  77.1774750 -20.8156185 -21.1627121  76.8482437 -20.3246040 -20.4098854
  76.5610657 -21.5409355 -21.2637444  77.0766296 -20.8406105 -21.0932102
  39.5594025  13.1500244  21.0134544  38.6497078  12.8641663  21.0969543
  39.6070023  13.9523659  21.5332565  39.4674683  13.2050972  21.0777931
  93.7472992 -18.6064301  26.1242599  94.6209335 -18.6066437  26.5154190
  93.1902466 -18.1910133  26.7825432  93.7810669 -18.5621510  26.2361679
  67.9247742 -11.6349087   4.4651527  68.2182922 -11.5521049   5.3724709
  66.9737930 -11.7236652   4.5282021  67.8546677 -11.6355400   4.5686340
  76.4014740 -23.8179989  23.1912193  76.2745438 -23.3349724  22.3746338
  76.0434570 -23.2431297  23.8676605  76.3497620 -23.7051849  23.1762772
  39.5988426  36.1080055 -21.8915844  40.5186081  35.8437386 -21.9121513
  39.1366539  35.3406715 -21.5542221  39.6476402  35.9979973 -21.8577995
  65.9606857   0.1421395  14.4746742  66.1501389   0.4639703  13.5933266
  65.8012238   0.9332543  14.9894028  65.9638824   0.2608262  14.4355774
  79.8285828  25.8824081  36.0176888  79.1620483  25.2136726  35.8604164
  80.2986908  25.9520874  35.1867943  79.8076401  25.8185234  35.9123116
  59.6671562  16.5294838  22.7474518  59.9495354  15.6576614  23.0238762
  59.3468742  16.4054337  21.8539925  59.6631126  16.4232903  22.6816483
  59.1046448  27.5480843  11.2959442  58.5284119  27.3438301  10.5594254
  59.2469635  28.4926186  11.2339363  59.0583725  27.6270256  11.2107849
 102.3811722  14.6875000 -31.1023560 103.2634735  14.6943703 -30.7312374
 101.9584045  15.4610291 -30.7293072 102.4301682  14.7707176 -31.0229893
  69.0851364 -25.0921059 -17.7279816  68.6909637 -25.8977184 -18.0624161
  70.0187607 -25.1857910 -17.9171906  69.1426620 -25.1880074 -17.7838287
  67.6483536 -26.8848114  -6.5115547  67.8375092 -26.5031319  -5.6543808
  68.0982361 -26.3125248  -7.1331177  67.7165070 -26.7830734  -6.4864292
  40.3323174   4.2077980  27.0583000  40.5231400   4.2816772  27.9933662
  40.2661934   3.2659149  26.9010315  40.3456154   4.1152344  27.1412468
  62.0670776  33.8195229   3.4006119  61.5961914  33.0838890   3.7921982
  62.7639465  34.0180473   4.0260658  62.0911789  33.7622337   3.5090675
  53.2637787 -10.8744316  15.0217400  54.1782074 -10.7641888  15.2822990
  53.2891464 -10.9039688  14.0653305  53.3640022 -10.8658371  14.9475327
  96.1073532  -2.4314651   2.4266434  96.0816345  -3.3473816   2.1497383
  95.6977997  -2.4312248   3.2918053  96.0609360  -2.5291100   2.4893799
  95.5934601  24.2366447 -30.6506844  96.0780716  24.0239944 -29.8530865
  95.7380829  25.1745262 -30.7759476  95.6605682  24.3139839 -30.5789890
  87.5391998 -22.6659393 -18.7247238  87.8077087 -23.1736717 -19.4904442
  86.7025299 -22.2756462 -18.9774971  87.4786072 -22.6784573 -18.8333397
  84.0210266   7.8667641 -13.6860409  84.0867996   6.9472427 -13.4284153
  84.7942200   8.0191689 -14.2293472  84.1105042   7.7849617 -13.7165108
  64.1890717 -32.5784073   1.6046333  63.9415398 -32.6165924   2.5284843
  63.5422058 -31.9954262   1.2072449  64.0936966 -32.5203094   1.6607780
  83.7347565  -7.6402416   1.2598724  84.1943054  -8.3478527   1.7118950
  84.2198944  -6.8498344   1.4967842  83.8354950  -7.6314182   1.3333397
  92.8681183  28.5936470  26.6804123  93.8129425  28.5961189  26.5269547
  92.5542297  27.8100319  26.2291374  92.9354095  28.5103493  26.6159210
  66.8316193 -15.8316174 -25.5067902  67.2291946 -16.3132553 -24.7814026
  66.4370651 -15.0624046 -25.0958557  66.8319397 -15.8009491 -25.3856049
  85.4974060 -32.6213264  -3.9485016  86.0999908 -32.2950134  -3.2801895
  85.1111755 -31.8322716  -4.3285637  85.5204773 -32.5023842  -3.9177589
  78.0346375  36.7686043 -12.6725655  77.2149963  36.2821007 -12.7604961
  78.3496857  36.8713875 -13.5705700  77.9808350  36.7276878 -12.7777061
  42.4492111  22.1675377  -4.0963593  42.9191246  22.1526680  -4.9301395
  42.3391838  23.0979042  -3.8999996  42.4875946  22.2651749  -4.1643314
  43.0832405   3.1578484  30.5709305  42.4552879   3.7796478  30.2031288
  43.6015701   3.6765327  31.1861763  43.0715485   3.2794762  30.5973129
  51.6460495  21.2736244 -23.2294426  50.7800522  21.5065117 -22.8947144
  52.2503281  21.8302956 -22.7383099  51.6181412  21.3578262 -23.1413689
  48.3553772  -2.9899216 -24.2363472  49.2905884  -3.1838493 -24.2995644
  47.9247360  -3.7716599 -24.5822525  48.4091835  -3.0939636 -24.2799797
  62.1014404 -22.1633759  16.6998367  61.8747025 -22.3034058  15.7804832
  61.9652481 -21.2263489  16.8400688  62.0627403 -22.0783863  16.6167526
  66.6237869  22.4110870  35.6404762  66.8759308  23.0482483  34.9721336
  67.4301300  21.9316406  35.8306313  66.7366638  22.4279022  35.5894814
  88.7847595   0.1676903  -8.6709099  88.1241989  -0.4304428  -8.3214340
  88.2924347   0.9506760  -8.9174290  88.6618195   0.1874009  -8.6599293
  65.6337128 -26.6341286  24.7457390  65.6134720 -25.7570248  25.1285095
  65.0396271 -27.1479568  25.2927818  65.5682068 -26.5953827  24.8448944
  61.5129890  15.7673798 -28.4945450  62.3517342  15.9284401 -28.0623474
  61.6023979  16.1815834 -29.3528519  61.6119690  15.8287239 -28.5399895
  59.4977264 -26.9669113  14.7579269  59.4944153 -26.0267162  14.5783577
  58.5849762 -27.1760616  14.9564056  59.4000320 -26.8889580  14.7599449
 100.0715637  25.0318375  -3.5488396 100.8652039  25.4352951  -3.9003887
  99.7560043  24.4685783  -4.2555180 100.1225510  25.0147896  -3.6616898
  80.3373108  33.1485710  17.1851387  80.1072083  34.0768242  17.1447868
  81.1116638  33.0693321  16.6280708  80.3953552  33.2391090  17.1214256
  34.7186203  -9.8178635  15.6893692  34.6818504 -10.2507267  16.5423088
  35.6049347  -9.9899387  15.3714638  34.8092155  -9.8823662  15.7464294
  84.3152466  29.7526207  30.3520699  85.2568207  29.5805473  30.3425140
  84.1484222  30.2176018  29.5321960  84.3978729  29.7838554  30.2636147
  74.6084442   0.7871628 -30.2025452  74.8047028   1.0294533 -29.2975578
  74.1617432   1.5527153 -30.5639725  74.5817261   0.8946419 -30.1445847
  34.1917267  32.4215813 -15.2289219  34.8434906  31.9680443 -15.7634649
  33.4482765  31.8195686 -15.1957378  34.1819496  32.3090172 -15.2823868
  99.5057220  -2.5825119 -27.4856281  99.3825302  -1.6353912 -27.4221668
  98.9999008  -2.9392891 -26.7554970  99.4386444  -2.5195541 -27.4009991
  75.6055298  31.4159355  -9.5783825  74.7090149  31.1495857  -9.7822342
  76.1479950  30.6943550  -9.8966522  75.5677719  31.3105812  -9.6340618
  81.0588303  -4.2593231   1.2934914  81.0315857  -4.6404686   0.4158669
  81.0884094  -5.0139999   1.8815536  81.0590820  -4.3804474   1.2626114
  59.8578415 -24.4076900  27.6509438  60.0060196 -23.5122185  27.9549408
  58.9072495 -24.4761963  27.5619392  59.7722626 -24.3195038  27.6738777
  49.1600876   1.9333535  19.0095634  50.1037292   1.9271814  19.1700134
  49.0253448   1.2557298  18.3470650  49.2463531   1.8604394  18.9560280
  92.3101120   8.2106781  32.9563866  93.2597504   8.1491432  33.0594826
  91.9856567   8.4031982  33.8361015  92.3767853   8.2246513  33.0611992
 102.1924210 -29.7864494 -11.0858784 102.4692078 -29.1873817 -10.3925171
 103.0004883 -30.2136993 -11.3699589 102.3081131 -29.7681217 -11.0422287
  64.1054306 -10.6493206  35.5527306  63.4542465 -10.9730453  34.9303093
  63.7435646  -9.8215733  35.8691368  63.9973907 -10.5955734  35.5200996
  44.0379410   0.2986832   8.7724686  44.3529434  -0.6051025   8.7593346
  44.1697884   0.5851670   9.6762314  44.0855942   0.2328492   8.8674507
  93.1428223 -17.3813190  31.9800072  94.0684509 -17.1375237  31.9832382
  92.6762238 -16.5490952  31.9030418  93.1917725 -17.2665749  31.9721451
  53.3079758 -18.1430416  -1.2449551  53.6930389 -17.2670097  -1.2681179
  53.4915733 -18.4620857  -0.3613567  53.3686142 -18.0836449  -1.1531963
  65.5599060  35.3912086 -15.8658819  65.0168915  34.6129189 -15.7409134
  64.9457245  36.0689964 -16.1480312  65.4365082  35.3804893 -15.8826399
  99.9191284 -28.9720917  29.7735672 100.3073349 -28.1552448  30.0870895
 100.3767471 -29.6572495  30.2607880 100.0093231 -28.9580536  29.8589668
  63.1015549 -20.8032875 -19.8048286  63.4840622 -21.4413872 -19.2025414
  63.7090988 -20.0637894 -19.7878494  63.2071381 -20.7924690 -19.7387848
  50.7349358 -24.2433720   3.6544800  51.1899872 -24.1091347   2.8231316
  51.4295197 -24.4652176   4.2746162  50.8575363 -24.2527142   3.6319504
  53.5636978   2.1499481  -0.9961319  53.2428894   2.4744186  -1.8375931
  54.2411880   1.5144043  -1.2270489  53.6017380   2.1167755  -1.1104946
  71.0849075  24.2107544 -24.2709160  70.5583038  24.0409813 -23.4898300
  71.1767883  25.1632195 -24.2954636  71.0385513  24.2942238 -24.1902275
  82.6888885  24.0841675  -6.4982243  82.8067474  24.0483208  -7.4474697
  83.5483246  23.8597755  -6.1415329  82.7931061  24.0564194  -6.5614204
 101.6643906  27.4445534 -29.3338604 101.5263748  27.1029243 -28.4504051
 102.5930405  27.2908592 -29.5077114 101.7487030  27.3917274 -29.2581844
  58.3891220 -20.3169975  19.4357529  58.9989471 -19.5973778  19.2729454
  58.5442581 -20.5605793  20.3483467  58.4707031 -20.2662315  19.5157127
  72.7799530  35.0569267   7.1300545  73.2690277  34.4837151   7.7203789
  72.1644135  35.5183220   7.6996574  72.7664719  35.0450020   7.2537498
  77.2926178  34.6839256  18.8879585  77.6387482  35.4219475  19.3896980
  77.7765808  33.9249611  19.2135124  77.3811340  34.6816902  18.9761810
  74.2145081 -34.6530457 -23.1459198  73.8010864 -35.4312935 -23.5196018
  75.1506805 -34.7830925 -23.2972736  74.2702560 -34.7499084 -23.2019005
  63.2812538 -11.6143570 -12.1566658  63.1513519 -10.9124222 -12.7943611
  64.2250595 -11.7737045 -12.1648026  63.3680496 -11.5564919 -12.2255344
  44.3917770 -31.2653046  14.3257828  44.8279037 -32.0497131  14.6585312
  44.1477776 -31.4896145  13.4277954  44.4122658 -31.3728676  14.2655067
  49.0189285 -16.7009850  20.5550613  48.9549942 -17.4885807  20.0148392
  49.2080383 -15.9985256  19.9329453  49.0322800 -16.7100601  20.4311066
  32.5380936   0.2552261 -30.5328312  33.1970062   0.7936440 -30.0944595
  31.7322998   0.4156914 -30.0417233  32.5224304   0.3297577 -30.4337082
  52.7485428   8.5296440 -25.3244305  52.7788963   8.9988022 -26.1582127
  53.6319351   8.6192436 -24.9668884  52.8459930   8.5892296 -25.3752193
  98.8041611   2.9222031  -5.6709251  99.5355377   3.0324364  -5.0633411
  99.1680222   2.4104805  -6.3934116  98.9209595   2.8793869  -5.6831818
  89.2057343  35.2735634  -3.5942612  88.5990601  35.7967567  -4.1181278
  88.6799774  34.9644356  -2.8565235  89.0849686  35.2963905  -3.5714550
  85.3797150  17.6012306 -28.3552704  85.3006516  16.6834641 -28.0950890
  85.5636139  18.0665398 -27.5392437  85.3908920  17.5529823 -28.2405052
  41.5638733   7.4027748 -20.0045242  40.7745132   7.9423752 -20.0490360
  41.3144989   6.5786171 -20.4226379  41.4530907   7.3724327 -20.0538559
  40.9926605  -1.5478820  28.4572754  40.8717575  -2.4539146  28.1731796
  40.1923256  -1.3391150  28.9390640  40.8944168  -1.6222342  28.4783630
  61.7107697  -7.6545773  31.2198105  61.1163864  -7.0877571  30.7282219
  61.1338425  -8.2586784  31.6872025  61.5858612  -7.6585541  31.2172318
  37.7953682 -16.3811398  17.5598526  38.1347427 -16.2821598  16.6703186
  37.0591202 -15.7710743  17.6045799  37.7530479 -16.3055229  17.4697609
  36.6595001   2.2319183  -4.9206638  35.8458099   1.7278290  -4.9262524
  37.3500900   1.5727615  -4.9901505  36.6463737   2.1078720  -4.9286747
  48.4550934  26.2661934  33.5454826  48.1415787  27.0998955  33.8960381
  47.7383118  25.9538307  32.9933128  48.3452225  26.3217850  33.5239830
  38.7928734  20.8560448  27.8537750  38.5223923  21.0196419  26.9502716
  39.2453041  20.0132179  27.8194695  38.8122749  20.7836075  27.7537651
  49.6803207  15.2615204 -30.4277077  49.0094070  14.6202240 -30.6618786
  49.3564682  15.6634903 -29.6216316  49.5742416  15.2360001 -30.3667221
  48.3036346  -4.3652153   5.3586769  48.4598618  -3.5588455   4.8671570
  47.3564606  -4.4949760   5.3111649  48.2192879  -4.2930603   5.3011971
  71.4770966  11.1169434  -9.7116070  71.1340027  10.3348656  -9.2793312
  71.7758942  10.8065453 -10.5663681  71.4723740  11.0004387  -9.7566662
  76.8047333  25.6861877  33.3094521  77.5733948  25.5586090  32.7534752
  77.1152878  25.4963226  34.1947365  76.9198227  25.6523285  33.3445702
  53.1405487  14.7662125  -4.5815277  52.9771576  15.1981125  -5.4199753
  53.0797195  13.8313293  -4.7778034  53.1166382  14.7125740  -4.6918678
  45.7386932   3.4148293   2.5378876  46.3581924   4.1014786   2.7847824
  45.4548988   3.0375786   3.3705788  45.7744904   3.4478226   2.6530190
  74.1111603  18.6905403 -11.7106152  73.1900787  18.7648888 -11.9602375
  74.1788330  17.8292961 -11.2984066  74.0201569  18.6066246 -11.6932793
  51.5237274 -33.6537132  28.3024368  51.5836868 -34.1225395  27.4700699
  52.4045105 -33.3077087  28.4464302  51.6240540 -33.6668091  28.2290344
  47.8048706  28.9520302 -15.6441393  48.1748505  28.9908867 -14.7621956
  48.5663681  28.9628487 -16.2240086  47.9255295  28.9573250 -15.6119289
  98.7218018  31.8443108 -15.2836056  98.0461578  32.2800179 -15.8031330
  98.3595657  30.9780083 -15.0977535  98.6111221  31.7983894 -15.3191957
  89.3343811  10.8571701 -28.9869118  89.6225357  11.7264557 -28.7084656
  89.8488846  10.2518539 -28.4529533  89.4199677  10.8853188 -28.9002705
  74.1320801  37.1144600  18.8189163  74.9293442  37.2974892  19.3160133
  73.9137497  37.9475365  18.4011536  74.1938248  37.2228203  18.8273773
  51.6416969 -24.5706482  16.1609955  52.5017853 -24.1551933  16.0987206
  51.0487366 -23.8588181  16.4016800  51.6701851 -24.4504318  16.1800232
  85.1776581  -0.7582930  22.0185623  85.3267975   0.0996934  21.6212845
  86.0391235  -1.1755637  22.0178909  85.2854309  -0.7112921  21.9761276
  96.9193497  27.4325981   7.5599556  97.6727066  27.3423271   8.1435051
  97.2611313  27.9008675   6.7982864  97.0361328  27.4729042   7.5409546
  66.1628418  38.1170082  30.0645676  66.6054001  37.4244881  30.5552788
  66.5094604  38.0397148  29.1756821  66.2470016  38.0349083  30.0221062
  39.4509239  32.6831398 -23.4777508  38.8854942  32.9036903 -24.2179337
  40.3152771  33.0063972 -23.7319794  39.4827995  32.7411308 -23.5838013
  87.5139771  17.4159470 -13.4367905  86.8647232  18.1143456 -13.3534031
  88.2951813  17.7624435 -13.0056553  87.5280457  17.5273781 -13.3819180
  50.5079193  12.6851349  -4.8331280  49.7208252  12.2002640  -4.5849304
  51.1260071  12.5189552  -4.1213894  50.4898987  12.6157074  -4.7307587
  70.5006409 -29.6057529  -3.8935490  71.1858368 -28.9611759  -3.7167721
  69.6955261 -29.1903000  -3.5846195  70.4878540 -29.4927082  -3.8417549
  32.9015388 -28.0488358  20.0875206  33.0762024 -27.1452332  19.8244019
  33.4499893 -28.5773792  19.5078087  32.9786530 -28.0088348  19.9976387
  92.2455292 -18.7993793 -15.0994396  93.0963135 -18.8280983 -15.5371227
  92.4153595 -19.1443863 -14.2228794  92.3543701 -18.8392372 -15.0526333
  34.6201591   5.4267578  12.3945694  33.6996918   5.1657867  12.4240341
  34.6982117   5.9391251  11.5898285  34.5303230   5.4535637  12.3118973
 101.9588928  35.7303581  -9.3391476 101.5898361  35.8896141 -10.2078609
 102.8772278  35.5169563  -9.5044937 102.0174637  35.7245903  -9.4494152
 100.0196075 -19.0590725  34.5411186  99.2933121 -18.4616604  34.3627281
  99.6292038 -19.7626266  35.0596123  99.9005203 -19.0703926  34.5773888
  71.9049835   9.9581795 -12.1367416  71.6471558   9.0422058 -12.0330334
  72.7116241   9.9232101 -12.6508751  71.9635086   9.8567619 -12.1805077
  63.2027626  24.1452904  19.8985519  63.1734543  24.4814529  19.0028038
  62.7829590  24.8264961  20.4238739  63.1548691  24.2537880  19.8590431
  51.2436714  12.8578987 -24.1190166  51.6945648  13.5722046 -24.5692291
  50.3146515  13.0756721 -24.1946850  51.1926804  12.9572983 -24.1750927
  36.1697426 -13.9630413  17.4332199  35.2529831 -13.8181190  17.1991844
  36.6639481 -13.4459572  16.7971230  36.1246834 -13.8924427  17.3404350
  36.2796707   2.1257668   9.2740326  36.3836098   3.0755348   9.3320580
  35.6224899   1.9157602   9.9375496  36.2206726   2.2046547   9.3509827
  68.9792252 -16.0055351 -11.6538029  69.4208069 -15.3395176 -11.1268749
  69.0685043 -16.8114319 -11.1450825  69.0358353 -16.0204563 -11.5433578
  39.2484093  20.8132515  35.2944450  38.7979622  20.4473000  34.5332527
  40.1786880  20.6997261  35.0997047  39.2995758  20.7621193  35.1925011
  94.9728622 -28.5498772  27.1640549  94.5336685 -28.4941654  28.0127296
  94.7297516 -29.4112301  26.8246422  94.9001007 -28.6357880  27.2183685
  63.5289078 -13.3991604  -7.9171638  63.6512756 -12.8552074  -7.1391182
  64.3887634 -13.4128075  -8.3375187  63.6336555 -13.3426113  -7.8790169
  98.2441254  -0.9924964   3.9296532  98.7777557  -1.5164145   4.5271416
  97.4904938  -1.5483969   3.7315788  98.2206726  -1.1076430   3.9722481
  99.4614563 -13.3731461   5.2772369  99.2787933 -14.1382484   4.7318344
  99.5725021 -13.7285881   6.1590309  99.4538193 -13.4926319   5.3131142
  35.2932930   1.9223214  23.8631554  35.6619339   1.6609803  23.0193329
  35.9911385   2.4242325  24.2842598  35.4070244   1.9479829  23.8180733
  33.8261414 -20.7696304 -30.1680794  33.9140129 -21.7200317 -30.0955524
  34.0459938 -20.4415550 -29.2961483  33.8589554 -20.8359928 -30.0673561
  32.0619469   0.1769906   3.1714401  31.2509499  -0.0071754   2.6975212
  31.9788113   1.0913430   3.4421387  31.9665947   0.2548562   3.1497688
  72.1799011  -9.1077690  -0.8782578  72.0538025  -8.5362377  -1.6356754
  71.2929916  -9.3084488  -0.5793476  72.0718765  -9.0682220  -0.9271603
  39.4900894 -34.2744904  17.3348007  38.8229332 -34.7102623  16.8044853
  40.1587753 -34.9445648  17.4765129  39.4902573 -34.3924103  17.2933617
  92.1394043  14.5275345 -22.4467163  91.7420731  14.7646065 -23.2846661
  91.4070587  14.2190285 -21.9131317  92.0189362  14.5199165 -22.4791718
  34.4041595 -23.5264549  27.6494789  34.8080788 -23.8934708  28.4358559
  33.5628433 -23.1830845  27.9503326  34.3575172 -23.5289803  27.7654228
  51.4940338  27.2167397  -1.5269775  51.2354584  26.5678368  -0.8725395
  51.0550308  26.9354210  -2.3296986  51.4196472  27.1175423  -1.5427895
  94.6074982   3.1859894  16.2878799  93.8544006   2.8420677  16.7682838
  94.4730835   2.8895645  15.3877220  94.5128479   3.1177101  16.2431259
  88.6592712  37.3918266 -28.9934731  89.6126862  37.4469261 -29.0581627
  88.4050751  36.7991600 -29.7008305  88.7338333  37.3344994 -29.0758152
  56.5499535  12.6286888   9.5171967  57.4023399  12.4131279   9.1387825
  56.7580414  13.0613403  10.3452911  56.6630402  12.6518402   9.5651512
  57.1008377  26.9647560 -26.3795357  57.4299698  27.6976967 -25.8592491
  57.4736023  27.1026802 -27.2503109  57.1756897  27.0576210 -26.4169159
  34.7982674 -13.8416061  21.9290428  35.4946365 -13.2955284  21.5641937
  35.1767693 -14.7200489  21.9650688  34.9128952 -13.8770428  21.8939743
  41.6528168  30.1132698  32.5158730  41.7514038  30.1163445  33.4679756
  42.0681076  30.9267311  32.2294464  41.7076111  30.2003441  32.5868607
  99.3823547  11.7935753  35.1558037  99.1906662  11.0506172  34.5835381
  99.2209854  12.5636673  34.6106911  99.3446960  11.7964668  35.0366478
  38.8887558   6.6194382  26.6922874  39.3399544   5.7802849  26.7843819
  38.1038666   6.5299339  27.2328224  38.8531723   6.5204048  26.7597542
  46.7295074  27.5209312  -0.3819103  47.0650597  26.6652412  -0.6491852
  46.9653130  27.5924187   0.5430336  46.7904320  27.4372978  -0.3117714
  88.6480408   3.2009048  34.9848061  88.2039032   3.9734039  34.6351967
  89.0411835   3.5010455  35.8043251  88.6426010   3.3152885  35.0349159
  64.2051315  -8.3841171  11.5876617  63.9404221  -8.2641678  10.6756477
  63.3851547  -8.5385151  12.0567322  64.0894623  -8.3877907  11.5404243
 100.5777359 -35.2335281 -17.3918381 100.6579895 -35.6037865 -18.2708778
 100.3042145 -35.9704475 -16.8456116 100.5571213 -35.3515930 -17.4273338
  95.2899170 -27.3266068 -17.5768661  94.4897995 -27.1986771 -17.0672836
  95.0238724 -27.1721191 -18.4832783  95.1762238 -27.2964916 -17.6191864
  80.2292480 -34.4079018  -6.2495918  80.0815735 -34.0048218  -5.3940392
  80.7152405 -33.7482452  -6.7444592  80.2653198 -34.2945709  -6.2111301
  47.9168663   7.2611885 -24.9303818  48.3144684   8.1188736 -24.7803173
  48.6454391   6.6441574 -24.8619308  48.0369644   7.2868462 -24.9070759
  40.6842079  10.8998528  14.4337196  39.8626633  10.5380325  14.1014862
  40.5946846  11.8454704  14.3153267  40.5870514  10.9621086  14.3856697
  58.2372742  22.9629173   4.1519394  58.1797409  22.0464058   4.4220200
  57.8186302  23.4487381   4.8625374  58.1865005  22.9169884   4.2565269
  48.7812462 -13.3745327  21.1157265  49.6240692 -13.7890778  21.3002129
  48.6765556 -13.4562073  20.1677742  48.8599625 -13.4274521  21.0343056
  39.7324333  18.4327393  16.4155426  39.4936790  17.5657234  16.7434311
  40.1419983  18.2635078  15.5671005  39.7506523  18.3222275  16.3600273
  32.2144928  -2.6719627  12.3932343  31.4464931  -2.9866295  12.8700829
  31.9052258  -1.8954161  11.9268074  32.0996132  -2.6227074  12.3943405
  88.1899109   2.9897461 -21.3340149  89.1006165   3.2695961 -21.2417145
  87.7809448   3.2268944 -20.5017052  88.2434235   3.0448761 -21.2354050
  75.5631790  10.4980354  17.6108627  75.9958191   9.6759720  17.8416786
  75.3443756  10.4015350  16.6840134  75.5859833  10.4000778  17.5366364
  44.4641571  23.0183372  18.5180511  44.8933601  22.4021339  19.1115990
  43.7073212  22.5387726  18.1812172  44.4292145  22.9014854  18.5454254
  69.2897797  13.4023972  18.4081078  68.8926392  14.1967049  18.7653046
  69.9630432  13.7207909  17.8068008  69.3192215  13.5210609  18.3820724
  72.0062714 -18.0200405 -14.9083405  71.2686996 -17.5266228 -14.5495090
  72.7809906 -17.5433598 -14.6103039  72.0102310 -17.9165859 -14.8382835
  94.5899200 -17.2336464 -29.3372955  95.0408020 -16.5468903 -29.8285313
  95.0644073 -18.0356197 -29.5562840  94.6886063 -17.2459431 -29.4130363
  93.9512177   7.9800644   1.4811325  94.3974915   8.5806389   0.8841667
  94.5542603   7.2425346   1.5739975  94.0631180   7.9654579   1.4273758
  91.8834991  32.2397499   7.9711876  91.0816803  32.5668297   7.5633659
  91.5789032  31.6296272   8.6429024  91.7655182  32.2095604   7.9993286
  62.0330391  13.3671646  25.9901466  61.7170448  12.4666405  26.0638695
  62.7424850  13.3203354  25.3492622  62.0749969  13.2661400  25.9296608
  46.8637543 -31.3605995 -14.2914162  47.7907104 -31.2395821 -14.4971848
  46.7011681 -32.2894363 -14.4559269  46.9452667 -31.4467487 -14.3309021
  71.6205978 -33.3431816  16.5832787  71.0580368 -33.0666466  17.3066597
  71.0118027 -33.5847969  15.8852654  71.4956818 -33.3394547  16.5859833
  53.1148338  11.2488327  31.5604286  52.3332329  11.6467361  31.1770248
  53.0056763  11.3673935  32.5039673  53.0198441  11.3039093  31.6201630
  87.9078827 -28.3254967  34.7421913  87.1840439 -28.9492531  34.7988396
  87.9528809 -27.9310760  35.6132011  87.8354950 -28.3499451  34.8411217
  92.1653900  31.3564339  12.4057159  91.9561462  30.6125221  12.9705582
  91.5801544  31.2589149  11.6545753  92.0806580  31.2667046  12.3858528
 100.0691452   1.5776902  31.4243050  99.6722717   2.4316254  31.2524872
 100.9856796   1.7741891  31.6181908 100.1245651   1.6897126  31.4266548
  73.4498901  16.7519836 -29.0875549  73.5003815  17.7021866 -29.1915150
  74.2233658  16.5261345 -28.5708714  73.5377655  16.8292274 -29.0435429
  83.3051147  -6.2398224 -15.3540277  83.2774353  -5.3081532 -15.5718994
  82.9475403  -6.2892036 -14.4674911  83.2640305  -6.1457291 -15.2827206
  93.7157135  -1.4101676  22.6486053  93.3691025  -1.9741172  23.3400192
  93.0937653  -0.6843795  22.5972290  93.6124268  -1.3929137  22.7168579
  35.8096313  11.4338799 -16.4306316  36.7098236  11.6503448 -16.6735973
  35.8915100  10.9687538 -15.5980616  35.9143600  11.4073524 -16.3677635
  40.6442032  -8.5087662 -29.2002869  40.6229668  -9.0306854 -30.0023975
  41.5752029  -8.3563232 -29.0383091  40.7412224  -8.5481682 -29.2685547
  66.0096359   0.1680489  -8.8542271  66.7038574   0.5166093  -9.4135075
  66.2384872  -0.7536773  -8.7347031  66.1080780   0.1069260  -8.9011211
  48.0756226 -14.2352791   5.0137711  48.6319160 -14.9723759   5.2657166
  47.7062912 -14.4918137   4.1687775  48.0955658 -14.3412418   4.9505196
  43.8379517  23.9820137  -1.0261288  43.8505516  24.0334625  -0.0703926
  44.7322464  24.1990814  -1.2894745  43.9346619  24.0106506  -0.9522858
  76.1208878  29.8336830  27.8111801  77.0622025  29.9702034  27.7038727
  76.0373077  29.3969383  28.6588287  76.2123566  29.8016624  27.8901253
  94.0959778 -21.1657677  -1.5857067  93.7483063 -21.6568813  -0.8412800
  94.7982025 -21.7177181  -1.9298649  94.1337891 -21.2769985  -1.5430164
  42.4947166  36.6713295  -5.2056236  42.7857780  35.7837715  -5.4147720
  42.8786201  36.8534203  -4.3478947  42.5666962  36.5960960  -5.1364536
  75.8434067  29.3002892  25.3381882  75.8783188  29.4165840  26.2876549
  76.6694489  28.8691292  25.1191597  75.9352112  29.2667122  25.4160805
  98.5921860   0.2069550  -6.3689404  97.9452667   0.1404229  -7.0713024
  99.2287369  -0.4808769  -6.5636578  98.5910797   0.1265107  -6.4646053
  74.7760468  26.8344460   9.1798363  75.3614044  26.0842934   9.2841263
  75.3544617  27.5577812   8.9380798  74.9001541  26.8315773   9.1651802
  53.2573090 -28.0357761   0.2287903  54.1014023 -28.1868210  -0.1965694
  52.8266144 -28.8905258   0.2165909  53.3013992 -28.1430378   0.1821308
  60.9349976 -11.7641811 -19.9728279  61.2064590 -11.9512138 -19.0741920
  60.7459641 -10.8258362 -19.9755516  60.9437790 -11.6840553 -19.8772907
  37.2461205  10.9650726   5.2400894  38.1237907  10.9047852   4.8628731
  36.8194962  11.6634560   4.7436180  37.2942200  11.0331154   5.1469116
  54.0307693  27.0648308  22.9229889  53.4339905  26.4725494  23.3804779
  53.7277069  27.9410591  23.1609116  53.9348068  27.0951042  22.9971466
  83.1400833  35.0851784  -0.4767246  83.0309906  35.3134956   0.4464188
  83.3987885  34.1636620  -0.4665794  83.1560364  35.0112495  -0.3771896
  71.6233978  -6.6791935  27.1969490  71.4572296  -7.3262501  27.8824730
  72.5620956  -6.7497349  27.0234680  71.7057800  -6.7557220  27.2515526
 102.8694992   0.8221589   0.9001656 103.5349045   1.4989166   0.7758007
 102.2065125   1.0133553   0.2367496 102.8697586   0.9147187   0.8161583
  81.0979919  16.3453407  -5.1004353  80.4136276  16.1253357  -4.4683914
  81.7019653  15.6034813  -5.0674210  81.0894165  16.2427635  -5.0295086
  65.4099884 -15.0747261 -15.8889170  64.4979019 -14.9612103 -15.6216183
  65.3593903 -15.3357277 -16.8084526  65.3073273 -15.0904560 -15.9584751
  84.8099518 -34.9992027 -19.1783810  84.9083862 -35.7709961 -19.7359352
  85.5021973 -34.4048119 -19.4677734  84.8942795 -35.0181160 -19.2687035
  98.0326233  11.0047493   6.5132942  98.0716095  11.7833939   5.9579315
  98.4963531  10.3317337   6.0150681  98.0862350  11.0160103   6.4009399
  32.3889961  15.6013794  16.8929443  31.6227264  15.1431694  17.2380524
  32.5680542  16.2869682  17.5364761  32.3263779  15.6256294  16.9983711
  95.1870117  23.8303452  -2.8215027  94.3800049  23.5718231  -2.3763866
  94.9214096  24.5406990  -3.4055367  95.0726318  23.8785324  -2.8363209
  99.1122437 -21.2305031 -30.1512566  98.2161789 -21.3495979 -29.8364468
  99.6175079 -21.0266724 -29.3642426  99.0705719 -21.2214622 -30.0337524
  88.6964111  35.1565514  21.9085922  89.2380676  35.3193474  21.1363678
  88.7111053  34.2054329  22.0152702  88.7557373  35.0724831  21.8376122
  49.0604553 -15.6368446  -0.5314426  49.5751839 -14.8610210  -0.7536812
  49.5717850 -16.3698044  -0.8742657  49.1698761 -15.6322727  -0.5916996
  61.7831650  21.3026543  35.0877647  61.0294266  21.6255341  34.5939445
  62.3669281  22.0582466  35.1550560  61.7650375  21.4176674  35.0422783
  90.8805084  32.6298637 -29.5429783  91.0017548  32.0137749 -28.8205013
  90.3924179  33.3576317 -29.1577930  90.8413849  32.6417732 -29.4248543
  41.2340927  -7.3634567  30.8476639  40.3349380  -7.6790676  30.7575378
  41.7438393  -7.9215279  30.2603378  41.1925697  -7.4566250  30.7754211
  33.7396698   5.9616661 -14.5101986  33.2122040   5.2161980 -14.2233391
  33.3220673   6.7210617 -14.1037998  33.6388855   5.9631462 -14.4362621
  95.8336334 -12.5429516 -24.8059521  95.9678955 -13.4026833 -25.2047653
  96.2153625 -11.9266968 -25.4310436  95.8886566 -12.5689125 -24.9151344
  35.7072525 -14.1737213  12.8826714  36.3657761 -14.0552940  13.5671806
  34.8698959 -14.0919304  13.3391609  35.6881790 -14.1523685  13.0043488
  70.9691544  26.0152359  19.8644028  70.3161469  26.7150993  19.8679352
  71.7537231  26.4215698  19.4961967  70.9831848  26.1332016  19.8255157
  86.4267273  -7.9132919  -4.2656479  86.4418030  -7.2297077  -4.9355145
  87.2203598  -7.7629032  -3.7520771  86.5129700  -7.8243580  -4.2823181
  31.6181831  33.7795677   7.3268166  32.5591087  33.6074181   7.3622589
  31.3019409  33.2344780   6.6063309  31.6847992  33.7030830   7.2537651
  99.1690750   2.1264992 -17.6416664  99.1458740   2.1076584 -18.5983925
  98.3743744   2.5980682 -17.3920441  99.0818558   2.1747780 -17.7170753
  71.4759903  19.8924675 -10.6990795  70.8736877  20.6362801 -10.7132645
  71.5343857  19.6491432  -9.7751579  71.4179916  19.9458389 -10.6020603
  46.3447113  -6.7826710   4.6933403  46.6334190  -6.7598858   3.7810020
  45.4384079  -6.4759655   4.6654892  46.2788506  -6.7475376   4.5930748
  47.8404312   8.9044991  11.6196594  48.0346146   8.1698189  12.2016983
  48.6678467   9.0803337  11.1716614  47.9493713   8.8449020  11.6339569
  41.6661186   9.3422203  20.1969681  41.5926361   8.6810150  19.5087547
  40.7656441   9.6271400  20.3525085  41.5622520   9.3020897  20.1401634
  85.1341095 -15.6648350  -0.2445831  84.5020752 -16.2963333  -0.5880394
  84.5962830 -14.9700527   0.1352043  85.0093536 -15.6580830  -0.2407093
  37.2291718   5.5098686  20.5068932  37.7134972   5.4385376  21.3294296
  37.6565933   4.8840027  19.9222221  37.3264008   5.4355164  20.5322571
  56.4025230  17.0033836   7.4650040  56.5359306  16.0678024   7.6170654
  55.7452583  17.2598457   8.1118889  56.3466568  16.9309616   7.5502014
  93.0623856 -32.7165413  16.1908722  93.7500610 -32.1340942  15.8682327
  92.2561951 -32.2085266  16.1002502  93.0497589 -32.6002502  16.1467934
  68.3683167 -14.3192844  20.0155830  68.5251923 -13.4524612  20.3900642
  69.2285919 -14.6077766  19.7107468  68.4767838 -14.2576103  20.0230064
  68.4853210  -0.8734474 -23.8879967  67.8447571  -1.3623276 -23.3713665
  68.5335846  -0.0176048 -23.4620361  68.4221573  -0.8343086 -23.7874794
  75.6227112  14.8209038 -15.2630253  75.3608704  15.7210083 -15.0694466
  76.5209351  14.8967400 -15.5850163  75.6905823  14.9249802 -15.2767200
  40.6612587 -27.1913376   7.8700790  39.8791199 -27.7140789   8.0467911
  40.6211777 -27.0102577   6.9310226  40.5735779 -27.2277718   7.7887764
  51.2557793  -5.9282513  -6.6458893  51.6800232  -5.5830574  -7.4314346
  50.4252853  -5.4550743  -6.5946255  51.2124557  -5.8409748  -6.7241936
  49.8568916 -12.1989765   7.0568619  49.5067062 -13.0131207   7.4185028
  50.7847061 -12.3821201   6.9090500  49.9184952 -12.3053303   7.0796585
  97.7727203  -2.2666321  19.6133804  98.6784058  -2.5564232  19.5039177
  97.2633362  -3.0766830  19.6377373  97.8149796  -2.3839226  19.6043053
  39.0702744  -5.9562492   7.3337173  38.2442284  -5.7348042   6.9037628
  39.7343674  -5.8302269   6.6559715  39.0530090  -5.9191933   7.2155838
  90.1056824 -31.1150246  11.9579964  89.6793671 -30.5928001  12.6375351
  90.0509491 -30.5738220  11.1703796  90.0543823 -31.0016155  11.9464722
  73.6181030 -29.2603989 -11.5828991  73.8618774 -28.7051201 -10.8423023
  73.9996643 -30.1140194 -11.3780251  73.6847916 -29.2922153 -11.4820652
  31.8241978 -35.8425102   3.3962059  31.2276897 -36.5872231   3.4724579
  32.6971092 -36.2245026   3.4874992  31.8536720 -35.9626541   3.4140778
  87.0824127 -25.6730270  -4.2968445  86.2268982 -25.7957230  -4.7082615
  87.4753265 -26.5458717  -4.2962990  87.0330811 -25.7792015  -4.3406601
  72.4286728 -32.4231911  31.6629333  72.1850586 -32.6405258  32.5627365
  71.7322998 -31.8402786  31.3604012  72.3284302 -32.3842049  31.7266235
  85.7704468  -8.4211369 -18.2608948  86.1430054  -9.2505398 -18.5600948
  85.1356506  -8.6719513 -17.5898018  85.7424850  -8.5363350 -18.2212353
  33.8915062  11.8662758 -30.5342884  33.4797897  12.7103119 -30.3489914
  33.1771126  11.3170357 -30.8570938  33.7714157  11.8977089 -30.5489483
  37.0760689  19.6559525  -9.2330551  36.5936165  20.4711075  -9.0952530
  37.9940262  19.9244881  -9.2714481  37.1225128  19.7715225  -9.2224464
  96.1484375  12.6072884 -28.5016365  96.2753906  13.5550537 -28.5445576
  96.4062958  12.3711967 -27.6105747  96.1894760  12.6831779 -28.4111900
  95.3377457  -8.9748039   3.2659607  95.4936066  -9.7762337   3.7656136
  95.6809540  -9.1661606   2.3931351  95.3909760  -9.0806808   3.2261658
  49.4560852  23.3645058  -1.5557079  49.3192368  23.4727135  -2.4968681
  49.0309677  22.5329399  -1.3459187  49.3961601  23.2873650  -1.6337013
  45.2966385 -26.2490158 -27.6392059  45.8170815 -26.9960938 -27.3438454
  44.4662094 -26.6322784 -27.9215698  45.2635803 -26.3695526 -27.6378288
  94.3785400  24.9104385 -25.5632954  94.6666031  24.5834389 -24.7110443
  93.7724457  24.2424622 -25.8837337  94.3446350  24.8043327 -25.5065765
  34.3909607  29.8433189  -6.4659977  34.2180748  30.6229668  -6.9937172
  33.5838661  29.3318367  -6.5227985  34.2864532  29.8719139  -6.5283318
  39.6611328  36.2131844   9.5863724  40.5614166  36.1599312   9.2656059
  39.6880760  36.8880196  10.2646790  39.7600136  36.2794762   9.6245041
  89.3065643   5.7561493 -17.6618690  88.6785278   5.8468323 -18.3785172
  89.6969757   4.8921471 -17.7934322  89.2812195   5.6736794 -17.7523232
  59.3655472  19.1654358  13.1316185  59.5749207  18.2729530  13.4070892
  59.1186256  19.0801659  12.2107620  59.3615417  19.0611610  13.0627975
  87.7629929  -5.0614281 -20.5775394  87.7650299  -5.2810230 -19.6458664
  88.3658142  -4.3214760 -20.6505165  87.8274994  -5.0059280 -20.4859657
  51.1141815  14.9824905  33.6747475  50.7760925  15.1434708  34.5556602
  50.3344421  14.8118858  33.1464119  50.9949799  14.9814568  33.7123451
  62.6700287 -14.0603294  14.6831017  62.3721771 -13.5263157  13.9466667
  62.0297470 -13.8930302  15.3746872  62.5699844 -13.9855442  14.6783180
  97.9228897   9.3957405  22.0603180  97.1923370   9.3849869  21.4419174
  98.6801605   9.1251068  21.5411491  97.9257431   9.3657341  21.9389992
  43.6576767 -32.0782738  18.1130219  43.1607094 -31.9777203  18.9248924
  43.7638435 -31.1853199  17.7850151  43.6160011 -31.9723282  18.1646194
  76.8815765   3.8869820  28.2604904  77.2217407   3.8305397  27.3675537
  76.3751068   3.0828819  28.3751297  76.8638458   3.7952042  28.1774940
  54.2001419 -19.4046135  32.7707329  54.4561691 -18.7841835  33.4531898
  54.0685806 -18.8635025  31.9922104  54.2134171 -19.2807503  32.7604904
  37.7965355  -7.2356071 -28.8522053  37.7063904  -8.1689262 -28.6597519
  37.1311760  -6.8136234 -28.3086376  37.7159691  -7.2901459 -28.7737103
  72.5318451  21.0294189  20.4339676  72.8875122  20.7725372  21.2847137
  71.6549225  21.3589020  20.6305962  72.4762726  21.0371590  20.5456696
  55.7416840  22.9457474  34.1923103  55.7913895  23.7712517  33.7103233
  55.2561722  22.3588104  33.6126366  55.6952133  22.9711838  34.0790901
  56.1820297   6.4427605  11.8177719  55.7177086   6.7736931  11.0489311
  55.5263443   5.9312744  12.2917862  56.0625916   6.4235077  11.7863350
  92.4451752  19.5217476  27.6364975  92.1830597  19.4043808  28.5495987
  91.6201630  19.6209335  27.1613579  92.3292389  19.5198097  27.6832008
  63.4553604  19.1916924  27.8718414  63.9090004  18.3759079  28.0837975
  63.2155151  19.0997734  26.9497414  63.4781570  19.0948982  27.7961082
  78.4496918 -11.5678444 -15.7728767  78.6797791 -11.8940773 -16.6428604
  78.5691223 -10.6200314 -15.8331823  78.4869690 -11.5015640 -15.8720798
  33.3132591 -26.7589531  25.5486412  32.7863884 -27.0045280  24.7881622
  34.1451225 -27.2149773  25.4210434  33.3457870 -26.8337784  25.4539337
  37.1195717  -8.9786568   9.0324135  37.1124649  -8.6726456   8.1254730
  38.0277672  -9.2359333   9.1912689  37.2156715  -8.9734612   8.9526367
  93.3777008  15.7113190 -16.4480782  93.3739014  16.6612930 -16.3307877
  93.5263824  15.3620872 -15.5693426  93.3931580  15.7753830 -16.3418617
  33.2389679  21.0366974 -18.2900410  33.6220131  21.0529633 -19.1671085
  32.4060440  21.4989471 -18.3838463  33.1909904  21.0877304 -18.3935738
  64.0455933   7.6030464  32.7431259  64.0064240   8.4815331  32.3650398
  63.2483101   7.5324440  33.2680779  63.9564018   7.6891937  32.7587891
  77.1270447   8.3237801 -16.7583847  77.5221252   9.0396805 -16.2607536
  77.7797928   7.6242065 -16.7308922  77.2387924   8.3255196 -16.7023888
  96.7068710 -34.2610741   5.6504517  97.4918518 -33.9286575   6.0858078
  96.2655182 -33.4779167   5.3216553  96.7435074 -34.1421051   5.6618156
  82.2977600 -33.7850876 -19.6260300  83.1416397 -34.2323189 -19.6898651
  81.7961426 -34.3082008 -19.0007629  82.3342590 -33.8885651 -19.5661697
  53.4158325  11.3839684  34.3157158  53.4990005  12.2786369  34.6456947
  52.6367264  11.0392151  34.7520256  53.3416214  11.4426079  34.3974342
  92.9441376   5.0320702  -7.5835247  92.5413589   5.4171867  -6.8052540
  92.3095551   5.1870384  -8.2831841  92.8335037   5.0896645  -7.5751305
  72.4286194  34.6515846  14.5257492  73.2748566  34.3451958  14.8516960
  72.3977051  34.3489571  13.6181755  72.5155640  34.5866356  14.4637222
  39.9141769   6.9072189  30.7128563  39.2654076   6.3581505  31.1531448
  40.4879417   7.2108955  31.4162788  39.9061775   6.8810463  30.8348160
  89.2510681  31.3843193  34.6114769  89.7905731  30.6657982  34.9414635
  89.2630539  32.0348244  35.3135643  89.3098831  31.3770638  34.7215385
  58.0440483 -27.1839180  23.0601616  57.6784973 -26.9197235  23.9044304
  58.7343292 -26.5437450  22.8871613  58.0786819 -27.0874748  23.1317482
  85.9183044 -30.0941257  35.3037453  85.0955658 -29.9697094  35.7768669
  85.6505737 -30.3390045  34.4179802  85.8020172 -30.1069717  35.2597466
  49.9126205  29.5439110 -17.6378593  50.3812675  30.0343895 -16.9625549
  49.7623062  30.1813011 -18.3359776  49.9465675  29.6641884 -17.6402893
  45.7699242  29.5983849  -4.1755791  44.9076767  30.0086021  -4.1086731
  46.3560104  30.1955986  -3.7107372  45.7404747  29.7058220  -4.1188850
  39.2065582  28.9127998  -5.2092323  40.1583939  28.9388771  -5.1114788
  39.0492477  29.2156563  -6.1035328  39.2912865  28.9478722  -5.2941799
  75.9959335 -29.4658470  32.2275009  75.9750214 -29.6516533  31.2887344
  75.9227142 -28.5131683  32.2847862  75.9859009 -29.3840752  32.1334991
  61.4994049 -30.1388798  26.1162109  61.1530838 -29.7356758  26.9122810
  61.1595001 -29.5955925  25.4051895  61.4262238 -30.0379410  26.1252785
  44.1970329   9.8278694 -23.6064396  45.1094971   9.5877151 -23.4453106
  43.6979752   9.0468941 -23.3671722  44.2411194   9.7189789 -23.5637417
  60.5208092 -28.9840946  -0.0427895  61.0242004 -29.7951508  -0.1135426
  59.6889267 -29.1801395  -0.4738064  60.4857788 -29.0914898  -0.0962982
[truncated: 1,344,588 more chars]
