# Supplementary material for: Mg2+ Catalyzes Nonenzymatic RNA Primer Extension through a Concerted Outer-Sphere Mechanism
Source: J Am Chem Soc. 2026 Jun 8;148(23):24379–94. doi: 10.1021/jacs.6c06167 (PMC13281521; doi:10.1021/jacs.6c06167)
Supplement: Supplementary file 1 [file ja6c06167_si_001.zip › Wang Nisler NonEnzPrimerExt eSI/classical_md/coordinates/sim1_end.rst7]

TITLE : Created by VMD with 48206 atoms                                         
 48206
  56.7716904  11.9653883  63.5419502  55.8123283  11.9368639  63.5217133
  55.1974182  11.9817877  64.8639221  55.7744293  12.4406500  65.6667938
  55.0792427  10.9510479  65.1981583  53.6948509  12.4102440  64.8007660
  53.2843361  12.2717085  65.8009644  53.5718346  13.8258743  64.5579834
  52.6012840  14.1301699  63.5249634  51.9292564  14.9689455  63.7064400
  53.3948708  14.3396425  62.2209282  54.7627182  14.3312769  61.9789162
  55.4564629  14.2374611  62.8012962  55.0636368  14.5385323  60.7156029
  53.8253326  14.7241220  60.0993462  53.5480385  14.8903484  58.7480202
  54.3035088  14.8978872  57.7659988  52.2035713  15.1026430  58.5219002
  51.9157257  15.2207184  57.5610123  51.2540932  15.0548973  59.4573135
  50.0360374  15.2053566  59.0015068  49.8915253  15.2000437  58.0019073
  49.3551598  15.1271114  59.7433815  51.4712753  14.8487844  60.7449493
  52.8075066  14.6670294  61.0064888  52.7764664  11.7827005  63.7063789
  53.4120178  11.5857611  62.8430176  51.7425537  12.8779593  63.3711319
  51.4711533  12.8062067  62.3179016  50.5869522  13.0317430  64.1918411
  50.8858070  12.9804707  65.1026993  52.1239433  10.5859718  64.0824051
  51.6437683   9.4807663  63.0688400  51.1386108   8.3375301  63.8847771
  52.6928177   9.2066822  62.0640602  50.4356194  10.0979414  62.2182503
  49.1200447  10.3525143  62.7774734  49.2209473  11.3045378  63.2985992
  48.7471542   9.5233908  63.3788109  48.1932602  10.5781775  61.5967560
  47.1511230  10.6239557  61.9129181  48.6009941  11.6922865  60.7599449
  48.5316200  11.3088579  59.3395729  47.9302483  12.0790968  58.8566780
  49.8481827  11.3683119  58.6673126  51.0735016  11.7462292  59.2633667
  51.2227058  11.8067760  60.3312950  52.0263481  12.0345554  58.4238777
  51.4239845  11.9832602  57.1602821  51.8203506  12.1556568  55.7594757
  52.9471970  12.1722651  55.3140869  50.7983971  12.1343727  54.8670654
  51.0181084  12.2132006  53.8844109  49.5676270  11.7934227  55.1760979
  48.6291084  11.8434038  54.1738396  48.8955956  12.0603838  53.2240982
  47.7110748  11.5050659  54.4245224  49.0803185  11.5118647  56.4113464
  50.0841141  11.6997671  57.3452034  48.3850365   9.4293327  60.6312866
  49.4460182   9.2253990  60.4869690  47.9137421   9.8636103  59.3265915
  48.3247643   9.2477179  58.5266914  46.5389442  10.0487623  59.1799889
  46.1295433   9.3930359  58.6107674  47.7445030   8.2602720  60.9789734
  48.2714157   6.8477087  60.4815483  47.5228386   5.7870893  61.1630325
  49.7574158   6.8571205  60.6155128  48.0773926   6.8662305  58.9287186
  46.8363914   6.9581776  58.2549171  46.4029007   7.8652859  58.6760368
  46.2367516   6.1067276  58.5767326  46.9078522   7.0834017  56.7733269
  45.8723831   7.0099540  56.4409027  47.5369759   8.3178539  56.3250122
  48.3946533   8.0700045  55.2072945  48.2318916   8.7493811  54.3706017
  49.8593407   8.2822342  55.4856644  50.5892868   8.1693363  56.6655350
  50.0792427   7.8364067  57.5573959  51.9325371   8.4281359  56.5786133
  52.0668678   8.8254662  55.1959457  53.1554108   9.2421160  54.3729973
  54.3865166   9.5409470  54.6921158  54.9574661   9.9364605  53.9588432
  54.7229233   9.5154524  55.6441040  52.8966637   9.4898844  53.1111298
  51.6732063   9.3115768  52.6200829  51.4858131   9.3796816  51.5586433
  50.6191177   8.7071247  53.2249260  50.8257828   8.5497246  54.5680351
  47.7359428   6.0226116  56.0950737  48.6429520   5.8598151  56.6772499
  48.2268829   6.6169648  54.7821808  49.1435242   6.1687965  54.3987541
  47.2577629   6.6394558  53.7281303  46.6097450   5.9611621  53.9320641
  46.9816895   4.7712536  55.8897324  47.6583290   3.3505189  55.8828506
  46.5438652   2.4207735  55.9948387  48.8093185   3.3481164  56.8423882
  48.2618637   3.1198635  54.4893265  47.4387016   2.9966223  53.3618774
  46.6183014   3.7140150  53.3420753  47.0651131   1.9755435  53.2848511
  48.3353310   3.1886888  52.0467682  47.6588974   3.0207450  51.2087173
  48.9271126   4.4876790  52.0096359  50.2413788   4.4028006  51.5659409
  50.2960854   5.0028057  50.6575890  51.2760735   4.9302197  52.4574547
  51.2062225   4.8850646  53.8396873  50.3633385   4.4315715  54.3399811
  52.2434311   5.3050938  54.6925240  52.1441345   5.1562572  55.7576027
  53.3918114   5.8965511  54.0767937  54.3628044   6.2287006  54.6776695
  53.4095230   5.9617529  52.7296181  54.1629219   6.4777188  52.2980309
  52.4007645   5.5968728  51.9022026  52.5911369   5.7054296  50.7242966
  49.5905380   2.2551725  52.0974655  49.9247169   2.3181076  53.1330643
  50.5086098   2.9647753  51.2261963  51.5338554   2.6975551  51.4822502
  50.3379631   2.8410850  49.8331413  49.4928818   2.4338498  49.6291924
  49.4100723   0.9348834  51.6351471  50.3520966  -0.1884731  52.1560860
  49.7737656  -1.4841839  51.7396584  50.6406288   0.1325622  53.5801506
  51.6610260   0.0061041  51.2384071  51.7256203  -0.2600712  49.8508034
  50.9776802   0.3357972  49.3277168  51.4542274  -1.3146718  49.8031158
  53.0823479  -0.0217168  49.1867180  52.9316406  -0.4459570  48.1940384
  53.3791084   1.3562058  49.1858368  54.7481422   1.5165341  49.3535728
  55.2610092   2.0010424  48.5227165  55.0575676   2.2420058  50.5611534
  54.3394890   2.2318506  51.6920242  53.4112854   1.6900833  51.7984734
  54.8408737   2.9074602  52.6988029  56.0080070   3.4621315  52.1677895
  57.1042366   4.1592956  52.7639198  57.2502518   4.6360621  53.8512001
  58.1543541   4.3061852  51.8894691  58.9203568   4.7972245  52.3278923
  58.1643639   3.9132943  50.5937157  59.3415146   4.0758042  49.9394417
  59.9940681   4.7082624  50.3802032  59.5252151   3.4397686  49.1766701
  57.1798401   3.1734810  50.0175171  56.1420364   3.0612786  50.8361092
  54.1409035  -0.7980030  49.8534012  54.0277634  -0.7421944  50.9360771
  55.3317146   0.0974814  49.4468040  56.0944824   0.2086635  50.2174683
  55.8340378  -0.3360525  48.1579056  55.1585922  -0.9017518  47.7766495
  54.3229485  -2.1556754  49.5219154  55.1054688  -2.3981204  50.0223923
  67.3165588  66.6060333  59.1178818  66.6939926  67.2249908  59.5063477
  67.2655182  68.4474258  59.0997009  67.1691132  68.6457748  58.0322418
  68.3276291  68.4811020  59.3423843  66.6972504  69.6544800  59.8553963
  67.3566742  70.4712982  59.5620308  65.3338013  69.7909775  59.5388222
  64.9671631  70.7679672  60.4945755  64.9994049  71.6767044  59.8935280
  63.6084595  70.6448517  60.9631958  62.6440392  69.8188324  60.4732170
  62.7513771  69.0486526  59.7237473  61.4493942  70.0397034  61.0159874
  61.6354637  71.2117462  61.7085686  60.6538467  72.0434799  62.3346138
  59.4017448  71.9306335  62.3545494  61.2283211  73.0767365  63.0440407
  60.5898857  73.7423782  63.4556541  62.5396194  73.3301620  63.0856781
  62.9543304  74.1994781  63.9542046  62.3802185  74.5752487  64.6953430
  63.9350281  74.4149780  63.8451424  63.4582253  72.6570358  62.4483414
  62.9574203  71.5559464  61.7480507  66.7495956  69.5866394  61.3643456
  66.2342529  68.7008209  61.7356339  65.9800110  70.9406967  61.6081696
  65.5323639  70.9135818  62.6016350  66.7737045  72.0749435  61.3926125
  67.6721649  71.9681396  61.7135010  68.0305023  69.6810150  61.9094009
  68.2855377  68.8579865  63.2330360  69.7489777  68.9039383  63.3733940
  67.6258469  67.5520859  63.0976181  67.5141830  69.7436829  64.3558502
  68.1588516  70.8132019  64.8974915  68.2895889  71.4995041  64.0608292
  69.1068878  70.5708618  65.3777161  67.3127518  71.5564728  65.9098587
  67.8436737  72.4028397  66.3456268  66.1750031  72.0465240  65.2485733
  65.1186295  72.1386566  66.1370010  64.8310165  73.1866531  66.2211456
  63.9277039  71.4145660  65.7043991  63.9649467  70.3150253  64.8403168
  64.9072952  69.9551773  64.4544601  62.8214149  69.6899261  64.5127869
  62.9544792  68.8299179  63.8731880  61.5488739  70.2159729  64.9543839
  60.4050484  69.7072525  64.8421936  61.6085930  71.4578781  65.6310425
  60.7502441  71.7747803  66.0587234  62.7770004  71.9916229  66.1278915
  62.7079277  72.9192657  66.8911514  66.7483521  70.7887421  67.0764084
  66.4099350  69.8224106  66.7025452  65.5844498  71.6622925  67.5034561
  64.7751923  71.0383759  67.8828354  65.9656067  72.7601700  68.2573853
  65.4844818  72.7101898  69.0866165  67.6398773  70.6135483  68.2300644
  67.1738586  69.3975677  69.2327957  68.2246094  69.0232468  70.1613693
  66.6125336  68.3380585  68.4078674  65.9671631  70.0314865  70.1092148
  66.3239212  71.0367279  71.0197754  66.8029785  71.8390656  70.4586487
  66.9833221  70.6847763  71.8131409  65.1307831  71.7298203  71.6302414
  65.4343796  72.5144272  72.3232956  64.3290558  72.1839218  70.5701981
  62.9567642  72.0449677  70.8646927  62.4614105  73.0085144  70.7450867
  62.2064476  71.0017929  69.9851761  62.6852531  69.9917297  69.2590790
  63.7179527  69.7155304  69.1053085  61.7599831  69.2843933  68.6789017
  60.5819168  69.9267578  69.0628738  59.1866341  69.7156372  68.7561569
  58.7781067  68.8638458  67.8465271  57.7860794  68.7189407  67.7241211
  59.4725647  68.1957779  67.5440140  58.2737923  70.4696579  69.3243179
  58.6469803  71.4071655  70.1813889  57.8406868  71.9392700  70.6642380
  59.9207573  71.8065109  70.4784698  60.8277740  70.9070435  69.9430313
  64.2877655  70.6911621  72.4021454  64.1038513  69.8058243  71.7934952
  63.0214539  71.6074066  72.3805313  62.1755562  71.0125809  72.7251282
  63.1655655  72.7521820  73.2195740  63.7759018  72.5881500  73.9421921
  64.7460251  70.4772568  73.6890335  64.5143127  69.1489944  74.4885559
  65.3480759  69.2354889  75.6928635  64.5402908  68.0553513  73.5481567
  63.0780602  69.2319641  75.1180878  62.6647224  70.0154572  76.2879944
  63.1136093  71.0077362  76.2435455  63.0123329  69.6235809  77.2438736
  61.1239319  70.1992264  76.1982880  60.7792435  71.0209579  76.8260193
  60.7561569  70.7485580  74.9192734  59.5289497  70.2899933  74.5477829
  58.8795929  71.1073608  74.2341690  59.5601768  69.4087601  73.3775558
  60.5400505  68.5546036  73.0660095  61.4473343  68.5077820  73.6499939
  60.2407875  67.8823013  71.9489746  58.8736420  68.1811295  71.7363129
  57.9123611  67.6882477  70.7979889  58.1343422  66.9090500  69.8398666
  56.6639290  68.1365891  71.0308914  56.0047874  68.0002594  70.2778625
  56.3392525  69.0061646  71.9458389  55.0959473  69.2277451  72.1259232
  54.4049187  68.7668381  71.5513382  54.7784119  69.6227646  72.9995575
  57.1674194  69.5623856  72.8295135  58.4246864  69.0842056  72.6714554
  60.1321182  69.0545273  76.4195862  60.4761429  68.1534348  75.9118729
  58.9024010  69.5624695  75.7884064  58.2568016  68.7690125  75.4119339
  58.0907097  70.5408249  76.4924850  57.1591034  70.3132172  76.4488754
  59.9184837  68.7109756  77.7738571  59.1399765  67.3682861  78.1219940
  58.7532501  67.4419098  79.5716324  60.0711327  66.2915955  77.6803589
  57.7123489  67.2912369  77.3135910  56.5783081  67.9867096  77.7210007
  56.5711327  69.0718079  77.6179733  56.3400002  67.8898926  78.7802200
  55.2892151  67.5467453  77.0059738  54.4312935  68.0492554  77.4526901
  55.3037148  67.7356339  75.5487518  54.5540009  66.5954361  75.0139465
  53.6288376  66.9443130  74.5551987  55.3807411  65.9517746  74.0066681
  56.7430305  65.8540115  74.0108490  57.3285179  66.3464127  74.7731781
  57.2981262  65.5137100  72.8496170  56.1268921  65.0647125  72.2072220
  56.0536613  64.5192642  70.8459549  56.9733200  64.3164978  70.0861053
  54.7850838  63.9732323  70.5052795  54.6566010  63.5245247  69.6095886
  53.6773643  64.4426727  71.2014160  52.5411110  64.0826569  70.7218094
  52.4763489  63.7682457  69.7641754  51.7973518  64.3054581  71.3677826
  53.6810188  65.0776062  72.3764496  54.9681549  65.2907639  72.8373642
  55.1062889  66.0017014  77.2580109  56.0403366  65.4923172  77.0209732
  54.0993004  65.6431046  76.1370010  54.2731552  64.5831985  75.9513016
  52.7196541  65.9219666  76.4082413  52.4610138  65.5336838  77.2472534
  54.5343742  65.6682358  78.5350800  54.5251732  64.7423706  78.7886429
  52.4421463  -8.4071178  61.6721230  51.9832840  -7.5670137  61.5995026
  50.6516914  -7.7343884  62.0904236  50.2911491  -8.7011147  61.7389259
  50.0282860  -6.9957151  61.5866127  50.5202789  -7.5590487  63.6204834
  49.5605583  -7.8185768  64.0673447  51.5091057  -8.2954197  64.3173294
  51.6797333  -7.6055737  65.5579834  51.0307808  -8.1660004  66.2309494
  53.1399956  -7.4997826  65.9351425  54.0893974  -7.2735972  64.9908829
  53.7692909  -7.0742316  63.9788589  55.3119469  -6.9303894  65.3799210
  56.0317841  -6.6429210  64.6278610  55.6084099  -6.7886868  66.7575150
  56.6821098  -6.3264799  67.2688217  56.6002274  -5.9842472  68.2155380
  57.2686539  -5.8488550  66.5995331  54.7041664  -6.9976673  67.6633682
  53.4433670  -7.2566838  67.2444992  52.5868416  -7.1822238  68.1261292
  50.7578735  -6.0877419  63.9589844  51.6425095  -5.7859850  63.3982086
  51.1137581  -6.2715797  65.4629440  51.8972168  -5.5480962  65.6884766
  49.9484825  -6.1398482  66.2752151  49.7548447  -5.2005625  66.3181915
  49.5844612  -5.1854334  63.8146057  49.5544891  -3.6082075  64.2665176
  48.2665977  -2.9665711  63.7558289  50.8082886  -2.9387529  63.9293022
  49.5391045  -3.5640368  65.8800735  48.3662643  -3.4187856  66.6631699
  47.7362976  -4.3061895  66.7244263  47.7443161  -2.6334672  66.2335739
  48.7495880  -2.9136436  68.1095276  48.0092659  -3.1867204  68.8614960
  49.8549767  -3.6726246  68.5512314  50.7013016  -2.8546064  69.3803406
  50.6294250  -3.2223449  70.4039154  52.0994987  -2.8952563  68.8379822
  52.3838425  -3.5595722  67.6935349  51.6422157  -3.9032545  66.9876480
  53.6718292  -3.6275637  67.2975845  53.9167404  -4.0969725  66.3562698
  54.6863785  -3.3092840  68.1979523  55.9407997  -3.5490367  67.8856812
  56.7162704  -3.1800737  68.4172974  56.2052345  -3.8393331  66.9551392
  54.4741211  -2.7204254  69.3715591  53.1165619  -2.5198677  69.7114868
  52.8739586  -1.9150229  70.7467041  49.1531181  -1.4647079  68.1726837
  49.8304710  -1.2037859  67.3595276  50.0285721  -1.4395407  69.3910446
  50.6938133  -0.6057773  69.1665497  49.3074188  -1.3746175  70.6022263
  49.8441696  -1.3367980  71.3972549  48.0845070  -0.4915319  68.2317734
  48.2885170   0.8263274  67.4319077  47.0486259   1.6208969  67.4667511
  48.8499641   0.4391689  66.1023102  49.4216385   1.6415836  68.2253189
  49.1507759   2.1803675  69.4706650  48.7236061   1.4923700  70.2002411
  48.3965569   2.9561598  69.3387375  50.3755379   2.6382713  70.1568756
  50.1706963   3.0086777  71.1613388  51.3210335   1.5548549  70.2805405
  52.6688042   2.1028209  70.2686844  53.1027184   1.9652040  71.2590714
  53.4826355   1.4918417  69.2087021  52.7881012   1.0800287  68.0663681
  51.7513885   1.3145082  67.8749313  53.5580635   0.3707667  67.2082443
  53.0667610  -0.0533167  66.3450089  54.9324455   0.0632197  67.4113617
  55.5216103  -0.6373630  66.5915833  55.5274200   0.6366742  68.5184555
  56.4948463   0.4688301  68.7551270  54.8412247   1.4642324  69.3797302
  55.3698845   2.1061115  70.2459106  51.1342201   3.8271093  69.4779129
  51.1288414   3.5059159  68.4363251  52.5368919   3.6422062  70.1743317
  53.2415352   4.0339971  69.4407959  52.6033630   4.1217437  71.4878769
  53.5333061   4.0898623  71.7240906  50.6568298   5.1419988  69.6335373
  51.0232964   6.2577949  68.5344086  50.3048592   7.5056000  68.8185272
  51.0075989   5.6724896  67.2266922  52.6013641   6.4614887  68.8915787
  53.0135612   7.0506587  70.1280899  52.5248222   6.4884853  70.9238281
  52.6851425   8.0868444  70.0470886  54.5036697   7.0177307  70.2294846
  54.7292023   7.4657116  71.1972427  55.0047684   5.6262875  70.2123642
  56.2696533   5.7000775  69.5460205  57.0090675   5.4250379  70.2981644
  56.2661781   4.8804722  68.3095245  55.2483521   4.4187551  67.5258102
  54.2596016   4.8138299  67.7066116  55.5498581   3.4032223  66.7940903
  56.9728508   3.2735789  66.9756546  57.9817085   2.3537822  66.6196289
  57.8874969   1.3800762  65.7044144  58.7666283   1.0025645  65.3808136
  56.9821320   1.1618377  65.3135452  59.2859879   2.5948474  66.9755173
  59.5546265   3.5788622  67.8056717  60.6039429   3.5863245  68.0611801
  58.6390839   4.3191504  68.3547440  57.3572617   4.1909432  67.8678894
  55.1502876   7.8064513  69.0842209  54.8203468   7.4333081  68.1146851
  56.5500946   7.2052922  69.2951813  57.1282730   7.3225207  68.3786316
  57.2040215   7.8429699  70.3774033  57.3382072   8.7582855  70.1209030
  55.0140419   9.1776037  69.2864609  55.1096764  10.1833696  68.1112518
  55.2627525  11.5946903  68.6121674  54.0205193   9.9746971  67.1442337
  56.5204735   9.8667774  67.4127731  57.7511101  10.4773178  67.8837891
  57.7160797  10.3295364  68.9631500  57.7846718  11.4894104  67.4804993
  59.0348282   9.7876682  67.4059982  59.8704987  10.2202978  67.9560776
  58.9361992   8.4186745  67.5668106  59.7989464   7.7713742  66.6015396
  60.5863686   7.2116213  67.1062622  59.0692825   6.7688179  65.7416840
  57.6943512   6.7989841  65.5909271  57.1136360   7.5484738  66.1080704
  57.1106720   5.8013554  64.8551559  56.0429688   5.7482409  64.7015686
  57.9694748   4.8312407  64.2966080  57.4680252   3.9672549  63.4615326
  58.0754814   3.2614887  63.0703850  56.4697647   3.9676192  63.3079834
  59.2747688   4.7985430  64.3734665  59.8216171   5.7920179  65.0581131
  61.0438690   5.9226317  64.9962769  59.3335762  10.0153112  65.8896408
  58.4230957   9.8889475  65.3038330  60.3233185   8.8866329  65.7810593
  60.3319397   8.5325527  64.7502136  61.6267586   9.1896648  66.1612549
  62.0695992   9.2875996  65.3151474  59.8893776  11.3088932  65.6581573
  59.8303642  11.9568796  64.2387543  60.0414238  13.3942385  64.5282822
  58.6654053  11.4910440  63.4739227  61.1183968  11.3542166  63.5297852
  62.4165268  11.7614565  63.8169174  62.7685051  11.6491060  64.8423843
  62.6337662  12.7974920  63.5570183  63.4282570  10.7838564  63.1938667
  64.4170685  11.0875072  63.5376091  63.1442375   9.4628716  63.6016464
  63.4811554   8.5935316  62.5312958  64.2888336   7.9115858  62.7971992
  62.3469963   7.7634025  62.0588837  61.0697746   8.1664343  62.3302956
  60.8642807   9.0835352  62.8623695  60.0705719   7.3712144  61.9284706
  59.0424004   7.6618428  62.0859604  60.3438339   6.1687212  61.2288971
  59.3115997   5.4105568  60.9592934  59.4365959   4.5676999  60.4170151
  58.3464775   5.6337900  61.1562881  61.5716782   5.8161893  60.8802109
  62.5738487   6.6115274  61.2789078  63.7106209   6.3163786  60.8707275
  63.4997025  10.8124990  61.6702652  62.5361710  11.0161057  61.2030907
  63.9853592   9.3990517  61.3077850  63.4368172   9.0505133  60.4327240
  65.3785324   9.2839079  61.2193260  65.7382126  10.1393776  61.4650993
  64.4163589  11.7878685  61.2243614  64.2906799  12.5245972  59.7810974
  65.1696625  13.6563320  59.7485924  62.8955879  12.7977562  59.5463715
  64.6824493  11.3742189  58.8061562  66.0464401  11.1602459  58.5122223
  66.6491623  11.1053467  59.4187660  66.3452301  12.0872068  58.0227661
  66.3256073   9.9117260  57.6995430  67.4073257   9.7984505  57.7713470
  65.7160797   8.7322531  58.1884232  65.3695526   7.9179173  57.0777740
  66.0034561   7.0426431  57.2197762  63.9195290   7.6078415  57.1844330
  63.0928154   8.3442736  57.9486008  63.4995193   9.2354374  58.4033813
  61.8361130   7.9091539  58.1846237  61.1057396   8.4576149  58.7609520
  61.4355965   6.6834650  57.5870895  60.2570457   6.2191520  57.7622070
  59.9670410   5.4358768  57.1943321  59.5863457   6.7557874  58.2935066
  62.2457199   5.9924588  56.8744736  63.4812889   6.4316893  56.6563416
  64.1200333   5.6736221  55.9258766  65.9235916  10.1189384  56.2483749
  64.9093857  10.5179901  56.2639694  65.7671814   8.6380711  55.7907524
  65.0236511   8.5750217  54.9962082  67.0585251   8.1999855  55.4155312
  67.7140884   8.7753286  55.8165512  66.6793900  10.8411388  55.4006500
  66.0654755  11.4521275  54.0594864  67.1136322  12.1284323  53.2461853
  64.9314194  12.3198872  54.5088844  65.4945450  10.2092581  53.2253685
  66.2593384   9.5340834  52.2740288  67.0586014   8.9754581  52.7610741
  66.7592087  10.1326523  51.5124893  65.3737793   8.6051502  51.3794594
  65.9912949   8.0781250  50.6521301  64.5700150   7.6895413  52.1518211
  63.3107948   7.3837023  51.4636192  63.4036484   6.4320984  50.9402351
  62.1559830   7.3575387  52.3892403  62.1141243   8.1054945  53.5624657
  62.8965950   8.8306522  53.7306480  61.0405312   8.0163975  54.3814201
  61.0257187   8.6804466  55.2330170  59.9619522   7.1690640  53.9702530
  58.9008064   7.0424500  54.6649437  58.3118134   6.3384366  54.2435760
  58.9400101   7.2635684  55.6496620  60.0210533   6.4324317  52.9014397
  61.1022148   6.5847077  52.0827599  61.1033173   5.8786783  51.0130119
  64.2480316   9.3913612  50.6729851  63.8715630  10.0396137  51.4642754
  63.1803017   8.3704348  50.3107986  62.2266388   8.8793201  50.4510841
  63.3925819   7.7357745  49.0785713  62.6893387   8.0173035  48.4888306
  64.7767944  10.2066336  49.6205902  64.0157471  11.5151062  49.1709900
  64.7857285  12.1798954  48.1294441  63.6093483  12.3267250  50.2948112
  62.6428146  10.9754229  48.5414162  62.4666214  10.3975658  47.2871704
  63.1999969   9.5949364  47.2093849  62.6141968  11.0944824  46.4621696
  61.1506386   9.6687489  46.9978828  61.1521912   9.1038675  46.0656776
  60.9746742   8.5763674  47.9390182  59.5641403   8.3855085  48.1148376
  59.3209610   7.3689923  47.8055458  59.1324844   8.5596304  49.5134392
  59.5042305   9.5293493  50.3835716  60.3255005  10.2008495  50.1810760
  58.7716827   9.5983515  51.4607353  57.8214684   8.5701027  51.3043823
  56.7277412   8.0815630  51.9973488  56.5284767   8.4831190  53.2356224
  55.7579575   8.0252533  53.7011948  57.3199921   8.8224277  53.7633286
  55.9941521   7.0730925  51.4766006  56.3676872   6.5682530  50.3155556
  55.7299347   5.7458758  50.0268250  57.3344994   6.9397497  49.5333290
  58.0312195   7.9772477  50.1029282  59.9142685  10.4987803  47.0852814
  59.9478798  11.1498632  47.9588165  58.8336754   9.4454727  47.2846107
  58.0911713   9.9350100  47.9147987  58.3372116   8.9531965  46.0438309
  58.3971024   9.6480160  45.3841057  59.7671432  11.3763189  45.9188614
  58.8037605  12.5588379  45.9849014  58.8295898  13.1166582  44.6144142
  59.1954079  13.4080868  47.1237183  57.2976151  12.0275555  46.1951523
  56.4662323  11.6334677  45.1703262  56.8277397  10.7310276  44.6773605
  56.3980331  12.3531723  44.3545609  55.0560074  11.2642250  45.6339569
  54.5145226  10.9113932  44.7562294  55.1081543  10.2594280  46.5654945
  54.2971001  10.7301397  47.6028900  53.6450386   9.8579388  47.6496696
  55.0182343  10.7706881  48.9295807  56.1164207  11.5316000  49.0789871
  56.4886055  12.0770502  48.2243729  56.5940590  11.7920666  50.2880898
  57.3696327  12.5268593  50.4461174  55.9995308  11.2181845  51.4667130
  56.3352890  11.4886580  52.6190948  54.9819908  10.3463573  51.2601280
  54.5192566   9.8876982  52.0318871  54.5555191   9.9692717  49.9555054
  53.6564827   9.1537962  49.8301582  54.3106918  12.5027885  46.1851425
  55.0898056  13.1255102  46.6247978  53.3997650  11.9631062  47.3009033
  53.3449440  12.5558395  48.2140083  52.1904068  11.5774708  46.7701149
  51.5945702  12.3235750  46.8696442  53.6551208  13.2015629  45.1235085
  53.2127190  14.7058163  45.2278671  52.9065437  15.0740404  43.8345146
  54.2860374  15.4954491  45.9328804  51.9123688  14.6769638  46.1531601
  50.6881638  14.1594200  45.6731758  50.8850250  13.2172308  45.1616821
  50.2950630  14.9204245  44.9990540  49.7293930  13.7911730  46.8642426
  49.0037804  13.0676479  46.4926262  50.3742638  13.2084198  47.9600296
  50.0859070  13.8827610  49.0999374  49.2303696  13.4906826  49.6498680
  51.2053795  13.7229443  50.1446609  52.4338341  14.3742800  49.9363174
  52.6521568  15.0742292  49.1433449  53.3543091  14.3231039  50.9627533
  54.2513504  14.9233360  51.0006866  53.0310822  13.4321718  52.0373688
  54.0424347  13.1498365  52.8453140  53.8367882  12.5827923  53.6554222
  54.9464722  13.4826860  52.5419655  52.0179558  12.6851778  52.1673164
  50.9992180  12.9739895  51.3058510  49.9968796  12.2202635  51.3614044
  48.9553108  15.0382462  47.4628601  48.8666725  15.8451948  46.7354851
  49.8317490  15.2957363  48.6739426  50.7243423  15.7051287  48.2008934
  49.4389839  16.2282372  49.7152748  48.4818039  16.1547375  49.7173691
  47.7198410  14.5576687  47.8978386  46.6596375  15.6259699  48.3917923
  45.3084564  15.1000547  48.1446762  46.9876175  16.9930096  47.9786606
  46.8550224  15.5068235  49.9547691  46.3610687  14.3915606  50.6375084
  46.8126564  13.4742155  50.2598228  45.2800941  14.3723431  50.4988518
  46.5448494  14.5990677  52.1126938  46.1109467  13.7163076  52.5823364
  47.9031410  14.4610853  52.4727859  48.0765343  15.2788448  53.5719299
  47.5386925  14.9608250  54.4650650  49.4789619  15.5250416  53.9336128
  50.4022217  15.8209305  53.0062027  50.0381393  15.9909296  52.0037346
  51.7045174  15.8768663  53.3469353  52.4389038  16.1199188  52.5932770
  52.0486794  15.5480194  54.6773720  53.3031921  15.4853563  55.0759583
  53.4885254  15.1332636  56.0042839  54.0971603  15.7256517  54.4997902
  51.1837425  15.3337202  55.6437035  49.8732872  15.3778038  55.3009682
  49.0262794  15.2635164  56.1502457  45.9797821  15.9573460  52.6582069
  45.5449982  16.5642815  51.8640442  47.2933693  16.5681438  53.2025337
  47.8430405  17.0205517  52.3771248  47.1737518  17.4086170  54.3242226
  47.5667191  18.2399521  54.0484352  45.0095139  15.5539894  53.6434135
  44.4480858  16.3284168  53.7250252  60.9015236  70.8673477  50.9487305
  61.6944923  71.5407104  50.6233521  61.4651489  69.4482498  51.1279068
  60.7779541  68.8166504  51.6908836  62.8271103  69.4028244  51.6682053
  63.0451889  68.4799576  51.8177147  61.3842316  68.9465485  49.6628952
  61.3841209  67.8596802  49.5802879  62.5021935  69.3912964  49.0232620
  62.5302238  70.3503799  49.0546417  60.1546249  69.6919479  49.0862617
  60.3989525  69.9306259  48.0511589  58.9269905  68.8201218  49.0888786
  59.1439476  67.9972000  48.4078255  58.0866432  69.4036636  48.7128487
  59.9102707  70.7539673  49.9125557  60.5510941  73.3834610  55.0655594
  60.0191765  73.7225800  56.1179581  60.0980568  72.5303497  54.0283508
  58.8855667  71.7860107  53.8758812  59.0491409  71.1318817  52.7467384
  58.3584747  70.4870834  52.2236557  60.2880287  71.3696976  52.2530251
  60.9248810  72.3077393  53.0076141  62.1907425  72.8381958  52.7899208
  62.4652786  73.7917633  53.6211395  63.4081955  74.6397018  53.3772736
  64.0196457  74.4372101  52.5993118  63.6494675  75.2584381  54.1382256
  61.7204247  74.0247650  54.7603111  62.2068443  74.4926758  55.5116806
  57.6040726  67.1622009  50.6640282  56.4043274  67.6842880  51.3453484
  57.3835945  66.3777084  49.4503021  60.1572266  65.4196091  55.1542854
  60.8218956  64.0506058  55.2602882  59.0645218  65.7262421  56.0381470
  58.7333031  66.3931046  52.9664841  57.8636703  67.1238251  53.7221832
  57.9808197  67.1961899  54.7227554  57.1567345  67.6820297  53.2652855
  58.6511879  66.1828537  51.6764793  60.2454414  64.8212891  52.4414291
  60.9626541  64.0274582  52.5891876  59.6790886  65.5525589  53.4409409
  59.6301155  65.2271652  51.2790604  59.6919632  64.7541580  50.3101234
  58.6141739  68.3595428  50.3951416  61.2740479  66.5520859  55.2956047
  63.5056458  69.8777237  55.7243423  63.9967308  70.7368927  55.2674255
  64.3916626  68.9286270  56.4751396  64.3986740  69.1783829  57.5361176
  65.7157440  68.9899597  55.9486809  66.0572891  68.1222763  56.1768723
  63.8185844  67.5453491  56.2965279  62.9396172  67.4268112  56.9301453
  64.7565918  66.5329056  56.4756279  64.3420639  65.7015686  56.7177887
  63.3991661  67.7518463  54.8396835  64.2765198  67.6834030  54.1965179
  62.3640633  66.6797028  54.4007034  63.0291595  65.8165283  54.3746376
  62.1301041  66.8787918  53.3548889  62.9135666  69.0716858  54.6759644
  61.0073700  72.7636185  58.8469505  59.9540253  73.0320129  59.4377441
  61.2493439  71.6832886  57.9631920  60.4164505  70.6721497  57.5918312
  61.1419106  70.0056000  56.6950607  60.6469879  69.1486969  56.2624321
  62.4231567  70.4818878  56.5801735  62.4828911  71.5824661  57.3300323
  63.5745697  72.4069977  57.5871429  63.3067970  73.3399124  58.4424133
  64.2355423  74.1169815  58.9149666  65.1968079  74.0526047  58.6117630
  64.0371017  74.8162003  59.6162605  62.1181145  73.5795670  59.0527878
  62.0328674  74.4568405  59.5459671  56.8912811  65.0422440  47.9468079
  30.8879662  12.7185335  43.3214302  68.0869827  64.8218155  69.3105621
  58.7345619  11.4116850  56.0636406  67.6334076   5.5956769  61.8394432
  32.0855141   5.5081310  11.6169043  53.0907402  42.2141800  10.9503860
  69.9628677   8.5403910  49.6927719  44.7680588  66.6578445  69.9668884
  64.2968140  21.6274242   5.2186446  50.3243675   7.6570210  47.6148720
  39.0695381  61.5997314  11.3450613  56.2569923  25.8900280  32.1099434
  39.5795746  11.8105297  19.7018032  52.1188889  55.3009338  18.5675545
  49.5684204   9.2615767  69.6804581   0.4801753  25.4221287  47.4751816
  23.6093082  24.7640400  67.4714584  68.0000000  18.3978119  65.8793259
  16.2071705  42.5635834   9.6574888  48.5978088  39.3059387  56.2529030
  35.9823341  30.7205105  35.5092239   9.3862953  54.8300781   5.4359860
   6.3713746  52.8618965  17.2207050  17.9315853  49.0561676  52.4099464
  10.8422003  25.6591721  25.9786034  65.0048599   8.3597374   2.6759670
  29.2892323  18.7664299  43.8355484  21.0196991   5.7226505  36.1354141
  31.5301819  36.0877151  58.9721565  51.3387299   1.0709085  63.0658760
  70.7682724   8.6932449  18.1859341  51.7589378  19.3085155  60.4925728
  56.8432236   0.8095565  59.9416389  61.3860474  66.1126556  71.4481277
  57.6959496  16.8037510  45.2125092  69.7888641  40.5937080  54.0201416
  66.6015854  63.7596970   6.6907549  13.9220791  12.7824640  12.0254002
  39.9157028   0.2701613  59.2919579  37.8233719  51.1733170  61.0955963
  53.3554459   8.0501175  58.2135391  31.7599049  66.0830765  34.0404510
  37.8698235  13.1246567  18.5593376  33.5729485  13.2641506   1.1234024
  51.2429276  41.7253418   9.5752487  17.1571064  49.6485634  54.5778122
  14.1914539  23.8125629  23.4441414  52.0808258  52.6622963  22.2837601
  37.4561195  43.1750069  64.8611069  48.6431923  36.9419060  56.7206078
  22.8928471   7.0135684  36.9139214  26.4089394  60.0801010   7.6199899
  19.0042877   4.5049076  35.4703941  64.7438736   9.2695456  70.2069550
  10.5123491  46.4506912   1.4403923  27.9418564  47.9806328  15.4573193
   0.9039702   6.4099226  14.3321552  35.8452835  59.4535370  20.1457138
  67.3228531  34.7184715  70.3300247  52.2126427  11.8189449  72.0259552
  52.4222984  41.9148102  20.1766548  11.7124462  61.9639816  59.0989075
  15.0145855  46.3569450  12.5492420  26.4129677   8.8159847  41.8477554
  59.0673218  20.7132778  20.1148033  35.8587074  66.6702499  65.2434311
  65.1189575  63.0876160   0.1230652  57.4659500   9.5309839  56.6877632
  60.4645653  17.2486267  41.7381897  24.0649815  43.9620438  60.2531395
  42.4042740  50.3694839  66.0076370  55.6788063   0.4258077  62.0002403
   0.0124675  23.1011734  47.8690262   2.5921276  62.8802986   5.0694909
  44.2836990  17.0741749   2.8625240  69.6936188  39.2937317  10.5552568
   7.9545617   9.2046528  26.6298046  30.4219761  14.5355387  41.7459908
  35.7789536  10.4724665  26.0083809  50.3746376  58.8601189  16.3953342
  16.4578667  22.8460617  27.6474533   6.7636433  58.0705185  21.9416065
  29.3456516  16.8136005  45.2538834  16.0214119  13.7975254  12.9274073
   5.6316566  50.5431061  16.8811569  10.5197296  56.9617691   4.7185197
  50.1873055  23.6764965  63.4905472  30.8849144  50.7182350  65.6833344
  35.7364502  29.5516434  37.6137695  10.1979942   5.6537032   9.6764793
  44.0777626  13.4380083  26.0035706  39.4898834  47.2091408  63.2551689
  33.4885941   3.5054440  11.5192223  39.4510422  60.8382797   7.3427515
   6.7254500  41.7696266  52.8030968  26.6478710  67.1464157  37.2387848
  41.6101189  69.5942917  55.8711128   5.3507690  10.1321526   2.2523067
  26.8074150  19.1108990  43.7078056  39.9991951  15.0341396  14.0024605
  64.0199661   7.6172791  11.4425602   3.9634051  11.5920286  55.9230576
  23.0704422  28.9814091  34.9136658  56.1629562  21.4455547  52.7093048
  24.6356735  42.9233322  49.0606880  69.5929565  39.9714737  51.7140388
  70.7524490  18.5424500   1.7313968  16.8764992  26.2245655  66.4743652
  43.3310509  33.7279282  47.7759666  42.5310936  34.2497787  47.7129593
  43.1339645  33.0665703  48.4392853  43.2247276  33.7130508  47.8399849
  47.9495659  17.1628075  29.6673832  48.2998390  17.4049244  30.5246563
  48.5897217  17.5029869  29.0423145  48.0551872  17.2249050  29.6921463
  31.1195545   5.6488547  26.9089794  30.7043324   4.8134160  26.6948223
  31.6441765   5.8604665  26.1368237  31.1312218   5.5823293  26.8037968
  43.8139801  34.8600388  71.0229874  43.5302849  34.1011276  71.5326920
  43.0965424  35.0182076  70.4093857  43.7072182  34.7959747  71.0119095
  38.8249245  52.7387161  29.2432079  39.2439728  52.0060310  29.6946545
  38.6468735  52.4074364  28.3629894  38.8506241  52.6252518  29.1974831
  18.8702507  23.5418034  23.1511803  18.5013027  22.6585655  23.1512966
  18.2114964  24.0766048  23.5941982  18.7606544  23.5046463  23.1984367
  15.6578321  64.0055771  14.1797256  16.1864815  64.4559402  14.8384590
  14.7830906  64.3820496  14.2763042  15.6209240  64.0937500  14.2602730
  25.3989944  56.0849915  61.9676247  25.3572407  55.9863319  61.0164375
  24.8804550  56.8685989  62.1501312  25.3392429  56.1580353  61.8856506
  59.2586136  26.6197090   6.4949346  58.8266449  27.1753292   5.8461494
  60.1435966  26.9775581   6.5655332  59.3069229  26.7171230   6.4332757
  55.8774529  10.9563675  31.0278130  55.6984787  10.4132881  30.2601757
  55.2628593  10.6430750  31.6914082  55.7928238  10.8650427  31.0167179
  70.7937012   7.0235410  55.8684578  70.1466370   6.3386068  56.0369797
  70.5186157   7.4140472  55.0389633  70.6953583   6.9921427  55.7979698
   7.7243681  64.3600693  31.4279671   6.9985271  64.9499969  31.2245655
   7.3084483  63.5107765  31.5761013   7.6026092  64.3324127  31.4220734
  16.3662262  29.8722668  63.4653893  15.5721321  30.0627823  62.9660378
  16.5623264  28.9573593  63.2635956  16.3024559  29.7950172  63.3906174
  26.1548367  34.9818611  33.2517204  25.3323555  35.1422195  33.7143669
  26.7784443  34.7578011  33.9424744  26.1336288  34.9750671  33.3747215
  55.4133263  51.8629112  53.2025032  54.6061516  52.1052017  53.6563683
  55.7693138  51.1385880  53.7171516  55.3652115  51.8115044  53.3057861
   3.9369636  65.5666199  60.7588959   4.0726399  66.3740921  61.2546921
   2.9856341  65.4790802  60.6994019   3.8499813  65.6433945  60.8054237
  16.9005508  51.2957497  42.1478691  17.1079807  52.1886101  41.8721848
  16.5238342  51.3964157  43.0220451  16.8824978  51.4016991  42.2116928
  27.5902843  36.0573463  49.5511093  28.5444775  36.1155128  49.5997314
  27.4228153  35.4958954  48.7941666  27.6741829  36.0036736  49.4755745
  55.9397964  33.1793861  12.1589708  55.6926880  33.5058975  13.0241642
  56.7195396  33.6835327  11.9264364  55.9965973  33.2679710  12.2264385
  66.8396378   8.2072935  32.0352936  67.1616592   8.6330910  32.8297958
  66.0042191   8.6381130  31.8544502  66.7848892   8.2986441  32.1007347
  45.0555458  37.7232285  46.3297424  44.1542091  37.7794075  46.0124550
  45.0698242  36.9346390  46.8721085  44.9609489  37.6451225  46.3537445
   8.2296715  59.5862617  42.0574570   7.8680949  58.8182640  41.6151047
   8.2916040  59.3262291  42.9765739   8.1977167  59.4766312  42.1082993
   7.9461746  58.7010841  54.1131706   8.0893192  58.0723114  53.4057922
   7.3633165  58.2477608  54.7222748   7.8992829  58.5856895  54.1026917
  47.5235901  16.8006592   9.0675669  47.7597809  17.5047684   8.4636850
  47.9723663  17.0239048   9.8830376  47.5966377  16.8995533   9.0901308
  43.6268578  59.2297630  70.7179718  43.7043266  58.4063835  71.1999207
  42.8582382  59.1094742  70.1603088  43.5531540  59.1291313  70.7098999
  36.6272240   8.3523350   5.5973363  37.4147644   8.4391050   5.0602298
  36.2177277   9.2168550   5.5634160  36.6675377   8.4537821   5.5364413
  52.2592430  39.5355721  36.6782799  52.8317413  40.2777214  36.4841270
  52.7965927  38.7645798  36.4964600  52.3775978  39.5324974  36.6381874
  30.6685371  18.1784153  71.6836929  31.2412376  17.4114952  71.6924438
  30.4641628  18.3352547  72.6055756  30.7078152  18.1133556  71.7829437
  47.1277733   7.8569551   0.7579674  46.3362541   7.6336017   0.2682322
  47.1996117   8.8079529   0.6762687  47.0510254   7.9345522   0.6970289
  56.6093369  23.1549568  60.5292625  57.2214890  23.8272095  60.2299690
  56.1585922  23.5553646  61.2727242  56.6265488  23.2693462  60.5766296
  15.2487421  43.6877403  14.2075539  14.5435343  43.7100754  14.8544035
  15.2409325  44.5604744  13.8144789  15.1727047  43.7831917  14.2346163
  11.7213106   0.9697714  59.4990578  12.3273134   1.7093856  59.4547615
  10.8552732   1.3629247  59.3911591  11.6935797   1.0905713  59.4828262
  38.9386444   4.8392491  57.6486549  38.9862061   4.8138342  56.6929741
  39.8426437   4.9806242  57.9297791  39.0401192   4.8516154  57.5767212
  66.8470078  27.6955833  39.6936798  66.5601425  26.9843216  40.2664337
  66.3722153  27.5503998  38.8753090  66.7657852  27.6042500  39.6674881
  46.8345909  53.3560944  46.6852608  47.5207596  53.3403931  46.0180588
  46.7880058  52.4540863  47.0021935  46.9027977  53.2582283  46.6479073
  19.5246506  17.2164574  21.5627785  19.1685123  16.8716488  22.3816223
  19.7715969  18.1177979  21.7697487  19.5130062  17.2758064  21.6721725
  15.8964157  48.5539856  17.2346764  15.2741261  49.1264572  17.6832981
  16.7134228  49.0525208  17.2207546  15.9171810  48.6681976  17.2810345
  37.9597435  26.3616085  41.9416809  37.7798691  25.7443600  42.6508217
  37.1332436  26.8272705  41.8140640  37.8524246  26.3454437  42.0036964
  37.1863403  69.6686554  37.8601379  37.1368828  69.0853043  37.1028519
  37.8594971  70.3078232  37.6265488  37.2528534  69.6746063  37.7544670
  35.3368378  51.5014114  50.0428276  34.9963264  52.2668533  49.5798149
  35.7496490  51.8606071  50.8281937  35.3445473  51.6213455  50.0772057
  39.3091240  64.1415558  20.4261913  38.8300209  63.3299065  20.5932674
  40.0497551  64.1115036  21.0318260  39.3370132  64.0517960  20.5085945
  55.0070267  16.4160194  38.6219482  55.4464569  15.7063360  38.1534576
  55.1341705  16.2069054  39.5473366  55.0674477  16.3180370  38.6706734
  60.2598991  57.5942612  26.8960838  59.3336411  57.8303452  26.8456917
  60.7166023  58.3266869  26.4823112  60.2098236  57.6975441  26.8465862
  33.6410561  16.6046104  12.3574495  33.5796242  16.4863815  13.3053312
  34.4724884  16.1949825  12.1183739  33.7231712  16.5483189  12.4330378
  27.6271973   5.1162181  56.0502701  28.4948692   5.1557779  56.4525261
  27.2659550   4.2791324  56.3418579  27.6812038   5.0311689  56.1242638
  53.8029366  67.3372040  33.4063683  53.0165863  67.3850327  33.9500580
  54.4798927  67.7711945  33.9256096  53.7912712  67.3885880  33.5197220
  59.7546158  14.7351866  21.9526024  59.3437500  14.4268990  21.1449013
  59.1300278  15.3639946  22.3141575  59.6441917  14.7693672  21.9050236
   8.1720905  58.8226089  36.5239754   7.9787931  59.2201920  35.6749763
   8.6942530  58.0486946  36.3127060   8.2071609  58.7824783  36.4109077
  52.9534683  37.8718147  16.1101818  52.7152710  38.0018845  17.0281010
  52.8485947  38.7353859  15.7108355  52.9168816  37.9777756  16.1654816
  27.7036228  51.3936501  28.5013390  28.3336735  51.6925812  29.1570148
  27.3407364  50.5873528  28.8679886  27.7321148  51.3395462  28.6103611
  35.1016998  65.7197495  36.4537735  34.5782471  66.1521606  37.1284981
  35.7167473  65.1723633  36.9419518  35.1114655  65.7074890  36.5777893
  54.5417137  51.1170921  14.6860838  54.9830132  50.4694862  14.1364508
  53.8001747  50.6446648  15.0644512  54.5096970  50.9976501  14.6678190
  38.2888031  22.3975201  71.7924957  38.4154015  22.2229366  70.8599014
  39.0886765  22.8486996  72.0624466  38.3876038  22.4270172  71.7218246
  65.5488968  65.2002945  33.9024277  66.1907883  65.3807831  34.5891838
  64.8912888  64.6500397  34.3278580  65.5472260  65.1608658  34.0210304
  34.1828766  14.4947453  56.4396477  33.8544960  14.8455410  55.6117935
  33.8082504  15.0682592  57.1082039  34.1079063  14.5933151  56.4226608
   6.7239499  35.9173698  69.3773499   6.9342041  35.5982399  68.4997482
   6.0117450  36.5421410  69.2407608   6.6704211  35.9499626  69.2691956
  66.8648605  65.4262543  27.2563381  66.3804855  66.2419510  27.1288700
  67.7777710  65.6613464  27.0903206  66.9105606  65.5383148  27.2250404
  16.2816143  32.1520424  30.4411983  16.6433849  31.4101086  30.9258537
  16.1661377  32.8357773  31.1010475  16.3078785  32.1458359  30.5632496
  34.4227905   3.5255179  47.2493172  34.0832787   3.1916158  46.4189720
  35.1990891   2.9928761  47.4221954  34.4693718   3.4331086  47.1792030
   2.6162128  50.7233849  37.6550446   2.8545167  51.6189690  37.4155121
   1.8646008  50.5186234  37.0988235   2.5614729  50.7970543  37.5701828
  27.4746361  48.4409065  47.6463127  26.7590675  47.8711891  47.3641548
  27.0875263  49.3159065  47.6738167  27.3570461  48.4734650  47.6191559
   7.4052262  40.8629112  36.0010490   7.4695501  40.9482918  35.0498352
   6.8942614  40.0648079  36.1358757   7.3575954  40.7869072  35.9139862
  48.5363464  64.3017044   4.7258067  49.0686111  64.0849915   5.4912844
  49.1525764  64.2865067   3.9935102  48.6588211  64.2769775   4.7293448
  58.4668579   2.9984429   4.9930940  58.3073921   2.0566316   4.9315014
  58.0213280   3.3671868   4.2303596  58.4023399   2.9373302   4.9051867
  47.6600342  25.9830704   8.2047634  47.2164879  26.7094440   8.6428022
  48.5108986  26.3403263   7.9505315  47.7034721  26.0986309   8.2243652
  63.4384232   6.8013639   6.7867293  63.4111137   7.6281486   7.2683029
  62.7878761   6.9069176   6.0925546  63.3661346   6.9007897   6.7640572
  70.1070480  19.0432339  49.3637657  70.6259995  19.6934128  49.8372536
  69.8560715  18.4047985  50.0313301  70.1356277  19.0444870  49.4854507
   5.8762403  46.5054817  32.3481598   6.3793716  46.6596184  33.1477432
   6.5317364  46.4966011  31.6506824   5.9997978  46.5209732  32.3590508
  22.7850342  16.8510704  70.7333527  23.2518024  16.7357082  69.9056702
  22.8991661  16.0180454  71.1908112  22.8469830  16.7499332  70.6938705
  16.5198956  51.8106422  24.6064701  17.1016006  52.5079231  24.3037395
  15.6559038  52.0603523  24.2787571  16.4897919  51.9116287  24.5392380
  40.8024254  27.2521706  11.8366575  40.0937157  26.6270199  11.6844912
  41.5660820  26.8551102  11.4178514  40.8082848  27.1431599  11.7757683
  59.0248108  34.2441292  32.0652809  59.2120361  34.1214905  32.9959450
  58.0695229  34.2235298  32.0084038  58.9429016  34.2288513  32.1584625
  22.3666916  65.8990707   3.9151618  21.5678215  66.4246292   3.9578741
  22.0713501  65.0379562   3.6193724  22.2500038  65.8632812   3.8881733
  25.6376572   7.6245761  44.6607094  26.2508945   7.9328551  45.3278961
  25.8985577   8.0863791  43.8639030  25.7308769   7.7066989  44.6468849
  20.6378174  64.5142899  17.2426910  19.9889736  64.1666565  16.6308212
  20.1750717  64.5654144  18.0790424  20.5192757  64.4826736  17.2666302
   4.7258067  23.6439133  67.9209900   5.6392713  23.6673813  68.2060547
   4.7723012  23.6731319  66.9653625   4.8281779  23.6495323  67.8494797
  22.3835068  19.8420715   4.8610649  22.0760746  19.2356510   4.1872921
  21.9850903  19.5226040   5.6706548  22.3082352  19.7433338   4.8755488
  66.5136871  44.7149124  51.8483124  66.1816330  45.5336380  52.2166328
  65.8092651  44.4053421  51.2789345  66.4031525  44.7692070  51.8268700
  39.7368279  49.8163948  34.6266518  40.6840973  49.8866730  34.5084457
  39.5628166  50.2786980  35.4465485  39.8192902  49.8731880  34.7014809
  54.0505981  51.2430763  37.8375053  54.6101456  50.9025345  38.5354805
  53.2545357  50.7140656  37.8891144  54.0253754  51.1503448  37.9174423
  56.4463272  14.7767687  52.4985008  57.2429276  15.0083065  52.0209618
  56.7471237  14.5826235  53.3862267  56.5633545  14.7807560  52.5422440
  51.1687584  32.6389847  22.9413376  51.5593414  33.4573593  22.6348515
  51.0750198  32.1075134  22.1507797  51.2004166  32.6695786  22.8243484
  69.9385529  30.0605927  28.7057991  69.0370712  30.2983074  28.9227314
  70.0398178  30.3167458  27.7890854  69.8532181  30.1132584  28.6311741
  50.3986588  66.9025879   7.0078020  49.5451736  67.3345413   6.9729686
  50.7635918  67.0221939   6.1310167  50.3465576  66.9614105   6.9105854
  41.3795357  27.9452534  20.3865337  41.7369080  28.4944134  21.0843449
  41.0376587  27.1745071  20.8396339  41.3811874  27.9216232  20.5092678
  46.7849731  32.5953751  49.7864876  47.5148544  32.2743721  49.2569008
  46.8965645  33.5459900  49.7969818  46.8747101  32.6625175  49.7311325
  24.1285725   3.3139060  18.9517460  24.5047035   3.9786680  18.3748150
  24.2523613   3.6644912  19.8337879  24.1818848   3.4221840  18.9842834
   0.6783135   3.4325118   4.6795893   0.9932771   2.5433328   4.5171375
   0.2901167   3.3931496   5.5536518   0.6705038   3.3334908   4.7554765
  10.7951326  36.7895203  64.1973190  10.5820236  36.8686562  65.1271362
  11.3013124  35.9794502  64.1357117  10.8263855  36.7115746  64.2899094
  30.5741425  13.7810678  58.2501030  30.5500317  12.8618259  58.5158958
  30.1583252  13.7921085  57.3880081  30.5272274  13.6842155  58.1865120
  53.1317558  29.6729603  70.5266953  53.3854065  30.5061340  70.9238358
  52.5483551  29.2691517  71.1692047  53.0965919  29.7187481  70.6375656
  17.8277264  52.5146637  29.2881298  18.6093960  52.0188904  29.0443420
  17.1608238  52.2336922  28.6616116  17.8399658  52.4318314  29.1953201
  65.3432236  33.8213425  51.4093742  65.8941956  33.6160545  52.1646996
  65.8279572  33.4777718  50.6588860  65.4536743  33.7628098  51.4098892
  17.6406860   7.6190691  44.5234375  17.6070518   7.1873670  43.6697769
  18.1066761   7.0007939  45.0863075  17.6867924   7.5070977  44.4924278
  26.6779232  53.7639313  45.3534431  27.0090981  54.1734695  46.1527138
  26.1353607  54.4388542  44.9455948  26.6553802  53.8795815  45.3951874
  46.4806633  53.9845924  18.0594120  46.8006248  54.8764763  18.1950397
  46.3865700  53.6270332  18.9423237  46.5047493  54.0415726  18.1680317
  16.8696880  45.0787621  65.8777695  16.0131016  44.9374924  65.4746170
  17.4759426  44.5747757  65.3349228  16.8429928  45.0099525  65.7768860
  64.9332123  17.6661873  10.2502098  64.0952072  17.7894325  10.6960697
  65.5722656  17.5885391  10.9585953  64.9119949  17.6710491  10.3733006
   1.6359664  62.4396362   9.4091597   1.4875808  61.9499092   8.6002226
   2.5287237  62.7747345   9.3259401   1.7153472  62.4231491   9.3140182
  41.3426628  25.4439144  48.5198898  41.9652061  25.8834686  49.0990829
  41.8795776  25.1070328  47.8026237  41.4663086  25.4548645  48.5051651
  64.6856384  67.3605881  21.5064468  63.7401962  67.2548447  21.6122398
  65.0641098  66.8837509  22.2451057  64.6251755  67.2984619  21.5965004
  59.2326546  57.1297340  36.4401245  58.7726746  57.7728386  36.9796333
  58.9358101  57.3093300  35.5480156  59.1519470  57.2174683  36.4025230
   8.2790213  48.6004066  60.2797775   8.6120300  49.4874420  60.1437378
   9.0548449  48.0423813  60.2255821   8.3972692  48.6354942  60.2594910
  31.4113617  23.8498535  19.8286247  30.7252064  23.6213074  19.2015762
  32.1040154  23.2085133  19.6700516  31.4120560  23.7570877  19.7448444
  12.4579172  49.2982140  14.3757286  12.0268192  48.6250076  13.8492498
  13.0512714  48.8114471  14.9477596  12.4752207  49.1745148  14.3805866
  48.5489197  30.3385963  68.0230789  48.1259460  30.2106781  67.1739807
  48.1310005  29.6973572  68.5978699  48.4592476  30.2565708  67.9938278
  36.2203140  51.1115761  32.5151711  36.3226852  50.2532883  32.9263763
  37.1161346  51.4165459  32.3711662  36.3267632  51.0525703  32.5436630
  47.4786606   5.2515974   7.3781977  47.2980270   6.0463405   7.8801799
  47.7054062   5.5671906   6.5034294  47.4835777   5.3700051   7.3384433
  68.3307648  13.4341755  13.9105806  68.6600113  12.7435532  14.4857903
  67.9473648  12.9657650  13.1690750  68.3249893  13.3105745  13.8928461
  57.5388947  54.3124084  19.9670486  57.0128708  54.4166527  20.7599335
  58.3123360  54.8553009  20.1196480  57.5652809  54.3814201  20.0678768
  21.1588383  36.8810463  70.1565933  20.9313412  36.0822945  69.6807022
  20.3557816  37.1214867  70.6186752  21.0489388  36.8215065  70.1551208
  30.2982025  59.1089821  69.8627396  30.3355522  59.7287979  69.1342697
  30.0923557  58.2691040  69.4522934  30.2802334  59.0855141  69.7412872
  65.5220871  57.3163872  41.5033302  65.4433899  57.9053345  40.7528763
  65.7637024  57.8880157  42.2320938  65.5394592  57.4401550  41.5010185
  43.6725197  51.9651718  -0.1206683  43.6638374  51.3995285   0.6514754
  44.2351303  52.6991081   0.1263959  43.7315941  51.9831200  -0.0119786
  37.7898026  46.2132187  27.4977913  38.4593353  46.7128906  27.9650040
  36.9682350  46.6555176  27.7113991  37.7735901  46.3136711  27.5703945
  50.3404999   5.2676115  37.1955757  49.8660736   4.4459910  37.3224411
  49.9624939   5.6420555  36.3998795  50.2495956   5.2199240  37.1242523
  41.9278755  69.6386032  58.8631210  42.1611252  69.6468811  57.9348106
  42.7328644  69.8923340  59.3146133  42.0385971  69.6665421  58.8122711
   2.4084606   4.4686465   1.6298213   1.9561094   4.6003156   2.4630520
   1.7549392   4.0560842   1.0650795   2.2905290   4.4386916   1.6584533
  68.5087738  26.3239422  11.4008274  68.5200806  25.4307728  11.7448502
  67.5937424  26.4787292  11.1663485  68.4123993  26.2451992  11.4125099
  42.5150070  12.4528942   7.4871407  41.8242989  12.0743847   6.9431887
  42.7497902  13.2678719   7.0433831  42.4663887  12.4994402   7.3818097
  25.5804558  51.5250702  58.3460121  25.8014832  51.1917648  59.2156601
  25.7489662  50.7891884  57.7575264  25.6219978  51.4110489  58.3759956
   1.1522403  27.2568626  57.7569122   1.9658080  27.4063606  58.2385635
   1.0285772  26.3080807  57.7842903   1.2258126  27.1716270  57.8111954
  30.4072495  13.6211872  70.2534714  30.5426407  13.5233717  69.3109589
  31.0687485  14.2572107  70.5257339  30.4922314  13.6785822  70.1819992
  49.6451149  56.0548210   6.9798222  50.0390167  56.6164436   6.3122511
  49.8545876  56.4850731   7.8088179  49.7094612  56.1605949   6.9970365
   1.8854135  65.5999908  52.5926781   2.3290689  64.8300400  52.9484520
   1.6364254  66.1103363  53.3632507   1.9061731  65.5723038  52.7127914
  35.2022324  68.2362518  68.1171799  35.4951859  67.9651260  67.2471848
  34.2573013  68.3578110  68.0246277  35.1327019  68.2203064  68.0145340
  14.6080532  17.6640377  72.0547256  14.1468000  17.3805294  71.2653580
  15.5239611  17.4395199  71.8906021  14.6565380  17.6098614  71.9530487
  70.5616684  60.3039932  24.7703514  69.6278763  60.4785652  24.8877831
  70.7099152  60.4153748  23.8312836  70.4778976  60.3344879  24.6827316
  44.8719139  44.2031937  52.0735359  45.1350937  43.2877960  51.9785881
  45.3819008  44.6690025  51.4108391  44.9543648  44.1552467  51.9927406
  48.2154617  39.9890518  31.1076851  48.7220230  39.2233543  30.8368855
  47.5321045  39.6350784  31.6768589  48.1966095  39.8696480  31.1395035
  67.5653381  38.6651649  69.8007736  66.9741974  38.1579247  70.3570862
  68.1990051  38.0245171  69.4778595  67.5698776  38.5427551  69.8256607
  60.3588524  17.7131863  20.2932568  60.8857956  17.3945637  19.5604229
  60.0484810  18.5729351  20.0091248  60.3819504  17.7708912  20.1848068
  60.4602356  43.3360443  72.1936493  61.1469154  43.4945755  71.5459061
  60.3614540  44.1729012  72.6476746  60.5229301  43.4421959  72.1729889
  45.9690514  10.9550400  10.4582777  46.8686752  10.6423550  10.5538664
  45.7913208  11.4258127  11.2725363  46.0460358  10.9718990  10.5553055
  69.2112885  49.1957130  14.7686596  69.4843826  50.1093216  14.8521423
  69.2747421  48.8446426  15.6568899  69.2471771  49.2557030  14.8722849
  18.1677570  53.1030998  32.2479057  17.9715366  52.7654724  31.3739834
  18.7678795  53.8326759  32.0936317  18.2108307  53.1448975  32.1382561
  37.5899887  55.3162231   0.9597397  37.9362717  56.2085075   0.9721087
  37.6388626  55.0530586   0.0407251  37.6321297  55.3833122   0.8630538
  10.9993429  21.4588146   1.3010374  11.6042261  20.7268715   1.1801755
  11.5164537  22.1244888   1.7545877  11.1189938  21.4517479   1.3365158
  35.7062340  21.8990002  13.4795094  35.3374672  21.0586433  13.2074013
  34.9688835  22.3694630  13.8683701  35.5882759  21.8595543  13.4919605
  32.4120522  34.5475845  65.8915024  32.5642509  35.3281593  66.4242020
  31.7235622  34.0713692  66.3556442  32.3548622  34.5800438  65.9978027
  16.4906368  40.5990257  26.2206497  17.4297180  40.4976006  26.3757992
  16.1413536  39.7095261  26.2756138  16.5535336  40.4933510  26.2430573
  71.3516541  30.8828430  30.8102608  72.2144623  31.1106663  30.4640083
  70.8528824  30.6003838  30.0436630  71.3904724  30.8770180  30.6915855
  19.4497719   4.3419147  18.5920486  18.9898338   4.9147873  19.2056503
  18.7543087   3.8456421  18.1604519  19.3265572   4.3500834  18.6114578
  39.7518501  41.3715019  62.4230995  39.3233490  42.0249443  62.9759369
  39.5713387  41.6593666  61.5282364  39.6869049  41.4718857  62.3866272
  37.4518089  32.4007797  31.4789658  36.9663353  32.8131905  30.7644958
  38.3559532  32.6878967  31.3512249  37.4964561  32.4753799  31.3891506
  20.9507217  30.8413258  47.8556290  20.8909569  30.2756729  48.6254959
  21.8063698  31.2631397  47.9341850  21.0355949  30.8259869  47.9461060
  61.9615173  43.1358376  42.1651306  62.5015144  42.3491173  42.2406654
  62.5843506  43.8360252  41.9700737  62.0855217  43.1266098  42.1523857
  55.1699715  12.4702644  14.4806385  54.4169464  12.2432871  15.0262289
  54.8737411  13.2189932  13.9630623  55.0580750  12.5259047  14.4836254
  65.6614151  43.1359100  46.8072510  66.4793625  43.3215790  47.2684669
  65.9381180  42.7925415  45.9576836  65.7781448  43.1190948  46.7658348
  10.7370834  21.2704792  48.4634514  10.5819311  20.4929028  47.9272308
  11.6363583  21.1705055  48.7757683  10.8164377  21.1768951  48.4395752
  57.1460838  38.2972603  10.3235044  56.4435844  37.7140083  10.6108074
  57.2557831  38.1000023   9.3932972  57.0828667  38.2140274  10.2549448
  43.8990326  69.4206696   3.7232506  44.3391953  68.9576187   3.0104578
  44.4320946  69.2331772   4.4958611  44.0028191  69.3512955   3.7296298
   4.2763968  37.5313644  41.7102699   3.8297548  38.3670425  41.8458481
   4.1153178  37.3201256  40.7906723   4.2115884  37.5979538  41.6266594
  33.5065002  65.0860672  21.1418533  32.6709442  64.6534653  20.9659615
  34.1364021  64.6244125  20.5883808  33.4845695  64.9906998  21.0640717
  55.8764801  17.5877209  21.9761696  55.2715645  17.5462704  21.2355003
  55.4815674  18.2237186  22.5726414  55.7698593  17.6511230  21.9607906
  23.6612759  22.9906902  66.1963577  24.1319656  22.1772633  66.3780594
  23.7918072  23.1388474  65.2597427  23.7253895  22.9197464  66.1158524
  39.5694008  51.2596817  10.8038435  40.0598602  51.9533653  11.2448454
  40.1165924  51.0172005  10.0568390  39.6800575  51.3078003  10.7712107
  13.0703936   5.0151877  31.5863113  12.5822411   4.3734879  31.0704041
  13.7272911   4.4980145  32.0524101  13.0883884   4.8916039  31.5809994
  36.4799576  31.5310459  45.2861710  35.6195221  31.9503117  45.2763786
  36.3751526  30.7562447  44.7339668  36.3770218  31.4931297  45.2262383
  31.0262527  30.0126610  55.3462334  30.1786366  29.5700092  55.3033562
  31.4501648  29.7993755  54.5149460  30.9810677  29.9427109  55.2530098
   2.5156760  70.0894394  51.6229973   2.8570728  69.2077179  51.7721634
   1.7026906  70.1199951  52.1273308   2.4653852  69.9986649  51.6926880
  58.2895012  63.8095512  37.1987572  58.2086525  64.3060150  38.0131416
  57.3885040  63.5899162  36.9616890  58.1847954  63.8390732  37.2603226
  55.7049713  27.6628017  32.9530869  54.8404846  28.0316181  33.1343842
  56.3008194  28.4097481  33.0102196  55.6763229  27.7817879  32.9785118
  52.0147400  58.7272835   0.7778956  52.9428978  58.8434334   0.5747741
  51.6299820  59.5934219   0.6437321  52.0726891  58.8320351   0.7419271
  43.7682228  25.0105743  37.5213585  44.2669487  24.7568016  38.2979546
  43.0122375  25.4853382  37.8667755  43.7407875  25.0341415  37.6410103
  53.2486992  35.2618523  46.9985161  53.2420845  34.4300652  46.5248871
  54.1768303  35.4751167  47.0950699  53.3469734  35.1958923  46.9583015
  42.5477791  68.2188950  30.8302612  43.3164482  67.6486893  30.8458080
  42.4601212  68.4777832  29.9129143  42.6204033  68.1856995  30.7340927
  35.8838387  16.8589668   9.2401218  36.8077393  17.0401421   9.0674477
  35.8783035  16.4437923  10.1025791  35.9817772  16.8340130   9.3136816
  50.6423721  21.2980576  57.4471855  50.5755882  20.8663883  56.5954628
  51.4255104  21.8441048  57.3782043  50.7187653  21.3102551  57.3489990
  37.1276588  64.8384476   7.2274771  36.6847305  64.2055664   7.7927327
  37.9947472  64.4611816   7.0789323  37.1728935  64.7307205   7.2719159
  34.9211121  59.8460541  64.0738068  34.0846252  59.4113312  63.9078789
  35.4163589  59.2192192  64.6011047  34.8847237  59.7328491  64.1123505
   6.2845569   1.4366060  14.5147381   5.4111524   1.6209766  14.1691895
   6.7401996   1.0012676  13.7942505   6.2400060   1.4098425  14.4010544
  62.4815331  18.7536983  31.5867996  62.2874794  18.8566856  32.5184479
  63.0873756  18.0136070  31.5487213  62.5254440  18.6857567  31.6820908
  51.7390976  31.2680759  60.3651237  52.4398956  30.8897514  60.8961449
  50.9682083  31.2416687  60.9319305  51.7316208  31.2249146  60.4821968
  39.7716866  61.1463470  32.0963211  40.2112274  60.9241791  32.9170990
  40.4191704  60.9538078  31.4181442  39.8876076  61.1021233  32.1115303
  53.8208199  54.4796600   4.9790573  53.8230667  55.3320274   5.4145989
  54.1155624  53.8660545   5.6519971  53.8524895  54.5051231   5.0972672
   4.9304829  18.4400749   2.5162218   4.7168622  17.5083580   2.4661911
   4.7871528  18.7666969   1.6279616   4.8924170  18.3755474   2.4161613
   9.3575745   5.3712583  70.5717468   8.5724573   4.9860196  70.1826248
   9.1003561   6.2660527  70.7940369   9.2464180   5.4255977  70.5539551
  17.8700962   4.4886127   0.2537688  17.2075100   4.1360254  -0.3402792
  17.8892059   3.8711030   0.9848972  17.8014755   4.3851600   0.2683873
  36.3153229  30.5325794  18.3302383  36.5670433  29.6119213  18.2577362
  37.1159592  30.9787731  18.6061440  36.4275475  30.4819832  18.3519306
  -0.0600591  63.6504898  66.9564514  -0.2159959  64.5006638  66.5452118
   0.7438253  63.3303108  66.5471954   0.0090389  63.7070084  66.8689575
   3.2987330  44.4146500  61.9882851   3.2512393  44.9525795  62.7786064
   4.2362256  44.3057861  61.8286324   3.3936436  44.4604034  62.0555420
  42.4946251  32.8402748   0.4438186  41.6736603  33.1049538   0.8587766
  43.0443230  32.5426331   1.1687154  42.4656982  32.8367577   0.5653743
  28.3104496  25.5011158  42.0281677  28.2665405  26.3192940  41.5333023
  27.5489979  25.0016670  41.7332497  28.2245655  25.5351048  41.9439430
  25.4879551   8.7762928   5.3648224  25.8523445   7.9101014   5.5469317
  26.2498074   9.3549576   5.3338647  25.6080589   8.7456303   5.3809414
  36.1285095  17.3576145  18.9003220  36.5054359  18.2218723  19.0652962
  35.9362946  17.0099392  19.7711868  36.1482048  17.4127045  19.0107841
  27.2033710  34.0513535  35.9573135  26.2477570  34.0884018  35.9165535
  27.3914185  33.6438866  36.8027992  27.1215153  34.0118523  36.0431328
  43.7889671  20.9407463  35.3022270  43.4256287  20.1452179  35.6912727
  43.5479584  20.8867512  34.3774414  43.7245178  20.8501511  35.2450943
  33.3553658   2.7313545  21.4705849  32.7175331   2.7057092  22.1838493
  33.0134163   2.1167812  20.8212757  33.2508812   2.6630807  21.4774055
  41.7622833  39.5373306  60.6231308  41.4391823  40.0655518  61.3530731
  42.6741219  39.3514023  60.8472099  41.8250656  39.5738335  60.7248688
  42.6350250   2.6436403  33.5169563  43.0714531   2.8594913  32.6928368
  42.4056587   3.4921718  33.8959236  42.6571083   2.7571476  33.4694824
  13.9567785  68.9183578  56.2567368  13.2763195  68.6629791  55.6338463
  13.9625816  68.2155838  56.9065857  13.8848324  68.8161774  56.2596092
  58.2142258  12.2319584  37.6529732  58.0143471  12.8865347  38.3221588
  58.6675568  12.7216797  36.9667549  58.2412529  12.3539886  37.6511574
  30.0472698   7.9115171  22.5561371  30.3566513   8.1507912  23.4297867
  29.5142612   7.1289887  22.6967888  30.0234222   7.8535838  22.6643028
  22.9840126  42.5607681  41.0434418  22.2258072  42.8193054  41.5673866
  23.1080093  41.6328888  41.2431717  22.9163799  42.4893875  41.1206169
  15.2821198  30.2537537  68.8073883  15.1817169  29.7255249  68.0154724
  15.8993149  29.7604332  69.3477020  15.3372307  30.1448135  68.7805557
  68.2689896  67.3214569  55.3605461  69.0928421  66.8542252  55.2219925
  67.6317749  66.8468475  54.8267632  68.2888947  67.2210236  55.2888451
  53.0838547  26.5776749  48.6545753  52.4295349  26.4267082  49.3367043
  52.9547806  25.8590202  48.0356178  53.0003128  26.4849377  48.6613121
  48.9545937  47.5720901  40.6594048  48.1522675  47.9759216  40.3286133
  49.3727455  47.1993561  39.8832245  48.9136238  47.5754051  40.5413551
  34.6786804  51.7622299  41.1166534  35.0442886  51.4820251  41.9557266
  34.3979149  50.9502678  40.6946106  34.6877289  51.6457596  41.1611252
  19.6782055  27.6861649  19.3964920  19.5428352  26.8068275  19.0434036
  19.1231937  28.2490616  18.8567314  19.6045818  27.6524200  19.3012772
  29.7553730  14.8335152  55.9674759  29.0601292  14.3923817  55.4793472
  30.5662670  14.5027475  55.5811119  29.7677059  14.7511978  55.8742180
  27.0447540  13.6603909   5.0118122  27.8398418  14.0434752   5.3823667
  26.7545490  14.2965536   4.3581223  27.0985947  13.7690849   4.9816179
  48.3926926  64.8205185  55.6545296  48.7013397  65.6113052  55.2122345
  47.4997902  64.6986465  55.3318748  48.3303871  64.8918533  55.5729561
  48.1020164   9.1374264  10.7533607  48.3510323   8.2206116  10.6364298
  48.9097977   9.5719919  11.0269918  48.2147141   9.0859985  10.7700710
   6.9901123  37.8575020  36.7814598   7.8384523  37.4485550  36.6102486
   6.3625588  37.1363106  36.7336388   7.0136576  37.7369843  36.7581024
  56.9390793   6.1541038  59.1228867  57.3553085   5.7325988  58.3710098
  57.5071983   6.8973050  59.3256721  57.0440483   6.1884098  59.0643311
   7.3484406  60.1463318  38.5056572   7.7621045  59.7635727  37.7319565
   7.9817796  60.7906418  38.8218460   7.4600945  60.1742249  38.4568672
  11.7320271  17.1912823  51.1853294  11.3620520  17.2921906  52.0623512
  12.0764303  16.2982883  51.1719551  11.7292995  17.1068134  51.2774277
  33.9316521  43.6339226  59.7524529  33.5312805  43.7214012  60.6174850
  33.5984230  42.8015099  59.4173698  33.8534203  43.5544815  59.8089676
  60.1852951  27.6911678  54.8400917  60.0056992  28.3690929  55.4915466
  59.5295486  27.8349438  54.1577759  60.0962143  27.7787952  54.8368034
  20.0899563  19.6894550  50.2180710  19.5384045  19.4289169  49.4804115
  20.3769226  18.8628922  50.6062393  20.0617409  19.5735245  50.1808014
  63.4833527  41.4532433  68.5414124  64.3590775  41.2116356  68.8430099
  63.2209740  40.7339935  67.9669037  63.5487595  41.3507767  68.5123138
  13.4632931  23.7779942  59.2690620  13.2463026  22.9252415  58.8922844
  14.1972952  23.6002197  59.8571701  13.5184278  23.6680965  59.2915993
  18.7917995  25.3505535  59.4835930  19.4253254  25.9161797  59.9251137
  18.4894619  25.8670101  58.7365341  18.8271179  25.4659481  59.4510078
   5.1183243  58.0266609  37.2179604   5.4878054  57.1723175  37.4411392
   5.7099633  58.3769035  36.5519829   5.2208195  57.9729042  37.1707382
  54.7537041  14.4845600   1.2232416  55.6754990  14.6109047   0.9983834
  54.4626083  13.7748346   0.6507146  54.8209610  14.4223480   1.1382073
  45.1995354  35.6317406  48.0024185  44.5478325  34.9307556  47.9907951
  45.8614540  35.3330765  48.6260338  45.2006264  35.5251389  48.0676842
   4.7503376  45.2373123  45.3745499   4.4812708  44.3288155  45.2386436
   4.1020818  45.5905075  45.9838524   4.6525130  45.1780930  45.4250336
  24.1163807  12.5274868  70.2593613  24.8388500  11.9369192  70.0460510
  23.3292999  12.0421801  70.0119476  24.1094913  12.4127541  70.2102280
  38.8431854  11.3192759   9.0711346  39.2116699  11.4874449   8.2038565
  38.1389008  11.9612942   9.1607380  38.8073769  11.4056759   8.9882021
  37.8498116  64.9259186  49.4843559  38.4049149  64.6073990  50.1961403
  36.9750099  64.6026154  49.6998215  37.8157196  64.8574753  49.5832405
  26.5995331  58.5553131  31.5606136  27.2526093  59.2222824  31.3487759
  27.1080875  57.7548409  31.6903992  26.7234116  58.5410767  31.5518627
  54.4597397  37.0424919  13.4314890  54.4847946  36.8293762  14.3643255
  55.3581657  37.2956581  13.2194281  54.5582199  37.0467644  13.5083532
  31.2201443  43.3599358  47.6309814  31.1735935  43.5422821  48.5695000
  30.3541374  43.0170174  47.4103737  31.1228275  43.3428116  47.7075424
  21.9497261  51.2721291  34.1104164  20.9939613  51.2816811  34.0588951
  22.1778927  52.1227951  34.4853020  21.8721333  51.3638611  34.1449013
  50.9275169  28.0268860  22.4525204  50.1908493  28.3876076  22.9459057
  50.5946999  27.2051220  22.0917320  50.8134651  27.9777203  22.4666595
  31.8110390  31.7021008  24.8628063  31.9845085  32.6056938  25.1267395
  31.0119343  31.7549286  24.3385220  31.7443199  31.8040943  24.8350410
  11.9130201  65.8693771   6.7000556  12.7419043  65.3986740   6.6127515
  11.3669519  65.2952271   7.2370858  11.9431801  65.7579498   6.7480149
  49.4027290  38.2987671  47.6313133  48.6917152  38.2541962  48.2706146
  49.3014984  39.1571198  47.2199593  49.3161087  38.3855476  47.6556206
  27.3493671  12.3685350  57.0221748  28.0954151  12.3764257  56.4225235
  27.6720314  11.9133530  57.7999458  27.4633369  12.3208361  57.0411720
   1.7373461  55.3670006  42.5614510   1.5113212  56.0957031  41.9834023
   1.4542688  55.6534233  43.4298172   1.6830547  55.4752579  42.5924110
  34.8792038  51.6337433   8.5609198  35.6371384  52.1493492   8.8364525
  34.5512238  51.2393570   9.3690786  34.9250565  51.6466713   8.6764860
  11.3457117  43.1212959  11.5574675  11.9004745  43.8217087  11.2141151
  11.9029226  42.6598930  12.1842489  11.4642944  43.1467819  11.5876932
  35.9926186  40.2713470  40.1463394  36.3859901  40.7699890  39.4302063
  35.3473816  40.8671989  40.5269432  35.9657593  40.3880653  40.1105576
   1.9149572  42.5761986  50.9919853   2.0562310  43.5169487  50.8858490
   1.7752719  42.4594955  51.9317169   1.9151266  42.6640739  51.0808792
  63.0331039   8.5948582   3.4159732  62.5597420   7.8780117   3.8382204
  62.3506737   9.1165371   2.9936311  62.9098473   8.5740452   3.4159632
  64.7469025   1.5923449  51.2100296  65.1116867   1.4216168  52.0783730
  64.0308075   0.9631538  51.1231270  64.7094421   1.5070404  51.2933655
  42.4110260   5.4245553  23.8044167  42.7739105   4.5403337  23.7524796
  41.5258865   5.3414097  23.4496632  42.3553314   5.3213940  23.7610455
   2.0016899  34.5820885  45.4347763   2.8503647  34.2155418  45.6830254
   2.2155931  35.4048233  44.9947929   2.1150048  34.6307373  45.4143295
  47.2470665  67.7689667  16.3668804  47.8209343  68.5333557  16.4180984
  46.8182526  67.7336807  17.2219276  47.2625351  67.8467178  16.4635258
  70.2149887  14.3773642  71.9150696  70.4576797  13.8126774  71.1812744
  70.5356369  13.9149475  72.6893997  70.2750626  14.2678328  71.9193954
   1.7991736  47.1965218  70.5041962   1.0937390  46.8114052  71.0240784
   2.5840399  46.7205505  70.7756195   1.8076444  47.1046944  70.5885849
  45.7382469  43.2267876  57.2074280  45.1321411  43.6947060  57.7818146
  45.7100258  43.7123070  56.3829842  45.6706009  43.3284645  57.1807594
   7.2150583  62.0010490  47.5626030   7.2028890  62.7869072  47.0162392
   8.0919743  61.9895630  47.9461632   7.3072758  62.0836296  47.5452423
  22.2767353  64.0985031  72.2126694  23.0253792  64.6753006  72.0607758
  21.5119743  64.6519241  72.0542526  22.2750168  64.2190323  72.1795807
   6.3319240  51.5346298   9.7734728   6.4248395  50.9469528   9.0236502
   6.3851504  50.9593773  10.5366783   6.3475089  51.4106140   9.7748995
  37.3907433  58.7231789  56.3007202  38.1683083  58.7686348  55.7443390
  36.6945877  59.1127014  55.7716942  37.3994255  58.7695656  56.1849709
  19.5709496  69.1956253  48.2568970  20.1016521  68.6395645  47.6864700
  20.2056274  69.6258698  48.8298798  19.6952286  69.1822128  48.2571716
  44.3758621  42.8774757  66.3559036  45.2175980  43.2814331  66.5669327
  43.7282867  43.5514679  66.5623322  44.3965683  42.9924316  66.4004211
  16.4009075  19.7988186  52.9494896  15.4811945  19.5352707  52.9794922
  16.8221359  19.2764530  53.6320839  16.3477497  19.7150078  53.0254822
  44.2013168  38.1908340  38.4879341  43.3647575  38.3808937  38.0633469
  44.7228394  37.7629814  37.8088226  44.1677208  38.1654739  38.3702354
   2.6318150  18.8071060   4.1200686   1.9996728  18.1448708   3.8406568
   3.1127040  19.0304985   3.3231535   2.6156850  18.7603073   4.0052876
  21.1708241  20.8980522  44.1548996  21.6335411  20.2611008  44.6993408
  21.3808022  21.7456512  44.5469704  21.2425613  20.9205170  44.2547722
  17.8819027  59.4881897  56.6199150  17.9519291  58.9502335  57.4085388
  17.0055428  59.8702240  56.6676254  17.7959137  59.4715614  56.7091026
  67.2871704  22.9477444  20.6943245  66.9334793  22.3051739  21.3093338
  66.5922775  23.0674667  20.0470028  67.1753464  22.8919868  20.6908779
   1.1243402  63.7535629  57.8002090   1.5644791  63.2103119  57.1464615
   0.6261526  63.1325150  58.3315659   1.1181498  63.6294022  57.7871590
  17.9458618  61.6142731  22.9772758  18.5111408  60.8511009  23.0966949
  17.5864620  61.7847099  23.8479176  17.9678173  61.5510635  23.0828571
  67.4728470  62.9686661  10.6625900  66.8559418  63.5082283  11.1570911
  68.2514496  62.9252319  11.2176867  67.4900894  63.0215721  10.7745199
  25.8775482  62.6634674  38.9850502  25.1008053  62.7931290  38.4409103
  26.2021255  61.7978745  38.7367897  25.8293285  62.5849838  38.9005470
  51.9444580  42.0668716  70.2350769  52.4198380  41.7293549  70.9942398
  52.4550896  41.7705956  69.4816132  52.0496063  41.9992828  70.2356873
  10.0087929   3.0624168  18.2334480  10.7987709   2.6820328  17.8494225
  10.1475735   4.0079565  18.1793518  10.1078367   3.1226857  18.1867256
  52.2068481  48.0123901  44.9494743  52.6921730  48.5792847  44.3500366
  51.2966461  48.2957344  44.8629646  52.1615372  48.1030579  44.8763237
  46.7492371   7.8425145   8.5670538  45.9642677   7.4566975   8.9558983
  47.2987862   8.0734491   9.3159838  46.7241325   7.8259978   8.6883869
  65.5602951  16.7974281  33.6045990  65.0085526  17.4706554  34.0028114
  65.1457748  16.6161098  32.7610779  65.4572525  16.8498859  33.5571098
   5.5502987  69.0349350  37.3056641   6.4175606  68.6970978  37.5291748
   5.0820518  68.2782059  36.9530411   5.5928502  68.9182053  37.2918968
  38.8898430  44.1746445  46.3291321  38.6896667  44.9662781  46.8286095
  39.8384094  44.0744019  46.4091721  38.9696503  44.2483749  46.3909302
   6.6290426  38.3111191  66.7817841   7.3839278  37.9268303  67.2275391
   6.3129354  37.6165314  66.2039795   6.6758342  38.1960678  66.7677002
  66.5773849   5.3750100  24.6989231  66.1052628   5.7675800  23.9646053
  65.9520645   5.3941107  25.4233837  66.4603500   5.4189110  24.6978722
   8.9330158  44.6748390  53.1637383   8.0959024  44.2396698  53.0021782
   9.3412561  44.7369499  52.3001900   8.8872795  44.6350555  53.0544205
  54.9017754  31.1638641  20.8487930  55.7024918  31.6852264  20.7916470
  54.2650681  31.6439629  20.3193207  54.9192657  31.2706623  20.7862358
  25.1258068  65.0674210  66.6774597  25.1295967  65.7541122  66.0106277
  26.0453796  64.8182907  66.7699509  25.2242756  65.1140823  66.6162109
  46.1914711  50.8114853  47.3419456  45.7624054  50.2150803  47.9554901
  45.8155060  50.5899429  46.4900055  46.1056213  50.7242584  47.3165245
  13.7522659  49.5508385  33.4728355  14.4025412  49.3223610  34.1370430
  14.2413349  49.5541954  32.6500168  13.8737669  49.5268326  33.4559212
  50.7852402   1.3398492  16.4869270  50.5504341   1.4301194  15.5633745
  49.9758568   1.0583922  16.9134350  50.6738892   1.3194607  16.4339218
   9.6545849   2.3906620   9.9397678  10.0478992   3.2445333  10.1198788
   8.7491026   2.5895200   9.7014647   9.5999670   2.5029266   9.9335623
  15.7945251  30.3085060  15.5216255  15.1552525  29.9498539  14.9060526
  16.5534134  29.7304974  15.4427223  15.8072815  30.2086182  15.4475660
  36.3383598  16.1470718  59.4962845  35.7068710  15.5103903  59.8310814
  37.1689835  15.6718674  59.4745293  36.3595963  16.0284977  59.5296669
   1.2250397  36.9802208  29.8336620   1.7925668  36.4702301  29.2556877
   1.4703174  36.7024879  30.7162342   1.3117183  36.8962173  29.8661442
  25.0327415  35.9242477  60.5780487  25.8993874  35.6542358  60.8817749
  24.5247173  36.0451202  61.3802528  25.0709858  35.9083443  60.6959839
  19.6886215  30.7011375  54.9452858  20.1060791  29.9344368  54.5526886
  20.3771477  31.3658466  54.9632645  19.8065662  30.6902599  54.9053345
  19.1146297  40.1549072  26.6389160  19.5477676  39.6686440  25.9373684
  19.6791611  40.9132843  26.7885990  19.2210217  40.1839256  26.5800648
  24.2594662  37.7668190  58.6882706  24.8495369  37.2398491  59.2271118
  24.4030113  38.6656075  58.9845924  24.3376999  37.8064728  58.7773323
  17.4792271  43.4540901   0.9248381  17.0638447  44.0240173   1.5720423
  17.4727840  43.9657593   0.1158967  17.4342442  43.5694351   0.9075903
  31.3378754  62.2050552  65.4314651  31.1660976  61.6353951  64.6816559
  32.2372437  61.9999542  65.6870041  31.4154682  62.1224327  65.3787537
   0.4660639  65.7510071  45.1800804   0.8438891  65.9776764  44.3303185
   0.3450415  66.5922318  45.6204567   0.4934497  65.8648911  45.1364250
  16.8006840  29.4920292  34.4728165  17.4370041  29.8677368  33.8643951
  17.2641029  28.7621288  34.8835716  16.9179630  29.4542580  34.4517365
   8.2493277  21.3057232  23.6326046   7.7905955  20.5930595  24.0774727
   7.7103596  22.0788479  23.8000107   8.1429319  21.3121719  23.6978989
  27.4905090  12.2596626  25.6498184  27.6502419  11.6403637  26.3619881
  28.2020092  12.8959360  25.7216148  27.5834179  12.2614727  25.7334213
  32.7314987  66.2481155  14.8366756  32.1935158  66.4605560  15.5993528
  33.5350838  66.7527847  14.9623384  32.7598228  66.3245850  14.9314089
  63.0316658  59.4359665   1.8941822  62.2702599  58.8723335   2.0313442
  62.8251343  59.9284019   1.0997746  62.9284439  59.4283714   1.8240925
  47.5253258  23.2010269  29.9643116  46.6056747  22.9610977  30.0779095
  47.8773689  23.2284222  30.8540001  47.4647942  23.1783619  30.0713024
  13.8806877  30.8913288   7.3526645  14.5144529  31.3689671   6.8174672
  13.3721085  31.5749283   7.7888651  13.8940382  31.0151653   7.3421073
  34.2966309  48.2358932  60.7406616  33.4419785  48.4317245  61.1246643
  34.5349121  47.3847237  61.1080360  34.2308998  48.1660080  60.8207893
  23.5358505   6.5515437   0.8730680  24.2530708   6.5404520   0.2392675
  23.8316784   7.1499581   1.5590839  23.6438828   6.6141768   0.8786364
  47.0156403  64.4975662  36.5834389  46.9670563  64.0969162  35.7154808
  47.0136566  63.7567863  37.1896362  47.0102463  64.3758392  36.5555229
   3.5738139  17.2294884  54.9181099   4.1704969  16.4840145  54.8512383
   2.7113452  16.8644409  54.7203217   3.5454700  17.1110592  54.8898888
  42.7653847  63.6755371   7.5091143  42.9072876  64.2072296   8.2923136
  42.7782135  62.7727394   7.8269496  42.7818871  63.6359634   7.6265302
  49.0812073  13.0049143  37.0560608  48.6908340  12.1374550  37.1626091
  48.8112984  13.4867001  37.8378944  49.0107956  12.9637861  37.1507988
   4.2042289  65.4674072  56.8889923   3.4678299  66.0789108  56.8933754
   4.9508557  65.9895172  57.1825638   4.2053194  65.5882950  56.9207649
   2.7155294  25.3282566  29.3669758   2.5826211  24.9444084  28.5002422
   2.5791175  26.2667007  29.2367973   2.6868086  25.3873997  29.2606640
  42.6476517  13.8165283  44.2776413  43.3178482  13.8213224  44.9610519
  42.3048706  14.7102280  44.2720604  42.6825676  13.9123449  44.3499260
  40.9155083  45.4518967  23.7391396  41.2771225  44.5662460  23.7061024
  40.3173294  45.4943466  22.9930763  40.8902817  45.3619766  23.6560555
  30.5073414  28.9592113  27.4108276  30.9527130  28.6452198  26.6238823
  30.9577293  28.5200291  28.1322861  30.6028671  28.8788910  27.4038448
  65.6063919  22.5488949  50.9684296  66.3675613  22.0868969  51.3197327
  64.8629761  21.9874210  51.1882057  65.6082840  22.4397507  51.0293312
  48.3553886  18.5970707   7.1632695  48.0097389  19.3938580   7.5656223
  48.1609001  18.6956196   6.2312322  48.2977905  18.6925507   7.1067834
  55.2578354  16.9335175  12.0179567  55.9690895  17.4325809  12.4195642
  54.7968941  17.5704308  11.4719658  55.2845306  17.0546608  12.0025597
  13.9804430  38.5784302  48.9050407  13.1895571  38.4576721  49.4305382
  13.7149086  39.1766968  48.2066116  13.8677845  38.6293526  48.8865967
  64.4959641   4.4964662  17.6424484  65.1889877   4.8034687  18.2270012
  63.7446175   5.0523672  17.8490582  64.4897385   4.5884876  17.7268200
   4.4377275  37.7625313  50.8779793   4.3210425  38.7110672  50.9318123
   4.9953804  37.5470085  51.6255112   4.4847527  37.8407021  50.9634361
   2.0625873  25.8425617  51.5165482   2.3658516  26.3432693  52.2738800
   1.8925936  24.9659863  51.8614426   2.0767994  25.8024788  51.6340904
  21.1160278  55.5325394  26.2040195  20.6953125  54.9443665  25.5768967
  21.9996033  55.1793976  26.3080406  21.1653881  55.4321556  26.1482353
  56.5939980  34.9869423  17.9796772  55.9170265  34.9026413  17.3082352
  56.5153313  35.8900299  18.2870483  56.5134163  35.0742607  17.9408531
  22.3979530  27.2293606  47.4603539  22.1196671  27.8760052  46.8117867
  23.1755276  27.6146164  47.8643150  22.4511986  27.3394032  47.4342690
  67.6024246   2.1834474  49.3807869  67.1513214   2.1534803  50.2244911
  67.3212891   1.3869588  48.9304504  67.5243378   2.0953131  49.4227333
  38.9631805  31.2552872  15.3663301  38.2129631  30.7632370  15.0327272
  39.4532089  30.6200829  15.8884602  38.9354324  31.1350746  15.3864346
  63.3787193  21.2673473   9.2857599  64.1541443  21.4145050   9.8273172
  62.6951065  21.7957821   9.6976614  63.3885078  21.3393936   9.3874378
  28.4805412  26.2125931  24.1264477  28.5382633  26.3328514  25.0743084
  29.2145882  26.7170696  23.7758675  28.5649757  26.2792149  24.1901436
  38.6298637   5.0257707  52.6053429  39.0885239   4.9663391  53.4433937
  39.2594414   4.6965718  51.9638672  38.7459145   4.9843268  52.6263046
  52.6900902  64.5782928  23.8525238  52.8999825  63.8882713  24.4818516
  51.7477188  64.7139816  23.9512959  52.6119804  64.5191727  23.9301701
  52.4451714   9.5676212   9.5751009  52.0393028  10.2107677   8.9938402
  52.1569443   8.7209787   9.2339945  52.3711548   9.5459204   9.4767380
  48.3701324  49.6989708  13.6870003  49.1024017  50.3154144  13.6838102
  48.7485313  48.8792152  14.0048761  48.4885788  49.6772919  13.7205582
  46.7551918  29.5008678  56.7938690  47.1667175  30.3584385  56.9008713
  46.8311729  29.3138199  55.8582001  46.8071823  29.5723743  56.7054977
   1.0603803   7.5854106  42.7652206   1.3375911   6.6808200  42.9104881
   1.4378114   8.0721750  43.4979134   1.1301923   7.5408530  42.8588486
  56.8444901  55.3201180  62.7915344  57.7347336  55.2559280  63.1373367
  56.7247658  56.2522545  62.6098061  56.9266586  55.4126778  62.8090324
  55.9110718  66.2910919  46.5947189  56.0596161  67.2360687  46.5601845
  54.9661980  66.2015533  46.7189140  55.8261490  66.3823166  46.6042824
  24.2081013  30.7818642  54.4620590  23.3830547  30.3127918  54.5865593
  23.9817963  31.5176754  53.8931999  24.0959835  30.8103085  54.4146729
   2.6072638  62.6842499  55.9736481   2.2763572  62.9785309  55.1250420
   3.4699047  63.0921936  56.0489006   2.6639688  62.7591362  55.8911743
  42.9069290   4.3460717  19.8499947  43.4569969   4.6195264  19.1159115
  42.2434235   5.0323534  19.9207687  42.8948326   4.4484191  19.7792587
  10.9725342   4.7265086  46.3733444  10.9696035   4.4382658  47.2861099
  11.4797077   5.5382724  46.3801498  11.0263071   4.7823377  46.4714088
  70.5227966  60.6729279  16.9238720  70.5629730  60.1106720  17.6974907
  71.4353256  60.9000549  16.7452011  70.6243896  60.6371880  16.9873180
  14.0390463  24.7943401   2.9550204  14.5136404  24.6577244   3.7749772
  14.4189425  24.1577682   2.3494730  14.1301708  24.7118874   2.9778852
   9.3621273  10.1288033  19.8964157   8.7509050   9.8532267  19.2132626
   8.9849606  10.9372730  20.2433338   9.2567244  10.1856318  19.8605595
  48.6466331  48.4616547  28.7132206  49.1551819  47.7765350  28.2793751
  49.2406311  49.2111244  28.7543926  48.7642136  48.4685173  28.6713448
  49.9028587  11.1965504  21.8460484  49.9606857  11.5580921  20.9616413
  50.6461830  10.5967379  21.9086781  49.9882927  11.1711407  21.7584133
  46.4328880  54.8934174  34.8313255  46.5550880  55.7252808  34.3738327
  46.6614838  54.2275620  34.1827812  46.4702950  54.9111214  34.7133789
  59.8061790  29.6138973  64.2403564  60.6274223  30.1052132  64.2603607
  59.3804893  29.8249893  65.0712967  59.8483620  29.6888046  64.3311005
  14.5264864  41.1350327  23.3272533  14.2205868  40.9998436  22.4303799
  14.3839855  40.2924385  23.7584839  14.4786682  41.0307617  23.2775955
  37.9285507   0.7261403  59.8130989  37.7105255   1.0690079  60.6797829
  37.1227875   0.8263825  59.3062172  37.8193741   0.7733941  59.8514709
  67.5891418   0.8259122  12.3775053  67.2479172   0.2376488  13.0511093
  68.4635544   1.0625498  12.6867628  67.6460037   0.7884144  12.4823189
  30.1572800  57.8777275  57.2999725  30.2428551  56.9689102  57.5880051
  29.9755077  58.3671417  58.1022568  30.1470203  57.8330002  57.4162445
  16.1685390  34.1281090  15.6157370  15.8678389  35.0332298  15.6967564
  15.3640270  33.6127968  15.5570183  16.0506783  34.1696777  15.6181145
  61.4365845  61.4825935   8.1908836  60.9856033  62.0789337   8.7885675
  62.0127296  60.9676628   8.7558041  61.4499321  61.4912758   8.3148651
  44.4935532  31.4717579   7.5618343  44.5522385  32.3918457   7.3044934
  44.5054321  30.9904385   6.7345357  44.5010796  31.5185490   7.4461670
  29.5600147  29.7637596  30.8162422  29.3998585  30.7056446  30.8748398
  29.2141876  29.5148773  29.9590988  29.5060558  29.8376637  30.7310829
  53.0012970  38.8718910  18.9176350  52.0942612  38.6257706  18.7361240
  52.9350853  39.7102776  19.3747520  52.8975067  38.9350510  18.9470253
   5.4662957  36.5879860  54.4350319   6.0328722  37.2744522  54.0829124
   4.7352862  37.0611992  54.8324318   5.4487605  36.7116547  54.4398613
  15.9589739  47.8285866  68.7208786  16.3426094  48.7014122  68.6358643
  16.7120075  47.2413292  68.7864685  16.0801907  47.8590393  68.7188110
  41.5409927  46.8558235  42.9680862  41.0583420  46.9475937  42.1465874
  41.7666931  45.9265938  43.0107498  41.5135918  46.7665138  42.8850288
   8.6578131  32.8924942  31.0751171   8.7230949  32.7676659  32.0218964
   9.5655298  32.9005585  30.7714443   8.7615747  32.8800430  31.1436977
  13.9406977  22.8625259   7.2147408  14.2698717  22.5662460   8.0633240
  12.9901905  22.7713032   7.2814331  13.8744373  22.8212032   7.3123469
  16.9619198  44.3034363  60.0337029  17.0813026  43.8407669  60.8631096
  17.4886742  45.0974960  60.1244240  17.0308247  44.3387756  60.1318283
  12.4970112  40.7232742  60.8030472  12.7249060  41.4801979  60.2632713
  12.0274935  41.0944519  61.5500488  12.4712439  40.8435783  60.8251457
   3.3099937  20.3631134  45.5108871   3.0605445  19.4894199  45.8119926
   4.2259388  20.4544868  45.7734261   3.3810697  20.2796860  45.5709953
  33.9795570  47.5915070  11.2468290  34.3899727  47.4936523  12.1060228
  33.2952652  48.2471237  11.3815365  33.9503517  47.6509895  11.3528194
   0.5931045   6.3621569  62.3031425   0.7758412   6.0366678  63.1845627
   1.1231745   7.1554542  62.2260933   0.6691192   6.4120445  62.3889236
  63.2966766  36.0262108  36.2197189  63.5480766  35.5517235  35.4273262
  64.0793533  36.5218201  36.4605942  63.4069519  36.0284653  36.1609039
   4.7335334  44.6059456  68.6637573   5.1776509  44.8509293  69.4755325
   4.0444884  44.0019493  68.9405899   4.7074142  44.5676613  68.7798538
  60.2678223  61.2448807  60.7625084  60.0052528  60.9936142  61.6480331
  59.5813065  60.8882103  60.1988449  60.1666107  61.1800499  60.7968330
   7.3574510  67.9305801   5.7777061   6.4209938  67.7443619   5.7098589
   7.4132795  68.6531677   6.4029937   7.2635398  67.9877777   5.8371520
  40.6244240  30.7605114  19.3186588  39.8200607  31.2736473  19.3956070
  40.4314957  30.1129742  18.6406441  40.5180702  30.7461777  19.2545605
  33.9617653  39.4865227  63.0527878  34.0201454  40.3672829  63.4230461
  34.0807266  38.9032326  63.8023567  33.9806786  39.5182457  63.1722107
  35.1820755  44.9253044  68.5324631  35.5885429  45.4230804  69.2418518
  35.4656563  44.0230446  68.6799088  35.2556648  44.8821678  68.6238327
   3.4986095  41.7343636  31.7715702   2.7064848  41.9605942  32.2590027
   3.1959929  41.1392326  31.0856609   3.3818648  41.6950226  31.7504044
  46.4079895  62.4518242  55.6292534  46.2393150  62.5106506  56.5696373
  45.6689301  61.9508362  55.2842369  46.3111877  62.4046707  55.6927414
  59.0213127  25.0601845  12.8737669  59.5808029  25.3931999  13.5754108
  59.2472076  24.1324024  12.8072386  59.1050682  24.9967575  12.9414968
  49.3470764  65.0565872  41.5947952  48.4179382  65.2431183  41.4601059
  49.3642082  64.1661224  41.9455223  49.2498207  64.9815216  41.6178322
  23.7353096  23.3546200  69.1399612  23.5360794  23.5445404  70.0567322
  23.4695892  22.4427624  69.0210419  23.6857262  23.2776318  69.2250443
  25.9080658   8.1137772  36.8620529  25.0302162   7.8020759  36.6419334
  25.9231682   9.0213413  36.5581932  25.8160610   8.1773214  36.8061752
  39.8945656  65.3695831  70.4767303  40.3279915  64.8090820  71.1203232
  39.1974487  65.8039322  70.9682541  39.8664436  65.3561325  70.5977783
  35.4523926  55.3275566  43.8519745  35.4435081  55.8008537  44.6839256
  35.7095451  55.9847412  43.2052803  35.4788666  55.4481125  43.8717308
  59.9239693  63.5405045  20.7726517  59.7135544  63.6029739  19.8409576
  60.3760300  62.7013512  20.8603611  59.9497375  63.4576759  20.6826477
   2.9853277  63.4242477  26.3605461   3.1298013  62.5892220  25.9154682
   2.0862987  63.3704681  26.6847172   2.9048610  63.3294640  26.3476524
  31.9813728  48.0257263   6.2935467  31.0307713  48.0873528   6.1997976
  32.3231049  48.2671700   5.4326410  31.9164429  48.0580444   6.1917410
  57.9064445  33.8216133  57.8859100  58.6168823  34.2656059  58.3489189
  57.2272263  33.7002220  58.5493546  57.9097748  33.8560181  58.0060349
  44.7938995   6.4015059   9.7940569  43.9005165   6.6213865   9.5299559
  44.8989830   5.4838958   9.5426989  44.7098351   6.3270993   9.7390881
  67.8669662  38.2349892  40.1959267  67.1922226  38.6159935  39.6339760
  68.6741028  38.3123856  39.6872330  67.8810883  38.2838745  40.0817528
   2.4689856  33.9541588  68.9659042   3.3856642  33.6820564  68.9224167
   2.0113714  33.3482208  68.3831024   2.5179408  33.8605232  68.8991165
  58.8196754  17.4118481  22.4640179  59.4629555  17.3765106  21.7560844
  57.9747963  17.4662895  22.0174217  58.7981758  17.4138851  22.3408966
   1.7303559  43.9012222  42.4483261   0.7796383  43.9215584  42.3389931
   2.0212896  44.7719421  42.1773415   1.6599957  43.9962463  42.4077682
  57.9403267  38.3825302  26.7163372  57.0111656  38.6033974  26.7804394
  58.3027611  38.6216660  27.5693836  57.8798904  38.4315834  26.8141441
  70.9743423  25.1726646  17.9347191  70.4746857  24.5042191  18.4034977
  71.8152695  25.2068253  18.3906918  71.0107346  25.1050243  18.0333366
  31.1106625  19.4501286  27.7317352  31.3215027  18.9953556  28.5471859
  30.3713188  18.9619026  27.3694706  31.0543022  19.3495655  27.7800636
  55.5141487  26.3148899  26.5592651  55.2943459  26.4948692  25.6451950
  55.7716713  27.1651630  26.9155693  55.5181694  26.4247589  26.4997845
  48.8053780  53.5455589  44.8267174  48.2216415  53.1769142  44.1637039
  49.4131584  52.8352394  45.0323410  48.8079414  53.4304962  44.7779427
  32.6081734   6.7202616  29.9814186  31.9762383   6.0037527  30.0406227
  32.0704689   7.5070157  29.8912735  32.4834404   6.7277527  29.9781189
  67.1098709  37.4535561  14.5058041  66.9687424  36.8814201  15.2601061
  66.9569397  36.8910370  13.7465830  67.0785141  37.3325539  14.5052795
  23.9394684  21.2855930  11.5929136  23.2612228  21.9571247  11.6654425
  24.7584515  21.7776451  11.5347691  23.9544754  21.4096794  11.5944471
  37.1347504  27.4091473  45.9588547  36.5031319  26.7105827  45.7876854
  37.7025375  27.0561161  46.6438522  37.1279449  27.2970028  46.0136490
  18.5764675   3.8950222  39.5050316  19.0358982   3.0907433  39.7464676
  18.8509483   4.5342369  40.1625252  18.6547337   3.8774195  39.6008949
  15.7009602  56.1040306  27.9675350  15.4361992  56.9064560  28.4172592
  15.5185537  56.2758942  27.0437260  15.6532736  56.2079315  27.9169788
  39.4079208  20.2826309  28.1322498  39.2571449  19.5852909  28.7703838
  40.2429466  20.0561447  27.7227783  39.4808884  20.1841125  28.1566353
  65.9144974  35.0658302  26.6543179  65.5267639  35.3601074  25.8301258
  66.5836258  35.7212219  26.8516998  65.9445114  35.1671028  26.5874748
  47.5641174   1.4891253  33.4257126  47.1926460   2.0627036  32.7554512
  48.4360199   1.2700386  33.0970535  47.6174850   1.5269288  33.3191872
  16.9023628  51.3917732  57.2062874  17.1961517  50.8627815  56.4646111
  16.6389141  50.7517738  57.8675156  16.9055977  51.2671127  57.1977081
  69.5745163  66.9293365  48.5500221  70.2922745  67.2777863  49.0788231
  69.8544159  66.0432281  48.3204460  69.6809082  66.8720016  48.5819321
  68.5194855   5.1033850  56.1268883  67.8771896   4.6937351  55.5473404
  69.1539383   4.4102464  56.3092690  68.5186462   4.9857821  56.0845337
   4.4186745  23.9971943  60.5236855   5.1212130  23.9703236  59.8741074
   4.5912747  24.7906723  61.0304718   4.5120006  24.0789471  60.5084572
  43.7465706   1.1415422  35.5360107  43.3616486   1.6642736  34.8325768
  44.0403328   1.7859014  36.1800079  43.7368469   1.2660023  35.5296707
  42.5605698  11.5556498  55.9285736  43.2352066  12.1511021  55.6021767
  42.2977142  11.0477076  55.1610222  42.6044846  11.5649824  55.8119125
  45.0474281   8.3687315  39.1582527  45.1676674   8.7924652  38.3084145
  44.4953232   7.6094737  38.9713402  45.0013733   8.3329506  39.0476913
  18.2624302  60.4969788  35.1705017  18.3909225  61.3349228  34.7260132
  18.1240444  60.7313805  36.0881805  18.2613754  60.6113319  35.2209625
  59.0249710  38.7741776  24.1591454  58.4544830  38.8966141  23.4003391
  58.4766045  38.3225632  24.8006840  58.9056549  38.7390747  24.1466389
   5.4152756  57.4007950  31.2957706   5.3160095  57.6459846  30.3758450
   4.5735664  57.6214256  31.6946182   5.3149285  57.4504700  31.2402020
  50.0678520  44.3713264  14.4251299  50.6772385  44.8650246  14.9738922
  49.8921280  44.9492264  13.6825771  50.1140976  44.4856033  14.4044638
  17.6007862  42.4769325  64.9121094  17.9699707  42.2061195  65.7527008
  16.6551266  42.3787003  65.0230560  17.5393105  42.4375763  65.0135803
  11.8384218  41.6928711  53.6100464  12.5090132  41.3229675  54.1842499
  11.0112066  41.3759766  53.9727097  11.8217192  41.6196289  53.7099533
  28.6659851  60.6441193  34.5579453  27.9681206  59.9894676  34.5834846
  29.4484463  60.1506195  34.3120880  28.6750069  60.5216789  34.5344505
  54.9319077  44.2137375   6.3860593  55.7078476  44.7574348   6.2498999
  54.2177467  44.7116470   5.9881988  54.9384956  44.3248138   6.3291106
  52.3319969  66.5981979  12.3123245  51.4016228  66.3896942  12.3969669
  52.6279793  66.0746994  11.5676222  52.2643471  66.5201340  12.2419348
  31.7942410  17.1680450   9.7745762  31.9514790  18.0404606  10.1356859
  32.4906273  17.0469112   9.1291246  31.8852730  17.2481632   9.7442532
  22.7669201  42.0224609  37.2321625  22.3474083  42.8680649  37.3909073
  23.6885052  42.1684608  37.4456978  22.8204613  42.1282082  37.2718620
  21.4159241  63.8791161  11.1253700  21.0083923  63.5537682  11.9280519
  21.2802200  64.8261948  11.1547289  21.3579922  63.9454193  11.2140999
  35.9355011  14.7865896  52.0412445  36.4616013  15.5700321  51.8810349
  35.2264671  15.0864201  52.6101112  35.9159927  14.9021111  52.0848236
   8.9925556  21.6078568  57.4451065   9.2162981  22.3929291  57.9449387
   9.1973619  20.8821087  58.0346642   9.0382566  21.6141834  57.5612793
  14.2998047  49.8918915   0.1663170  14.8195047  49.9147263   0.9698234
  14.7967052  50.4235497  -0.4555058  14.4082165  49.9510231   0.1856920
  11.5591211  11.9368582  64.8502731  10.8045673  12.2966337  64.3839645
  11.9460907  12.6899309  65.2967758  11.5199213  12.0555344  64.8481598
  21.7331696  21.7376900  32.2963104  21.9729614  21.7162514  31.3698807
  20.7944489  21.5507183  32.3051300  21.6586342  21.7154636  32.1984558
  40.4223289  38.3635674  57.4303970  39.8775330  38.2074661  58.2017975
  41.3200607  38.2623825  57.7467346  40.4599648  38.3361282  57.5463943
  62.1570511  32.3063812  61.2619286  62.8840103  32.9289780  61.2503815
  61.4556503  32.7656860  61.7237816  62.1597786  32.4217567  61.3099518
  69.4670410  61.0071335   5.5778937  70.1559067  61.4749260   5.1058054
  69.4898758  60.1203918   5.2181711  69.5429382  60.9624557   5.4891882
  38.8864403  65.0348969  17.9193897  39.8347626  65.1632080  17.8981686
  38.6922226  64.8349991  18.8351154  38.9668579  65.0272598  18.0147820
  30.1645794  36.4281540  50.1647263  30.6364346  35.6583443  50.4824905
  30.2951984  37.0873833  50.8463364  30.2288265  36.4163628  50.2713013
  71.3426132  22.7258224  56.8791542  71.2554855  21.8314056  57.2087860
  70.4989471  22.9125614  56.4673424  71.2433548  22.6503544  56.8703918
   4.5195608  44.9489861  18.5703487   5.1363320  44.5565910  19.1882915
   4.2363610  44.2196579  18.0188847   4.5551333  44.8293648  18.5774384
  23.1785316  47.3468819  20.6376495  23.4373741  48.2180786  20.3372345
  22.2269611  47.3976173  20.7280388  23.1046581  47.4451981  20.6152515
  42.1013527  60.9562492  50.4085541  41.1810036  61.1977577  50.3043289
  42.1666832  60.6456566  51.3116035  42.0101700  60.9488792  50.4937439
   1.7983919  27.7782669  66.5670700   1.0014139  28.1697960  66.9245071
   2.4986601  28.0996437  67.1350250   1.7880787  27.8542919  66.6657562
  17.2672100  48.4735756  45.0290298  18.1071377  48.9326515  45.0308647
  17.4874058  47.5722504  44.7937508  17.3802624  48.4264145  45.0041351
  39.6707344   6.3623023  44.2057419  39.7781715   7.3130279  44.2341881
  39.8702812   6.0719786  45.0957565  39.7034721   6.4327283  44.3036880
   8.4150143  23.1455917  27.7793159   7.9630537  23.0495510  28.6176109
   8.2320118  22.3295517  27.3136749   8.3473005  23.0483265  27.8190556
  40.8754654   2.7573223  14.2504883  40.3781586   1.9478058  14.1338673
  40.2358322   3.4544239  14.1050625  40.7542229   2.7453341  14.2225428
  43.4083290  33.5791779  51.6426239  42.5692444  33.1264572  51.5577087
  43.2047234  34.4968452  51.4618912  43.2971344  33.6287613  51.6142960
   1.8489742  66.5936203  36.2424774   1.2260602  66.8119965  35.5492821
   1.6903372  65.6672592  36.4239311   1.7656285  66.5181198  36.1879044
  54.8033333  68.4642334  64.1888885  55.2058945  68.8034744  64.9883194
  55.0782089  69.0746002  63.5046883  54.8755760  68.5655060  64.2011795
  52.7329712  43.3712234  61.6714363  52.3512726  44.2184525  61.9011040
  53.6409111  43.4290123  61.9689903  52.7890892  43.4677353  61.7276611
   5.0555844  52.3911438  42.2868195   4.4314370  51.6660118  42.2575455
   5.9143939  51.9688377  42.2685089   5.0806088  52.2687798  42.2817421
  13.7278376  32.9225540  15.1067142  14.0573187  32.6469536  14.2513094
  13.0826731  32.2554512  15.3411608  13.6941729  32.8220215  15.0404940
  20.9966869  56.7535019  16.2786503  20.6941738  57.1387787  15.4562874
  20.1941128  56.5726242  16.7679253  20.8788395  56.7752991  16.2431297
  50.4104233  59.1554298  21.3304119  49.7035942  58.5123901  21.3863201
  50.2481384  59.6189041  20.5087757  50.3177376  59.1362801  21.2487545
  28.0915012  64.7118835  36.0731277  27.7411232  65.3968430  36.6425972
  28.6984062  64.2244797  36.6302032  28.1188583  64.7329559  36.1932640
  16.2575760  44.9542809  56.2206802  16.9331169  45.6236725  56.1120834
  16.3037434  44.4349670  55.4179268  16.3345394  44.9702835  56.1234932
  67.7345047  20.3303967   8.9639025  68.1598358  20.3671341   9.8206272
  68.3969803  20.6541271   8.3535271  67.8505096  20.3688374   8.9901733
  14.2266912  50.1142311  18.6835480  13.7195101  49.5827065  19.2971268
  13.5702057  50.6243019  18.2091141  14.1025963  50.1119461  18.6983852
  58.3361702  35.4401016  64.4819870  57.9717522  35.5913849  65.3540726
  59.2276955  35.7849693  64.5318146  58.3923836  35.4930115  64.5802994
   4.2578359  17.3060455  33.3265419   4.6739297  16.4912052  33.6078453
   3.4228115  17.0304470  32.9483719   4.2131605  17.1897602  33.3162117
  27.7399063  30.1938858  26.2214928  28.1546097  30.6620293  25.4968586
  28.4296894  30.1126537  26.8801517  27.8576889  30.2351475  26.2144566
  14.9579535  44.1136208  35.7191505  14.5749655  44.9485588  35.4500275
  15.8537531  44.1415939  35.3830070  15.0126400  44.2056427  35.6546059
  23.3216820  32.8272171  52.7476501  24.1915035  33.2172585  52.8343086
  22.7553101  33.5577202  52.4990158  23.3540421  32.9467125  52.7303772
  66.6770782  54.7922554  53.3401756  66.8898773  53.9427338  53.7265167
  65.7202682  54.8175278  53.3293495  66.5977325  54.7043571  53.3802223
  19.9150829  12.9642420  39.9721413  20.4857521  13.7006845  39.7525520
  20.5152950  12.2372761  40.1379700  20.0399475  12.9652519  39.9664078
  13.4182024  53.3214531  43.4086113  12.7877598  53.8934288  43.8463516
  13.9666615  53.9164467  42.8973274  13.4094591  53.4459000  43.4007683
  45.5116806  28.5599155   2.3333449  46.2508316  28.7456169   1.7542024
  45.1901932  27.7056751   2.0449870  45.5562210  28.4886227   2.2408335
  35.5998573  66.8986740  51.7070923  36.2983093  66.5335541  52.2503128
  35.4539871  66.2388840  51.0291367  35.6587868  66.7893753  51.6927261
  27.6447792  13.8234663  68.7555161  28.4093590  14.0434618  69.2877350
  27.9382133  13.9457693  67.8526459  27.7576084  13.8599701  68.7159882
   7.1635156   1.8476233   6.5156593   6.6353793   1.5577158   5.7718468
   6.7467403   1.4441513   7.2770667   7.0627489   1.7736803   6.5175357
   5.2633328  29.2309475  35.0235367   6.1759834  29.5190926  35.0070229
   5.2526960  28.5047302  35.6470184   5.3595247  29.1842308  35.0882645
  17.4468040   4.2601027  54.1086044  16.5184956   4.2218494  54.3388405
  17.8718014   4.6214395  54.8864517  17.3931313   4.2945566  54.2161064
  45.3589058  68.3045197   6.8944240  45.7434769  68.6291275   7.7086515
  44.4646034  68.0601883   7.1326547  45.3045464  68.3130798   7.0066595
  27.0762939  60.2038841  51.5302277  27.2969112  60.7236214  52.3031654
  27.5294323  60.6418724  50.8097687  27.1481438  60.3060150  51.5358238
  60.1365204  26.7446861  67.2874069  60.9983292  26.3330173  67.2238083
  59.5828323  26.0793457  67.6960526  60.1693764  26.6298313  67.3242035
  66.6296539  33.6647873   1.3254511  67.5811996  33.7235298   1.4111303
  66.4584503  33.8744278   0.4073164  66.7128754  33.6934090   1.2366769
   8.0495644  55.9474411  58.3887138   8.4890432  55.1385574  58.1264267
   8.5665436  56.2727852  59.1256790   8.1515627  55.8958778  58.4393349
   8.3457031   6.0173211  67.3561020   8.0962887   6.3931770  68.2003555
   7.6267509   6.2499943  66.7685623   8.2424355   6.0822153  67.3834763
  24.6408787  10.1870298  48.2835236  23.8110123  10.0927067  47.8159142
  25.3096428  10.1033611  47.6038284  24.6236973  10.1680489  48.1611748
  22.3344059  60.9285622  71.9375687  22.6417179  60.6705246  71.0685425
  22.4283371  61.8810387  71.9517822  22.3771954  61.0026207  71.8464127
   2.0772810  67.6418533  38.7461510   2.0388472  67.4445114  37.8103027
   2.5123026  68.4931564  38.7937469   2.1195736  67.7115936  38.6514244
  25.0191536  57.2075195  29.3642807  24.1854477  57.6749458  29.4160538
  25.6662846  57.8357735  29.6848259  24.9992580  57.3243637  29.4039860
  10.2198906  64.0646896  45.0816689   9.7185469  64.3138809  44.3052711
   9.5560436  63.8724556  45.7439232  10.0956326  64.0707703  45.0694962
  28.6174622  18.1555767  54.1408310  27.9238415  18.7718811  53.9056892
  29.4211292  18.6742687  54.1046410  28.6291981  18.2766151  54.1118965
  61.6069565  48.2134476  69.7880859  60.6872559  47.9528847  69.7381744
  61.8748627  48.3224754  68.8756332  61.5374489  48.1972847  69.6854630
  28.0494347   4.1183949  67.9032593  27.6120930   4.9696865  67.8869171
  28.4547806   4.0407500  67.0396042  28.0460224   4.2008977  67.8094101
  57.8020706  48.6399002  64.9065781  58.3935738  47.9305000  65.1577835
  57.9557343  48.7593307  63.9693680  57.8815346  48.5769844  64.8334198
  43.2952805   6.0845842  26.2808609  44.1165009   6.5584230  26.1493015
  42.9716873   5.9158845  25.3959541  43.3483505   6.1171246  26.1724625
  25.9883404  41.9765625   8.8823709  26.7126083  41.6257133   8.3641329
  26.2726021  41.8750763   9.7907362  26.0958920  41.9283257   8.9239740
  51.8693199  30.9485874  55.6039124  52.6746826  30.4725647  55.8064613
  51.3591805  30.3398132  55.0696983  51.9008026  30.8329029  55.5685425
  44.4357491   9.8832855  61.1215210  45.0970802  10.0656013  60.4539680
  44.2441101  10.7375793  61.5084190  44.4858360   9.9938316  61.0915909
  27.6469402  52.5116806  52.9651489  27.4466171  51.5758400  52.9477463
  27.6985779  52.7627602  52.0429115  27.6310844  52.4386597  52.8649445
  57.4771194  26.4930210  15.0359507  57.1053085  27.0503368  15.7196093
  56.9331093  26.6622772  14.2667694  57.3794556  26.5705032  15.0268307
  34.8634262   8.4578867  67.7335129  33.9445000   8.5493679  67.4816437
  35.3460922   8.5340090  66.9104309  34.8169022   8.4757595  67.6188812
  53.3876228  16.2078629  23.5387707  53.0354538  16.9987488  23.1304684
  53.5212669  15.6014347  22.8103371  53.3643188  16.2275333  23.4175472
  62.8072701  21.3097076  15.9990196  63.5845871  21.8026447  16.2617416
  62.2073402  21.3957729  16.7399063  62.8261871  21.3714542  16.1060448
  32.9702225  43.5303001  62.5965881  33.3486099  43.0898323  63.3575363
  32.0928116  43.7870674  62.8802338  32.9170074  43.5107079  62.7079849
  61.2866402  67.5347595  15.2963696  61.4675102  68.3434296  15.7755032
  61.6781273  66.8456573  15.8331356  61.3476753  67.5475082  15.4047070
  49.5630722  47.3857841  32.7348175  48.8600426  47.3309593  32.0875359
  49.7373276  46.4762154  32.9767838  49.5066833  47.2829399  32.6915932
  34.1748962  18.0089474  29.0870934  33.3131447  18.0326958  29.5030880
  34.0144768  18.2936802  28.1874142  34.0658913  18.0418434  29.0355129
  10.8049259  66.3483429  28.9616528  11.3449678  65.7982483  29.5290928
  11.2622309  66.3466415  28.1207581  10.9112844  66.2894974  28.9324913
  68.9279404  56.0725250  68.4377136  68.2795410  56.5759430  67.9453888
  69.0063248  56.5344009  69.2724304  68.8671494  56.1754646  68.4742279
  65.2722778  29.5156326  62.9000397  65.9134598  28.9198246  62.5125732
  65.5853577  29.6562424  63.7935944  65.3740463  29.4670887  62.9540100
  24.4036751   1.2546202  21.8407249  24.4543762   2.2086194  21.9002800
  25.2014828   0.9451298  22.2696171  24.4941597   1.3233515  21.8928127
  11.0981979  52.9979820  65.4879303  10.8896694  52.3036728  66.1129761
  11.6546211  52.5733032  64.8350372  11.1352978  52.8786507  65.4849625
  45.7647858  38.5252991  62.7696190  45.7847137  37.5684242  62.7546616
  46.0146294  38.7561150  63.6643448  45.7935524  38.4478722  62.8634377
  25.4976521   5.9403820  13.6303396  25.7619724   5.1837368  13.1070280
  24.6932831   6.2502322  13.2141485  25.4400616   5.8927350  13.5301495
  45.8839302  32.9789009  70.7622986  45.2459602  32.3675537  71.1303787
  45.3958702  33.7943382  70.6478806  45.7638512  33.0006638  70.7893524
  39.2121964  17.5373230  56.5582886  39.9038696  17.5369091  57.2199669
  38.8525887  16.6507092  56.5871620  39.2476082  17.4427280  56.6319313
  66.5557480  41.1184654  11.2259779  66.9880905  40.7016830  11.9713659
  66.0706100  40.4096870  10.8034849  66.5501175  40.9984360  11.2604122
  55.5687103  18.5415611  69.4504623  56.0271225  17.7516937  69.7371674
  55.0498047  18.8063450  70.2099762  55.5622597  18.4855652  69.5620346
  15.3988161  63.7044868  37.3950500  15.1053476  62.9231186  36.9264679
  15.7682829  64.2672119  36.7145615  15.4069204  63.6811714  37.2725143
  47.7057991  17.4411507  59.6779060  47.7635117  18.0794601  60.3888626
  47.5543785  16.6049652  60.1184731  47.6958084  17.4200478  59.8007050
  25.0507774  51.9406509  20.2420750  25.2586403  52.7157211  20.7638950
  24.8695889  52.2828178  19.3666763  25.0536232  52.0597954  20.2043686
  36.7150879  64.3574295  38.1303215  36.8992691  64.5064926  39.0577316
  37.5114746  63.9493103  37.7905579  36.8196564  64.3298035  38.1929893
   9.1331062  41.7477417  57.4048080  10.0816679  41.6885605  57.2909622
   8.9311752  42.6714745  57.2558937   9.2127285  41.8399391  57.3767891
  68.1251602  42.9465523  40.0412521  67.2463379  42.5740585  40.1131020
  68.0231552  43.8564987  40.3202286  68.0205612  43.0038681  40.0786629
  48.9666367  49.3636360   3.3545091  48.8234367  50.0703888   3.9839745
  48.4071579  48.6509476   3.6632097  48.8917007  49.3630028   3.4545565
  19.1066113  62.7774849  62.9649353  18.9112759  61.8572540  62.7881546
  18.2550468  63.1707001  63.1558723  18.9949684  62.7212830  62.9664459
   2.5808876  62.3686180  43.2176704   2.4073613  61.6088562  42.6618958
   3.0072300  62.0052299  43.9938240   2.6078482  62.2488441  43.2411728
  24.7923698  65.6061630  54.4679375  25.2359943  66.1425705  55.1249771
  25.2222557  64.7528610  54.5253868  24.8855228  65.5723724  54.5441322
   2.5584743   8.4135904  33.0349998   2.3647580   8.7772036  33.8989983
   3.1710711   7.6986957  33.2078629   2.6031444   8.3761292  33.1455727
  44.7368469  36.8927155  35.6381378  44.7177925  36.1819801  36.2790108
  45.3206367  36.5774879  34.9481735  44.7970695  36.7833061  35.6329002
   3.4783382  46.0256424   0.1156741   4.1626906  46.4136353   0.6609769
   2.7519047  45.8683624   0.7188236   3.4738505  46.0502472   0.2381466
  18.8933296  13.3881760  26.5779743  18.5468864  14.0373707  27.1901474
  18.9968529  12.5948067  27.1034069  18.8674240  13.3728008  26.6992912
  42.1763573  41.5445671  58.6426506  41.2296562  41.6724052  58.7029877
  42.3849258  40.9540939  59.3665810  42.0976410  41.4952316  58.7262878
   1.1432221  22.2520847  29.8583088   1.6960056  22.0196838  30.6044006
   1.6839861  22.0629826  29.0914669   1.2598395  22.2071362  29.8560963
   2.7067130  20.4884243  39.6367607   3.1484764  19.7449894  39.2264175
   3.3606524  21.1874104  39.6330948   2.8235602  20.4836845  39.5926094
  35.3283157  22.7662487  22.7694149  34.4699402  23.1498489  22.5897617
  35.4008408  22.0405426  22.1494789  35.2445107  22.7297668  22.6841450
  34.9803581  61.2306480   5.7259150  34.2788582  60.5873795   5.6242423
  34.5447922  62.0774269   5.6285491  34.8591003  61.2523499   5.7046890
  40.6152115  20.2600231   9.2910566  39.9683189  20.8200016   8.8618870
  41.2521591  20.0605774   8.6049423  40.6141510  20.2984715   9.1721210
  60.7607727  13.2727461  32.0813980  60.5543900  13.8634510  32.8057632
  60.6329155  13.8038368  31.2953758  60.7251282  13.3923759  32.0748215
  67.8178177  42.2114677  48.1043816  68.0746231  41.5482025  47.4637871
  67.4708862  41.7101135  48.8422890  67.8082123  42.0872726  48.1147575
  35.5240059  34.1987114  71.3101196  35.3732452  34.3771515  72.2383804
  36.1608772  33.4841576  71.3039398  35.5758438  34.1415405  71.4084549
  68.6317520  43.7612114  61.7082863  69.4914932  44.0913811  61.9692039
  68.7201080  42.8087578  61.7437286  68.7328644  43.6948509  61.7398911
  21.6791077   7.3849325  58.1844368  20.8400574   7.5369616  58.6193085
  22.3286667   7.4633026  58.8831215  21.6588993   7.4095025  58.3053207
   5.2383509  50.2228851  34.0205917   4.8081970  49.7848854  34.7549973
   4.9252453  49.7553978  33.2462196   5.1590886  50.1263237  34.0163269
  67.8230820  30.6755943   7.5527430  68.1196365  30.2084751   6.7716632
  68.5020370  30.5056133   8.2057009  67.9271088  30.6076527   7.5390797
  38.3303108  -0.1235575  50.4812469  38.4787712   0.6702626  49.9673958
  38.7890129   0.0358014  51.3061256  38.3950577  -0.0219092  50.5144157
  58.5844116   8.2076378   3.5432696  58.6261101   7.3153286   3.8871851
  57.6677818   8.4623899   3.6487560  58.4911079   8.1396475   3.5911944
  21.6470737   7.5976830  43.5650444  22.0780678   8.1340427  42.8996162
  21.1970329   8.2287207  44.1267281  21.6450424   7.7221761  43.5539818
  12.2796049  25.4561176  47.3687210  12.9390802  24.9253654  47.8155174
  11.4812212  24.9295921  47.4085617  12.2647915  25.3433685  47.4206161
  21.4949970   0.8471503  35.7928619  20.5711594   0.8171531  36.0415726
  21.4839249   0.9151135  34.8381424  21.3952961   0.8511991  35.7175713
  31.2558899  16.7563496  52.6940269  30.8849144  17.5923862  52.9762535
  30.5133381  16.1523209  52.6949501  31.1371422  16.7810917  52.7242203
  62.2805099   5.9244313  18.5329609  62.9478149   6.5372086  18.8418922
  62.1716118   5.3050723  19.2546024  62.3400612   5.9237294  18.6428623
  48.3655701  32.7190895  69.6343613  47.4800339  32.7206001  69.9977570
  48.4270134  31.8918991  69.1566544  48.2776871  32.6310387  69.6221695
  33.3627052  65.5839767   7.3311815  32.5198441  66.0213242   7.2105937
  33.2229652  64.9948883   8.0725880  33.2579193  65.5677948   7.3973866
  60.2870407  10.4399223  37.6945190  61.1311073  10.8770285  37.5817146
  59.6453400  11.1499443  37.6766052  60.3086205  10.5622540  37.6805763
  50.7688408  62.2730713  47.6092415  50.2210579  61.5960274  47.2120285
  50.2896805  62.5389175  48.3940735  50.6593246  62.2292213  47.6505775
  52.8094521  23.2274971  57.4055481  53.2095795  23.2518349  58.2747650
  52.5986176  24.1411743  57.2132607  52.8296356  23.3275280  57.4777374
  42.6368294  24.8414402  46.1653633  42.7556419  24.0340862  45.6650696
  42.0252762  25.3596153  45.6421776  42.5842857  24.8106022  46.0562172
  31.4641914  10.6844082  12.9192200  30.9897251  10.3417997  13.6766710
  31.6152725  11.6062317  13.1281404  31.4297047  10.7461767  13.0222750
  29.4066830  28.5181084   6.6859527  28.6111984  28.6712036   6.1760530
  29.1596069  28.7327251   7.5854669  29.2955017  28.5573215   6.7275019
  27.7593212  31.9235897  12.6158285  27.7273140  31.1785221  12.0157614
  27.0548725  32.5000458  12.3197117  27.6807842  31.9056091  12.5202589
  36.2068825  46.3652573  70.8481140  35.7462959  46.4414749  71.6837463
  36.9637032  46.9443550  70.9380875  36.2384720  46.4351387  70.9468231
  17.8798847  -0.0958872  40.4368095  17.3124466   0.3587581  39.8142815
  18.7569218  -0.0202693  40.0608864  17.9129009  -0.0393392  40.3303337
  17.2940102  32.3632240  41.3321571  18.0456715  32.6435585  40.8099976
  16.9703884  31.5809803  40.8853951  17.3396568  32.3097000  41.2288322
  48.5910683  32.9640770  30.8258438  48.1394348  32.9214478  31.6687222
  49.1246223  32.1698112  30.7995625  48.5998039  32.8748283  30.9129276
  69.2851868  19.5694027  36.9476891  69.2558365  20.2673149  37.6021271
  68.8315582  18.8346043  37.3606415  69.2336807  19.5654678  37.0615196
  42.3310204  11.5448236  29.2234440  43.2841988  11.6259537  29.1903572
  42.0847168  11.2545738  28.3451939  42.4064026  11.5225229  29.1262569
  57.4377480  36.7952042  14.4673004  56.8942299  36.8551254  15.2529392
  58.0412025  36.0744820  14.6479359  57.4441414  36.7247353  14.5703459
  35.3935471  46.6199303  28.3863068  34.8478279  47.0021706  27.6990566
  34.8512497  45.9285622  28.7659855  35.2775192  46.5869637  28.3535061
  44.6594582  62.0413704  13.9931660  45.3811493  62.4741783  13.5370140
  44.4257011  61.3053627  13.4275866  44.7114944  62.0090370  13.8842068
  25.2051582   9.5337934  28.9843521  25.7844887   9.3657722  29.7275715
  24.8237057   8.6799526  28.7801895  25.2262611   9.4248209  29.0418377
  20.3955193   1.7909113   6.9756246  19.9800453   1.6959392   6.1185403
  21.2218399   1.3144842   6.8953452  20.4393330   1.7299765   6.8756628
   2.4747345   4.6970496  12.2135830   3.1382582   5.1115594  11.6620855
   2.2872486   5.3461761  12.8916063   2.5254998   4.8104773  12.2270765
  57.4916573  37.0413361  32.9548035  58.3167191  36.6943779  33.2940979
  57.4473724  36.7171364  32.0552673  57.5749207  36.9697609  32.8950577
   7.6995568  15.4466372  15.8839159   7.3796511  14.6713610  15.4225712
   7.8682699  15.1421375  16.7755699   7.6834335  15.3314886  15.9298048
  54.3956490   1.6311888  20.4856110  54.8430557   2.4772635  20.4708900
  53.5891457   1.7781010  19.9914398  54.3573532   1.7370822  20.4313431
  21.4207840  19.7756672  24.3357010  22.3604813  19.7818985  24.1535950
  21.0102348  19.9034481  23.4805088  21.4772129  19.7899570  24.2250824
  22.8283367  31.8704453  17.3966637  23.5202541  32.4330826  17.0489254
  23.1512928  31.5963116  18.2550240  22.9365635  31.9012108  17.4511166
  46.2871361  31.6561871  29.0260487  47.0613976  32.0274811  28.6030846
  45.9570007  32.3613739  29.5827808  46.3344994  31.7709846  29.0403137
  27.6990757  52.9950829  23.5563736  28.1654758  52.1627655  23.4792576
  27.6092720  53.1328392  24.4993420  27.7392368  52.9210129  23.6487103
  22.4062824  64.0899582  25.4067268  23.2406178  63.8860741  24.9841747
  21.8521156  64.4161453  24.6976910  22.4361610  64.1029968  25.2860527
   2.8291819  59.9163704  57.4637070   2.9445584  60.7673569  57.0409241
   2.3994887  59.3758736  56.8007889   2.7956629  59.9494820  57.3479271
  71.3918686  33.2025566  71.8159180  70.6850967  33.5003357  72.3886566
  71.5019150  32.2767639  72.0327682  71.3282318  33.1355858  71.9001236
  25.7418690  55.5534248  17.4934673  24.9488106  56.0747948  17.3691120
  25.4226379  54.6628685  17.6391773  25.6232529  55.5140533  17.4957447
  67.9381256  25.2458000  15.2262764  68.3352356  25.1866798  16.0952053
  66.9991379  25.1491108  15.3849888  67.8803406  25.2291851  15.3358660
  25.4735909  27.0963650   1.6478498  24.6604977  27.0414791   2.1499422
  26.1045628  26.5880470   2.1574748  25.4541702  27.0363045   1.7557408
  64.1785965   5.7009850  43.4242554  64.0204697   4.7702417  43.5821915
  64.4620819   6.0430164  44.2721252  64.1919632   5.6382041  43.5315170
  20.8711071  61.7654228  29.1448498  20.5614491  62.5505829  29.5963688
  21.1537800  61.1805992  29.8479233  20.8682289  61.7867851  29.2679787
  16.2253246  16.6291294  55.0042534  16.3957310  16.3983269  54.0910568
  16.1758614  15.7881060  55.4586372  16.2382221  16.5148277  54.9553261
  41.8623543  15.9128780  66.2142639  41.4679375  15.1889782  66.7007141
  41.1170883  16.4279099  65.9051437  41.7408142  15.8906040  66.2331772
  14.0006189  31.4942131   3.3135109  14.4031286  31.0038033   2.5967705
  13.8717203  32.3739662   2.9590421  14.0297976  31.5357323   3.1992757
  71.2340164  21.8662071  65.7434769  71.9778366  21.2659664  65.6917801
  71.1467667  22.0596523  66.6768570  71.3040390  21.8228264  65.8375015
  57.8796463  65.0867462   8.3304157  58.2367668  65.9199982   8.0232124
  58.6488647  64.5369949   8.4797869  57.9997597  65.1169739   8.3135843
  66.8875351  61.4633904  46.0980873  66.7658997  60.5970039  46.4864311
  66.7163467  61.3339157  45.1652603  66.8563080  61.3571892  46.0400200
  50.0036850  60.6188965  51.4143906  50.8030510  61.0797043  51.6691589
  49.4881706  60.5705490  52.2194633  50.0339546  60.6628838  51.5274124
  28.6624393  27.3877697  65.5047455  29.4632816  27.6671886  65.0611191
  28.1010075  28.1629810  65.4962921  28.6879692  27.5002365  65.4565353
  62.2215919   1.0634168  45.8134880  62.9009705   0.7633257  45.2096481
  61.5870399   1.5132970  45.2556496  62.2263718   1.0793906  45.6896057
  27.1712952  20.7296410  37.0140839  27.9305267  21.1058350  36.5688019
  26.7254868  21.4815636  37.4040794  27.2047176  20.8499451  37.0081863
  22.0766926  29.2274399  45.7772827  21.7747707  29.6688519  46.5711517
  21.7597103  29.7783909  45.0615959  22.0106907  29.3332672  45.7856216
  40.4969101  10.3061056  50.7916107  40.0641327  11.1597757  50.7780838
  40.8761101  10.2159328  49.9173622  40.4911957  10.3875265  50.6969376
  14.8252249   3.6393535  11.1172190  14.2989788   3.8752511  11.8811874
  14.5469370   4.2518473  10.4363079  14.7394285   3.7298272  11.1260757
  31.4887848  46.2445335  25.9686909  32.3302116  45.9016380  25.6675987
  31.7123890  46.8184853  26.7013645  31.6023617  46.2691727  26.0147152
  36.5046349  22.5003090  53.7635536  36.0524673  21.8248634  53.2580299
  36.1384811  22.4253178  54.6447678  36.4173660  22.4202805  53.8036156
  46.1492844  40.5327721  34.3524933  46.4392052  40.6351013  35.2589722
  46.2443733  41.4053535  33.9706650  46.1903419  40.6367378  34.4084435
  70.1688766  48.0581665   7.4994025  71.0610428  48.3554039   7.3207211
  70.2336044  47.1033211   7.5172458  70.2709198  47.9880371   7.4822507
  67.5474472  49.1366539  23.9290123  68.1958237  48.4453812  24.0630798
  67.2725525  49.3818169  24.8125076  67.5872726  49.0890808  24.0375271
   1.1311749  46.5543137  26.8089848   0.9579737  46.4766006  27.7471714
   1.7328773  45.8352852  26.6161423   1.1768709  46.4693451  26.8884697
  54.8900948   3.9999783   3.9156165  54.0676727   3.9304173   3.4308312
  55.5696564   3.9418209   3.2440188  54.8748589   3.9863582   3.7922983
  13.1871223  56.8556824  67.0954056  13.4716091  57.7510834  66.9122238
  13.9804592  56.3283844  67.0015717  13.3020630  56.8949356  67.0658646
  59.8701134  14.7268629  49.5808640  59.5998230  14.1814041  48.8421822
  60.7877159  14.9332952  49.4030342  59.9391441  14.6907091  49.4831276
  65.5688171  29.3223763  71.7621536  66.2366409  28.8084221  71.3081818
  65.4478226  30.0966778  71.2125626  65.6271362  29.3501396  71.6551285
  56.2046623  27.6765671   9.8609381  56.0967331  27.8624706  10.7936888
  56.4622345  28.5150871   9.4778299  56.2206192  27.7858124   9.9195528
  26.1240711  44.7363052   8.2038250  25.9416523  43.7966499   8.2048702
  26.9076424  44.8275681   7.6616821  26.1881790  44.6458321   8.1461220
  17.3895435  28.6818142  42.0282516  16.8771095  28.3523464  42.7665558
  17.5683441  27.9066505  41.4959145  17.3539639  28.5640144  42.0502167
   1.6051574  39.9450836  13.5873652   2.4421732  39.4820328  13.5524302
   0.9464034  39.2509003  13.5677547   1.6241674  39.8216743  13.5815477
  55.1650314   5.4430943  22.7411728  54.2522964   5.3733044  23.0209579
  55.4474602   6.3013453  23.0571976  55.0978165   5.5271769  22.8047104
  44.8009529  32.8957291  40.1145401  45.2627487  33.1814308  40.9028015
  43.9326096  32.6394958  40.4252777  44.7575951  32.8988724  40.2317390
  34.1394043  12.4693165   9.5345240  33.4055405  12.4376640   8.9207850
  33.8032646  12.9596863  10.2847109  34.0252953  12.5182343   9.5490751
   3.2533262  40.1368141  42.1125259   4.1874847  40.3448524  42.0952301
   2.8715358  40.7972260  42.6907349   3.3122315  40.2294273  42.1723404
   1.5144573  60.5178833  66.8297577   1.7578354  60.7561798  67.7243042
   2.2900889  60.7231750  66.3077545   1.6231259  60.5651894  66.8694839
  65.7040405  47.2640724  50.7782135  66.6390991  47.4232407  50.9069252
  65.6676178  46.4757538  50.2364922  65.7998734  47.1969795  50.7341690
  66.8469391   5.6778536  67.6731415  67.6557846   5.2737207  67.9872818
  66.1610336   5.3004446  68.2238922  66.8600540   5.5945091  67.7653732
   9.9344854  62.4326820  54.1460876  10.2411356  62.4710159  53.2401466
   9.5794334  63.3052254  54.3158951   9.9293232  62.5298195  54.0675850
  57.8330040  39.4145927  46.8000603  57.5185623  40.2805672  47.0597572
  57.9729271  38.9527512  47.6267166  57.8143921  39.4576912  46.9159126
  63.0004044  30.7814617   2.1994562  63.1090088  29.8609486   1.9605197
  63.8234787  31.1951408   1.9393643  63.0997581  30.7274132   2.1462390
  16.9089050  24.3803616  55.6566124  17.8561459  24.5136204  55.6913605
  16.8051891  23.4646702  55.3978004  16.9988594  24.2969208  55.6327171
  44.9508858  45.4752884  71.6946640  45.2090149  46.0738983  70.9937592
  45.5800819  45.6425743  72.3963470  45.0455093  45.5569649  71.6947479
  36.5684204  43.8449707  41.1286087  36.9647026  43.0379257  40.8001823
  37.2812386  44.4837112  41.1171799  36.6866951  43.8270226  41.0923653
  57.6606941  57.7131271  70.8019638  56.7106285  57.6105881  70.8575592
  57.7996750  58.6601830  70.7999878  57.5741997  57.8031883  70.8076859
   7.1439457  24.2875633  69.1689301   7.5831470  24.0523911  68.3516006
   7.5783172  23.7558022  69.8358459   7.2371049  24.2057781  69.1528854
  13.9077358  32.4615288  29.2057247  14.8276119  32.5090714  29.4661121
  13.9163342  32.6317177  28.2638149  14.0067501  32.4847488  29.1330452
  63.0932961  27.9049416  64.1839218  63.2841034  28.1176929  65.0974655
  63.6951599  28.4524727  63.6797447  63.1778259  27.9860191  64.2275772
  56.5858650  24.8687630  12.0030308  56.7969170  23.9860859  11.6987791
  57.4307365  25.2459850  12.2482452  56.6984711  24.8148613  11.9967356
  63.8762093  58.7164536  20.4428406  64.5090027  58.2109871  19.9326401
  63.6496506  59.4558105  19.8787003  63.9195328  58.7413940  20.3282719
  46.9034805  46.2010498  51.3420410  47.8006096  45.8768845  51.4214783
  46.9799957  46.9877434  50.8021393  47.0073090  46.2503738  51.2929344
  19.9509468  68.5376129   1.3799961  20.2142849  69.3604126   1.7921571
  19.5943947  68.7984543   0.5308406  19.9410057  68.6531754   1.3333944
  58.3343544  17.2214928  62.1825066  59.0085640  17.5707779  61.5996933
  58.4329300  17.7241135  62.9911385  58.4167633  17.3123417  62.2065887
  28.7630386  23.8054581  18.4083176  28.1336746  23.5719337  19.0906658
  29.2705193  23.0062733  18.2668972  28.7500420  23.6953278  18.4660034
  66.0443497  22.4718094  26.1145267  65.7974625  21.7730141  25.5087528
  66.6702499  22.0614567  26.7112598  66.0847702  22.3535290  26.1135616
   5.6605167  44.5967064  38.8645782   5.6968803  43.8650169  38.2485085
   4.8078961  45.0016251  38.7054749   5.5734701  44.5618591  38.7819099
  18.3691196   1.4610240  53.0430794  18.8286686   0.7136185  53.4257431
  17.4670753   1.3703880  53.3502159  18.3219318   1.3716542  53.1166420
  33.0743408  68.1391220  27.9075775  32.1297951  68.2810135  27.8448792
  33.3955803  68.2674255  27.0150642  33.0078697  68.1679382  27.8057117
  24.4983540   3.0062487  54.8891144  24.8105431   2.5240526  54.1234398
  24.9403172   3.8535888  54.8351135  24.5787773   3.0451882  54.8017044
   0.8534181  46.1960564  36.7047882   0.2620150  46.9368629  36.8377647
   0.2869047  45.4902725  36.3930779   0.7299363  46.1997910  36.6857262
  18.8197899  38.7357559  28.9222488  18.9822750  39.2325211  28.1203442
  19.6712093  38.6993866  29.3581314  18.9279156  38.7848511  28.8832150
  51.9327011  46.0216331  62.0767517  52.4362450  46.7278481  61.6718559
  51.9391518  46.2282448  63.0113640  51.9870872  46.1189804  62.1332397
  17.6079159  47.2472839   1.2288655  17.5460606  46.6138611   0.5138960
  17.2253113  46.7967529   1.9817705  17.5605183  47.1316910   1.2329110
   3.0326526  34.6789970  57.5941925   2.8341353  33.8531914  58.0356331
   2.4265108  34.7065887  56.8538818   2.9468427  34.5938721  57.5623207
  61.5587807   0.9569072  28.9128571  61.1235313   0.3346228  28.3301468
  61.0504532   1.7631969  28.8249397  61.4581566   0.9765298  28.8413410
  40.4582100  48.5334435  37.3876572  39.7273216  48.1632881  37.8826447
  41.1803513  48.5659599  38.0151024  40.4572792  48.4974365  37.5073547
  11.3722963  34.5410500  58.4083900  11.4897280  34.2741165  59.3200836
  11.7684488  35.4111176  58.3606415  11.4270658  34.6053696  58.5005226
  18.6628933   8.0000248  49.5131149  18.5728016   8.2695341  48.5990677
  18.2339497   7.1453023  49.5541954  18.6075439   7.9376168  49.4200211
   8.6359625  60.2319679  29.9492168   8.4951963  60.5549545  29.0592194
   9.5660973  60.3852348  30.1153202   8.7201414  60.2827568  29.8720207
  39.2089119   6.5655427  10.8001022  39.1471481   7.0618505   9.9839563
  38.8674316   5.6988821  10.5798254  39.1659088   6.5260477  10.6895771
  61.4859848  52.2524681  67.5725021  61.0983238  51.4227753  67.2939987
  61.1162796  52.4099121  68.4412689  61.4052200  52.1807785  67.6354446
  59.6474800  69.6419754  26.5941887  60.1849709  68.8499985  26.6045437
  60.1248322  70.2480164  26.0275517  59.7557030  69.6221466  26.5348663
  39.3833275   4.1651559  67.6489639  38.8074989   4.5755491  68.2941208
  39.6949768   4.8918543  67.1095047  39.3551559   4.2864170  67.6602325
   2.9876025  21.3249378  28.0187931   3.7081680  20.7945843  28.3590012
   3.2386334  21.5189724  27.1157055   3.0912149  21.2890720  27.9587669
  60.1972618  54.8764153  52.6233063  59.8817940  55.5235901  51.9925308
  59.4065361  54.5682259  53.0660248  60.0792961  54.9125671  52.6032486
  71.0326157   9.6625338  16.3298397  70.3006058  10.2702847  16.2247906
  71.7874908  10.1335125  15.9768915  71.0350571   9.7775707  16.2809982
  56.4484406  23.2810612   0.5676211  56.1949921  23.6728363   1.4033883
  55.8414001  22.5500755   0.4518800  56.3566780  23.2448883   0.6444057
  46.0980148  11.5942335  22.3860168  46.6521454  12.1087341  22.9729252
  45.4152451  11.2365627  22.9535770  46.0842972  11.6109581  22.5091305
  16.9908295  24.1786690   9.4830656  17.0472393  23.6194172   8.7082844
  16.4314251  23.6927280  10.0890017  16.9371891  24.0672073   9.4650602
   1.5335584  11.0978184  53.9798927   1.9510241  11.5449877  54.7160950
   0.5952883  11.1804428  54.1503448   1.4780191  11.1543159  54.0765800
  52.3108635  23.9650955  17.9918060  51.8989258  24.3552494  18.7627277
  51.6635017  24.0713005  17.2947598  52.1978989  24.0180283  17.9996834
  64.5204163   6.9303541  30.5284538  65.3385010   6.6505046  30.1177807
  64.4567337   7.8633146  30.3240986  64.6008682   7.0000024  30.4628658
  50.0404816   8.1352558  31.5838223  49.9739838   8.0569019  30.6321564
  50.7053185   8.8097382  31.7227402  50.1042900   8.1988277  31.4971504
  18.9529190  32.8980026  19.9717941  18.1303711  32.4416351  19.7946663
  19.3296528  32.4317131  20.7180347  18.9053764  32.7996101  20.0324841
  48.8692932  56.5430984  22.0230961  48.7665672  55.5962029  21.9278831
  49.1055107  56.6671562  22.9423580  48.8835297  56.4553490  22.1109734
  25.8423061  29.9400501  50.0777245  26.2944775  29.6531181  50.8710976
  26.4289913  30.5888519  49.6890259  25.9530907  29.9786396  50.1208801
  42.2706680  40.6146812   6.3625741  41.8137093  40.9963608   5.6130786
  41.6873894  39.9211845   6.6709175  42.1597328  40.5814285   6.3155289
  56.8515358  19.4697037   1.0823144  56.5277367  19.8824158   1.8829733
  57.4666672  20.1055984   0.7169626  56.8826027  19.5815277   1.1287361
   4.1022081   2.0629518  18.4391365   4.4268498   1.4496554  17.7798138
   4.8882384   2.4986727  18.7685852   4.2206521   2.0440149  18.4039574
  42.7180061  49.4023781  47.6621742  42.5216789  50.2621765  47.2901154
  41.8601036  49.0102997  47.8250046  42.6055832  49.4522552  47.6398621
  39.3759041  24.3022747  45.6538544  39.8475723  25.0727921  45.3375244
  38.6154442  24.2332764  45.0766487  39.3451080  24.3770866  45.5585670
  65.5100174  38.3298607  60.4037590  65.4253540  39.0380745  61.0421143
  65.7556534  38.7693176  59.5896492  65.5271835  38.4522514  60.3850174
   5.8450990  47.5384483  21.9613132   5.7637668  48.4756126  22.1383286
   5.3011570  47.3928146  21.1872654   5.7784190  47.6228561  21.8976440
  50.1200829  46.1217728  38.5466232  49.8773384  46.4146500  37.6682549
  50.2025948  45.1713867  38.4679413  50.1029968  46.0516548  38.4445610
   9.1300926  64.4623489  65.2619553   9.7036285  64.0209808  64.6354752
   9.4171276  65.3753815  65.2474289   9.2218657  64.5126495  65.1935959
   0.4479575  54.0097961  39.2959023   0.5924470  53.5389099  40.1166458
   0.0938931  53.3495712  38.7001076   0.4256082  53.8891754  39.3198891
  13.9813166  39.6556168   4.5106134  14.8518972  39.9323158   4.2246780
  14.1211596  38.7948036   4.9051738  14.0890694  39.5933266   4.5221972
  68.5849304   2.9286470   0.3812949  69.0695190   2.2672493  -0.1126331
  68.4178696   2.5189803   1.2301137  68.6187973   2.8144271   0.4191410
  61.4291000  40.1627998  45.0068779  61.7021255  41.0634155  45.1817551
  61.2189293  39.8045006  45.8692513  61.4358025  40.2206306  45.1174927
  71.6568298  50.8034744  20.5527287  71.3465958  51.2455864  21.3429966
  70.8944626  50.7839851  19.9742451  71.5424423  50.8485413  20.5753136
  30.6237297  14.9042015  38.7497215  30.8684597  13.9963751  38.5703049
  30.4236393  14.9178247  39.6856766  30.6284904  14.8088427  38.8303986
  57.4952469  58.3576012  22.1978397  57.7994537  58.5741653  23.0791969
  56.8070793  58.9981194  22.0178566  57.4542999  58.4490013  22.2726345
   7.6264939  40.0749741   6.6096873   7.9790797  40.5079308   5.8322144
   7.1608934  40.7672577   7.0789318   7.6144419  40.1949730   6.5768175
  68.4832230  27.4978294  22.9953918  68.4990234  28.1208191  22.2688465
  67.7421112  26.9235878  22.8024254  68.4058685  27.5030270  22.8973331
   3.4841628  37.4348488  22.7159462   2.7408686  37.8412743  22.2703438
   4.1663170  38.1062469  22.7049370   3.4776428  37.5497894  22.6672535
   5.7236462  14.9334040  11.5540581   6.4685173  15.3960810  11.1702223
   5.3749528  15.5406580  12.2066584   5.7658954  15.0475025  11.5827188
  26.2665558   1.7357440  15.3389397  25.9461498   1.3349974  14.5308723
  25.5951214   1.5318965  15.9899797  26.1607857   1.6712693  15.3221941
  53.2648544   4.0739961  28.7523975  52.6055527   4.4390054  29.3425846
  54.0112114   3.8781638  29.3188210  53.2741356   4.0920377  28.8757401
  47.5134201  41.9503288  53.5237465  46.6121445  41.7999725  53.2385712
  48.0328979  41.8802948  52.7228279  47.4727020  41.9268265  53.4079247
  62.2802544  16.2326794   2.2788098  61.6879349  15.6848907   2.7938988
  62.0487328  17.1293144   2.5210421  62.1923981  16.2698803   2.3595717
   5.4342661  46.7438354  14.8011732   6.0459189  46.7979889  14.0668840
   5.9940643  46.6926231  15.5759211   5.5591912  46.7441521  14.8054876
   1.0415874  51.4112091  31.1292877   1.7040024  52.0779991  31.3104744
   0.3256072  51.6151733  31.7309551   1.0358751  51.5040665  31.2127724
  24.5389748  34.3784370  20.2095261  23.7502594  33.8619156  20.3749485
  24.4326496  34.6976547  19.3134079  24.4435272  34.3573952  20.1316032
   8.1452322   3.6809399  64.4362411   8.1135139   2.8513544  64.9126968
   8.4790325   4.3112001  65.0746613   8.1774473   3.6596837  64.5551300
  35.2599335   6.0528293  47.8249016  34.9767075   5.1420479  47.7443199
  35.9620476   6.0286903  48.4750404  35.3046036   5.9531279  47.8856392
  19.7872257  48.8448982  67.9007874  19.2075882  49.4402161  67.4255524
  20.6352825  49.2887611  67.9048538  19.8158512  48.9557190  67.8505402
  25.4624538   8.6604471  58.6936188  25.1546307   9.5189114  58.4029045
  25.8625183   8.2731743  57.9150314  25.4722919   8.7106962  58.5795898
  46.4251404  38.3476830  18.9986591  46.2166824  37.4650078  19.3046932
  45.8544655  38.9200020  19.5115051  46.3420525  38.3145866  19.0859852
  55.3172989  53.5949516  36.4265137  56.1334457  53.1283302  36.6065216
  54.7723694  53.4299889  37.1959763  55.3462219  53.5275993  36.5277672
  16.7363987  36.5855637  61.5798035  17.5043507  36.8311462  61.0638847
  16.0004234  36.6847115  60.9758644  16.7398090  36.6223259  61.4603806
  14.6270657  38.1234856  69.3210373  14.2365646  37.3242416  69.6745224
  14.6632214  37.9747658  68.3761520  14.5892782  38.0223923  69.2579651
  61.7120743  39.7655678  22.1914997  61.9044228  40.6910896  22.0410137
  60.8429413  39.6367340  21.8117085  61.6399002  39.8505287  22.1349487
  13.5288000  46.7939835  42.7973022  14.2663565  46.1841698  42.8164978
  13.8890743  47.6161461  43.1296921  13.6458740  46.8166313  42.8347969
  35.5937729  49.7388382  65.4923096  35.1610565  48.9127846  65.2763901
  36.2412224  49.5035019  66.1568832  35.6166725  49.6256523  65.5401611
  23.7951164  18.6537933  62.8224449  23.5162849  19.5149860  62.5112686
  24.1749001  18.8221416  63.6847992  23.8058815  18.7635841  62.8812256
  31.9034309  13.2443266  25.4371147  32.5093040  13.9807968  25.3549042
  31.5255928  13.1463041  24.5631237  31.9277477  13.3124113  25.3351440
  36.0986099  54.6901245   6.2821217  36.7210312  54.3302422   5.6502128
  35.2879753  54.2070885   6.1215634  36.0785370  54.6002350   6.1976118
   3.3783114   7.0133877  37.6275826   4.3154888   7.0148244  37.4328270
   2.9990935   6.4240565  36.9755745   3.4378130   6.9506936  37.5372810
  44.6496964  11.5119581  35.5451622  43.7254944  11.7276049  35.4203453
  44.8237457  11.7253752  36.4618912  44.5696983  11.5577145  35.6296158
  22.1830845  58.2762680  47.3515549  21.3762512  58.4257355  47.8444138
  22.5141487  57.4410095  47.6816597  22.1323471  58.2031364  47.4393158
   6.0862317  11.4488459  67.4829941   6.4113946  10.6679869  67.9310608
   6.2870393  11.2962294  66.5596237   6.1423216  11.3492985  67.4323120
  69.4533920  27.1275024  50.4461327  69.2216644  27.8076935  51.0784912
  69.3596420  27.5515404  49.5931168  69.4186859  27.2452583  50.4226036
  52.6236305  46.5180588   0.5850859  53.0716248  46.1294479  -0.1662544
  53.1130333  46.2029991   1.3449904  52.7235947  46.4430199   0.5859992
  27.3240814  35.4334564   4.3718562  27.9076099  36.0033989   4.8727484
  26.6147556  35.2235565   4.9793339  27.3106670  35.4718513   4.4900541
  33.3582649  38.5271339  28.7369938  32.8101273  39.2380981  28.4048672
  33.5438728  38.7713394  29.6437149  33.3196030  38.6289940  28.7982693
   1.4046394  18.8617058  62.5954971   1.8271825  19.7159824  62.5066185
   1.7328331  18.3538094  61.8535004   1.4846989  18.8986435  62.5068932
  26.7427349   8.2625561  18.1083031  27.5599976   7.8561430  18.3966484
  26.5716896   8.9439621  18.7584267  26.8116493   8.2918816  18.2083817
  28.6093407  68.6868820  31.4180336  28.8642654  67.9411087  30.8748398
  29.4078712  69.2084885  31.4987164  28.7216835  68.6629791  31.3687115
  12.9565830  25.2686596  64.5005417  12.2761288  25.7174644  65.0023270
  13.3245831  24.6313915  65.1126633  12.9232626  25.2485619  64.6193314
  40.7649345  41.2696953  15.4639788  41.2768326  40.5273132  15.1429558
  40.4239235  41.6857414  14.6722403  40.7831573  41.2348938  15.3453121
  71.6058884   5.3921618   2.8561413  70.7023849   5.6702523   3.0064051
  71.7338028   4.6584506   3.4574208  71.5231781   5.3435736   2.9362869
  18.4453106  43.1552467   4.5586424  18.3929863  42.3844719   3.9934840
  19.0900536  43.7206993   4.1334324  18.5084877  43.1333504   4.4530282
  47.4881287  56.4466019  57.0013084  47.4361420  57.0395470  57.7509384
  46.6043816  56.0885773  56.9173851  47.3883400  56.4716530  57.0723000
  41.8560257  20.8722878  53.5079613  41.0711670  21.4117050  53.6042023
  42.1154594  20.9878445  52.5938644  41.7999916  20.9421349  53.4207458
  54.7254677  59.9172630  54.1469460  55.5784264  60.0567932  54.5583191
  54.4047470  59.1014252  54.5313606  54.7822266  59.8451424  54.2318115
  45.8005486  32.6618233  37.6853943  45.4072037  31.8927116  37.2731133
  45.4756203  32.6435471  38.5855713  45.7239494  32.5778580  37.7374229
  24.3819580  55.8533440  20.8380089  24.7193317  55.1610451  21.4064598
  23.7018185  55.4257545  20.3176174  24.3454056  55.7339172  20.8431339
  37.7225227  35.7700043  36.5172844  37.5773621  35.4868469  35.6145210
  37.0650864  35.2952805  37.0258560  37.6369324  35.6891823  36.4752464
  28.9235916  43.8899002  22.4533234  29.7027626  44.2231827  22.0082989
  28.3315430  44.6409187  22.4943447  28.9435463  44.0055313  22.4102402
  30.2825470  45.5981293  56.6312027  29.9468269  44.7697639  56.2886581
  30.7804852  45.3508759  57.4104042  30.2998466  45.4834251  56.6777687
  11.8060398  47.0818214  20.1845245  11.1536198  46.9944572  20.8794689
  12.5054512  47.6043854  20.5769348  11.8110514  47.1282310  20.3004818
  52.1846085  40.3201523  15.2555017  51.4116859  39.7556000  15.2658787
  52.0004234  40.9905014  15.9134846  52.0825386  40.3314362  15.3267765
  30.7703934  67.6075516  11.2779427  31.4218655  68.3058319  11.3429499
  29.9808540  67.9792252  11.6712837  30.7556705  67.7216568  11.3268223
  59.7545090  39.6060791  16.9199066  60.0287971  38.7005615  16.7748737
  59.2939262  39.8484154  16.1165581  59.7346420  39.5353584  16.8187714
  65.6454773  32.0033455  70.8513870  66.3224182  32.6794853  70.8228683
  64.8335724  32.4839439  71.0128479  65.6310806  32.1267014  70.8655701
  60.5969429  68.3189926  45.8911667  60.8966064  69.1536942  46.2513084
  59.6512871  68.3198776  46.0393829  60.5280533  68.4080963  45.9453812
  17.2396069   5.7714081  25.4382496  16.7019100   6.3439302  24.8911362
  16.6313000   5.4219952  26.0894833  17.1173954   5.7952008  25.4493523
  35.9362411  44.5795097  23.3362465  36.8163033  44.8976173  23.5375652
  35.7230949  44.9814606  22.4940853  36.0073624  44.6562958  23.2679062
   3.7739112  58.5546913  22.0021267   4.7057633  58.5259666  21.7851982
   3.5443392  57.6452904  22.1932259   3.8488033  58.4546471  21.9993725
  54.0537758  22.8888359   5.8622842  53.6418839  22.7474174   5.0098877
  53.4165039  22.5562668   6.4943571  53.9418907  22.8382893   5.8387885
  38.0012512  40.6102791   9.0994349  38.1169395  41.5526085   8.9775171
  37.2391472  40.5348396   9.6736584  37.9323158  40.7027245   9.1476688
  22.8094978  17.5351944  40.6355133  23.3921719  17.2474766  39.9327049
  22.8116169  18.4903126  40.5724678  22.8718605  17.6063652  40.5538406
  40.3093834  64.3879318  14.0392056  39.7994537  65.1688385  13.8238230
  41.2087555  64.7047195  14.1229162  40.3509140  64.5049896  14.0251637
   1.6013482  48.9670029  49.7023201   0.9038178  49.5387115  49.3816490
   1.9919219  48.5981598  48.9100876   1.5686139  48.9886360  49.5836411
  10.6338043  50.8066483  67.2777100  10.3838415  51.5570908  67.8167725
  11.4360189  50.4772797  67.6829224  10.6926975  50.8515511  67.3784103
  44.1482544  14.9473333  16.9485512  43.8603554  14.1259308  17.3468513
  43.9921341  14.8269634  16.0118713  44.1009026  14.8469019  16.8911381
   3.5183311  23.8160362   0.7562003   4.4491873  23.7277966   0.5513771
   3.4891443  24.4565315   1.4669356   3.6144865  23.8749294   0.8101514
  47.9661026  68.3587646  42.8184853  48.8138466  68.4372330  42.3809929
  48.1795311  68.3314514  43.7511864  48.0792656  68.3642197  42.8712959
  27.5107422  67.6424408  67.1650238  26.7164707  68.0457535  67.5153198
  28.0407276  68.3800888  66.8629837  27.4825592  67.7641144  67.1701660
  70.3490219  50.2847519  26.6970558  70.7727356  50.4060059  27.5467587
  69.4135742  50.3687782  26.8817253  70.2944489  50.3066444  26.8073635
  46.4018745   0.8574068  37.8617554  46.1799049   0.1099251  37.3065681
  46.2259979   0.5546585  38.7526207  46.3594475   0.7454088  37.8975525
  18.9157467  49.2366409  11.9237881  18.2437325  48.5552864  11.9433737
  18.8078671  49.6549644  11.0696220  18.8325768  49.2085915  11.8347874
  41.2418556   0.2710152   1.7744163  40.6835480   1.0163083   1.9959152
  41.6468506   0.0200577   2.6046159  41.2255058   0.3237318   1.8865708
   0.3162210  33.6982422  48.3248405   0.1521829  33.4655113  47.4109688
   1.0147108  33.1050606  48.6013908   0.3732157  33.6101646  48.2568741
  41.1986275  44.3659744  18.2037182  42.0054932  44.7454300  17.8555584
  40.5665665  44.4508514  17.4899082  41.2172699  44.4154930  18.0904694
  21.7585697  33.7136955   5.0384173  21.6423779  34.5045357   4.5118165
  22.5509720  33.8801613   5.5489283  21.8306808  33.8157845   5.0367012
  23.5446148  63.1794090  65.3823471  24.1302700  63.8944092  65.6313705
  22.8377476  63.6063423  64.8983002  23.5316887  63.3011856  65.3572845
  14.7767439  49.2834282  27.1356125  15.6386375  48.8832245  27.2505493
  14.3448267  49.1692200  27.9821548  14.8225975  49.2285690  27.2381458
  39.7254448  26.8546696  61.8552628  38.7947311  26.9952259  61.6813393
  40.0981865  26.6351585  61.0013809  39.6659393  26.8462505  61.7456551
  51.4748650  44.5174179  56.6093864  52.1494293  44.5998192  57.2834816
  51.5753593  43.6251297  56.2777939  51.5575180  44.4310532  56.6459122
  44.3805618  22.3279610  17.7301064  45.1516113  22.2237530  17.1725636
  43.6722336  21.9108334  17.2396908  44.3872490  22.2723637  17.6183510
  55.1568489  41.5009384  33.5493965  55.5341301  40.6461868  33.7574692
  55.8836441  42.1151657  33.6529617  55.2745895  41.4752884  33.5826302
   3.1749580  49.4128227  71.8915863   3.0961366  48.5347786  71.5186920
   2.6087565  49.3970528  72.6632080   3.1061718  49.3175049  71.9341125
  46.1562386  66.9639359  53.7505150  46.1664429  66.0832520  53.3756638
  47.0803680  67.1915970  53.8524170  46.2558784  66.8942947  53.7214088
  61.6625481  54.9276085   6.7034922  61.4803314  54.9282494   5.7637968
  61.2598114  55.7338028   7.0261126  61.6001701  55.0136490   6.6376867
  10.6981611  48.5505714  63.8607903  10.0846939  47.9895172  63.3863297
  10.1608257  49.2742043  64.1830597  10.5754375  48.5679092  63.8445587
  12.6113186  12.3330536  49.9408302  11.7924442  11.8951731  50.1730728
  13.2550926  11.9777298  50.5536346  12.5926456  12.2484646  50.0309448
  49.5690269   0.6726296  35.8909111  48.7807121   1.1906364  36.0535698
  50.2913513   1.2570562  36.1209755  49.5619888   0.7901946  35.9327927
  57.4684067  20.0749569  27.2322941  57.4081879  19.5692673  26.4218102
  57.6828117  20.9626217  26.9453869  57.4848480  20.1156921  27.1152668
  31.7508068  60.2393265  49.0387344  31.4149857  60.9924202  48.5526199
  31.9756203  60.5911407  49.9000816  31.7389698  60.3571548  49.0787506
  35.2126274  23.1966553  37.6100235  34.7895203  22.5328140  38.1545677
  35.6132660  22.7008877  36.8959274  35.2102280  23.0729923  37.5919418
  66.9764557  10.9067192  23.3005581  66.2809219  11.3408680  23.7945080
  67.7750092  11.3696766  23.5539551  66.9874420  11.0023880  23.3802567
  51.0944595  34.2708359  37.7053070  50.3872528  34.2378731  37.0611000
  51.8944855  34.1808662  37.1875305  51.1043549  34.2577248  37.5813942
  52.6037407  12.0364027  40.0133209  52.6932220  11.0877657  40.1044922
  53.3550568  12.3943911  40.4861832  52.6934013  11.9734154  40.0734711
  24.5685253  32.1073799  62.7437935  23.7895432  31.6155872  62.4838715
  24.9605522  32.3893890  61.9173431  24.5272598  32.0850105  62.6279411
  55.7963715  38.1643448  16.5419464  54.9387016  38.5893478  16.5398407
  55.9554520  37.9504967  17.4612923  55.7218742  38.1868629  16.6397629
  27.8676052  53.2778893  60.8033295  27.1130943  52.8815765  61.2390862
  28.1599369  53.9620285  61.4056015  27.8183174  53.3085861  60.9140282
  24.4844456  29.2071438   4.4891968  23.7016220  28.6706028   4.3645220
  24.9459057  29.1556606   3.6521556  24.4501762  29.1444359   4.3866382
  25.0716343  32.8799706  16.3933697  25.8455734  32.5235977  16.8295460
  25.3887291  33.1616745  15.5352764  25.1879845  32.8720055  16.3483753
  50.8730354  44.3229370  28.2584057  51.2691231  44.9412842  28.8724079
  50.3299980  43.7561073  28.8061676  50.8573647  44.3284302  28.3822975
  27.3203983  63.6911240  31.3545876  26.7807121  63.1563797  30.7723351
  26.8705425  63.6547546  32.1987076  27.2148724  63.6302223  31.3825130
  67.1660995  27.7481976  70.1928940  67.5909882  27.9603481  69.3618164
  67.8729477  27.7777195  70.8376617  67.2867889  27.7739697  70.1730270
  65.3944778  66.6095352  64.2689896  66.0330353  67.1378860  63.7901039
  64.7292404  66.3887634  63.6171036  65.3916321  66.6423340  64.1483994
  33.0348511  18.6476612  38.5958824  33.2995758  18.3095589  37.7404060
  33.3536224  19.5501671  38.6058311  33.0970764  18.7078495  38.5057144
  14.3171692  14.7387905  17.0078678  14.2108221  15.4173231  17.6745892
  13.6315250  14.1004114  17.2043285  14.2327099  14.7430725  17.0999203
   5.2891707  64.2529526  25.1916275   5.5903325  64.9697037  25.7500114
   4.4883780  63.9411316  25.6132107   5.2358894  64.2961349  25.2961330
  12.5708971  24.6479492  41.4708290  13.2310085  25.3409710  41.4565048
  11.9210653  24.9227390  40.8239555  12.5719929  24.7511578  41.4003181
  40.1829491  42.2638168  12.7515688  40.9319763  42.4932213  12.2015095
  39.5848427  43.0059280  12.6634111  40.1990433  42.3674202  12.6835079
   9.7580166  56.6240540  35.6303825  10.6877975  56.3986816  35.5996361
   9.3401537  55.8625450  36.0325356   9.8126078  56.5188141  35.6699905
  68.5241013  44.9263840  46.1396790  68.8087311  44.1400909  45.6738853
  67.6395111  45.0911446  45.8132057  68.4601212  44.8601036  46.0551910
  30.3704281  30.5202770  51.8796959  30.1148357  29.6001987  51.8136444
  29.5924950  30.9610233  52.2214432  30.2602119  30.4691601  51.9090958
  21.4488392  67.8108597  46.7712936  21.4136238  67.0447769  46.1984940
  21.7559986  67.4683914  47.6106987  21.4778404  67.6926422  46.7997246
   6.5547590  32.9579277  21.0505943   5.9759979  33.7180939  21.1090279
   7.4370651  33.3228912  21.1181870   6.5871296  33.0779114  21.0640335
  42.5375252  13.1910753   3.7483656  43.1217270  13.7779694   4.2284627
  42.1289406  13.7487297   3.0863144  42.5562515  13.3131313   3.7289619
  50.6732254  52.3017578  68.1432343  51.6156578  52.2072678  68.0049591
  50.2837143  51.5935860  67.6303940  50.7321892  52.2161598  68.0737991
  47.4847527   5.7751632  68.4581528  47.0114975   5.2183118  69.0763550
  48.1335983   5.1943336  68.0608292  47.5034752   5.6538396  68.4817047
  47.6378632  54.3405800  37.1843224  47.0467033  54.5823708  36.4713707
  47.1266098  53.7392845  37.7258873  47.5203018  54.3022423  37.1660461
  20.5334721  69.3855057  14.8831863  20.9113617  69.0798721  15.7078190
  20.0320740  68.6378555  14.5578375  20.5203018  69.2731857  14.9364309
  63.9826622  30.0683689  60.5615082  64.3062668  30.0770454  61.4623032
  63.3437462  30.7804089  60.5296669  63.9490356  30.1452274  60.6541748
  15.4925318   9.2783899  61.6727066  15.5383968   8.3674526  61.9630852
  16.1579285   9.7292652  62.1925049  15.5683813   9.2293282  61.7591057
  27.6645870  22.3482513  13.6839199  27.3709240  22.0788689  14.5542231
  28.3037071  23.0410576  13.8505907  27.7014275  22.3934059  13.7945042
  53.1034889  16.7988358  28.2694988  52.9064369  15.8868523  28.4832478
  52.2531662  17.2380219  28.2868671  52.9917946  16.7484169  28.2941456
  38.6521111   9.2423697  64.5199051  39.0866394   8.4913368  64.9240952
  37.7328300   9.1505451  64.7703552  38.6004181   9.1524858  64.5897141
  11.8327761  57.8907814  50.8809929  11.6829643  57.3560715  51.6606560
  11.3489351  57.4430962  50.1869392  11.7652025  57.7860146  50.8901215
  50.6710739  20.5046749  64.1610336  50.4081154  21.3693962  63.8458481
  51.0682716  20.6718655  65.0157318  50.6853867  20.6147194  64.2185669
  41.5092812  20.4302673   6.2406378  40.5845642  20.3890705   5.9968538
  41.6720657  19.6078568   6.7025619  41.4280281  20.3381710   6.2639003
  48.0361519  15.4874840  35.1243248  48.0622101  14.6647472  34.6357994
  47.7030296  16.1284828  34.4963264  48.0034065  15.4681034  35.0052567
  39.7651672  19.4268837  42.5221748  40.3202057  19.6270409  41.7684479
  40.2145157  18.7077942  42.9662781  39.8722763  19.3715439  42.4891548
  16.5958366  26.4835358  19.8080959  17.2195587  26.7203941  20.4944630
  17.0476151  25.8138447  19.2946358  16.7105293  26.4373779  19.8265362
  61.9503670  65.0921173  65.4223862  62.7884903  65.3217545  65.8237000
  62.1862183  64.5558395  64.6654129  62.0648994  65.0594177  65.3844604
  53.4349251   9.1502647  23.8277645  52.9857101   9.9223309  24.1717873
  53.5233917   8.5684233  24.5826588  53.3964539   9.1705503  23.9449539
  37.5181313  67.3094788  39.9693298  36.6017075  67.2603378  40.2413254
  37.5246696  67.9584198  39.2657204  37.4211006  67.3734436  39.9233017
  45.7902565  69.5114594   9.3615971  45.7521629  69.0706329  10.2103920
  46.5701332  70.0640335   9.4134750  45.8693619  69.5233765   9.4576464
  24.3429756  42.9706383   2.6842520  23.8239670  42.3196945   3.1566262
  25.1851749  42.5416031   2.5330422  24.3774414  42.8554649   2.7185016
  11.0368433   7.6731710  14.3225374  10.9752827   7.0095630  13.6354666
  10.8030310   7.2084422  15.1260242  11.0053444   7.5528436  14.3349524
  64.9820633  19.1481457  35.2729607  64.9644165  20.0998878  35.3734932
  64.8253098  18.8111782  36.1550674  64.9634628  19.2137070  35.3777504
  19.1949024   2.4500766  55.5424538  18.8347187   2.3087261  54.6669426
  20.1359463   2.5527561  55.4005890  19.2568474   2.4459527  55.4339600
  40.3465462  35.9285851  51.2197876  40.3849792  35.6897049  52.1459045
  39.4193459  35.8584290  50.9926186  40.2517662  35.8956299  51.2943230
  64.9537964  24.0229664  70.4481812  64.8131409  24.4763699  69.6169891
  65.3983688  24.6665802  70.9998550  64.9862061  24.1399536  70.4183731
  10.1199121  53.7530098  68.0085220  10.8457785  53.8701515  68.6214066
  10.2292862  54.4578590  67.3702011  10.2089834  53.8406677  68.0058060
  15.9634962  25.6690712  36.9101410  16.7887001  25.8011951  37.3768463
  15.8299580  24.7213230  36.9233322  16.0372562  25.5820923  36.9613190
  64.9181519  22.8109112  16.9555359  65.1036148  22.8231144  17.8945179
  64.9465637  23.7311954  16.6938057  64.9409637  22.9103527  17.0277596
  17.0452213  65.5633469  16.0189075  17.3403587  65.4019928  16.9150600
  17.8445015  65.7799759  15.5388517  17.1619320  65.5692368  16.0632801
  28.9507885  26.6893749  27.2326622  28.1352234  26.9520245  27.6593933
  29.5383339  27.4342537  27.3598595  28.9264717  26.7968178  27.2917347
  62.7201157   8.3412848  24.1628761  62.5139961   9.2140217  23.8280945
  62.6254501   8.4203548  25.1120949  62.6880379   8.4427872  24.2283993
  67.1312714  27.0903091  58.2522850  66.2322388  26.9854794  58.5636940
  67.1820602  28.0035725  57.9701500  67.0408173  27.1765213  58.2554054
  61.4203911  35.8836746  26.1842709  61.1660919  35.9876099  25.2673378
  61.9268570  35.0716286  26.2017956  61.4472809  35.8081589  26.0883560
  44.6219673  32.0715141  64.4901428  45.5719910  31.9618492  64.4493256
  44.4254799  32.7137108  63.8080788  44.7023277  32.1283073  64.4130554
  10.6162376  28.4876537  40.2925568  10.0121927  28.1974621  39.6090736
  10.2526751  29.3194599  40.5961266  10.5130501  28.5454121  40.2520447
  13.7917166  55.2793274  56.5769806  14.2589369  54.4444313  56.5472374
  12.8710737  55.0353203  56.6724167  13.7433634  55.1642723  56.5839882
  17.8667355  67.2482986  45.2024651  18.0684147  66.5081863  45.7749901
  17.8383713  68.0041351  45.7891045  17.8852177  67.2499771  45.3260803
  13.4340048  64.5372238  59.3355370  12.7605314  63.8764496  59.1741753
  14.2074451  64.2076263  58.8779526  13.4446650  64.4316101  59.2695312
  63.0456429  58.1363373  15.5646372  63.0539856  58.9726868  16.0301323
  62.9261665  58.3750343  14.6454086  63.0337906  58.2509804  15.5162506
  24.8830967  41.4797707  30.6051579  25.3972111  40.9104538  31.1776943
  25.2089596  42.3609543  30.7883434  24.9726715  41.5130272  30.6857491
  25.6587086  56.0157928  59.2339630  26.4561939  56.5397758  59.1585388
  25.7737789  55.3113251  58.5962181  25.7560234  55.9965439  59.1579094
   7.2469392  19.0539951  24.8394012   7.4121742  18.1345959  25.0482864
   6.2948065  19.1421490  24.8830357   7.1630230  18.9653492  24.8663311
  53.7092896  51.9437447  61.4883881  53.2600517  51.2653961  61.9926300
  53.0320816  52.5955009  61.3071861  53.5891609  51.9409065  61.5228348
  68.8409576  24.0732327  12.9774113  69.6890945  23.9189568  13.3934488
  68.3253250  24.5253716  13.6451893  68.8764191  24.1049976  13.0929909
  51.3285751  29.9623966  68.0441513  50.4124756  29.7008209  68.1367416
  51.7512627  29.6403236  68.8402939  51.2759590  29.9001560  68.1389313
  39.3189926  14.4757671   8.6196890  39.6715050  14.3264790   9.4970016
  38.3692169  14.4463863   8.7349987  39.2552986  14.4567137   8.7255430
  51.4665565  61.0322876   9.4835987  50.6786308  60.5116577   9.3275414
  51.7919159  60.7264519  10.3302612  51.4172249  60.9441528   9.5572462
  13.2115030  46.7938957   3.2956371  13.7256842  46.0425377   3.0001612
  12.6033392  46.9655724   2.5766816  13.2014809  46.7320786   3.1874568
  25.6205425   2.4872792  52.4510002  26.5501251   2.4405651  52.6744423
  25.5514889   3.2454083  51.8707390  25.7123108   2.5631454  52.4129486
  41.8660202   9.3112850  38.3435364  42.3461914  10.1110344  38.5581703
  41.4091377   9.5177622  37.5281487  41.8685036   9.4185905  38.2794724
  48.5615578  19.7962990  66.1383286  48.1445885  19.3267574  65.4159088
  49.3224602  20.2199669  65.7411423  48.5982361  19.7914066  66.0189362
  60.6548042  32.3284378   8.9112530  61.6006737  32.2189636   9.0091534
  60.3698502  31.5429802   8.4442549  60.7252884  32.2330017   8.8718910
   0.6341521  37.0231590  52.4473343   1.3035016  37.6776314  52.6470070
   1.0410453  36.4567413  51.7917137   0.7489241  37.0325508  52.3987122
  37.7343102  58.2349930  18.0142059  37.9872017  58.7720947  17.2633400
  37.0090599  58.7125778  18.4168930  37.6839371  58.3432007  17.9770756
  41.8141327  38.1664963  68.3615112  42.0147934  37.2699585  68.6301880
  41.9428558  38.1667671  67.4130020  41.8492584  38.0709152  68.2890091
  59.4789772  31.8507271  28.6910801  59.9349594  31.8813591  29.5321350
  59.1685028  32.7457733  28.5542202  59.4944954  31.9494419  28.7661762
  29.1608086  60.7012024  11.5263767  28.2704868  60.4325638  11.2996759
  29.6619320  59.8857193  11.5359526  29.1193027  60.5855904  11.5032225
  16.5648098  43.8348656  11.2776289  16.2511215  44.6352806  11.6985407
  17.1221523  43.4204788  11.9363289  16.5907936  43.8760338  11.3927603
  30.8969154  43.0642166  13.2404509  31.3116875  42.7580299  12.4339476
  30.2194595  43.6726456  12.9453230  30.8689022  43.0964508  13.1229715
  34.9452782  62.0310974  51.4104958  35.3720245  61.4925613  50.7440910
  34.0165367  61.8112411  51.3374519  34.8917427  61.9502220  51.3316422
  18.8559456  52.8027306  55.9436150  18.2060299  52.3979454  56.5180626
  19.0943890  53.6164703  56.3876877  18.8120651  52.8463402  56.0522308
  58.7588310  44.4053230  69.3172073  59.4751205  43.8793793  68.9614792
  58.1353912  43.7629204  69.6561356  58.7687340  44.2807312  69.3154144
  25.7927361  54.0350761  69.9786682  26.4846630  53.3988304  69.7979507
  25.0196800  53.5019913  70.1642380  25.7840843  53.9103775  69.9791870
  56.8164215  56.1198273  25.1833382  57.2970009  56.0055504  24.3634510
  56.3821144  55.2787743  25.3256168  56.8213539  56.0179482  25.1110764
  70.4506073  48.5156364  67.4167175  70.3435974  48.1994820  66.5195999
  70.1736298  49.4312553  67.3826370  70.4096603  48.5795670  67.3174133
  68.1885147  40.4193268  41.9739265  68.0978699  39.6040154  41.4806862
  67.3016663  40.7777748  42.0091934  68.0842743  40.3706055  41.9250870
   7.3314600   2.9349825  23.9089184   7.9045911   2.8367028  24.6692429
   6.5690188   2.3930922  24.1120701   7.3112717   2.8667138  24.0116653
  66.5561829  62.6101227  27.3726768  66.5412445  63.5671692  27.3639832
  67.1246185  62.3861389  28.1095276  66.6152115  62.6882973  27.4503288
  41.6366348  29.1425896  33.3383598  42.2244110  29.2320080  32.5881920
  41.3924751  28.2170601  33.3423500  41.6732788  29.0534248  33.2587891
  31.0798073  61.5719757   8.4444122  30.9738445  61.6490364   7.4962215
  30.4048309  60.9477806   8.7109022  30.9965267  61.5136299   8.3717146
  69.4041138  58.4296036   4.7428889  69.5477142  58.3414574   3.8006351
  70.0372467  57.8306923   5.1387143  69.4869461  58.3563347   4.6846170
  38.1599426  11.1925278  66.3480453  38.7152138  10.8395338  65.6528473
  38.3187790  12.1361895  66.3255386  38.2360954  11.2555170  66.2715073
   9.9947805  27.2352352  62.6140518   9.1845255  27.0541782  62.1376686
  10.6717587  27.2518482  61.9375496   9.9805679  27.2176991  62.4911041
  21.5601387   3.0046737  17.7531509  20.7472134   3.4360750  18.0163574
  22.1985207   3.2730112  18.4139805  21.5415249   3.0792949  17.8516903
  39.2519150  67.2029800  15.9096899  38.8477478  67.8435364  16.4949837
  39.1579285  66.3675613  16.3673782  39.1987915  67.1821976  16.0209141
  57.1235428  60.4163780  12.5935125  57.1524391  60.9425201  13.3926191
  57.1954575  59.5122032  12.8993378  57.1342926  60.3760643  12.7113447
  39.7703857  14.6327896   6.0464249  39.5051270  14.7741766   6.9552040
  39.2211189  13.9085035   5.7465134  39.6835251  14.5706282   6.1113553
  15.3039064  34.3569832   8.7924061  14.5639524  34.3619461   9.3995914
  14.9171095  34.5643845   7.9417567  15.1837482  34.3796310   8.7664423
  24.7902889  32.9122887  57.7670975  23.9451580  33.3610153  57.7420464
  24.6598606  32.1261253  57.2368469  24.6862545  32.8763046  57.7078819
  51.9110603  64.4302979   6.3236589  51.8218880  63.7450562   5.6613026
  52.3266640  63.9926567   7.0666060  51.9458733  64.3105545   6.3322535
  66.4936447  34.7049599  37.7871094  66.0323715  34.1525269  37.1560211
  66.2872467  35.5999947  37.5177650  66.4224472  34.7414970  37.6910858
  11.4099741   8.6383839  29.1166878  11.4593601   9.4036903  28.5438900
  10.6291180   8.7881231  29.6496754  11.3319693   8.7359657  29.1124420
  18.3635883   6.2252564  22.5184288  17.6639061   6.4913902  23.1149578
  18.8892460   7.0160646  22.3978500  18.3450298   6.3379703  22.5691833
  17.6162357  48.8487549  41.2875633  17.3339977  48.8706322  40.3731804
  17.4495640  49.7341347  41.6109161  17.5683632  48.9455070  41.2245331
  34.8477821  10.4053755  36.0016289  35.2369957   9.7346754  35.4404640
  34.2944412  10.9186592  35.4129105  34.8302803  10.3885880  35.8790016
  50.5471954  21.4212551  71.6349792  50.4987335  21.2233944  72.5702515
  51.3607483  21.9159279  71.5366592  50.6287880  21.4529076  71.7242355
  40.6108131   3.9165432  51.0300636  41.1225853   4.4284773  50.4037704
  40.1890640   3.2408681  50.4991951  40.6204147   3.8990817  50.9066620
  35.4251366  10.9824696  40.9048615  35.0874863  10.6691875  41.7439575
  35.2362976  11.9208565  40.9060020  35.3689919  11.0491314  40.9944687
  67.7004242  58.7957878  27.3452911  68.3069763  58.0616684  27.4422646
  67.6061783  59.1471672  28.2306614  67.7550583  58.7549706  27.4500484
  23.5621395  24.1724262  51.3238640  24.3495865  24.7154713  51.3593597
  23.7526093  23.4360733  51.9050179  23.6664257  24.1518116  51.3896255
  32.0554314  21.0955734  58.6086159  31.2457333  20.5900841  58.6800232
  32.7459259  20.4350834  58.5520210  32.0427208  20.9712334  58.6101952
  61.5659637   7.0196128  43.8816452  62.4031601   6.6492505  43.6020699
  61.2632637   7.5242624  43.1267014  61.6229630   7.0339336  43.7713203
  23.5697384   9.7548466  51.6813164  23.4768333   9.8224421  52.6315956
  22.9563541  10.4024439  51.3340302  23.4944191   9.8311157  51.7456207
  68.5018539  25.6898212  52.7779503  68.9381332  24.9745083  52.3151054
  67.5733871  25.4580688  52.7562714  68.4493713  25.5888252  52.7262802
  38.0549698  60.1705322  48.2206192  38.1670036  60.2607841  47.2742920
  37.2268562  60.6129265  48.4070320  37.9786034  60.2273331  48.1395798
  53.3336525  23.4587936  32.7223625  53.7523499  22.8618450  32.1022186
  52.4039001  23.4244328  32.4973907  53.2791519  23.3914700  32.6322365
  44.1749077  34.7426224  37.3488922  44.2930222  35.2622604  38.1440353
  44.6593513  33.9343262  37.5168381  44.2391663  34.7118378  37.4515953
  54.2036781  25.5880890   4.8159318  53.6492653  24.8643379   5.1075544
  54.6621704  25.8722534   5.6066704  54.1934509  25.5412102   4.9313560
   9.3959160  39.4571648   2.0564733   9.9258518  38.7914543   1.6180341
   8.5043936  39.2949715   1.7480713   9.3573561  39.3688774   1.9768292
  56.5108337  32.6202850  50.1826210  56.1583900  33.5064621  50.1007271
  57.4499588  32.7207069  50.0270691  56.5733986  32.7254982  50.1572990
  12.4536638  35.2105370   3.4497437  11.6319923  34.8713188   3.0947506
  12.5933228  36.0352020   2.9842844  12.3809328  35.2623062   3.3622496
   6.9661331   6.2075553   3.2248142   7.7499161   5.8649607   2.7952278
   7.2404213   6.3732672   4.1267772   7.0789671   6.1886921   3.2751892
  61.5263748  31.7461433  54.4777946  61.4868851  32.4513969  53.8318176
  60.6240997  31.6495838  54.7824402  61.4259453  31.8110542  54.4413948
   2.2744901  36.3903084  70.4209290   2.5512488  36.1322594  71.3001633
   2.1497226  35.5626564  69.9565430   2.2906988  36.2745285  70.4651718
  45.3805656  16.9172611  56.4940987  44.4394493  16.9329605  56.3200607
  45.7841454  17.0992794  55.6454391  45.3232422  16.9383469  56.3850365
  41.4186478  17.9629116  25.2876835  42.1278687  17.3402233  25.1280193
  41.8399124  18.6957321  25.7368374  41.5392036  17.9746552  25.3185539
  61.4923630  61.9897041  50.8461914  61.7869873  62.4413528  51.6370392
  60.6753693  61.5629730  51.1043663  61.4366570  61.9923592  50.9580612
  53.1794319  62.5918999  48.7238770  52.7253990  62.8416405  49.5286865
  52.4939919  62.5805550  48.0558395  53.0579185  62.6173210  48.7384644
  13.9717369  29.0841026  13.7708397  13.6778345  28.3547459  13.2250433
  13.1752548  29.4001999  14.1973724  13.8554573  29.0400314  13.7581215
  29.0772324  67.9751205  44.2207527  28.4856205  68.7252121  44.2806625
  29.4077339  68.0018692  43.3228188  29.0493870  68.0579681  44.1313858
  38.6694794  37.5968208  54.9920769  39.0180664  37.7069931  55.8767128
  38.7352905  38.4669342  54.5986252  38.7136726  37.7013626  55.0444565
  67.9342194  38.0606651  35.7157402  68.7296982  37.5985451  35.4513702
  68.2472839  38.8928757  36.0702171  68.0524368  38.1001320  35.7253494
  11.3822641  60.6688690  35.3905182  11.0493097  61.4517059  34.9517250
  11.6579142  60.0933456  34.6770592  11.3761530  60.6909790  35.2676392
  36.5004616  66.3626709  60.7507401  36.2104416  66.0440292  59.8959961
  36.1620102  65.7194443  61.3735886  36.4334412  66.2600937  60.7260132
  26.6068344  57.1047897  19.6707916  26.6079121  56.4445267  18.9777660
  25.9760189  56.7777824  20.3121719  26.5396786  56.9995079  19.6652832
  56.4680367  21.2418938   3.3091211  56.5570221  21.0795650   4.2482500
  56.0508537  22.1015759   3.2531247  56.4330368  21.3162594   3.4032996
  69.4045868  66.4210968  27.0616798  70.3109589  66.6177750  27.2983913
  69.4368820  66.2362671  26.1230507  69.5046844  66.4223633  26.9868259
  17.4077682  63.2145195  54.8013496  16.6251984  62.6757202  54.6851082
  17.3843784  63.8317528  54.0701141  17.3218193  63.2228813  54.7109718
  70.5532303  38.2927513  39.4640541  71.2834473  38.7681618  39.8602867
  70.8892975  38.0004845  38.6167831  70.6669388  38.3122826  39.4159584
  46.8182945  25.5457191  37.5493698  46.9472580  25.8241367  38.4560585
  45.8804016  25.3655014  37.4852562  46.7320290  25.5561905  37.6392212
  43.9929466   5.6421967  47.2902718  44.1013680   5.5055470  46.3490982
  44.1958008   6.5682220  47.4227791  44.0261421   5.7263765  47.2040329
  60.6627350  67.6474609   9.6834354  60.6488228  68.5964813   9.8074894
  60.0663681  67.4929047   8.9508448  60.5976562  67.7321777   9.6185408
  44.6806450  54.3741341  51.3463783  44.1767807  53.7381287  50.8385925
  45.5856056  54.2439499  51.0629501  44.7234192  54.2924271  51.2620010
  39.6410255  22.7731361   3.6867459  39.9576263  23.0588722   4.5436883
  40.2981567  22.1456375   3.3856630  39.7448654  22.7366905   3.7460237
  71.5633926   3.8723722  45.5876274  71.9351578   4.1998076  44.7685966
  70.8206711   3.3335981  45.3150215  71.5238342   3.8498347  45.4712143
  38.8035774  46.7082520  71.0218124  39.5631142  47.2418594  71.2554779
  39.0481873  46.2924690  70.1950607  38.9106636  46.7208176  70.9585648
  70.9691315  53.4179230  18.3794136  71.6832428  53.2434273  17.7663612
  71.2732391  54.1648598  18.8950081  71.0777206  53.4789696  18.3690205
   7.9115624  17.7279358  61.2516632   8.3595705  18.3529243  60.6816559
   7.9248223  16.9053535  60.7623634   7.9607525  17.7068634  61.1386986
   8.1357546  32.7802353  36.5566177   7.4909716  33.3656158  36.1593590
   7.9782548  31.9327221  36.1405106   8.0501986  32.7522812  36.4698792
  55.3314590  53.6420097  25.8208580  54.5069809  53.9054108  26.2296200
  55.6570663  52.9320793  26.3742180  55.2782593  53.5943909  25.9234600
  55.9572678  10.9639187  42.2215271  56.7482529  11.4451332  41.9786110
  55.7771111  10.4028521  41.4672203  56.0224075  10.9554033  42.1151810
  37.8605194  38.3277931  37.9264412  38.3718376  38.6510506  37.1846275
  37.2844696  37.6631279  37.5487938  37.8536148  38.2913857  37.8070602
  43.3637886  11.0344238  43.7070198  43.5204735  11.9767723  43.6465073
  43.8302765  10.6654158  42.9570503  43.4302444  11.0955658  43.6205902
  32.9720955  47.7854118   3.6112356  32.2045250  48.3416405   3.4782817
  32.6543388  46.8966637   3.4518850  32.8563538  47.7499504   3.5800638
  53.0953636  34.0174484  51.4380875  52.7151413  33.4553375  50.7630386
  52.4584084  34.7233429  51.5486794  52.9868889  34.0327835  51.3778915
  54.1662216  39.3282089   6.0517740  53.2616577  39.1633682   6.3179049
  54.2313118  40.2819099   6.0022798  54.0766983  39.4123344   6.0748768
  41.6610603  61.0790253  17.7149010  41.7629700  60.1577148  17.9537144
  42.3550262  61.5294228  18.1963425  41.7459335  61.0288086  17.7917099
  22.4839535  23.2028923   2.1216147  22.6096458  23.4941521   3.0247211
  21.8440685  22.4938774   2.1854770  22.4291191  23.1583424   2.2247336
  42.5209160  49.1737251  22.5260639  42.3418541  48.5783577  21.7982540
  42.2991066  48.6689720  23.3085346  42.4781685  49.0564041  22.5318928
  24.9527550  59.4675674  49.8268127  25.1601524  60.0640640  49.1074982
  25.5035896  59.7649422  50.5509529  25.0336132  59.5628929  49.8273277
  31.3537483  16.6556206  36.5606270  30.5209866  16.9850159  36.2226372
  31.1079998  16.0874977  37.2907486  31.2387352  16.6301632  36.6024437
  32.9859085  36.4925919  19.8645039  32.2041779  35.9623222  20.0192299
  32.7858925  36.9880714  19.0703239  32.8812141  36.4888802  19.7963123
   7.6917529  42.8835526  43.1054649   8.5806837  42.8063049  42.7589607
   7.5037241  43.8216248  43.0756073   7.7664981  42.9753494  43.0653305
  63.2136803  11.6593237   0.7178535  62.4667816  11.2406664   0.2899491
  62.9131012  11.8310556   1.6102617  63.1019745  11.6329918   0.7673888
  18.9474239  50.9192734  62.7859306  18.4935207  51.4925346  63.4036522
  18.5515900  50.0585556  62.9226990  18.8568077  50.8886185  62.8663902
  28.3056793  69.6797333  20.9334869  27.9856949  70.1861115  20.1868801
  27.6343880  69.7945175  21.6061134  28.1999683  69.7459717  20.9255981
  27.1612110  41.4998283  24.5771542  27.8428936  41.2222176  25.1890965
  27.4850006  41.2278366  23.7184277  27.2684364  41.4412193  24.5508366
  10.8959970  22.0070286  34.1898575  10.0476751  21.8261166  33.7850685
  10.8721256  21.5300789  35.0194244  10.8029852  21.9368744  34.2351570
   5.4813399  34.2093048  71.2532578   6.2178912  34.7756538  71.0231018
   5.8688645  33.5193901  71.7918396   5.6012130  34.1961288  71.2861481
  33.0933800   8.2480431  59.2434883  34.0398102   8.2040148  59.3797340
  32.7294884   7.6483355  59.8947639  33.1555023   8.1793938  59.3274689
  44.1765938  18.4136486  53.5239487  43.4263153  18.9925976  53.6586113
  44.6614647  18.8138943  52.8021927  44.1482887  18.5180702  53.4613380
   6.6376944  38.2630234  26.9805717   7.1995420  38.9933929  26.7215023
   7.2422171  37.5347404  27.1233711   6.7620778  38.2632446  26.9681721
  11.9121790  10.4364452  16.2236233  12.1692934   9.5506077  15.9678555
  12.0239248  10.4532461  17.1741295  11.9515152  10.3437700  16.2977123
   7.7512155  32.7537537   4.3811131   7.7122116  33.1882248   3.5290885
   7.0426035  32.1107864   4.3547630   7.6714888  32.7315178   4.2874422
  36.3013916  24.9237766  52.6215477  36.0772324  24.0584927  52.9639931
  37.0355377  25.2129898  53.1634064  36.3557777  24.8623428  52.7158508
  48.4487953  34.1718483  14.0492992  49.0819702  34.8280792  13.7582970
  48.4128571  33.5390778  13.3319845  48.5124855  34.1743507  13.9417715
  33.0618591  15.5301495  61.5497093  33.1019859  15.7612276  62.4777298
  33.8670845  15.0377197  61.3904648  33.1520081  15.5022783  61.6316910
  29.7948151  24.0845242  34.2546883  30.4267387  23.4987679  33.8377991
  28.9562225  23.8570080  33.8531494  29.7727757  23.9977951  34.1674080
   7.2297354  58.5292053  26.4706669   7.8422179  59.1796036  26.8142967
   7.5817523  58.2995834  25.6106739   7.3325911  58.5740776  26.4156017
  55.2514038  61.9397774   9.2183590  56.1000137  62.0670090   9.6425056
  54.8899727  61.1577606   9.6355534  55.3033562  61.8699493   9.3080807
  20.2336884  29.7539749   7.0734735  19.9376278  30.6547489   6.9423871
  21.1366272  29.7500019   6.7557969  20.2984066  29.8496113   7.0256171
  19.4244785   8.1431885  55.4677505  20.3698082   8.2625675  55.5590477
  19.2537937   8.2862806  54.5368271  19.5070877   8.1711788  55.3782120
  36.8755379  23.8924561  60.6611900  37.8053818  23.7132626  60.8008804
  36.4228935  23.2314167  61.1849937  36.9264259  23.8028526  60.7319450
   7.4276314  61.4119911  53.5731544   8.3194456  61.7448540  53.6736526
   7.5036755  60.4712791  53.7328720   7.5308452  61.3471680  53.6009064
  19.9756298  30.3073597  10.4307652  19.4640865  31.0904636  10.6340036
  19.7325096  30.0893059   9.5310001  19.8951511  30.3676167  10.3564863
  15.3250904   9.8071737  29.9032669  14.8977509   9.0500011  30.3036461
  14.6737957  10.5064945  29.9580212  15.2100630   9.8010044  29.9518032
  55.0854416  64.8538132  51.5845222  55.8595238  64.4987564  52.0215149
  54.8533440  65.6268311  52.0991058  55.1432419  64.8983841  51.6859970
  14.9343929  58.3340492   4.2815704  15.0344553  58.3434486   5.2334795
  15.3259563  59.1579018   3.9914320  14.9868212  58.4229088   4.3521428
  21.1227360  65.6758575   7.6507502  20.9862099  64.7319412   7.5694227
  21.9850636  65.7589417   8.0578384  21.2001362  65.5840607   7.6854897
  33.0856018   6.2669911  19.1225433  33.3767776   7.1165957  18.7914524
  32.7953186   6.4452343  20.0170803  33.0856972   6.3766022  19.1826305
  36.8922882  57.9457207  35.6625900  36.3252869  57.2950287  35.2486534
  36.7482300  58.7454262  35.1566734  36.8164597  57.9616127  35.5644951
  48.0637703  44.9088478  16.8939857  48.2702789  44.9438591  15.9599838
  48.1869240  43.9899864  17.1322327  48.0989265  44.8145905  16.8197899
   4.5251994  15.4167652  24.8872910   4.7175856  15.0308018  25.7418385
   3.7317321  14.9681807  24.5950356   4.4610991  15.3277683  24.9472542
  17.0780029  57.0568352   9.2310371  17.9469147  57.1005592   9.6301775
  17.1437874  57.6102562   8.4528160  17.1776810  57.1205139   9.1906118
  38.9825401  40.1116524   3.6589248  39.2367134  40.6791306   4.3866596
  39.7185020  39.5080795   3.5575004  39.0881271  40.1078033   3.7257154
  56.7834129  26.3441544  54.2023659  57.2759552  26.8267918  53.5385170
  56.9255791  25.4231892  53.9836273  56.8510971  26.2974110  54.1082458
  29.6801128   9.6974812   0.8500974  30.1360149  10.5365610   0.9159029
  29.6388550   9.5203705  -0.0896693  29.7243309   9.7680740   0.7568970
  36.0729866  17.7530193  66.8526459  36.8386574  18.2099953  67.2007141
  35.3407249  18.0803661  67.3750153  36.0765495  17.8366604  66.9454727
  37.3769913  63.7469635   3.1168714  37.6030083  63.7160530   2.1872516
  36.7949715  62.9982414   3.2468789  37.3390274  63.6638222   3.0315995
  15.1532192  66.6487427  44.7014809  14.8538551  66.2685699  45.5273628
  16.0719337  66.8674469  44.8575745  15.2192669  66.6315231  44.8062019
  57.7490311  47.4888573  12.5453234  57.2885666  46.6498451  12.5618124
  58.6635399  47.2635651  12.7160444  57.7974510  47.3753586  12.5652876
  31.5650539  59.2340736  61.0195808  32.0621147  58.6632843  60.4336128
  31.0903187  59.8237152  60.4337654  31.5674343  59.2360840  60.8946228
  71.6065445  30.5018101   0.3322204  71.9092255  30.7981453   1.1905912
  70.7862778  30.0427265   0.5128686  71.5513458  30.4844532   0.4430228
  47.7736092  41.3809052  50.4921570  47.1474457  42.1023750  50.4319382
  48.3600502  41.5098915  49.7467155  47.7693748  41.4715996  50.4062386
   6.2847886   1.7403629  39.9971237   5.5067139   1.3505710  39.5985107
   6.0881572   2.6761191  40.0410385   6.1808448   1.7985853  39.9593010
  18.9200001  15.2762222  23.9796257  19.7369118  15.4611464  24.4429703
  18.5502377  14.5215921  24.4379292  18.9676838  15.2154675  24.0779114
  18.1496964   6.1221256  58.5462074  18.7384491   5.3928599  58.7405624
  18.5457211   6.8737431  58.9871941  18.2547150   6.1245093  58.6139603
  65.2784729  56.7395363   7.0572715  65.8018112  57.5240173   6.8931451
  65.8463669  56.1790695   7.5860515  65.3948441  56.7634239   7.0961585
  15.4657736   0.7834001  41.9086685  14.7090950   0.3174070  41.5529709
  16.2204304   0.3701691  41.4891853  15.4655581   0.6896384  41.8260040
  44.8685036   5.2856226  53.8055573  44.5594597   4.5272050  54.3010635
  44.3469429   6.0167680  54.1366692  44.7799263   5.2827144  53.8937073
  19.5768642   1.4926343  63.5320435  18.7404079   1.3236599  63.9656563
  20.1815529   0.8628089  63.9243507  19.5521488   1.4074492  63.6201210
  48.2352562  34.3373070  46.1251793  48.9827843  34.5838661  46.6698227
  47.7567215  35.1553268  45.9907150  48.2639427  34.4508324  46.1689224
  40.0457802  63.7786522   6.7526975  39.8178558  62.8490486   6.7635145
  40.8982048  63.8213158   7.1860347  40.1123772  63.6840706   6.8000627
  11.7199135   0.4199013  10.1305285  11.1696434   1.1968498  10.2294502
  11.4742374   0.0592965   9.2785664  11.6350327   0.4643008  10.0502234
   6.1872363   6.6858644   9.0076323   5.9696550   6.9004335   9.9147434
   6.8669147   7.3161392   8.7688379   6.2365146   6.7759600   9.0789022
  71.0329056  41.0363083  26.3724346  71.6889801  41.4358788  26.9435215
  70.1944199  41.3294563  26.7291470  71.0134506  41.1101837  26.4713764
  26.4331951  25.7945995   5.5633669  27.3880215  25.7812843   5.4973421
  26.1432247  25.0896282   4.9844317  26.5040951  25.7180004   5.4945874
  25.0609474  52.4431419   4.5126238  25.9958477  52.6416817   4.5652943
  24.6288624  53.2853928   4.6545486  25.1145668  52.5541306   4.5333757
  28.7457027  47.2527847  31.5266438  29.4945526  47.8475113  31.5685177
  28.9915676  46.6041527  30.8670521  28.8517799  47.2470360  31.4607697
  48.9291420  33.4088440  43.4847031  48.8728371  33.9807129  44.2502251
  49.6496849  33.7700462  42.9683838  48.9999771  33.5083504  43.5112762
  49.9994049  68.9071732  56.2896004  50.5119781  69.2520599  55.5584679
  50.4348373  68.0868912  56.5214996  50.1005020  68.8564758  56.2363625
  35.7166214  56.1239471  53.3838844  35.1929550  56.2990837  54.1657600
  35.4240532  56.7772293  52.7483864  35.6295776  56.2122917  53.3994942
  56.7880783  64.2793579  55.8738708  57.0266418  63.6139259  56.5192528
  57.4277954  64.9794083  56.0039673  56.8817368  64.2830505  55.9565697
   2.5388951  12.9959602   0.9181685   2.7089467  12.9148045   1.8566396
   1.5872738  13.0761719   0.8532475   2.4555476  12.9958591   1.0113251
   4.5285177  63.6917305  41.9929504   5.0617208  62.9155464  41.8212967
   3.6388934  63.3534508  42.0947723   4.4905081  63.5728836  41.9855042
  60.1998672  69.6360321  36.4538193  60.3830643  69.7389145  35.5199661
  59.9703789  70.5164185  36.7512932  60.1949310  69.7408905  36.3859558
  70.9928207  53.7300491  29.6170692  70.4368591  54.2698135  30.1790276
  71.7842789  54.2531128  29.4897022  71.0179367  53.8433876  29.6634140
  37.4801292   4.5467038   2.0766616  37.8423157   4.1929727   1.2643032
  36.5323486   4.5294313   1.9438329  37.4176826   4.5071397   1.9758655
  31.5812092  55.1790504  13.8362904  31.7079411  56.0966759  14.0774088
  31.4545364  54.7274513  14.6707020  31.5812149  55.2287483  13.9509859
  15.8069849   8.0112934  27.6432972  16.6874237   8.1697407  27.3027802
  15.8496008   8.2920637  28.5573997  15.9054213   8.0581322  27.7044659
  65.2618561  39.7391510  15.2314768  64.4489899  39.2580795  15.0763626
  65.9539108  39.0962257  15.0767813  65.2489700  39.6192856  15.1984386
  24.4873428  47.9238052  63.5712090  24.2848148  48.1474304  62.6627998
  24.6356487  46.9782600  63.5577545  24.4815617  47.8468170  63.4729004
  16.5268135   4.7734170  14.6286631  17.1553116   5.2581902  15.1636562
  17.0679703   4.2161455  14.0693521  16.6515465   4.7656860  14.6260700
  29.9719124  34.7474289  34.9553490  30.1156311  35.6083870  34.5625076
  29.0218830  34.6847839  35.0540924  29.8859253  34.8325615  34.9239845
   3.8189492  65.0175247  44.6907387   4.1814365  64.5068359  43.9668350
   3.9505043  65.9291382  44.4301987   3.8716345  65.0602798  44.5857544
  26.9175797  64.5021744  57.4226303  26.5811749  63.8697624  56.7877159
  26.1423340  64.9782028  57.7203255  26.7990322  64.4854965  57.3866653
   3.1742053   7.2531362  59.2435684   2.3637657   6.7845416  59.0439720
   3.4175994   7.6728878  58.4184647   3.1137347   7.2479272  59.1342926
   9.6965036   0.0317571  41.8139496  10.3598061   0.1302701  42.4970016
   8.9762630   0.5953963  42.0964355   9.6904316   0.1023699  41.9169159
  47.6973343  62.6637230  38.5291214  47.0800323  62.6026726  39.2581253
  48.3999596  63.2252274  38.8566246  47.7064323  62.7170906  38.6417885
  -0.0013440  34.6744461  33.6493454   0.6650045  34.9176559  33.0066490
   0.3965095  34.8783722  34.4957237   0.1121440  34.7221298  33.6710663
  59.9149818  13.3689671  52.5191269  59.8993607  13.7785978  51.6541481
  59.3739281  13.9400730  53.0644073  59.8556175  13.4735537  52.4850349
  33.3179283  67.3976212  53.2104340  34.1939240  67.0375214  53.0719185
  33.0219879  66.9994812  54.0290489  33.3797836  67.3167648  53.2829590
  19.3558292  21.9786587  51.4577713  19.5638695  21.1526070  51.0212059
  18.7890110  22.4400959  50.8396912  19.3175678  21.9397755  51.3453026
  11.3567820  49.8486252  29.9899445  10.5375395  49.4910469  30.3323097
  11.6016998  50.5290642  30.6170387  11.2955351  49.8830566  30.0933285
  44.3385582  54.4646835  47.8895569  45.2893639  54.3667145  47.8385468
  44.2050896  55.3785782  48.1409798  44.4257202  54.5516930  47.9109306
  61.4337425  56.2250137  13.4917278  61.5431328  55.4027863  13.9694405
  60.9649811  55.9782715  12.6944733  61.3954163  56.1110153  13.4576511
  17.2982807  14.3607750  36.2626610  16.5498829  14.7788372  35.8367996
  17.5666523  14.9822102  36.9394379  17.2470913  14.4716282  36.2894173
  54.4118347  24.1713314  66.6182404  54.4163780  23.5906773  65.8572845
  53.5891190  24.6551399  66.5454407  54.3245850  24.1610050  66.5293274
  19.3875999  57.6100807  10.8389473  19.7231922  58.4887619  11.0165100
  20.1492729  57.1212349  10.5273151  19.5046139  57.6516533  10.8246498
  45.1039963   7.9419088  65.5026093  45.1733055   7.0143828  65.7287140
  45.3311310   7.9795680  64.5735168  45.1356087   7.8470120  65.4276428
  60.0073853  44.7775078  43.2564278  60.4742661  45.5357857  43.6075287
  60.6895447  44.2438583  42.8488693  60.1299210  44.8014641  43.2504082
  54.9648438   1.1524792  39.3233261  54.8027573   1.0373739  38.3869972
  55.9007988   0.9809530  39.4272385  55.0473709   1.1219124  39.2345543
  38.0347481  13.1875238  52.5614738  37.6556282  12.3110371  52.6268196
  37.2882156  13.7584677  52.3799706  37.9147072  13.1549406  52.5490875
  37.8815041  49.2502708  53.1190376  37.9134407  49.4612350  52.1859207
  36.9697647  49.4021111  53.3678551  37.7876816  49.2889595  53.0460625
  62.1966171  20.7495785  57.7589455  61.4981155  20.0974483  57.7036591
  62.9949799  20.2356987  57.8804932  62.2072639  20.6252346  57.7660103
   7.4772997  14.3894730  18.5697212   7.2675691  13.5192890  18.2305679
   6.7162552  14.6305151  19.0978718   7.3737750  14.3223801  18.5898762
   4.5357747  42.9764252  24.8668842   4.2018256  43.1194687  23.9813061
   5.1838546  43.6694183  24.9933128   4.5692739  43.0655823  24.7859268
  24.2874012   6.1147437  57.4542580  24.4542713   6.9527636  57.8856621
  23.3414917   6.1048088  57.3080101  24.2043247   6.2030516  57.4846687
  23.0615425  37.7007866  64.7363358  23.7044678  38.2519913  65.1824875
  23.2024021  37.8739700  63.8055305  23.1451263  37.7780342  64.6846466
  27.7728519  45.8300629  63.9037247  27.5387421  45.1031799  64.4808426
  27.6351395  46.6130676  64.4368057  27.7332001  45.8360481  64.0221176
  36.2869568   4.6498184   5.7096248  35.8700371   5.1241755   4.9903231
  36.7194824   3.9072816   5.2879715  36.2886200   4.6212196   5.5879521
  33.7211494  48.0939484  17.0606327  33.0583382  47.7768021  16.4471722
  33.2284660  48.3210907  17.8492413  33.5979271  48.0843506  17.0793114
   4.0578728   0.3222956  31.9225216   4.4465542   0.9120814  31.2765255
   4.8075233  -0.0782931  32.3627319   4.1792660   0.3424718  31.9005756
   6.8089967  61.8226433  31.8096676   6.0198579  61.5483818  31.3424721
   7.5057945  61.2784042  31.4429150   6.7991495  61.7353554  31.7207336
  60.4541588  52.0258751  37.2403336  61.1269035  51.3604469  37.3847237
  60.7762833  52.7972565  37.7066345  60.5602531  52.0371742  37.3054581
   7.1989851  37.6897202  57.8049240   6.5216026  37.0174446  57.8785973
   6.7147908  38.5029335  57.6618347   7.0751128  37.7047501  57.7975235
  67.1976471  30.8106747  29.1904583  67.1840897  31.7668171  29.1475410
  66.6637955  30.5299702  28.4471970  67.1392670  30.8827038  29.1066189
   6.9737468  60.2515030  62.4914246   7.8553348  59.9565926  62.2632561
   6.3975806  59.5623283  62.1608200   7.0063171  60.1465607  62.4318352
   3.8297334  22.0891991  25.4573803   4.2109528  21.2515354  25.1942768
   3.4354594  22.4349689  24.6566162   3.8283412  22.0367432  25.3439274
  62.0859070  50.2677536  71.3266220  62.9244003  50.6824036  71.1235657
  61.9068527  49.7072258  70.5716476  62.1562309  50.2521973  71.2244568
  36.7839088  35.2245140  33.8368530  37.6504745  35.1103287  33.4466476
  36.3172646  34.4161606  33.6246300  36.8265572  35.1261330  33.7726097
   1.8332689  38.1723022   9.0326710   1.2193840  38.5544090   8.4054794
   2.1126733  38.9103508   9.5743780   1.7975994  38.2917557   9.0235548
  38.3331871   9.2140121  15.5727444  38.2792549   9.4310827  14.6420441
  39.2352180   8.9192781  15.6980629  38.4236298   9.2057304  15.4868574
  45.9863815  64.8338242  28.9355507  45.3199348  64.2145309  29.2331276
  46.4137955  64.3916245  28.2020664  45.9608917  64.7206268  28.8890648
  28.4341793  12.3078232  64.2017975  28.9544563  11.7784891  64.8062363
  29.0386314  12.9829426  63.8934402  28.5541210  12.3233700  64.2333679
   6.8129001  49.7659073  14.1750097   6.4492216  49.8645172  15.0549221
   7.6770005  49.3786545  14.3150005   6.8662658  49.7351265  14.2837734
  58.2979393  25.1348190  59.9861412  58.6804886  25.0513210  60.8595924
  59.0202141  24.9406605  59.3887672  58.4157600  25.1052094  60.0155830
  37.6969223  12.8294592  15.3147440  38.2921143  13.4984703  14.9765062
  37.8252182  12.8520737  16.2630386  37.7740784  12.9032154  15.3798018
  57.7159004   3.7264607  44.0000153  57.2882042   3.5562358  43.1607704
  56.9971428   3.7698727  44.6306763  57.5936432   3.7129371  43.9777718
  25.3736973  53.8419456  22.2551880  26.2165546  53.5903778  22.6327267
  24.8003674  53.9672279  23.0113831  25.4024391  53.8284798  22.3760910
  28.0619469  21.0716171  56.3095932  27.9852219  20.7756958  55.4025269
  27.2606544  21.5709305  56.4672279  27.9683151  21.0933075  56.2296753
  30.5864944  48.4255257  46.7870369  31.0125828  47.5759354  46.9005013
  29.6516666  48.2377739  46.8711739  30.5322418  48.3149033  46.8081093
   0.7606277  33.8105965   9.4972649   1.2235461  34.5423241   9.0892096
   0.4412120  34.1626663  10.3280783   0.7759311  33.9261742   9.5423479
  10.0797663  36.1716995  32.4313354   9.5576134  35.6775131  33.0632935
  10.9691687  36.1472702  32.7843208  10.1189299  36.1163940  32.5363731
  35.7013779  61.2669373   3.1930137  34.8663292  61.0351486   2.7865682
  35.5333138  61.2119331   4.1337371  35.5944061  61.2363548   3.2499897
  60.7865753  27.5590401  62.6055450  61.6648483  27.5779305  62.9856873
  60.2705078  28.1385574  63.1659622  60.8251991  27.6228561  62.7058487
  67.7517548  67.6248474   3.9537454  68.2378540  67.9384766   4.7163563
  67.0212173  68.2372284   3.8669329  67.7256851  67.7236023   4.0258136
  19.1593056   7.2571440  62.6013069  18.3442898   7.4195709  63.0762749
  19.3142815   6.3183475  62.7055931  19.0889187   7.1743507  62.6630783
  51.7521553  36.3832932   6.1000314  51.1183662  37.0907097   6.2188010
  51.2290077  35.5829620   6.1449909  51.6287766  36.3733826   6.1174917
  19.0220165  62.8334770   1.9444084  19.5738373  63.5265236   1.5818994
  18.2724190  63.2957077   2.3194759  19.0009251  62.9566765   1.9457476
   5.3248620  16.4708862  40.0781822   4.6270528  15.8746519  40.3498383
   5.8904405  16.5437508  40.8469734   5.3107605  16.4150734  40.1891365
  22.1694317  44.6060944  49.0192299  22.9311256  44.0522461  49.1904106
  22.5145607  45.4988098  49.0325737  22.2874641  44.6422348  49.0389061
   6.1176567   6.9226966  65.6622467   5.1981711   7.0638032  65.8877869
   6.4269929   7.7802186  65.3703613   6.0525894   7.0291920  65.6551743
  14.8672609   3.5436676  41.6266518  15.4545584   2.8146808  41.8263817
  13.9891672   3.1886387  41.7649879  14.8362503   3.4280667  41.6627045
  68.5022125  37.4678459  60.8457031  67.6057510  37.8001480  60.8921547
  68.9264526  37.8125801  61.6314583  68.4518585  37.5400467  60.9344521
  17.5775509  41.2745361  71.3936844  17.4699230  42.0181046  71.9867706
  16.6875324  40.9540825  71.2473755  17.4711609  41.3196564  71.4413300
  71.2641220   7.0025549  17.0855293  71.5317688   6.7410827  16.2044888
  71.7082977   6.3831081  17.6645145  71.3400269   6.9086123  17.0533180
  38.7971191  55.5731392  67.2765961  39.0029564  54.7500725  67.7198029
  39.2494812  55.5117760  66.4352722  38.8673096  55.4788208  67.2341385
  44.3864479   9.5362425  57.1054268  43.6137123  10.0628233  56.9009171
  44.0729752   8.8843126  57.7322884  44.2706108   9.5228758  57.1504669
  69.7913589  61.0377731  30.6428947  70.6557770  61.4179230  30.4863510
  69.6355591  61.1738281  31.5774784  69.8669281  61.0928230  30.7258663
  52.4225006   6.2997351  65.0209503  51.8972588   6.0065775  65.7655411
  52.0029449   7.1118155  64.7368164  52.3217468   6.3550735  65.0700531
   9.1154184  36.0235710  60.8717155   8.4379702  36.5960617  61.2316437
   9.8552322  36.6062775  60.7003746   9.1220694  36.1467628  60.8918266
  57.2192955  47.6775131  39.7374878  56.9098969  46.7783546  39.8471375
  56.4215202  48.2064400  39.7329102  57.1012230  47.6380310  39.7486916
  54.9248886  52.7114639  17.0677967  55.8645897  52.8697357  16.9775314
  54.7269859  52.0562782  16.3986187  55.0039940  52.6584740  16.9868088
  29.4194927  14.5675049   2.2639110  29.8996449  13.8100414   1.9293433
  30.0122280  14.9638348   2.9025192  29.5339069  14.5289927   2.2963345
  21.9129448  30.1336765  23.6142921  22.6247730  30.3920708  24.1997528
  21.8550587  29.1832924  23.7125359  21.9826813  30.0598812  23.6872044
  46.2643204  21.8419304   2.1657815  45.3488960  22.1139889   2.2307389
  46.2360687  20.8876553   2.2350023  46.1636848  21.7691784   2.1800904
  38.2191315   9.3553829   3.7402987  38.9931374   9.2293768   3.1914196
  37.8087082  10.1490736   3.3970203  38.2579041   9.4265862   3.6451578
  51.9732742   4.9180336  60.9858170  52.4562454   5.6681099  61.3327408
  51.1820374   5.2983189  60.6042938  51.9403992   5.0385771  60.9821243
  56.6082954  39.9064255  56.4313583  56.8911858  39.7590637  57.3338509
  57.0019035  39.1877327  55.9365997  56.6804390  39.8140678  56.4748383
   6.1130433  41.6395645  16.6684895   6.4865546  42.1061134  15.9207935
   5.1689782  41.7758980  16.5885773   6.0521984  41.7038574  16.5802326
  13.0147200  44.2064133  28.8811474  12.9656000  44.3684769  27.9390469
  13.8433180  43.7425461  29.0014992  13.0978441  44.1742287  28.7935162
  40.3798752  56.7130737  32.5755005  40.4249496  56.0335388  31.9028683
  39.9205360  56.2975922  33.3053055  40.3356972  56.5962982  32.5816002
  18.7784462  57.3670464  63.4244232  18.1302681  57.0936127  62.7753258
  19.5468903  56.8278313  63.2374153  18.7912712  57.2803841  63.3352623
  40.1877632  23.5640507   6.2652016  40.8944740  24.0488415   5.8388596
  40.1727676  23.9008579   7.1610632  40.2615280  23.6516666   6.3152719
  13.1819763  59.0495186   2.0646231  13.5131798  58.3089943   1.5565288
  13.6791010  59.0205612   2.8820953  13.2703104  58.9674606   2.0976155
  62.4246063  16.8516140  11.7830791  61.6828804  16.2702942  11.6153116
  62.6375275  16.7081928  12.7052107  62.3682137  16.7743263  11.8635263
  12.4663172  56.4753532  30.4768791  12.0492859  57.0549126  31.1143951
  11.7576571  55.9121437  30.1656990  12.3462715  56.4770966  30.5116806
  56.8948822  28.0965023  39.2924805  57.8030891  28.3819466  39.1929131
  56.6717339  27.7082386  38.4464951  56.9679375  28.0855370  39.1916466
  60.0605583  36.4668007  67.5055389  60.1240654  36.2905235  68.4442215
  59.1303864  36.3632889  67.3047943  59.9681358  36.4369659  67.5842285
   3.2706397  53.3142357  57.5225525   4.1790485  53.0946999  57.7295036
   3.2954841  53.6006813  56.6095581   3.3701632  53.3213730  57.4472618
  65.9253922  22.5333195  10.0831490  65.4890366  22.3799839  10.9211922
  66.3412094  21.6971359   9.8730946  65.9232025  22.4277973  10.1501179
  24.4296322  14.5238342   2.3378391  24.0276489  14.5619841   1.4699769
  24.2555408  13.6336164   2.6435113  24.3682003  14.4329681   2.2778864
  26.2726612  16.8596420  68.0514526  26.8903275  17.1796207  68.7089767
  25.8720932  16.0891209  68.4540405  26.2958126  16.8115959  68.1645050
  31.4610767  69.6742783  65.3096237  31.7009468  69.1674805  66.0854187
  30.5101395  69.7664719  65.3683548  31.3852482  69.6300659  65.3986206
   5.4005699  41.9352798  67.6100388   5.2583642  42.8470039  67.3555374
   4.5287905  41.6108856  67.8358688   5.2924371  41.9979134  67.6069794
  36.7821274  51.6570129  -0.2971474  36.4769249  50.9842339   0.3114992
  37.4539452  52.1338844   0.1901770  36.8212242  51.6361237  -0.1802715
  29.2241802  26.7257633  18.5678158  30.1279469  26.8029346  18.2620678
  28.9561691  25.8457394  18.3033142  29.2919788  26.6401463  18.5070038
  11.0079908  61.6822357  26.6071110  11.2193794  61.6927071  25.6736031
  11.6275082  62.2971802  26.9998875  11.0965996  61.7489319  26.5494461
   4.2004027  60.2273636  28.4356842   4.5207515  60.7884102  27.7294025
   4.5955534  59.3732109  28.2610054   4.2767043  60.1961060  28.3417377
  25.8323002  32.3861427  60.1395912  25.2513008  32.7148933  59.4535942
  25.7701225  31.4335079  60.0699234  25.7637100  32.3196106  60.0590057
   9.8080273  61.2441635  12.8668385  10.2186413  62.1055374  12.7916231
   9.8384390  60.8860435  11.9796762   9.8550587  61.2978287  12.7642097
  59.3749809  47.5711975  71.6768188  59.1924210  48.5102234  71.6431351
  58.5685349  47.1591415  71.3668518  59.2695122  47.6273918  71.6401749
  22.3700047  68.4646454  37.2233124  21.4663239  68.2427750  37.4477425
  22.2923794  69.2031479  36.6193123  22.2653561  68.5197372  37.1828346
  41.5856590  33.3678932  67.4868698  42.5074501  33.1164131  67.4294968
  41.2212677  32.7907753  68.1579742  41.6451035  33.2795334  67.5523148
  10.7268562  69.3658066   7.7173872  11.3258953  69.2888412   6.9747834
  10.3132620  70.2215347   7.6037927  10.7466326  69.4488525   7.6260810
  20.6788025  67.7483368   5.2852836  20.5956192  67.1134186   5.9967589
  19.8182697  68.1643295   5.2336721  20.5781631  67.7249908   5.3556523
  20.3522720  42.7169724   9.5421009  21.0992012  42.1199951   9.5862303
  19.9874096  42.5798721   8.6678514  20.3930149  42.6386871   9.4535751
  63.9181595  47.8763657  62.4073448  63.4729118  47.0304298  62.3585968
  64.5692825  47.7647514  63.1000328  63.9401169  47.7742500  62.4760170
  44.1961441  43.6298866  30.1150417  45.1323547  43.7152214  30.2951984
  43.8396988  44.5025139  30.2814636  44.2579689  43.7320442  30.1520004
  34.4345093  16.0718193  36.7769547  35.2628517  16.3714619  37.1515198
  33.8585701  15.9544611  37.5324364  34.4614258  16.0912590  36.8974648
   1.0898105  67.9553604  71.4027100   1.2125318  67.5571671  72.2644653
   1.4425875  68.8403397  71.4953537   1.1405182  68.0072708  71.5044861
  69.8225861  47.8496056  60.0807877  70.2561722  48.6665268  59.8340569
  69.3021469  47.6133003  59.3129768  69.8133240  47.9115257  59.9725952
  64.3044205  28.3729534   9.5197229  64.9113464  28.8092308   8.9217787
  63.8124771  29.0871353   9.9248972  64.3166809  28.4956398   9.4991655
   2.7038972  56.5440331  48.8565598   2.7135119  56.0699158  49.6880379
   2.0965598  56.0497780  48.3060265   2.6401553  56.4407654  48.8865204
  69.4718933  65.0444183  52.8113518  69.7859573  64.4999084  52.0894775
  70.1776886  65.6732941  52.9616585  69.5806503  65.0534134  52.7504005
  49.5587883  11.9438353  19.1309814  50.0515404  11.4938889  18.4447079
  48.6764679  11.5774574  19.0717411  49.5172424  11.8567820  19.0514793
  64.1414337  61.6153336   9.9785967  63.5664253  60.8501511   9.9879770
  63.5943756  62.3300400  10.3044119  64.0217743  61.6099510  10.0143423
  56.1370316   6.4721889   8.9987059  55.5461502   5.9920554   8.4185667
  55.7468147   6.3797331   9.8678513  56.0324059   6.4111276   9.0295258
   0.5068674  65.6412811  19.8564358   1.0295488  66.0910034  19.1925182
  -0.3793287  65.6277390  19.4949055   0.4681017  65.6877975  19.7470818
  14.2578564  61.2252769  30.6553230  15.0691643  61.6270256  30.3445034
  14.1982212  61.4860878  31.5743732  14.3380156  61.2959328  30.7201843
  68.7068176  41.5110130  27.7534523  68.4181595  41.2087822  28.6145954
  68.0280380  41.2045631  27.1521416  68.6036453  41.4461021  27.7811623
  20.3558826  55.4271774  62.5480309  21.0329323  55.7507477  61.9537773
  19.6492367  55.1375008  61.9709969  20.3527260  55.4307938  62.4231224
  32.4159927  34.6283569  57.9465561  33.3686562  34.5848160  57.8642693
  32.1047974  33.8079948  57.5639381  32.4843979  34.5362282  57.8969765
   3.1283944  30.5111027  65.5763474   3.2235970  30.0209541  64.7596970
   2.2008719  30.4290886  65.7981720   3.0396347  30.4500866  65.5129166
  46.9111252  21.8748512  37.9386139  46.9129181  20.9288368  38.0845032
  47.5814705  22.2102699  38.5338974  46.9828033  21.8097363  38.0176544
  65.0088577  60.3554268  22.7591763  64.7466125  59.6137619  22.2138405
  64.5298691  61.1005859  22.3964882  64.9298096  60.3558006  22.6623440
  48.0555496  52.7516518  10.1344757  48.7127113  52.1060600  10.3944397
  47.3229141  52.2294312   9.8077335  48.0475006  52.6271133  10.1273546
  39.7516632  54.4036484  42.6836815  39.8786049  53.8627548  41.9042282
  38.8016739  54.4482193  42.7921638  39.6638908  54.3507195  42.6121292
  63.8706970  33.4746170  38.9912529  64.0461578  32.7872429  38.3486290
  64.7356033  33.8147125  39.2203827  63.9816437  33.4375839  38.9471550
  43.0898933  29.9372883  63.2852325  43.5598640  30.6493797  63.7191505
  43.7512703  29.2574635  63.1561966  43.2105408  29.9407291  63.3177452
  57.8301811  64.1011047  14.4402313  57.9508781  65.0370636  14.6003609
  57.4857521  64.0531464  13.5484362  57.8063240  64.1958008  14.3622055
  19.3790798  47.3756905  42.4738770  18.7274570  47.9645691  42.0932961
  20.0668125  47.9570618  42.7983170  19.3829308  47.5004883  42.4678917
  71.2080307  28.7738800   8.8635368  70.4425507  28.9125423   9.4212513
  71.5720673  29.6496792   8.7343731  71.1652222  28.8820629   8.9092379
   6.7027011   9.4451399  23.5743027   7.1174684   9.2934818  24.4235363
   7.1581273   8.8526993  22.9761105   6.7954998   9.3657875  23.6010742
  61.9257050  40.0467072  70.7845840  62.4624786  40.3059044  70.0356369
  62.2212105  39.1611557  70.9960175  62.0144615  39.9799118  70.7272644
  57.6648560  57.7434425  33.8450623  56.7972908  57.3494148  33.7539330
  58.1352310  57.4719048  33.0568733  57.6224976  57.6724663  33.7512894
  66.2295837  51.7356110  46.5188637  66.7551880  50.9418564  46.4192352
  66.5682755  52.1490440  47.3129654  66.3217545  51.6950531  46.5929222
  63.7453346   8.3323078  19.6232777  63.6304779   8.6138639  18.7156620
  64.6912155   8.2242880  19.7226639  63.8339577   8.3508139  19.5370865
  13.6766176   1.4281825  57.3976364  13.9518156   0.7068541  56.8317871
  12.9573660   1.0658121  57.9149323  13.6292629   1.3126154  57.3924561
  13.3096113  54.2710648  61.7285576  13.5052643  55.1451035  62.0662117
  12.4484463  54.3593254  61.3201027  13.2386408  54.3736839  61.7210083
   6.0332332  47.6813126  61.5493965   6.9420223  47.7674294  61.2614441
   6.0186863  48.0807953  62.4191284   6.1285963  47.7330971  61.6114388
  40.7772026  36.9820023  34.9908028  40.6539268  36.4527893  35.7788162
  41.6606026  36.7653961  34.6926003  40.8582649  36.9024696  35.0430374
  39.3132553  42.2621117  54.1379166  39.5922775  43.1206512  54.4561806
  38.9344177  42.4375076  53.2765503  39.3026085  42.3723717  54.0800018
  39.9817200  65.8730850  31.8018017  40.1920853  66.7918091  31.9688988
  40.5014458  65.6447144  31.0311127  40.0595779  65.9467087  31.7374344
  54.0512314  14.3538628  13.0278740  53.6641960  13.8940153  12.2829065
  54.3296204  15.1970787  12.6704950  54.0396461  14.3947458  12.9103184
   9.2244558  43.3760490  28.5434742   9.3619833  43.7399254  27.6688824
   9.5213842  42.4686623  28.4747772   9.2707872  43.3180885  28.4428806
  37.8492050  39.4430237  16.8909798  37.9202881  40.2330894  17.4266777
  38.7420883  39.1005592  16.8496113  37.9520035  39.4907570  16.9436970
  56.4098244  41.3511772  63.2234192  57.0788231  41.8442307  63.6983566
  55.8528824  42.0221481  62.8286476  56.4217758  41.4753113  63.2319679
  36.1133232  28.7822838   8.3522997  36.0028152  29.7199440   8.5098276
  36.1064758  28.3902721   9.2255192  36.1008072  28.8404732   8.4622202
  22.0650101  21.8361874  55.0637245  21.1174717  21.8790607  54.9350204
  22.2153320  20.9738636  55.4510651  21.9799938  21.7488003  55.0913048
   3.8648472  28.4895973  48.0182953   4.1707592  27.7289867  48.5123825
   4.2374511  28.3731422  47.1443176   3.9372051  28.3960648  47.9777832
  20.0583630  36.0871391  49.9718666  19.3469505  35.4891663  50.2011070
  19.8280125  36.4107132  49.1009674  19.9579315  36.0578766  49.9034386
  71.1140823  58.9947929  63.3280602  70.8956604  58.2719116  62.7398758
  70.3202133  59.5288429  63.3562927  71.0061340  58.9746590  63.2683449
  53.2951775   7.9426403  39.3808632  53.8043938   8.6572285  39.7633476
  53.7051315   7.7848930  38.5303993  53.3931999   8.0020227  39.3309555
  49.1431656  66.8711319  59.2909889  49.8987312  67.3209457  59.6691666
  48.4053650  67.1409836  59.8378525  49.1450615  66.9478760  59.3896370
  19.6811581  64.2222748  19.7393112  19.7790794  65.1153488  20.0695744
  20.5054607  63.7915115  19.9655762  19.7795048  64.2715759  19.7986603
  62.5255508  14.9343252  49.0061150  63.2148476  14.4488888  49.4593811
  62.6809731  15.8486013  49.2431259  62.6156311  14.9800577  49.0797272
  28.6709728  16.8742580  48.3060646  28.9986839  16.8029213  47.4095459
  28.8080349  17.7925549  48.5388222  28.7205372  16.9645786  48.2352829
  36.8975525  39.8996201  53.8919830  37.3914032  39.6335907  53.1163750
  35.9833069  39.7329407  53.6626205  36.8527222  39.8534737  53.7848129
  21.2555523  48.7345390  43.9966888  21.1055202  49.6783600  44.0507927
  22.1572437  48.6527748  43.6860504  21.3357105  48.8264694  43.9693336
  17.3527184   9.5762644  17.5358486  17.0998631   9.7103243  16.6224365
  17.2773533  10.4430370  17.9349213  17.3177166   9.6829948  17.4809990
   4.5394588  33.4357872  54.4995537   5.1822600  34.0270004  54.8913498
   4.7173128  32.5866356  54.9039612   4.6269746  33.4082794  54.5844612
  42.7291412  38.5939827  65.6753922  42.2399635  39.2025261  65.1216660
  43.4985771  39.0900574  65.9548721  42.7590256  38.7117805  65.6461487
  28.1839046  61.8845901  53.4155731  29.0354443  62.3020210  53.5454178
  28.2128868  61.1041145  53.9689713  28.2778034  61.8458748  53.4884377
   0.9967619  42.5095634  69.0919418   1.7250513  42.8289948  69.6246643
   0.2994156  42.3300400  69.7225876   1.0000618  42.5244827  69.2160110
  67.6318207  66.9889755   9.4835119  66.8877335  67.4624100   9.8555641
  67.9621277  66.4556885  10.2065163  67.5876923  66.9825897   9.6002903
  19.0264091  50.7692604   9.5368814  19.0604877  51.7001114   9.7573051
  19.9267807  50.5458755   9.3009491  19.1260605  50.8447075   9.5352268
  16.4030762  39.0979004   2.8350849  16.4498768  38.6662941   1.9819974
  17.2732201  39.4767189   2.9599061  16.5008602  39.0922699   2.7574215
   1.9215745  19.5145416  50.2774353   2.0160065  19.5134697  51.2299652
   1.3210052  20.2377491  50.0970993   1.8675992  19.5915508  50.3597832
  67.9397812  18.5751362  47.9374733  68.7373352  18.5816174  48.4667206
  68.2411041  18.7600136  47.0479469  68.0569687  18.5955429  47.8990555
  19.0178375  12.9067202  47.2148018  18.0912323  13.1168823  47.3308334
  19.1009560  12.6957483  46.2848473  18.9278870  12.9066334  47.1280022
  67.3778381  12.3937569  67.7857437  66.6133575  12.4420767  67.2117538
  67.9863052  11.8152361  67.3260574  67.3611984  12.3372154  67.6755142
  37.5656204  15.0870667  63.8464470  38.0900078  15.6645031  63.2916374
  38.1437912  14.8666897  64.5767746  37.6831970  15.1251440  63.8651657
  66.1615601  46.0736465  14.8344450  66.8857880  45.5369644  14.5124245
  65.3866653  45.7144356  14.4023085  66.1561584  45.9781075  14.7540207
  16.4991302  57.5719376  18.9865036  16.7429371  58.4927406  19.0808907
  16.7032452  57.1817932  19.8364182  16.5468960  57.6285286  19.0872040
  56.1019020  10.5092945  37.0542717  56.8601418  11.0825138  36.9414558
  55.4018326  10.9385929  36.5625038  56.1081047  10.6162043  36.9897995
  62.1695633   9.4957533  17.2293110  62.0894699   8.8522005  16.5252800
  61.3161278   9.4841909  17.6626072  62.0700073   9.4258909  17.2004395
  10.5671606  42.6085167   6.7664871  10.0093412  43.0844231   6.1511974
  10.7232780  41.7638092   6.3442011  10.5243225  42.5691872   6.6558385
  58.6746178  61.1261711  54.1151352  58.4449997  60.2446861  53.8210411
  59.4459114  61.3579369  53.5978127  58.7323837  61.0568848  54.0286064
  65.9732971  53.6935997  39.4971771  65.1821747  53.7164955  38.9588127
  66.3037033  54.5917091  39.4756927  65.9241638  53.7918167  39.4374733
  26.0959377  25.9953613  38.8711052  25.9659004  25.1383858  39.2772026
  25.2103367  26.3261700  38.7210732  25.9876270  25.9392509  38.8984108
  61.8738823  35.3296356  63.8159447  62.8167152  35.1895256  63.9035187
  61.7409935  35.4874573  62.8812447  61.9602585  35.3315239  63.7256050
  35.5875854  69.6471863  47.6430588  36.3341866  69.2771149  47.1720352
  35.7175255  69.3732529  48.5509720  35.6810646  69.5785065  47.6896477
  38.0624428  68.2791901  22.1375389  38.9234467  68.2645721  22.5555038
  37.9732857  67.4119492  21.7423534  38.1447525  68.1851425  22.1399689
   9.4331846  18.1557636   3.0888608   9.9971237  17.3991547   3.2493143
   9.9344196  18.9020710   3.4175282   9.5467758  18.1546650   3.1410213
  70.5597153   9.2314816  61.4612160  70.3236008  10.1272230  61.7023087
  71.4741592   9.2910213  61.1846657  70.6320572   9.3333540  61.4574356
  51.0841637  60.1869659  32.5599785  51.6431503  60.8694458  32.1885109
  50.2328796  60.6097870  32.6729698  51.0529938  60.3048363  32.5324135
  39.4971542  31.0183334  28.8267193  38.5869560  31.2725658  28.6746101
  39.9979095  31.5284920  28.1901550  39.4534912  31.0998497  28.7426147
  62.7539825  22.2612782   3.9013336  62.2038345  21.8366489   3.2431111
  62.4482803  23.1681538   3.9201074  62.6627121  22.3127060   3.8331418
  59.1051102  20.8459587   0.4950218  59.4841309  20.1382408  -0.0262385
  59.1769981  21.6198807  -0.0636442  59.1531944  20.8530178   0.3798569
   6.0082960   8.1039772   0.0574251   5.2285028   7.5492716   0.0787650
   5.8869433   8.7158051   0.7834912   5.9121966   8.1100693   0.1371295
  61.3680534  47.2381058  17.8468113  61.2133636  47.6248436  16.9849892
  60.5279350  46.8483467  18.0887222  61.2619667  47.2377815  17.7807026
  35.3096046  56.4879761  14.3523397  34.7517471  55.7102470  14.3397675
  35.0169144  57.0048370  13.6017265  35.2189026  56.4601593  14.2709532
  50.6045418  59.5957756  67.1868744  50.8106956  60.1321831  67.9523773
  49.8429909  59.0807533  67.4533615  50.5453148  59.5980568  67.2969284
   5.6069493  35.5101776  57.5710564   6.0719628  35.0560837  56.8683510
   4.7026196  35.2056541  57.4956551   5.5601001  35.4292793  57.4880753
  23.8564758  45.3985710  44.9936142  24.1938763  44.5186996  45.1615982
  24.2537899  45.6524467  44.1605949  23.9348278  45.3318138  44.9226913
  23.6762657  48.4277115  17.3626633  24.5458603  48.0983772  17.5897636
  23.8264160  49.0030479  16.6125450  23.7850132  48.4539452  17.3068886
  37.3400269  68.3356705  35.5226135  37.5895157  69.2126160  35.2311401
  36.6890945  68.0468445  34.8830109  37.2972183  68.3983917  35.4233208
  17.8710518  10.2969322  67.8565369  17.5643291   9.7081413  67.1669846
  18.0959034   9.7170525  68.5841446  17.8623199  10.1723032  67.8605957
  16.5526867  14.9282007  45.9267654  17.2301445  15.2832661  45.3512535
  15.8789358  14.6015110  45.3304710  16.5530815  14.9312267  45.8017998
  24.6191502  55.1164436  10.9675932  25.2009106  55.4982109  10.3102961
  24.5527802  55.7872047  11.6472301  24.6741123  55.2286873  10.9699755
  59.8877220  24.5065308  40.8607941  60.3784447  25.2696609  41.1658440
  60.5482903  23.8209038  40.7618179  60.0104980  24.5147953  40.8827705
  15.2526560  42.0366745  28.4025307  15.6434469  41.9749489  27.5309200
  15.7451248  41.4085121  28.9308472  15.3468485  41.9631042  28.3659210
   5.1610427  51.8610458  68.9034576   4.2598176  52.0261574  68.6264038
   5.4957323  52.7217674  69.1551971   5.1006265  51.9704399  68.9007568
  56.9917641  31.0840473  30.5878754  56.8693008  31.9390507  31.0004311
  56.9807091  31.2675896  29.6485023  56.9775238  31.1947975  30.5316944
  53.3594093  18.2689991  32.5370598  52.6222649  18.5560055  31.9981003
  53.0001297  17.5675220  33.0802765  53.2424850  18.2247982  32.5375137
  30.4472923  38.4429016  52.0796242  29.7972984  38.9750481  52.5384903
  31.0470772  39.0797195  51.6910934  30.4419384  38.5675621  52.0871239
  28.5157127  22.3350334  69.4652786  28.8842030  21.5482540  69.8670578
  29.1276817  23.0327339  69.6996689  28.6202698  22.3255329  69.5331192
  18.7265701  54.0972290   7.3018107  19.2877960  54.5326042   7.9434543
  18.3279953  53.3730812   7.7844882  18.7439156  54.0664330   7.4217100
  23.1020603  22.4931774   7.0921679  23.7845650  21.8605576   7.3162446
  23.2089939  23.1974220   7.7315717  23.1862469  22.5008163   7.1842508
  29.2827396  25.5566196  21.0594082  29.7451859  24.7188358  21.0372086
  29.1892033  25.8030243  20.1392097  29.3220806  25.4935551  20.9589100
  39.9622917  55.8815117  64.6999207  40.0425835  55.1527405  64.0845566
  39.6116028  56.6008759  64.1747894  39.9334564  55.8805084  64.5783005
   9.0820427   0.6706398  62.1373253   8.9298410  -0.1658415  62.5770607
   8.2063417   0.9883668  61.9172592   8.9724255   0.6153191  62.1607513
  60.8139534  57.7120781  19.5983067  61.6657333  58.1026154  19.7937260
  60.8093300  57.6114311  18.6464233  60.9042969  57.7429924  19.5176373
  65.8787460  27.3898258  66.8469086  66.7553253  27.7740517  66.8320694
  65.9299088  26.6529217  66.2381516  65.9776840  27.3522167  66.7804108
  63.9993210  61.9233284  32.3207321  64.0433502  61.2623444  31.6297970
  64.7491531  62.4944458  32.1539688  64.0839767  61.9137459  32.2292671
  14.4209385  25.6254654  55.0926895  15.0690079  25.1127090  55.5757217
  14.5974083  25.4289188  54.1726570  14.5088682  25.5498238  55.0460854
  22.0168419  55.3752480  38.0031586  22.1560307  54.4472504  37.8142662
  21.1145897  55.4226265  38.3192749  21.9354668  55.2813377  38.0167274
  52.0114784  38.9573479  59.0642166  51.9236488  38.0107117  58.9528809
  51.6077309  39.1371346  59.9132729  51.9590569  38.8755722  59.1428871
  17.5655403   3.0446448  69.7153702  17.9093857   2.4289508  69.0681305
  16.9762669   3.6113069  69.2174911  17.5393677   3.0394161  69.5932541
  46.6376305  35.7118683  15.6153927  45.8150177  35.2303963  15.5274906
  47.2378349  35.2725601  15.0128984  46.6139145  35.6136742  15.5417681
  48.0846672   2.5706909  48.0363884  47.6933479   3.3529875  48.4251213
  47.4889946   1.8606986  48.2757988  47.9794159   2.5784016  48.1033745
  43.7930450  64.9627686  70.5603943  43.5152893  64.2634354  69.9687653
  43.4864044  64.6827698  71.4228363  43.7307243  64.8583298  70.5892715
  69.5247269  62.0894890  66.2147903  69.6809998  61.1483650  66.2928696
  70.3339462  62.4934616  66.5281601  69.6276855  62.0322075  66.2565308
  46.8291359  24.2994022  10.2384481  47.3993835  24.8082466   9.6621437
  46.1236496  23.9937191   9.6682892  46.8147125  24.3210678  10.1161880
  65.3720169  52.0545464  10.6024017  65.6230011  51.4952545  11.3375444
  64.5952606  52.5212173  10.9107714  65.3159485  52.0446663  10.7136831
  61.2625656  43.7391014  10.1644325  61.5975838  44.4795265   9.6586962
  61.1852875  43.0291176   9.5271082  61.2900505  43.7423477  10.0425348
  29.6567249  63.1091118  60.8992310  28.9373856  62.7088966  60.4107552
  29.7229958  62.5869980  61.6987534  29.5870819  63.0107536  60.9324036
  23.2565536  66.7757263   9.5592108  22.8070717  66.4728928  10.3481913
  23.0446892  67.7076416   9.5056295  23.1860256  66.8428116   9.6376352
  59.2149353  29.7306213  56.4633980  59.1591721  30.6755676  56.3212814
  59.3033371  29.6358528  57.4117851  59.2184181  29.8212852  56.5493813
  57.5743027  47.2614517  43.1269302  58.1999664  47.3526688  42.4082794
  58.0107803  47.6650124  43.8771706  57.6875725  47.3142166  43.1302986
  65.5725937  53.4826851  59.1390572  65.4547577  54.0936012  59.8664703
  65.8883972  54.0270691  58.4178467  65.5937042  53.6058884  59.1397209
   3.1286805  63.1348877  53.1230431   4.0263000  63.0709381  53.4492683
   2.9614849  62.2858429  52.7138901   3.2065740  63.0375252  53.1142006
   8.5485144  55.8401680   0.7944731   7.9073024  55.9590607   0.0937999
   8.8688068  56.7232399   0.9784050   8.5142918  55.9470177   0.7393671
  61.9047432  53.5432587  14.9110575  61.2091980  52.9605446  14.6062794
  62.6981201  53.0090103  14.8741274  61.9151764  53.4241447  14.8746176
  49.2996521  47.5629501  15.9642611  50.2387581  47.6459961  16.1298370
  48.9992981  46.9193497  16.6059780  49.3677711  47.5031700  16.0503521
  35.5758324  25.5683289  33.6027260  35.0006523  25.6691208  34.3611717
  35.6106529  26.4409561  33.2108879  35.5182076  25.6721344  33.6418228
  22.3911095  40.6282959  10.2212811  23.1929646  40.1911125   9.9346972
  21.7436581  39.9258461  10.2812977  22.4075756  40.5067635  10.1971197
  11.3723116  18.8998299  27.8123798  10.5465546  19.2605438  27.4895134
  12.0145273  19.1350098  27.1426926  11.3527384  18.9633770  27.7065315
  66.1727219  41.9690628  16.5552406  67.0528641  42.0915527  16.1994743
  65.8327713  41.2019768  16.0945377  66.2303238  41.9003220  16.4681721
  54.7562294  39.0081596  51.7815933  54.8141937  38.3251114  51.1135254
  54.5123558  38.5413513  52.5808754  54.7364044  38.8855362  51.7955856
  19.2431583  17.1902695   2.4851174  19.3145390  17.0615044   1.5393075
  18.8803616  18.0709286   2.5802391  19.2120819  17.2704525   2.3943989
  69.7484283  21.8958454  61.1650658  70.2469940  21.7608089  60.3591957
  68.9648438  22.3691845  60.8854599  69.7180328  21.9319210  61.0493088
  71.3086929   1.6077929  22.0842819  71.1274719   1.8009924  21.1644630
  70.4886627   1.2446374  22.4188061  71.2019196   1.5896685  22.0218658
   0.7488979  62.7936859  19.4045086  -0.1079958  63.0489883  19.0627689
   1.2482800  63.6098022  19.4328880   0.7107723  62.9079437  19.3710918
  57.7624931  59.2143822  45.0783920  57.0953560  58.6089897  44.7548828
  57.9736214  58.8921623  45.9546509  57.7138634  59.1154594  45.1373405
  52.4099350  65.0256729  31.9340477  51.5122948  65.3542099  31.8836708
  52.7239113  65.3169708  32.7900848  52.3476944  65.0917740  32.0199661
  27.1546078  31.7862682  17.7638302  27.3360043  30.9026642  18.0840950
  26.8831177  32.2722359  18.5425224  27.1450005  31.7438641  17.8810253
  39.2113266  55.1970863  36.9520416  38.7105789  55.3132744  37.7594986
  39.6524200  56.0364113  36.8208885  39.2049637  55.2989845  37.0241661
  44.8835754  54.3076553   3.8430452  45.0485916  53.8831520   3.0011432
  44.3853302  55.0942421   3.6210878  44.8480377  54.3462677   3.7295938
  50.3072090   4.6883845  58.6120644  49.7680817   5.3033762  59.1094170
  49.6767769   4.1486497  58.1351204  50.1824875   4.6964097  58.6142426
  56.0184631  47.5665054  24.4549313  55.5195351  47.5337830  25.2711620
  55.9491882  48.4771233  24.1682148  55.9578705  47.6601257  24.5113983
  28.9570484  26.4962196  68.2818146  29.0265560  27.4223900  68.5133514
  28.8580780  26.4941196  67.3297501  28.9539070  26.5947628  68.2049789
  12.2761812  33.5986824  20.4778252  12.6504335  33.6613846  19.5990562
  12.0188751  32.6807175  20.5636349  12.2886524  33.5074768  20.3932629
  51.4165955   7.7174654  34.1125107  51.2141457   8.2457104  34.8846512
  50.7599373   7.9766674  33.4660988  51.3249779   7.8014398  34.1259193
   1.3792360  38.7514381  21.3443298   1.6209909  38.4862900  20.4569263
   0.4785449  38.4447708  21.4489346   1.3089662  38.6904602  21.2608509
  58.7884827  51.5854645  47.3061829  59.5158539  51.6290016  47.9268837
  58.1187172  51.0718842  47.7577209  58.7946281  51.5353394  47.4205284
   2.3301167  41.7432861  44.0218163   2.0508726  42.4664154  43.4602623
   3.0192504  42.1182327  44.5702171   2.3738279  41.8603859  44.0204124
  57.4947205  52.1426010  42.3120117  57.6889153  51.7783394  43.1756287
  57.5893478  53.0884781  42.4242287  57.5255241  52.2046242  42.4160767
  17.0650158  37.0117912  43.8991814  17.3059578  36.3866997  43.2154884
  16.1991425  37.3275185  43.6407013  16.9983730  36.9788017  43.7987061
  69.5873795  50.7397423  18.6001244  68.6645126  50.8513985  18.8283234
  69.9622574  51.6166229  18.6824627  69.5289459  50.8451614  18.6332397
  18.3590946  18.8664532  55.1704597  18.8344479  19.4202271  54.5511055
  19.0244331  18.5823269  55.7972221  18.4807396  18.8952084  55.1712494
  27.4262123   4.6485457  25.3379345  27.3625393   3.6934791  25.3329391
  27.9287128   4.8592072  24.5509472  27.4730091   4.5691614  25.2534771
  31.2148018  60.4423866  22.6124706  31.6401901  59.5912323  22.7164574
  30.3682690  60.2399979  22.2141552  31.1698895  60.3300362  22.5810833
  52.7839012   8.8311720  43.8524437  53.5711899   8.3395262  43.6185799
  52.0737381   8.3750467  43.4009476  52.7921257   8.7301006  43.7793579
  39.6418037  18.6578064  36.3642082  39.5293045  19.5149479  36.7751656
  39.6742172  18.0431309  37.0972519  39.6332664  18.6836643  36.4862061
  11.4565134   8.4928112  18.7750053  10.8427153   9.1541147  19.0946331
  12.2894669   8.7193136  19.1886673  11.4798841   8.5874882  18.8532028
  23.1384983  13.1330538  56.2977943  22.6921558  13.7952757  55.7700920
  24.0508289  13.4216127  56.3226967  23.1881924  13.2344465  56.2441750
  38.7206039   7.7551570  46.9104843  39.5247269   7.2597003  47.0658646
  38.1014786   7.1074467  46.5737572  38.7403336   7.6332483  46.8911476
   5.5251756  30.6805859   3.6276858   5.8201089  29.8259563   3.3132741
   5.6825290  30.6559086   4.5715413   5.5734081  30.5868168   3.6948106
  33.7288361  66.5973434  34.3195038  34.1853943  66.1065140  35.0027885
  34.4094696  66.8074417  33.6801109  33.8501053  66.5674057  34.3241844
  46.6424332  69.8355408  51.8080292  46.1826210  69.0803680  51.4412537
  47.5655174  69.6703033  51.6160774  46.6918373  69.7373810  51.7484474
  10.1397333  24.6294212  30.7439804  10.6364460  25.4049816  31.0047760
  10.8054914  23.9589767  30.5906830  10.2637014  24.6406307  30.7554455
  16.9257832  65.0343018  40.9253006  16.5508251  65.8808594  40.6824455
  17.4856243  65.2272034  41.6773643  16.9454994  65.1451492  40.9796028
   1.8908571  62.6549683  61.0068970   1.2646588  62.3690338  60.3418045
   2.7250381  62.7133560  60.5411034   1.9130366  62.6307030  60.8862991
   3.6034880  52.9860077  36.0355759   4.3826213  52.9870491  36.5916176
   3.9464390  53.0221138  35.1426506   3.7231486  52.9899712  35.9996490
  68.6153717   4.2881522  63.1351433  68.7747498   4.3302383  64.0780411
  69.3318939   3.7524226  62.7947998  68.7087784   4.2355094  63.1993980
   4.4643807  19.2164688   9.9797125   3.9270134  18.4996052  10.3167191
   5.0112634  19.4750652  10.7215204   4.4653955  19.1675987  10.0947590
  13.4685726  14.8511591  51.1028290  13.9858656  14.4507942  51.8016472
  12.9789038  14.1231441  50.7201385  13.4715185  14.7308273  51.1365395
  59.1859970   9.9459476  43.5464783  60.0661316   9.6142235  43.3688431
  59.1955147  10.8422108  43.2105446  59.2808723  10.0061502  43.4917107
  22.3834229   4.3822460  40.1147461  21.8249073   4.2389045  40.8787766
  23.2249012   3.9958417  40.3573112  22.4135990   4.3257532  40.2220917
  29.4899158  39.9375038  16.6125641  28.5440769  39.9519730  16.4662304
  29.8166561  40.7051048  16.1432495  29.4238949  40.0209045  16.5469112
  52.4802666  60.3468819  39.2450867  51.6950264  60.8906364  39.1821327
  52.3333054  59.6402359  38.6163673  52.3808556  60.3295135  39.1713257
   0.9181533  54.3637466  64.7948914   1.6298828  54.0523033  64.2357178
   1.0448444  55.3115349  64.8382568   1.0075636  54.4316101  64.7398834
  65.2342072  34.8413315  20.4195194  64.5539398  35.3447380  19.9722576
  65.7139587  35.4908676  20.9334946  65.2128220  34.9642830  20.4266338
  52.1231651  17.1915531  37.8951874  51.9406281  16.3810158  38.3705177
  53.0683098  17.1733780  37.7448349  52.2044907  17.1031780  37.9298439
  20.2920799  53.5672646  24.4223423  19.7128391  53.6605759  23.6660328
  21.1648979  53.7620087  24.0810299  20.3233871  53.5979805  24.3052902
  67.7899780  55.6055489   4.2793789  67.5389099  55.0793877   3.5202005
  68.7236099  55.4289360   4.3950086  67.8627701  55.5306053   4.2107496
   0.7568347  58.9459534  32.0238495   1.4468194  58.4430885  31.5910912
   1.0480653  59.8556023  31.9609375   0.8614728  58.9893341  31.9709911
  36.3303719   2.2740018  11.2264948  35.4098930   2.5042233  11.3527994
  36.3161545   1.5868168  10.5603065  36.2306938   2.2252705  11.1689205
   3.1765544  27.8691540  59.5318794   2.8416531  27.0690479  59.9367294
   4.0456758  27.6292629  59.2104530   3.2335243  27.7582474  59.5407753
   9.4855318  35.2708435  56.2992859  10.2287006  35.1440315  56.8890762
   9.8242273  35.8366165  55.6054420   9.6009035  35.3176537  56.2881927
  18.2307472  31.5988884  68.5192490  18.3352108  32.0840607  67.7007599
  17.2960205  31.3968067  68.5602646  18.1422062  31.6290779  68.4363403
  40.5789795  61.2237358   2.9445841  40.4545898  61.3735085   2.0073929
  40.3599930  62.0616722   3.3521845  40.5423622  61.3290672   2.8881078
  46.1657448  52.3460083  55.9394684  45.9195824  53.2485504  56.1420708
  45.4761925  52.0356674  55.3525772  46.0659599  52.4091606  55.8984871
  42.4189339  51.5296059  27.3948822  42.5161896  50.7196808  26.8940849
  42.2780342  51.2386627  28.2958431  42.4142799  51.4122086  27.4375572
  53.3481712   3.3472176  24.3136292  52.5858154   3.9110239  24.1825829
  53.1508598   2.5569398  23.8108749  53.2458305   3.3230665  24.2460403
  62.6736984  64.6263275  70.8333588  62.4350471  64.1516266  70.0371628
  63.3814888  64.1089935  71.2175903  62.7237282  64.5205383  70.7894287
  20.9827480  44.0791550  65.0812378  20.6935463  43.9257050  64.1817703
  20.9763660  43.2118340  65.4861374  20.9512272  43.9702988  65.0284958
  42.4872017  50.4446564  56.2614365  42.0023651  49.9723892  55.5845833
  43.0643196  49.7853584  56.6467743  42.4970436  50.3239861  56.2303467
  42.1075439   5.2170577  49.3177223  41.4148140   5.8413982  49.1019592
  42.7806778   5.3673487  48.6539955  42.1054535   5.2996655  49.2239304
  22.0813694  32.7686501  60.2930336  21.2178726  32.8931770  59.8992081
  22.1713085  33.4965248  60.9081268  21.9988766  32.8595505  60.3166313
  68.8561554   4.6602693  23.2610741  68.2468185   4.8548837  23.9731579
  69.3435211   5.4742036  23.1337070  68.8431473   4.7678223  23.3234291
  37.2963219  65.6158142  21.3907719  37.9992027  65.0972595  20.9992485
  36.5629539  65.5230103  20.7826672  37.2930679  65.5506134  21.2841702
  47.2145271  33.2044373  20.9433384  46.3106651  32.9405708  20.7711773
  47.4878845  32.6567764  21.6792564  47.1472893  33.1178970  21.0034580
  23.1629562   9.1100216  41.8360825  24.0533619   8.9429140  42.1450844
  22.9299622   8.3247290  41.3408432  23.2330627   9.0084562  41.8162193
   6.7953329  62.8411827  61.6680069   6.8412900  61.9298515  61.9571266
   7.6014490  62.9752731  61.1695824   6.8861990  62.7582970  61.6456871
   5.2170610  35.9362755  36.2416039   5.4561348  35.5262299  35.4103775
   4.5086961  36.5393028  36.0161972   5.1670151  35.9568558  36.1289215
  54.2204857  18.7811985  25.7555008  53.4289551  19.3046646  25.8807621
  54.5506554  18.6305313  26.6412315  54.1712875  18.8209553  25.8633137
  31.7903461  26.2838783  53.0518303  31.8008022  25.7712536  53.8601265
  32.6797752  26.6293716  52.9758072  31.8863125  26.2660542  53.1299210
  56.3102074  11.0463934   3.1593370  56.5902328  11.0565023   2.2440698
  57.0544472  11.4067469   3.6415036  56.4194336  11.0859003   3.1131506
  48.7467613  17.5724373  70.0297699  48.2619553  18.3759861  70.2181854
  49.6618195  17.8497314  69.9848862  48.7926445  17.6876984  70.0450745
  14.8758898  42.4260635  44.3091202  15.7988224  42.2731171  44.1065521
  14.8899689  43.0582352  45.0277252  14.9758139  42.4771690  44.3641510
  17.9011803  15.8642254   7.4859934  18.3547783  15.0213251   7.4858303
  17.0644550  15.6858568   7.9153042  17.8603230  15.7553158   7.5317583
  33.9034996  68.9276733  25.4021282  33.9784813  69.8295975  25.7138062
  34.7400436  68.7529221  24.9709797  34.0007057  69.0052185  25.3893890
  50.8579712  68.5460129  22.1310215  50.5387115  69.4063644  22.4032383
  50.9654007  68.0605927  22.9489841  50.8353806  68.5859985  22.2472801
  59.9623070  62.1082153  71.7866592  59.6970825  61.5836334  71.0312119
  60.8494377  61.8092422  71.9862823  60.0286293  62.0203896  71.7273865
  55.2736206  38.9223061  38.9966621  54.5791092  38.9897346  39.6519051
  55.3548393  37.9833221  38.8294907  55.2082176  38.8293610  39.0487099
  44.4832191  47.5265656  33.3042183  43.9972534  47.0516129  32.6300621
  44.9230995  48.2322006  32.8300667  44.4783058  47.5511665  33.1817627
  68.4258652  21.2695580  11.6658955  68.0771561  22.0786247  12.0401220
  69.3610916  21.2957363  11.8681307  68.4884186  21.3586292  11.7273703
  69.5750275  10.9613085  53.5974083  69.4980698  10.4246616  54.3862801
  68.6785278  11.2377081  53.4073563  69.4712143  10.9335556  53.6612663
  49.8110237   4.2083144  19.6697941  50.4904633   4.8133688  19.9672871
  49.6994095   4.4113793  18.7410660  49.8715782   4.2944932  19.6024780
  68.1426010  10.8891201   2.2501595  67.9342728  11.8190355   2.1602223
  68.8759384  10.7489357   1.6511579  68.1985931  10.9733381   2.1766901
  46.8373795  42.8730469  33.3112068  47.0360832  43.2253990  32.4436836
  46.4143944  43.5971642  33.7726974  46.8134613  42.9878426  33.2679062
  67.4763794  18.4121914  18.8118629  67.5394516  18.5081100  17.8615704
  68.3519440  18.6278248  19.1329918  67.5764771  18.4454155  18.7447681
  61.6387901  30.8793907  48.3901711  61.3850479  30.6596184  47.4937592
  61.4241028  30.0972233  48.8984566  61.5888367  30.7725430  48.3487816
  60.3539352  42.3947372  17.4876308  60.3022728  41.4409142  17.4261265
  61.2618675  42.6002884  17.2648335  60.4452477  42.3149414  17.4573116
  13.5266018  15.1246424  23.9557858  13.2965765  15.3590546  23.0566902
  13.0210590  14.3314590  24.1333160  13.4481602  15.0650549  23.8788376
  70.2981033  53.4348564  53.0151978  69.6529846  53.0520172  52.4206543
  71.1432571  53.2333527  52.6135139  70.3194351  53.3725395  52.9089584
  33.6893272   3.2899404  15.1722593  33.2198410   3.9180644  15.7211418
  33.5859451   3.6257329  14.2818737  33.6282387   3.3927338  15.1358414
   5.3490005   7.9093771  20.0514202   5.3563557   7.8476620  21.0065994
   4.7816930   7.1918364  19.7694092   5.2892861   7.8262763  20.1232071
  47.2371254  27.4458332  29.5987473  47.4538422  26.9092789  28.8362675
  47.8555336  28.1755123  29.5617218  47.3261833  27.4664288  29.5134869
   2.5409944  61.3066101  32.6883125   3.2240806  61.5124435  33.3264809
   1.8280362  61.9100456  32.8975754   2.5378089  61.3929138  32.7786827
  22.3801537  11.1562166  66.0309296  23.0296669  10.5637960  66.4096146
  22.6678658  11.2805147  65.1264954  22.4801006  11.1062956  65.9748611
  51.6072578   2.2725654  36.1821785  51.7681160   3.0450218  36.7240906
  51.7103157   2.5849330  35.2832718  51.6354027   2.3882525  36.1441078
  13.8833389  23.7659092  32.6539726  13.9786224  23.0803337  33.3151360
  14.5442219  24.4176674  32.8877983  13.9639778  23.7623024  32.7494164
  51.9414062   2.0500038  19.3231354  52.3639297   2.1819587  18.4744339
  51.2805634   2.7407727  19.3716679  51.9159927   2.1377401  19.2378044
  29.7848778  27.7697887  51.9471397  30.5226593  27.2624760  52.2855797
  29.0361633  27.4809151  52.4688759  29.7837124  27.6848831  52.0388680
  38.6825142  65.6167603  56.6442375  37.8351059  65.4005051  57.0332870
  38.4636002  66.0703964  55.8302803  38.5688019  65.6420746  56.5989227
  36.3981018  28.3220806  23.7770958  36.5690079  28.3945999  24.7161179
  35.5727425  28.7891083  23.6470985  36.3283081  28.3796196  23.8633709
  71.2375870  59.0386963  28.4365101  70.6826553  58.2868690  28.2290344
  70.6648178  59.6324348  28.9219437  71.1173248  59.0218391  28.4661522
  51.6962547  59.7029953  11.8157234  52.2081032  58.8950348  11.8537540
  50.7853279  59.4114609  11.8538055  51.6536942  59.5857430  11.8238401
  49.1202621  53.6591568  70.1306305  48.5438118  54.2327881  69.6257706
  49.7405014  53.3164330  69.4871445  49.1249313  53.6837807  70.0081711
  60.6258278  17.6380024  60.1778603  61.4084015  17.1173859  59.9968376
  60.2536964  17.8191051  59.3147545  60.6695976  17.6017952  60.0665131
  28.9841900  63.0463676  10.2001686  29.3884296  63.5456200  10.9097929
  29.0127945  62.1377945  10.5000229  29.0303497  63.0027161  10.3078203
  30.6231461   4.0596581  46.5883560  30.8154640   3.6519594  45.7439461
  29.7605267   4.4576559  46.4712334  30.5516644   4.0586233  46.4858170
  57.3250122  31.2092056  46.6474915  56.5176735  31.4282055  47.1127625
  57.0298309  30.7780418  45.8454971  57.2074394  31.1865807  46.6115837
  55.2576065  65.6758728  24.6689110  55.2669792  66.5905380  24.3868942
  54.4430885  65.3231049  24.3106556  55.1717453  65.7357941  24.6006317
   9.7352228  27.5052414  22.8438683   8.7804403  27.4451542  22.8756542
  10.0080824  26.7275085  22.3571358   9.6625023  27.4158955  22.7953529
  25.6535130  14.4921513  56.3123627  25.8566399  15.3985405  56.5435143
  26.3536072  13.9793234  56.7162285  25.7498341  14.5341215  56.3800812
  69.4980087  11.4000530  24.1307564  69.1967392  11.5065508  25.0330467
  70.0957794  12.1342068  23.9896088  69.5296326  11.4897013  24.2119255
  24.7004795  69.0683899  70.7176819  25.3347378  69.1070251  71.4335480
  24.0029869  68.5009995  71.0460281  24.6937370  69.0120010  70.8290405
  51.2845268  33.0374985  68.3879395  51.2386398  32.1490479  68.0346909
  50.3705177  33.2940826  68.5103378  51.1821632  32.9701157  68.3633194
  13.4084148  41.2775192  69.1541061  12.8696175  41.8721695  68.6322632
  14.2000942  41.1504936  68.6312866  13.4353819  41.3273849  69.0427017
  51.1038589   8.3564272  49.3690605  51.9746704   8.5325089  49.7253113
  50.5157471   8.8980370  49.8953857  51.1340065   8.4329624  49.4631805
  69.3971252  48.2185287  10.6252413  68.9480286  47.5561600  11.1504154
  68.9533463  48.1933937   9.7775030  69.3019104  48.1452141  10.5908422
  15.9187565  36.3615227  36.3215027  16.0073566  36.7193260  35.4381256
  15.2127361  36.8725777  36.7172165  15.8529139  36.4541779  36.2695007
  20.0533047  36.7751541  36.8789635  20.2014065  36.9260368  37.8125229
  20.0204849  37.6521645  36.4968491  20.0655975  36.8847694  36.9377708
   3.0223801  61.1918221  22.4913712   3.2990649  60.2796555  22.4040432
   3.3420029  61.6163292  21.6952133   3.0859711  61.1398163  22.3971539
  42.9415550  64.0047989  27.4415016  42.2816505  63.5172920  26.9484501
  43.3028564  63.3652687  28.0552540  42.9097099  63.8846092  27.4543724
  23.0372753  19.6622696  31.1961861  22.7540779  20.2109184  31.9276333
  22.7348003  18.7833843  31.4248810  22.9748173  19.6270523  31.2985764
  -0.2934371  30.7649784  23.8570251   0.3449506  30.0885391  24.0831261
   0.2320065  31.5524139  23.7152977  -0.1693245  30.7768154  23.8660221
  27.7285347   3.2279193  60.7725410  28.3938313   3.1053767  60.0953407
  27.1788025   3.9385827  60.4424133  27.7408600   3.2906373  60.6651154
  61.9141197  56.3606606  43.6310539  61.2728233  57.0712547  43.6256104
  62.0352592  56.1402779  42.7074814  61.8586502  56.4129372  43.5319824
  69.0105591  39.3724976  19.3234615  69.2909393  38.9674377  20.1441612
  68.1292572  39.0293694  19.1758423  68.9464798  39.2927094  19.3952408
  56.8551292  61.1425400  50.0548706  56.8794785  60.4781837  49.3661995
  56.0349731  60.9759865  50.5194473  56.7702637  61.0539284  50.0309715
   5.5437388  52.9790611  33.5513992   5.4733005  52.0808105  33.8745384
   6.4591932  53.0670280  33.2859993   5.6338525  52.8926506  33.5575562
   0.8132722  16.0942402  36.3004379   0.0889324  15.4688520  36.2791481
   0.6214474  16.7071667  35.5906792   0.7155712  16.0929108  36.2224770
  22.2260113  21.1548519  64.4257507  23.0939178  20.8801937  64.7216110
  22.2046146  20.9220886  63.4975319  22.3162842  21.1007404  64.3583145
  36.4661179  58.0763855  10.0981178  36.4539642  57.2626228   9.5942535
  36.2701454  58.7586441   9.4559727  36.4439240  58.0623627   9.9759054
   1.9301217  58.1167870   6.8028255   2.8532777  57.8678932   6.8482704
   1.4753850  57.4437485   7.3092451   1.9800746  58.0184708   6.8616772
  18.9958096  46.3079529  31.0722904  18.7982025  47.2443352  31.0529156
  19.9367561  46.2582016  30.9038410  19.0750790  46.4025040  31.0522594
  35.6822929  45.0185432  18.2161427  35.3232193  44.2536774  17.7663898
  36.5919228  45.0643883  17.9216919  35.7410049  44.9418640  18.1367798
  53.8319664  29.1772041  19.3016644  54.3802299  28.4025593  19.4264050
  54.1177635  29.7852287  19.9834690  53.9209099  29.1594353  19.3876743
  37.4620209   4.7697182  69.6497803  37.5553474   5.7069521  69.8204117
  36.5410995   4.6599197  69.4129562  37.3737640   4.8579574  69.6427231
  34.9504585  57.0004272  69.4654312  34.7530060  57.2407875  70.3706818
  34.7231674  56.0723190  69.4090271  34.9051628  56.9270859  69.5559540
  55.1163254  43.7588043  62.6836777  54.9811592  44.1992264  63.5227165
  55.8063202  44.2656136  62.2555618  55.1754913  43.8598175  62.7274971
   9.9774380  15.4754028  12.5582867  10.0150871  16.4142532  12.3755970
   9.9856787  15.4167833  13.5136547   9.9823313  15.5692720  12.6406860
  47.5319672  47.0518684  25.6615753  47.1759033  46.4961891  24.9682713
  46.9276390  46.9367371  26.3948994  47.4295502  46.9803314  25.6658440
  23.3294868  19.8776245   9.2305145  23.5482349  20.2421818  10.0881157
  24.1659813  19.8373260   8.7669544  23.4420204  19.9122047   9.2725353
   6.2469430   8.2647581  32.3622856   5.9820843   8.6937370  33.1759567
   6.6536965   8.9606562  31.8460407   6.2620749   8.3847170  32.3940048
  59.8847504  69.5997086  42.9193268  59.7117462  68.8366623  43.4707413
  60.4883957  69.2790604  42.2492294  59.9306755  69.4841461  42.9066696
  35.3772316  64.9922104  19.0318909  35.2915344  64.0469894  18.9075813
  35.4942970  65.3403931  18.1479797  35.3805771  64.9285431  18.9243717
  59.0873070  12.2954969  71.2733688  59.5975609  13.0108128  71.6530991
  58.4096451  12.1128654  71.9242554  59.0694542  12.3523026  71.3832779
  19.0839024  51.6451950  60.0038795  18.7545261  51.2330055  60.8025284
  19.9787884  51.3169136  59.9164543  19.1442089  51.5662308  60.0797272
  55.0730629  51.6904259  33.4353256  55.3466454  51.1757317  34.1945839
  54.2952118  52.1619949  33.7333260  55.0192871  51.6858253  33.5480728
  31.2300224  37.0360565  54.3771973  30.7634621  37.6999054  53.8694000
  32.1546478  37.2603493  54.2723618  31.2788696  37.1307678  54.3118629
  33.1699524  41.2109489  58.7520447  34.0266075  40.8267860  58.9385567
  33.1527824  41.3071480  57.7998466  33.2594757  41.1802406  58.6703911
  38.6043587  53.1360130  61.5038185  38.3120117  53.7605400  60.8399391
  39.4135475  53.5138817  61.8482895  38.6594772  53.2429085  61.4697571
   6.3565850  24.2865257  58.8298912   7.2159338  24.3901939  59.2385521
   6.2118649  25.1102180  58.3642540   6.4327936  24.3854198  58.8238144
  30.7350693  33.4920464   5.6290283  30.7794342  34.3311348   5.1705599
  30.2220039  33.6758919   6.4159169  30.6850872  33.6011314   5.6640515
   1.3596895  60.4607658  39.1225510   1.3258487  59.6205444  38.6652679
   1.2814912  60.2326317  40.0488739   1.3477415  60.3468361  39.1725693
  37.0223541  43.7756348  28.0415497  37.0979996  44.6919060  27.7751770
  36.1397362  43.5202789  27.7732048  36.9362984  43.8461151  27.9845276
  35.9961166  69.9666519   4.9504118  36.9036446  69.6623535   4.9558077
  35.5061302  69.2515335   4.5445051  36.0406418  69.8579407   4.9077010
  28.8327065  15.6260986  71.5325928  28.8088608  15.1750011  72.3764954
  29.4011726  15.0829382  70.9866486  28.8907852  15.5200701  71.5643692
  47.3866920  11.4305830  39.8500519  47.3326073  12.2944632  40.2587318
  47.9741631  10.9329281  40.4187737  47.4435730  11.4696379  39.9542809
  37.5047798  49.7457619   8.5391283  36.5618706  49.5915565   8.4810219
  37.5984497  50.6940079   8.4480848  37.4142151  49.8304405   8.5232229
   7.8775668  28.5358524  16.2879047   7.0426679  28.6364117  16.7451401
   7.9473834  29.3188591  15.7417746   7.7959776  28.6300774  16.2784252
  46.0479126  11.2051334  25.1440525  45.3463249  11.8455057  25.2620850
  46.1755142  10.8265915  26.0139122  45.9867020  11.2330551  25.2494030
  66.2012482  51.7059097  49.9369392  66.6933899  51.4361572  50.7123528
  65.2838058  51.6503258  50.2042236  66.1558990  51.6712151  50.0481339
  50.9453468  23.5693111  36.4594307  50.0741196  23.6836967  36.0798149
  50.7825317  23.1875763  37.3219872  50.8350754  23.5408001  36.5109329
  67.0800247  69.5756302  36.5710716  67.9666672  69.8869553  36.3889122
  67.2005692  68.8633347  37.1990318  67.1874313  69.5328751  36.6186142
  53.4133720  21.6480007  13.9560118  53.8959503  22.0621872  14.6714134
  53.7826462  22.0351601  13.1623020  53.5042152  21.7334576  13.9476614
  46.5441360   9.4916868  52.8161278  46.9629631   8.8309164  52.2645874
  46.3379631  10.2086067  52.2163353  46.5668144   9.4976749  52.6933479
  10.3369694  46.6842842  60.2508469  11.0135384  47.1450348  60.7470284
  10.3756504  45.7835617  60.5724564  10.4132452  46.6373672  60.3380585
   8.8671999   5.8542852  32.4509544   8.7000694   6.7075338  32.0506210
   9.4581347   6.0433311  33.1798515   8.9123945   5.9654369  32.4859924
  51.2413254  28.6928101  19.9227276  51.0118217  28.6013813  20.8474979
  52.1815033  28.8725014  19.9259109  51.3171120  28.7022228  20.0216866
  35.7737312  55.4268990  63.5027199  36.1756744  54.6462669  63.8838844
  36.2427597  55.5598679  62.6789703  35.8666153  55.3578339  63.4555244
  65.8292999   9.1526031  39.2300453  66.2915955   8.5728636  38.6247215
  66.2539368  10.0031700  39.1184731  65.9238815   9.1814842  39.1535950
  55.9110413  19.2214279  55.0197029  55.7058830  18.4445095  54.4995689
  55.9255447  19.9376869  54.3848839  55.8907127  19.2149601  54.8965378
  43.4804878  20.2818985  49.1962013  42.8467941  19.8867931  48.5974083
  44.0102539  20.8539753  48.6409492  43.4694023  20.3007698  49.0731316
  62.1195793  46.8892632  43.5299950  61.9271774  47.7963448  43.2924767
  62.2941666  46.4549255  42.6950684  62.1176796  46.9396744  43.4156265
  44.2998924  51.4741364  35.1236687  45.1648712  51.2187233  35.4443016
  43.9920082  52.1231918  35.7562561  44.3592987  51.5161133  35.2253227
  42.5871811  53.6684952  41.6572304  41.9764137  54.3585815  41.9160347
  43.1853485  53.5871048  42.4000664  42.5858383  53.7334099  41.7640495
  65.7546082  31.4505863   2.2265313  66.0350418  32.3200836   1.9409436
  66.5667725  31.0027142   2.4632323  65.8711243  31.4955482   2.2213180
   3.4964721   2.8997164  35.7079315   3.2690206   2.6255913  34.8194771
   4.3583627   2.5138421  35.8643837   3.5641296   2.8293331  35.6298714
  24.4340649   8.8170710  66.7311096  23.6868229   8.3051872  67.0406799
  25.1729126   8.5008211  67.2510376  24.4331703   8.7287579  66.8195648
  27.2510300  24.7321682  16.2046356  27.6516209  24.4883194  17.0390797
  26.4163094  25.1326847  16.4476547  27.2047348  24.7488766  16.3195381
  38.0810127  49.9528046  46.1011505  37.8870773  49.2542229  46.7261314
  38.5227356  49.5100670  45.3765144  38.1074371  49.8310928  46.0905228
  45.0124397  22.2068596  30.5192146  44.3739700  22.7385216  30.0438995
  45.0096359  21.3650131  30.0636692  44.9440536  22.1737804  30.4199467
  12.1522474  22.6728954  56.1221581  12.7672253  22.5974121  55.3925476
  12.3240280  21.9006863  56.6610641  12.2361488  22.5824966  56.1018219
  65.8194199  31.5111980  66.4633408  66.2101746  32.1788483  67.0270691
  64.9187393  31.4300671  66.7770691  65.7650375  31.5737457  66.5569153
  43.2884293  59.7590370  12.4378376  43.0125237  59.0846481  13.0585680
  44.1653748  59.4891815  12.1651087  43.3525238  59.6583405  12.4749489
  47.2994576  28.1820164  37.1018257  46.8715096  28.6772232  37.8002968
  47.1254349  27.2656193  37.3166847  47.2352600  28.1371002  37.1992264
  69.9716721  41.2348404  33.7990799  70.3517227  40.4621811  34.2171555
  69.5086441  40.8905525  33.0353355  69.9628220  41.1157265  33.7622185
  31.7353344  65.7295380  40.6976471  31.2073784  65.3842468  41.4175568
  32.3727303  65.0390549  40.5154610  31.7470055  65.6190796  40.7549896
  28.1085892  43.4558220  28.5090694  27.8456116  42.5354996  28.5180225
  27.5802727  43.8491364  27.8145103  28.0242043  43.3996201  28.4359550
  55.0496750  57.4990654  71.1862411  54.7066269  58.3098526  71.5619736
  54.4262619  56.8259926  71.4593048  54.9466095  57.5137520  71.2554321
  47.9639740  66.9855652  25.3194923  48.2039299  67.3952332  26.1506538
  48.7606964  66.5383606  25.0340672  48.0745277  66.9815598  25.3776894
   5.2975526  10.8457546  20.7792435   6.1839519  10.8542061  21.1404324
   5.1756258   9.9499760  20.4646854   5.3790770  10.7511282  20.7842159
  48.1561661  30.0783882   4.3581176  48.7227097  30.8353786   4.2090478
  47.3677559  30.2652302   3.8484793  48.1325035  30.1790390   4.2878718
  29.0907421  17.9164734  26.7021751  29.1115742  18.1152115  25.7660656
  29.5730076  17.0936127  26.7831192  29.1443920  17.8499165  26.6109791
  55.7431870  15.2902546  40.9554863  55.0840988  14.6656780  41.2583694
  56.4638596  14.7443533  40.6410713  55.7497559  15.1654329  40.9542580
  18.9981651   6.2879291  46.5713348  18.6860542   6.0908060  47.4544868
  19.6709347   6.9567842  46.6987915  19.0366268   6.3382354  46.6791077
  33.1859016  34.5306702  70.1386871  34.0238533  34.3969498  70.5816193
  32.9515038  33.6653366  69.8032990  33.2502670  34.4241295  70.1501541
  20.3561993   4.2950211  58.9074936  20.6780968   4.4693122  58.0230522
  20.8965054   4.8476052  59.4722481  20.4481449   4.3725362  58.8734016
  20.7987747  33.0455818  13.0856628  20.1079597  33.4560051  13.6058149
  21.0095387  32.2410965  13.5595980  20.7475815  33.0035591  13.1916733
  49.2566376  47.9453125  44.8752480  49.3065224  47.7090836  45.8014984
  48.3553505  48.2432976  44.7522697  49.1658401  47.9519005  44.9609108
  52.9244766  59.0710373  20.4334011  52.1378670  59.5868149  20.6107464
  53.2684555  59.4320793  19.6163597  52.8772736  59.1645432  20.3651829
  37.2085648  61.6061821  54.2263069  37.8383789  61.8898735  54.8889389
  36.5485458  62.2992706  54.2109222  37.2053413  61.7103462  54.2953300
  55.0326195  14.8003330   4.0066590  54.8269081  13.9201479   4.3215990
  54.7058830  14.8152847   3.1070750  54.9758377  14.7080631   3.9443119
  50.9131660  57.8886032  45.4138107  51.2738266  57.2948761  46.0723305
  50.6389313  57.3147469  44.6984673  50.9223824  57.7640877  45.4077530
  48.4594955  58.9256058  35.8432083  49.2828140  58.5192146  36.1138153
  48.1388893  58.3681221  35.1342278  48.5131073  58.8228149  35.7964592
  70.9431763   1.6083164  67.2713242  71.2249680   1.0611746  66.5382156
  71.6837082   2.1930666  67.4322891  71.0521927   1.6123270  67.2103119
  40.9755287  13.3413115  30.8737259  41.7720070  13.8700628  30.9214230
  41.2092896  12.6067934  30.3062134  41.0853958  13.3193684  30.8182907
  58.2127495  17.4152908   2.3300555  57.6577988  18.0450039   1.8699248
  58.8942680  17.9496956   2.7377033  58.2262459  17.5394344   2.3244586
  11.5429544  44.4052162  19.6911488  10.8908396  44.5290375  20.3808193
  12.1523428  45.1347008  19.8039627  11.5383978  44.4962120  19.7767258
  54.0826225  68.8446045  31.0320377  54.1553688  68.4173889  30.1785583
  53.9104462  68.1291122  31.6441269  54.0720177  68.7227478  31.0062962
  16.0976028  36.9977531  33.7551537  16.6746025  36.4171829  33.2589264
  15.8139286  37.6543846  33.1190758  16.1288834  37.0058632  33.6344032
  57.7283897  53.0429153  17.3598385  57.8131485  53.3626518  18.2580681
  57.7634048  53.8326988  16.8201656  57.7411613  53.1612358  17.3980770
  48.2631073  14.2737398  29.5323467  47.9927292  15.1573648  29.7820187
  48.0251350  14.2026672  28.6079273  48.2088966  14.3603916  29.4603901
   2.4100904   2.7445822  25.8460331   2.2691805   2.8365004  24.9037342
   1.5685554   2.4398758  26.1854496   2.3053212   2.7218902  25.7817402
   4.0461788  42.9882202   3.9467490   3.9877577  42.7137413   4.8618884
   3.1375725  43.1284409   3.6802819   3.9430535  42.9739037   4.0159245
  53.2479820  13.0219088   5.2997203  53.3826942  12.6366100   4.4339085
  52.6693230  13.7679996   5.1424589  53.2006416  13.0603838   5.1906180
  36.2247353  14.6934061  67.0158005  36.2146606  14.7873983  67.9683151
  36.3511391  15.5840082  66.6885605  36.2371407  14.7984047  67.0824814
  16.8263855  62.0857887   6.9249158  17.2065563  62.8693352   6.5277267
  15.9712839  62.3712158   7.2467289  16.7757397  62.1997833   6.9168773
  39.6813583  59.8962402  61.7869263  39.8486443  60.4781265  62.5283089
  38.7415123  59.7196045  61.8283997  39.5989723  59.9394569  61.8704109
  66.8741150  45.9996262   8.2103758  67.1239548  46.9127388   8.0688334
  67.6938782  45.5119019   8.1307192  66.9881821  46.0449905   8.1867867
  33.1984024  56.9447479  29.9810009  33.9774933  56.9560204  29.4250126
  32.8985748  56.0360985  29.9547863  33.2495117  56.8490524  29.9189129
   5.3353186  47.1326370  48.6863708   5.7399817  46.4432755  48.1598129
   4.6468086  47.4895897  48.1253281   5.3050489  47.0971870  48.5703888
   8.4107828  68.6135406  56.9690590   9.1215639  68.0775223  57.3207741
   8.4897547  69.4485855  57.4302521   8.4950037  68.6454315  57.0557480
  27.3333874  37.1777573  67.5836029  27.1466198  38.1066093  67.7199097
  26.5266151  36.7310677  67.8401489  27.2274361  37.2291756  67.6254959
  64.3834381  36.8841629  69.0000610  64.1373749  37.4305420  69.7464905
  65.2389221  36.5260811  69.2370377  64.4484253  36.9042435  69.1049347
  44.2248535  59.1192207  38.0138588  44.4221992  59.9870567  37.6615219
  44.7748718  58.5234413  37.5051727  44.3045540  59.1482315  37.9220390
  20.0847607  28.4231529  12.5423079  19.4619522  27.8914909  12.0466490
  20.1208286  29.2539864  12.0683403  20.0221901  28.4550571  12.4389057
  41.3213196   5.6483045  53.2172012  40.9130173   6.3715048  52.7412796
  41.5543900   5.0157123  52.5376892  41.3026314   5.6579671  53.0939827
  62.1680450  50.6634865   5.5022774  61.5090446  51.2257881   5.9094219
  62.4114342  51.1229324   4.6985955  62.1237221  50.7724495   5.4599900
  35.6773949   1.4457477  43.3824501  35.8918991   0.8598552  42.6565361
  35.7037621   2.3222344  42.9986420  35.7030792   1.4767370  43.2641068
  70.3838730  37.4486656  28.5843239  70.8066101  37.4322128  27.7256889
  71.1094971  37.4722748  29.2081318  70.5063324  37.4494286  28.5592823
  34.2018738  45.9992523  24.8805084  34.9073944  46.6328468  25.0110168
  34.5850143  45.3267937  24.3172760  34.3179703  45.9951096  24.8343620
  50.2026787  16.1444664  66.3747101  49.4547844  16.5681648  66.7958603
  50.2395782  15.2741442  66.7714539  50.1268578  16.0968380  66.4619293
  58.3080521   4.5645251   9.5706577  57.8174591   4.5832744   8.7489519
  57.6418915   4.4277067  10.2442646  58.1846924   4.5519342   9.5548649
  41.3652763  48.3585205  55.0790939  42.0554657  47.7145615  54.9203949
  40.7330246  47.9004326  55.6328506  41.3714561  48.2409973  55.1212234
  31.5660591  38.6426849  64.8747482  31.9256859  39.3307571  65.4346237
  30.6548424  38.5575333  65.1552277  31.5072365  38.7069817  64.9643707
  10.4223318  39.0428543  22.0030537  11.2239513  38.6761322  21.6300220
   9.7997656  38.3158226  21.9945221  10.4414263  38.9262123  21.9623642
  43.1430244  16.7737160  43.3668289  42.1879692  16.7339993  43.3165703
  43.3267021  16.9655399  44.2864494  43.0607643  16.7899380  43.4595413
  33.7655106  16.0265369  53.7001953  32.9833755  16.4626465  53.3621140
  34.4183044  16.7234058  53.7670441  33.7517166  16.1473598  53.6712723
  37.0196609  31.7389870  70.6869125  37.2311440  30.8465366  70.9608459
  36.7458992  31.6507702  69.7739487  37.0130196  31.6344070  70.6187668
   4.0294161  16.3770161  50.0781097   3.0985181  16.2075939  49.9333458
   4.2041659  16.0244465  50.9506874   3.9487793  16.3213501  50.1557274
  44.6897240  10.5804157  66.6187515  45.1204033  10.6389999  67.4715805
  45.0922394   9.8202066  66.1988754  44.7785759  10.5055933  66.6649246
   5.3989639  58.4046135  50.3050995   5.0812297  57.9141541  51.0632057
   4.6244211  58.8567123  49.9705505   5.2824821  58.4005241  50.3502693
   3.1811228  28.5954418  38.7917099   3.2644842  27.6444912  38.7211800
   2.3940797  28.8048363  38.2887726   3.1060812  28.5163612  38.7305565
  54.3056297  23.0129757  11.8112392  54.1728020  22.4666901  11.0365391
  54.7331009  23.8017845  11.4776487  54.3370514  23.0388393  11.6930494
  24.9936543  11.6198149  31.7373409  25.1294518  10.7066231  31.4846134
  25.3952065  12.1260290  31.0311298  25.0509586  11.5764151  31.6350784
  55.5364647  62.4518929  20.8413315  54.7919769  63.0091591  21.0681000
  56.2996178  62.9251595  21.1727676  55.5384560  62.5617905  20.9008598
  20.1392212  40.7878189  22.0927048  20.9958000  40.5883980  22.4705086
  19.8109970  41.5190239  22.6160030  20.1955662  40.8445282  22.1887989
  51.3921280  14.7277422  13.9365625  51.3602028  14.1189775  14.6745453
  52.0929298  14.3908672  13.3783293  51.4634590  14.6268978  13.9557314
  48.4357567  54.3821487  58.8577843  47.7881088  54.1492119  59.5230103
  47.9439011  54.8891411  58.2118187  48.3142357  54.4113731  58.8598366
  29.4914188  45.4952202  29.4449692  29.5799484  45.9602280  28.6130066
  28.9201584  44.7536011  29.2452354  29.4399395  45.4657249  29.3349476
  17.7003899  18.9556313  42.3871002  17.6655312  18.3006992  41.6899071
  18.5688000  19.3492985  42.3027115  17.7892818  18.9277687  42.3037491
   8.3035650  42.6728783  59.8798447   8.6206942  42.3359451  59.0419083
   7.8723159  43.4982300  59.6583633   8.2913952  42.7249641  59.7668648
  32.7750778  40.0710754   0.7233730  33.6551895  40.2767105   1.0385699
  32.8310623  40.1729240  -0.2267454  32.8749046  40.1038666   0.6556641
  28.3044567  18.8132114  39.0015335  27.8830090  19.4694862  38.4466286
  27.6261578  18.5564728  39.6262131  28.1871796  18.8558178  39.0089722
  23.6274452  -0.0906673  30.6719494  24.4073009   0.0851768  31.1983871
  22.9725170   0.5249760  31.0010128  23.6407681  -0.0062620  30.7631817
  61.1790237  44.8696823  55.8621941  60.2693520  44.5731926  55.8335190
  61.6922569  44.0633202  55.9131966  61.1367455  44.7520714  55.8645744
  58.7489243  23.7796993   9.3075218  57.8862877  23.3882656   9.4448671
  58.6021194  24.7211151   9.3992691  58.6412773  23.8383503   9.3319530
  39.1571465  66.0657425  59.5548859  39.1208611  66.1508408  58.6021652
  38.2456093  66.1415100  59.8370056  39.0560684  66.0829010  59.4833717
  33.9894371  35.5324860   6.8957672  34.5410995  36.0452461   7.4865150
  34.0765266  34.6318703   7.2080755  34.0575562  35.4911232   6.9920702
   4.7921619   8.6230478  51.9756851   4.5542884   8.3877373  52.8725014
   4.2825031   8.0258102  51.4281578   4.7124438   8.5342636  52.0129356
   1.9116731  45.2647934  50.1801872   2.5930696  45.7419662  50.6537247
   2.3233926  45.0183296  49.3519516   2.0282445  45.2893944  50.1423607
  54.2745514  27.5935726  37.0733223  54.9872856  26.9594402  37.1515350
  53.4985504  27.1198444  37.3727074  54.2678032  27.4754295  37.1135902
  30.5874481  37.4936829  60.1656876  30.9463367  38.1319313  60.7821846
  29.7548103  37.2265816  60.5550499  30.5369263  37.5332603  60.2729530
  27.9424610   5.7357659  50.2480164  28.7534809   5.8976226  49.7660637
  28.1706638   5.0523949  50.8782234  28.0532837   5.6801510  50.2638283
  16.6206322  12.7489653  58.3008423  15.8109961  12.4270058  58.6971512
  16.9970474  11.9823627  57.8685646  16.5744343  12.6328793  58.2970047
  39.0003395  44.9334946  21.7678795  38.7913437  45.4874306  21.0157433
  38.5687904  44.1002502  21.5789356  38.9320297  44.9037094  21.6675205
  44.8233070   1.6342044  66.1196518  45.6363525   1.5733209  66.6211319
  44.2828560   2.2507966  66.6135788  44.8523750   1.6934659  66.2258072
   3.3816917  14.4947462  27.5669422   2.4812956  14.7430134  27.7764225
   3.2986033  13.6620216  27.1022930   3.2768114  14.4324188  27.5397301
  44.4599304  25.0830803  66.0200043  44.4854164  24.6523418  65.1655807
  43.8617096  25.8204174  65.8987732  44.3988533  25.1157761  65.9159622
  60.1511765  67.4805069  59.6544189  59.9909515  67.0238800  60.4802818
  60.0842247  68.4090118  59.8772049  60.1269493  67.5308304  59.7662468
   6.6291218  33.5066528  40.0936623   5.7318840  33.8249474  40.1930885
   6.5517235  32.7495384  39.5131302   6.5251851  33.4598579  40.0423584
  42.0991249  38.1631737  45.4785919  42.2752571  37.2513695  45.2466011
  41.9966393  38.6087723  44.6376572  42.1069794  38.1134567  45.3641739
   5.3323464  68.2272263  60.4876938   5.5387425  67.7400970  59.6899834
   5.7316618  67.7152786  61.1910362   5.3969402  68.1206818  60.4776306
  68.9101181  12.0252895  41.6206512  68.8954926  11.1742611  42.0585632
  69.7906723  12.0892553  41.2508430  69.0024643  11.9413557  41.6279144
  65.3665695  51.1431313  55.5698586  64.8307114  51.6243401  56.2003517
  64.7334824  50.6758461  55.0248108  65.2419128  51.1446152  55.5789680
  23.9946804  19.8089199  23.3914833  24.0363522  18.9733200  22.9264393
  24.3571491  19.6196957  24.2569561  24.0377789  19.6996307  23.4341869
  58.6338615  44.6471786  56.0359268  58.0679283  43.9827576  55.6428642
  58.6285515  44.4434700  56.9711838  58.5729446  44.5545998  56.0937462
   0.2990413  24.0546951  38.6179276   1.1140362  23.9239349  38.1332474
   0.2100731  23.2666550  39.1539421   0.3764658  23.9567127  38.6234016
  24.5250435   0.9046867  17.5461521  23.6744518   0.4658490  17.5582485
  24.3451710   1.7848647  17.8765526  24.4151535   0.9517519  17.5826778
  39.0282974  18.9512959   3.0333848  39.1657906  18.0708065   3.3827653
  38.1276093  18.9425049   2.7094848  38.9469109  18.8564625   3.0361021
  36.0658073  37.0736046  40.0002098  36.9703941  36.9123116  40.2684212
  36.0367203  38.0106621  39.8070450  36.1591721  37.1563339  40.0082130
  38.5984077  46.1370316  54.4892006  37.6438522  46.1594772  54.5566597
  38.8864555  46.9550018  54.8944054  38.5273323  46.2266541  54.5396080
  67.5658417   1.4508766   2.5561090  66.9373779   0.7751181   2.8103020
  68.3716507   1.2132953   3.0148695  67.5847549   1.3534768   2.6321394
  55.8709412  38.9865723  65.1085587  55.7865486  38.2374725  64.5186844
  55.7614670  39.7506752  64.5425262  55.8502693  38.9881744  64.9852905
   6.4918079  11.3046312   4.7437172   7.2752638  10.7744379   4.8897448
   6.1112008  10.9529657   3.9389181   6.5347681  11.2105885   4.6734648
  51.3091812  51.5957565  42.2287560  51.7960777  52.4035568  42.0655823
  51.0899620  51.2679062  41.3565788  51.3377266  51.6469383  42.1183434
  39.4186592  35.2758980  33.1213951  39.9142799  35.8221436  33.7314835
  40.0192833  34.5664978  32.8928452  39.5355644  35.2584991  33.1620827
  40.6360664   6.8529592  60.3859825  41.3605652   7.0339537  60.9847984
  40.1180382   7.6578679  60.3865929  40.6580849   6.9580970  60.4499092
  67.6535645  56.7496262  23.7607899  66.9773865  57.0985413  24.3415394
  68.4757614  57.0732422  24.1288967  67.6691360  56.8213463  23.8619766
   8.6578751  35.4190140  30.3830795   9.1205225  35.8413696  31.1068211
   8.3783998  34.5749283  30.7375488   8.6774092  35.3740387  30.4980621
  61.5547600  31.8379860  69.5899277  60.8724518  31.3397236  70.0398407
  61.0844002  32.5486259  69.1540527  61.4318390  31.8606339  69.5914230
  60.1557579   7.9075203  39.0766907  60.5907707   8.4096956  38.3876228
  59.4497910   8.4784555  39.3798027  60.1268616   8.0219584  39.0355301
   4.3964705  47.3857689  66.9239578   4.7280912  46.6348038  67.4162064
   5.0122981  47.4872894  66.1982269   4.4975076  47.3165092  66.8990631
  48.6785316  64.8364182  71.6574554  49.3533249  64.1711502  71.5221405
  47.9649086  64.5756073  71.0752640  48.6743927  64.7376556  71.5809402
  62.1368027  24.8312912  33.6323280  62.2958565  25.5639400  34.2274399
  62.7658844  24.1623421  33.9025040  62.2208519  24.8380833  33.7246056
   0.4124579  22.0173531  42.9364967   0.8233854  22.8621712  42.7530556
   0.4854528  21.9165535  43.8855743   0.4640640  22.0966949  43.0181465
  53.2284355  40.8633881  50.2443161  53.7798996  40.3752937  50.8557777
  52.8143768  40.1896477  49.7049980  53.2430878  40.7394867  50.2520103
  58.9662247  41.5831718  21.9540939  58.5010376  41.1086121  21.2651634
  58.3036880  41.7384644  22.6272659  58.8459625  41.5491257  21.9524136
  13.3460827  44.9009018  22.7281742  13.1592798  44.1177521  23.2458744
  13.2948828  44.6050377  21.8192883  13.3207016  44.7858353  22.6864586
  10.6652393  27.0887966  65.0531311  10.3144636  27.1914272  64.1684494
   9.8918800  26.9765301  65.6058884  10.5453606  27.0877686  65.0177307
  61.1784286  37.0908737  16.7623463  61.3223534  36.1629410  16.5767078
  61.7842751  37.5485153  16.1794720  61.2583847  37.0407219  16.6803913
  61.3630028  38.3261948   6.1136656  60.5518951  37.8821068   6.3608856
  61.2212486  38.5962639   5.2063622  61.2613907  38.3076363   6.0432734
  51.1602592  18.2261238  58.8284035  50.3396873  18.0550442  58.3662109
  51.8365211  18.1367054  58.1569061  51.1448708  18.1983433  58.7075043
   1.3998631   5.9850163  21.9758987   2.2007387   6.3729815  22.3284798
   1.2459133   5.2147555  22.5229168   1.4688522   5.9442477  22.0718327
  23.4207325  33.4687004  64.7247849  23.0061493  34.2195015  64.2997589
  24.1146145  33.2045059  64.1206665  23.4505177  33.5205917  64.6150360
  13.4945621   1.9053067  68.3376160  12.9064102   1.1904110  68.5809937
  14.3319359   1.4767659  68.1604462  13.5211391   1.7833691  68.3446732
  15.7748461  38.7151909  20.8521614  15.3806038  38.2140694  21.5660801
  16.7062016  38.7506332  21.0702267  15.8321247  38.6655312  20.9515495
  27.8651562  52.6765327   4.6679683  28.4725475  52.4231033   3.9729288
  27.9984207  53.6188278   4.7706919  27.9441395  52.7499962   4.6048026
  38.9467430  28.0023136   0.8316473  39.1732407  27.1475773   1.1981943
  39.2966652  27.9812946  -0.0590517  39.0082130  27.9089222   0.7757510
  17.1092968  39.5310860  47.5386162  16.2869759  39.4489899  47.0556259
  17.2750721  38.6524811  47.8803825  17.0392818  39.4286346  47.5235558
  41.9545784  19.9016800  27.2838268  42.8379745  19.8297062  27.6453018
  42.0197525  20.5964813  26.6286659  42.0557365  19.9680996  27.2525082
  68.0524368  65.5410004  65.0101166  68.8891602  65.8792648  65.3290253
  67.8045197  66.1402359  64.3060684  68.1152267  65.6409760  64.9690475
  25.6680756  22.5873375  56.3011246  25.0419369  22.3001232  56.9657249
  25.9197292  23.4694805  56.5744820  25.6281395  22.6507816  56.4011497
  11.3579025  62.8595123  51.6515923  12.2074842  63.1125374  52.0127296
  11.5602589  62.1588554  51.0316200  11.4700823  62.8117752  51.6239891
   2.8298895  43.6283684  70.8043213   3.0810506  44.4805870  71.1605148
   3.4054496  43.0046959  71.2470322   2.9180522  43.6527405  70.8895187
  26.5896912   5.4307818  35.9559135  26.0665779   4.9771357  36.6168137
  26.6017208   6.3432474  36.2448654  26.5351887   5.4797111  36.0572052
   8.6414490  16.7809486  48.5958061   8.8157892  16.4122810  47.7298279
   9.3338833  17.4292927  48.7239342   8.7338829  16.8107738  48.5171204
  61.5574265  31.3401413  13.7542849  61.9473190  30.4865627  13.9430218
  60.8927612  31.4552898  14.4333973  61.5281258  31.2613945  13.8468332
  68.7061157  60.9210014  20.0212708  67.9098740  60.8655396  20.5496216
  69.4040146  61.0827255  20.6560974  68.6956253  60.9323311  20.1453133
  16.8313866  12.3324442  50.7152672  15.9787455  12.0174208  51.0152550
  16.7035942  12.5206881  49.7854996  16.7268333  12.3189240  50.6481056
  66.7769318  40.7268906  29.5699596  66.2088623  40.1644592  29.0434685
  66.2043533  41.4335556  29.8683052  66.6552963  40.7422714  29.5456295
  53.4773827  18.0741081  46.8727074  52.9016571  18.0602722  47.6372833
  53.6091423  17.1512661  46.6553688  53.4300385  17.9742184  46.9310646
  11.0664158  41.1634636  33.9799805  11.7830753  40.5707283  33.7535019
  10.5952921  41.2950020  33.1571960  11.0925999  41.1142807  33.8680878
  22.5141144   5.3213081  10.8428755  22.0264492   5.6569214  11.5950575
  22.3957138   4.3723812  10.8847160  22.4494839   5.2559037  10.9275513
  67.5180969  50.8987465  52.2312622  67.6166382  51.5282822  52.9455490
  66.8760452  50.2671852  52.5555038  67.4601364  50.8985291  52.3420143
  31.6253357  36.7617035  12.9601250  31.9203262  36.4172897  13.8030920
  31.3928432  35.9845428  12.4519901  31.6320019  36.6420975  12.9958315
  12.3974266  62.5302963  44.1923790  11.4943390  62.7750397  44.3942871
  12.5534592  62.8897629  43.3190689  12.3177595  62.5947304  44.1207809
  65.6930847  12.3940659  65.5539780  65.4105606  11.4900103  65.6921616
  65.0929413  12.9165335  66.0860291  65.5989609  12.3533726  65.6254501
  47.2942085  11.2058868  47.6582260  46.3863716  11.1557608  47.9574738
  47.2921066  11.9032364  47.0025330  47.1971703  11.2749081  47.6202164
  22.8299866  15.5835581  29.6296768  22.8261566  15.0212421  28.8550682
  22.3173599  16.3497429  29.3719807  22.7749119  15.6052990  29.5195904
  10.0799093  20.0989876  45.1790352   9.8388977  21.0248623  45.2090721
   9.4229517  19.6988411  44.6093712   9.9841490  20.1550522  45.1214905
  24.4080124  17.1718807  54.3414001  25.1259995  17.0369968  54.9598923
  24.5007935  16.4603786  53.7078476  24.4944744  17.0816212  54.3397942
  13.8900623  65.6386414  38.9079132  14.5019264  64.9551926  38.6345062
  13.7097788  65.4447021  39.8277626  13.9360867  65.5450745  38.9768524
  43.4530830  43.1699104  47.9757690  43.5461731  42.5912971  48.7325859
  44.3499794  43.4197197  47.7535095  43.5586548  43.1348457  48.0327759
  59.5744972  38.3208466  62.4314651  59.6410904  37.9747124  63.3214035
  58.6342812  38.4233208  62.2840652  59.4813309  38.2948608  62.5106506
  66.0700989  64.9980011  29.8361969  66.5549316  65.2913437  29.0647602
  65.4237061  64.3812561  29.4926205  66.0528641  64.9635162  29.7172909
  41.6534805   7.2763004  56.8328705  42.3121948   7.5374393  57.4764023
  42.1351051   7.2166743  56.0078163  41.7750854   7.2977901  56.8135109
   0.7844184  65.0416031   9.8544989   1.1921576  64.1768341   9.9008646
   1.3332584  65.5327148   9.2430897   0.8864294  65.0017548   9.7942419
  21.4283028   5.2498455  14.4970570  21.1295166   5.5607758  15.3516216
  21.7666225   4.3706923  14.6669445  21.4325199   5.1892495  14.6063061
  46.2200813  68.4403000  57.8017769  46.4071007  68.9265900  56.9987946
  47.0812302  68.2610092  58.1792793  46.3318596  68.4730377  57.7564049
  19.1421223  34.3151131   8.4869595  18.8997250  33.3948021   8.3844671
  20.0954018  34.3227425   8.4007540  19.2179317  34.2177849   8.4668360
  59.6962509  39.2542191  10.8635550  58.7816200  39.1777420  10.5918436
  60.0892067  39.8426743  10.2189302  59.6406212  39.3088188  10.7658358
   6.2891660  23.7098255  32.4811745   6.0102296  23.5956440  33.3896828
   6.0750518  24.6202717  32.2775154   6.2365861  23.7947407  32.5563393
  41.3446655  29.9364586  12.4035826  41.5746651  29.9011421  13.3320675
  41.0119820  29.0610008  12.2057762  41.3337135  29.8393326  12.4815035
  39.1465454  58.2790031  71.4484177  38.6725235  59.0396309  71.7845459
  38.7176056  58.0778275  70.6166916  39.0502510  58.3386612  71.3955688
  53.4419289  59.2193069  15.8285742  53.4658775  59.8862762  15.1424170
  52.5298958  59.2069740  16.1188755  53.3472214  59.2891159  15.7863588
  24.7513809  51.4369850  43.4972420  24.5795898  52.3452606  43.2487373
  25.5921059  51.4684944  43.9537697  24.8227177  51.5372047  43.5194244
  64.8081512  12.9990282  40.5432167  65.5943069  12.6030712  40.1671715
  65.0737610  13.8903160  40.7696838  64.9203110  13.0518513  40.5272636
  43.1172104   7.7087245  43.0342979  42.8705864   6.8928442  42.5986938
  42.2850075   8.0974731  43.3036461  43.0021629   7.6631746  43.0165672
  56.0807610  44.8653259  21.8803425  56.8103600  45.2005501  22.4014378
  55.4954262  45.6156464  21.7772446  56.0961456  44.9810905  21.9249191
  20.9518356  42.1514969  27.1829605  21.3188419  42.2777748  28.0579414
  21.5522556  42.6182938  26.6017303  21.0550022  42.2147408  27.2142849
  47.6204681   3.2709777  31.0771923  47.7978592   2.4636595  30.5944920
  47.1179352   3.8098512  30.4661999  47.5857925   3.2423506  30.9605598
  25.1062393  14.2149906  17.8728848  24.5925331  14.3429308  17.0754070
  25.4582291  15.0823860  18.0727844  25.0889931  14.3211346  17.8091583
  41.9467926  15.0777664  46.6790161  42.3281746  14.4607782  47.3036003
  41.1344681  14.6590481  46.3943481  41.9008369  14.9673176  46.7152634
  66.6614914  36.4130058  30.9908504  67.5363312  36.0285606  31.0465164
  66.6715622  36.9141922  30.1754112  66.7558594  36.4254570  30.9098282
  34.4193459  36.9940033   4.5438704  34.5332184  36.2862930   5.1782289
  35.3095398  37.2179794   4.2725372  34.5264206  36.9424171   4.5825839
  58.8830833  23.4710045  71.5287704  59.4165077  24.2091713  71.8233948
  58.0279770  23.6168327  71.9334488  58.8487778  23.5652752  71.6033478
  19.9935417  57.3700600  21.6078548  20.6653347  57.4906960  22.2789536
  20.4461327  57.5423737  20.7822018  20.1134472  57.4013023  21.5913734
  30.3635578  56.2977104   6.7015004  31.0622940  56.7356987   7.1874690
  30.3068390  55.4273186   7.0957494  30.4320240  56.2515984   6.7953682
   9.5692129  15.6300192  20.1551781   9.0453844  15.2919950  19.4288349
   8.9276810  16.0022488  20.7602520   9.4449377  15.6336670  20.1422462
  33.4355659  69.4675903  31.8347626  33.5492325  69.8025436  30.9453144
  34.2705421  69.6473236  32.2669067  33.5367317  69.5224762  31.7859955
  49.8351212  16.2787628  41.5983696  50.4020958  15.5627899  41.8849983
  49.5578232  16.0267601  40.7175560  49.8660126  16.1755371  41.5350075
   8.5807600  68.9367905  52.8125534   9.4636850  68.6580276  52.5697289
   8.6403341  69.8898087  52.8792381   8.6812696  69.0086899  52.7937698
  71.2700958  26.2436943  61.8051071  70.6356506  26.6691628  61.2283173
  72.0978775  26.2907486  61.3267746  71.2907181  26.2940845  61.6925888
  27.2221260  22.2343292   0.4603985  27.2656231  23.1822090   0.5863517
  26.3383961  21.9958191   0.7403410  27.1325226  22.3099785   0.5036838
  65.2237854   1.4769690   5.3977199  65.2479935   0.7619735   4.7617741
  65.4536133   1.0647223   6.2304626  65.2508774   1.3567584   5.4187064
  23.3843479   0.6311976   2.4376371  23.6168003   0.8505607   3.3398993
  23.5961208  -0.2986208   2.3550444  23.4317207   0.5554337   2.5250478
   2.3366997  25.9288692  13.0171738   1.8229520  25.1270924  12.9199791
   1.7462817  26.5396519  13.4582891   2.2189500  25.9085026  13.0538502
  30.4222889   1.4116968  24.6520061  30.7100353   0.5066118  24.5326099
  31.2166348   1.9329125  24.5354633  30.5376854   1.3707604  24.6268444
  68.1140366  60.8573189  25.5302505  67.7136383  60.0668411  25.8922710
  68.0691376  61.4959717  26.2418251  68.0665512  60.8411293  25.6447392
  45.9065247  18.4015942  43.6851044  45.6932869  18.9907799  42.9614868
  45.0581207  18.0799904  43.9900818  45.7933083  18.4301300  43.6404610
  33.8526802   1.9486220  45.1018562  33.6927109   1.2033892  45.6808815
  34.4565315   1.6121869  44.4397354  33.9000168   1.8332714  45.0929947
   5.3830228  25.8402576  22.7048836   4.6777816  26.2435265  23.2110863
   4.9605141  25.5455532  21.8981209   5.2627578  25.8518353  22.6728325
  19.6983318  33.5546989  58.9994087  19.3045998  32.7069588  58.7931404
  18.9568195  34.1582108  59.0459328  19.5772667  33.5286522  58.9823761
  59.1676064  38.9070358  13.6474667  58.6606216  38.1186142  13.8413334
  59.4526215  38.7916489  12.7409992  59.1439362  38.8106537  13.5714741
  35.9638672  36.4470215  30.3396187  35.9530106  35.4898987  30.3448009
  35.2848282  36.6976509  30.9659767  35.8902969  36.3716812  30.4069672
   6.3519483  11.4163027  64.1188126   5.4469957  11.3524103  64.4241180
   6.6242938  12.3015661  64.3604126   6.2844858  11.5038948  64.1771393
  45.6075821   8.2483673  62.9233017  46.3736382   7.9970841  62.4073105
  45.2159081   8.9717360  62.4338493  45.6475067   8.2987118  62.8160820
  53.3888969  27.1934261  58.3154335  54.1742401  26.7930984  58.6885338
  53.0388603  26.5276737  57.7234192  53.4353180  27.0797386  58.2920876
  35.2600975  10.8090868  12.7785425  34.7490234  10.1014862  13.1713991
  35.1210060  11.5564690  13.3601818  35.1907616  10.8133297  12.8824635
  51.2360039  38.9100800  49.5906181  50.4783936  38.6742859  49.0552101
  51.9471588  38.3661270  49.2520752  51.2310524  38.8269272  49.4974174
  38.2596970  33.3778458   7.4540453  38.9285812  32.9732208   8.0064068
  38.5439262  33.1924820   6.5590119  38.3613358  33.3149300   7.4175024
  51.1626282  13.7810173  31.5356865  51.6933937  13.8928022  30.7470016
  50.4102211  13.2646151  31.2468300  51.1389923  13.7378683  31.4207764
  45.9538193  14.1953373   2.5812471  46.4671860  13.6903791   3.2118845
  45.7847328  15.0279932   3.0220706  45.9905357  14.2302837   2.6955092
  63.5638351  35.3539886  28.7132034  63.9699860  35.6001625  27.8821373
  62.9016647  36.0282745  28.8651905  63.5365334  35.4521446  28.6407852
  62.6551208  35.9935532  38.8627663  62.8498192  35.9936600  37.9255753
  63.1387901  35.2430496  39.2077866  62.7274628  35.9135284  38.7996140
  60.1958847  58.1938629   9.2258530  59.4144363  58.6607742   9.5217733
  59.9231644  57.7581825   8.4183636  60.0834656  58.1971931   9.1712980
  64.7518311  29.8769550  27.4755783  64.7367554  28.9994488  27.8576603
  63.9049377  30.2555218  27.7115555  64.6599121  29.8237476  27.5414886
  24.5974808  15.0162268  52.7413025  24.5489254  15.1643267  51.7968750
  24.0323315  14.2589884  52.8943634  24.5320339  14.9512672  52.6569099
  59.2196770  20.7215900  54.5204201  59.6108284  21.4772072  54.9589119
  58.3953629  21.0521049  54.1633492  59.1734848  20.8374176  54.5291023
  50.4968452  35.0947800  18.9878082  50.2709389  34.1842270  19.1777802
  49.7396049  35.4350204  18.5113068  50.3920021  35.0339622  18.9572525
  53.2571640  56.1208496  41.0877686  52.9591789  56.2454376  40.1867065
  53.6757126  56.9502068  41.3184624  53.2700195  56.2225800  41.0162811
  65.0533295   1.6385478  27.3690128  64.8146744   2.2339869  28.0794563
  65.6120071   2.1624608  26.7948818  65.0874557   1.7579170  27.3835506
  53.9343758  58.1371117  33.9275017  53.9678802  58.6815720  34.7140579
  53.0515251  58.2693748  33.5820847  53.8437996  58.2092781  33.9745445
  22.0217171   9.9392557  13.6972828  22.6625080  10.6493206  13.7350216
  21.4414139  10.1005316  14.4412403  22.0281677  10.0321760  13.7806444
  48.9084206  24.4081364  68.3261261  48.8222923  24.2214241  69.2609863
  48.6786003  23.5848560  67.8952866  48.8747292  24.3004303  68.3798752
  47.2408905  45.2770767  36.1529655  46.9144440  44.9099998  36.9745026
  46.5513039  45.0896149  35.5161285  47.1325378  45.2179375  36.1726646
   6.6573510  44.1928749  50.0897331   6.9436302  44.2378120  49.1774521
   7.1109877  43.4288788  50.4457588   6.7362566  44.1161957  50.0304146
  40.6795311  22.9000378  36.2195358  41.4718971  22.7419395  36.7327499
  40.9754143  22.8788319  35.3094635  40.7955818  22.8809166  36.1772156
  70.7757111  54.0213623  33.1734047  70.3265076  54.5667839  32.5276794
  71.6702805  54.3613396  33.1933022  70.8232040  54.1157799  33.1066666
  14.8809614   7.6696930  18.3889198  15.7303724   8.0753021  18.2150974
  14.8114882   7.6590486  19.3435345  14.9641352   7.7118125  18.4721851
  34.5718079  16.3388405  20.9667320  34.5561638  15.7731123  21.7387028
  33.8785553  15.9947195  20.4035168  34.4962120  16.2418137  20.9889946
  36.7306366  35.4458313  27.4288177  37.5357399  35.9632301  27.4103432
  36.3861389  35.5069771  26.5378551  36.7797546  35.5075264  27.3318348
  64.4229279  65.3990860  43.9786148  64.7683411  64.9955750  44.7749176
  63.7560081  66.0110016  44.2900772  64.3886414  65.4213104  44.0967484
  28.4023800  61.1620293  22.5860977  28.3470707  60.6729202  21.7651539
  28.0411148  60.5677376  23.2437725  28.3579559  61.0464935  22.5686855
  12.1066656  34.7385750  66.2661743  12.3605309  34.1379128  66.9668808
  11.4023008  35.2644882  66.6450119  12.0586243  34.7306023  66.3813019
  66.6534805  25.0234909  22.5566235  66.1404495  25.4802494  21.8899822
  66.7878342  24.1468582  22.1964912  66.6130981  24.9787140  22.4471264
  35.6544914   5.8666849   8.2035646  35.6701355   5.7908292   7.2495031
  35.3405037   5.0146866   8.5064564  35.6226768   5.7677374   8.1341228
  51.0118675  53.8784561  19.6072788  51.3766823  53.3541756  20.3202114
  50.3055763  53.3396149  19.2508602  50.9754524  53.7650833  19.6452980
   1.2898229  15.6803522  55.3469734   0.4909986  15.3115549  54.9700127
   1.6224312  14.9923630  55.9234085   1.2401050  15.5676546  55.3682480
  21.3735352  42.9186363  46.6308403  22.1939220  42.7274170  46.1762695
  21.6455097  43.2488708  47.4871140  21.4900265  42.9334602  46.6736755
   8.0630560  68.7416306  70.1399384   7.2511930  68.8178024  69.6386337
   8.6132898  68.1580811  69.6174927   8.0351553  68.6875229  70.0307617
   8.2918806  35.6138115  39.5152130   7.6327777  34.9200783  39.5386925
   8.1775990  36.0808716  40.3428764   8.2094059  35.5896378  39.6059799
  19.4984894  60.1634369  71.5060349  20.3435764  60.3867874  71.8961334
  19.6123447  59.2694206  71.1835480  19.6007519  60.0919151  71.5132446
  24.7130547   4.3844686  37.6800652  24.1699581   3.5986559  37.6186180
  24.0938625   5.1102519  37.6021500  24.5891075   4.3780670  37.6652031
  31.2724419  65.1007767   4.3301287  30.9379501  64.2532043   4.0369234
  30.8634281  65.2370453   5.1847472  31.1931534  65.0249252   4.3899984
  68.3916245  29.7908001  34.1965332  67.9377136  29.1539116  33.6446571
  67.9844666  29.6949139  35.0574951  68.2997971  29.7126560  34.2294922
  34.9963608   7.5006461  26.0944843  35.9072647   7.2070608  26.1116581
  35.0505257   8.4537182  26.1648598  35.0992775   7.5709748  26.1038208
  61.3843575  16.0442142  18.1472397  60.6822777  15.4013844  18.0468121
  62.0492973  15.7735348  17.5141354  61.3803978  15.9467955  18.0690155
  49.3734550   0.2535194  63.0290337  49.0955124   0.1591130  62.1179504
  48.5609627   0.2091475  63.5331345  49.2571678   0.2387199  62.9856300
   6.2388649  51.4135895  60.0789871   7.0654650  50.9396706  60.1704407
   6.1034341  51.8257790  60.9322128   6.3125720  51.4070053  60.1797295
  70.0708694   4.2542734  29.1950874  69.7238083   4.0475063  30.0628605
  69.3635788   4.0231767  28.5929546  69.9584351   4.2075791  29.2234154
  38.6506691  22.3901443  13.3075914  38.4142418  21.7612648  12.6257973
  38.2888031  22.0185604  14.1120844  38.5868683  22.2834530  13.3206768
  54.5411415   4.1430807  60.6439323  54.8795929   4.9350638  61.0615997
  53.6566315   4.0456123  60.9965935  54.4829102   4.2171445  60.7260818
   7.9587669   1.4061359  29.6948586   8.0898170   0.5431143  30.0876064
   8.0230865   2.0160141  30.4298019   7.9796014   1.3791404  29.8151169
  65.1355896  41.8151741   0.1779121  64.3368149  42.0938225  -0.2699094
  65.5157928  42.6258965   0.5161520  65.0909500  41.9313469   0.1662262
   9.0064735  13.8846874   8.5085478   8.2794743  13.2994919   8.2958269
   9.3613186  14.1446524   7.6584096   8.9667864  13.8500042   8.3952036
  10.3369379  36.2059326   8.1372156  10.3750010  36.5090752   9.0443468
   9.7808695  36.8465195   7.6937461  10.2816973  36.3065720   8.1866617
   1.1357133  43.5976067  53.5145531   1.2356566  44.5494766  53.5279922
   1.7997411  43.2784042  54.1256256   1.2171843  43.6650734  53.5811501
  53.4900742  26.0231247  28.5093498  53.1192551  26.8976059  28.6277046
  54.0597038  26.1060143  27.7445717  53.5112762  26.1252213  28.4404144
  44.7947464  31.5526047  17.7400208  45.2542000  31.6256866  16.9034843
  44.6770859  32.4576759  18.0285263  44.8311958  31.6569157  17.6815796
  55.8104782  26.2777309  58.5495872  56.4292908  26.7701950  58.0103493
  56.3591309  25.6840420  59.0621719  55.9349785  26.2669373  58.5467453
  41.5258484  50.5835876  31.8998890  41.9050636  50.0827103  32.6220741
  40.8473587  50.0112152  31.5417328  41.4939308  50.4691353  31.9387093
  40.7263145  40.8101349  39.8970337  40.0425377  41.3697548  39.5289154
  41.4906273  41.3818359  39.9692307  40.7349014  40.9307823  39.8654747
  65.9169235  15.7817507  24.0629673  64.9786987  15.8588324  24.2362213
  66.2884140  16.6025372  24.3862877  65.8564835  15.8775005  24.1159229
  18.4944324  68.8635941  56.4400902  19.3256359  69.1877975  56.7868271
  18.5662117  67.9108276  56.4976730  18.5907288  68.7965622  56.4832077
  58.0684662  18.3217678  16.2352962  58.1317215  17.5804291  15.6330938
  57.5615311  18.9771271  15.7559738  58.0211525  18.3125992  16.1199608
  35.6206551   5.7573409  20.4970188  34.8121605   5.6389475  19.9984684
  35.3657494   5.6036077  21.4067574  35.5072517   5.7283211  20.5408688
  62.9593506  67.0965958  45.1404381  63.5698318  67.8007660  45.3588219
  62.1826591  67.2805176  45.6687851  62.9416237  67.1913071  45.2200699
   4.0387130  25.8894386  46.3151360   4.4431787  26.7505207  46.2094154
   4.3807817  25.3729286  45.5854492   4.1183243  25.9261837  46.2260475
   2.6186311  14.2993736  14.2479811   2.9284148  13.8534193  15.0362644
   2.9554880  13.7698765  13.5252142   2.6875899  14.1953497  14.2549677
  51.9251671  49.4669342  59.9617043  51.2572021  49.2514305  59.3108521
  51.6904488  50.3441582  60.2643852  51.8289032  49.5375023  59.9245758
  68.3666534  28.9946766   5.7338533  68.9237137  28.3591042   6.1832533
  67.5275803  28.5460548   5.6293249  68.3365784  28.8790569   5.7706308
  40.5590019  34.9902725  46.0485458  41.1675911  35.5258484  45.5396118
  39.7976341  34.8852081  45.4780083  40.5427094  35.0361824  45.9334297
  38.9736443  28.8871593  42.4328194  38.7833405  27.9514465  42.3660240
  38.7241592  29.1190548  43.3273659  38.9267426  28.8121033  42.5210915
  27.1301651  29.0626488   5.2401485  26.2739639  28.7171345   5.4926791
  27.0919075  29.1233540   4.2856421  27.0347786  29.0322762   5.1652889
  26.3856487   3.5284486  12.4558296  25.9162750   2.6974854  12.5294437
  26.4609280   3.6783395  11.5134401  26.3436222   3.4558179  12.3631821
  29.3109703  57.9254608  66.4511795  29.2664547  57.5029373  67.3089218
  29.4537277  58.8513908  66.6474152  29.3214455  57.9791451  66.5635757
  15.5932617  60.8645210  43.4457130  14.9532156  60.5991173  44.1061172
  16.2978439  61.2755127  43.9465904  15.6001444  60.8800468  43.5695534
  64.9823074  28.6639919  50.4471207  64.6698761  29.5157242  50.7523651
  64.2180634  28.2627640  50.0333786  64.8674850  28.7120342  50.4355507
  64.4124451  65.6913986  66.7162399  64.4468613  64.7529755  66.5307465
  64.8397064  66.1001587  65.9635162  64.4616776  65.6349106  66.6161880
  58.4327126  22.8374805  37.8113899  59.0023880  22.0859165  37.6475220
  58.0458679  22.6622639  38.6692276  58.4522095  22.7386475  37.8853951
  28.9608040  38.3220673  65.3799057  28.7480259  39.0295448  65.9885406
  28.1406841  38.1490517  64.9176254  28.8506527  38.3790627  65.3955154
  16.5580730  64.0093460  70.8507614  16.8861275  64.8724747  71.1029816
  15.8147926  63.8557968  71.4340134  16.5137939  64.0850143  70.9398575
  20.1442719   1.5959153  71.2520676  20.9420948   1.6711690  70.7285690
  19.6380196   2.3775775  71.0308304  20.1753654   1.6872981  71.1726456
  60.3063622  45.3356857  61.8696480  60.3503685  44.4060326  62.0933456
  60.6362228  45.3819771  60.9722748  60.3462334  45.2414818  61.7978058
  65.5557251  60.0429916  61.5593300  65.1748199  60.5630112  60.8517113
  64.8256454  59.8799782  62.1565208  65.4372482  60.0810623  61.5475540
  35.7711525  42.6741714  13.3295259  35.4999275  43.1103592  14.1372442
  36.2966652  41.9302483  13.6238890  35.7982712  42.6413536  13.4470539
  70.9563828  52.5135498  10.2299652  71.2571335  51.6511917   9.9433994
  71.6133270  52.7972565  10.8657055  71.0585098  52.4518394  10.2672014
  20.2164459  38.0877495  15.7610836  19.7256184  38.6454239  16.3646736
  19.5440807  37.6028023  15.2825623  20.0924015  38.0955048  15.7744207
   1.6465518  31.3331089  19.6605816   2.3148296  31.1642113  18.9964199
   0.8555301  31.5314522  19.1594067   1.6334622  31.3362484  19.5363083
  53.8623276  59.0065804  28.8132858  54.0959930  58.4793625  29.5772724
  54.3815727  59.8053856  28.9056377  53.9426193  59.0355415  28.9046078
  23.0197201  17.2820358   8.8108444  23.0945721  18.1734467   9.1514530
  23.7109833  17.2186317   8.1517792  23.1014194  17.3703346   8.7768841
  12.0867500  41.1596565   9.8412647  11.7913761  41.8264809  10.4612122
  11.3016062  40.6471329   9.6486540  11.9715223  41.1761131   9.8868370
  33.8217583  44.9547997  41.3096886  33.7770615  45.7299652  41.8694687
  34.7335777  44.9204674  41.0204811  33.9142303  45.0338020  41.3385429
   6.3870220   0.0662200  33.2187881   7.2496986   0.2393926  32.8419189
   6.1275554   0.8978820  33.6153336   6.4513493   0.1733770  33.2208862
  53.9209824  39.7360573  29.0724030  52.9851875  39.8607635  28.9143829
  54.1043968  40.2611351  29.8514290  53.8407478  39.8053513  29.1386280
  32.0656357  54.2628403  51.5632248  32.4899788  53.9062958  50.7828102
  31.5182133  53.5471725  51.8862991  32.0525131  54.1484985  51.5144539
  71.2939911   4.7852049  33.0642090  71.4140396   4.5585527  33.9864044
  70.5019913   4.3152542  32.8032036  71.2223282   4.7109184  33.1347198
  23.0124340  29.8768559   6.9401579  23.4183655  30.7105370   7.1777043
  23.5240097  29.5655346   6.1934319  23.1102772  29.9325619   6.8858581
  42.8873711  24.8040771  34.8464241  43.3900032  24.7468548  35.6590233
  43.4786873  25.2343845  34.2288361  43.0040321  24.8438644  34.8672180
  64.3760376  63.1698380  65.4899826  65.1650925  63.0105438  64.9720612
  64.3588486  62.4549828  66.1263123  64.4583511  63.0766182  65.5026093
  26.7602577  18.5099354  14.1942310  27.6941586  18.3001671  14.1866837
  26.7146511  19.3860455  14.5770922  26.8549862  18.5809956  14.2342548
   0.5707202   5.8110685  26.1155968   0.4743492   5.9995728  27.0490894
   1.5130794   5.8646398  25.9564705   0.6609375   5.8368835  26.1981754
  45.2500458  58.7794685  67.9643250  44.5842896  58.2645798  67.5083771
  44.8095436  59.0958748  68.7530441  45.1320724  58.7583046  67.9998093
  19.9771137  45.0060501  11.1030016  20.1372395  44.1406364  10.7266350
  19.7949219  45.5655861  10.3480453  19.9747620  44.9734306  10.9823561
   5.1971459  41.1383934  55.5408211   4.5481205  41.7666473  55.2241287
   5.7839789  41.0045357  54.7965469   5.1905136  41.1911163  55.4276772
  17.5787373  60.4617462   1.8039913  18.2438869  61.0549469   1.4548213
  17.8790531  59.5890656   1.5500796  17.6816959  60.4319420   1.7396778
  64.5925598  26.0842972  58.1676750  64.9565964  26.0341454  57.2838211
  63.6786079  26.3366222  58.0363159  64.5339203  26.1058559  58.0594139
  50.6732750  61.2506256   1.4483541  50.9451294  61.9840965   2.0000296
  49.8352051  60.9714012   1.8170012  50.6128922  61.2990646   1.5464985
  26.3660774  11.2580013  43.9068947  25.9174919  12.0332851  43.5693512
  26.4398365  10.6757479  43.1507416  26.3261051  11.2785864  43.7902641
  56.7580566  50.0018120  20.5523186  57.6508255  50.1526604  20.8628674
  56.3636780  50.8735466  20.5244102  56.8112068  50.1108627  20.5824604
   1.3282224  51.0861015  46.4524384   0.9315955  51.7840462  45.9311066
   0.7608717  51.0081100  47.2194214   1.2254225  51.1522141  46.4786339
   6.1937518  28.6670341   7.6584048   6.9861684  28.4659634   7.1605315
   5.8960857  29.5058880   7.3063374   6.2465129  28.7350483   7.5677657
  70.5468597  67.7274017  69.3543167  71.1484909  67.8952713  70.0796432
  69.7632828  68.2325287  69.5712891  70.5274582  67.7991714  69.4548035
  70.6079025  14.8785791  40.5248489  69.7023087  15.1426964  40.3624229
  71.1316681  15.4829655  39.9989014  70.5671844  14.9711981  40.4514389
  25.8421745  19.3247318  47.5399246  26.6033039  19.8870354  47.6838951
  26.2088757  18.4462128  47.4400902  25.9624481  19.2910099  47.5446320
  27.0095062  15.3645992  49.9310799  27.6853828  15.7064838  49.3458099
  26.5260811  14.7346659  49.3965530  27.0300293  15.3338814  49.8116608
   1.6956016  11.9157124  65.2808685   1.9146701  11.9721880  64.3507919
   2.4355240  11.4524899  65.6735229   1.7978697  11.8723364  65.2235565
  26.6880226  16.3537979  15.6234884  26.7118778  17.2281075  15.2345867
  26.5961151  15.7619610  14.8768196  26.6807652  16.3839207  15.5023890
  64.3002090  51.3029099  36.2403870  64.3602295  52.2057800  36.5525551
  63.4794655  50.9761276  36.6089325  64.2190857  51.3643456  36.3129768
  39.1342430  36.5497055  21.0267658  39.7063065  37.2125549  21.4135532
  39.7294312  35.8560219  20.7425346  39.2587204  36.5464172  21.0377026
  69.3067169   9.5073252  42.4910202  69.9417877   9.7830811  43.1519890
  69.8379745   9.2852516  41.7263756  69.4310989   9.5130501  42.4799652
  34.5749779  30.8721790  30.8066578  34.3972816  31.7453747  31.1562061
  33.7762527  30.3757114  30.9849434  34.4708519  30.9123535  30.8629475
  69.8481827   1.7741153  33.7886658  69.0292282   1.3163636  33.9784241
  70.0489426   1.5401318  32.8824768  69.7822571   1.7003477  33.7122650
  35.1406555  64.1267166  11.4370508  34.3090782  64.3448334  11.8579330
  35.5011520  64.9712906  11.1669159  35.0904160  64.2400436  11.4531269
  27.4461689  22.4653072  20.5286274  26.7549095  22.9895821  20.9330120
  28.1141033  22.3836136  21.2093792  27.4436817  22.5125046  20.6443481
  39.6227875   6.6463032  65.1273041  40.4746666   6.4507451  65.5175476
  39.7480125   6.4947443  64.1905136  39.7269859   6.6092863  65.0690231
   4.9109907  26.4702988  49.4715843   5.4028301  26.6799488  50.2655449
   5.2144589  25.5964432  49.2255859   4.9958034  26.3994656  49.5300179
  51.4660645  34.0170517  65.9504547  52.3568344  34.1732254  65.6368179
  51.5672989  33.8554306  66.8884659  51.5718536  34.0164680  66.0170364
   1.9653487  21.3049068  62.1113663   2.0840280  21.3253822  61.1617737
   1.3995216  22.0540066  62.2982330   1.9176643  21.3869743  62.0300293
  15.7502661  30.1897678  55.3509903  15.3173075  30.2056026  54.4974518
  16.2548866  29.3763905  55.3485298  15.7579079  30.1047173  55.2597046
  71.5317688  19.7500553   6.3869910  71.0873795  18.9023304   6.3974190
  71.9940567  19.7884598   7.2242794  71.5336761  19.6637478   6.4773927
  11.9847412  22.6493759  13.2262192  12.3271675  22.0002365  12.6117315
  12.4281931  22.4548721  14.0519009  12.0685482  22.5594101  13.2487411
  37.8610992   0.8569339   1.5579675  37.2184105   1.2283763   0.9536363
  38.6887894   1.2691078   1.3104416  37.8808250   0.9404998   1.4671243
  20.1070004  22.9092369  65.0053177  19.7559471  23.0311413  64.1231995
  20.9025021  22.3925171  64.8772278  20.1543961  22.8671341  64.8975906
  56.6996040  59.6104736  56.2574730  57.6551704  59.5618210  56.2298889
  56.4294357  58.7865372  56.6628990  56.7726974  59.5174179  56.2977638
  65.7250214  19.2317219  50.3411484  65.8531418  18.3310356  50.0435181
  65.4702988  19.7106380  49.5524864  65.7115250  19.1867447  50.2253036
  60.7279968  22.2845860  23.9066658  60.9105797  21.5618896  23.3061619
  61.2894592  22.1150856  24.6631470  60.8073425  22.1894417  23.9232998
  43.2804413  27.9814014  43.7889214  43.3596191  27.8815899  44.7376060
  43.0609016  27.1047878  43.4733543  43.2654724  27.8772736  43.8564377
   1.1050102  16.5458736   2.8823934   0.5225236  15.8702965   3.2295761
   0.5257714  17.1383762   2.4031680   0.9811221  16.5370159   2.8683121
  62.9809799  35.0518341  57.8497314  63.8617783  34.7368736  57.6466789
  62.4334679  34.2672157  57.8208580  63.0165215  34.9345741  57.8249969
  24.5663700  59.4175949  65.1537857  25.0628223  60.1911316  64.8865509
  25.2278271  58.8127785  65.4897919  24.6898518  59.4355888  65.1611176
  19.3786602  17.8225994  27.8844376  19.0430260  16.9327106  27.9924965
  18.6198215  18.3318672  27.5997581  19.2619438  17.7820091  27.8656025
  46.6605911  15.1713009  19.8140335  46.0038528  15.4598513  20.4478035
  46.3406296  14.3230381  19.5069408  46.5564346  15.1116123  19.8488712
  47.3028831  12.7058411   4.1106248  47.1090622  12.9763985   5.0081010
  47.0810471  11.7749796   4.0878878  47.2585564  12.6354256   4.2039080
  60.0968971  42.4472427  39.5192833  59.8469658  41.5288544  39.6209221
  60.7218857  42.6050987  40.2268906  60.1368942  42.3661385  39.6055832
   5.7627563  39.0585938  60.2186546   6.1206412  39.1655273  59.3373413
   4.8622971  39.3762741  60.1516762   5.7048955  39.1038780  60.1175270
   3.0685325  38.4127655  64.4779282   2.2718532  38.9057465  64.2817001
   3.7328653  38.7923813  63.9027863   3.0544188  38.5058212  64.3956680
  42.3994064  20.8020668  58.1247902  43.0619545  20.3404560  57.6108093
  41.9288635  21.3360367  57.4847183  42.4198837  20.8097820  58.0017204
  22.8102245  61.2350960  35.3910828  23.6637383  61.4789658  35.7492332
  22.9919281  60.9924889  34.4831390  22.9206219  61.2352295  35.3324509
  41.0817108  44.9166145  28.1522465  40.4250031  44.2206497  28.1277294
  40.5998306  45.6904449  28.4441471  40.9602890  44.9249153  28.1807594
  36.2877197  27.6661663  28.4823284  35.9982376  26.9013100  28.9797459
  36.3963356  28.3527584  29.1403770  36.2684326  27.6578197  28.6055489
  58.7243347  42.7970047  44.3671112  58.9045219  42.7497368  45.3060074
  59.3072929  43.4848099  44.0456772  58.8057175  42.8653145  44.4329567
  53.2502136  41.6278801   0.8299775  54.1157990  41.2195740   0.8466713
  53.2440910  42.2075310   1.5916857  53.3418655  41.6461525   0.9129873
  55.9488564  69.5169754  53.4278564  56.0413246  69.1510391  52.5482140
  55.0064964  69.5031204  53.5951881  55.8582230  69.4764709  53.3518944
  46.1679420  49.2326241  32.1652832  45.7898445  49.8708344  31.5603371
  46.8054695  49.7334518  32.6741638  46.1956100  49.3540916  32.1550369
   6.7617216  66.7649841  62.3127937   7.5917177  66.5074310  61.9115410
   6.4189982  65.9566498  62.6940727   6.8136849  66.6513138  62.3106651
  25.2956333  62.4056168  35.8681488  26.0795307  61.8919792  36.0628624
  25.5506783  62.9623032  35.1324272  25.4064274  62.4102097  35.8104553
  55.6579018  66.0104294  37.4340477  56.1893654  66.1474762  38.2182655
  55.9900131  66.6506805  36.8047485  55.7499962  66.0933228  37.4505692
  61.9731789  34.0164337  12.8367701  61.7599030  33.1310806  13.1315422
  62.8129234  34.2115707  13.2526855  62.0399895  33.9428291  12.9125586
  70.8238220  60.5617523  21.8992405  71.4876175  59.9338570  21.6140022
  71.3215714  61.3418045  22.1441879  70.9476929  60.5779800  21.8949432
  28.7923050  31.7337036  45.9521637  29.3104362  30.9572792  45.7401810
  29.4359818  32.3782272  46.2462769  28.9162025  31.7196388  45.9609222
  66.5097427   7.8093934   9.1560307  67.0564194   8.5088224   9.5140486
  65.7541351   7.7720222   9.7424536  66.4874649   7.8799963   9.2567472
  26.5194588  58.1029053  43.3937225  25.5700531  58.2134819  43.4450226
  26.7787571  57.8454590  44.2784348  26.4458656  58.0872421  43.4935379
   2.6397557  56.0960236  35.4208450   3.5252955  55.8407516  35.1622200
   2.1224530  55.2963257  35.3253784   2.6790252  55.9835205  35.3830833
  10.0338717  10.5243254  32.8776894  10.9390831  10.2154961  32.9157333
  10.1080942  11.4631081  32.7061958  10.1383200  10.5915051  32.8634605
  14.0748549  55.6289902  18.5833035  14.7768421  56.2409554  18.8045292
  14.2986002  54.8269997  19.0555134  14.1735764  55.6087265  18.6572533
  28.6320782   4.1380868  13.7086105  27.8591785   3.8428164  13.2272863
  28.3218975   4.8799396  14.2279119  28.5165787   4.1857109  13.7126608
  27.6081085  48.1457672  40.9152641  28.1980705  47.3935089  40.9630928
  27.8755474  48.6098366  40.1219521  27.6995430  48.1150322  40.8357658
  14.1493416  48.2555199  39.3694038  13.5488615  47.7026329  39.8693771
  14.8637180  47.6691055  39.1203690  14.1614876  48.1340218  39.3961639
  35.8287544  26.0904922  13.2957983  36.6951294  25.9350910  13.6719370
  35.2243271  25.6606922  13.9009171  35.8566895  26.0280857  13.4004402
  27.2922955  21.8382454  47.5409698  28.0166187  22.4475193  47.6837006
  26.5856361  22.3831806  47.1946869  27.2941780  21.9613323  47.5192642
  13.2910376  59.6879807  26.3890419  13.1880198  58.8089752  26.7536926
  12.8911018  60.2654266  27.0393028  13.2374020  59.6558228  26.4972725
   5.8329425  68.9178085  68.5149155   5.0439706  68.7442474  69.0283661
   6.0004220  68.0986710  68.0488739   5.7666655  68.8119431  68.5199738
  37.0928154  37.8151855   3.6901977  37.6049652  38.6204681   3.7640607
  37.5907249  37.1680069   4.1896720  37.2005310  37.8320465   3.7513392
   9.3329487  51.0897713  59.4877167   9.8155613  51.0664139  60.3140182
   9.9750309  50.8279839  58.8278465   9.4528875  51.0593605  59.5054665
  32.8659592   2.7906086  49.3898582  31.9351864   2.6243207  49.2407188
  33.2071800   3.0317476  48.5286636  32.8030891   2.7985909  49.2821121
  42.6029892  44.6428680  62.1761665  42.0720863  45.0480614  62.8618698
  43.0857544  43.9491501  62.6255302  42.5978584  44.6120987  62.2972107
  10.7602692  40.7053528  17.0688934  11.4516344  41.1384659  17.5695534
  10.1786022  40.3362808  17.7334862  10.7719679  40.7121811  17.1931572
  44.5459290  59.7578354  64.8174820  45.4438515  59.6421280  65.1282501
  44.4430695  59.0983276  64.1314011  44.6307144  59.6751671  64.7774582
   9.2208328  44.3672180  68.1542664   8.9513721  43.7268181  67.4958496
   8.9338436  43.9906578  68.9861755   9.1614923  44.2587700  68.1727676
   2.6443732   4.6971936   9.0173025   1.7617029   4.7454138   8.6501513
   3.1928592   5.1600056   8.3838997   2.6087353   4.7516909   8.9106016
  17.2325306  49.7150955   4.8956995  17.3606262  49.9311981   5.8193460
  17.9042130  49.0595551   4.7077088  17.3178196  49.6682320   4.9741507
   1.6216222  44.3091888  16.1582470   0.9701973  43.9569283  16.7647038
   1.1074704  44.7727776  15.4972143   1.4973235  44.3210602  16.1524258
   8.3082151  51.2536163  50.3312836   7.6723633  50.6016350  50.0365906
   8.2604399  51.2200012  51.2866974   8.2353125  51.1805038  50.4017448
  10.1542149  39.1412010  31.3223743  10.8120489  39.8070488  31.5226994
  10.0546131  38.6499519  32.1378403  10.2137451  39.1598206  31.4307003
   8.9664288  38.0998077  53.9771194   9.0892849  39.0365868  54.1306915
   9.8501472  37.7636375  53.8279076   9.0737715  38.1638565  53.9775848
   7.7697387  16.5990982  21.9757118   6.8228426  16.4608955  21.9985218
   7.8736119  17.4920082  21.6468449   7.6798377  16.6795826  21.9430733
  31.2848701  28.7539158  42.1167221  30.7811203  29.4187698  41.6472130
  32.1202202  29.1790695  42.3107948  31.3202324  28.8701553  42.0873489
  44.7584190  28.1710720  64.7779083  45.4097672  28.7450733  65.1810303
  45.2609062  27.6279278  64.1706772  44.8814659  28.1743641  64.7561417
  35.9954224  39.0404587  71.2862015  35.8393898  39.3526649  70.3948975
  35.8320847  39.8042336  71.8395538  35.9613647  39.1552048  71.2501602
   4.9983182  29.8130245  62.1670380   4.6587172  30.6807804  62.3859100
   5.9480739  29.9282074  62.1365509   5.0633860  29.9178467  62.1871262
  52.3589363  39.0692787   0.2754166  51.5988770  39.0995140  -0.3056428
  52.4996185  39.9802742   0.5333518  52.2928848  39.1696548   0.2409581
  59.7322502  13.4117317  35.7355690  59.7677345  14.2091618  35.2072906
  59.5447540  12.7155066  35.1060066  59.7160378  13.4225245  35.6120949
  29.8130341  25.6212616  37.7823448  29.0908375  25.0185242  37.6052284
  29.4295273  26.4919777  37.6774292  29.6951199  25.6498394  37.7522697
  67.0518951  64.9536285  13.9231634  66.4351425  64.7031555  13.2353325
  66.5424576  65.5129013  14.5096092  66.9317932  64.9865570  13.9123516
  24.8627071  66.6372299  33.0406837  24.7339725  67.1541443  33.8359566
  24.0680180  66.7847137  32.5279007  24.7642326  66.7080841  33.0708084
  28.7057095   3.4889429  38.3370094  27.8974113   3.8963439  38.6483154
  28.9986401   2.9473717  39.0698967  28.6507492   3.4746346  38.4483643
  28.0719814  67.2100067  19.8371773  28.2241039  67.4002151  18.9114838
  28.0109024  68.0706558  20.2516479  28.0816898  67.3220749  19.7826595
  56.1345139  34.1720467   7.5869112  55.2309914  34.3753014   7.8289227
  56.1168633  34.1021233   6.6324315  56.0362778  34.1862640   7.5109324
  31.6476021  54.1853905  36.6478271  31.2730141  53.7465477  37.4115944
  32.5513382  54.3750458  36.8998642  31.7040310  54.1588173  36.7561531
  57.7408257  13.6360617  28.2916374  57.3740921  14.4092302  27.8627453
  58.4674950  13.9744263  28.8147964  57.7792091  13.7545967  28.3016911
  56.6729088   6.4158902  45.8990898  57.2409706   5.7774830  46.3303375
  57.2669868   7.1087937  45.6106682  56.7968407   6.4217014  45.9143219
  28.7856731  42.3203125  63.1494713  29.5032768  42.9358711  63.2990303
  28.3252144  42.6700096  62.3866310  28.8130951  42.4232483  63.0840683
  63.5993156  31.9640999   9.5722809  63.6300545  32.6406059   8.8957996
  64.0271606  31.2065887   9.1730862  63.6482201  31.9554615   9.4575691
  46.5502052  57.1852608  54.2131729  46.9818687  57.0502281  55.0567741
  45.6947365  57.5512924  54.4377327  46.5050125  57.2098961  54.3270836
  69.2132111  44.2706184  51.5305214  69.3901520  43.9661598  50.6404495
  68.2984085  44.5515900  51.5101318  69.1345291  44.2681160  51.4334297
  10.3729181  52.3115921  23.6299191  10.1173010  52.5479088  24.5215721
  10.9547234  53.0190849  23.3520851  10.4077034  52.4122429  23.6953773
  29.7174740   2.7848372  18.0643463  28.9869595   3.3583183  17.8326168
  29.7813148   2.1708000  17.3328323  29.6463795   2.7805123  17.9616241
  38.8356705  50.8213539  37.1606407  39.3941231  50.0448761  37.1226158
  39.4373360  51.5397758  37.3558350  38.9593887  50.8151627  37.1773987
  58.6694107   8.5186529  16.1098919  57.9744225   7.9834247  15.7268105
  59.1256409   8.8937216  15.3566246  58.6439514   8.5015736  15.9887094
  15.9785576  45.3458061   6.3036680  15.5597982  46.1881447   6.4806890
  15.2635794  44.7104492   6.3405108  15.8576546  45.3678780   6.3264747
  40.3740463  60.2327194  34.7915993  39.4264870  60.3508034  34.7251511
  40.6963120  61.0679092  35.1304703  40.3073654  60.3343773  34.8206520
  17.4911499   6.2210407  42.3030243  17.0050240   6.3955803  41.4971428
  18.3978329   6.1107235  42.0166855  17.5359993   6.2278895  42.1865501
  54.7390747  51.5048065   9.6905870  55.0718651  50.9098930  10.3625717
  53.8344803  51.6783295   9.9510231  54.6780968  51.4598694   9.7900219
  27.5573654  67.8008423  24.0811539  26.9237118  67.1800308  24.4407558
  28.2368202  67.2507782  23.6912746  27.5622501  67.6759796  24.0779247
  57.4464149   4.7589264  56.8685341  57.0961075   5.0660553  56.0323563
  58.2254753   4.2558064  56.6315346  57.4921379   4.7380257  56.7540894
  70.5893860  44.3822975  35.6408653  70.4494476  45.0273933  34.9476852
  69.7777786  43.8753357  35.6636543  70.4879150  44.3970261  35.5693741
  24.6003590  34.3379288   5.8143835  24.4703712  35.1131287   6.3606434
  24.8925667  33.6610184   6.4248281  24.6176586  34.3484116   5.9377360
   5.7876711  26.8183746  58.0139809   5.9149618  27.4119205  58.7540741
   5.3357601  27.3480549  57.3571358   5.7530532  26.9381580  58.0228615
  29.4987011   1.7263148  15.3245478  29.3948669   2.4644969  14.7241001
  28.6092510   1.3983109  15.4569311  29.3927746   1.7700567  15.2746325
  49.8776627  28.6288166  60.3920059  49.6002541  28.6228237  61.3081093
  50.7695580  28.2817707  60.4095573  49.9431915  28.5911694  60.4915733
  21.5662975  11.5248308  70.5289307  21.2059994  10.6591139  70.7211685
  20.8983250  12.1364431  70.8387299  21.4566402  11.4977322  70.5824738
  34.1860466   9.2516203  42.8203354  33.9504585   8.9498901  43.6976547
  34.0717392   8.4815168  42.2634659  34.1487350   9.1373186  42.8545074
  12.7802000  42.8648987  24.5079041  13.4044724  42.1471100  24.4016113
  13.1127710  43.3629684  25.2545986  12.8822393  42.8414650  24.5761967
  39.7915001   3.1243808  63.7797241  39.6978340   3.9292450  63.2701645
  40.6367645   3.2162645  64.2194061  39.8716507   3.2200112  63.7722740
  41.2625771  36.9988060  25.8224468  41.4998703  37.6805763  25.1938648
  41.9708786  37.0095444  26.4662056  41.3634148  37.0726585  25.8240662
  68.3208694  28.6561832  67.1052170  68.2520905  29.4289474  66.5445633
  68.6293488  28.9963112  67.9450912  68.3464355  28.7748642  67.1349945
   9.2129698  36.3420067  45.9811935   9.0019913  35.8398247  46.7682991
   9.0064259  35.7507477  45.2573280   9.1684446  36.2254028  45.9879379
  42.7441864  29.1484146  59.8557549  42.1772461  29.6475983  60.4436569
  43.4731712  28.8663731  60.4082603  42.7614670  29.1715717  59.9773674
  13.2523279  18.7875175   8.8778896  13.6629171  18.9345913   8.0258236
  12.3218040  18.6812859   8.6802225  13.1968813  18.7918739   8.7659445
   7.3887620  13.2291107  25.2545948   6.6491895  12.6293058  25.3520546
   7.5585885  13.5460758  26.1416817   7.3280034  13.1989489  25.3595886
  38.1020660  63.3537369  61.3778496  38.8744736  63.0937653  61.8798790
  38.3209343  63.1361542  60.4717674  38.2077789  63.3028069  61.3347626
  21.5492115  36.0683975  22.3110981  21.7339859  36.7980385  21.7197304
  20.6387959  36.1994781  22.5760403  21.4718285  36.1601868  22.2762871
  53.1696548   1.9989640  63.1279182  53.3686066   2.8610973  63.4931259
  53.9883003   1.7169969  62.7198181  53.2781715   2.0608337  63.1233444
  65.1036606  47.1192932  58.4117203  65.1010437  47.9664307  57.9660950
  65.3338394  47.3258858  59.3175735  65.1279297  47.2316628  58.4608002
  41.3869553  41.8170052  18.1546307  41.3485527  41.7966881  17.1984177
  41.4759064  42.7451553  18.3710976  41.3923454  41.9138184  18.0757446
  29.8850250  66.1588898  22.3995171  29.8100166  65.2047653  22.4154282
  29.5016422  66.4153214  21.5607738  29.8361416  66.0844879  22.3117695
  42.4612732  47.1443787  64.3146286  41.5436172  47.3979607  64.4137802
  42.8578911  47.8662453  63.8269463  42.4057083  47.2484016  64.2731934
  21.3641491  60.8265762  13.7415524  21.9259129  61.0122795  14.4939938
  20.9896355  59.9658356  13.9289036  21.3841190  60.7545891  13.8417730
  12.2696266  27.4964485  55.3099899  12.7751646  26.6854687  55.3645401
  12.0745077  27.7187500  56.2203407  12.3027306  27.4336720  55.4128876
  46.9444618  42.6376724  27.7466164  46.1315384  43.1397095  27.8044777
  46.7400398  41.8017044  28.1656628  46.8359718  42.6020622  27.7974739
   8.4984379  26.6310577  66.9240036   8.5163860  26.7621918  67.8720093
   7.6843290  27.0467987  66.6400757   8.4135342  26.6893768  66.9948273
  47.8239517  60.5443573   5.4341764  48.6962395  60.7652435   5.7606096
  47.4180717  61.3901520   5.2441187  47.8736916  60.6581078   5.4487195
  35.1313591  45.4846916  51.9835510  34.7714424  45.2868576  51.1189384
  34.7858353  46.3521805  52.1940498  35.0561295  45.5561028  51.9137955
  69.1298370  33.9688568  46.3108025  69.0343857  34.8396149  46.6966743
  68.2745895  33.5571022  46.4342690  69.0284576  34.0178032  46.3651199
   2.0353553  34.9359665  32.0257111   2.5998118  34.3015900  31.5839100
   2.5618966  35.7340202  32.0714417   2.1517010  34.9534187  31.9834728
  49.9221992  50.8822594  20.8768787  49.2267380  50.7985039  21.5292206
  50.7002716  51.1127548  21.3845291  49.9310074  50.8979073  21.0005817
  34.4566536  39.5046577  36.8196335  35.3662682  39.2642555  36.9958229
  34.0474472  39.5435448  37.6840782  34.5100174  39.4831696  36.9306068
  38.6955452  55.7385635  53.6430473  38.9306679  56.6133766  53.9523315
  38.2994690  55.3139229  54.4039917  38.6783829  55.7865715  53.7571793
   9.9057465   9.7027559  64.2396698   9.7665644   9.7494555  63.2937965
  10.5513172  10.3858881  64.4207840   9.9597483   9.7805862  64.1581192
  40.6279907  61.3378983  12.6882534  40.5510941  61.2803307  13.6406212
  41.4680481  60.9239388  12.4903326  40.7093773  61.2876129  12.7687092
  70.6030579  27.6658535  44.9975204  70.7129288  28.5741348  44.7161217
  70.6525497  27.1567879  44.1884232  70.6200485  27.7084255  44.8812294
   1.2587969  11.0802965  15.1639166   1.7965837  11.2897549  15.9275551
   1.6411630  10.2750053  14.8153000   1.3569233  11.0167561  15.2081747
   1.6686755   4.8727927  42.9525833   1.8433501   4.6538982  42.0372658
   2.4342554   4.5483165  43.4267502   1.7689456   4.8148470  42.9055367
  12.4046440  52.1626701   8.3608847  13.2390785  51.9959145   7.9225426
  12.6176062  52.7921219   9.0498457  12.5163393  52.2120132   8.3876104
  51.6468506  38.9356575   3.4214232  52.2809601  38.2374916   3.5848343
  51.2967224  38.7424774   2.5517550  51.6771355  38.8406029   3.3461070
   2.4874904  13.8502617  24.0390415   2.9223957  13.3340778  23.3603344
   2.6147714  13.3454781  24.8423004   2.5474427  13.7413845  24.0523243
  33.2140846  55.3386688  59.9865341  33.1715355  55.3669548  60.9423676
  32.3425179  55.0494308  59.7164421  33.1166000  55.3108406  60.0596619
  35.9129219  68.5568542  57.7368088  36.1927414  69.4542313  57.5560989
  35.5161552  68.6002960  58.6068192  35.9004517  68.6571884  57.8103180
   1.5021704  45.7202110  44.8206329   0.5719110  45.9356270  44.7539520
   1.5172727  44.7872849  45.0342903   1.4045769  45.6436958  44.8363075
  51.9945374  34.6840134   0.0399511  52.4885979  35.3297615  -0.4651687
  51.5663605  35.1942825   0.7273526  52.0015640  34.8072929   0.0593898
  68.9778595  64.1206818  47.6245155  68.4658508  63.6959190  48.3127441
  69.8888855  63.9532623  47.8658257  69.0204086  64.0575256  47.7236404
  70.5254898  21.7832108  26.4997749  70.7371445  22.6596661  26.8211174
  69.7052917  21.5586033  26.9391594  70.4605942  21.8527241  26.5809002
  43.6974297  25.3110962  61.3385315  44.2437897  24.8838062  60.6788788
  43.7422104  24.7312260  62.0987816  43.7604713  25.2036915  61.3492584
  22.3875408   7.1841760  40.1473808  22.5449467   6.2521791  40.2985001
  22.6170807   7.3198705  39.2280731  22.4288044   7.0992575  40.0654602
  54.0921326  15.1236506  20.7966576  53.1369247  15.0770149  20.8370819
  54.2746277  15.9933395  20.4408913  54.0097275  15.2114220  20.7630291
  66.4159317  16.5862713  50.0491447  66.5086441  15.7085342  49.6787224
  66.0212784  16.4427719  50.9093132  66.3837280  16.4773655  50.1013718
  64.9148560  27.1750755  28.4434452  65.7444763  27.1110134  27.9703140
  64.2654495  26.8179932  27.8376408  64.9340744  27.1301651  28.3283844
  16.1725578   4.6349225  67.5931778  15.2659588   4.4960747  67.3192673
  16.6727619   4.6300020  66.7770920  16.1292191   4.6195908  67.4769440
  10.3307085  55.0153313  28.7848682   9.7877674  55.1826096  28.0145016
   9.8204727  54.3969116  29.3077888  10.2183962  54.9672241  28.7584801
  66.8594513   7.7325568   1.8566840  66.9280243   6.7983346   1.6598110
  67.3949203   8.1583481   1.1871973  66.9238663   7.6783366   1.7642943
   2.9396632  46.7614784  55.7523041   3.5806470  47.1724892  55.1722679
   2.6182659  47.4777489  56.2999306   2.9737442  46.8816948  55.7488480
  62.4779892   5.4776182  28.1407890  62.0978241   4.7270827  27.6842766
  62.6344185   5.1624002  29.0309582  62.4541283   5.3639646  28.1870346
  41.5276184  56.8382759   0.9123151  40.7736664  57.3518829   0.6224982
  41.4637337  56.0201073   0.4196172  41.4404030  56.8057976   0.8288666
   9.1125126  19.9279613  60.0012131   9.1638527  20.6318302  60.6478691
   9.9581804  19.4838181  60.0629807   9.2081709  19.9556580  60.0767593
  10.8851461  41.2632713  62.9668732  10.2403994  41.9645996  63.0599976
  10.4143496  40.4697380  63.2216034  10.7661839  41.2534409  63.0039673
  56.7465324  13.9244413  68.3821030  56.2441521  13.1228781  68.5281906
  57.6535759  13.6739264  68.5574646  56.7896881  13.8122463  68.4163818
  28.0616493   3.5356586  34.9487228  28.0166225   2.8576658  35.6229134
  27.5198269   4.2477856  35.2886314  27.9990673   3.5392988  35.0568695
  63.0842857  67.3589478  71.3955841  63.7645302  67.2676468  70.7283783
  63.5655785  67.5068665  72.2096481  63.2081528  67.3649826  71.4112396
  51.0374985  40.8573799  66.0652161  50.3441582  41.0305481  66.7020264
  50.6521301  41.0934601  65.2214279  50.9224663  40.9010201  66.0431442
  70.4026794  51.4555016  61.7791519  70.1087875  50.8083954  62.4203339
  70.6406479  50.9388847  61.0092773  70.3967133  51.3314018  61.7654266
  63.9264870  45.4973106  71.0244293  63.5482178  46.2447510  71.4875488
  64.6399078  45.8718071  70.5076904  63.9622269  45.6169548  71.0187149
  15.9529924  16.0628529  20.8122425  16.2542858  16.3922405  21.6589756
  16.6486778  16.3033981  20.2003651  16.0593109  16.1236324  20.8372879
  52.8913803  37.8883057  11.2012529  53.3958549  37.7220802  11.9975605
  52.0110168  38.0959473  11.5144196  52.8512955  37.8927231  11.3195696
  14.5535240  38.4090385  37.3252144  14.2971363  37.8902435  38.0876770
  14.0823288  39.2357864  37.4286232  14.4759331  38.4418793  37.4175529
  52.2781219  12.1949377  33.3083115  51.4612541  12.2857981  33.7989273
  52.2160721  12.8528833  32.6158600  52.1843910  12.2747917  33.2867889
  12.2273855  18.7301731  32.1363144  12.7768345  17.9500694  32.0603294
  12.4881783  19.2797279  31.3972569  12.3137913  18.7055874  32.0494003
  28.1718235  10.4848919  58.9141197  27.8239059  10.2391987  59.7713356
  29.0873928  10.7078657  59.0821800  28.2323589  10.4824686  59.0234566
  17.6212406  23.4086876  49.9116554  17.3037319  23.4965534  49.0129356
  17.5574856  24.2916965  50.2756081  17.5805817  23.5122223  49.8546295
  52.9991264  56.4469452  50.7882576  53.3034744  55.8790512  51.4961433
  52.0501289  56.4888802  50.9060478  52.9303818  56.3908539  50.8763084
  33.1926079  21.7810326  43.3894882  32.5097427  22.2237206  42.8855438
  32.7824669  21.5909767  44.2332268  33.0760460  21.8079739  43.4257240
  45.6454849  16.7587929  26.4959469  45.2518082  16.4985771  27.3287354
  44.9868507  16.5335255  25.8389168  45.5332642  16.7070198  26.5146904
  59.0076714  14.2796831  59.7991753  58.9285240  15.1884537  59.5091705
  59.0632210  14.3366489  60.7530632  59.0051537  14.3826704  59.8699722
  13.2721586  10.5988846   8.8438692  12.9175491  11.4769325   8.7041674
  13.7983885  10.4260960   8.0631914  13.2904606  10.6740942   8.7457190
  61.6776276   6.0970197  40.6066360  61.0060501   6.7675438  40.4816666
  62.3773308   6.3431430  40.0016022  61.6806259   6.1947722  40.5287895
  70.2922363   5.7983603  11.9298019  70.1539459   6.7159452  12.1646318
  70.9878006   5.5029817  12.5173140  70.3516617   5.8647132  12.0174980
  16.0787430  45.6559868  28.0946827  15.6395578  45.6121101  28.9440498
  16.6391277  46.4296951  28.1544933  16.0916672  45.7338181  28.1916389
   6.0013695  21.8105354  57.3242493   6.2229900  22.5063095  57.9431305
   6.8107171  21.3085499  57.2283363   6.1113133  21.8312016  57.3800201
  69.9585266  37.6234932  65.3471909  70.8607941  37.4180717  65.5920334
  69.4652252  36.8327026  65.5652237  70.0021439  37.5172539  65.3965530
  26.6918373  32.8820000  29.9960270  26.3863869  31.9801102  29.8984241
  27.5911713  32.7973480  30.3126717  26.7551689  32.7767944  30.0193844
  20.9576817  17.5127335  51.9204750  20.7517548  17.0279789  51.1212006
  20.4766388  17.0541801  52.6093597  20.8844223  17.4121380  51.9087029
  48.3565292  59.7175484  54.0401154  47.5502243  59.9043159  53.5592575
  48.5399857  58.7971649  53.8517914  48.2901077  59.6393166  53.9687538
  22.9206333  53.3960304  57.1037369  23.8297195  53.5013046  56.8231773
  22.9801064  53.1920090  58.0370483  23.0239220  53.3854980  57.1733475
  16.2277336   0.1718365  61.8554382  16.8387260  -0.0181405  61.1435204
  15.9748240   1.0845594  61.7168541  16.2659187   0.2489111  61.7647400
  26.1374073  43.4612770  31.9485321  26.0969143  44.2784653  31.4517536
  26.8873253  43.5730629  32.5327911  26.2130604  43.5603447  31.9578609
  29.8689499  17.0394859  66.0494385  29.4860611  17.6444931  66.6847229
  29.7053738  17.4490795  65.1999054  29.8106747  17.1476841  66.0265884
  35.1755829  59.5946655  53.6453667  35.3388062  59.3071823  52.7470665
  35.9577065  60.0925331  53.8833618  35.2763977  59.6170998  53.5749512
  45.0156784  18.2988663  10.8548050  45.9425163  18.0611134  10.8808842
  44.7153015  17.9981079   9.9971638  45.0824852  18.2414398  10.7661266
  59.8092537  64.8593369  71.8944092  59.7499390  63.9240913  71.6993942
  58.9011230  65.1618729  71.8953476  59.7060852  64.7918625  71.8737106
   5.4992766  49.0901222  69.1197510   4.9425359  48.7066154  68.4421158
   5.2628818  50.0176430  69.1273651   5.4146953  49.1481361  69.0482941
  31.4826717  33.9409256  44.5590248  31.5096664  33.7254601  45.4912682
  30.9143257  34.7093811  44.5071678  31.4249420  33.9998970  44.6529083
   5.7441921  21.6900158  45.5926819   5.4682155  22.5492134  45.2735443
   6.3776069  21.3853016  44.9429359   5.7823100  21.7491474  45.4893570
  41.1510315  20.5572739   3.5517240  40.4951820  19.8914089   3.3450360
  41.4477043  20.3354034   4.4343281  41.1127281  20.4626045   3.6238046
  30.7125263   5.4870510  49.3015671  30.6767464   4.8935819  48.5514030
  31.2591877   6.2148223  49.0053558  30.7670059   5.5013733  49.1899796
  27.0360565  36.7226715  15.9005213  27.2995720  37.2661896  15.1579704
  26.6756325  37.3422737  16.5348854  27.0257225  36.8467064  15.8889847
   6.7422180  32.3139191  47.1043701   7.4363589  31.8445072  46.6417122
   6.3863630  31.6712627  47.7180405   6.7782931  32.1953278  47.1204720
  53.4680405  46.6973457   4.8412395  53.7533569  47.2842560   5.5414977
  52.5121231  46.7384453   4.8688784  53.3965263  46.7643166   4.9188633
  53.0484200  33.7799225  42.2717705  52.2600365  34.3037910  42.4140663
  52.9251595  33.0070877  42.8229179  52.9512024  33.7533722  42.3457184
   8.1393471   1.9735414  42.9292145   7.8486185   2.8718588  42.7719421
   7.5449772   1.6439786  43.6032639   8.0449591   2.0341942  42.9843254
  52.9419479  18.3229027  21.5582523  53.4285393  18.8817596  22.1641712
  52.1546288  18.8253574  21.3487206  52.9098778  18.4360809  21.6005230
  62.4952049  16.2607670  44.3650475  61.8010521  16.1282673  43.7194214
  62.3840866  15.5418358  44.9871597  62.4093285  16.1699696  44.3625374
  22.4295883  43.5204887  22.6551056  21.5833168  43.9672890  22.6757622
  22.7132130  43.5867310  21.7432938  22.3695869  43.5751991  22.5600719
  23.6466255  53.8539581  46.3876801  23.8619804  54.2965546  45.5667305
  23.7715836  52.9240227  46.1983681  23.6829166  53.8019867  46.2799454
  65.8791885  14.7116756  35.7013512  65.8663483  13.9564486  35.1133881
  65.6283112  15.4508286  35.1473236  65.8510666  14.7099619  35.5795670
   5.2604861  28.2825661  27.5745964   5.9637895  27.6452332  27.6987076
   4.7661963  27.9508591  26.8250103   5.2827754  28.1792259  27.5078945
  63.5136490  22.5870495  33.8761215  63.9353561  22.4206123  33.0330963
  62.8053093  21.9447784  33.9205437  63.4830818  22.5008087  33.7909584
  32.1623993   0.9142616  16.0612564  31.2547588   0.9739048  15.7631626
  32.4633865   1.8222606  16.0955734  32.0977058   1.0174522  16.0331268
  68.4578705  37.2782860  50.2806053  68.5492783  38.2230949  50.1572647
  69.0729294  36.8945274  49.6555748  68.5332031  37.3381195  50.2007980
  69.4971390  24.5469151  30.8787689  70.3072357  25.0335445  30.7265873
  69.7783432  23.6366711  30.9715405  69.6135178  24.5017414  30.8724327
  52.1439972  21.3708782  42.8465118  51.9596329  21.9242916  42.0875816
  52.1235313  20.4779034  42.5024071  52.1221542  21.3346672  42.7288818
  16.3930626  50.4407539  68.4744492  16.7901382  50.8373718  67.6990433
  15.5953798  50.9489746  68.6215820  16.3503418  50.5372467  68.4074478
   5.6367993  15.3328428  36.4866905   5.6315045  15.0315971  35.5781441
   5.7259254  16.2837677  36.4232140   5.6457391  15.4021254  36.3830338
  34.7603493  13.8117056  41.1014252  35.5940971  14.2133198  41.3459778
  34.3808441  14.4167585  40.4641533  34.8087921  13.9190578  41.0595436
  35.2204475  37.9112968   8.7217302  35.1574211  38.8663521   8.7105103
  36.0575142  37.7215080   8.2980194  35.3029938  37.9929047   8.6753483
  53.4277420   9.1896973   3.8048639  52.7476311   9.1260233   4.4754047
  53.5495529  10.1303053   3.6758313  53.3682022   9.2832146   3.8626111
  21.0510635  25.9212151   0.4716126  21.6733036  26.3646240   1.0481853
  21.5274830  25.1567936   0.1477046  21.1682262  25.8869820   0.4985571
  26.9323826  42.8490334  60.9319878  26.1827583  43.4111824  60.7363281
  27.6372509  43.1893806  60.3810272  26.9276104  42.9452744  60.8523674
  43.1231804   0.6072606  16.8840771  42.8752365  -0.0955054  17.4848061
  42.2902565   0.9766994  16.5908489  43.0079155   0.5717141  16.9168701
  36.9142952  14.4935007   3.5174637  36.2883492  15.0720844   3.0819583
  37.7028580  15.0265598   3.6186860  36.9316368  14.6120472   3.4818153
  31.3526287   0.1439206  54.5473366  32.2274284  -0.0024482  54.1874275
  31.3939877  -0.2185714  55.4322777  31.4503307   0.0896549  54.6033249
  46.8878479  59.8531876   7.8566642  47.1337852  60.0333633   6.9493155
  46.8703995  60.7137184   8.2754879  46.9122162  59.9641685   7.8045673
  53.7996597  21.4491291  55.5634956  54.5698090  21.8364468  55.1474609
  53.4557877  22.1439838  56.1248894  53.8451195  21.5645332  55.5789986
  30.2430630   8.6523819  45.1112061  30.5706139   7.8250875  45.4640923
  29.5538960   8.9166136  45.7206841  30.2045002   8.5923357  45.2138329
  19.2960262  24.1817741  11.0242310  18.4792213  24.1107101  10.5302553
  19.0783062  24.7443600  11.7674179  19.1857033  24.2341900  11.0508070
  23.6791782  36.8084030  53.0323410  23.5018177  37.7458153  53.1100159
  23.2905655  36.4251556  53.8186836  23.6188221  36.8675003  53.1244812
  29.4036255  17.8657894  31.7730179  29.3938560  18.8035164  31.9648705
  28.6029358  17.7157955  31.2703972  29.3171978  17.9497948  31.7398777
  27.6358662  37.4475441  54.9126053  27.0511436  37.1377907  54.2209511
  28.1874256  38.1023445  54.4845314  27.6323280  37.4843407  54.7931938
   9.4252176  66.3610306  68.8371048   9.8059006  65.8261337  69.5336609
  10.1647978  66.5756989  68.2686234   9.5446844  66.3268814  68.8507614
   2.1655602  36.0817986  13.8227329   2.1641152  35.7878647  14.7336845
   1.3997420  35.6595192  13.4335899   2.0837381  36.0054207  13.8783798
  49.0268707  11.9993486  30.5877953  48.3758087  11.4169188  30.9791050
  48.5104942  12.6754627  30.1490974  48.9023743  12.0093393  30.5827408
  12.1983824  17.7077408  56.0848236  12.5841284  17.1827831  55.3835030
  11.7172098  18.3988419  55.6297569  12.1882057  17.7254581  55.9615059
  53.0650215  36.7173080  40.5776138  53.1293030  37.5600662  41.0269012
  52.7835922  36.1045494  41.2569962  53.0418663  36.7418327  40.6979752
  10.5734396  29.1371574   8.7374649   9.7272606  29.1199665   9.1845856
  10.3589020  29.3376064   7.8264079  10.4603233  29.1567001   8.6879902
   8.4783487  64.3449554  40.4989777   7.5871463  64.3283615  40.1501007
   8.7586775  63.4298553  40.4835396   8.4132042  64.2455978  40.4601250
  29.2083416  11.8079252  15.2432995  29.0879478  11.8398991  14.2942390
  28.3221302  11.8714342  15.5994263  29.1009960  11.8181076  15.1800680
  59.4686203  66.2411423  19.2146873  58.8374329  66.3663406  19.9233170
  59.2996635  66.9658585  18.6126289  59.3832932  66.3317795  19.2260513
  53.0732727  34.9239159  12.6042137  52.5400429  34.5376282  13.2989645
  53.5248947  35.6543503  13.0269804  53.0645676  34.9606171  12.7233868
  50.1152496   1.9989206  40.7286148  51.0214996   2.2639375  40.5714302
  50.1800880   1.2947297  41.3737068  50.2188072   1.9520864  40.7806473
  21.4570522  53.8632545  70.2886505  22.1084938  53.2776566  70.6745682
  21.7108021  53.9304085  69.3681488  21.5535831  53.8079681  70.2316437
  63.0649376   8.6241074  37.4224663  63.9259834   8.5635109  37.0087585
  62.4519081   8.3479166  36.7411842  63.0913849   8.5881920  37.3056946
  60.5071449  32.0532837  45.5987663  60.7009583  31.8754997  44.6784058
  59.8996010  32.7926445  45.5771027  60.4630241  32.1131744  45.4983063
  45.6352768  37.5503502   4.4986472  46.3466949  36.9526443   4.7285724
  45.5592575  38.1338539   5.2536130  45.7030334  37.5488358   4.6036773
  50.8762589   7.8178935  28.7373924  50.6998138   7.3527980  27.9195995
  51.0618210   8.7169733  28.4663696  50.8772316   7.8641739  28.6212788
  54.7460899   8.3266163  64.9868851  54.0458412   7.6767349  65.0463715
  54.5353508   8.9685202  65.6649628  54.6489410   8.3257656  65.0655441
  53.4014359   5.9837079  41.6924248  53.1548004   6.6829429  41.0870514
  54.1700592   6.3236103  42.1505928  53.4571037   6.0945230  41.6767273
  63.3015747  65.6632767   3.4760716  63.2241745  66.0690460   4.3395491
  64.2194519  65.7873535   3.2345343  63.3912048  65.7197800   3.5423963
  61.4555969  40.4327278  62.1201553  62.2676010  40.2995033  62.6091652
  60.8847275  39.7190742  62.4048309  61.4813118  40.3424149  62.2026634
  23.1262302  39.6223717  41.3583183  23.0926533  39.0585098  40.5855522
  22.2462711  39.5700912  41.7313728  23.0288086  39.5566635  41.3156929
  56.0116081  17.1746426  60.5445976  55.8230057  16.2373810  60.4976501
  56.6626854  17.2533092  61.2418365  56.0609283  17.0830803  60.6139450
  25.0806828  17.1128216  12.0068617  24.2129707  17.4729366  12.1902342
  25.6643448  17.5769672  12.6069775  25.0503922  17.2007217  12.0904140
  28.8588619  20.4636669  33.3725662  28.0026894  20.8095169  33.1204033
  29.1369534  21.0198116  34.1003036  28.7972145  20.5598564  33.4232826
  22.4002228  61.1093903  57.6792946  22.0400295  60.7985115  56.8487244
  23.2967777  60.7743378  57.6919212  22.4574223  61.0405083  57.5920677
  56.6365166  43.8564186  33.5363235  57.2436218  44.2976646  34.1304245
  57.1438217  43.7150421  32.7370186  56.7553596  43.8883972  33.5144386
  45.7082863  59.8014565  21.6688404  45.1373672  60.5228310  21.9332199
  45.1350937  59.2077293  21.1838989  45.5862770  59.8150673  21.6453190
  65.0898438  60.7764435   3.3728411  64.3307571  60.2872887   3.0554292
  64.9723434  61.6576729   3.0180719  64.9963608  60.8182564   3.3011587
  44.3320198  58.5718422   8.2421484  45.0808830  59.1679039   8.2542772
  44.4861145  57.9786568   8.9774151  44.4283104  58.5721512   8.3218517
   8.8867788   9.8744316  35.3858948   8.6345158  10.7301149  35.7328835
   9.2697229  10.0665054  34.5299187   8.9007149   9.9861660  35.3316154
  67.6700745  52.6495209  35.4918556  68.3424683  53.3271027  35.5626259
  67.7563629  52.3189316  34.5977097  67.7509842  52.6865273  35.4040489
  32.7068062  23.7425156  65.6612396  31.9096375  24.2388725  65.8466721
  32.7333260  23.0692291  66.3411026  32.6246223  23.7236481  65.7535172
  53.1415863  20.2367649  59.2655258  53.6027336  20.9989071  59.6158295
  53.4249306  20.1840534  58.3527451  53.2209816  20.3124180  59.2055397
  28.9656277  39.1044884  23.8104668  29.0768394  39.4345207  22.9188709
  29.8441658  39.1366920  24.1891041  29.0711765  39.1431198  23.7557640
  46.8704720  34.6958160  27.9209728  46.1647301  34.3320389  28.4555988
  46.7488213  35.6436310  27.9764843  46.7822380  34.7580986  27.9839058
  14.6667871  23.3758469  14.7940826  14.5627489  23.5025826  13.8510313
  14.4869080  22.4458809  14.9320555  14.6365099  23.2901897  14.7082281
  61.9639778  21.7693920  26.3941212  61.7438469  20.8380394  26.4129257
  61.2256432  22.1987839  26.8262329  61.8617630  21.7158623  26.4422073
  45.0242462  10.1069651  69.5843201  44.3197289   9.7132635  70.0989914
  45.1438751  10.9759779  69.9673843  44.9618759  10.1576529  69.6800613
  14.6857061   1.6245893   0.8537556  15.3296824   1.0978426   1.3271098
  14.5601978   2.3990972   1.4020412  14.7409964   1.6510109   0.9627047
  36.3846359   3.3129482  16.1058445  35.5621338   3.3734241  15.6199789
  36.1263809   3.3892188  17.0243874  36.2693825   3.3275311  16.1519852
  50.4545860  20.6789474  34.5265694  50.1682816  21.5900364  34.4619331
  51.3493729  20.7323189  34.8623390  50.5194740  20.7817993  34.5554848
  15.6781998  50.4388275   2.6614943  15.6748447  51.3941727   2.6020474
  16.3760948  50.2401466   3.2857544  15.7522659  50.5195198   2.7217267
  54.8859596  18.8983955  28.7187023  54.7417336  19.4092541  29.5152302
  54.3612213  18.1075668  28.8430672  54.8146210  18.8685398  28.8169079
  40.2972527  66.0503082  10.6163702  40.1823120  66.6460342   9.8760090
  41.2010117  66.1907501  10.8987255  40.3813744  66.1288147  10.5675278
  22.1329002  48.9227982  57.7931786  21.6834145  49.2736969  58.5619888
  22.7148666  48.2481995  58.1431274  22.1470280  48.8882790  57.9124870
  12.7073812  56.2091713  35.7758141  12.2395401  55.4984474  35.3373718
  13.3282928  56.5273056  35.1204605  12.7237053  56.1673050  35.6591721
  14.3967514  38.0152702  30.0481930  15.2122068  37.5600090  29.8384304
  13.9592209  37.4442253  30.6796227  14.4370537  37.9058228  30.0931606
  58.8143387  60.4467583   6.7314367  59.2728119  61.2540665   6.9644198
  58.4410515  60.1366615   7.5565000  58.8234215  60.4997826   6.8442683
  65.2030487  10.2873974   1.8561358  65.9388809  10.8821440   2.0012488
  64.5399017  10.8273144   1.4260693  65.2108002  10.4083996   1.8257480
  28.6823215  64.6426010   1.7123637  29.6293163  64.5036316   1.7233939
  28.3616943  64.1683273   2.4794986  28.7491188  64.5772018   1.7953483
  14.0660381  33.8704796  71.6666946  14.2040548  32.9422417  71.4781342
  14.8589211  34.3004532  71.3462296  14.1653109  33.8173447  71.6124115
  68.2279663  24.4106445  57.4108162  68.6959839  24.3765087  56.5765381
  68.0098648  25.3355923  57.5254211  68.2546158  24.5056419  57.3340721
  20.9222755  24.1015034  50.9903488  20.5151920  23.3025284  51.3252411
  21.8407745  24.0292625  51.2499123  20.9768143  24.0085964  51.0537415
  29.9653606   3.9737358  20.6643143  30.1790047   3.9440665  19.7317333
  30.0707474   3.0704665  20.9630280  29.9993820   3.8742459  20.5967178
   3.3215740  11.8566065  22.4397507   3.2502599  11.0836372  22.9998074
   4.0383043  11.6519556  21.8392105   3.3904021  11.7523518  22.4354324
  47.9717064  31.1629944  39.0726471  47.1276894  30.7620239  38.8650703
  47.7887726  32.1019135  39.1072350  47.8621902  31.2203636  39.0541992
  42.1956367  41.2803307  33.2381401  41.9578629  41.2108383  32.3135529
  42.5968094  40.4365654  33.4463501  42.2130623  41.1829414  33.1617470
  68.0649719  56.2865715  55.1470528  68.9698868  56.2433205  54.8380241
  67.5466461  55.9434891  54.4191399  68.1062012  56.2453728  55.0364723
   8.0905724  20.6067924  33.6532021   7.8310947  20.9076405  32.7823448
   7.4345441  19.9493599  33.8848114   7.9929414  20.5687656  33.5850296
  14.5785999  25.2044697  70.5409317  14.1579981  26.0447502  70.7232971
  13.8515882  24.5917244  70.4303513  14.4562168  25.2287350  70.5485916
  36.6651344  29.8225307   3.5139308  36.1166916  29.4361801   4.1967010
  36.0894089  30.4428005   3.0666769  36.5452538  29.8474770   3.5390465
  15.0991869  38.6853523  45.9837418  14.6269960  39.0168724  45.2199631
  14.8563824  37.7607536  46.0326881  15.0229387  38.6221046  45.9075127
  55.2813835  13.5715723  18.5485554  55.4319878  14.2726030  19.1826725
  54.5168114  13.8597946  18.0499649  55.2159081  13.6770678  18.5630074
  43.1572075  38.1652756  18.0492306  43.5654335  38.9659309  18.3786774
  43.6864395  37.9215889  17.2897835  43.2571793  38.2246742  18.0033741
  13.6499395  68.8475418  46.9575768  14.2765589  69.3155594  47.5094299
  13.8239231  69.1682205  46.0726280  13.7353163  68.9316483  46.9220543
  29.6050758  21.9821777  27.0507202  29.6252575  22.2209339  27.9774456
  30.1801720  21.2196350  26.9872665  29.6685581  21.9263191  27.1427803
  57.0229073  51.3009033  60.0058060  56.8921394  51.1502380  60.9419861
  56.1457481  51.2366638  59.6280556  56.9154205  51.2779846  60.0653572
  59.6184616  29.7058945  43.7614365  58.8161278  29.7803688  44.2781029
  60.1140137  29.0068283  44.1880112  59.5857468  29.6392860  43.8620262
  24.9296513  55.9471664  66.1322403  25.0232010  55.4593124  66.9504547
  24.1796818  56.5230217  66.2811356  24.8596497  55.9565506  66.2353745
  64.1355591   9.8560553  27.1096439  63.5900803   9.1144094  27.3716431
  65.0078125   9.4808779  26.9886074  64.1704102   9.7369556  27.1246758
  36.5778770   6.5039392  45.4426842  36.3091965   5.7523108  44.9143906
  36.0876656   6.4101048  46.2594604  36.4969444   6.4137778  45.4734497
   8.7603922  25.5645485  25.3527985   7.9838901  25.5290165  25.9113808
   8.5363588  25.0223618  24.5964413   8.6536942  25.5029392  25.3317070
  48.5416946  50.9570465  50.3724670  47.9078636  51.6735382  50.4061508
  49.2846642  51.3170929  49.8881187  48.5533333  51.0718498  50.3244057
  54.7555504  19.4761295   7.4550576  55.5386696  19.3869514   6.9119196
  55.0815125  19.8034801   8.2934027  54.8738251  19.5015297   7.4865389
  21.7389412  15.5163860  44.5103760  21.0226135  15.3573475  45.1250381
  21.7326946  14.7532187  43.9326477  21.6618843  15.4180403  44.5143127
  42.3310547  42.7326241  52.1975250  41.5974045  43.0642166  52.7152481
  43.1030426  43.1463203  52.5836868  42.3351440  42.8121033  52.2939148
  32.9012794   6.4871225   3.7140326  32.6940231   7.1024532   3.0107234
  33.8324280   6.6259198   3.8870425  32.9784775   6.5675440   3.6574807
  21.9528198  34.2117920   8.2230463  22.3728065  33.3869553   8.4669390
  22.1973209  34.8203812   8.9202328  22.0236816  34.1887321   8.3234043
  29.6047077  13.6721401   8.5896702  29.3603153  14.3107901   7.9198713
  30.3930225  13.2529411   8.2446136  29.6627121  13.6955433   8.4814453
  62.7795525  40.9996872  28.0404053  61.8225517  41.0151291  28.0522251
  63.0242615  40.6598663  28.9011440  62.7035942  40.9650955  28.1334553
  20.8022518  57.7794724   0.9287543  21.1846600  57.0109940   1.3523574
  21.5439434  58.3669014   0.7836589  20.9221287  57.7601624   0.9584547
  68.0071259  59.3513184  49.5020714  67.9344711  59.1106453  50.4256706
  67.3254547  58.8393631  49.0668144  67.9266815  59.2710571  49.5541496
  57.4180145  37.8793716  54.8336678  57.0890656  37.0252380  55.1138153
  58.2016373  37.6782074  54.3221054  57.4665031  37.7668343  54.8089905
  10.6669874  31.7249317   2.0716372  10.6988630  32.0830994   2.9587283
  11.0448065  32.4117546   1.5223112  10.7106781  31.8363724   2.1076570
  44.0705452  54.1835518  39.3685570  44.1355400  55.1192741  39.5594330
  43.4603996  53.8470459  40.0248489  44.0124092  54.2474518  39.4589005
  27.4139347  27.8591995  59.3960571  27.6820526  27.8301659  60.3144798
  27.7568378  27.0481834  59.0206909  27.4790936  27.7696152  59.4539719
  18.9914322  60.8553467  48.6624413  18.3411980  60.7173004  47.9736977
  19.3823261  59.9923782  48.7992401  18.9637756  60.7486000  48.6035805
  21.5652943  11.0661631  50.3445663  20.6814938  10.7341738  50.1867332
  21.6027718  11.8888779  49.8567467  21.4750404  11.1184950  50.2757149
  27.6918240  44.3440323  66.4144821  27.7786751  44.2210274  67.3597641
  27.2043858  43.5759087  66.1167831  27.6491051  44.2490005  66.4835434
  42.4075737   3.5249419  11.9518137  41.7051544   3.5892327  12.5988903
  42.0100517   3.0664558  11.2115450  42.2902756   3.4829044  11.9418755
   2.5120754  67.6199493  56.7744522   3.1350634  68.2721786  56.4539719
   2.3868568  67.8414612  57.6972122   2.5651581  67.7131271  56.8386803
  60.0644073  63.8645744   6.4540119  60.8318825  63.6094398   5.9420338
  59.9348602  64.7899780   6.2464509  60.1324348  63.9360542   6.3772793
   2.6698794  10.4820633   0.2948767   3.1503289  10.0708780   1.0134355
   2.5439670  11.3876534   0.5782210   2.7076879  10.5347872   0.4017210
  61.6844711   9.7816811  11.7324524  61.2759209   9.5775080  10.8912439
  62.4934807   9.2700939  11.7362461  61.7271767   9.7053509  11.6431494
  25.9392147   1.8700483  29.6064987  25.8299007   1.2122386  30.2932072
  26.1996536   2.6635516  30.0742130  25.9553318   1.8845189  29.7296066
  22.2890778   8.1414165  62.8759918  22.7574883   7.3624096  63.1759453
  21.7433949   8.3943233  63.6206398  22.2808380   8.0853128  62.9873886
  55.3345108  57.0376167  38.3608437  55.1687622  56.0957260  38.4008408
  54.5250893  57.4085388  38.0094452  55.2305183  56.9767265  38.3276367
  60.6169052  24.5961971  58.5450592  61.2696266  25.2807312  58.3981056
  60.1435585  24.5345154  57.7153778  60.6360321  24.6626186  58.4409103
  42.8567734  63.1557579  11.4684639  42.9905663  63.6405525  12.2829008
  43.5317268  62.4771347  11.4800396  42.9430199  63.1350899  11.5565510
  14.8625650  53.9492493  36.6653786  15.3059464  54.2758713  35.8824615
  14.0644846  54.4743309  36.7252960  14.8247395  54.0400772  36.5882759
  70.1465454  33.0870972  51.1724625  70.1887665  32.1309509  51.1878395
  70.5211411  33.3297958  50.3257027  70.1909943  33.0110130  51.0838013
  14.8020802  31.8360577  26.6493664  14.3715429  31.8886185  25.7960758
  15.7264442  31.9990273  26.4616871  14.8547421  31.8590431  26.5383568
  66.3417740   3.0062199  39.5852890  66.5425186   3.9293323  39.4310226
  65.5569534   3.0200801  40.1330948  66.2794876   3.1061399  39.6272545
  65.3411407  22.0911865  62.5174065  65.8827133  22.3796196  63.2520714
  65.1867218  22.8861389  62.0070763  65.3824310  22.2067204  62.5413322
  39.1978493  62.8930130  56.2199821  38.9455452  62.7898979  57.1375542
  38.9997368  63.8075409  56.0184212  39.1498146  62.9795456  56.2963371
   9.7762909  23.5277863  59.0123787  10.6669683  23.6166897  58.6732292
   9.8919535  23.3536873  59.9464798   9.8836088  23.5186996  59.0758247
  39.8095627  39.2667503  24.0624447  39.7540321  39.8041344  24.8526134
  39.0737076  39.5567856  23.5233421  39.7251701  39.3549881  24.0892200
  56.7829857  42.4819031  55.5659714  56.9444542  41.5384598  55.5574150
  56.2169380  42.6348915  54.8093910  56.7398415  42.3976059  55.4843750
  12.6249771   1.3826883  26.6874485  12.5456257   2.3144035  26.4828949
  12.6748028   1.3506135  27.6428108  12.6218290   1.4786272  26.7675152
   9.5196972  37.1602440   3.8901825   9.4360161  38.0249977   3.4884002
   8.6791077  37.0156288   4.3246112   9.4211311  37.2370377   3.8936641
  42.9310074  45.8580780  16.8100281  43.7797661  46.1511841  17.1415844
  42.3352776  46.5818176  17.0037746  42.9579887  45.9665146  16.8660469
  50.4485893  44.6641083  33.5114059  51.1815567  44.3299255  32.9943848
  50.8586273  45.2038994  34.1872253  50.5704803  44.6860352  33.5283394
  38.5798264  62.6579361  58.8298340  37.6639709  62.7527924  58.5682106
  38.7624359  61.7238274  58.7282028  38.5016327  62.5684357  58.7910957
  71.5105286  41.9260864  47.6158142  71.3869781  41.2394714  48.2711983
  70.9403229  41.6704788  46.8907242  71.4365463  41.8256073  47.6083794
  35.4992561  27.3245792  41.8637619  35.4778748  27.2762222  40.9080238
  35.2386703  26.4503593  42.1537018  35.4691887  27.2261944  41.7927589
  16.3382473  54.3178291  48.2548637  16.7423248  55.1508904  48.4976883
  15.4041834  54.4479561  48.4186325  16.2817287  54.4205437  48.2982216
  55.7981606  38.1440201  45.4562225  55.9653664  37.2015724  45.4481049
  56.5301399  38.5128860  45.9505653  55.8940506  38.0828514  45.5080757
  47.0739174  49.2041512  44.0760078  47.5196609  49.4605370  43.2686577
  46.2850380  49.7458916  44.0964622  47.0373230  49.2892647  43.9920921
   1.5685678  28.8966103  25.1156120   0.9351332  28.3033733  25.5194225
   1.8814689  29.4408283  25.8382130   1.5343856  28.8913822  25.2357349
  33.6820030  33.4116592  39.1396332  33.3967972  33.8511620  39.9407082
  32.9834290  33.5862198  38.5089569  33.5770912  33.4771461  39.1578026
  53.8793831  23.0049076  59.8085518  54.7380447  22.8982830  60.2178917
  53.4265633  23.6397285  60.3637009  53.9226608  23.0612354  59.9114075
  23.8609123  23.6627274  48.6209145  23.1452961  23.1308498  48.2727356
  23.5632553  23.9237461  49.4924088  23.7528553  23.6338425  48.6767235
  33.9418373  24.2638073  14.1043653  33.3967590  24.2861633  14.8908901
  33.3752174  24.6012611  13.4106083  33.8232841  24.3021774  14.1142588
   5.1186256  26.0921612   8.1901970   4.7971606  25.9683037   9.0832539
   5.5142817  26.9637356   8.1967802   5.1265373  26.1718979   8.2861357
  21.1390038   4.7122216  45.1043396  21.9508228   5.1610069  45.3405037
  20.4605598   5.1650343  45.6052437  21.1532269   4.8083692  45.1829414
  25.0572643   3.6874385  41.2357292  24.5777626   3.4456348  42.0280914
  25.5747757   4.4506531  41.4924736  25.0613174   3.7430425  41.3476067
  59.8744965  15.2627487  33.9239769  59.3399124  15.9844160  33.5928459
  60.7221985  15.6623783  34.1187401  59.9078903  15.3823252  33.9094353
  25.0488682  37.8878174  17.7018356  25.1845131  38.3232727  18.5433884
  24.8790169  36.9737930  17.9297409  25.0452194  37.8367844  17.8158836
  22.8077545  41.1994438  61.3438683  22.9181519  42.1043015  61.0518417
  22.6214962  41.2709351  62.2800446  22.7996655  41.3035622  61.4125595
  58.0229301  54.8527679  57.4716263  57.7780495  55.5105820  56.8208237
  58.0656815  55.3363342  58.2965889  58.0013771  54.9744835  57.4901962
   1.4911189  61.4583015  16.9554482   1.3876672  61.5116119  17.9055481
   2.4051232  61.2042046  16.8279247   1.5775574  61.4368896  17.0431690
  62.8987007  51.8104706   3.0070813  62.1619377  51.5991020   2.4337287
  62.7465096  52.7188683   3.2676282  62.8039017  51.8848038   2.9737232
  66.0307999  53.8333626  67.2856064  65.7837143  54.2743149  68.0984650
  65.3184586  53.2151756  67.1223755  65.9284821  53.8144646  67.3548813
  19.8701305  21.5480137   5.4713593  20.3269749  20.9636784   4.8663187
  19.9407673  22.4132099   5.0680237  19.9263821  21.5779648   5.3638244
  16.8422012  57.2405930  51.8639259  16.2241936  57.9711990  51.8412361
  16.4935589  56.6527023  52.5340500  16.7391148  57.2558136  51.9329720
  12.7590866   4.0140319  19.8491688  12.1715631   3.2693810  19.9777851
  12.2240343   4.6658406  19.3962936  12.6393738   4.0041313  19.8145885
  58.9750519  25.9037495  37.7211189  59.6845169  26.2842274  38.2389336
  59.1621246  24.9650536  37.7117958  59.0706596  25.8442211  37.7753448
   2.5127537  39.0814590  52.8846397   3.1513369  39.1429367  53.5950394
   2.8917429  39.6017799  52.1762161   2.6212690  39.1435051  52.8848495
   3.2590199  30.5188389  33.0321884   3.9341586  30.0563412  33.5286903
   2.7642612  31.0024395  33.6936836   3.2782557  30.5210896  33.1556816
   9.8201199  26.2607098   6.4169583   9.3139143  25.6548138   6.9581394
  10.5585356  26.5160694   6.9699187   9.8448830  26.2233276   6.5336390
  68.2180405  25.2284431  62.8982277  68.6664963  24.4571724  63.2450066
  67.7288895  25.5764847  63.6437683  68.2136993  25.1833096  63.0147133
  64.5239944  56.4736404  45.1004295  64.9428329  56.3598557  44.2472801
  63.5908432  56.5490646  44.9009781  64.4691467  56.4695511  44.9881783
  18.3327560   0.3055301  12.7935295  17.6435280   0.6115902  12.2040167
  18.9476852  -0.1563767  12.2236738  18.3248329   0.2889104  12.6698923
  29.5793877  37.6006584  42.1626053  28.9348946  38.2275085  42.4911156
  29.7924099  37.0565987  42.9207954  29.5333748  37.6094856  42.2784920
   0.7470896   9.5117264  28.5880184   0.2017437   9.0140886  29.1972694
   1.5410877   9.7100887  29.0844574   0.7736062   9.4798117  28.7059307
  24.7776089  14.3379021  23.9915047  23.8703823  14.5753851  23.7997437
  24.8311195  14.3485956  24.9471493  24.6865673  14.3643684  24.0729675
  14.3606548  57.1819954  46.4539299  13.5967407  57.7512741  46.5466003
  15.0867767  57.6962013  46.8068771  14.3566246  57.2975426  46.5014534
  21.2849884  19.0136585  46.3761444  20.6019096  18.7387466  45.7645416
  21.8785439  18.2642956  46.4249077  21.2754421  18.9044285  46.3161201
  30.2166958  61.0332985  67.9781113  29.2934990  61.2844048  67.9483109
  30.6011753  61.4418144  67.2025299  30.1592464  61.1036415  67.8922272
  30.8227043  62.4369926  47.2694206  30.9652481  61.9829941  46.4388809
  29.8833675  62.6204720  47.2839470  30.7377338  62.4081421  47.1823997
  27.1056099  48.8942070   4.2262740  26.3315105  49.1713104   4.7163920
  26.7834949  48.7367973   3.3387523  26.9887085  48.9069710   4.1838946
  44.6210785  47.9044418  17.9909515  44.8934441  48.5254669  18.6665115
  45.1734810  47.1361389  18.1351566  44.7090340  47.8887367  18.0783730
  33.5384178  62.7115555  36.0366478  34.2245750  62.9543266  35.4149666
  33.9629593  62.7605934  36.8931465  33.6568642  62.7426758  36.0616875
  55.1216507  12.0870523  71.0589523  54.1902733  12.0023193  71.2628784
  55.1778488  11.9135523  70.1192932  55.0283203  12.0595140  70.9804993
  27.7539368  65.4682388  28.8110466  27.0431366  64.9560471  28.4254856
  27.8950748  65.0725403  29.6711254  27.6931877  65.3714142  28.8616505
  15.4026976  25.1394310  16.9255810  15.0753021  24.6341133  16.1814728
  14.6300125  25.5880413  17.2690029  15.2853832  25.1333828  16.8828526
  30.8581257  47.2760811  41.9443283  30.2373600  46.5735435  41.7511368
  31.5225315  46.8635635  42.4962616  30.8627796  47.1571693  41.9825859
  19.7635593  69.6706085  30.4120388  19.7085533  70.3197327  29.7107182
  19.5515404  68.8397903  29.9865837  19.7350826  69.6512375  30.2918777
   2.4900312  63.3831024  65.0688171   2.3685904  62.5025520  64.7136917
   1.9433955  63.9417191  64.5162125   2.4187868  63.3487740  64.9720154
  51.2257538   2.1667902  55.8774681  50.9678574   1.3792430  55.3984184
  50.4043808   2.6339719  56.0301857  51.1106567   2.1326261  55.8426704
  33.8971558   7.2584577  54.8029137  33.4760704   7.0515180  55.6372375
  34.7090492   7.7023072  55.0479851  33.9388313   7.2837219  54.9180222
  15.8511677  37.3765335  55.4283142  16.4469852  37.3695145  56.1774368
  16.3727913  37.7360725  54.7107697  15.9703331  37.4141273  55.4316826
  56.1599846  12.0500193  59.6995811  55.8352394  12.8889265  60.0266991
  55.9717140  11.4293547  60.4035416  56.1052780  12.0732927  59.8095360
  66.8869553  58.9703827   6.2407622  67.3510971  59.1958542   7.0469670
  67.5785217  58.7192268   5.6284857  67.0102005  58.9676437   6.2614431
  33.4168701  16.7917271   7.7521181  34.3050423  16.6712208   8.0880661
  33.2001648  15.9543171   7.3422227  33.4884758  16.6895733   7.7442322
  25.1808834  15.5819740  30.9895802  25.7921772  16.2343998  30.6476860
  24.3884525  15.6983728  30.4654255  25.1615658  15.6639624  30.8972244
  23.9072781  14.3163462   8.0490932  23.2954235  13.9088802   8.6621485
  23.3720474  14.5348959   7.2862062  23.7849503  14.2961998   8.0331144
  22.7155342  50.6880913  55.9267578  22.3125134  49.9959068  56.4508629
  22.9518757  51.3632698  56.5627670  22.6977596  50.6862793  56.0504723
  20.5009403   9.5378666  28.8121967  20.9088497   9.2576313  29.6315308
  21.1574955  10.0969334  28.3967304  20.6144562   9.5676022  28.8552666
  71.3513947  53.2745018  45.0454788  71.4083939  54.1996994  44.8067513
  70.8812866  52.8678436  44.3175659  71.3073425  53.3297997  44.9423981
  61.8961487  23.8060246  67.6817093  61.1058159  23.2708111  67.6099319
  62.1270065  24.0148716  66.7765503  61.8364868  23.7712193  67.5775299
   7.4896135  31.8750515  69.7259064   7.9233861  31.0235348  69.6712112
   6.6762877  31.7615604  69.2341232   7.4491377  31.7721424  69.6676331
   0.5208119  56.4310493  23.6075726   0.2350643  55.7207184  23.0331078
   1.4485667  56.5466194  23.4022770   0.5892764  56.3676224  23.5244179
  12.9640026  33.7736740  55.5457840  13.6677485  33.9931145  54.9351959
  12.1797895  33.7231865  54.9992561  12.9554214  33.7916908  55.4223900
   1.0273795  19.4026794  58.8791542   1.5985358  20.1707172  58.8905487
   0.1747954  19.7422428  58.6070709   0.9973677  19.5207958  58.8513527
  21.1911850  25.9406414  43.5929451  20.2920418  25.6130180  43.5720978
  21.5068874  25.7182560  44.4687920  21.1289673  25.8819866  43.6841240
  29.3350086  59.9706573  31.0670509  29.4427929  60.1107178  30.1263084
  29.9422646  60.5896072  31.4724808  29.4112625  60.0515976  31.0099640
  59.4743385   5.6530752  71.7436295  59.6483269   4.7817502  72.0996552
  59.9936180   5.6917057  70.9404602  59.5482674   5.5642753  71.6959457
   7.6448278  23.8324604  20.7397194   7.4506574  23.0548420  20.2164230
   7.7874560  24.5254955  20.0950565   7.6393313  23.8234406  20.6151676
  35.1313400  56.7358398  27.9998131  35.4558983  55.9420204  27.5746727
  34.8779259  57.3086700  27.2760201  35.1389275  56.7122726  27.8772888
  24.3742275   4.1407185   7.9544554  24.0100632   4.1980805   7.0710950
  23.6290092   4.3061991   8.5319490  24.2559223   4.1644826   7.9218373
  20.1551914  66.5705414  20.9046631  20.1855984  66.4077072  21.8474216
  19.3655796  67.0965118  20.7777958  20.0742302  66.6092682  20.9916706
  56.6123466  12.9496155  33.3495064  56.0286331  12.2482929  33.6387444
  57.4596939  12.7313004  33.7375488  56.6404610  12.8515434  33.4217339
  29.7012463  52.3216438   2.7002327  30.0095348  52.1856308   1.8043031
  29.7487030  53.2690048   2.8286324  29.7391834  52.4081688   2.6183825
  44.6802101  57.9146385  27.0357742  45.1194496  58.7621918  27.1061630
  44.6832428  57.5684547  27.9281750  44.7273750  57.9681053  27.1384468
   9.2642632   1.2838923  15.8166685   9.2688713   1.9261056  16.5264378
   8.3363733   1.1243978  15.6439991   9.1658030   1.3353701  15.8739452
  36.4000626  39.8431740  47.9278603  36.6608391  40.6597404  48.3538284
  37.2254829  39.3947678  47.7439079  36.5158958  39.8824348  47.9536705
  56.6191788  22.1948605  12.9125586  55.6816826  22.3707905  12.9924469
  56.8772278  21.8743687  13.7768087  56.5467186  22.1794453  13.0132427
  27.2630672  35.7412605  13.0229082  26.7872410  35.3057289  13.7301102
  27.8830757  36.3170280  13.4704733  27.2784424  35.7562141  13.1460543
  55.1990967  49.5260620  39.8551331  55.6510620  50.2962875  40.1996803
  54.9522896  49.0253868  40.6327209  55.2209740  49.5548096  39.9748001
   5.3262911  47.7905197  28.1297455   5.7480130  47.5017281  27.3204365
   5.7457180  48.6265182  28.3332691   5.4159923  47.8488731  28.0651436
  12.5479832  43.0557938  15.6288137  12.3733959  43.9742737  15.8341150
  12.6546412  42.6356926  16.4822598  12.5407391  43.1089439  15.7417192
   6.6765590  16.7245846  28.5209827   7.1434140  17.5599766  28.5409832
   6.5646391  16.4906368  29.4423809   6.7144098  16.7887249  28.6213741
  55.0166473   0.9473038  11.1885700  55.8440666   0.6074151  10.8478556
  55.2496681   1.3510081  12.0246067  55.1297340   0.9541091  11.2413921
  61.1681366  45.0002022   6.0486569  61.1740417  45.5922470   6.8007712
  61.4139442  44.1493149   6.4117045  61.1949806  44.9725990   6.1675792
   2.0229492  66.3521347  24.6912842   2.3455405  67.0172424  24.0831661
   2.2102313  66.7100449  25.5590744   2.0773227  66.4612350  24.7189751
  19.6114025  15.6260729  46.5286407  19.2531223  16.4036293  46.1005325
  19.0542526  14.9085007  46.2271309  19.5137787  15.6324701  46.4508324
  62.8430252  16.7614803  39.7982750  62.1501045  16.8662033  40.4502907
  62.5503654  16.0312996  39.2529144  62.7379227  16.6947803  39.8096466
  46.3698616  60.4202957  52.1948318  46.3449516  60.8889275  51.3605690
  45.6620216  60.8087082  52.7089577  46.2917213  60.5116920  52.1606903
   5.9276786  12.8671379  71.3976059   5.7345405  12.0613604  70.9183884
   5.5045967  12.7474079  72.2478409   5.8619642  12.7684412  71.4371719
  52.4106445  63.4636879  38.3640060  51.5467720  63.7554779  38.6552391
  52.2307396  62.8844795  37.6234741  52.2993317  63.4330368  38.3160896
   9.1054125   1.6310685  53.0108643   9.6057444   2.3086333  53.4656219
   8.2068100   1.9607673  53.0041466   9.0629406   1.7384844  53.0586433
  40.7949066  31.7285633  69.4058304  40.3064384  31.1252937  68.8457413
  41.5232925  31.2065144  69.7422104  40.8204918  31.6085567  69.3819733
  63.6765175  41.7496414  47.9520264  63.8934212  40.8949051  47.5797157
  64.3415527  42.3405228  47.5987282  63.7705688  41.7215042  47.8746452
  67.7541962   6.3941336   4.6503119  67.9788513   6.9799628   5.3731985
  68.1983261   5.5727482   4.8607907  67.8255157   6.3690138   4.7498474
  51.2422066  32.5472298   9.6855822  51.7297745  32.2996864  10.4712248
  51.2662468  33.5041161   9.6803503  51.2967644  32.6228752   9.7688065
  36.1088409  15.4859362  11.5826998  36.3991928  14.5754356  11.6367178
  36.6881599  15.9579601  12.1808786  36.2015839  15.4391766  11.6522512
   2.0824594   4.0496221  61.5940094   1.6767802   3.4282212  62.1985893
   1.4204216   4.7296510  61.4695168   1.9685967   4.0558739  61.6452065
   8.7466478  12.1737833  52.7025490   7.9881454  12.3005304  53.2724991
   9.5011959  12.3409967  53.2672882   8.7462254  12.2051315  52.8235550
  52.8508339   1.0704786  43.4935417  53.1667061   0.1893450  43.2933922
  53.3657265   1.6441485  42.9260750  52.9394264   1.0376902  43.4116821
   5.0293250  60.4236603   7.4220572   4.0832181  60.4846802   7.5539269
   5.1286759  59.8516922   6.6609955   4.9390259  60.3691711   7.3549595
  71.4513779  13.4200363  15.2010336  71.7745056  12.5282602  15.0723600
  71.1736221  13.7022200  14.3295670  71.4562149  13.3550291  15.0943775
  23.3615608  68.2617264  66.3202286  22.8705654  67.6451950  66.8634109
  24.0869427  68.5458832  66.8763809  23.3865566  68.2262802  66.4374619
  41.3684044  66.7334518  56.6648979  41.5307007  67.5819855  56.2527351
  40.4798164  66.5019379  56.3946266  41.2909546  66.7992477  56.5921249
  17.4292946   3.8003342   6.3931732  18.0514088   4.1332211   5.7463417
  17.1494198   4.5767579   6.8780122  17.4657917   3.9186327   6.3758979
  68.7981339  50.0474052   3.0125582  67.9895020  50.3478546   2.5977395
  68.8123093  49.1035423   2.8539634  68.7134094  49.9787903   2.9514086
  21.5122032  53.5040207  12.5925694  21.6841354  52.9785805  13.3739691
  22.1803913  53.2268066  11.9657431  21.6017952  53.4184227  12.6090527
  22.1421394  33.1740723  71.8167496  21.8188038  32.8095207  70.9928665
  22.6495380  32.4640732  72.2100449  22.1617680  33.0594788  71.7708282
  69.4505844  61.4628448  55.3371048  68.9176788  60.6742249  55.4387093
  68.9112015  62.1649208  55.7009544  69.3362350  61.4536171  55.3867416
  53.1067009  31.1537495  35.0956688  52.5352859  31.9080544  35.2396698
  53.5509415  31.0263176  35.9339066  53.0931396  31.2206001  35.2004166
  44.1791763  66.0568466  47.5210419  44.7529182  65.3760300  47.8725243
  43.3292885  65.8871536  47.9274025  44.1497269  65.9661484  47.6018600
  39.9384155  63.6278229   3.9692073  39.0394440  63.8083611   3.6944504
  39.8803101  63.5119514   4.9175897  39.8363495  63.6347198   4.0410438
  65.6271973  19.9112759  40.8189774  64.7939453  19.4453201  40.8882751
  65.5061188  20.5102558  40.0822334  65.5254288  19.9254608  40.7477989
  23.5940475  46.7742081  14.3645411  22.9158344  46.1029701  14.2890348
  23.9778519  46.6306534  15.2295952  23.5626507  46.6873169  14.4487391
  36.8339653  24.7057304  68.3360901  36.9117432  25.1939068  69.1557617
  36.0974503  24.1115704  68.4801407  36.7637138  24.6944275  68.4388580
   4.9167371  24.9270153  16.7152805   4.5026641  25.6972580  16.3260498
   5.8481617  25.0320358  16.5212421   4.9719081  25.0203552  16.6530800
  50.6300125  24.0149269   3.0774956  49.8858643  23.5069408   3.4006398
  50.7194824  24.7334385   3.7035685  50.5601997  24.0373783   3.1787214
  66.4294815  36.1477203  45.7325745  66.3877716  37.0015373  46.1632500
  67.2425385  36.1734009  45.2280807  66.5117416  36.2415085  45.7247009
  37.2839432  55.1613770  26.5501423  37.4312019  55.6186752  25.7222366
  38.1408119  55.1564255  26.9767342  37.3910255  55.2096176  26.5073452
   7.5283546  24.0959015  23.3573093   7.3819647  23.7297630  22.4851036
   6.7581048  24.6401043  23.5209923   7.4306030  24.1148911  23.2817516
  34.9128799  46.1514473  62.3873558  34.3557243  45.3739738  62.4240379
  35.8053970  45.8059502  62.3708420  34.9486427  46.0316925  62.3895073
  63.9030037  68.9241028  40.6815681  64.5974197  68.7140198  40.0571632
  63.0956993  68.8654938  40.1706276  63.8909645  68.8954468  40.5604935
  54.5255852  13.0775375  41.8650398  54.0288696  13.2735033  42.6594582
  54.8617935  12.1923265  42.0050278  54.5084686  13.0040359  41.9646835
  67.5849075  64.7362671  39.1248856  67.4706726  64.6616440  40.0723114
  66.7015762  64.6403580  38.7688446  67.4785233  64.7180786  39.1879539
  35.8349762  39.8040657  10.8545609  35.4438515  40.6671562  10.9899397
  35.3068085  39.2146454  11.3929396  35.7369423  39.8332520  10.9264116
   8.3580189  30.1493759   1.6870656   9.1082783  30.6885567   1.9373226
   7.9970942  30.5848236   0.9148281   8.3995380  30.2533112   1.6314008
  53.5709610  61.7667656  44.5456161  53.4582214  60.8874969  44.9067345
  53.2835503  61.6906776  43.6357613  53.5282898  61.6648865  44.4870987
  37.9312706  59.8849182  12.0781279  38.0119705  58.9339371  12.1512594
  37.0343742  60.0265961  11.7752533  37.8442307  59.7986145  12.0536280
  69.1719818  63.2672462  42.8583794  69.4349365  63.7232857  42.0589333
  69.1872635  63.9433060  43.5358315  69.2016525  63.3879738  42.8453712
  10.9143896  21.5185375  24.7893867  10.3251486  21.8720760  24.1230259
  11.1939697  20.6732979  24.4377689  10.8813667  21.4661026  24.6808281
  42.1121521  60.1374855  57.7801170  41.7742577  59.3144150  58.1331177
  41.6769066  60.8160515  58.2961998  42.0297050  60.1220779  57.8727951
  51.8414917  47.3282394  19.8838978  51.1543159  47.3205528  20.5502014
  51.8462677  46.4371109  19.5344677  51.7687187  47.2323875  19.9176884
  35.0771790  26.8830566  39.2103310  35.3072166  27.6956100  38.7596931
  35.7869835  26.2790222  38.9922676  35.1774063  26.9052944  39.1390190
  70.3167572  34.7334137  28.5599384  69.9193573  34.4818382  29.3936157
  70.3608017  35.6889839  28.5942917  70.2790756  34.8084869  28.6525059
   0.8650589   4.0968208  52.8793907  -0.0382466   4.4113655  52.8428879
   0.8750675   3.4818079  53.6128006   0.7697965   4.0647783  52.9537086
  15.9378119  61.0555191  14.8105469  15.4852619  61.8984680  14.7811060
  15.3399363  60.4473839  14.3758621  15.8257933  61.0805588  14.7610521
  22.6763802  31.2887306  65.9215622  21.7446251  31.2469120  66.1367722
  22.7244282  31.8945599  65.1820374  22.5821400  31.3488770  65.8656464
  43.4189949  17.6374779  67.8839645  43.4299698  17.2913914  68.7763367
  42.7864723  17.0876160  67.4215775  43.3527145  17.5419331  67.9298172
  15.6215210  37.6729889  66.8766556  15.7921486  37.6889877  65.9349213
  16.2850151  37.0805550  67.2302475  15.7104731  37.6115189  66.8139343
  17.8739796  35.2349701  51.7847252  17.6758537  34.7210732  51.0018539
  17.6688900  34.6495705  52.5137482  17.8309803  35.1177406  51.7789803
   4.4773211  16.3943481  70.7676849   5.2396083  16.2753563  71.3342438
   3.7303874  16.1613121  71.3190613   4.4789586  16.3568077  70.8869019
  50.8832779  24.2539158  11.5472527  51.6547127  24.3669300  12.1025467
  50.1735611  24.0604877  12.1597214  50.8898582  24.2453403  11.6717844
  36.0105858  58.6716919  51.2470016  36.6803284  58.1070328  50.8612061
  35.1883049  58.3616066  50.8676262  35.9943199  58.5784073  51.1654053
   6.9538617   4.8518271  51.4832420   6.2616372   4.2559228  51.7695198
   7.1793976   4.5515795  50.6027794   6.9040933   4.7562604  51.4198799
  30.7021751  68.7872162  69.6361542  29.7840309  69.0456543  69.7164993
  31.1533566  69.2928391  70.3121796  30.6523762  68.8686981  69.7168121
  18.6374683  69.6678848  26.3643379  19.0457726  69.9499054  25.5458145
  17.7797604  70.0928116  26.3629894  18.5895443  69.7432709  26.2769051
  12.9067936  33.6230240  10.4496593  12.1994276  33.1227226  10.0427666
  13.2866755  33.0225449  11.0910225  12.8718710  33.5056343  10.4746637
  40.6040115  35.3390884  10.8218412  39.7468643  35.6029892  11.1563368
  40.4741669  34.4433212  10.5104408  40.4987564  35.2717056  10.8243046
  46.0533676  28.1660004   9.0308733  45.4878311  27.5678501   8.5423908
  45.5431137  28.3980808   9.8067656  45.9386444  28.1269627   9.0615225
   4.4870620  21.6544857  19.5235176   3.7734649  21.0377483  19.3602848
   4.4607120  21.8066807  20.4681740   4.4081531  21.6049461  19.6068497
   6.7708607  27.2963982  70.2960434   6.6012654  27.7443371  71.1247864
   5.9381680  26.8796711  70.0742493   6.6639752  27.2997265  70.3607712
  59.7595634  42.1677246  60.0277443  60.6502609  42.0899277  59.6859245
  59.8737679  42.2715187  60.9724197  59.8667259  42.1704979  60.0920334
  16.1463699  13.8658819  55.4979630  16.7240467  13.1873226  55.1485672
  16.0185108  13.6227579  56.4148979  16.1943378  13.7675924  55.5584869
   7.7260551  11.8776217  37.0183525   7.7814364  12.7539673  37.3993797
   6.7875600  11.7203407  36.9148102   7.6318789  11.9543037  37.0479431
  22.9196091  49.9378242  25.9121227  21.9627666  49.9269447  25.8883438
  23.1606770  50.7564201  25.4785099  22.8432770  50.0239601  25.8633461
  42.0932732  60.4120178  30.5628109  42.0847092  60.0551758  29.6746521
  42.4278221  59.6974831  31.1047974  42.1280365  60.2977638  30.5258942
  50.0344467  35.2728310  30.7515125  49.6027298  34.4271660  30.8727798
  50.3945694  35.4836197  31.6129723  50.0268135  35.2051277  30.8563118
  57.4920578  20.6315708  22.8286514  57.9066429  20.6222057  21.9659462
  58.1334953  20.2190762  23.4071293  57.6046715  20.5865822  22.7983418
  22.6512375  56.3265457  13.5022869  22.4954338  56.3840103  12.5596018
  22.4432259  55.4190407  13.7245464  22.6124401  56.2358971  13.4254599
  21.5108185  60.1309967  53.2114220  20.9058838  59.4022865  53.0726204
  20.9445133  60.8815155  53.3910027  21.3859158  60.1333237  53.2157707
  20.4782333  42.1451797  32.2349663  20.0311394  42.9883461  32.3085365
  21.0567551  42.1135597  32.9969025  20.4922485  42.2317238  32.3240662
  54.4158936   3.8517871   8.2175846  55.1785393   3.2741904   8.1862602
  53.6864929   3.2735186   8.4407730  54.4194374   3.7285240   8.2380447
   4.4418259   6.4430676  68.2189407   3.9978678   7.2847795  68.1157227
   5.3198652   6.6712503  68.5242462   4.4881167   6.5571623  68.2404861
  69.6571732  54.8413811  35.6856003  69.0975189  55.5444031  35.3557854
  70.1459122  54.5442734  34.9180756  69.6496124  54.8846703  35.5685768
  27.3668079  37.2960663  33.7483444  27.1264935  36.5268135  33.2318840
  27.8419476  37.8571548  33.1354370  27.3918495  37.2738686  33.6279068
  14.5570383  38.3666840   9.9245968  14.0201216  37.8049965  10.4835758
  13.9593019  38.6632423   9.2383060  14.4360380  38.3384094   9.9110203
  62.2734451  27.2032089  12.5753822  61.9582100  27.6791515  11.8070488
  61.4824066  27.0095329  13.0783491  62.1554718  27.2333107  12.5470829
  35.3988342  29.1858292  26.6305981  34.5448341  28.8173904  26.4043884
  35.6804047  28.6852779  27.3963661  35.3377914  29.0931587  26.6881371
  55.3014717  19.9927979  31.6663475  54.6474609  19.6620235  32.2820511
  56.1009598  20.0733624  32.1865005  55.3169861  19.9661160  31.7874775
  30.8376026  51.3262749  46.8487625  31.7191181  51.4787369  46.5082932
  30.6460800  50.4169922  46.6190720  30.9111843  51.2455673  46.7879601
  30.5374718   9.0511675  48.1358871  30.3144245   9.2313814  49.0491257
  31.3246059   8.5086517  48.1841507  30.5976257   9.0125313  48.2384224
  55.6782799  57.7151909  58.5335960  56.5304222  57.2970085  58.6569214
  55.0446587  57.0554008  58.8154335  55.7015839  57.6002350  58.5768051
  54.0575829  11.3697681  35.4393349  53.6475563  11.5951233  34.6042747
  53.3748283  11.5269413  36.0915413  53.9410477  11.4105616  35.4198341
  12.9831467  27.5238113  11.8401823  12.9241543  26.5687275  11.8163881
  13.2735920  27.7678070  10.9613543  13.0078287  27.4479790  11.7439260
  65.1767120  49.4800911  15.3592587  65.8823318  49.2147751  14.7693958
  65.3509979  49.0034180  16.1708241  65.2705460  49.4009666  15.3829012
  24.9830189  62.9095230  51.0449448  25.2424812  63.1568680  50.1574020
  25.6638947  63.2810593  51.6058388  25.0832977  62.9755211  51.0101128
   8.5831442  46.5822144  63.2850418   8.9545660  45.8068542  63.7058678
   8.2024097  47.0859566  64.0044250   8.5821514  46.5532455  63.4066353
  12.7635088   7.6233120   3.6014030  11.9891615   7.1226883   3.8582940
  12.7616062   7.5932684   2.6446764  12.6807289   7.5667210   3.5267715
  33.0155830  15.0197611  65.3733749  33.9517174  15.1956091  65.2787094
  32.7437019  15.5620050  66.1138382  33.0864182  15.0963392  65.4422455
   8.5175543  65.0670776  43.1712875   8.3911304  64.6355286  42.3262939
   8.6498194  65.9893417  42.9518013   8.5181780  65.1194077  43.0577698
  48.5921173  19.8276939  11.2826624  49.4418259  20.2462444  11.4206448
  48.7017899  18.9426575  11.6303892  48.6944275  19.7779465  11.3344593
  39.9613876   4.3542242  55.2213669  40.6292992   3.8863060  55.7225418
  40.4526787   4.9954624  54.7078705  40.0850067   4.3727074  55.2200508
  23.1004734  44.7190285  54.9562225  23.3881474  44.1127892  54.2736168
  22.8855762  44.1570091  55.7006607  23.1082344  44.5944443  54.9628143
   4.2150846  56.8333931  41.2056732   5.0682511  57.1310921  40.8899002
   3.6819649  56.7522736  40.4148293   4.2492146  56.8564911  41.0876617
  69.7553024   5.3668413  71.8358078  69.2836456   4.6033454  72.1687469
  69.7059784   6.0071197  72.5456238  69.6997452   5.3537011  71.9470062
  24.6163425  32.1982498  69.0948181  24.1777172  31.4114151  68.7712021
  24.4242477  32.8670502  68.4375229  24.5490818  32.1856613  68.9902115
  36.9365692  22.2198257  45.9545021  37.7728043  22.0685425  46.3950157
  36.5432396  21.3501835  45.8820724  36.9837990  22.1109524  45.9937553
  31.8511295  27.3086395  29.2439327  31.8041325  26.7373142  30.0104904
  32.2723312  26.7731514  28.5715694  31.8910351  27.1906071  29.2539787
   8.4192724  42.7149353  39.6620331   8.4661884  43.0863686  38.7810898
   7.5146008  42.4140320  39.7472267   8.3278008  42.7224541  39.5771751
  25.6299515  25.8022556  42.4263496  25.0209961  25.0780716  42.2815628
  25.7639236  25.8167133  43.3740158  25.5792980  25.7265701  42.5119705
  57.1958885  67.4879837  61.8065796  56.3052711  67.8325119  61.8724136
  57.0938873  66.5408936  61.9006500  57.0900345  67.4237289  61.8236313
  61.9830399  52.7845764  23.4716930  62.1609154  53.1640625  22.6111240
  61.2832718  53.3284492  23.8332958  61.9273834  52.8830452  23.4184837
  65.4113846  16.2022171  52.4224167  66.2943344  16.0098553  52.7380676
  65.0039444  15.3430986  52.3122520  65.4620972  16.0900860  52.4443283
  50.8714104  41.7508698  17.2539959  49.9486656  41.7554398  17.5084705
  51.3472519  41.8666229  18.0764351  50.8237495  41.7637024  17.3688393
  44.7254524  35.8456421  11.4659386  45.3527756  35.2560349  11.0475416
  44.2846031  36.2825317  10.7372332  44.7453384  35.8293571  11.3436108
  18.5320492  18.2149220  45.4285660  17.8548737  18.4639492  44.7995605
  18.3624115  18.7648888  46.1934128  18.4417439  18.3001270  45.4430542
  71.1044998  54.6579247  21.9546146  70.9648972  53.7176132  22.0666599
  71.6170349  54.7296982  21.1493874  71.1442719  54.5653038  21.8806915
  25.2895546   3.0520451  33.3238258  25.1250305   2.2462003  33.8134956
  26.1885147   3.2905357  33.5501556  25.3678761   2.9915419  33.4001808
  13.6593523  36.2433510  46.1939316  12.8745031  36.5921173  46.6165466
  13.7626772  35.3675423  46.5661049  13.5866737  36.1871452  46.2786903
  27.1464272  39.5368767  42.3661232  26.4961662  39.2265205  42.9962578
  27.0527611  40.4894447  42.3747978  27.0670929  39.6053619  42.4342461
  47.7212830  28.7008820  49.2719154  48.6013336  28.5873299  48.9129639
  47.4293213  27.8124046  49.4758644  47.7839966  28.5940247  49.2553864
  63.9742775  12.7894144  21.6310253  64.4170685  12.5121193  20.8289795
  63.2748985  13.3695765  21.3301773  63.9469147  12.8217125  21.5134106
  37.7604103  54.4427681  70.4756546  38.2592506  53.8219261  69.9446716
  36.8597679  54.1208496  70.4376907  37.7175636  54.3422279  70.4149857
  32.9192276   5.9967818  24.7748070  32.6523819   6.3338375  23.9195766
  33.7270622   6.4688148  24.9768505  32.9769211   6.0830641  24.7051506
  11.2511320  18.4829998  59.8958473  11.7698832  18.1417999  60.6243439
  11.1908808  17.7514935  59.2814369  11.3000269  18.3686047  59.9080124
  53.2641487  56.8099327  17.5510101  53.1751747  57.5731773  16.9802418
  54.1260986  56.9118500  17.9545994  53.3465805  56.9021950  17.5331821
  52.4041443  61.9598312   5.4234452  53.2101440  61.4990120   5.6563473
  52.3935318  61.9550400   4.4663162  52.4889641  61.9101791   5.3462129
  50.3149109  56.0648880  29.9493198  49.9031754  56.7670860  30.4529305
  50.9407692  55.6699677  30.5564175  50.3377457  56.0976562  30.0677681
  62.9159775  19.7762642  12.8720951  62.6445999  19.1246052  12.2256241
  62.0955505  20.1064186  13.2383280  62.7995453  19.7419777  12.8422098
  20.2931881   1.8071702  39.4841919  21.1393967   2.0185018  39.0898590
  20.5067139   1.5295771  40.3750229  20.4061985   1.8001039  39.5371399
  10.5936422  44.0047188  61.3377457  11.4453125  43.5832634  61.2225761
  10.0069542  43.5223007  60.7552490  10.6219006  43.9083290  61.2633438
   5.2584233  54.7987938  30.9845181   5.5060511  54.8185577  30.0601139
   4.9961882  55.6980476  31.1815052   5.2568655  54.8967972  30.9069443
  28.8311272  39.4241333   5.4075441  27.9871998  39.5476532   4.9730778
  28.7210827  39.8340187   6.2655149  28.7293949  39.4810143   5.4527073
  37.8616943  57.4118271  69.0577393  38.3619270  56.8060608  68.5108871
  37.0965729  56.9079971  69.3351898  37.8334465  57.2934990  69.0290070
  26.5674953  27.4950867  28.5963268  26.4898281  27.3239765  29.5349007
  25.6767368  27.7065144  28.3168983  26.4642200  27.4993858  28.6666203
  29.5317612  23.3204880  29.6770763  28.6557369  23.6924000  29.7795200
  30.1221981  24.0131855  29.9733658  29.5013065  23.4340191  29.7195988
  41.5233040  22.8171272  13.6498156  40.5687752  22.7662888  13.5995655
  41.8234253  22.5507126  12.7808018  41.4535179  22.7832947  13.5517836
  52.4898796  28.8572140  43.9498596  52.7296143  28.5573597  43.0730209
  52.7460861  28.1380768  44.5272980  52.5427666  28.7485466  43.9179306
  33.2806702  58.6094170  34.8303604  34.0101738  59.0991364  34.4505768
  33.4422836  58.6319847  35.7735519  33.3756981  58.6640472  34.8904457
  33.8126984  52.1159706  30.3168221  34.6523857  52.5589180  30.4391041
  33.6867332  51.6147575  31.1225204  33.8888092  52.1097565  30.4157829
  53.9303932  21.9827480   1.0657129  53.8714485  21.0513973   0.8527812
  53.5883102  22.4278183   0.2903905  53.8876266  21.9308910   0.9603241
   9.7568016  44.7452965  21.7744160   8.9058971  45.1836929  21.7742310
   9.5554152  43.8315506  21.9762745   9.6445847  44.6946030  21.7959213
  43.5709801  22.4190655   1.7752552  43.1959686  21.5384350   1.7658145
  43.0256310  22.9050064   2.3938704  43.4728317  22.3769741   1.8402184
  41.5695496  25.6631489  23.8901787  41.7017746  26.5495510  24.2263927
  40.7633972  25.7193489  23.3771572  41.4976807  25.7636700  23.8713245
  52.3203163  56.3227005  38.3967896  52.0237427  56.8407860  37.6485519
  52.3294716  55.4211426  38.0753174  52.2896652  56.2818069  38.2827148
  50.3206749  57.0105476  56.6723557  49.4296227  56.6744080  56.7686195
  50.3534355  57.7717018  57.2518425  50.2291451  57.0558701  56.7444191
  27.2974300  34.4136047  27.5609131  27.1679802  34.2076569  28.4866886
  28.2400112  34.3186569  27.4239502  27.3841438  34.3815155  27.6450329
  52.3999786  33.8968964  55.4381104  52.4481888  33.9287605  56.3935623
  51.5151062  34.1986618  55.2327461  52.3107567  33.9324760  55.5181007
  37.2877426  19.4865799  41.6034775  38.1466599  19.4518814  42.0245399
  37.4493904  19.9188442  40.7648773  37.3965797  19.5289764  41.5589485
   9.2877026  62.0351028  34.0667572   8.9457226  62.7092361  34.6539764
   8.6271210  61.3426666  34.0865631   9.1807880  62.0331535  34.1314926
  16.3518295  69.8622742  14.5783262  17.0995770  70.0196304  14.0018320
  15.9340334  69.0790100  14.2203064  16.3870163  69.7955246  14.4786682
  37.6709137  54.7773819  39.3232269  38.2271690  54.0325851  39.5514526
  36.8238945  54.3867378  39.1083031  37.6399040  54.6562958  39.3246460
  -0.1465423  37.1681824  43.8325768   0.0935264  38.0680237  44.0536766
   0.2610604  36.6366501  44.5163612  -0.0774738  37.2074623  43.9290771
   6.6193795  52.3164253  62.9336624   6.1083169  52.1578827  63.7273331
   7.2842693  52.9515038  63.1997986   6.6357837  52.3672447  63.0466805
  53.8356857  22.3036556  68.5617142  54.5230675  21.6494102  68.4364090
  54.2248764  23.1220226  68.2534256  53.9504929  22.3211575  68.5154724
  17.0255775  44.1513443  48.4102249  17.5012970  44.9652176  48.2442970
  17.5682869  43.4711342  48.0114670  17.1341839  44.1655998  48.3500061
   1.0860406  46.3409386  64.1910934   1.5240574  46.1307526  65.0158310
   1.7206099  46.8737793  63.7118950   1.2004226  46.3753471  64.2279434
  48.7407417  41.3796997  55.8916283  48.7438087  42.1723366  56.4282417
  48.5070686  41.6848526  55.0149803  48.7161522  41.4967690  55.8553658
  32.7489471  19.0986214  47.6439400  33.2766113  18.3231773  47.8349571
  31.8440228  18.7903576  47.6920815  32.7087173  18.9830532  47.6694412
  12.2712431  31.5729084  41.5460930  11.4176540  31.7880077  41.9220543
  12.9000673  31.8128223  42.2267189  12.2472744  31.6214314  41.6587677
  37.6282845  32.6775513  59.9456596  38.4133072  32.5002022  60.4638443
  37.0167770  33.0749397  60.5656357  37.6467896  32.7010155  60.0670357
   7.2899880   0.4846523  12.2341251   6.8304286  -0.3210450  11.9977169
   8.1222258   0.1867481  12.6013651   7.3297310   0.3669627  12.2480774
  58.2147141  24.7487411  68.2424088  58.5511398  23.8568306  68.1555481
  57.4886169  24.6716290  68.8613358  58.1731606  24.6454029  68.2991486
  44.8289185  63.1901550   0.6034062  43.9416122  63.4322395   0.8685748
  44.9458008  62.3020248   0.9407512  44.7467613  63.1212578   0.6676590
  26.8716183  69.5881348  47.3299522  27.4110184  68.8428192  47.5941200
  26.0761909  69.1934052  46.9725800  26.8443146  69.4665604  47.3200111
   5.8145318  53.4146500  23.4349098   4.8955641  53.4608231  23.6987267
   6.2512717  52.9746590  24.1642227   5.7631063  53.3726540  23.5408192
  37.7048416  14.6009035  41.6469383  38.2421112  14.1159544  42.2733574
  37.3768120  15.3509598  42.1429672  37.7271576  14.6291752  41.7666397
  20.9847965  27.8119526  32.8367386  20.9897442  26.8610344  32.7273750
  21.7025337  27.9867764  33.4454422  21.0618649  27.7291889  32.8899879
  21.2473297  15.7905083  65.6401596  21.5093479  15.1669645  66.3174820
  21.1609917  16.6241646  66.1025391  21.2660656  15.8129148  65.7616959
  22.6502342   0.8557923  28.3389149  23.0840435   0.5736135  29.1441593
  22.7055492   1.8111775  28.3591995  22.7023964   0.9275840  28.4269505
  20.7586327  11.0498209  56.5073738  20.3586025  11.4951124  55.7604332
  21.2910309  11.7233152  56.9306831  20.7727489  11.1691303  56.4728622
  33.5563354  40.0281143  18.6346092  33.5171165  40.8167458  18.0935402
  33.6778564  40.3550262  19.5260086  33.5651131  40.1470757  18.6719685
  50.6507874  39.6234093  56.5046616  51.1030426  40.4644737  56.4390259
  51.0406227  39.2009315  57.2700195  50.7405891  39.6680489  56.5792809
  45.4561729  34.5348434  43.9222603  46.0740547  34.1657333  43.2912178
  44.9788475  33.7775230  44.2611694  45.4711609  34.4147186  43.8911057
  10.7262487  43.8941345  42.9513283  10.9400320  42.9810219  42.7596169
  11.2265129  44.3972397  42.3087921  10.8023958  43.8504105  42.8623657
  71.0180893  59.6772156  57.8331909  71.4100876  58.8899078  58.2109604
  70.0807648  59.5831833  58.0029526  70.9599380  59.5832291  57.8915787
  57.1557274   3.9107726   2.5411735  57.8383408   3.5320182   1.9872633
  57.1442032   4.8386612   2.3063936  57.2272911   3.9693332   2.4570665
  26.8164082  42.0989456  65.2179947  27.2255478  42.1235924  64.3529892
  27.3959274  41.5453453  65.7413635  26.9218407  42.0425377  65.1815567
  24.7710476  12.3219719  51.0069847  24.0045300  12.3754797  51.5777931
  25.0301037  11.4010696  51.0395470  24.7169304  12.2294722  51.0713310
  69.5937500  10.1257086  21.6668434  68.7115097  10.2908783  21.3342628
  69.5677490  10.4272900  22.5749207  69.4968948  10.1754837  21.7282162
  70.2004318  46.3982544  52.8657303  69.8161621  45.5560150  52.6224289
  71.1138077  46.3343506  52.5866280  70.2568588  46.3016205  52.8100204
  23.8813801   2.2081263  43.2043839  24.5568581   2.3954971  43.8561935
  23.0831318   2.0797715  43.7167854  23.8682880   2.2144198  43.3285370
  66.7466812  10.5178995  47.1380959  66.8064880  10.8708754  46.2503662
  66.1393204  11.1046486  47.5887337  66.6882858  10.6181126  47.0914841
  51.9388390   0.3199850  61.1934166  51.9529381  -0.5989144  60.9257278
  51.8585281   0.8071363  60.3733788  51.9317780   0.2739428  61.0774193
  34.4001427  48.3889351  47.4921265  33.9005966  48.2499313  48.2967148
  35.0470886  47.6834793  47.4869843  34.4158630  48.2988777  47.5773811
  55.3172951  36.2391014  10.3578854  54.9485054  35.6453857  11.0118961
  54.6469040  36.2912331   9.6766424  55.2064743  36.1813469  10.3549814
  23.3285866  63.0427971  28.8912048  22.4646664  62.6338043  28.8402462
  23.1578083  63.9220009  29.2289429  23.2182446  63.0929413  28.9217873
  52.6184235  15.6043625   2.2143567  53.3587265  15.2503653   1.7215400
  51.8846016  15.5717955   1.6006165  52.6191139  15.5631390   2.0963519
  54.1526604  53.3926239   1.3892713  54.6248627  53.2055206   2.2005966
  54.1254730  52.5537567   0.9290621  54.2001152  53.2832146   1.4267148
  17.1189537  48.2414131  28.2730141  17.8413906  48.1355362  27.6540565
  17.5460701  48.3702660  29.1198921  17.2415447  48.2438622  28.2973194
  36.5153923  10.7928162  55.1735725  36.2684402  10.9370747  54.2600975
  36.4553757  11.6585407  55.5774879  36.4826584  10.9005222  55.1192322
  24.7440872  47.1667557  23.0034161  24.1449833  47.2421303  22.2607002
  24.8873577  48.0693321  23.2881279  24.6954765  47.2710457  22.9545727
  32.7107849  58.4673767  63.5386124  32.9830627  57.6987610  63.0372887
  32.0330811  58.8765411  63.0005264  32.6675491  58.4290466  63.4277687
   0.9145606  28.0543118  54.9963303   0.8477161  27.7033672  55.8843613
   1.1819476  28.9652786  55.1182976   0.9359467  28.1140327  55.1040382
  39.0383797  37.0550575  27.5256958  39.7942886  37.2030258  26.9574203
  38.4303055  37.7602425  27.3038940  39.0541420  37.1460381  27.4414406
   4.5585475  11.5676308  35.8381195   4.3808565  11.4965477  36.7759933
   3.8643050  12.1363611  35.5052452   4.4655633  11.6207008  35.9026375
  28.1584339  46.4048080  44.7553177  28.1415997  47.3423119  44.5628815
  27.7209492  46.3264236  45.6030769  28.1099854  46.4964256  44.8252029
   9.3984604  45.8991966  39.3300858  10.1724520  46.4294662  39.5197716
   9.5139227  45.1093597  39.8583450   9.4933128  45.8715172  39.4066505
  31.7809982  11.7901335  61.7749901  32.6343651  11.4052773  61.5752754
  31.7304802  11.7778368  62.7307739  31.8666153  11.7477808  61.8556175
  42.5529976  34.5417900  25.3330460  42.1800003  33.8682594  25.9017811
  42.0858421  35.3424339  25.5717258  42.4634056  34.5553474  25.4191494
  -0.0918180  12.1626596  40.6683083   0.5854315  11.8852854  40.0513573
  -0.2665669  13.0751200  40.4378510  -0.0382307  12.2303858  40.5779419
  29.6693516  39.3966827  48.3647881  29.1145382  39.7442932  47.6665192
  29.0533009  39.0945396  49.0321884  29.5444889  39.4015312  48.3614960
  28.2998848  25.3100052  54.7951584  27.3981762  25.2615681  55.1126595
  28.3363228  24.6751404  54.0797195  28.2076111  25.2371368  54.7527199
   1.6891812   1.3847188  37.0984421   2.3542757   1.8651297  36.6054039
   1.2317359   0.8636004  36.4385872   1.7113252   1.3803778  36.9754982
  27.6523705   4.4581509  17.6865311  27.0561676   4.6870961  16.9735374
  28.2307549   5.2164884  17.7679386  27.6504707   4.5634360  17.6191769
  33.7004356   3.0431852  30.4367752  33.5029259   2.1723077  30.0921116
  32.8871193   3.5352874  30.3246059  33.5926399   3.0027921  30.3880577
  70.4636459  66.4752350   5.3213844  71.2938385  66.0565567   5.5488124
  70.1539154  66.8552322   6.1435151  70.5191498  66.4711151   5.4333110
  44.7146873  42.2801132  12.6792498  44.6646461  41.3242531  12.6866636
  45.6065292  42.4710159  12.3887205  44.8044586  42.1985397  12.6490583
  29.2875748  16.2187099  33.7807617  29.5431156  16.5894241  32.9360695
  30.1152458  15.9775362  34.1967239  29.4030895  16.2325230  33.7350388
  69.6070404  65.2244339   1.0545667  69.4972382  66.1567764   1.2414179
  70.4246445  64.9871368   1.4921113  69.6825256  65.2985535   1.1211531
  13.9030733  19.5385017  38.3316956  13.5826349  20.4373512  38.4066544
  14.6578770  19.5035248  38.9193001  13.9493952  19.6306267  38.4023514
  63.0749817  38.1347389  34.4066582  63.2502708  37.5275192  35.1255379
  63.7684898  37.9594803  33.7706070  63.1676292  38.0512962  34.4154930
  34.0721779  11.5439987   3.8508837  33.3593712  11.0532827   4.2599473
  33.7006073  11.8664808   3.0298042  33.9565392  11.5260582   3.8069458
  60.9662933  42.8676682  52.6926613  60.6922989  42.0833778  53.1681099
  60.3127632  43.5279922  52.9231033  60.8673820  42.8544464  52.7679405
  63.9229469  58.3199883  39.2639542  63.8743744  59.1983376  38.8866272
  63.1110535  57.8951797  38.9871902  63.8311844  58.3683548  39.1942024
  32.8653526  38.4376335  45.5461578  33.6524620  38.9763527  45.6266022
  32.9410591  38.0303078  44.6832619  32.9573669  38.4516449  45.4627151
   2.2979670  48.6559982   8.5111876   2.6470175  48.7879333   7.6297188
   2.6546931  47.8113708   8.7861137   2.3732319  48.5799942   8.4465055
  21.4199295  63.3814354  52.9463615  21.5655441  63.5943298  52.0245705
  20.5559406  62.9697800  52.9635124  21.3433208  63.3602409  52.8498917
  13.5457649  31.9132156  23.7580109  12.6086721  31.7244129  23.7085896
  13.6034012  32.8645782  23.6695843  13.4519787  31.9945374  23.7433109
  39.0632973  61.4455376  23.3184128  38.4444618  61.7165070  22.6402893
  39.8809395  61.2865410  22.8468037  39.0844994  61.4574776  23.1958027
   4.1133113  35.9165726  11.7895880   4.6213021  35.1055412  11.8097248
   3.4993412  35.8328018  12.5191460   4.1020098  35.8211517  11.8695364
  45.8438034  58.9053192  14.1532526  46.1151085  59.6654854  13.6386948
  45.3628387  59.2761803  14.8930960  45.8214455  59.0259323  14.1772776
  70.4930725  44.6865692  63.4268417  71.2599411  45.2552643  63.4956169
  70.6715622  43.9692039  64.0349197  70.5938873  44.6707153  63.4990196
  11.2801542  41.2476082  28.4005089  11.6345682  41.5313988  29.2431755
  12.0219450  40.8395767  27.9538708  11.3970547  41.2343597  28.4427414
  28.9395313  15.0251112  51.9997101  28.6823845  14.2996264  52.5687256
  28.3045273  15.0046616  51.2837639  28.8443928  14.9455643  51.9840431
  48.2918053  39.7306709  58.2797165  47.4645157  39.6425133  58.7530556
  48.8144150  40.3239632  58.8192673  48.2593155  39.7845383  58.3877335
  19.3323631  54.9870033  20.4137211  19.1652756  54.2432938  20.9926949
  19.5541096  55.7060432  21.0053654  19.3381920  54.9843712  20.5385590
  35.6578178  66.8572845   8.1935377  36.3131599  66.3280563   7.7389150
  34.8558960  66.7336960   7.6857190  35.6421852  66.7876663   8.0909014
  26.0079193  49.4098091  24.9118938  25.6231575  50.2692757  24.7401104
  25.4941921  49.0584297  25.6391144  25.9121037  49.4639931  24.9711266
  13.0682688  61.4236679  56.3312874  12.2791491  61.6693573  55.8484230
  12.7969923  61.4233322  57.2492409  12.9551868  61.4498329  56.3776855
  15.3514013   4.2014203  20.4453545  14.4145870   4.0127544  20.3904381
  15.7651777   3.3412278  20.5166950  15.2956238   4.0895686  20.4471054
  49.8129997  65.6955109  13.0101357  49.5523987  65.7712631  13.9280577
  49.4111404  66.4524765  12.5838203  49.7423553  65.7843170  13.0625610
  64.4177170  57.6145515  70.2765656  63.4714584  57.7182770  70.3768997
  64.7612305  57.6759071  71.1678925  64.3534393  57.6321564  70.3823166
  16.7102966  39.5950699  60.7973442  16.0135422  39.6087646  61.4535294
  17.4642715  39.9842072  61.2404327  16.7164001  39.6380310  60.9145737
   0.9996642  40.2784843  65.3719788   0.3178420  40.5813026  64.7722702
   1.7185793  40.8985825  65.2500305   1.0036198  40.3769073  65.2950211
  39.3830757  29.6354446  62.5511627  39.6445160  28.7372627  62.3483086
  39.6295586  29.7553062  63.4682846  39.4372406  29.5524426  62.6273346
  38.0404930   3.3789742  29.8972454  37.6607437   2.9218626  30.6476250
  37.3755264   3.3086207  29.2123356  37.9290848   3.3227246  29.9042263
   2.5116310  24.2969284  32.9239006   3.3011861  24.6351891  32.5015106
   2.5826058  24.5885105  33.8328438   2.6033990  24.3640957  32.9757881
  38.7357101   7.0968537  37.3194275  38.5673637   8.0380154  37.2735329
  38.5951118   6.8729725  38.2393951  38.7027664   7.1733456  37.4126396
   5.5387344  65.7837753  30.9860134   4.9181466  65.0895386  30.7643280
   5.0884223  66.3040771  31.6513958   5.4245319  65.7652283  31.0333309
  23.6058502  64.9910889  69.4643478  24.3789158  64.4915237  69.2015991
  22.8684311  64.4153900  69.2618103  23.6096516  64.8764191  69.4147263
  43.7095490  36.8278694  22.6460743  43.5457993  36.6228142  21.7255459
  44.1142159  36.0357208  22.9995995  43.7352409  36.7215271  22.5856075
  65.7218018  38.4477425   3.6206167  65.0881882  37.7493553   3.4562223
  66.0087204  38.3034477   4.5223298  65.6848297  38.3578758   3.6992452
  18.9243908  47.6354408   4.5101252  19.4235878  47.5171242   3.7020190
  19.4429283  47.1890335   5.1795049  19.0329247  47.5752182   4.4953308
  51.2729530  49.4659233  33.0685310  50.6649818  48.7415199  32.9207268
  52.0184669  49.2726974  32.5001106  51.2876205  49.3680649  32.9921532
  11.6692724   3.9100471  34.4170456  12.2986965   3.3159482  34.8258286
  11.1315403   3.3447046  33.8625526  11.6790504   3.7864027  34.4015045
  10.3256788  53.1313019  12.3996935   9.6488152  53.0025711  13.0641603
  10.1905098  52.4158287  11.7783585  10.2390823  53.0412750  12.4042931
  46.3934250  21.3847122  35.2807045  46.5901108  21.6480064  36.1797180
  45.4732437  21.1221123  35.3039169  46.3162727  21.3847866  35.3790550
  15.7896748  21.5145035  68.1290817  16.4558659  21.2317162  67.5026245
  16.2884274  21.8568802  68.8708725  15.9139061  21.5208588  68.1413803
  33.7202644  64.1100388  39.9553185  33.9594383  63.3082390  39.4904060
  34.2307243  64.0790710  40.7644577  33.8002052  64.0212326  39.9920273
  25.8224392  61.9139061   2.6479828  26.1047173  61.0565109   2.9664485
  26.1290741  61.9456596   1.7417827  25.8852425  61.8258591   2.5853059
  43.7485046  58.4659653  20.3113594  43.6569481  57.6361542  20.7796154
  43.0712471  58.4356499  19.6356106  43.6665154  58.3742371  20.2892323
  35.2705269  28.7609158  61.7464561  34.5017395  29.1019955  61.2894402
  35.9967728  29.2953873  61.4253044  35.2659874  28.8542862  61.6634712
  11.5182838  64.5073471  56.8419533  11.0996561  65.2361679  57.2999954
  11.5108194  63.7901344  57.4758186  11.4728441  64.5085831  56.9583969
  36.8351822  60.1079140  69.3810120  36.4822350  59.8876610  70.2430725
  37.2786751  59.3101120  69.0928116  36.8448372  59.9993477  69.4422073
  50.2349167  68.7729111  41.1164818  50.9378624  68.7159729  40.4692917
  49.9562721  67.8666306  41.2477951  50.2801628  68.6701889  41.0614700
  41.3900528  25.2271347  60.0292091  42.0875435  25.2322502  60.6847305
  41.7217369  25.7806683  59.3222313  41.4998055  25.2867088  60.0237198
  40.5799294  39.9166107  54.9883881  40.0137863  40.6817932  54.8873367
  40.3311081  39.5446396  55.8345299  40.4930229  39.9585457  55.0678444
  19.5560493  29.5003757  43.4463081  19.1219368  29.2215977  42.6400414
  20.4902058  29.4610348  43.2412872  19.6093750  29.4664516  43.3384628
  11.3978310  22.2604256   7.8832326  11.1168184  22.9609299   8.4719219
  10.9392309  22.4391003   7.0622621  11.3189573  22.3541813   7.8584619
   4.5401044  63.1816940  59.9325371   4.4043903  64.1203384  60.0619774
   5.1340442  62.9259987  60.6382904   4.5889702  63.2545242  60.0216026
  26.1021290  23.3590088   8.0063887  26.6344872  23.8606625   8.6237783
  26.3476620  23.6999321   7.1463208  26.1850853  23.4488621   7.9805088
  12.4648600  14.7962618  33.9804192  12.3769798  13.8869410  34.2661514
  12.4624786  14.7482157  33.0244255  12.4552336  14.6941671  33.9089394
  68.2395706  12.5257549  64.2556610  68.3526917  13.4674196  64.3848953
  67.4364624  12.3135004  64.7312622  68.1659927  12.6035404  64.3201599
  52.6701393   6.1236777  58.1368790  53.3423500   5.4525585  58.0187111
  51.8685188   5.6312737  58.3134308  52.6563377   5.9995980  58.1431046
   0.4660257  66.0876541  12.4368372   0.3997665  65.8900223  11.5026073
   0.3179286  65.2472763  12.8705130   0.4431665  65.9769592  12.3834572
  35.9088287   9.3748255  50.6416397  36.4666862   8.7055540  51.0380020
  36.2868233   9.5186481  49.7740746  36.0086288   9.3187904  50.5913887
   7.3915005  48.8469162  49.3438110   7.6536765  48.0431633  49.7926788
   6.4599638  48.7256660  49.1600456   7.3201189  48.7482719  49.3720818
  35.4414291   4.2164507  34.1352959  36.1003342   4.9106860  34.1460342
  35.7241440   3.6287274  33.4346619  35.5418434   4.2278094  34.0617256
  10.7337875   2.1156893  20.7776375  10.2502422   2.3465288  19.9844627
  10.0742855   1.7359163  21.3582077  10.6118917   2.0998068  20.7549648
  43.6274567   6.9472184  50.6892319  43.0035820   6.3351026  50.2989464
  44.3415680   6.3930879  51.0042191  43.6370811   6.8228483  50.6812019
  29.4931183  49.5941277  19.4514885  29.5326672  50.5191650  19.2086449
  28.5753059  49.4452057  19.6788082  29.3994598  49.6768951  19.4498329
  23.9120903  30.7979469  19.8255634  23.2055130  30.1539555  19.7781124
  24.6865768  30.2868786  20.0605354  23.9193325  30.6747704  19.8455601
  15.1719265  58.5000420  28.9749222  15.5490656  58.6349602  29.8442879
  14.5931530  59.2514076  28.8456841  15.1504240  58.5945587  29.0538521
   9.2446203  31.8904743  39.1352844   8.8201046  32.0602875  38.2943420
   9.7617693  32.6776924  39.3058090   9.2544985  31.9925327  39.0637894
  25.4873085  46.8042755  46.8404121  24.9356308  46.1268120  46.4493523
  25.3137932  47.5863800  46.3165512  25.4099731  46.8154335  46.7428436
  43.1739273  26.5670662  50.1952171  43.0270691  27.5129318  50.1935577
  43.1373367  26.3206234  51.1194229  43.1543655  26.6416531  50.2935982
  48.7016068  69.7023849  60.4270630  48.9518433  70.0162582  59.5580978
  47.7674942  69.9005280  60.4934654  48.6286774  69.7569885  60.3414764
  25.0318508  18.9892426  71.8320999  24.8940010  18.0662994  71.6190262
  25.4407902  18.9767838  72.6974564  25.0607605  18.8894901  71.9016571
  59.3228111  53.6334801   0.6395862  58.3831825  53.7039566   0.8079837
  59.6324692  54.5391197   0.6269605  59.2556305  53.7375755   0.6561979
  55.1309128  31.5867081  48.1318893  54.7205658  30.7359161  48.2868080
  55.4962959  31.8345909  48.9811707  55.1261177  31.5224133  48.2389755
  64.1067047  16.6180019  31.1979351  63.5247650  15.8633451  31.1080513
  64.4375229  16.7720909  30.3130360  64.0799255  16.5539551  31.0939827
  54.7626343  35.3207169  15.6463919  54.4746246  34.4131470  15.5483971
  54.1689796  35.6911964  16.2995014  54.6686096  35.2634392  15.7055902
   2.9260030  48.2683601  63.3662834   3.8430305  48.3755531  63.6188736
   2.4807203  49.0207748  63.7559319   2.9763105  48.3600311  63.4347725
  41.7112198  65.6040192  48.6851044  40.8698235  66.0261154  48.8586349
  41.7829361  64.9271469  49.3581085  41.6291389  65.5768509  48.7753792
  17.7798233  19.3771839  57.9917870  17.1709862  18.9831581  57.3670502
  17.5109043  20.2944412  58.0423126  17.6862183  19.4329815  57.9305534
  46.4490738  23.9065857  21.7875080  45.8189583  24.4310989  22.2815475
  46.2069016  23.0001144  21.9769669  46.3560524  23.8658524  21.8603973
  61.4988937  26.7894363  41.8196793  62.4400597  26.7612896  41.6474953
  61.4257469  27.1902828  42.6858215  61.5914612  26.8291817  41.8936844
  59.4130898  37.4269829  43.6751442  60.0703812  37.0674133  44.2708855
  59.0541725  38.1817093  44.1418343  59.4449081  37.4691238  43.7884407
  55.8866768  51.4022141  67.1576157  56.5169029  51.0073586  67.7602234
  56.3851471  52.0785713  66.6990280  56.0070419  51.4322357  67.1729736
  14.8205433  20.0302429  59.5834389  15.0724936  19.1902771  59.9671173
  15.5722761  20.2840939  59.0480042  14.9275780  19.9677391  59.5672569
  15.9382877  26.2954388  48.8619461  16.8666763  26.4025211  49.0689735
  15.5036230  27.0032597  49.3376427  15.9909391  26.3823414  48.9347534
   0.5463601  28.8349705  20.9472466  -0.4030190  28.8855190  21.0584049
   0.7947973  29.6973801  20.6144390   0.4716107  28.9323292  20.9236107
  62.5513458  29.4678364  25.4024982  62.9702187  29.7277756  24.5820045
  61.9049377  30.1538296  25.5692444  62.5270805  29.5687122  25.3327808
  51.5107040  41.3679466  40.1689758  51.1697540  40.6249008  39.6711121
  50.7402306  41.7460251  40.5928383  51.3921814  41.3290253  40.1610870
  10.1238918  35.1566353   2.1223588   9.8185816  35.9601898   2.5434504
   9.3219442  34.6942825   1.8787555  10.0058126  35.1930199   2.1412864
  32.0333405  51.2189293  36.5313263  32.5721245  51.9247742  36.1739426
  32.5391617  50.4235878  36.3645668  32.1447372  51.2093849  36.4754295
  30.8647976  56.9822235  36.4172707  31.2094078  56.1246338  36.6663017
  30.9120407  57.5016098  37.2199135  30.9065857  56.9461555  36.5294228
  69.2968597  32.5961266   3.7982624  68.5393829  33.1099472   4.0783558
  69.9227829  32.6806068   4.5175056  69.2828293  32.6599274   3.9048331
  42.0491638  42.9428749  23.5886192  42.2485085  42.4580154  22.7877426
  42.8804703  42.9755707  24.0620041  42.1590767  42.8946571  23.5536938
  43.4154205  47.8716125  59.6462364  42.8056564  48.3985329  60.1627350
  43.9543495  47.4221039  60.2971840  43.4078674  47.8798676  59.7707329
  11.0413179   6.0685277   4.8822927  11.5532675   5.4984474   5.4560075
  10.4810858   5.4701467   4.3880134  11.0361691   5.9439211   4.8907638
  36.5456390  50.9594536  38.3989067  36.1109428  51.7364464  38.0474052
  37.3830147  50.9237137  37.9365654  36.5885811  51.0385017  38.3121147
  11.9545889  47.6961098   9.2165489  11.0400286  47.9722328   9.1568022
  12.2890224  47.7803154   8.3236351  11.8927231  47.7345352   9.1149559
  23.3001060  50.9850578  46.0206871  22.4561996  51.1217079  45.5901299
  23.8704052  50.6497154  45.3289261  23.2709274  50.9638672  45.9010010
  47.6279602  34.1748734  57.4521141  48.3445969  33.6802635  57.0545921
  47.8555603  35.0918045  57.2982712  47.7286568  34.2199097  57.3933182
  12.5678463  16.8328648  10.7377214  12.7016563  17.3148022   9.9215946
  12.9414816  17.3982143  11.4137440  12.6219606  16.9445477  10.7227802
   1.3766462  17.0910778  67.8138199   1.3444669  17.2960033  68.7482758
   0.5226904  16.7023926  67.6243134   1.2821475  17.0714817  67.8932648
  65.5563660  19.4719181  61.8224754  65.6607895  20.3847771  62.0908356
  64.6175308  19.3750477  61.6629906  65.4673843  19.5589371  61.8340874
  41.1506653  36.0905685   4.5394530  42.0044365  35.7405090   4.2849655
  41.1178932  35.9751778   5.4891071  41.2382164  36.0409317   4.6135869
  20.5460892  17.6660118  56.3475113  20.2750187  17.6026802  57.2633400
  21.3391666  18.2015514  56.3689499  20.6017570  17.7163696  56.4474640
  11.8348627  43.1099930  68.1634293  10.9063540  43.3403053  68.1959915
  12.2070866  43.5036316  68.9525681  11.7755394  43.1765327  68.2510605
  20.9054813  51.2798882  44.7368774  20.8096485  52.2257118  44.6252174
  20.3496094  51.0697632  45.4872665  20.8359833  51.3583450  44.8049927
  17.2188854  38.1189728  58.2078514  17.1634769  38.5039177  59.0824814
  17.5276241  38.8335342  57.6507912  17.2459011  38.2362251  58.2417145
  48.9545288  39.0202713  54.1409454  49.7971573  39.0135040  53.6868896
  48.3108025  38.8479652  53.4538078  48.9757423  39.0011749  54.0192451
  37.0255699  21.7593784  57.0219955  36.3220940  21.4091568  57.5685272
  37.6374168  22.1543694  57.6431694  37.0157967  21.7641525  57.1465187
  35.6429825   0.4129087  33.2537651  36.2636642  -0.0033038  32.6556396
  36.1546211   0.5934710  34.0423470  35.7637367   0.3877787  33.2740746
  30.5681839  66.4145355  70.6079178  30.7261639  67.3004608  70.2817001
  29.6672688  66.2210083  70.3488235  30.4889565  66.4883728  70.5454941
  68.8418732  50.9353409  11.3069372  69.7513428  51.1072121  11.0628853
  68.7646027  49.9814796  11.2866154  68.9306183  50.8519478  11.2787437
  46.4041824   0.4753812  48.2702713  45.8090172   0.2141550  47.5675812
  45.9081345   0.3207350  49.0741692  46.2878151   0.4310320  48.2810631
  14.5677576  49.3449211  44.0869637  14.7549171  50.2721710  44.2332954
  15.4243164  48.9191628  44.1225700  14.6790609  49.3983994  44.1063652
  28.7084579   0.1190271  66.2129059  28.0197811   0.5038140  65.6707840
  29.0212536   0.8444884  66.7533646  28.6683731   0.2374255  66.2127304
  13.9524288  50.4029236  54.8844032  14.8341713  50.1291275  54.6318245
  13.8557692  51.2772179  54.5069084  14.0361519  50.4669609  54.8172112
   9.7927561   8.1908216  21.9856777   9.0924158   7.5404906  22.0388317
   9.6354551   8.6450930  21.1579533   9.7012959   8.1699133  21.9030762
  71.3217697  20.4295006  33.6743698  70.9612656  21.1819286  34.1435394
  72.1642303  20.7370396  33.3398323  71.3731689  20.5425358  33.6887283
  17.8909168  35.7877426  31.6550903  18.7374554  35.7149696  31.2142849
  17.3527813  36.3054733  31.0562649  17.9238052  35.8351936  31.5442238
  47.8526382  28.6718845  70.0667419  46.9698563  28.3263569  69.9343262
  48.3887062  27.8985405  70.2422485  47.8156662  28.5525665  70.0713425
  62.1491585  54.1901054  21.1792374  62.5498123  53.6253090  20.5183945
  62.8218498  54.8416939  21.3771114  62.2636185  54.1993599  21.1298656
  43.5916328  49.2148399  68.6034393  43.0544777  49.8154907  69.1200790
  43.2389946  49.2810822  67.7160263  43.4967422  49.2859573  68.5638962
  45.9406509  43.6698074  47.1310616  46.2609978  44.4960365  46.7691803
  46.4936638  43.0010147  46.7271729  46.0337868  43.6865959  47.0493965
  44.3202705  56.7601585  22.3936424  44.7139473  57.1868248  23.1546993
  44.8002892  55.9366951  22.3057556  44.4134407  56.7178421  22.4654312
  26.7252464  47.9488525  28.9294300  25.9398384  48.4381294  28.6845322
  26.9338131  48.2565842  29.8114910  26.6637306  48.0338440  28.9973774
   8.1350965  33.9283791  64.2496872   9.0087051  34.0218391  63.8698120
   7.5820088  33.6612625  63.5155411   8.1692772  33.9098587  64.1308899
  39.2840385  25.0816212   2.2388859  38.8471146  25.7819271   2.7235498
  39.4198074  24.3904190   2.8869901  39.2519226  25.0825920   2.3596859
  44.9281883  62.5925522  64.9610214  44.8362312  61.6722565  64.7143784
  45.7864799  62.6431541  65.3817368  45.0099106  62.4998093  64.9795837
  58.2909241  58.4536591  53.5942307  58.2072258  57.6650391  54.1302376
  57.6008110  58.3703499  52.9361763  58.2084045  58.3606758  53.5812149
  48.0494423  27.0482845   1.2480181  48.4946632  26.6833248   0.4832873
  47.8909111  27.9639435   1.0185260  48.0800171  27.1070118   1.1419929
  71.3422089  63.0876961  54.2906914  70.4946671  62.7311974  54.5568123
  71.2671967  63.2018852  53.3432922  71.2438278  63.0618553  54.2180367
  42.4734344  15.9185514   8.8570194  41.9283943  15.3712902   9.4224091
  43.3681297  15.7541332   9.1548796  42.5107231  15.8426571   8.9490776
   4.9209414  30.9489479  56.3519478   5.2212596  30.1448555  55.9283028
   5.7018800  31.3004799  56.7794914   5.0362477  30.9006863  56.3523636
  57.8023415  18.4167576  43.8889427  57.3057899  18.4026432  43.0707283
  58.2450714  19.2654095  43.8858185  57.7966003  18.5057526  43.8013535
   4.1729999  68.9381027  41.3090439   4.2589998  69.6983643  41.8842316
   4.0792289  69.3105011  40.4322548   4.1721711  69.0588913  41.2768822
  43.2249184  48.1805305  51.3689270  42.5130539  48.5821533  51.8671074
  43.7777672  47.7671089  52.0320053  43.2079582  48.1792717  51.4927673
  34.5643158  10.4777193  30.2871742  34.0643463  10.8555670  29.5636482
  35.3536110  10.1263447  29.8751259  34.5951691  10.4805422  30.1660767
  45.5468330  65.4049377   2.0274374  45.3448868  64.5933838   1.5617850
  44.8369942  65.4996414   2.6625688  45.4496002  65.3284912   2.0455108
  45.4352531  27.1786652   5.0621405  44.8870506  26.8106422   4.3691292
  46.2540398  27.4088650   4.6230154  45.4641075  27.1639690   4.9414077
  56.7597694  23.9184322  27.3651485  57.1998100  24.3429947  28.1015873
  56.3535385  24.6378708  26.8818073  56.7633743  24.0404301  27.3921394
  38.8341408  43.1527481  67.5992889  38.4709435  43.2315941  66.7171860
  39.5968170  42.5839424  67.4943314  38.8767395  43.1004982  67.4940262
  70.7764053  51.3693924  33.3576279  71.2501678  51.0434570  34.1228409
  70.8784485  52.3202019  33.3998337  70.8378143  51.4360275  33.4437332
  49.1955261  64.2418671   7.6403642  48.6451225  65.0193863   7.7338824
  50.0056114  64.5676422   7.2481060  49.2232208  64.3595200   7.6085062
  25.3198700  40.2214165  34.4906654  24.4765301  40.6663055  34.5748253
  25.6195221  40.1035995  35.3920860  25.2618904  40.2562943  34.5957680
  23.8357983  44.9409332  19.4236584  24.3391933  45.2618942  18.6754532
  23.6043282  45.7303734  19.9129868  23.8647957  45.0593491  19.3960514
  62.8168564  55.2006607   1.0905967  62.8763771  54.9966583   0.1572843
  63.6341438  55.6579895   1.2883985  62.9103622  55.2276764   1.0121608
  33.1193848  25.5487156  21.0508423  32.5104179  24.9174557  20.6675644
  33.0355682  25.4191761  21.9955254  33.0455055  25.4675827  21.1107101
  18.0367126   2.0913088   8.2766476  17.4937954   2.5390697   7.6278148
  18.8991413   2.0298743   7.8659487  18.0707855   2.1325071   8.1636572
   8.7456427   3.8710184  61.6117401   8.7903376   3.5926504  62.5264778
   9.6586523   4.0044727  61.3571129   8.8477736   3.8555646  61.6821365
  14.6659403  39.8737488  14.3745098  14.6336946  39.1562881  13.7417040
  13.9932985  39.6547623  15.0193586  14.5907698  39.7738838  14.3757944
  54.5488243  23.4859982  24.7749653  54.5628777  22.8137951  25.4562702
  55.0471153  23.1047745  24.0520515  54.6034622  23.3736591  24.7705288
  67.1988449  14.3600292   7.5761919  66.9634552  14.7957191   6.7570477
  67.1545944  13.4259205   7.3719473  67.1690216  14.3068771   7.4670563
  24.3634262  28.7219124  27.5695248  24.6096382  28.8698254  26.6564350
  23.4897747  28.3336849  27.5221386  24.2965145  28.6962852  27.4670982
   7.2511878  30.0780563  31.7726898   6.4867969  30.6102581  31.5520096
   7.7712169  30.6345730  32.3524208   7.2251287  30.1941586  31.8109798
  29.6254215  17.1222744  60.9753799  29.2363605  16.5542870  60.3103600
  29.1112099  17.9284801  60.9323845  29.5290947  17.1476784  60.8998756
  34.8737106  62.3115845  38.2531586  35.7000275  62.7811584  38.1394424
  35.1345634  61.4225197  38.4934731  34.9896469  62.2668495  38.2666588
  71.6204529  45.4108505  14.2780170  70.8943176  44.8013420  14.1458979
  71.3924866  45.8852768  15.0775051  71.5187073  45.3964462  14.3491859
  63.8640289  35.6934891  48.0114746  63.4961853  35.6180763  47.1309967
  64.7896194  35.4745331  47.9039192  63.9235077  35.6620979  47.9061089
  55.7528572   8.8315411  19.6766624  55.2349014   8.0802498  19.9656506
  56.5790138   8.4519730  19.3772926  55.7857246   8.7109451  19.6755562
   8.8179617  36.9759750  22.1033554   9.2946596  36.4308929  22.7293549
   7.8986473  36.8768692  22.3508835   8.7707605  36.9072800  22.1965103
  23.1160774  36.1277809  56.0845909  23.7731457  36.6979027  56.4839096
  22.9953671  35.4207878  56.7184792  23.1732750  36.1131859  56.1947708
  49.6500244  41.5047646  13.1853113  49.7198677  42.3586197  13.6122599
  48.9488792  41.6147690  12.5430307  49.5827026  41.6075516  13.1623478
  70.3709183  38.4009361  17.1664314  70.0880585  39.2186928  16.7571735
  70.0082245  38.4380608  18.0514774  70.3020782  38.4920998  17.2171707
  18.4438686  46.5316467  13.1025476  17.5016003  46.4440575  12.9587059
  18.8426685  46.0645638  12.3683643  18.3859119  46.4724960  13.0089140
  42.1232719  63.7140427  46.7034073  41.5604362  62.9431915  46.6310234
  41.6741028  64.2805023  47.3307838  42.0153503  63.6922455  46.7625923
  28.8782501  23.2478600  39.3327713  29.7241287  23.0758553  38.9190903
  28.2813950  23.4051342  38.6011581  28.9048061  23.2462883  39.2106361
  41.7522926  60.3674965  23.6038570  42.1310539  59.6208992  24.0679283
  41.6734657  60.0709915  22.6971569  41.7842789  60.2562599  23.5566540
   8.4736557  56.8321266  63.8367996   9.3380556  56.7161674  64.2312546
   7.9359136  57.1949730  64.5406494   8.5084906  56.8584557  63.9539223
  25.9864979  62.9932976  55.2121696  25.2471828  62.5512962  54.7947006
  26.6884670  62.9511757  54.5627861  25.9825153  62.9416695  55.0984001
  35.4269218  49.9345665  54.1377068  35.2152519  50.0523911  55.0637474
  35.0568390  50.7053871  53.7074699  35.3648834  50.0293312  54.1905823
  30.7418938  27.4853859  60.5287170  31.6069527  27.3251724  60.9058571
  30.5502548  26.6946564  60.0244827  30.8137093  27.3839760  60.5151634
  36.6874847  38.1200867  21.4310360  37.4270172  37.5532875  21.2118149
  36.3049469  38.3526802  20.5849876  36.7255554  38.0844460  21.3174343
  39.0823326  10.8855963  42.5743103  39.2955666  10.7510195  41.6509171
  38.2273178  10.4699421  42.6857262  39.0138931  10.8269186  42.4877205
  42.2557335  23.7594738   4.2549677  42.6360092  24.6013527   4.0042424
[truncated: 1,359,699 more chars]
