# Supplementary material for: Mg2+ Catalyzes Nonenzymatic RNA Primer Extension through a Concerted Outer-Sphere Mechanism
Source: J Am Chem Soc. 2026 Jun 8;148(23):24379–94. doi: 10.1021/jacs.6c06167 (PMC13281521; doi:10.1021/jacs.6c06167)
Supplement: Supplementary file 1 [file ja6c06167_si_001.zip › Wang Nisler NonEnzPrimerExt eSI/classical_md/coordinates/sim4_sim5_start.rst7]

47792  0.0000000e+00
  49.0467717  42.8876532  48.2442041  48.2017717  43.1906532  47.9042041
  48.0987717  42.7906532  46.5802041  47.6727717  43.6456532  46.0552041
  47.3517717  41.9986532  46.5602041  49.4117717  42.2326532  45.9552041
  50.1497717  43.0346532  45.9772041  49.8167717  41.0956532  46.5722041
  50.1517717  40.1296532  45.5802041  51.2197717  39.9126532  45.6042041
  49.2557717  38.9396532  45.7362041  48.0707717  38.8466532  46.4022041
  47.6897717  39.6996532  46.9432041  47.5077717  37.6336532  46.3412041
  48.4067717  36.8876532  45.5682041  48.2747717  35.5556532  45.0662041
  47.4267717  34.7096532  45.2422041  49.2937717  35.1946532  44.1832041
  49.4517717  34.2446532  43.8762041  50.3087717  36.0666532  43.9412041
  51.2977717  35.5876532  43.1672041  51.2267717  34.6196532  42.8862041
  51.9477717  36.1906532  42.6852041  50.4697717  37.2836532  44.3572041
  49.4317717  37.7406532  45.1632041  48.9517717  41.7626532  44.6122041
  48.0187717  41.2056532  44.7012041  50.0947717  40.8656532  44.2462041
  49.8407717  40.2076532  43.4152041  51.3637717  41.4756532  43.8972041
  51.9787717  40.7766532  43.6642041  48.7947717  42.9166532  43.7792041
  47.8207717  42.8776532  42.5472041  47.9247717  44.2036532  41.8802041
  46.4617717  42.3986532  42.9292041  48.4497717  41.7836532  41.5222041
  49.6277717  42.0836532  40.8252041  50.3487717  42.3746532  41.5892041
  49.6147717  42.9436532  40.1552041  50.2757717  40.8866532  40.0742041
  51.2027717  41.2946532  39.6702041  50.5417717  39.8126532  41.0172041
  50.2757717  38.5566532  40.3892041  51.1457717  37.8996532  40.3602041
  49.1707717  37.8616532  41.0332041  48.1457717  38.4146532  41.7552041
  48.1227717  39.4406532  42.0912041  47.1637717  37.5386532  41.8732041
  47.6247717  36.3546532  41.3322041  47.0087717  35.0786532  41.1812041
  45.9087717  34.7786532  41.4742041  47.8577717  34.1036532  40.6572041
  47.5007717  33.2156532  40.3332041  49.0687717  34.4186532  40.1432041
  49.6377717  33.5556532  39.3452041  49.2617717  32.6206532  39.2822041
  50.5407717  33.8006532  38.9652041  49.6477717  35.6276532  40.1762041
  48.8767717  36.5306532  40.8412041  49.4517717  40.2956532  38.9302041
  48.3877717  40.2786532  39.1652041  49.9907717  38.8956532  38.9272041
  49.2457717  38.3276532  38.3692041  51.1767717  38.8016532  38.1952041
  51.1737717  39.5376532  37.5792041  49.7087717  40.9016532  37.6582041
  48.5917717  40.8796532  36.4612041  49.1927717  41.6906532  35.3962041
  47.3517717  41.3406532  37.1102041  48.4957717  39.4616532  35.8842041
  49.6317717  38.9086532  35.1452041  50.5367717  38.9716532  35.7502041
  49.9357717  39.4156532  34.2292041  49.5887717  37.4246532  34.7682041
  50.4787717  37.1236532  34.2142041  49.4687717  36.8206532  36.0582041
  48.7437717  35.6566532  35.9112041  49.2357717  34.7286532  36.2012041
  47.5657717  35.5876532  36.8312041  47.1147717  36.6636532  37.6482041
  47.4347717  37.6936532  37.5752041  46.0247717  36.4186532  38.2802041
  45.8027717  35.0436532  38.0342041  44.9377717  34.0856532  38.5402041
  43.9727717  34.2506532  39.4122041  43.3547717  33.4616532  39.5442041
  43.6867717  35.1866532  39.6602041  45.0237717  32.8406532  38.0942041
  45.8967717  32.5286532  37.1602041  45.8047717  31.5046532  36.8322041
  46.7547717  33.3366532  36.5492041  46.5817717  34.6276532  37.0202041
  48.4107717  37.0196532  33.9662041  47.5557717  37.4936532  34.4462041
  48.2817717  35.5356532  34.4192041  47.2727717  35.1356532  34.3232041
  49.1617717  34.7326532  33.7002041  48.8127717  33.8516532  33.8542041
  48.4817717  37.2856532  32.5492041  47.1047717  37.7146532  31.7682041
  47.3807717  37.7126532  30.2702041  46.5127717  38.9656532  32.3972041
  46.2317717  36.4596532  32.1082041  46.5407717  35.2856532  31.4542041
  47.5987717  35.0486532  31.5572041  46.4097717  35.4016532  30.3782041
  45.7347717  34.0486532  31.7862041  45.9897717  33.2286532  31.1162041
  45.7757717  33.5986532  33.1062041  44.6037717  32.9106532  33.4702041
  44.8617717  31.9236532  33.8522041  43.9947717  33.6286532  34.6242041
  43.9557717  35.0036532  34.8492041  44.5847717  35.6736532  34.2822041
  43.2077717  35.6126532  35.7392041  43.2227717  36.6866532  35.8522041
  42.3807717  34.8346532  36.6512041  41.6847717  35.3256532  37.5742041
  42.4777717  33.4886532  36.4832041  41.8977717  32.8956532  37.0592041
  43.1667717  32.8556532  35.4202041  43.0797717  31.6706532  35.2852041
  44.2377717  34.1226532  31.5432041  43.8897717  35.0386532  32.0212041
  43.7457717  32.8816532  32.2092041  42.7127717  32.9016532  32.5572041
  43.9067717  31.6146532  31.5242041  44.6767717  31.6616532  30.9532041
  44.0217717  34.0266532  30.1382041  42.6427717  34.6426532  29.4952041
  42.8547717  34.6046532  28.0302041  42.2467717  35.9056532  30.1422041
  41.5197717  33.5596532  29.9342041  41.3867717  32.2556532  29.3352041
  42.2917717  31.8746532  29.0992041  40.9587717  32.3216532  28.4222041
  40.4857717  31.3036532  30.1152041  40.4297717  30.3736532  29.5452041
  40.9457717  31.0976532  31.4962041  39.8167717  30.9086532  32.3232041
  39.9467717  30.0196532  32.9402041  39.5497717  32.0656532  33.1932041
  40.2177717  33.2676532  33.3642041  40.9357717  33.5766532  32.6042041
  39.7917717  33.9776532  34.3312041  38.8847717  33.1666532  34.9262041
  38.1447717  33.3316532  36.1292041  38.1967717  34.1936532  37.0192041
  37.2697717  32.2856532  36.4092041  36.7487717  32.3716532  37.3632041
  37.1617717  31.1476532  35.6462041  36.2907717  30.3176532  36.0822041
  35.8037717  30.5846532  36.8652041  35.9207717  29.5966532  35.5662041
  37.9047717  30.9246532  34.5712041  38.6447717  32.0076532  34.1892041
  39.0287717  31.7346532  30.2162041  39.0207717  32.7276532  30.6142041
  38.6547717  30.7736532  31.3772041  37.7557717  31.0146532  31.8752041
  38.5097717  29.3846532  30.7602041  39.1857717  28.7966532  31.2322041
  38.3087717  31.5086532  29.0312041  36.8177717  32.1576532  28.9182041
  36.9997717  33.5736532  29.3502041  36.3997717  31.8546532  27.4962041
  35.8617717  31.4626532  30.0232041  35.6257717  30.0346532  30.1382041
  35.2197717  29.6966532  29.1832041  36.5237717  29.4796532  30.3872041
  34.6347717  29.8036532  31.2632041  34.2627717  28.7806532  31.3072041
  35.2277717  30.1436532  32.5422041  34.2127717  30.7066532  33.3782041
  34.0217717  30.1266532  34.2692041  34.5817717  32.1216532  33.8172041
  35.5397717  32.9876532  33.3132041  36.0907717  32.8356532  32.5422041
  35.7837717  34.0956532  34.0432041  34.8557717  33.8996532  35.1122041
  34.6617717  34.5496532  36.3642041  35.3007717  35.4906532  36.8612041
  33.5447717  34.1396532  37.0652041  33.3037717  34.7046532  37.9652041
  32.8667717  33.0596532  36.8092041  31.8427717  32.8066532  37.6102041
  31.3927717  31.8146532  37.5802041  31.5247717  33.5496532  38.3422041
  33.1017717  32.2086532  35.7452041  34.0837717  32.7576532  34.9382041
  33.3267717  30.6206532  31.1492041  33.6267717  31.5606532  30.6862041
  32.8967717  30.8476532  32.5612041  32.4637717  31.8326532  32.6632041
  32.0307717  29.8016532  32.9642041  31.7337717  30.2126532  33.9292041
  32.3357717  30.0396532  30.3092041  31.7067717  29.6296532  30.9072041
  28.6127717  37.3896532  30.1812041  27.8117717  37.9406532  30.4562041
  27.1307717  37.2086532  31.4492041  27.4967717  36.2786532  31.5992041
  26.1677717  37.1806532  31.1472041  27.1887717  38.0186532  32.7912041
  26.4057717  37.6156532  33.4332041  28.4257717  37.9096532  33.4722041
  28.5367717  38.9566532  34.4502041  28.5387717  38.5276532  35.4522041
  29.8797717  39.6746532  34.2212041  30.7837717  39.4376532  33.1692041
  30.6797717  38.7846532  32.4732041  31.9657717  40.0366532  33.3642041
  31.8327717  40.7376532  34.5592041  32.8057717  41.4596532  35.3322041
  34.0297717  41.5516532  35.0722041  32.2957717  41.9856532  36.5252041
  32.9547717  42.4996532  37.2242041  31.0327717  41.7816532  36.9072041
  30.6847717  42.3406532  38.0702041  31.4827717  42.7536532  38.6882041
  29.7237717  42.1076532  38.5272041  30.1517717  41.0376532  36.2792041
  30.5687717  40.5656532  35.0832041  26.8937717  39.5186532  32.7742041
  27.4527717  40.0306532  31.9902041  27.3477717  39.8436532  34.2122041
  27.6457717  40.8526532  34.4572041  26.2487717  39.4986532  35.1132041
  25.3837717  39.6256532  34.6062041  25.5037717  39.8286532  32.6462041
  25.1837717  41.2646532  32.0982041  23.7017717  41.4356532  32.1102041
  25.8747717  41.2796532  30.7912041  25.7597717  42.1906532  33.2102041
  24.9447717  42.5836532  34.3342041  24.4367717  41.7076532  34.7382041
  24.1527717  43.1256532  34.0202041  25.7177717  43.3726532  35.4402041
  25.1567717  43.4086532  36.3732041  26.9327717  42.7796532  35.7842041
  27.8587717  43.9076532  36.0452041  28.2817717  43.8716532  36.9062041
  28.8637717  43.8726532  35.0102041  28.7917717  43.1496532  33.8342041
  28.0297717  42.6756532  33.4952041  29.9007717  42.8786532  33.0612041
  29.8127717  42.1956532  32.2162041  31.1697717  43.4556532  33.3902041
  32.2187717  43.2386532  32.8052041  31.0657717  44.4236532  34.4402041
  31.9857717  44.9616532  34.6682041  29.9817717  44.6836532  35.2432041
  30.1227717  45.4396532  36.2002041  25.9717717  44.7956532  34.9302041
  26.5077717  44.7576532  33.9812041  26.9857717  45.2306532  36.0172041
  27.6297717  46.0116532  35.6112041  26.4537717  45.5866532  37.2832041
  25.5497717  46.1576532  37.1282041  24.7887717  45.5616532  34.8592041
  24.5387717  46.4986532  33.6402041  23.2237717  47.2026532  33.8422041
  24.7637717  45.8516532  32.3822041  25.6807717  47.5756532  33.7352041
  25.5587717  48.6106532  34.7162041  25.2557717  48.1206532  35.6302041
  24.7477717  49.1726532  34.4992041  26.8397717  49.3906532  34.9862041
  26.6007717  50.0646532  35.8092041  27.8947717  48.5776532  35.4452041
  29.1217717  49.1386532  35.0072041  29.6817717  49.5086532  35.8662041
  29.8157717  48.1276532  34.2522041  29.2667717  47.2876532  33.3682041
  28.3437717  47.0296532  33.3092041  30.0687717  46.7356532  32.5402041
  31.3387717  47.2166532  32.9172041  32.6977717  47.0936532  32.5502041
  33.1907717  46.3116532  31.6182041  34.2717717  46.1796532  31.5622041
  32.5687717  45.5826532  31.0982041  33.6617717  47.9016532  33.0022041
  33.3337717  48.6886532  33.9652041  34.1487717  49.3786532  34.1862041
  32.1367717  48.9056532  34.5432041  31.1647717  48.0586532  34.0612041
  27.4307717  50.0556532  33.7052041  27.3647717  49.3246532  32.8992041
  28.8557717  50.3486532  34.2662041  29.4987717  50.4936532  33.4112041
  28.9587717  51.4076532  35.1902041  28.0537717  51.9976532  35.1902041
  26.7117717  51.2216532  33.2722041  26.8167717  51.7836532  31.7182041
  25.8217717  52.8446532  31.5362041  26.7297717  50.6486532  30.7572041
  28.2387717  52.3516532  31.6522041  28.6797717  53.3736532  32.4902041
  28.5027717  53.1466532  33.4582041  28.2047717  54.2246532  32.2272041
  30.1297717  53.6356532  32.2752041  30.3797717  54.5416532  32.8282041
  30.8577717  52.5416532  32.6692041  32.0377717  52.4076532  32.0182041
  32.9387717  52.4696532  32.6282041  32.0557717  51.2046532  31.1182041
  30.9757717  50.4016532  30.7192041  30.0887717  50.5786532  31.0412041
  31.2207717  49.4466532  29.9292041  32.6337717  49.4496532  29.9172041
  33.6437717  48.6586532  29.2772041  33.4287717  47.5966532  28.7022041
  34.9527717  48.9296532  29.5652041  35.6657717  48.3336532  28.9962041
  35.3037717  50.1226532  30.1662041  36.5667717  50.5296532  30.0552041
  37.2777717  50.2246532  29.2872041  36.5957717  51.5536532  30.4282041
  34.3787717  50.8406532  30.8892041  33.0777717  50.5376532  30.6462041
  30.5547717  53.9296532  30.8362041  30.0847717  53.1386532  30.2522041
  32.0097717  53.6096532  31.0602041  32.4937717  53.3616532  30.1262041
  32.5447717  54.6956532  31.7732041  33.5257717  54.4866532  31.8902041
  30.2587717  55.1706532  30.2682041  30.4607717  55.4826532  28.6952041
  30.2097717  56.9266532  28.6082041  29.6447717  54.5656532  27.9112041
  31.9707717  55.1566532  28.1912041  33.0327717  55.9956532  28.6662041
  33.0607717  55.8896532  29.6702041  32.9257717  56.9516532  28.3582041
  34.3417717  55.4646532  28.1152041  35.0757717  56.1456532  28.5442041
  34.5667717  54.1206532  28.5122041  35.5107717  53.5716532  27.6172041
  36.3797717  53.2366532  28.1832041  34.8227717  52.3346532  27.1372041
  33.4997717  52.0266532  27.3562041  32.8807717  52.6586532  27.7292041
  33.1447717  50.8856532  26.8762041  34.2467717  50.3016532  26.3212041
  34.4287717  48.9526532  25.7552041  33.5817717  48.1056532  25.6142041
  35.7437717  48.8016532  25.3252041  35.9947717  47.9766532  24.9032041
  36.7297717  49.7366532  25.4812041  37.8957717  49.3186532  25.1422041
  38.0157717  48.3346532  24.6872041  38.6857717  50.0656532  25.0792041
  36.5497717  50.9946532  25.9642041  35.2897717  51.1766532  26.4592041
  34.5567717  55.4636532  26.5752041  33.7727717  54.9596532  26.0102041
  35.8157717  54.5666532  26.4712041  35.9057717  54.1646532  25.4612041
  37.0537717  55.2156532  26.7882041  37.8887717  54.6716532  26.3712041
  34.7897717  56.8046532  26.0582041  33.9057717  57.2136532  25.7922041
  39.2677717  39.9386532  24.4932041  40.2697717  39.8766532  24.8912041
  41.0497717  40.7746532  24.1452041  40.7867717  40.5566532  23.1952041
  42.0347717  40.5596532  24.2082041  40.8807717  42.2876532  24.3812041
  41.6287717  42.7366532  23.7272041  39.5327717  42.7386532  24.0572041
  39.4287717  44.0656532  24.4882041  39.6677717  44.7836532  23.7032041
  38.0167717  44.2946532  24.9332041  37.1297717  43.2866532  25.2652041
  37.4617717  42.3856532  25.2862041  35.8467717  43.6046532  25.5472041
  35.1397717  42.8486532  25.8882041  35.4117717  44.9996532  25.4322041
  34.1747717  45.3116532  25.5852041  33.9827717  46.3696532  25.4092041
  33.4327717  44.5166532  25.6662041  36.2747717  45.9426532  25.0212041
  37.5877717  45.6536532  24.8262041  38.3987717  46.5166532  24.4692041
  40.9617717  42.7376532  25.7852041  40.2527717  42.2016532  26.4172041
  40.4777717  44.2246532  25.6692041  39.9487717  44.5096532  26.5672041
  41.2757717  45.2866532  25.1632041  41.4457717  46.0246532  25.8312041
  42.3257717  42.5966532  26.2502041  42.5807717  42.8446532  27.7962041
  43.9847717  42.4586532  28.0592041  41.4657717  42.1196532  28.4612041
  42.3567717  44.4216532  27.9912041  43.2507717  45.4696532  27.5792041
  43.3637717  45.2906532  26.5912041  44.1847717  45.3206532  27.9342041
  42.7847717  46.9036532  27.8452041  43.5707717  47.5556532  27.4642041
  41.5907717  47.0836532  27.2092041  40.8827717  48.1046532  27.9192041
  40.7437717  49.0646532  27.4202041  39.5717717  47.5646532  28.2292041
  39.4647717  46.1656532  28.4802041  40.2127717  45.5706532  28.3932041
  38.1937717  45.7016532  28.7522041  38.0647717  44.7906532  29.0252041
  37.0857717  46.5456532  28.4942041  35.8587717  46.1246532  28.5962041
  35.0137717  46.7556532  28.3202041  35.7207717  45.0596532  28.7842041
  37.2397717  47.8226532  28.2882041  38.4797717  48.3626532  28.2412041
  38.6397717  49.6036532  28.1672041  42.4827717  47.0896532  29.3312041
  41.8397717  46.2606532  29.6292041  41.6007717  48.3866532  29.2032041
  40.9697717  48.6096532  30.0642041  42.5007717  49.5246532  28.9052041
  43.4107717  49.4196532  29.4762041  43.5147717  47.3226532  30.2802041
  43.3917717  46.8446532  31.7132041  44.7717717  46.6766532  32.2312041
  42.5517717  45.6756532  31.7132041  42.6267717  48.0286532  32.4102041
  43.0517717  49.3626532  32.6832041  43.3827717  49.9696532  31.8412041
  43.8607717  49.3126532  33.2872041  41.7657717  50.0196532  33.2262041
  41.9537717  51.0286532  33.5912041  40.6477717  50.0576532  32.2672041
  39.5217717  50.0046532  33.1262041  38.8987717  50.7116532  32.9462041
  38.6947717  48.7796532  32.8502041  39.2377717  47.5886532  32.4692041
  40.3107717  47.5066532  32.2972041  38.4067717  46.5366532  32.1162041
  38.8797717  45.6216532  31.7592041  36.9717717  46.5896532  32.1772041
  36.1507717  45.7676532  31.7932041  36.5247717  47.8036532  32.6622041
  35.4647717  47.8716532  32.9072041  37.2937717  48.8936532  33.0192041
  36.6957717  49.8646532  33.5242041  41.2977717  49.2376532  34.4662041
  41.2467717  48.1716532  34.2452041  39.8577717  49.8756532  34.6252041
  39.2107717  49.1816532  35.1392041  39.8397717  51.1656532  35.1962041
  38.8687717  51.4116532  35.6002041  42.0777717  49.4186532  35.5922041
  42.0157717  48.4806532  36.8532041  42.9587717  49.1206532  37.7242041
  42.1437717  47.1146532  36.3772041  40.5677717  48.6386532  37.5542041
  40.3007717  49.7626532  38.3082041  40.6867717  50.6996532  37.9342041
  40.6797717  49.6426532  39.2362041  38.7507717  49.8856532  38.4842041
  38.4047717  50.7796532  39.0032041  38.0187717  49.6276532  37.3162041
  36.7837717  48.9716532  37.6622041  35.9297717  49.6266532  37.4912041
  36.6057717  47.7306532  36.9362041  37.5867717  47.0936532  36.1722041
  38.5137717  47.3416532  36.1972041  37.1347717  46.1236532  35.4832041
  35.7567717  46.1606532  35.7502041  34.6567717  45.4816532  35.1982041
  34.6457717  44.5836532  34.2402041  33.7437717  44.3106532  33.6922041
  35.6217717  44.3216532  33.8322041  33.4317717  45.8526532  35.5322041
  33.2777717  46.7376532  36.5022041  32.2657717  46.9136532  36.8682041
  34.2117717  47.4496532  37.0722041  35.4667717  47.1266532  36.6722041
  38.3417717  48.6326532  39.2442041  38.6877717  47.7476532  38.7102041
  36.7877717  48.5626532  39.1732041  36.3817717  47.5776532  39.3522041
  36.0337717  49.4656532  39.9922041  36.5897717  49.6626532  40.8972041
  38.8017717  48.7016532  40.5692041  39.1427717  47.3856532  41.3362041
  39.9647717  47.7426532  42.5242041  39.7077717  46.4196532  40.3952041
  37.7157717  46.8276532  41.8082041  36.8127717  47.5576532  42.6862041
  36.8917717  48.5406532  42.4702041  37.2437717  47.4996532  43.5972041
  35.3507717  47.0626532  42.5862041  34.6477717  47.6836532  43.1402041
  34.8907717  47.0306532  41.2742041  33.9697717  45.9106532  41.0392041
  33.0087717  46.3646532  40.7992041  34.5437717  44.9706532  40.0682041
  35.8797717  44.9696532  39.8232041  36.4467717  45.5466532  40.3392041
  36.4257717  44.2786532  38.7702041  37.4967717  44.2186532  38.5772041
  35.4437717  43.5486532  37.9682041  35.8707717  42.7526532  37.0302041
  35.1747717  42.4946532  36.2322041  36.9387717  42.7576532  36.8092041
  34.1437717  43.5986532  38.1332041  33.6567717  44.2686532  39.2462041
  32.4527717  44.2446532  39.4772041  35.2297717  45.6436532  43.0802041
  36.0397717  45.0866532  42.6102041  33.8137717  45.2446532  42.4052041
  33.6367717  44.1946532  42.2272041  32.6457717  45.7606532  43.0712041
  33.0777717  46.1836532  43.8802041  35.1457717  45.4156532  44.4152041
  35.4007717  43.9566532  45.0582041  35.4917717  44.0226532  46.5542041
  36.4647717  43.2936532  44.3102041  34.0817717  43.1536532  44.5962041
  32.8667717  43.1516532  45.3762041  32.4377717  44.0646532  45.4392041
  33.0137717  42.7976532  46.3112041  31.8077717  42.1826532  44.7142041
  30.8627717  42.2566532  45.2522041  31.5027717  42.5856532  43.3572041
  31.1987717  41.4486532  42.5832041  30.2417717  41.5816532  42.0802041
  32.1727717  41.1536532  41.4912041  33.4267717  41.6136532  41.5462041
  33.7397717  42.1086532  42.3072041  34.2987717  41.3306532  40.5092041
  35.3117717  41.7206532  40.6112041  33.8777717  40.5356532  39.4992041
  34.7427717  40.1906532  38.6212041  34.4137717  39.5436532  37.8082041
  35.7407717  40.6226532  38.6952041  32.6087717  40.0466532  39.4572041
  31.7907717  40.3516532  40.4032041  30.5957717  39.9636532  40.2262041
  32.2047717  40.6826532  44.6152041  33.2607717  40.7086532  44.3442041
  31.2617717  40.1886532  43.4542041  31.7407717  39.3056532  43.0582041
  29.8857717  39.9246532  43.8602041  30.0217717  39.6976532  44.9072041
  31.9487717  39.8936532  45.7672041  32.8277717  38.5516532  46.0822041
  32.6637717  38.1986532  47.5272041  34.2307717  38.8706532  45.5922041
  32.1927717  37.4336532  45.1472041  30.8337717  36.9486532  45.3932041
  30.2627717  37.7766532  45.4792041  30.7257717  36.5286532  46.3052041
  30.2857717  36.0266532  44.2992041  29.2707717  35.7626532  44.5932041
  30.2137717  36.6196532  43.0252041  30.6227717  35.6506532  42.0622041
  29.7947717  35.5506532  41.3592041  31.8557717  36.0476532  41.4032041
  32.7577717  36.9606532  42.0002041  32.7067717  37.2026532  42.9282041
  33.8497717  37.4046532  41.3302041  34.4817717  38.1416532  41.8262041
  34.0557717  36.8656532  40.0072041  35.1437717  37.0966532  39.4322041
  35.3567717  36.6126532  38.4792041  35.7767717  37.9616532  39.6302041
  33.1877717  36.1056532  39.3882041  32.0327717  35.6926532  40.0442041
  31.2497717  34.9336532  39.4102041  31.1457717  34.7826532  44.2252041
  32.1927717  35.0806532  44.1622041  30.7707717  34.3286532  42.7702041
  31.5817717  33.7556532  42.3442041  29.6057717  33.6296532  42.7712041
  29.6197717  33.0716532  43.6962041  30.7817717  33.8826532  45.2122041
  31.9037717  32.8516532  45.8272041  31.2277717  32.0566532  46.8932041
  33.0377717  33.7346532  46.2262041  32.3157717  31.9916532  44.5922041
  31.4767717  31.0456532  43.9602041  30.5297717  31.3856532  43.8752041
  31.4387717  30.2326532  44.5572041  31.9677717  30.4876532  42.6492041
  31.2097717  29.8086532  42.2572041  32.0627717  31.4806532  41.5652041
  32.9607717  31.0696532  40.5692041  32.4607717  31.0066532  39.6022041
  34.0957717  32.0166532  40.4112041  34.2647717  33.0936532  41.2382041
  33.7557717  33.0796532  42.0522041  35.2867717  33.8976532  41.1022041
  35.4427717  34.6796532  41.8452041  36.1247717  33.7436532  39.9622041
  37.0997717  34.5816532  39.7692041  37.4867717  34.5426532  38.7512041
  37.4327717  35.2896532  40.5272041  35.8617717  32.9196532  39.0252041
  34.9037717  32.0226532  39.2292041  34.8097717  31.0936532  38.4482041
  33.3367717  29.8086532  42.6082041  34.0907717  30.4526532  43.0602041
  33.5107717  29.7796532  41.1172041  34.5707717  29.6506532  40.9572041
  32.6767717  28.7196532  40.5182041  32.4507717  28.0596532  41.3432041
  33.3447717  28.4646532  43.0112041  34.4417717  27.9146532  44.0022041
  33.9857717  26.6586532  44.7132041  34.9507717  29.0456532  44.7612041
  35.6357717  27.4846532  42.9972041  35.3917717  26.3836532  42.1312041
  34.3517717  26.4446532  41.8472041  35.5587717  25.4786532  42.5472041
  36.2657717  26.6096532  40.8552041  36.1497717  25.8266532  40.1052041
  35.9847717  27.8656532  40.2762041  37.1327717  28.2336532  39.4742041
  36.9767717  28.1106532  38.4022041  37.6227717  29.6346532  39.7472041
  37.3767717  30.3776532  40.9042041  36.7987717  30.0936532  41.6172041
  38.1027717  31.4496532  40.9582041  38.8207717  31.5136532  39.6922041
  39.7407717  32.3736532  39.1032041  40.0937717  33.5226532  39.5252041
  40.6087717  34.1696532  38.8162041  39.4707717  33.8916532  40.3402041
  40.3757717  32.1066532  37.9692041  40.1117717  30.9236532  37.4922041
  40.5757717  30.6786532  36.5372041  39.3127717  29.9246532  37.8852041
  38.6397717  30.2986532  38.9912041  37.7657717  26.6026532  41.2692041
  37.8527717  27.2766532  42.1212041  38.2727717  27.3306532  39.9232041
  39.1857717  27.8856532  40.0812041  38.5107717  26.4646532  38.7932041
  39.5787717  26.4816532  38.6322041  38.3227717  25.2686532  41.5032041
  39.7837717  25.0306532  42.0782041  39.9307717  23.6086532  42.3212041
  40.0677717  26.0216532  43.1672041  40.7697717  25.3686532  40.8042041
  40.8427717  24.4286532  39.7662041  39.9017717  24.2656532  39.2402041
  41.1647717  23.5586532  40.1652041  41.8577717  24.9606532  38.7162041
  42.1337717  24.2716532  37.9182041  41.4407717  26.2096532  38.1072041
  42.5817717  27.0546532  37.9392041  42.4747717  27.2166532  36.9992041
  42.6387717  28.3336532  38.6792041  41.9527717  28.4166532  39.8312041
  41.3537717  27.5566532  40.1332041  41.9067717  29.5656532  40.5582041
  41.2507717  29.5906532  41.4282041  42.6217717  30.7566532  40.0772041
  42.6937717  31.7966532  40.6832041  43.3107717  30.6146532  38.8572041
  44.0307717  31.3856532  38.5822041  43.4357717  29.3986532  38.2512041
  44.3827717  29.3056532  37.4742041  43.2387717  25.3206532  39.2782041
  43.0907717  25.9446532  40.1592041  43.7877717  26.1976532  38.2092041
  44.6487717  26.7766532  38.5072041  44.0647717  25.5156532  37.0372041
  44.0467717  26.0236532  36.1642041  44.1307717  24.2626532  39.4752041
  45.3787717  24.4126532  40.4632041  46.0837717  23.1496532  40.5902041
  44.8217717  25.0246532  41.7022041  46.4417717  25.3876532  39.8612041
  47.3017717  24.9156532  38.7852041  46.8697717  24.8406532  37.8752041
  47.7937717  24.0636532  39.0122041  48.4507717  25.9516532  38.6752041
  49.2787717  25.6506532  38.0332041  47.9907717  27.1326532  38.1702041
  48.6357717  28.2506532  38.7502041  49.0097717  28.8456532  37.9162041
  47.7477717  29.1016532  39.6302041  46.6327717  28.6336532  40.2402041
  46.4387717  27.6996532  40.3472041  45.8167717  29.4846532  40.8752041
  44.8557717  29.1496532  41.2652041  46.0877717  30.8556532  40.8722041
  45.3207717  31.7446532  41.4142041  45.5857717  32.7896532  41.2522041
  44.3037717  31.4576532  41.6842041  47.1217717  31.3366532  40.1482041
  47.9507717  30.5236532  39.5562041  48.9047717  30.9816532  38.8892041
  49.1597717  26.2716532  39.9902041  48.4037717  26.4356532  40.7582041
  49.7407717  27.6266532  39.5762041  50.0287717  28.1046532  40.5012041
  50.8497717  27.6826532  38.7542041  51.2007717  28.7026532  38.6952041
  50.0967717  25.3036532  40.3362041  50.4617717  25.2326532  41.8812041
  51.4997717  24.1466532  41.9402041  49.2917717  25.1656532  42.7032041
  51.1587717  26.5506532  42.4032041  52.4947717  26.8476532  41.9412041
  52.5187717  26.4736532  41.0032041  53.0787717  26.2346532  42.4922041
  52.9217717  28.3466532  42.0932041  53.9257717  28.4506532  41.6812041
  52.0577717  29.2516532  41.4362041  52.1667717  30.5236532  42.0162041
  52.5347717  31.2576532  41.3002041  50.7697717  30.8546532  42.4042041
  49.8067717  29.9236532  42.7572041  50.0477717  28.9996532  42.6572041
  48.5467717  30.2886532  43.1202041  47.8727717  29.6156532  43.2412041
  48.4317717  31.7236532  43.3172041  47.3067717  32.1566532  43.8392041
  47.1187717  33.2166532  44.0112041  46.5267717  31.4066532  43.9712041
  49.3327717  32.6426532  43.1062041  50.5207717  32.2486532  42.5902041
  51.3747717  33.1076532  42.2602041  53.0557717  28.8586532  43.5042041
  52.1827717  28.4916532  44.0442041  52.9867717  30.3466532  43.2642041
  52.3277717  30.7486532  44.0332041  54.2467717  31.0386532  43.2742041
  54.5057717  31.0576532  44.3232041  54.1327717  28.6516532  44.3432041
  55.0247717  29.0746532  43.9062041  31.0747717  36.0826532  30.0282041
  29.8127717  36.6006532  29.3042041  31.9457717  37.0986532  30.7192041
  33.0797717  34.2596532  29.3032041  33.8767717  34.5626532  30.3852041
  33.7587717  35.5876532  30.5222041  34.8187717  34.2536532  30.5132041
  33.3167717  33.2586532  28.4722041  31.5327717  34.4916532  27.7482041
  30.5837717  34.8296532  27.2622041  31.9927717  35.1106532  28.9572041
  32.2567717  33.3496532  27.5072041  32.1977717  32.6436532  26.6972041
  30.6667717  35.0356532  31.1942041  30.1837717  34.2896532  34.2102041
  30.0957717  33.9116532  35.2182041  28.9037717  34.8286532  33.5812041
  29.2157717  35.6606532  33.1002041  27.9057717  35.1206532  34.5832041
  28.1997717  36.0186532  34.9392041  28.3897717  33.6826532  32.6752041
  27.8407717  33.9076532  31.8582041  27.6057717  32.7636532  33.4612041
  28.0297717  32.6276532  34.4562041  29.6927717  33.0306532  32.2212041
  29.4797717  31.9746532  32.0572041  30.3577717  33.6396532  30.9742041
  29.7387717  33.5006532  30.0622041  31.2587717  33.0116532  30.7592041
  30.6147717  33.2336532  33.2702041  32.6747717  37.9616532  36.1382041
  33.6627717  38.7186532  36.1902041  32.4507717  36.9346532  35.1472041
  33.1977717  36.3516532  34.1192041  32.3697717  35.5156532  33.6022041
  32.6717717  34.8376532  32.8032041  31.1787717  35.4226532  34.2532041
  31.2047717  36.3206532  35.2942041  30.2607717  36.5426532  36.2742041
  30.6007717  37.5296532  37.0732041  29.7447717  37.9846532  37.9342041
  28.7767717  37.5236532  38.0612041  30.1287717  38.7556532  38.6022041
  31.7937717  38.1556532  37.1062041  32.1577717  38.9186532  37.7792041
  36.8447717  31.9936532  25.5912041  52.5409310  72.8259310  38.2279310
  18.0579310  20.2159310  37.3459310  68.0299310  64.4179310  27.7259310
  22.2129310  22.4679310  35.4479310  38.0339310  65.5659310  15.9539310
   5.9829310  35.9869310  42.6859310  41.0379310  50.1819310  53.1309310
  12.0819310  23.9449310  23.1729310  16.7489310  12.0489310  56.9429310
  18.5389310  22.3359310  12.5479310  48.4319310  75.3379310  27.8649310
  36.4669310  24.3579310  21.8399310  70.8369310  21.3819310  12.7559310
  35.6619310  64.5699310  11.4639310  44.2959310   2.0469310  37.9139310
  50.9469310  26.8969310  12.0839310  12.4499310  36.8719310  13.9829310
  30.0299310  57.9459310  63.0509310  51.8839310  53.6859310   9.9949310
  32.0199310  23.1359310  18.7179310  58.8609310   3.9839310  32.8489310
  24.7149310  12.2519310  44.5569310  24.2819310  26.3639310  63.4269310
  28.7869310  72.2929310  26.9029310  26.0439310   9.3039310   8.1319310
  71.4009310   6.3669310  66.9309310  16.0989310  32.1439310  64.2079310
  62.1309310   5.2179310  53.7989310  54.9409310  52.5369310  38.4129310
  21.5879310  30.1319310  21.5279310  53.8189310  51.0109310  45.3479310
  65.4459310  61.2679310  21.4309310  61.6759310   2.0929310  48.1019310
   6.5709310  40.7639310   2.5689310  61.8419310  74.0669310  39.9979310
  25.8509310  15.9629310  18.4429310  51.5909310  26.5399310  61.7739310
  23.3189310  66.3909310  57.7819310  58.2929310  71.4679310  57.5449310
  51.7409310  44.7009310   7.6889310  24.2819310  45.2309310  25.7069310
  10.0489310  33.8629310  56.1349310  50.4179310  40.0179310   8.8029310
  56.2569310  68.1219310   7.9159310  49.3229310  30.0839310   8.9659310
  14.1029310  41.3369310  62.4169310  69.1869310  23.1479310  32.7609310
  11.4499310  45.5509310   8.8659310  28.5129310  17.9099310   6.1489310
  47.3779310  44.4559310  17.8209310  70.7439310  34.8189310   9.9949310
  22.5609310  62.8329310  46.6829310  42.7369310  66.0599310  33.7039310
  64.1869310  61.8069310  65.0359310  50.3269310   4.2809310  51.6209310
  24.2699310  14.3069310  60.2639310  15.7289310  29.7159310  67.1759310
   8.0449310  56.8149310  27.3199310  69.2779310   2.2839310  46.5229310
  23.9239310  23.9629310  10.7569310  10.0489310  71.5969310  56.1349310
  20.2679310  54.2479310  11.3959310   7.3489310   6.3589310   3.8789310
  40.9129310  14.4639310  42.9619310  43.2709310  61.8189310  34.9389310
  27.4179310  31.5799310  52.9139310  67.8179310  63.0389310  11.3039310
  18.3509310  46.7659310  41.8559310  21.1409310   3.9839310  32.8489310
  56.6729310  56.6019310  61.9869310  25.0819310  17.8809310  10.4239310
  55.4809310  66.0819310  64.7139310  42.3219310  55.2779310  18.1399310
  59.0339310  28.9879310  49.0069310  72.5619310  70.9049310  15.3269310
  19.9239310  51.1209310  17.2239310  58.6659310   5.1689310  25.5179310
   6.3689310   7.4849310  48.4049310   9.9269310  34.5589310   8.0429310
  57.1849310  12.7149310  43.1719310  60.2129310  57.0489310  24.6019310
  22.3229310  64.9039310  61.7369310  35.5269310  11.3179310  51.6809310
  55.1909310   4.0409310  27.6259310  20.0499310  76.4289310  21.1349310
  31.1069310  41.7279310  67.2969310  74.1869310  62.0919310  21.8399310
  54.4569310   8.2059310  36.0999310  74.3409310  66.0819310  26.9939310
  40.0009310  41.7179310  13.9889310  60.2129310  58.4429310  69.4339310
  15.9089310  18.4009310  55.3149310  21.2979310  61.1329310  18.9069310
  17.2209310  71.4039310  57.2729310  13.6609310  48.7319310  44.1659310
  15.5719310  20.7259310  33.9979310  22.4929310  19.3149310   5.7419310
   2.4489310   8.7219310  65.4629310  43.7029310  17.1199310  42.6859310
  43.1299310  52.0409310   3.6839310  45.2279310  25.6429310  19.5759310
  24.9249310  33.9719310  27.7729310  35.8089310  44.4469310  62.0649310
  67.6599310  21.3559310  18.7489310  53.4009310  52.5809310  12.2289310
  22.7619310  15.8469310  45.3769310  40.3159310  36.5569310  60.0459310
  64.4209310  70.9879310  68.0199310  64.6489310  70.9599310  68.9489310
  63.7919310  70.2759310  67.9069310  64.3699310  70.8929310  68.1249310
  62.3369310  69.2739310  67.5259310  61.7769310  69.7219310  68.1599310
  62.1909310  68.3429310  67.6929310  62.2469310  69.2119310  67.6279310
  63.1559310  77.5149310  56.7739310  63.0019310  77.9719310  57.6009310
  63.8679310  76.9049310  56.9659310  63.2269310  77.4949310  56.9039310
  66.5509310  72.7239310  67.3789310  65.9479310  72.0829310  67.7539310
  67.3399310  72.6549310  67.9169310  66.5749310  72.6339310  67.4959310
  68.9739310  72.5499310  68.6469310  69.1519310  71.6679310  68.9729310
  69.2929310  73.1299310  69.3389310  69.0379310  72.5109310  68.7779310
  74.4139310  71.1779310  60.1459310  74.4819310  70.2309310  60.0219310
  75.2829310  71.4429310  60.4469310  74.5339310  71.0909310  60.1689310
  75.5329310  75.4689310  61.9869310  74.7539310  75.5789310  62.5319310
  75.8769310  76.3549310  61.8779310  75.4769310  75.5959310  62.0429310
  66.6289310  71.5969310  56.1349310  66.3629310  71.1339310  56.9299310
  66.6449310  70.9199310  55.4589310  66.5969310  71.4509310  56.1509310
  57.9879310  73.1149310  67.9759310  58.2649310  73.6839310  68.6939310
  57.3859310  72.4919310  68.3829310  57.9469310  73.1079310  68.1199310
  73.8009310  71.4039310  57.2729310  73.9329310  71.2599310  58.2099310
  72.9329310  71.8029310  57.2129310  73.7069310  71.4359310  57.3859310
  62.5629310  73.7209310  61.5459310  62.1559310  73.7199310  60.6789310
  62.0769310  74.3839310  62.0369310  62.4489310  73.8059310  61.4979310
  61.9899310  70.9079310  60.2639310  61.2319310  70.8949310  60.8489310
  62.5219310  70.1639310  60.5449310  61.9609310  70.8109310  60.3749310
  66.6499310  75.1069310  60.0949310  65.8249310  75.0889310  59.6099310
  66.3989310  74.9209310  60.9999310  66.5119310  75.0809310  60.1489310
  61.4749310  76.7289310  54.7649310  60.8719310  77.4659310  54.6689310
  62.1039310  77.0189310  55.4259310  61.4779310  76.8599310  54.8369310
  64.6249310  75.6819310  65.0399310  65.5059310  75.9739310  65.2719310
  64.7109310  75.3479310  64.1469310  64.7489310  75.6769310  64.9549310
  68.9219310  71.5009310  63.2239310  67.9699310  71.4379310  63.2949310
  69.2499310  70.7729310  63.7519310  68.8419310  71.3999310  63.3009310
  71.4009310  72.8259310  57.0879310  71.5049310  73.1699310  57.9749310
  71.2709310  73.6019310  56.5429310  71.3979310  72.9689310  57.1319310
  74.0429310  73.6739310  64.4149310  74.9549310  73.6849310  64.7079310
  74.0429310  73.0889310  63.6569310  74.1599310  73.5999310  64.3559310
  71.8879310  78.0109310  66.2659310  71.0129310  77.7539310  65.9759310
  72.2399310  77.2279310  66.6899310  71.8209310  77.8779310  66.2829310
  63.6299310  69.9999310  55.0749310  63.9719310  70.0089310  55.9689310
  63.1449310  70.8219310  54.9969310  63.6119310  70.1069310  55.1789310
  58.7989310  69.9159310  64.9789310  59.6329310  70.3699310  64.8549310
  58.2109310  70.3149310  64.3389310  58.8309310  70.0249310  64.8819310
  66.2329310  74.5109310  62.7289310  66.3189310  73.7269310  63.2719310
  66.6729310  75.1979310  63.2289310  66.2999310  74.4989310  62.8619310
  73.3289310  68.6499310  56.9429310  73.4569310  69.5649310  56.6909310
  72.3799310  68.5549310  57.0279310  73.2239310  68.7549310  56.9219310
  68.4659310  73.8519310  56.2049310  67.8399310  73.1279310  56.2289310
  68.6839310  74.0109310  57.1229310  68.4139310  73.7799310  56.3249310
  65.2039310  75.4999310  68.3249310  64.3589310  75.1799310  68.6419310
  65.6769310  74.7089310  68.0659310  65.1559310  75.3579310  68.3329310
  74.9319310  71.3669310  69.4999310  74.0659310  71.2029310  69.1289310
  75.5139310  70.7749310  69.0219310  74.8959310  71.2699310  69.3909310
  74.6379310  76.8169310  56.2059310  74.1809310  76.5759310  57.0119310
  75.5639310  76.6769310  56.4049310  74.6979310  76.7679310  56.3349310
  72.7629310  72.5339310  61.7939310  73.4589310  72.1479310  61.2609310
  72.1529310  71.8119310  61.9489310  72.7739310  72.3919310  61.7449310
  68.6639310  73.9699310  58.8689310  67.8409310  74.2529310  59.2649310
  69.3419310  74.3559310  59.4239310  68.6459310  74.0549310  58.9909310
  61.6759310  77.5609310  66.9619310  61.2989310  77.4339310  67.8319310
  61.1129310  77.0499310  66.3799310  61.5559310  77.4799310  66.9989310
  73.3869310  76.3169310  58.6099310  73.3439310  76.9359310  59.3399310
  73.0209310  75.5059310  58.9619310  73.3349310  76.2929310  58.7489310
  68.1369310  77.1809310  59.0889310  67.4649310  76.4999310  59.1189310
  68.2159310  77.3979310  58.1599310  68.0609310  77.1219310  58.9739310
  62.8019310  74.4819310  67.0039310  62.2119310  73.7429310  66.8519310
  63.4139310  74.4539310  66.2689310  62.8049310  74.3839310  66.8899310
  57.7699310  76.4289310  58.8549310  58.4349310  77.0289310  59.1929310
  56.9379310  76.8629310  59.0439310  57.7489310  76.5609310  58.9229310
  59.7729310  71.0649310  61.8219310  59.5349310  70.2459310  61.3879310
  59.0119310  71.6329310  61.6949310  59.6449310  71.0329310  61.7499310
  64.3439310  69.8799310  57.8259310  64.5889310  69.0049310  58.1269310
  64.1289310  70.3569310  58.6269310  64.3479310  69.8289310  57.9669310
  69.5759310  71.6289310  60.3639310  69.2819310  72.3439310  59.7999310
  69.3049310  71.8899310  61.2439310  69.5039310  71.7539310  60.4039310
  61.1819310  74.1449310  55.8599310  60.2569310  73.9019310  55.8979310
  61.1779310  75.0649310  55.5949310  61.0639310  74.2319310  55.8309310
  72.4889310  75.0019310  55.3149310  72.9669310  74.6489310  54.5659310
  72.9909310  75.7739310  55.5779310  72.6139310  75.0559310  55.2529310
  74.3409310  66.0819310  64.7139310  74.4869310  66.4869310  65.5689310
  73.3959310  66.1499310  64.5749310  74.2389310  66.1419310  64.8059310
  64.3169310  78.1349310  67.1989310  64.6419310  77.3319310  67.6059310
  63.4479310  77.9029310  66.8729310  64.2469310  78.0029310  67.2089310
  70.4289310  76.2169310  62.4279310  70.9269310  76.0099310  61.6369310
  70.6129310  77.1419310  62.5919310  70.5159310  76.3089310  62.3479310
  65.0539310  74.9629310  56.1689310  64.5729310  74.1459310  56.0379310
  65.4879310  75.1219310  55.3309310  65.0479310  74.8789310  56.0449310
  58.3559310  73.7559310  65.3229310  59.1539310  73.4059310  64.9279310
  58.3359310  73.3759310  66.2009310  58.4549310  73.6619310  65.3849310
  67.7499310  76.8129310  63.0509310  67.3429310  77.5729310  62.6349310
  68.6119310  76.7479310  62.6409310  67.8079310  76.9019310  62.9449310
  72.2869310  78.0519310  60.5329310  72.9609310  78.4639310  61.0729310
  71.4769310  78.4979310  60.7789310  72.2699310  78.1619310  60.6329310
  60.4409310  78.5429310  64.0359310  61.3979310  78.5269310  64.0169310
  60.1959310  77.7289310  64.4759310  60.5319310  78.4369310  64.0899310
  70.7439310  72.5529310  66.5749310  70.2899310  72.9949310  65.8569310
  70.2019310  72.7279310  67.3439310  70.6169310  72.6319310  66.5809310
  75.9089310  77.4809310  65.5189310  75.5199310  77.0069310  66.2549310
  75.3739310  78.2699310  65.4329310  75.7909310  77.5209310  65.6019310
  69.2829310  74.0289310  64.3849310  69.9089310  74.4789310  63.8179310
  69.1409310  73.1819310  63.9609310  69.3449310  73.9779310  64.2579310
  69.3069310  70.7739310  57.1409310  68.5479310  71.0219310  56.6129310
  69.8619310  71.5539310  57.1419310  69.2809310  70.9059310  57.0739310
  61.8419310  74.0669310  58.8579310  61.7519310  73.7959310  57.9449310
  60.9439310  74.2239310  59.1509310  61.7149310  74.0529310  58.7789310
  71.4289310  69.9579310  61.6539310  70.7669310  70.3639310  61.0939310
  72.1239310  69.6949310  61.0509310  71.4329310  69.9769310  61.5049310
  73.0419310  75.1899310  67.0329310  72.7769310  74.5379310  67.6829310
  73.2609310  74.6769310  66.2549310  73.0359310  75.0409310  67.0169310
  63.7879310  76.9829310  61.2579310  63.9759310  76.2309310  60.6959310
  64.6439310  77.3739310  61.4279310  63.9209310  76.9369310  61.2079310
  62.4349310  68.8529310  63.4169310  62.6059310  69.7739310  63.6159310
  63.0009310  68.3689310  64.0179310  62.5289310  68.9089310  63.5189310
  63.2889310  77.9799310  63.8099310  63.5459310  77.5619310  62.9879310
  63.3729310  77.2879310  64.4659310  63.3329310  77.8379310  63.7889310
  75.4639310  76.2699310  68.4309310  74.5679310  75.9449310  68.3439310
  75.3639310  77.1649310  68.7559310  75.3359310  76.3429310  68.4619310
  67.6599310  77.9569310  56.4689310  68.3899310  78.5769310  56.4579310
  66.8779310  78.5079310  56.4379310  67.6529310  78.1069310  56.4629310
  67.2919310  75.3379310  65.5849310  66.8429310  74.5839310  65.9669310
  68.0139310  74.9579310  65.0849310  67.3269310  75.1929310  65.5699310
  64.3149310  72.0749310  59.5679310  64.1669310  73.0179310  59.4899310
  63.5229310  71.7429310  59.9919310  64.1949310  72.1529310  59.6119310
  63.5709310  72.5639310  56.1629310  62.6539310  72.3489310  56.3289310
  64.0459310  72.1759310  56.8979310  63.5139310  72.4869310  56.2779310
  60.2129310  77.3099310  69.4339310  59.5339310  77.9489310  69.6539310
  59.8039310  76.4609310  69.5969310  60.0729310  77.2829310  69.4829310
  58.3609310  70.2189310  68.0159310  59.2229310  70.1799310  68.4299310
  58.5469310  70.3689310  67.0889310  58.4949310  70.2329310  67.9499310
  69.2779310  77.7519310  65.3829310  69.0099310  78.3949310  66.0399310
  68.4789310  77.5699310  64.8869310  69.1409310  77.8109310  65.4029310
  59.1759310  74.2909310  60.0459310  59.5759310  74.8759310  60.6899310
  58.7119310  74.8759310  59.4469310  59.1679310  74.4409310  60.0519310
  69.2549310  76.0859310  67.9449310  69.0919310  76.3949310  67.0539310
  68.3939310  75.8219310  68.2679310  69.1239310  76.0919310  67.8729310
  61.1359310  68.9699310  56.0909310  61.1369310  69.7119310  56.6949310
  61.6399310  69.2739310  55.3369310  61.2009310  69.1039310  56.0719310
  59.5659310  76.2269310  65.2339310  58.7869310  76.7329310  65.4649310
  59.3039310  75.3139310  65.3569310  59.4329310  76.1749310  65.2789310
  63.8459310  69.0409310  60.9759310  63.4409310  68.7099310  61.7779310
  63.9529310  68.2669310  60.4239310  63.8079310  68.8999310  61.0079310
  64.3889310  75.0869310  58.8619310  64.7619310  75.0219310  57.9829310
  63.4839310  74.7909310  58.7609310  64.3209310  75.0399310  58.7369310
  66.5339310  71.9839310  61.2469310  65.6819310  71.8459310  60.8349310
  66.5839310  72.9309310  61.3829310  66.4319310  72.0879310  61.2119310
  67.5789310  75.6549310  54.4859310  67.5599310  76.3049310  55.1879310
  67.9339310  74.8669310  54.8979310  67.6219310  75.6379310  54.6279310
  67.2519310  70.1579310  59.3379310  67.0269310  70.9429310  59.8369310
  68.1509310  70.3099310  59.0459310  67.3389310  70.2779310  59.3649310
  72.6789310  69.8779310  64.2079310  73.5499310  69.4849310  64.2649310
  72.5799310  70.1089310  63.2849310  72.7779310  69.8569310  64.0969310
  69.5869310  70.1449310  69.3419310  69.3269310  69.3689310  68.8449310
  70.5429310  70.1499310  69.2939310  69.6759310  70.0459310  69.2719310
  72.7039310  73.7429310  59.4559310  72.4829310  73.4929310  60.3539310
  73.5199310  73.2769310  59.2729310  72.7799310  73.6509310  59.5479310
  66.5069310  72.2929310  64.6229310  65.6559310  71.8619310  64.5359310
  66.6059310  72.4399310  65.5639310  66.4099310  72.2569310  64.7319310
  75.3949310  73.7669310  57.2919310  74.5719310  73.2799310  57.2439310
  75.1429310  74.6309310  57.6199310  75.2579310  73.8149310  57.3279310
  60.4819310  72.4479310  64.2369310  60.3879310  71.9809310  63.4069310
  61.3049310  72.1249310  64.6019310  60.5749310  72.3469310  64.1779310
  62.6449310  71.7059310  65.4929310  63.0969310  71.1269310  66.1069310
  63.2079310  71.7209310  64.7199310  62.7749310  71.6339310  65.4729310
  61.1989310  71.4949310  57.4929310  61.5069310  71.5599310  58.3969310
  60.2809310  71.2369310  57.5719310  61.1209310  71.4699310  57.6189310
  70.5079310  75.7559310  59.8769310  71.1279310  76.1999310  59.2979310
  69.6979310  76.2599310  59.7919310  70.4839310  75.8779310  59.7919310
  72.2609310  71.4479310  68.8089310  71.9739310  72.2739310  69.1999310
  72.0379310  71.5319310  67.8819310  72.1949310  71.5649310  68.7409310
  63.9949310  71.6029310  63.1609310  63.8169310  72.1929310  62.4289310
  64.4799310  70.8759310  62.7709310  64.0339310  71.5859310  63.0179310
  57.5999310  78.1929310  61.7379310  58.1969310  78.4489310  61.0339310
  57.9029310  78.6879310  62.4999310  57.7149310  78.2889310  61.7449310
  64.4209310  70.9879310  49.1599310  64.6489310  70.9599310  50.0889310
  63.7919310  70.2759310  49.0469310  64.3699310  70.8929310  49.2649310
  62.3369310  69.2739310  48.6659310  61.7769310  69.7219310  49.2999310
  62.1909310  68.3429310  48.8329310  62.2469310  69.2119310  48.7679310
  63.1559310  77.5149310  37.9139310  63.0019310  77.9719310  38.7409310
  63.8679310  76.9049310  38.1059310  63.2269310  77.4949310  38.0439310
  66.5509310  72.7239310  48.5189310  65.9479310  72.0829310  48.8939310
  67.3399310  72.6549310  49.0569310  66.5749310  72.6339310  48.6359310
  67.0889310  69.1609310  54.7969310  67.9809310  68.9319310  54.5329310
  66.5669310  69.0399310  54.0039310  67.1369310  69.1169310  54.6619310
  68.9739310  72.5499310  49.7869310  69.1519310  71.6679310  50.1129310
  69.2929310  73.1299310  50.4789310  69.0379310  72.5109310  49.9179310
  74.4139310  71.1779310  41.2859310  74.4819310  70.2309310  41.1619310
  75.2829310  71.4429310  41.5869310  74.5339310  71.0909310  41.3089310
  75.5329310  75.4689310  43.1269310  74.7539310  75.5789310  43.6719310
  75.8769310  76.3549310  43.0179310  75.4769310  75.5959310  43.1829310
  66.6289310  71.5969310  37.2749310  66.3629310  71.1339310  38.0699310
  66.6449310  70.9199310  36.5989310  66.5969310  71.4509310  37.2909310
  57.9879310  73.1149310  49.1159310  58.2649310  73.6839310  49.8339310
  57.3859310  72.4919310  49.5229310  57.9469310  73.1079310  49.2599310
  73.8009310  71.4039310  38.4129310  73.9329310  71.2599310  39.3499310
  72.9329310  71.8029310  38.3529310  73.7069310  71.4359310  38.5259310
  62.5629310  73.7209310  42.6859310  62.1559310  73.7199310  41.8189310
  62.0769310  74.3839310  43.1769310  62.4489310  73.8059310  42.6379310
  60.6819310  70.1169310  50.7039310  60.8889310  71.0149310  50.9609310
  60.3259310  69.7159310  51.4969310  60.6629310  70.1799310  50.8379310
  61.9899310  70.9079310  41.4039310  61.2319310  70.8949310  41.9889310
  62.5219310  70.1639310  41.6849310  61.9609310  70.8109310  41.5149310
  69.0299310  74.6059310  51.7029310  69.6159310  74.9189310  52.3919310
  68.3039310  75.2309310  51.7029310  69.0119310  74.7259310  51.7909310
  66.6499310  75.1069310  41.2349310  65.8249310  75.0889310  40.7499310
  66.3989310  74.9209310  42.1399310  66.5119310  75.0809310  41.2889310
  58.5509310  73.1189310  54.7569310  58.3529310  73.1999310  53.8249310
  57.7569310  73.4219310  55.1979310  58.4239310  73.1679310  54.6939310
  61.4749310  76.7289310  35.9049310  60.8719310  77.4659310  35.8089310
  62.1039310  77.0189310  36.5659310  61.4779310  76.8599310  35.9769310
  64.6249310  75.6819310  46.1799310  65.5059310  75.9739310  46.4119310
  64.7109310  75.3479310  45.2869310  64.7489310  75.6769310  46.0949310
  68.9219310  71.5009310  44.3639310  67.9699310  71.4379310  44.4349310
  69.2499310  70.7729310  44.8919310  68.8419310  71.3999310  44.4409310
  71.4009310  72.8259310  38.2279310  71.5049310  73.1699310  39.1149310
  71.2709310  73.6019310  37.6829310  71.3979310  72.9689310  38.2719310
  74.0429310  73.6739310  45.5549310  74.9549310  73.6849310  45.8479310
  74.0429310  73.0889310  44.7969310  74.1599310  73.5999310  45.4959310
  71.8879310  78.0109310  47.4059310  71.0129310  77.7539310  47.1159310
  72.2399310  77.2279310  47.8299310  71.8209310  77.8779310  47.4229310
  63.6299310  69.9999310  36.2149310  63.9719310  70.0089310  37.1089310
  63.1449310  70.8219310  36.1369310  63.6119310  70.1069310  36.3189310
  58.7989310  69.9159310  46.1189310  59.6329310  70.3699310  45.9949310
  58.2109310  70.3149310  45.4789310  58.8309310  70.0249310  46.0219310
  59.8979310  69.0489310  53.1309310  59.0649310  68.6219310  53.3319310
  59.8649310  69.8759310  53.6109310  59.7869310  69.0999310  53.2179310
  66.2329310  74.5109310  43.8689310  66.3189310  73.7269310  44.4119310
  66.6729310  75.1979310  44.3689310  66.2999310  74.4989310  44.0019310
  74.8949310  72.1289310  53.2089310  73.9959310  71.8009310  53.2039310
  75.2199310  71.9519310  52.3269310  74.8209310  72.0639310  53.0959310
  73.3289310  68.6499310  38.0829310  73.4569310  69.5649310  37.8309310
  72.3799310  68.5549310  38.1679310  73.2239310  68.7549310  38.0619310
  68.4659310  73.8519310  37.3449310  67.8399310  73.1279310  37.3689310
  68.6839310  74.0109310  38.2629310  68.4139310  73.7799310  37.4649310
  65.2039310  75.4999310  49.4649310  64.3589310  75.1799310  49.7819310
  65.6769310  74.7089310  49.2059310  65.1559310  75.3579310  49.4729310
  74.9319310  71.3669310  50.6399310  74.0659310  71.2029310  50.2689310
  75.5139310  70.7749310  50.1619310  74.8959310  71.2699310  50.5309310
  74.6379310  76.8169310  37.3459310  74.1809310  76.5759310  38.1519310
  75.5639310  76.6769310  37.5449310  74.6979310  76.7679310  37.4749310
  72.7629310  72.5339310  42.9339310  73.4589310  72.1479310  42.4009310
  72.1529310  71.8119310  43.0889310  72.7739310  72.3919310  42.8849310
  70.8369310  77.9829310  50.4759310  70.2799310  77.5889310  49.8039310
  70.2609310  78.5929310  50.9359310  70.6919310  78.0109310  50.4489310
  74.7509310  77.2439310  53.6699310  73.9279310  77.5839310  53.3209310
  74.6069310  77.1879310  54.6149310  74.6279310  77.2799310  53.7459310
  68.6639310  73.9699310  40.0089310  67.8409310  74.2529310  40.4049310
  69.3419310  74.3559310  40.5639310  68.6459310  74.0549310  40.1309310
  61.6759310  77.5609310  48.1019310  61.2989310  77.4339310  48.9719310
  61.1129310  77.0499310  47.5199310  61.5559310  77.4799310  48.1389310
  73.3869310  76.3169310  39.7499310  73.3439310  76.9359310  40.4799310
  73.0209310  75.5059310  40.1019310  73.3349310  76.2929310  39.8889310
  68.1369310  77.1809310  40.2289310  67.4649310  76.4999310  40.2589310
  68.2159310  77.3979310  39.2999310  68.0609310  77.1219310  40.1139310
  61.8239310  72.0339310  54.1919310  61.6709310  72.3139310  53.2899310
  61.5869310  72.7939310  54.7229310  61.7739310  72.1669310  54.1449310
  63.7569310  76.1549310  53.2979310  63.6419310  75.8709310  52.3909310
  62.8659310  76.2579310  53.6309310  63.6279310  76.1319310  53.2239310
  62.8019310  74.4819310  48.1439310  62.2119310  73.7429310  47.9919310
  63.4139310  74.4539310  47.4089310  62.8049310  74.3839310  48.0299310
  72.1519310  77.3269310  52.8579310  71.4609310  76.6869310  53.0259310
  71.9439310  77.6829310  51.9949310  72.0369310  77.2899310  52.7689310
  57.7699310  76.4289310  39.9949310  58.4349310  77.0289310  40.3329310
  56.9379310  76.8629310  40.1839310  57.7489310  76.5609310  40.0629310
  59.7729310  71.0649310  42.9619310  59.5349310  70.2459310  42.5279310
  59.0119310  71.6329310  42.8349310  59.6449310  71.0329310  42.8899310
  64.3439310  69.8799310  38.9659310  64.5889310  69.0049310  39.2669310
  64.1289310  70.3569310  39.7669310  64.3479310  69.8289310  39.1069310
  69.5759310  71.6289310  41.5039310  69.2819310  72.3439310  40.9399310
  69.3049310  71.8899310  42.3839310  69.5039310  71.7539310  41.5439310
  61.1819310  74.1449310  36.9999310  60.2569310  73.9019310  37.0379310
  61.1779310  75.0649310  36.7349310  61.0639310  74.2319310  36.9709310
  72.4889310  75.0019310  36.4549310  72.9669310  74.6489310  35.7059310
  72.9909310  75.7739310  36.7179310  72.6139310  75.0559310  36.3929310
  74.3409310  66.0819310  45.8539310  74.4869310  66.4869310  46.7089310
  73.3959310  66.1499310  45.7149310  74.2389310  66.1419310  45.9459310
  64.3169310  78.1349310  48.3389310  64.6419310  77.3319310  48.7459310
  63.4479310  77.9029310  48.0129310  64.2469310  78.0029310  48.3489310
  70.4289310  76.2169310  43.5679310  70.9269310  76.0099310  42.7769310
  70.6129310  77.1419310  43.7319310  70.5159310  76.3089310  43.4879310
  65.0539310  74.9629310  37.3089310  64.5729310  74.1459310  37.1779310
  65.4879310  75.1219310  36.4709310  65.0479310  74.8789310  37.1849310
  58.3559310  73.7559310  46.4629310  59.1539310  73.4059310  46.0679310
  58.3359310  73.3759310  47.3409310  58.4549310  73.6619310  46.5249310
  67.7499310  76.8129310  44.1909310  67.3429310  77.5729310  43.7749310
  68.6119310  76.7479310  43.7809310  67.8079310  76.9019310  44.0849310
  72.2869310  78.0519310  41.6729310  72.9609310  78.4639310  42.2129310
  71.4769310  78.4979310  41.9189310  72.2699310  78.1619310  41.7729310
  60.4409310  78.5429310  45.1759310  61.3979310  78.5269310  45.1569310
  60.1959310  77.7289310  45.6159310  60.5319310  78.4369310  45.2299310
  70.7439310  72.5529310  47.7149310  70.2899310  72.9949310  46.9969310
  70.2019310  72.7279310  48.4839310  70.6169310  72.6319310  47.7209310
  75.9089310  77.4809310  46.6589310  75.5199310  77.0069310  47.3949310
  75.3739310  78.2699310  46.5729310  75.7909310  77.5209310  46.7419310
  69.2829310  74.0289310  45.5249310  69.9089310  74.4789310  44.9579310
  69.1409310  73.1819310  45.1009310  69.3449310  73.9779310  45.3979310
  69.3069310  70.7739310  38.2809310  68.5479310  71.0219310  37.7529310
  69.8619310  71.5539310  38.2819310  69.2809310  70.9059310  38.2139310
  71.4289310  69.9579310  42.7939310  70.7669310  70.3639310  42.2339310
  72.1239310  69.6949310  42.1909310  71.4329310  69.9769310  42.6449310
  73.0419310  75.1899310  48.1729310  72.7769310  74.5379310  48.8229310
  73.2609310  74.6769310  47.3949310  73.0359310  75.0409310  48.1569310
  63.7879310  76.9829310  42.3979310  63.9759310  76.2309310  41.8359310
  64.6439310  77.3739310  42.5679310  63.9209310  76.9369310  42.3479310
  65.4439310  71.8429310  51.6379310  66.3659310  71.9189310  51.8819310
  64.9919310  72.4599310  52.2129310  65.5039310  71.9309310  51.7419310
  62.4349310  68.8529310  44.5569310  62.6059310  69.7739310  44.7559310
  63.0009310  68.3689310  45.1579310  62.5289310  68.9089310  44.6589310
  63.2889310  77.9799310  44.9499310  63.5459310  77.5619310  44.1279310
  63.3729310  77.2879310  45.6059310  63.3329310  77.8379310  44.9289310
  74.0949310  68.7189310  54.3729310  73.5539310  68.2039310  54.9709310
  73.6309310  69.5519310  54.2859310  73.9669310  68.7599310  54.4389310
  75.4639310  76.2699310  49.5709310  74.5679310  75.9449310  49.4839310
  75.3639310  77.1649310  49.8959310  75.3359310  76.3429310  49.6019310
  67.6599310  77.9569310  37.6089310  68.3899310  78.5769310  37.5979310
  66.8779310  78.5079310  37.5779310  67.6529310  78.1069310  37.6029310
  67.2919310  75.3379310  46.7249310  66.8429310  74.5839310  47.1069310
  68.0139310  74.9579310  46.2249310  67.3269310  75.1929310  46.7099310
  64.3149310  72.0749310  40.7079310  64.1669310  73.0179310  40.6299310
  63.5229310  71.7429310  41.1319310  64.1949310  72.1529310  40.7519310
  67.9659310  72.4189310  53.1269310  67.4999310  73.0169310  53.7109310
  68.5609310  72.9829310  52.6319310  67.9819310  72.5669310  53.1379310
  63.5709310  72.5639310  37.3029310  62.6539310  72.3489310  37.4689310
  64.0459310  72.1759310  38.0379310  63.5139310  72.4869310  37.4179310
  60.2129310  77.3099310  50.5739310  59.5339310  77.9489310  50.7939310
  59.8039310  76.4609310  50.7369310  60.0729310  77.2829310  50.6229310
  58.3609310  70.2189310  49.1559310  59.2229310  70.1799310  49.5699310
  58.5469310  70.3689310  48.2289310  58.4949310  70.2329310  49.0899310
  69.2779310  77.7519310  46.5229310  69.0099310  78.3949310  47.1799310
  68.4789310  77.5699310  46.0269310  69.1409310  77.8109310  46.5429310
  57.8199310  75.3899310  53.1429310  57.2199310  76.1229310  53.2839310
  58.3669310  75.3729310  53.9289310  57.8129310  75.4819310  53.2619310
  59.1759310  74.2909310  41.1859310  59.5759310  74.8759310  41.8299310
  58.7119310  74.8759310  40.5869310  59.1679310  74.4409310  41.1919310
  69.2549310  76.0859310  49.0849310  69.0919310  76.3949310  48.1939310
  68.3939310  75.8219310  49.4079310  69.1239310  76.0919310  49.0129310
  69.4769310  70.3069310  53.2229310  69.4739310  70.0169310  52.3109310
  68.8049310  70.9879310  53.2599310  69.3899310  70.3569310  53.1109310
  61.1359310  68.9699310  37.2309310  61.1369310  69.7119310  37.8349310
  61.6399310  69.2739310  36.4769310  61.2009310  69.1039310  37.2119310
  73.5369310  74.4449310  52.8519310  74.2499310  73.8129310  52.9469310
  73.9769310  75.2819310  52.7059310  73.6839310  74.4709310  52.8449310
  59.5659310  76.2269310  46.3739310  58.7869310  76.7329310  46.6049310
  59.3039310  75.3139310  46.4969310  59.4329310  76.1749310  46.4189310
  58.2929310  71.4679310  38.6849310  58.2359310  71.2139310  37.7639310
  57.7449310  72.2499310  38.7529310  58.2159310  71.5359310  38.5759310
  62.7639310  75.5249310  50.6639310  62.6729310  75.4049310  49.7189310
  62.0399310  76.1029310  50.9019310  62.6599310  75.5839310  50.5729310
  63.8459310  69.0409310  42.1159310  63.4409310  68.7099310  42.9179310
  63.9529310  68.2669310  41.5639310  63.8079310  68.8999310  42.1479310
  64.3889310  75.0869310  40.0019310  64.7619310  75.0219310  39.1229310
  63.4839310  74.7909310  39.9009310  64.3209310  75.0399310  39.8769310
  66.5339310  71.9839310  42.3869310  65.6819310  71.8459310  41.9749310
  66.5839310  72.9309310  42.5229310  66.4319310  72.0879310  42.3519310
  61.4059310  72.6519310  51.5779310  62.1969310  72.6849310  51.0409310
  61.0459310  73.5379310  51.5299310  61.4609310  72.7689310  51.5029310
  67.5789310  75.6549310  35.6259310  67.5599310  76.3049310  36.3279310
  67.9339310  74.8669310  36.0379310  67.6219310  75.6379310  35.7679310
  72.5619310  70.9049310  53.0469310  72.6229310  70.5579310  52.1569310
  71.6219310  70.9529310  53.2209310  72.4489310  70.8669310  52.9549310
  67.2519310  70.1579310  40.4779310  67.0269310  70.9429310  40.9769310
  68.1509310  70.3099310  40.1859310  67.3389310  70.2779310  40.5049310
  72.6789310  69.8779310  45.3479310  73.5499310  69.4849310  45.4049310
  72.5799310  70.1089310  44.4249310  72.7779310  69.8569310  45.2369310
  69.5869310  70.1449310  50.4819310  69.3269310  69.3689310  49.9849310
  70.5429310  70.1499310  50.4339310  69.6759310  70.0459310  50.4119310
  72.7039310  73.7429310  40.5959310  72.4829310  73.4929310  41.4939310
  73.5199310  73.2769310  40.4129310  72.7799310  73.6509310  40.6879310
  66.5069310  72.2929310  45.7629310  65.6559310  71.8619310  45.6759310
  66.6059310  72.4399310  46.7039310  66.4099310  72.2569310  45.8719310
  65.1379310  69.3139310  52.9139310  64.5849310  69.6249310  53.6299310
  65.1989310  70.0599310  52.3169310  65.0749310  69.4489310  52.9289310
  75.3949310  73.7669310  38.4319310  74.5719310  73.2799310  38.3839310
  75.1429310  74.6309310  38.7599310  75.2579310  73.8149310  38.4679310
  60.4819310  72.4479310  45.3769310  60.3879310  71.9809310  44.5469310
  61.3049310  72.1249310  45.7419310  60.5749310  72.3469310  45.3179310
  62.6449310  71.7059310  46.6329310  63.0969310  71.1269310  47.2469310
  63.2079310  71.7209310  45.8599310  62.7749310  71.6339310  46.6129310
  59.2269310  74.8059310  50.9019310  58.6609310  75.1669310  50.2199310
  58.7309310  74.9219310  51.7119310  59.0909310  74.8669310  50.9179310
  64.6799310  73.6639310  53.6049310  63.9149310  73.2669310  54.0229310
  64.4259310  74.5749310  53.4569310  64.5489310  73.7299310  53.6399310
  61.1989310  71.4949310  38.6329310  61.5069310  71.5599310  39.5369310
  60.2809310  71.2369310  38.7119310  61.1209310  71.4699310  38.7589310
  70.5079310  75.7559310  41.0169310  71.1279310  76.1999310  40.4379310
  69.6979310  76.2599310  40.9319310  70.4839310  75.8779310  40.9319310
  72.2609310  71.4479310  49.9489310  71.9739310  72.2739310  50.3399310
  72.0379310  71.5319310  49.0219310  72.1949310  71.5649310  49.8809310
  63.9949310  71.6029310  44.3009310  63.8169310  72.1929310  43.5689310
  64.4799310  70.8759310  43.9109310  64.0339310  71.5859310  44.1579310
  57.5999310  78.1929310  42.8779310  58.1969310  78.4489310  42.1739310
  57.9029310  78.6879310  43.6399310  57.7149310  78.2889310  42.8849310
  66.8989310  76.2009310  51.5689310  66.1449310  75.8709310  51.0799310
  66.6979310  76.0029310  52.4829310  66.7769310  76.1329310  51.6229310
  70.4489310  75.5239310  53.6379310  69.6649310  75.4849310  54.1859310
  71.0859310  74.9729310  54.0919310  70.4299310  75.4489310  53.7659310
  71.8439310  74.0469310  50.8409310  72.5369310  74.2409310  51.4729310
  71.2079310  74.7529310  50.9589310  71.8509310  74.1619310  50.9369310
  64.4209310  70.9879310  30.2999310  64.6489310  70.9599310  31.2289310
  63.7919310  70.2759310  30.1869310  64.3699310  70.8929310  30.4049310
  62.3369310  69.2739310  29.8059310  61.7769310  69.7219310  30.4399310
  62.1909310  68.3429310  29.9729310  62.2469310  69.2119310  29.9079310
  63.1559310  77.5149310  19.0539310  63.0019310  77.9719310  19.8809310
  63.8679310  76.9049310  19.2459310  63.2269310  77.4949310  19.1839310
  66.5509310  72.7239310  29.6589310  65.9479310  72.0829310  30.0339310
  67.3399310  72.6549310  30.1969310  66.5749310  72.6339310  29.7759310
  67.0889310  69.1609310  35.9369310  67.9809310  68.9319310  35.6729310
  66.5669310  69.0399310  35.1439310  67.1369310  69.1169310  35.8019310
  68.9739310  72.5499310  30.9269310  69.1519310  71.6679310  31.2529310
  69.2929310  73.1299310  31.6189310  69.0379310  72.5109310  31.0579310
  74.4139310  71.1779310  22.4259310  74.4819310  70.2309310  22.3019310
  75.2829310  71.4429310  22.7269310  74.5339310  71.0909310  22.4489310
  75.5329310  75.4689310  24.2669310  74.7539310  75.5789310  24.8119310
  75.8769310  76.3549310  24.1579310  75.4769310  75.5959310  24.3229310
  66.6289310  71.5969310  18.4149310  66.3629310  71.1339310  19.2099310
  66.6449310  70.9199310  17.7389310  66.5969310  71.4509310  18.4309310
  57.9879310  73.1149310  30.2559310  58.2649310  73.6839310  30.9739310
  57.3859310  72.4919310  30.6629310  57.9469310  73.1079310  30.3999310
  73.8009310  71.4039310  19.5529310  73.9329310  71.2599310  20.4899310
  72.9329310  71.8029310  19.4929310  73.7069310  71.4359310  19.6659310
  62.5629310  73.7209310  23.8259310  62.1559310  73.7199310  22.9589310
  62.0769310  74.3839310  24.3169310  62.4489310  73.8059310  23.7779310
  60.6819310  70.1169310  31.8439310  60.8889310  71.0149310  32.1009310
  60.3259310  69.7159310  32.6369310  60.6629310  70.1799310  31.9779310
  61.9899310  70.9079310  22.5439310  61.2319310  70.8949310  23.1289310
  62.5219310  70.1639310  22.8249310  61.9609310  70.8109310  22.6549310
  69.0299310  74.6059310  32.8429310  69.6159310  74.9189310  33.5319310
  68.3039310  75.2309310  32.8429310  69.0119310  74.7259310  32.9309310
  66.6499310  75.1069310  22.3749310  65.8249310  75.0889310  21.8899310
  66.3989310  74.9209310  23.2799310  66.5119310  75.0809310  22.4289310
  58.5509310  73.1189310  35.8969310  58.3529310  73.1999310  34.9649310
  57.7569310  73.4219310  36.3379310  58.4239310  73.1679310  35.8339310
  61.4749310  76.7289310  17.0449310  60.8719310  77.4659310  16.9489310
  62.1039310  77.0189310  17.7059310  61.4779310  76.8599310  17.1169310
  64.6249310  75.6819310  27.3199310  65.5059310  75.9739310  27.5519310
  64.7109310  75.3479310  26.4269310  64.7489310  75.6769310  27.2349310
  68.9219310  71.5009310  25.5039310  67.9699310  71.4379310  25.5749310
  69.2499310  70.7729310  26.0319310  68.8419310  71.3999310  25.5809310
  71.4009310  72.8259310  19.3679310  71.5049310  73.1699310  20.2549310
  71.2709310  73.6019310  18.8229310  71.3979310  72.9689310  19.4119310
  74.0429310  73.6739310  26.6949310  74.9549310  73.6849310  26.9879310
  74.0429310  73.0889310  25.9369310  74.1599310  73.5999310  26.6359310
  71.8879310  78.0109310  28.5459310  71.0129310  77.7539310  28.2559310
  72.2399310  77.2279310  28.9699310  71.8209310  77.8779310  28.5629310
  63.6299310  69.9999310  17.3549310  63.9719310  70.0089310  18.2489310
  63.1449310  70.8219310  17.2769310  63.6119310  70.1069310  17.4589310
  58.7989310  69.9159310  27.2589310  59.6329310  70.3699310  27.1349310
  58.2109310  70.3149310  26.6189310  58.8309310  70.0249310  27.1619310
  59.8979310  69.0489310  34.2709310  59.0649310  68.6219310  34.4719310
  59.8649310  69.8759310  34.7509310  59.7869310  69.0999310  34.3579310
  66.2329310  74.5109310  25.0089310  66.3189310  73.7269310  25.5519310
  66.6729310  75.1979310  25.5089310  66.2999310  74.4989310  25.1419310
  74.8949310  72.1289310  34.3489310  73.9959310  71.8009310  34.3439310
  75.2199310  71.9519310  33.4669310  74.8209310  72.0639310  34.2359310
  73.3289310  68.6499310  19.2229310  73.4569310  69.5649310  18.9709310
  72.3799310  68.5549310  19.3079310  73.2239310  68.7549310  19.2019310
  68.4659310  73.8519310  18.4849310  67.8399310  73.1279310  18.5089310
  68.6839310  74.0109310  19.4029310  68.4139310  73.7799310  18.6049310
  65.2039310  75.4999310  30.6049310  64.3589310  75.1799310  30.9219310
  65.6769310  74.7089310  30.3459310  65.1559310  75.3579310  30.6129310
  74.9319310  71.3669310  31.7799310  74.0659310  71.2029310  31.4089310
  75.5139310  70.7749310  31.3019310  74.8959310  71.2699310  31.6709310
  74.6379310  76.8169310  18.4859310  74.1809310  76.5759310  19.2919310
  75.5639310  76.6769310  18.6849310  74.6979310  76.7679310  18.6149310
  72.7629310  72.5339310  24.0739310  73.4589310  72.1479310  23.5409310
  72.1529310  71.8119310  24.2289310  72.7739310  72.3919310  24.0249310
  70.8369310  77.9829310  31.6159310  70.2799310  77.5889310  30.9439310
  70.2609310  78.5929310  32.0759310  70.6919310  78.0109310  31.5889310
  74.7509310  77.2439310  34.8099310  73.9279310  77.5839310  34.4609310
  74.6069310  77.1879310  35.7549310  74.6279310  77.2799310  34.8859310
  68.6639310  73.9699310  21.1489310  67.8409310  74.2529310  21.5449310
  69.3419310  74.3559310  21.7039310  68.6459310  74.0549310  21.2709310
  61.6759310  77.5609310  29.2419310  61.2989310  77.4339310  30.1119310
  61.1129310  77.0499310  28.6599310  61.5559310  77.4799310  29.2789310
  73.3869310  76.3169310  20.8899310  73.3439310  76.9359310  21.6199310
  73.0209310  75.5059310  21.2419310  73.3349310  76.2929310  21.0289310
  68.1369310  77.1809310  21.3689310  67.4649310  76.4999310  21.3989310
  68.2159310  77.3979310  20.4399310  68.0609310  77.1219310  21.2539310
  61.8239310  72.0339310  35.3319310  61.6709310  72.3139310  34.4299310
  61.5869310  72.7939310  35.8629310  61.7739310  72.1669310  35.2849310
  63.7569310  76.1549310  34.4379310  63.6419310  75.8709310  33.5309310
  62.8659310  76.2579310  34.7709310  63.6279310  76.1319310  34.3639310
  62.8019310  74.4819310  29.2839310  62.2119310  73.7429310  29.1319310
  63.4139310  74.4539310  28.5489310  62.8049310  74.3839310  29.1699310
  72.1519310  77.3269310  33.9979310  71.4609310  76.6869310  34.1659310
  71.9439310  77.6829310  33.1349310  72.0369310  77.2899310  33.9089310
  57.7699310  76.4289310  21.1349310  58.4349310  77.0289310  21.4729310
  56.9379310  76.8629310  21.3239310  57.7489310  76.5609310  21.2029310
  59.7729310  71.0649310  24.1019310  59.5349310  70.2459310  23.6679310
  59.0119310  71.6329310  23.9749310  59.6449310  71.0329310  24.0299310
  64.3439310  69.8799310  20.1059310  64.5889310  69.0049310  20.4069310
  64.1289310  70.3569310  20.9069310  64.3479310  69.8289310  20.2469310
  69.5759310  71.6289310  22.6439310  69.2819310  72.3439310  22.0799310
  69.3049310  71.8899310  23.5239310  69.5039310  71.7539310  22.6839310
  61.1819310  74.1449310  18.1399310  60.2569310  73.9019310  18.1779310
  61.1779310  75.0649310  17.8749310  61.0639310  74.2319310  18.1109310
  72.4889310  75.0019310  17.5949310  72.9669310  74.6489310  16.8459310
  72.9909310  75.7739310  17.8579310  72.6139310  75.0559310  17.5329310
  64.3169310  78.1349310  29.4789310  64.6419310  77.3319310  29.8859310
  63.4479310  77.9029310  29.1529310  64.2469310  78.0029310  29.4889310
  70.4289310  76.2169310  24.7079310  70.9269310  76.0099310  23.9169310
  70.6129310  77.1419310  24.8719310  70.5159310  76.3089310  24.6279310
  65.0539310  74.9629310  18.4489310  64.5729310  74.1459310  18.3179310
  65.4879310  75.1219310  17.6109310  65.0479310  74.8789310  18.3249310
  58.3559310  73.7559310  27.6029310  59.1539310  73.4059310  27.2079310
  58.3359310  73.3759310  28.4809310  58.4549310  73.6619310  27.6649310
  67.7499310  76.8129310  25.3309310  67.3429310  77.5729310  24.9149310
  68.6119310  76.7479310  24.9209310  67.8079310  76.9019310  25.2249310
  72.2869310  78.0519310  22.8129310  72.9609310  78.4639310  23.3529310
  71.4769310  78.4979310  23.0589310  72.2699310  78.1619310  22.9129310
  60.4409310  78.5429310  26.3159310  61.3979310  78.5269310  26.2969310
  60.1959310  77.7289310  26.7559310  60.5319310  78.4369310  26.3699310
  70.7439310  72.5529310  28.8549310  70.2899310  72.9949310  28.1369310
  70.2019310  72.7279310  29.6239310  70.6169310  72.6319310  28.8609310
  75.9089310  77.4809310  27.7989310  75.5199310  77.0069310  28.5349310
  75.3739310  78.2699310  27.7129310  75.7909310  77.5209310  27.8819310
  69.2829310  74.0289310  26.6649310  69.9089310  74.4789310  26.0979310
  69.1409310  73.1819310  26.2409310  69.3449310  73.9779310  26.5379310
  69.3069310  70.7739310  19.4209310  68.5479310  71.0219310  18.8929310
  69.8619310  71.5539310  19.4219310  69.2809310  70.9059310  19.3539310
  61.8419310  74.0669310  21.1379310  61.7519310  73.7959310  20.2249310
  60.9439310  74.2239310  21.4309310  61.7149310  74.0529310  21.0589310
  71.4289310  69.9579310  23.9339310  70.7669310  70.3639310  23.3739310
  72.1239310  69.6949310  23.3309310  71.4329310  69.9769310  23.7849310
  73.0419310  75.1899310  29.3129310  72.7769310  74.5379310  29.9629310
  73.2609310  74.6769310  28.5349310  73.0359310  75.0409310  29.2969310
  63.7879310  76.9829310  23.5379310  63.9759310  76.2309310  22.9759310
  64.6439310  77.3739310  23.7079310  63.9209310  76.9369310  23.4879310
  65.4439310  71.8429310  32.7779310  66.3659310  71.9189310  33.0219310
  64.9919310  72.4599310  33.3529310  65.5039310  71.9309310  32.8819310
  62.4349310  68.8529310  25.6969310  62.6059310  69.7739310  25.8959310
  63.0009310  68.3689310  26.2979310  62.5289310  68.9089310  25.7989310
  63.2889310  77.9799310  26.0899310  63.5459310  77.5619310  25.2679310
  63.3729310  77.2879310  26.7459310  63.3329310  77.8379310  26.0689310
  74.0949310  68.7189310  35.5129310  73.5539310  68.2039310  36.1109310
  73.6309310  69.5519310  35.4259310  73.9669310  68.7599310  35.5789310
  75.4639310  76.2699310  30.7109310  74.5679310  75.9449310  30.6239310
  75.3639310  77.1649310  31.0359310  75.3359310  76.3429310  30.7419310
  67.6599310  77.9569310  18.7489310  68.3899310  78.5769310  18.7379310
  66.8779310  78.5079310  18.7179310  67.6529310  78.1069310  18.7429310
  67.2919310  75.3379310  27.8649310  66.8429310  74.5839310  28.2469310
  68.0139310  74.9579310  27.3649310  67.3269310  75.1929310  27.8499310
  64.3149310  72.0749310  21.8479310  64.1669310  73.0179310  21.7699310
  63.5229310  71.7429310  22.2719310  64.1949310  72.1529310  21.8919310
  67.9659310  72.4189310  34.2669310  67.4999310  73.0169310  34.8509310
  68.5609310  72.9829310  33.7719310  67.9819310  72.5669310  34.2779310
  63.5709310  72.5639310  18.4429310  62.6539310  72.3489310  18.6089310
  64.0459310  72.1759310  19.1779310  63.5139310  72.4869310  18.5579310
  60.2129310  77.3099310  31.7139310  59.5339310  77.9489310  31.9339310
  59.8039310  76.4609310  31.8769310  60.0729310  77.2829310  31.7629310
  58.3609310  70.2189310  30.2959310  59.2229310  70.1799310  30.7099310
  58.5469310  70.3689310  29.3689310  58.4949310  70.2329310  30.2299310
  69.2779310  77.7519310  27.6629310  69.0099310  78.3949310  28.3199310
  68.4789310  77.5699310  27.1669310  69.1409310  77.8109310  27.6829310
  57.8199310  75.3899310  34.2829310  57.2199310  76.1229310  34.4239310
  58.3669310  75.3729310  35.0689310  57.8129310  75.4819310  34.4019310
  59.1759310  74.2909310  22.3259310  59.5759310  74.8759310  22.9699310
  58.7119310  74.8759310  21.7269310  59.1679310  74.4409310  22.3319310
  69.2549310  76.0859310  30.2249310  69.0919310  76.3949310  29.3339310
  68.3939310  75.8219310  30.5479310  69.1239310  76.0919310  30.1529310
  69.4769310  70.3069310  34.3629310  69.4739310  70.0169310  33.4509310
  68.8049310  70.9879310  34.3999310  69.3899310  70.3569310  34.2509310
  61.1359310  68.9699310  18.3709310  61.1369310  69.7119310  18.9749310
  61.6399310  69.2739310  17.6169310  61.2009310  69.1039310  18.3519310
  73.5369310  74.4449310  33.9919310  74.2499310  73.8129310  34.0869310
  73.9769310  75.2819310  33.8459310  73.6839310  74.4709310  33.9849310
  59.5659310  76.2269310  27.5139310  58.7869310  76.7329310  27.7449310
  59.3039310  75.3139310  27.6369310  59.4329310  76.1749310  27.5589310
  58.2929310  71.4679310  19.8249310  58.2359310  71.2139310  18.9039310
  57.7449310  72.2499310  19.8929310  58.2159310  71.5359310  19.7159310
  62.7639310  75.5249310  31.8039310  62.6729310  75.4049310  30.8589310
  62.0399310  76.1029310  32.0419310  62.6599310  75.5839310  31.7129310
  63.8459310  69.0409310  23.2559310  63.4409310  68.7099310  24.0579310
  63.9529310  68.2669310  22.7039310  63.8079310  68.8999310  23.2879310
  64.3889310  75.0869310  21.1419310  64.7619310  75.0219310  20.2629310
  63.4839310  74.7909310  21.0409310  64.3209310  75.0399310  21.0169310
  66.5339310  71.9839310  23.5269310  65.6819310  71.8459310  23.1149310
  66.5839310  72.9309310  23.6629310  66.4319310  72.0879310  23.4919310
  61.4059310  72.6519310  32.7179310  62.1969310  72.6849310  32.1809310
  61.0459310  73.5379310  32.6699310  61.4609310  72.7689310  32.6429310
  67.5789310  75.6549310  16.7659310  67.5599310  76.3049310  17.4679310
  67.9339310  74.8669310  17.1779310  67.6219310  75.6379310  16.9079310
  72.5619310  70.9049310  34.1869310  72.6229310  70.5579310  33.2969310
  71.6219310  70.9529310  34.3609310  72.4489310  70.8669310  34.0949310
  67.2519310  70.1579310  21.6179310  67.0269310  70.9429310  22.1169310
  68.1509310  70.3099310  21.3259310  67.3389310  70.2779310  21.6449310
  72.6789310  69.8779310  26.4879310  73.5499310  69.4849310  26.5449310
  72.5799310  70.1089310  25.5649310  72.7779310  69.8569310  26.3769310
  69.5869310  70.1449310  31.6219310  69.3269310  69.3689310  31.1249310
  70.5429310  70.1499310  31.5739310  69.6759310  70.0459310  31.5519310
  72.7039310  73.7429310  21.7359310  72.4829310  73.4929310  22.6339310
  73.5199310  73.2769310  21.5529310  72.7799310  73.6509310  21.8279310
  66.5069310  72.2929310  26.9029310  65.6559310  71.8619310  26.8159310
  66.6059310  72.4399310  27.8439310  66.4099310  72.2569310  27.0119310
  65.1379310  69.3139310  34.0539310  64.5849310  69.6249310  34.7699310
  65.1989310  70.0599310  33.4569310  65.0749310  69.4489310  34.0689310
  75.3949310  73.7669310  19.5719310  74.5719310  73.2799310  19.5239310
  75.1429310  74.6309310  19.8999310  75.2579310  73.8149310  19.6079310
  60.4819310  72.4479310  26.5169310  60.3879310  71.9809310  25.6869310
  61.3049310  72.1249310  26.8819310  60.5749310  72.3469310  26.4579310
  62.6449310  71.7059310  27.7729310  63.0969310  71.1269310  28.3869310
  63.2079310  71.7209310  26.9999310  62.7749310  71.6339310  27.7529310
  59.2269310  74.8059310  32.0419310  58.6609310  75.1669310  31.3599310
  58.7309310  74.9219310  32.8519310  59.0909310  74.8669310  32.0579310
  64.6799310  73.6639310  34.7449310  63.9149310  73.2669310  35.1629310
  64.4259310  74.5749310  34.5969310  64.5489310  73.7299310  34.7799310
  61.1989310  71.4949310  19.7729310  61.5069310  71.5599310  20.6769310
  60.2809310  71.2369310  19.8519310  61.1209310  71.4699310  19.8989310
  70.5079310  75.7559310  22.1569310  71.1279310  76.1999310  21.5779310
  69.6979310  76.2599310  22.0719310  70.4839310  75.8779310  22.0719310
  72.2609310  71.4479310  31.0889310  71.9739310  72.2739310  31.4799310
  72.0379310  71.5319310  30.1619310  72.1949310  71.5649310  31.0209310
  63.9949310  71.6029310  25.4409310  63.8169310  72.1929310  24.7089310
  64.4799310  70.8759310  25.0509310  64.0339310  71.5859310  25.2979310
  57.5999310  78.1929310  24.0179310  58.1969310  78.4489310  23.3139310
  57.9029310  78.6879310  24.7799310  57.7149310  78.2889310  24.0249310
  66.8989310  76.2009310  32.7089310  66.1449310  75.8709310  32.2199310
  66.6979310  76.0029310  33.6229310  66.7769310  76.1329310  32.7629310
  70.4489310  75.5239310  34.7779310  69.6649310  75.4849310  35.3259310
  71.0859310  74.9729310  35.2319310  70.4299310  75.4489310  34.9059310
  71.8439310  74.0469310  31.9809310  72.5369310  74.2409310  32.6129310
  71.2079310  74.7529310  32.0989310  71.8509310  74.1619310  32.0769310
  64.4209310  70.9879310  11.4399310  64.6489310  70.9599310  12.3689310
  63.7919310  70.2759310  11.3269310  64.3699310  70.8929310  11.5449310
  62.3369310  69.2739310  10.9459310  61.7769310  69.7219310  11.5799310
  62.1909310  68.3429310  11.1129310  62.2469310  69.2119310  11.0479310
  66.5509310  72.7239310  10.7989310  65.9479310  72.0829310  11.1739310
  67.3399310  72.6549310  11.3369310  66.5749310  72.6339310  10.9159310
  67.0889310  69.1609310  17.0769310  67.9809310  68.9319310  16.8129310
  66.5669310  69.0399310  16.2839310  67.1369310  69.1169310  16.9419310
  68.9739310  72.5499310  12.0669310  69.1519310  71.6679310  12.3929310
  69.2929310  73.1299310  12.7589310  69.0379310  72.5109310  12.1979310
  74.4139310  71.1779310   3.5659310  74.4819310  70.2309310   3.4419310
  75.2829310  71.4429310   3.8669310  74.5339310  71.0909310   3.5889310
  75.5329310  75.4689310   5.4069310  74.7539310  75.5789310   5.9519310
  75.8769310  76.3549310   5.2979310  75.4769310  75.5959310   5.4629310
  57.9879310  73.1149310  11.3959310  58.2649310  73.6839310  12.1139310
  57.3859310  72.4919310  11.8029310  57.9469310  73.1079310  11.5399310
  62.5629310  73.7209310   4.9659310  62.1559310  73.7199310   4.0989310
  62.0769310  74.3839310   5.4569310  62.4489310  73.8059310   4.9179310
  60.6819310  70.1169310  12.9839310  60.8889310  71.0149310  13.2409310
  60.3259310  69.7159310  13.7769310  60.6629310  70.1799310  13.1179310
  61.9899310  70.9079310   3.6839310  61.2319310  70.8949310   4.2689310
  62.5219310  70.1639310   3.9649310  61.9609310  70.8109310   3.7949310
  69.0299310  74.6059310  13.9829310  69.6159310  74.9189310  14.6719310
  68.3039310  75.2309310  13.9829310  69.0119310  74.7259310  14.0709310
  66.6499310  75.1069310   3.5149310  65.8249310  75.0889310   3.0299310
  66.3989310  74.9209310   4.4199310  66.5119310  75.0809310   3.5689310
  58.5509310  73.1189310  17.0369310  58.3529310  73.1999310  16.1049310
  57.7569310  73.4219310  17.4779310  58.4239310  73.1679310  16.9739310
  64.6249310  75.6819310   8.4599310  65.5059310  75.9739310   8.6919310
  64.7109310  75.3479310   7.5669310  64.7489310  75.6769310   8.3749310
  68.9219310  71.5009310   6.6439310  67.9699310  71.4379310   6.7149310
  69.2499310  70.7729310   7.1719310  68.8419310  71.3999310   6.7209310
  74.0429310  73.6739310   7.8349310  74.9549310  73.6849310   8.1279310
  74.0429310  73.0889310   7.0769310  74.1599310  73.5999310   7.7759310
  71.8879310  78.0109310   9.6859310  71.0129310  77.7539310   9.3959310
  72.2399310  77.2279310  10.1099310  71.8209310  77.8779310   9.7029310
  58.7989310  69.9159310   8.3989310  59.6329310  70.3699310   8.2749310
  58.2109310  70.3149310   7.7589310  58.8309310  70.0249310   8.3019310
  59.8979310  69.0489310  15.4109310  59.0649310  68.6219310  15.6119310
  59.8649310  69.8759310  15.8909310  59.7869310  69.0999310  15.4979310
  66.2329310  74.5109310   6.1489310  66.3189310  73.7269310   6.6919310
  66.6729310  75.1979310   6.6489310  66.2999310  74.4989310   6.2819310
  74.8949310  72.1289310  15.4889310  73.9959310  71.8009310  15.4839310
  75.2199310  71.9519310  14.6069310  74.8209310  72.0639310  15.3759310
  65.2039310  75.4999310  11.7449310  64.3589310  75.1799310  12.0619310
  65.6769310  74.7089310  11.4859310  65.1559310  75.3579310  11.7529310
  74.9319310  71.3669310  12.9199310  74.0659310  71.2029310  12.5489310
  75.5139310  70.7749310  12.4419310  74.8959310  71.2699310  12.8109310
  72.7629310  72.5339310   5.2139310  73.4589310  72.1479310   4.6809310
  72.1529310  71.8119310   5.3689310  72.7739310  72.3919310   5.1649310
  70.8369310  77.9829310  12.7559310  70.2799310  77.5889310  12.0839310
  70.2609310  78.5929310  13.2159310  70.6919310  78.0109310  12.7289310
  74.7509310  77.2439310  15.9499310  73.9279310  77.5839310  15.6009310
  74.6069310  77.1879310  16.8949310  74.6279310  77.2799310  16.0259310
  68.6639310  73.9699310   2.2889310  67.8409310  74.2529310   2.6849310
  69.3419310  74.3559310   2.8439310  68.6459310  74.0549310   2.4109310
  61.6759310  77.5609310  10.3819310  61.2989310  77.4339310  11.2519310
  61.1129310  77.0499310   9.7999310  61.5559310  77.4799310  10.4189310
  73.3869310  76.3169310   2.0299310  73.3439310  76.9359310   2.7599310
  73.0209310  75.5059310   2.3819310  73.3349310  76.2929310   2.1689310
  61.8239310  72.0339310  16.4719310  61.6709310  72.3139310  15.5699310
  61.5869310  72.7939310  17.0029310  61.7739310  72.1669310  16.4249310
  63.7569310  76.1549310  15.5779310  63.6419310  75.8709310  14.6709310
  62.8659310  76.2579310  15.9109310  63.6279310  76.1319310  15.5039310
  62.8019310  74.4819310  10.4239310  62.2119310  73.7429310  10.2719310
  63.4139310  74.4539310   9.6889310  62.8049310  74.3839310  10.3099310
  72.1519310  77.3269310  15.1379310  71.4609310  76.6869310  15.3059310
  71.9439310  77.6829310  14.2749310  72.0369310  77.2899310  15.0489310
  57.7699310  76.4289310   2.2749310  58.4349310  77.0289310   2.6129310
  56.9379310  76.8629310   2.4639310  57.7489310  76.5609310   2.3429310
  59.7729310  71.0649310   5.2419310  59.5349310  70.2459310   4.8079310
  59.0119310  71.6329310   5.1149310  59.6449310  71.0329310   5.1699310
  69.5759310  71.6289310   3.7839310  69.2819310  72.3439310   3.2199310
  69.3049310  71.8899310   4.6639310  69.5039310  71.7539310   3.8239310
  74.3409310  66.0819310   8.1339310  74.4869310  66.4869310   8.9889310
  73.3959310  66.1499310   7.9949310  74.2389310  66.1419310   8.2259310
  64.3169310  78.1349310  10.6189310  64.6419310  77.3319310  11.0259310
  63.4479310  77.9029310  10.2929310  64.2469310  78.0029310  10.6289310
  70.4289310  76.2169310   5.8479310  70.9269310  76.0099310   5.0569310
  70.6129310  77.1419310   6.0119310  70.5159310  76.3089310   5.7679310
  58.3559310  73.7559310   8.7429310  59.1539310  73.4059310   8.3479310
  58.3359310  73.3759310   9.6209310  58.4549310  73.6619310   8.8049310
  67.7499310  76.8129310   6.4709310  67.3429310  77.5729310   6.0549310
  68.6119310  76.7479310   6.0609310  67.8079310  76.9019310   6.3649310
  72.2869310  78.0519310   3.9529310  72.9609310  78.4639310   4.4929310
  71.4769310  78.4979310   4.1989310  72.2699310  78.1619310   4.0529310
  60.4409310  78.5429310   7.4559310  61.3979310  78.5269310   7.4369310
  60.1959310  77.7289310   7.8959310  60.5319310  78.4369310   7.5099310
  70.7439310  72.5529310   9.9949310  70.2899310  72.9949310   9.2769310
  70.2019310  72.7279310  10.7639310  70.6169310  72.6319310  10.0009310
  75.9089310  77.4809310   8.9389310  75.5199310  77.0069310   9.6749310
  75.3739310  78.2699310   8.8529310  75.7909310  77.5209310   9.0219310
  69.2829310  74.0289310   7.8049310  69.9089310  74.4789310   7.2379310
  69.1409310  73.1819310   7.3809310  69.3449310  73.9779310   7.6779310
  71.4289310  69.9579310   5.0739310  70.7669310  70.3639310   4.5139310
  72.1239310  69.6949310   4.4709310  71.4329310  69.9769310   4.9249310
  73.0419310  75.1899310  10.4529310  72.7769310  74.5379310  11.1029310
  73.2609310  74.6769310   9.6749310  73.0359310  75.0409310  10.4369310
  63.7879310  76.9829310   4.6779310  63.9759310  76.2309310   4.1159310
  64.6439310  77.3739310   4.8479310  63.9209310  76.9369310   4.6279310
  65.4439310  71.8429310  13.9179310  66.3659310  71.9189310  14.1619310
  64.9919310  72.4599310  14.4929310  65.5039310  71.9309310  14.0219310
  62.4349310  68.8529310   6.8369310  62.6059310  69.7739310   7.0359310
  63.0009310  68.3689310   7.4379310  62.5289310  68.9089310   6.9389310
  63.2889310  77.9799310   7.2299310  63.5459310  77.5619310   6.4079310
  63.3729310  77.2879310   7.8859310  63.3329310  77.8379310   7.2089310
  74.0949310  68.7189310  16.6529310  73.5539310  68.2039310  17.2509310
  73.6309310  69.5519310  16.5659310  73.9669310  68.7599310  16.7189310
  75.4639310  76.2699310  11.8509310  74.5679310  75.9449310  11.7639310
  75.3639310  77.1649310  12.1759310  75.3359310  76.3429310  11.8819310
  67.2919310  75.3379310   9.0049310  66.8429310  74.5839310   9.3869310
  68.0139310  74.9579310   8.5049310  67.3269310  75.1929310   8.9899310
  64.3149310  72.0749310   2.9879310  64.1669310  73.0179310   2.9099310
  63.5229310  71.7429310   3.4119310  64.1949310  72.1529310   3.0319310
  67.9659310  72.4189310  15.4069310  67.4999310  73.0169310  15.9909310
  68.5609310  72.9829310  14.9119310  67.9819310  72.5669310  15.4179310
  60.2129310  77.3099310  12.8539310  59.5339310  77.9489310  13.0739310
  59.8039310  76.4609310  13.0169310  60.0729310  77.2829310  12.9029310
  58.3609310  70.2189310  11.4359310  59.2229310  70.1799310  11.8499310
  58.5469310  70.3689310  10.5089310  58.4949310  70.2329310  11.3699310
  69.2779310  77.7519310   8.8029310  69.0099310  78.3949310   9.4599310
  68.4789310  77.5699310   8.3069310  69.1409310  77.8109310   8.8229310
  57.8199310  75.3899310  15.4229310  57.2199310  76.1229310  15.5639310
  58.3669310  75.3729310  16.2089310  57.8129310  75.4819310  15.5419310
  59.1759310  74.2909310   3.4659310  59.5759310  74.8759310   4.1099310
  58.7119310  74.8759310   2.8669310  59.1679310  74.4409310   3.4719310
  69.2549310  76.0859310  11.3649310  69.0919310  76.3949310  10.4739310
  68.3939310  75.8219310  11.6879310  69.1239310  76.0919310  11.2929310
  69.4769310  70.3069310  15.5029310  69.4739310  70.0169310  14.5909310
  68.8049310  70.9879310  15.5399310  69.3899310  70.3569310  15.3909310
  73.5369310  74.4449310  15.1319310  74.2499310  73.8129310  15.2269310
  73.9769310  75.2819310  14.9859310  73.6839310  74.4709310  15.1249310
  59.5659310  76.2269310   8.6539310  58.7869310  76.7329310   8.8849310
  59.3039310  75.3139310   8.7769310  59.4329310  76.1749310   8.6989310
  62.7639310  75.5249310  12.9439310  62.6729310  75.4049310  11.9989310
  62.0399310  76.1029310  13.1819310  62.6599310  75.5839310  12.8529310
  63.8459310  69.0409310   4.3959310  63.4409310  68.7099310   5.1979310
  63.9529310  68.2669310   3.8439310  63.8079310  68.8999310   4.4279310
  66.5339310  71.9839310   4.6669310  65.6819310  71.8459310   4.2549310
  66.5839310  72.9309310   4.8029310  66.4319310  72.0879310   4.6319310
  61.4059310  72.6519310  13.8579310  62.1969310  72.6849310  13.3209310
  61.0459310  73.5379310  13.8099310  61.4609310  72.7689310  13.7829310
  67.2519310  70.1579310   2.7579310  67.0269310  70.9429310   3.2569310
  68.1509310  70.3099310   2.4659310  67.3389310  70.2779310   2.7849310
  72.6789310  69.8779310   7.6279310  73.5499310  69.4849310   7.6849310
  72.5799310  70.1089310   6.7049310  72.7779310  69.8569310   7.5169310
  69.5869310  70.1449310  12.7619310  69.3269310  69.3689310  12.2649310
  70.5429310  70.1499310  12.7139310  69.6759310  70.0459310  12.6919310
  72.7039310  73.7429310   2.8759310  72.4829310  73.4929310   3.7739310
  73.5199310  73.2769310   2.6929310  72.7799310  73.6509310   2.9679310
  66.5069310  72.2929310   8.0429310  65.6559310  71.8619310   7.9559310
  66.6059310  72.4399310   8.9839310  66.4099310  72.2569310   8.1519310
  65.1379310  69.3139310  15.1939310  64.5849310  69.6249310  15.9099310
  65.1989310  70.0599310  14.5969310  65.0749310  69.4489310  15.2089310
  60.4819310  72.4479310   7.6569310  60.3879310  71.9809310   6.8269310
  61.3049310  72.1249310   8.0219310  60.5749310  72.3469310   7.5979310
  62.6449310  71.7059310   8.9129310  63.0969310  71.1269310   9.5269310
  63.2079310  71.7209310   8.1399310  62.7749310  71.6339310   8.8929310
  59.2269310  74.8059310  13.1819310  58.6609310  75.1669310  12.4999310
  58.7309310  74.9219310  13.9919310  59.0909310  74.8669310  13.1979310
  64.6799310  73.6639310  15.8849310  63.9149310  73.2669310  16.3029310
  64.4259310  74.5749310  15.7369310  64.5489310  73.7299310  15.9199310
  70.5079310  75.7559310   3.2969310  71.1279310  76.1999310   2.7179310
  69.6979310  76.2599310   3.2119310  70.4839310  75.8779310   3.2119310
  72.2609310  71.4479310  12.2289310  71.9739310  72.2739310  12.6199310
  72.0379310  71.5319310  11.3019310  72.1949310  71.5649310  12.1609310
  63.9949310  71.6029310   6.5809310  63.8169310  72.1929310   5.8489310
  64.4799310  70.8759310   6.1909310  64.0339310  71.5859310   6.4379310
  57.5999310  78.1929310   5.1579310  58.1969310  78.4489310   4.4539310
  57.9029310  78.6879310   5.9199310  57.7149310  78.2889310   5.1649310
  66.8989310  76.2009310  13.8489310  66.1449310  75.8709310  13.3599310
  66.6979310  76.0029310  14.7629310  66.7769310  76.1329310  13.9029310
  70.4489310  75.5239310  15.9179310  69.6649310  75.4849310  16.4659310
  71.0859310  74.9729310  16.3719310  70.4299310  75.4489310  16.0459310
  71.8439310  74.0469310  13.1209310  72.5369310  74.2409310  13.7529310
  71.2079310  74.7529310  13.2389310  71.8509310  74.1619310  13.2169310
  64.4209310  52.1209310  68.0199310  64.6489310  52.0929310  68.9489310
  63.7919310  51.4089310  67.9069310  64.3699310  52.0259310  68.1249310
  61.8199310  66.3069310  68.2799310  60.8659310  66.2389310  68.2479310
  62.0089310  66.6139310  69.1659310  61.7219310  66.3379310  68.3889310
  66.5849310  63.7509310  61.4429310  66.4109310  63.9119310  62.3709310
  65.8199310  63.2649310  61.1369310  66.4649310  63.7089310  61.5229310
  62.3369310  50.4069310  67.5259310  61.7769310  50.8549310  68.1599310
  62.1909310  49.4759310  67.6929310  62.2469310  50.3449310  67.6279310
  63.1559310  58.6479310  56.7739310  63.0019310  59.1049310  57.6009310
  63.8679310  58.0379310  56.9659310  63.2269310  58.6279310  56.9039310
  66.5509310  53.8569310  67.3789310  65.9479310  53.2159310  67.7539310
  67.3399310  53.7879310  67.9169310  66.5749310  53.7669310  67.4959310
  73.3169310  64.8069310  54.9599310  72.4549310  65.1349310  54.7039310
  73.2209310  63.8549310  54.9589310  73.1939310  64.7269310  54.9269310
  60.0429310  64.9039310  61.7369310  60.0809310  65.7969310  61.3929310
  59.2439310  64.8829310  62.2629310  59.9459310  65.0159310  61.7599310
  64.7539310  66.6939310  58.4259310  63.9549310  66.1669310  58.4359310
  65.0979310  66.5909310  57.5389310  64.6959310  66.6129310  58.3139310
  68.9739310  53.6829310  68.6469310  69.1519310  52.8009310  68.9729310
  69.2929310  54.2629310  69.3389310  69.0379310  53.6439310  68.7779310
  68.6619310  61.6789310  60.8929310  68.2359310  61.0719310  60.2889310
  67.9989310  62.3459310  61.0709310  68.5229310  61.6869310  60.8389310
  74.4139310  52.3109310  60.1459310  74.4819310  51.3639310  60.0219310
  75.2829310  52.5759310  60.4469310  74.5339310  52.2239310  60.1689310
  75.5329310  56.6019310  61.9869310  74.7539310  56.7119310  62.5319310
  75.8769310  57.4879310  61.8779310  75.4769310  56.7289310  62.0429310
  66.6289310  52.7299310  56.1349310  66.3629310  52.2669310  56.9299310
  66.6449310  52.0529310  55.4589310  66.5969310  52.5839310  56.1509310
  69.7399310  60.8699310  56.4379310  70.5099310  60.8909310  57.0049310
  70.0589310  60.5029310  55.6139310  69.8789310  60.8259310  56.4049310
  75.4759310  60.5069310  58.1679310  75.1099310  61.1479310  58.7779310
  74.7109310  60.0849310  57.7759310  75.3309310  60.5349310  58.1959310
  57.9879310  54.2479310  67.9759310  58.2649310  54.8169310  68.6939310
  57.3859310  53.6249310  68.3829310  57.9469310  54.2409310  68.1199310
  73.4579310  62.1069310  55.1849310  73.4999310  61.9729310  54.2379310
  74.3439310  62.3739310  55.4279310  73.5769310  62.1239310  55.0949310
  73.8009310  52.5369310  57.2729310  73.9329310  52.3929310  58.2099310
  72.9329310  52.9359310  57.2129310  73.7069310  52.5689310  57.3859310
  70.4509310  64.2739310  61.7739310  70.6269310  65.1239310  61.3709310
  69.6919310  63.9369310  61.2999310  70.3769310  64.3399310  61.6619310
  70.2409310  67.5989310  63.0259310  70.8269310  68.3359310  62.8509310
  69.4589310  67.7849310  62.5069310  70.2159310  67.7169310  62.9369310
  62.5629310  54.8539310  61.5459310  62.1559310  54.8529310  60.6789310
  62.0769310  55.5169310  62.0369310  62.4489310  54.9389310  61.4979310
  61.9899310  52.0409310  60.2639310  61.2319310  52.0279310  60.8489310
  62.5219310  51.2969310  60.5449310  61.9609310  51.9439310  60.3749310
  66.6499310  56.2399310  60.0949310  65.8249310  56.2219310  59.6099310
  66.3989310  56.0539310  60.9999310  66.5119310  56.2139310  60.1489310
  63.7639310  65.9049310  64.7119310  63.5029310  65.5299310  65.5529310
  64.4949310  65.3599310  64.4229310  63.8239310  65.7869310  64.7819310
  62.0019310  64.0979310  63.4269310  61.2779310  64.4009310  62.8789310
  62.5959310  64.8479310  63.4749310  61.9859310  64.2329310  63.3629310
  61.4749310  57.8619310  54.7649310  60.8719310  58.5989310  54.6689310
  62.1039310  58.1519310  55.4259310  61.4779310  57.9929310  54.8369310
  65.9019310  66.3239310  56.0579310  66.3609310  65.5019310  56.2299310
  66.5999310  66.9639310  55.9189310  66.0499310  66.3009310  56.0619310
  64.6249310  56.8149310  65.0399310  65.5059310  57.1069310  65.2719310
  64.7109310  56.4809310  64.1469310  64.7489310  56.8099310  64.9549310
  68.9219310  52.6339310  63.2239310  67.9699310  52.5709310  63.2949310
  69.2499310  51.9059310  63.7519310  68.8419310  52.5329310  63.3009310
  74.0509310  60.6419310  65.3459310  74.4909310  61.1489310  66.0289310
  73.3789310  60.1449310  65.8119310  74.0219310  60.6429310  65.4929310
  75.2659310  62.4099310  67.5739310  74.5519310  63.0149310  67.3749310
  75.9819310  62.9729310  67.8709310  75.2669310  62.5589310  67.5869310
  68.7779310  63.4709310  56.5119310  69.0819310  62.5779310  56.6679310
  69.3049310  64.0109310  57.1009310  68.8839310  63.4259310  56.6069310
  71.4009310  53.9589310  57.0879310  71.5049310  54.3029310  57.9749310
  71.2709310  54.7349310  56.5429310  71.3979310  54.1019310  57.1319310
  74.0429310  54.8069310  64.4149310  74.9549310  54.8179310  64.7079310
  74.0429310  54.2219310  63.6569310  74.1599310  54.7329310  64.3559310
  71.8879310  59.1439310  66.2659310  71.0129310  58.8869310  65.9759310
  72.2399310  58.3609310  66.6899310  71.8209310  59.0109310  66.2829310
  63.6299310  51.1329310  55.0749310  63.9719310  51.1419310  55.9689310
  63.1449310  51.9549310  54.9969310  63.6119310  51.2399310  55.1789310
  58.7989310  51.0489310  64.9789310  59.6329310  51.5029310  64.8549310
  58.2109310  51.4479310  64.3389310  58.8309310  51.1579310  64.8819310
  66.2329310  55.6439310  62.7289310  66.3189310  54.8599310  63.2719310
  66.6729310  56.3309310  63.2289310  66.2999310  55.6319310  62.8619310
  74.9109310  64.3839310  58.0649310  75.0319310  65.2589310  57.6969310
  75.1199310  63.7899310  57.3439310  74.9529310  64.4199310  57.9249310
  73.3289310  49.7829310  56.9429310  73.4569310  50.6979310  56.6909310
  72.3799310  49.6879310  57.0279310  73.2239310  49.8879310  56.9219310
  59.3079310  67.8659310  59.2479310  58.5269310  67.7349310  58.7099310
  59.2779310  68.7909310  59.4919310  59.2039310  67.9679310  59.2099310
  65.6609310  64.1319310  63.9379310  65.1809310  63.3239310  64.1149310
  66.3909310  64.1179310  64.5569310  65.6929310  64.0269310  64.0399310
  68.4659310  54.9849310  56.2049310  67.8399310  54.2609310  56.2289310
  68.6839310  55.1439310  57.1229310  68.4139310  54.9129310  56.3249310
  65.2039310  56.6329310  68.3249310  64.3589310  56.3129310  68.6419310
  65.6769310  55.8419310  68.0659310  65.1559310  56.4909310  68.3329310
  61.0389310  66.3909310  57.7819310  60.4569310  66.8889310  58.3549310
  61.2679310  67.0019310  57.0819310  60.9939310  66.5329310  57.7659310
  74.9319310  52.4999310  69.4999310  74.0659310  52.3359310  69.1289310
  75.5139310  51.9079310  69.0219310  74.8959310  52.4029310  69.3909310
  74.6379310  57.9499310  56.2059310  74.1809310  57.7089310  57.0119310
  75.5639310  57.8099310  56.4049310  74.6979310  57.9009310  56.3349310
  64.3929310  60.8589310  69.6869310  65.2729310  60.4859310  69.6349310
  63.8549310  60.2779310  69.1499310  64.4369310  60.7369310  69.6119310
  73.3819310  64.5699310  68.0439310  73.0309310  64.4669310  68.9289310
  73.5299310  65.5119310  67.9539310  73.3559310  64.6769310  68.1459310
  72.7629310  53.6669310  61.7939310  73.4589310  53.2809310  61.2609310
  72.1529310  52.9449310  61.9489310  72.7739310  53.5249310  61.7449310
  68.6639310  55.1029310  58.8689310  67.8409310  55.3859310  59.2649310
  69.3419310  55.4889310  59.4239310  68.6459310  55.1879310  58.9909310
  61.6759310  58.6939310  66.9619310  61.2989310  58.5669310  67.8319310
  61.1129310  58.1829310  66.3799310  61.5559310  58.6129310  66.9989310
  70.6829310  60.2039310  62.4169310  71.2279310  60.7049310  63.0239310
  69.9889310  60.8109310  62.1599310  70.6639310  60.3449310  62.4619310
  58.6659310  61.7699310  63.2379310  59.0599310  61.6999310  62.3679310
  59.2779310  61.3149310  63.8149310  58.7949310  61.7029310  63.1999310
  73.3869310  57.4499310  58.6099310  73.3439310  58.0689310  59.3399310
  73.0209310  56.6389310  58.9619310  73.3349310  57.4259310  58.7489310
  68.1369310  58.3139310  59.0889310  67.4649310  57.6329310  59.1189310
  68.2159310  58.5309310  58.1599310  68.0609310  58.2549310  58.9739310
  69.3229310  67.2929310  68.2069310  68.7739310  67.2239310  67.4269310
  69.6869310  66.4159310  68.3229310  69.2999310  67.1719310  68.1219310
  62.8019310  55.6149310  67.0039310  62.2119310  54.8759310  66.8519310
  63.4139310  55.5869310  66.2689310  62.8049310  55.5169310  66.8899310
  57.7699310  57.5619310  58.8549310  58.4349310  58.1619310  59.1929310
  56.9379310  57.9959310  59.0439310  57.7489310  57.6939310  58.9229310
  60.1029310  62.0069310  61.0569310  60.7819310  61.7269310  61.6709310
  60.2009310  62.9569310  61.0079310  60.2019310  62.0929310  61.1299310
  65.5169310  60.7429310  56.1439310  65.1339310  60.4339310  55.3229310
  65.7559310  61.6539310  55.9689310  65.4989310  60.8199310  56.0169310
  59.7729310  52.1979310  61.8219310  59.5349310  51.3789310  61.3879310
  59.0119310  52.7659310  61.6949310  59.6449310  52.1659310  61.7499310
  64.3439310  51.0129310  57.8259310  64.5889310  50.1379310  58.1269310
  64.1289310  51.4899310  58.6269310  64.3479310  50.9619310  57.9669310
  69.5759310  52.7619310  60.3639310  69.2819310  53.4769310  59.7999310
  69.3049310  53.0229310  61.2439310  69.5039310  52.8869310  60.4039310
  68.0299310  64.4179310  65.4459310  67.9659310  63.8979310  66.2479310
  68.5749310  65.1669310  65.6889310  68.0909310  64.4469310  65.5799310
  73.5289310  63.3139310  62.0649310  72.6139310  63.3239310  61.7819310
  73.6509310  62.4459310  62.4499310  73.4269310  63.2039310  62.0779310
  61.1819310  55.2779310  55.8599310  60.2569310  55.0349310  55.8979310
  61.1779310  56.1979310  55.5949310  61.0639310  55.3649310  55.8309310
  63.1509310  59.6309310  59.1489310  63.9739310  60.1169310  59.1109310
  63.2019310  59.1359310  59.9659310  63.2629310  59.6299310  59.2479310
  59.8419310  67.5059310  63.2249310  59.2999310  67.9289310  63.8919310
  60.7409310  67.7029310  63.4869310  59.8869310  67.5859310  63.3439310
  65.4459310  61.2679310  59.1509310  64.9229310  61.9709310  59.5369310
  65.4579310  61.4639310  58.2149310  65.3809310  61.3829310  59.0809310
  72.4889310  56.1349310  55.3149310  72.9669310  55.7819310  54.5659310
  72.9909310  56.9069310  55.5779310  72.6139310  56.1889310  55.2529310
  65.2909310  63.3109310  68.7199310  64.5079310  63.7169310  68.3509310
  65.0029310  62.4399310  68.9929310  65.1539310  63.2509310  68.7079310
  59.0289310  65.3229310  65.4629310  59.6839310  65.6839310  64.8659310
  58.3509310  64.9679310  64.8879310  59.0259310  65.3239310  65.3129310
  74.3409310  47.2149310  64.7139310  74.4869310  47.6199310  65.5689310
  73.3959310  47.2829310  64.5749310  74.2389310  47.2749310  64.8059310
  64.3169310  59.2679310  67.1989310  64.6419310  58.4649310  67.6059310
  63.4479310  59.0359310  66.8729310  64.2469310  59.1359310  67.2089310
  70.4289310  57.3499310  62.4279310  70.9269310  57.1429310  61.6369310
  70.6129310  58.2749310  62.5919310  70.5159310  57.4419310  62.3479310
  65.0539310  56.0959310  56.1689310  64.5729310  55.2789310  56.0379310
  65.4879310  56.2549310  55.3309310  65.0479310  56.0119310  56.0449310
  59.0179310  61.1329310  56.6269310  59.7849310  60.8099310  57.1019310
  58.2759310  60.8939310  57.1819310  59.0209310  61.0609310  56.7589310
  75.1169310  68.1219310  64.4959310  74.9699310  67.1789310  64.5769310
  75.7709310  68.3199310  65.1669310  75.1819310  68.0259310  64.5919310
  58.3559310  54.8889310  65.3229310  59.1539310  54.5389310  64.9279310
  58.3359310  54.5089310  66.2009310  58.4549310  54.7949310  65.3849310
  67.7499310  57.9459310  63.0509310  67.3429310  58.7059310  62.6349310
  68.6119310  57.8809310  62.6409310  67.8079310  58.0349310  62.9449310
  72.2869310  59.1849310  60.5329310  72.9609310  59.5969310  61.0729310
  71.4769310  59.6309310  60.7789310  72.2699310  59.2949310  60.6329310
  60.4409310  59.6759310  64.0359310  61.3979310  59.6599310  64.0169310
  60.1959310  58.8619310  64.4759310  60.5319310  59.5699310  64.0899310
  70.7439310  53.6859310  66.5749310  70.2899310  54.1279310  65.8569310
  70.2019310  53.8609310  67.3439310  70.6169310  53.7649310  66.5809310
  75.9089310  58.6139310  65.5189310  75.5199310  58.1399310  66.2549310
  75.3739310  59.4029310  65.4329310  75.7909310  58.6539310  65.6019310
  69.2829310  55.1619310  64.3849310  69.9089310  55.6119310  63.8179310
  69.1409310  54.3149310  63.9609310  69.3449310  55.1109310  64.2579310
  67.8179310  63.0389310  67.8839310  68.2109310  63.8599310  68.1799310
  66.9049310  63.0939310  68.1659310  67.7519310  63.1509310  67.9579310
  69.3069310  51.9069310  57.1409310  68.5479310  52.1549310  56.6129310
  69.8619310  52.6869310  57.1419310  69.2809310  52.0389310  57.0739310
  61.8419310  55.1999310  58.8579310  61.7519310  54.9289310  57.9449310
  60.9439310  55.3569310  59.1509310  61.7149310  55.1859310  58.7789310
  71.4289310  51.0909310  61.6539310  70.7669310  51.4969310  61.0939310
  72.1239310  50.8279310  61.0509310  71.4329310  51.1099310  61.5049310
  73.0419310  56.3229310  67.0329310  72.7769310  55.6709310  67.6829310
  73.2609310  55.8099310  66.2549310  73.0359310  56.1739310  67.0169310
  63.7879310  58.1159310  61.2579310  63.9759310  57.3639310  60.6959310
  64.6439310  58.5069310  61.4279310  63.9209310  58.0699310  61.2079310
  62.4349310  49.9859310  63.4169310  62.6059310  50.9069310  63.6159310
  63.0009310  49.5019310  64.0179310  62.5289310  50.0419310  63.5189310
  66.2379310  63.3229310  55.5409310  67.0819310  63.2849310  55.9919310
  66.4609310  63.5279310  54.6329310  66.3749310  63.3439310  55.4829310
  63.2889310  59.1129310  63.8099310  63.5459310  58.6949310  62.9879310
  63.3729310  58.4209310  64.4659310  63.3329310  58.9709310  63.7889310
  70.6009310  63.5679310  64.2689310  70.6989310  63.8149310  63.3489310
  69.7469310  63.9179310  64.5209310  70.5039310  63.6439310  64.1839310
  67.9909310  67.9819310  61.6079310  67.8059310  67.1549310  61.1619310
  67.6789310  68.6549310  61.0029310  67.9269310  67.9619310  61.4729310
  69.5789310  67.2169310  54.6979310  69.7369310  68.0559310  54.2649310
  69.8409310  67.3639310  55.6069310  69.6329310  67.3429310  54.7589310
  71.6889310  65.9939310  64.8079310  71.1449310  66.5939310  64.2969310
  71.2979310  65.1329310  64.6619310  71.5699310  65.9609310  64.7239310
  75.4639310  57.4029310  68.4309310  74.5679310  57.0779310  68.3439310
  75.3639310  58.2979310  68.7559310  75.3359310  57.4759310  68.4619310
  65.7809310  68.3619310  63.7809310  65.7469310  67.6749310  64.4459310
  66.2569310  67.9669310  63.0509310  65.8369310  68.2239310  63.7729310
  67.6599310  59.0899310  56.4689310  68.3899310  59.7099310  56.4579310
  66.8779310  59.6409310  56.4379310  67.6529310  59.2399310  56.4629310
  67.2919310  56.4709310  65.5849310  66.8429310  55.7169310  65.9669310
  68.0139310  56.0909310  65.0849310  67.3269310  56.3259310  65.5699310
  68.8269310  60.5949310  67.2969310  68.5509310  61.4189310  67.6989310
  69.7779310  60.5819310  67.4059310  68.9139310  60.6989310  67.3619310
  64.3149310  53.2079310  59.5679310  64.1669310  54.1509310  59.4899310
  63.5229310  52.8759310  59.9919310  64.1949310  53.2859310  59.6119310
  68.1829310  67.8179310  65.5459310  68.9729310  68.3559310  65.4919310
  67.5829310  68.2099310  64.9119310  68.2069310  67.9369310  65.4579310
  63.5709310  53.6969310  56.1629310  62.6539310  53.4819310  56.3289310
  64.0459310  53.3089310  56.8979310  63.5139310  53.6199310  56.2779310
  71.1729310  66.4479310  60.3979310  70.8049310  67.0289310  61.0629310
  72.0639310  66.7709310  60.2639310  71.2399310  66.5639310  60.4659310
  58.3609310  51.3519310  68.0159310  59.2229310  51.3129310  68.4299310
  58.5469310  51.5019310  67.0889310  58.4949310  51.3659310  67.9499310
  69.2779310  58.8849310  65.3829310  69.0099310  59.5279310  66.0399310
  68.4789310  58.7029310  64.8869310  69.1409310  58.9439310  65.4029310
  59.1759310  55.4239310  60.0459310  59.5759310  56.0089310  60.6899310
  58.7119310  56.0089310  59.4469310  59.1679310  55.5739310  60.0519310
  69.2549310  57.2189310  67.9449310  69.0919310  57.5279310  67.0539310
  68.3939310  56.9549310  68.2679310  69.1239310  57.2249310  67.8729310
  61.1359310  50.1029310  56.0909310  61.1369310  50.8449310  56.6949310
  61.6399310  50.4069310  55.3369310  61.2009310  50.2369310  56.0719310
  62.0519310  62.1389310  56.3749310  62.1379310  62.0879310  55.4229310
  61.4989310  62.9069310  56.5239310  61.9919310  62.2309310  56.2719310
  59.5659310  57.3599310  65.2339310  58.7869310  57.8659310  65.4649310
  59.3039310  56.4469310  65.3569310  59.4329310  57.3079310  65.2789310
  75.0099310  66.8549310  67.2809310  75.2919310  66.7589310  68.1909310
  74.2289310  67.4059310  67.3299310  74.9459310  66.9129310  67.4039310
  62.6619310  61.5169310  62.3399310  62.5749310  62.2969310  62.8889310
  62.7339310  60.7929310  62.9629310  62.6599310  61.5239310  62.4899310
  58.2929310  52.6009310  57.5449310  58.2359310  52.3469310  56.6239310
  57.7449310  53.3829310  57.6129310  58.2159310  52.6689310  57.4359310
  63.8459310  50.1739310  60.9759310  63.4409310  49.8429310  61.7779310
  63.9529310  49.3999310  60.4239310  63.8079310  50.0329310  61.0079310
  74.9309310  65.6329310  60.7159310  75.0009310  65.0039310  61.4329310
  74.9969310  65.1009310  59.9229310  74.9479310  65.4849310  60.7059310
  64.3889310  56.2199310  58.8619310  64.7619310  56.1549310  57.9829310
  63.4839310  55.9239310  58.7609310  64.3209310  56.1729310  58.7369310
  64.0879310  63.3769310  57.2959310  63.3559310  62.8879310  56.9199310
  64.7479310  63.3899310  56.6039310  64.0779310  63.3159310  57.1599310
  66.5339310  53.1169310  61.2469310  65.6819310  52.9789310  60.8349310
  66.5839310  54.0639310  61.3829310  66.4319310  53.2209310  61.2119310
  59.0339310  66.7219310  67.8669310  58.7409310  66.4489310  66.9969310
  58.7259310  67.6239310  67.9509310  58.9569310  66.8019310  67.7659310
  67.5789310  56.7879310  54.4859310  67.5599310  57.4379310  55.1879310
  67.9339310  55.9999310  54.8979310  67.6219310  56.7709310  54.6279310
  62.9489310  64.0859310  67.2649310  62.3789310  64.7729310  67.6119310
  62.4969310  63.2699310  67.4789310  62.8179310  64.0699310  67.3369310
  69.5409310  65.6669310  58.3559310  68.8559310  65.5949310  59.0209310
  70.3389310  65.8449310  58.8529310  69.5549310  65.6799310  58.5049310
  67.2519310  51.2909310  59.3379310  67.0269310  52.0759310  59.8369310
  68.1509310  51.4429310  59.0459310  67.3389310  51.4109310  59.3649310
  72.6789310  51.0109310  64.2079310  73.5499310  50.6179310  64.2649310
  72.5799310  51.2419310  63.2849310  72.7779310  50.9899310  64.0969310
  69.5869310  51.2779310  69.3419310  69.3269310  50.5019310  68.8449310
  70.5429310  51.2829310  69.2939310  69.6759310  51.1789310  69.2719310
  72.7039310  54.8759310  59.4559310  72.4829310  54.6259310  60.3539310
  73.5199310  54.4099310  59.2729310  72.7799310  54.7839310  59.5479310
  70.5499310  64.6389310  54.6029310  70.1499310  65.5069310  54.6529310
  70.0739310  64.1179310  55.2499310  70.4379310  64.6839310  54.6919310
  66.5069310  53.4259310  64.6229310  65.6559310  52.9949310  64.5359310
  66.6059310  53.5729310  65.5639310  66.4099310  53.3899310  64.7319310
  63.9289310  62.9599310  60.4589310  63.2929310  62.5049310  61.0099310
  63.4409310  63.6939310  60.0859310  63.7859310  62.9959310  60.4819310
  69.8069310  64.6309310  68.6639310  69.6039310  64.3209310  69.5459310
  70.3209310  63.9229310  68.2739310  69.8469310  64.4999310  68.7269310
  75.3949310  54.8999310  57.2919310  74.5719310  54.4129310  57.2439310
  75.1429310  55.7639310  57.6199310  75.2579310  54.9479310  57.3279310
  58.5789310  63.9549310  68.8149310  58.1969310  64.7979310  69.0589310
  59.4029310  64.1809310  68.3839310  58.6349310  64.0919310  68.7909310
  60.4819310  53.5809310  64.2369310  60.3879310  53.1139310  63.4069310
  61.3049310  53.2579310  64.6019310  60.5749310  53.4799310  64.1779310
  75.1189310  60.0699310  69.1279310  74.2279310  60.2859310  69.4059310
  75.3959310  60.8229310  68.6059310  75.0399310  60.1939310  69.0969310
  74.1869310  62.0919310  59.5599310  74.2089310  62.2079310  60.5099310
  74.3599310  62.9649310  59.2089310  74.2119310  62.2189310  59.6369310
  73.5619310  68.0319310  59.8669310  73.2979310  67.9969310  58.9479310
  74.1839310  67.3109310  59.9659310  73.6079310  67.9349310  59.7619310
  70.7359310  68.0279310  57.3779310  70.2199310  67.3429310  57.8039310
  70.2529310  68.8349310  57.5519310  70.6079310  68.0429310  57.4549310
  62.6449310  52.8389310  65.4929310  63.0969310  52.2599310  66.1069310
  63.2079310  52.8539310  64.7199310  62.7749310  52.7669310  65.4729310
  70.4729310  69.5709310  65.6789310  71.2479310  69.4149310  65.1399310
  70.4419310  70.5219310  65.7849310  70.5679310  69.6729310  65.6239310
  67.0429310  65.9829310  59.9079310  66.8049310  65.1699310  60.3519310
  66.2379310  66.2609310  59.4709310  66.9099310  65.9149310  59.9089310
  72.5459310  61.1089310  68.9119310  71.9359310  60.3729310  68.9679310
  72.1139310  61.7329310  68.3289310  72.4129310  61.0939310  68.8449310
  61.6439310  61.6969310  67.3369310  61.1829310  62.0409310  66.5719310
  61.7249310  60.7589310  67.1649310  61.5949310  61.6209310  67.2169310
  59.8399310  59.3379310  59.5219310  60.7959310  59.3699310  59.5489310
  59.5689310  60.2549310  59.5599310  59.9279310  59.4589310  59.5299310
  61.1989310  52.6279310  57.4929310  61.5069310  52.6929310  58.3969310
  60.2809310  52.3699310  57.5719310  61.1209310  52.6029310  57.6189310
  70.5079310  56.8889310  59.8769310  71.1279310  57.3329310  59.2979310
  69.6979310  57.3929310  59.7919310  70.4839310  57.0109310  59.7919310
  57.1279310  62.9409310  55.8379310  57.7559310  62.4179310  56.3369310
  57.6219310  63.2469310  55.0769310  57.2719310  62.9129310  55.8049310
  62.7999310  65.0249310  59.1089310  62.0999310  65.4229310  58.5919310
  63.2319310  64.4219310  58.5029310  62.7659310  64.9989310  58.9649310
  71.4009310  62.9679310  66.9309310  71.2279310  62.8909310  65.9929310
  72.1839310  63.5149310  66.9859310  71.4789310  63.0279310  66.8179310
  66.2189310  59.3519310  61.2499310  66.7329310  58.7519310  60.7099310
  65.9449310  60.0419310  60.6459310  66.2489310  59.3629310  61.1039310
  72.2609310  52.5809310  68.8089310  71.9739310  53.4069310  69.1999310
  72.0379310  52.6649310  67.8819310  72.1949310  52.6979310  68.7409310
  58.7059310  66.7069310  55.2959310  59.2629310  65.9479310  55.4679310
  59.2739310  67.4609310  55.4519310  58.8499310  66.7059310  55.3379310
  63.9949310  52.7359310  63.1609310  63.8169310  53.3259310  62.4289310
  64.4799310  52.0089310  62.7709310  64.0339310  52.7189310  63.0179310
  57.5999310  59.3259310  61.7379310  58.1969310  59.5819310  61.0339310
  57.9029310  59.8209310  62.4999310  57.7149310  59.4219310  61.7449310
  60.2809310  62.8329310  65.5429310  60.5399310  63.5259310  64.9349310
  59.4089310  63.0919310  65.8419310  60.2029310  62.9549310  65.5029310
  73.9689310  60.4229310  62.5239310  74.8219310  60.0819310  62.2539310
  73.9909310  60.3939310  63.4799310  74.0809310  60.3749310  62.6109310
  72.1149310  61.0939310  57.7389310  72.5109310  61.4349310  58.5409310
  72.6059310  61.5129310  57.0319310  72.2279310  61.1909310  57.7509310
  72.3089310  67.4499310  67.1759310  71.8359310  68.2829310  67.1689310
  71.7779310  66.8689310  66.6319310  72.1799310  67.4819310  67.1059310
  64.4209310  52.1209310  49.1599310  64.6489310  52.0929310  50.0889310
  63.7919310  51.4089310  49.0469310  64.3699310  52.0259310  49.2649310
  61.8199310  66.3069310  49.4199310  60.8659310  66.2389310  49.3879310
  62.0089310  66.6139310  50.3059310  61.7219310  66.3379310  49.5289310
  66.5849310  63.7509310  42.5829310  66.4109310  63.9119310  43.5109310
  65.8199310  63.2649310  42.2769310  66.4649310  63.7089310  42.6629310
  62.3369310  50.4069310  48.6659310  61.7769310  50.8549310  49.2999310
  62.1909310  49.4759310  48.8329310  62.2469310  50.3449310  48.7679310
  63.1559310  58.6479310  37.9139310  63.0019310  59.1049310  38.7409310
  63.8679310  58.0379310  38.1059310  63.2269310  58.6279310  38.0439310
  66.5509310  53.8569310  48.5189310  65.9479310  53.2159310  48.8939310
  67.3399310  53.7879310  49.0569310  66.5749310  53.7669310  48.6359310
  67.0889310  50.2939310  54.7969310  67.9809310  50.0649310  54.5329310
  66.5669310  50.1729310  54.0039310  67.1369310  50.2499310  54.6619310
  73.3169310  64.8069310  36.0999310  72.4549310  65.1349310  35.8439310
  73.2209310  63.8549310  36.0989310  73.1939310  64.7269310  36.0669310
  60.0429310  64.9039310  42.8769310  60.0809310  65.7969310  42.5329310
  59.2439310  64.8829310  43.4029310  59.9459310  65.0159310  42.8999310
  64.7539310  66.6939310  39.5659310  63.9549310  66.1669310  39.5759310
  65.0979310  66.5909310  38.6789310  64.6959310  66.6129310  39.4539310
  68.9739310  53.6829310  49.7869310  69.1519310  52.8009310  50.1129310
  69.2929310  54.2629310  50.4789310  69.0379310  53.6439310  49.9179310
  68.6619310  61.6789310  42.0329310  68.2359310  61.0719310  41.4289310
  67.9989310  62.3459310  42.2109310  68.5229310  61.6869310  41.9789310
  74.4139310  52.3109310  41.2859310  74.4819310  51.3639310  41.1619310
  75.2829310  52.5759310  41.5869310  74.5339310  52.2239310  41.3089310
  75.5329310  56.6019310  43.1269310  74.7539310  56.7119310  43.6719310
  75.8769310  57.4879310  43.0179310  75.4769310  56.7289310  43.1829310
  66.6289310  52.7299310  37.2749310  66.3629310  52.2669310  38.0699310
  66.6449310  52.0529310  36.5989310  66.5969310  52.5839310  37.2909310
  66.8639310  59.9179310  50.5589310  66.7359310  59.0529310  50.9479310
  67.3069310  59.7429310  49.7279310  66.9039310  59.7849310  50.5019310
  69.7399310  60.8699310  37.5779310  70.5099310  60.8909310  38.1449310
  70.0589310  60.5029310  36.7539310  69.8789310  60.8259310  37.5449310
  75.4759310  60.5069310  39.3079310  75.1099310  61.1479310  39.9179310
  74.7109310  60.0849310  38.9159310  75.3309310  60.5349310  39.3359310
  57.9879310  54.2479310  49.1159310  58.2649310  54.8169310  49.8339310
  57.3859310  53.6249310  49.5229310  57.9469310  54.2409310  49.2599310
  73.4579310  62.1069310  36.3249310  73.4999310  61.9729310  35.3779310
  74.3439310  62.3739310  36.5679310  73.5769310  62.1239310  36.2349310
  58.8609310  60.5849310  51.7089310  57.9399310  60.3649310  51.5689310
  58.9409310  60.6919310  52.6559310  58.7529310  60.5699310  51.8119310
  73.8009310  52.5369310  38.4129310  73.9329310  52.3929310  39.3499310
  72.9329310  52.9359310  38.3529310  73.7069310  52.5689310  38.5259310
  70.4509310  64.2739310  42.9139310  70.6269310  65.1239310  42.5109310
  69.6919310  63.9369310  42.4399310  70.3769310  64.3399310  42.8019310
  70.2409310  67.5989310  44.1659310  70.8269310  68.3359310  43.9909310
  69.4589310  67.7849310  43.6469310  70.2159310  67.7169310  44.0769310
  62.5629310  54.8539310  42.6859310  62.1559310  54.8529310  41.8189310
  62.0769310  55.5169310  43.1769310  62.4489310  54.9389310  42.6379310
  60.6819310  51.2499310  50.7039310  60.8889310  52.1479310  50.9609310
  60.3259310  50.8489310  51.4969310  60.6629310  51.3129310  50.8379310
  61.9899310  52.0409310  41.4039310  61.2319310  52.0279310  41.9889310
  62.5219310  51.2969310  41.6849310  61.9609310  51.9439310  41.5149310
  69.0299310  55.7389310  51.7029310  69.6159310  56.0519310  52.3919310
  68.3039310  56.3639310  51.7029310  69.0119310  55.8589310  51.7909310
  66.6499310  56.2399310  41.2349310  65.8249310  56.2219310  40.7499310
  66.3989310  56.0539310  42.1399310  66.5119310  56.2139310  41.2889310
  63.7639310  65.9049310  45.8519310  63.5029310  65.5299310  46.6929310
  64.4949310  65.3599310  45.5629310  63.8239310  65.7869310  45.9219310
  62.0019310  64.0979310  44.5669310  61.2779310  64.4009310  44.0189310
  62.5959310  64.8479310  44.6149310  61.9859310  64.2329310  44.5029310
  58.5509310  54.2519310  54.7569310  58.3529310  54.3329310  53.8249310
  57.7569310  54.5549310  55.1979310  58.4239310  54.3009310  54.6939310
  61.4749310  57.8619310  35.9049310  60.8719310  58.5989310  35.8089310
  62.1039310  58.1519310  36.5659310  61.4779310  57.9929310  35.9769310
  65.9019310  66.3239310  37.1979310  66.3609310  65.5019310  37.3699310
  66.5999310  66.9639310  37.0589310  66.0499310  66.3009310  37.2019310
  64.6249310  56.8149310  46.1799310  65.5059310  57.1069310  46.4119310
  64.7109310  56.4809310  45.2869310  64.7489310  56.8099310  46.0949310
  58.5189310  63.2779310  53.5139310  57.7569310  63.8459310  53.3969310
  58.7239310  62.9679310  52.6319310  58.4469310  63.3109310  53.3859310
  60.5899310  64.5729310  54.8509310  61.0729310  65.1339310  54.2439310
  60.1469310  63.9369310  54.2899310  60.5949310  64.5639310  54.7019310
  64.2159310  66.3089310  53.6489310  64.7899310  66.2219310  54.4099310
  64.1739310  67.2509310  53.4869310  64.2839310  66.4179310  53.7249310
  68.9219310  52.6339310  44.3639310  67.9699310  52.5709310  44.4349310
  69.2499310  51.9059310  44.8919310  68.8419310  52.5329310  44.4409310
  74.0509310  60.6419310  46.4859310  74.4909310  61.1489310  47.1689310
  73.3789310  60.1449310  46.9519310  74.0219310  60.6429310  46.6329310
  75.2659310  62.4099310  48.7139310  74.5519310  63.0149310  48.5149310
  75.9819310  62.9729310  49.0109310  75.2669310  62.5589310  48.7269310
  64.5709310  60.1629310  53.5499310  64.4139310  59.2189310  53.5139310
  64.4819310  60.4549310  52.6429310  64.5389310  60.0789310  53.4289310
  68.7779310  63.4709310  37.6519310  69.0819310  62.5779310  37.8079310
  69.3049310  64.0109310  38.2409310  68.8839310  63.4259310  37.7469310
  71.4009310  53.9589310  38.2279310  71.5049310  54.3029310  39.1149310
  71.2709310  54.7349310  37.6829310  71.3979310  54.1019310  38.2719310
  74.0429310  54.8069310  45.5549310  74.9549310  54.8179310  45.8479310
  74.0429310  54.2219310  44.7969310  74.1599310  54.7329310  45.4959310
  71.8879310  59.1439310  47.4059310  71.0129310  58.8869310  47.1159310
  72.2399310  58.3609310  47.8299310  71.8209310  59.0109310  47.4229310
  61.5969310  66.0599310  52.5639310  61.3449310  66.9639310  52.7549310
  62.5019310  65.9949310  52.8669310  61.6809310  66.1679310  52.6269310
  63.6299310  51.1329310  36.2149310  63.9719310  51.1419310  37.1089310
  63.1449310  51.9549310  36.1369310  63.6119310  51.2399310  36.3189310
  58.7989310  51.0489310  46.1189310  59.6329310  51.5029310  45.9949310
  58.2109310  51.4479310  45.4789310  58.8309310  51.1579310  46.0219310
  59.8979310  50.1819310  53.1309310  59.0649310  49.7549310  53.3319310
  59.8649310  51.0089310  53.6109310  59.7869310  50.2329310  53.2179310
  66.2329310  55.6439310  43.8689310  66.3189310  54.8599310  44.4119310
  66.6729310  56.3309310  44.3689310  66.2999310  55.6319310  44.0019310
  74.8949310  53.2619310  53.2089310  73.9959310  52.9339310  53.2039310
  75.2199310  53.0849310  52.3269310  74.8209310  53.1969310  53.0959310
  74.9109310  64.3839310  39.2049310  75.0319310  65.2589310  38.8369310
  75.1199310  63.7899310  38.4839310  74.9529310  64.4199310  39.0649310
  73.3289310  49.7829310  38.0829310  73.4569310  50.6979310  37.8309310
  72.3799310  49.6879310  38.1679310  73.2239310  49.8879310  38.0619310
  59.3079310  67.8659310  40.3879310  58.5269310  67.7349310  39.8499310
  59.2779310  68.7909310  40.6319310  59.2039310  67.9679310  40.3499310
  69.3589310  63.6679310  52.3389310  69.9409310  63.5039310  53.0799310
  68.7659310  64.3539310  52.6469310  69.3569310  63.7349310  52.4729310
  65.6609310  64.1319310  45.0779310  65.1809310  63.3239310  45.2549310
  66.3909310  64.1179310  45.6969310  65.6929310  64.0269310  45.1799310
  68.4659310  54.9849310  37.3449310  67.8399310  54.2609310  37.3689310
  68.6839310  55.1439310  38.2629310  68.4139310  54.9129310  37.4649310
  65.2039310  56.6329310  49.4649310  64.3589310  56.3129310  49.7819310
  65.6769310  55.8419310  49.2059310  65.1559310  56.4909310  49.4729310
  62.1309310  61.8189310  53.7989310  62.9419310  61.3309310  53.6569310
  61.8619310  62.0959310  52.9229310  62.1999310  61.7919310  53.6679310
  61.0389310  66.3909310  38.9219310  60.4569310  66.8889310  39.4949310
  61.2679310  67.0019310  38.2219310  60.9939310  66.5329310  38.9059310
  74.9319310  52.4999310  50.6399310  74.0659310  52.3359310  50.2689310
  75.5139310  51.9079310  50.1619310  74.8959310  52.4029310  50.5309310
  74.6379310  57.9499310  37.3459310  74.1809310  57.7089310  38.1519310
  75.5639310  57.8099310  37.5449310  74.6979310  57.9009310  37.4749310
  64.3929310  60.8589310  50.8269310  65.2729310  60.4859310  50.7749310
  63.8549310  60.2779310  50.2899310  64.4369310  60.7369310  50.7519310
  73.3819310  64.5699310  49.1839310  73.0309310  64.4669310  50.0689310
  73.5299310  65.5119310  49.0939310  73.3559310  64.6769310  49.2859310
  75.5189310  66.3369310  51.0629310  75.7169310  65.9419310  51.9129310
  74.8479310  66.9919310  51.2539310  75.4579310  66.3699310  51.1959310
  72.7629310  53.6669310  42.9339310  73.4589310  53.2809310  42.4009310
  72.1529310  52.9449310  43.0889310  72.7739310  53.5249310  42.8849310
  70.8369310  59.1159310  50.4759310  70.2799310  58.7219310  49.8039310
  70.2609310  59.7259310  50.9359310  70.6919310  59.1439310  50.4489310
  74.7509310  58.3769310  53.6699310  73.9279310  58.7169310  53.3209310
  74.6069310  58.3209310  54.6149310  74.6279310  58.4129310  53.7459310
  68.6639310  55.1029310  40.0089310  67.8409310  55.3859310  40.4049310
  69.3419310  55.4889310  40.5639310  68.6459310  55.1879310  40.1309310
  61.6759310  58.6939310  48.1019310  61.2989310  58.5669310  48.9719310
  61.1129310  58.1829310  47.5199310  61.5559310  58.6129310  48.1389310
  70.6829310  60.2039310  43.5569310  71.2279310  60.7049310  44.1639310
  69.9889310  60.8109310  43.2999310  70.6639310  60.3449310  43.6019310
  58.6659310  61.7699310  44.3779310  59.0599310  61.6999310  43.5079310
  59.2779310  61.3149310  44.9549310  58.7949310  61.7029310  44.3399310
  73.3869310  57.4499310  39.7499310  73.3439310  58.0689310  40.4799310
  73.0209310  56.6389310  40.1019310  73.3349310  57.4259310  39.8889310
  68.1369310  58.3139310  40.2289310  67.4649310  57.6329310  40.2589310
  68.2159310  58.5309310  39.2999310  68.0609310  58.2549310  40.1139310
  61.8239310  53.1669310  54.1919310  61.6709310  53.4469310  53.2899310
  61.5869310  53.9269310  54.7229310  61.7739310  53.2999310  54.1449310
  69.3229310  67.2929310  49.3469310  68.7739310  67.2239310  48.5669310
  69.6869310  66.4159310  49.4629310  69.2999310  67.1719310  49.2619310
  63.7569310  57.2879310  53.2979310  63.6419310  57.0039310  52.3909310
  62.8659310  57.3909310  53.6309310  63.6279310  57.2649310  53.2239310
  62.8019310  55.6149310  48.1439310  62.2119310  54.8759310  47.9919310
  63.4139310  55.5869310  47.4089310  62.8049310  55.5169310  48.0299310
  64.1869310  61.8069310  46.1759310  64.1469310  60.8519310  46.1389310
  63.7319310  62.0349310  46.9859310  64.1239310  61.7139310  46.2749310
  72.1519310  58.4599310  52.8579310  71.4609310  57.8199310  53.0259310
  71.9439310  58.8159310  51.9949310  72.0369310  58.4229310  52.7689310
  57.7699310  57.5619310  39.9949310  58.4349310  58.1619310  40.3329310
  56.9379310  57.9959310  40.1839310  57.7489310  57.6939310  40.0629310
  60.1029310  62.0069310  42.1969310  60.7819310  61.7269310  42.8109310
  60.2009310  62.9569310  42.1479310  60.2019310  62.0929310  42.2699310
  65.5169310  60.7429310  37.2839310  65.1339310  60.4339310  36.4629310
  65.7559310  61.6539310  37.1089310  65.4989310  60.8199310  37.1569310
  59.7729310  52.1979310  42.9619310  59.5349310  51.3789310  42.5279310
  59.0119310  52.7659310  42.8349310  59.6449310  52.1659310  42.8899310
  64.3439310  51.0129310  38.9659310  64.5889310  50.1379310  39.2669310
  64.1289310  51.4899310  39.7669310  64.3479310  50.9619310  39.1069310
  69.5759310  52.7619310  41.5039310  69.2819310  53.4769310  40.9399310
  69.3049310  53.0229310  42.3839310  69.5039310  52.8869310  41.5439310
  68.0299310  64.4179310  46.5859310  67.9659310  63.8979310  47.3879310
  68.5749310  65.1669310  46.8289310  68.0909310  64.4469310  46.7199310
  73.5289310  63.3139310  43.2049310  72.6139310  63.3239310  42.9219310
  73.6509310  62.4459310  43.5899310  73.4269310  63.2039310  43.2179310
  61.1819310  55.2779310  36.9999310  60.2569310  55.0349310  37.0379310
  61.1779310  56.1979310  36.7349310  61.0639310  55.3649310  36.9709310
  63.1509310  59.6309310  40.2889310  63.9739310  60.1169310  40.2509310
  63.2019310  59.1359310  41.1059310  63.2629310  59.6299310  40.3879310
  59.8419310  67.5059310  44.3649310  59.2999310  67.9289310  45.0319310
  60.7409310  67.7029310  44.6269310  59.8869310  67.5859310  44.4839310
  65.4459310  61.2679310  40.2909310  64.9229310  61.9709310  40.6769310
  65.4579310  61.4639310  39.3549310  65.3809310  61.3829310  40.2209310
  72.4889310  56.1349310  36.4549310  72.9669310  55.7819310  35.7059310
  72.9909310  56.9069310  36.7179310  72.6139310  56.1889310  36.3929310
  61.3829310  61.5709310  51.2849310  61.3449310  61.8879310  50.3829310
  60.5109310  61.2119310  51.4499310  61.2659310  61.5649310  51.1909310
  65.2909310  63.3109310  49.8599310  64.5079310  63.7169310  49.4909310
  65.0029310  62.4399310  50.1329310  65.1539310  63.2509310  49.8479310
  59.0289310  65.3229310  46.6029310  59.6839310  65.6839310  46.0059310
  58.3509310  64.9679310  46.0279310  59.0259310  65.3239310  46.4529310
  74.3409310  47.2149310  45.8539310  74.4869310  47.6199310  46.7089310
  73.3959310  47.2829310  45.7149310  74.2389310  47.2749310  45.9459310
  64.3169310  59.2679310  48.3389310  64.6419310  58.4649310  48.7459310
  63.4479310  59.0359310  48.0129310  64.2469310  59.1359310  48.3489310
  59.9329310  60.2019310  54.3079310  60.7359310  60.7119310  54.1979310
  59.4829310  60.6199310  55.0419310  59.9779310  60.3209310  54.3879310
  70.4289310  57.3499310  43.5679310  70.9269310  57.1429310  42.7769310
  70.6129310  58.2749310  43.7319310  70.5159310  57.4419310  43.4879310
  65.0539310  56.0959310  37.3089310  64.5729310  55.2789310  37.1779310
  65.4879310  56.2549310  36.4709310  65.0479310  56.0119310  37.1849310
  59.0179310  61.1329310  37.7669310  59.7849310  60.8099310  38.2419310
  58.2759310  60.8939310  38.3219310  59.0209310  61.0609310  37.8989310
  75.1169310  68.1219310  45.6359310  74.9699310  67.1789310  45.7169310
  75.7709310  68.3199310  46.3069310  75.1819310  68.0259310  45.7319310
  58.3559310  54.8889310  46.4629310  59.1539310  54.5389310  46.0679310
  58.3359310  54.5089310  47.3409310  58.4549310  54.7949310  46.5249310
  67.7499310  57.9459310  44.1909310  67.3429310  58.7059310  43.7749310
  68.6119310  57.8809310  43.7809310  67.8079310  58.0349310  44.0849310
  72.2869310  59.1849310  41.6729310  72.9609310  59.5969310  42.2129310
  71.4769310  59.6309310  41.9189310  72.2699310  59.2949310  41.7729310
  60.4409310  59.6759310  45.1759310  61.3979310  59.6599310  45.1569310
  60.1959310  58.8619310  45.6159310  60.5319310  59.5699310  45.2299310
  70.7439310  53.6859310  47.7149310  70.2899310  54.1279310  46.9969310
  70.2019310  53.8609310  48.4839310  70.6169310  53.7649310  47.7209310
  75.9089310  58.6139310  46.6589310  75.5199310  58.1399310  47.3949310
  75.3739310  59.4029310  46.5729310  75.7909310  58.6539310  46.7419310
  69.2829310  55.1619310  45.5249310  69.9089310  55.6119310  44.9579310
  69.1409310  54.3149310  45.1009310  69.3449310  55.1109310  45.3979310
  67.8179310  63.0389310  49.0239310  68.2109310  63.8599310  49.3199310
  66.9049310  63.0939310  49.3059310  67.7519310  63.1509310  49.0979310
  69.3069310  51.9069310  38.2809310  68.5479310  52.1549310  37.7529310
  69.8619310  52.6869310  38.2819310  69.2809310  52.0389310  38.2139310
  61.8419310  55.1999310  39.9979310  61.7519310  54.9289310  39.0849310
  60.9439310  55.3569310  40.2909310  61.7149310  55.1859310  39.9189310
  71.4289310  51.0909310  42.7939310  70.7669310  51.4969310  42.2339310
  72.1239310  50.8279310  42.1909310  71.4329310  51.1099310  42.6449310
  73.0419310  56.3229310  48.1729310  72.7769310  55.6709310  48.8229310
  73.2609310  55.8099310  47.3949310  73.0359310  56.1739310  48.1569310
  63.7879310  58.1159310  42.3979310  63.9759310  57.3639310  41.8359310
  64.6439310  58.5069310  42.5679310  63.9209310  58.0699310  42.3479310
  65.4439310  52.9759310  51.6379310  66.3659310  53.0519310  51.8819310
  64.9919310  53.5929310  52.2129310  65.5039310  53.0639310  51.7419310
  62.4349310  49.9859310  44.5569310  62.6059310  50.9069310  44.7559310
  63.0009310  49.5019310  45.1579310  62.5289310  50.0419310  44.6589310
  66.2379310  63.3229310  36.6809310  67.0819310  63.2849310  37.1319310
  66.4609310  63.5279310  35.7729310  66.3749310  63.3439310  36.6229310
  63.2889310  59.1129310  44.9499310  63.5459310  58.6949310  44.1279310
  63.3729310  58.4209310  45.6059310  63.3329310  58.9709310  44.9289310
  70.6009310  63.5679310  45.4089310  70.6989310  63.8149310  44.4889310
  69.7469310  63.9179310  45.6609310  70.5039310  63.6439310  45.3239310
  67.9909310  67.9819310  42.7479310  67.8059310  67.1549310  42.3019310
  67.6789310  68.6549310  42.1429310  67.9269310  67.9619310  42.6129310
  74.0949310  49.8519310  54.3729310  73.5539310  49.3369310  54.9709310
  73.6309310  50.6849310  54.2859310  73.9669310  49.8929310  54.4389310
  69.5789310  67.2169310  35.8379310  69.7369310  68.0559310  35.4049310
  69.8409310  67.3639310  36.7469310  69.6329310  67.3429310  35.8989310
  71.6889310  65.9939310  45.9479310  71.1449310  66.5939310  45.4369310
  71.2979310  65.1329310  45.8019310  71.5699310  65.9609310  45.8639310
  75.4639310  57.4029310  49.5709310  74.5679310  57.0779310  49.4839310
  75.3639310  58.2979310  49.8959310  75.3359310  57.4759310  49.6019310
  65.7809310  68.3619310  44.9209310  65.7469310  67.6749310  45.5859310
  66.2569310  67.9669310  44.1909310  65.8369310  68.2239310  44.9129310
  67.6599310  59.0899310  37.6089310  68.3899310  59.7099310  37.5979310
  66.8779310  59.6409310  37.5779310  67.6529310  59.2399310  37.6029310
  67.2919310  56.4709310  46.7249310  66.8429310  55.7169310  47.1069310
  68.0139310  56.0909310  46.2249310  67.3269310  56.3259310  46.7099310
  68.8269310  60.5949310  48.4369310  68.5509310  61.4189310  48.8389310
  69.7779310  60.5819310  48.5459310  68.9139310  60.6989310  48.5019310
  64.3149310  53.2079310  40.7079310  64.1669310  54.1509310  40.6299310
  63.5229310  52.8759310  41.1319310  64.1949310  53.2859310  40.7519310
  68.1829310  67.8179310  46.6859310  68.9729310  68.3559310  46.6319310
  67.5829310  68.2099310  46.0519310  68.2069310  67.9369310  46.5979310
  67.9659310  53.5519310  53.1269310  67.4999310  54.1499310  53.7109310
  68.5609310  54.1159310  52.6319310  67.9819310  53.6999310  53.1379310
  63.5709310  53.6969310  37.3029310  62.6539310  53.4819310  37.4689310
  64.0459310  53.3089310  38.0379310  63.5139310  53.6199310  37.4179310
  60.2129310  58.4429310  50.5739310  59.5339310  59.0819310  50.7939310
  59.8039310  57.5939310  50.7369310  60.0729310  58.4159310  50.6229310
  71.1729310  66.4479310  41.5379310  70.8049310  67.0289310  42.2029310
  72.0639310  66.7709310  41.4039310  71.2399310  66.5639310  41.6059310
  58.3609310  51.3519310  49.1559310  59.2229310  51.3129310  49.5699310
  58.5469310  51.5019310  48.2289310  58.4949310  51.3659310  49.0899310
  69.2779310  58.8849310  46.5229310  69.0099310  59.5279310  47.1799310
  68.4789310  58.7029310  46.0269310  69.1409310  58.9439310  46.5429310
  57.8199310  56.5229310  53.1429310  57.2199310  57.2559310  53.2839310
  58.3669310  56.5059310  53.9289310  57.8129310  56.6149310  53.2619310
  59.1759310  55.4239310  41.1859310  59.5759310  56.0089310  41.8299310
  58.7119310  56.0089310  40.5869310  59.1679310  55.5739310  41.1919310
  69.2549310  57.2189310  49.0849310  69.0919310  57.5279310  48.1939310
  68.3939310  56.9549310  49.4079310  69.1239310  57.2249310  49.0129310
  69.4769310  51.4399310  53.2229310  69.4739310  51.1499310  52.3109310
  68.8049310  52.1209310  53.2599310  69.3899310  51.4899310  53.1109310
  61.1359310  50.1029310  37.2309310  61.1369310  50.8449310  37.8349310
  61.6399310  50.4069310  36.4769310  61.2009310  50.2369310  37.2119310
  62.0519310  62.1389310  37.5149310  62.1379310  62.0879310  36.5629310
  61.4989310  62.9069310  37.6639310  61.9919310  62.2309310  37.4119310
  69.1869310  60.8819310  51.6209310  68.3689310  60.7259310  51.1499310
  69.2349310  61.8339310  51.7099310  69.0889310  60.9839310  51.5719310
  73.5369310  55.5779310  52.8519310  74.2499310  54.9459310  52.9469310
  73.9769310  56.4149310  52.7059310  73.6839310  55.6039310  52.8449310
  59.5659310  57.3599310  46.3739310  58.7869310  57.8659310  46.6049310
  59.3039310  56.4469310  46.4969310  59.4329310  57.3079310  46.4189310
  75.0099310  66.8549310  48.4209310  75.2919310  66.7589310  49.3309310
  74.2289310  67.4059310  48.4699310  74.9459310  66.9129310  48.5439310
  62.6619310  61.5169310  43.4799310  62.5749310  62.2969310  44.0289310
  62.7339310  60.7929310  44.1029310  62.6599310  61.5239310  43.6299310
  58.2929310  52.6009310  38.6849310  58.2359310  52.3469310  37.7639310
  57.7449310  53.3829310  38.7529310  58.2159310  52.6689310  38.5759310
  62.7639310  56.6579310  50.6639310  62.6729310  56.5379310  49.7189310
  62.0399310  57.2359310  50.9019310  62.6599310  56.7169310  50.5729310
  63.8459310  50.1739310  42.1159310  63.4409310  49.8429310  42.9179310
  63.9529310  49.3999310  41.5639310  63.8079310  50.0329310  42.1479310
  74.9309310  65.6329310  41.8559310  75.0009310  65.0039310  42.5729310
  74.9969310  65.1009310  41.0629310  74.9479310  65.4849310  41.8459310
  64.3889310  56.2199310  40.0019310  64.7619310  56.1549310  39.1229310
  63.4839310  55.9239310  39.9009310  64.3209310  56.1729310  39.8769310
  64.0879310  63.3769310  38.4359310  63.3559310  62.8879310  38.0599310
  64.7479310  63.3899310  37.7439310  64.0779310  63.3159310  38.2999310
  66.5339310  53.1169310  42.3869310  65.6819310  52.9789310  41.9749310
  66.5839310  54.0639310  42.5229310  66.4319310  53.2209310  42.3519310
  59.0339310  66.7219310  49.0069310  58.7409310  66.4489310  48.1369310
  58.7259310  67.6239310  49.0909310  58.9569310  66.8019310  48.9059310
  61.4059310  53.7849310  51.5779310  62.1969310  53.8179310  51.0409310
  61.0459310  54.6709310  51.5299310  61.4609310  53.9019310  51.5029310
  67.5789310  56.7879310  35.6259310  67.5599310  57.4379310  36.3279310
  67.9339310  55.9999310  36.0379310  67.6219310  56.7709310  35.7679310
  72.5619310  52.0379310  53.0469310  72.6229310  51.6909310  52.1569310
  71.6219310  52.0859310  53.2209310  72.4489310  51.9999310  52.9549310
  62.9489310  64.0859310  48.4049310  62.3789310  64.7729310  48.7519310
  62.4969310  63.2699310  48.6189310  62.8179310  64.0699310  48.4769310
  69.5409310  65.6669310  39.4959310  68.8559310  65.5949310  40.1609310
  70.3389310  65.8449310  39.9929310  69.5549310  65.6799310  39.6449310
  67.2519310  51.2909310  40.4779310  67.0269310  52.0759310  40.9769310
  68.1509310  51.4429310  40.1859310  67.3389310  51.4109310  40.5049310
  72.6789310  51.0109310  45.3479310  73.5499310  50.6179310  45.4049310
  72.5799310  51.2419310  44.4249310  72.7779310  50.9899310  45.2369310
  69.5869310  51.2779310  50.4819310  69.3269310  50.5019310  49.9849310
  70.5429310  51.2829310  50.4339310  69.6759310  51.1789310  50.4119310
  72.7039310  54.8759310  40.5959310  72.4829310  54.6259310  41.4939310
  73.5199310  54.4099310  40.4129310  72.7799310  54.7839310  40.6879310
  70.5499310  64.6389310  35.7429310  70.1499310  65.5069310  35.7929310
  70.0739310  64.1179310  36.3899310  70.4379310  64.6839310  35.8319310
  66.5069310  53.4259310  45.7629310  65.6559310  52.9949310  45.6759310
  66.6059310  53.5729310  46.7039310  66.4099310  53.3899310  45.8719310
  65.1379310  50.4469310  52.9139310  64.5849310  50.7579310  53.6299310
  65.1989310  51.1929310  52.3169310  65.0749310  50.5819310  52.9289310
  63.9289310  62.9599310  41.5989310  63.2929310  62.5049310  42.1499310
  63.4409310  63.6939310  41.2259310  63.7859310  62.9959310  41.6219310
  69.8069310  64.6309310  49.8039310  69.6039310  64.3209310  50.6859310
  70.3209310  63.9229310  49.4139310  69.8469310  64.4999310  49.8669310
  75.3949310  54.8999310  38.4319310  74.5719310  54.4129310  38.3839310
  75.1429310  55.7639310  38.7599310  75.2579310  54.9479310  38.4679310
  72.4519310  62.2329310  52.4509310  71.8119310  61.6999310  52.9229310
  72.4139310  61.9099310  51.5499310  72.3649310  62.1229310  52.3959310
  66.2189310  64.6009310  52.5859310  65.8319310  64.2359310  51.7899310
  65.5709310  65.2299310  52.9009310  66.0859310  64.6339310  52.5249310
  58.5789310  63.9549310  49.9549310  58.1969310  64.7979310  50.1989310
  59.4029310  64.1809310  49.5239310  58.6349310  64.0919310  49.9309310
  60.4819310  53.5809310  45.3769310  60.3879310  53.1139310  44.5469310
  61.3049310  53.2579310  45.7419310  60.5749310  53.4799310  45.3179310
  75.1189310  60.0699310  50.2679310  74.2279310  60.2859310  50.5459310
  75.3959310  60.8229310  49.7459310  75.0399310  60.1939310  50.2369310
  74.1869310  62.0919310  40.6999310  74.2089310  62.2079310  41.6499310
  74.3599310  62.9649310  40.3489310  74.2119310  62.2189310  40.7769310
  73.5619310  68.0319310  41.0069310  73.2979310  67.9969310  40.0879310
  74.1839310  67.3109310  41.1059310  73.6079310  67.9349310  40.9019310
  70.7359310  68.0279310  38.5179310  70.2199310  67.3429310  38.9439310
  70.2529310  68.8349310  38.6919310  70.6079310  68.0429310  38.5949310
  62.6449310  52.8389310  46.6329310  63.0969310  52.2599310  47.2469310
  63.2079310  52.8539310  45.8599310  62.7749310  52.7669310  46.6129310
  59.2269310  55.9389310  50.9019310  58.6609310  56.2999310  50.2199310
  58.7309310  56.0549310  51.7119310  59.0909310  55.9999310  50.9179310
  70.4729310  69.5709310  46.8189310  71.2479310  69.4149310  46.2799310
  70.4419310  70.5219310  46.9249310  70.5679310  69.6729310  46.7639310
  67.0429310  65.9829310  41.0479310  66.8049310  65.1699310  41.4919310
  66.2379310  66.2609310  40.6109310  66.9099310  65.9149310  41.0489310
  72.2359310  65.4029310  52.3549310  72.5059310  64.4989310  52.5149310
  71.2839310  65.3899310  52.4559310  72.1489310  65.2859310  52.3889310
  72.5459310  61.1089310  50.0519310  71.9359310  60.3729310  50.1079310
  72.1139310  61.7329310  49.4689310  72.4129310  61.0939310  49.9849310
  61.6439310  61.6969310  48.4769310  61.1829310  62.0409310  47.7119310
  61.7249310  60.7589310  48.3049310  61.5949310  61.6209310  48.3569310
  59.8399310  59.3379310  40.6619310  60.7959310  59.3699310  40.6889310
  59.5689310  60.2549310  40.6999310  59.9279310  59.4589310  40.6699310
  64.6799310  54.7969310  53.6049310  63.9149310  54.3999310  54.0229310
  64.4259310  55.7079310  53.4569310  64.5489310  54.8629310  53.6399310
  61.1989310  52.6279310  38.6329310  61.5069310  52.6929310  39.5369310
  60.2809310  52.3699310  38.7119310  61.1209310  52.6029310  38.7589310
  70.5079310  56.8889310  41.0169310  71.1279310  57.3329310  40.4379310
  69.6979310  57.3929310  40.9319310  70.4839310  57.0109310  40.9319310
  57.1279310  62.9409310  36.9779310  57.7559310  62.4179310  37.4769310
  57.6219310  63.2469310  36.2169310  57.2719310  62.9129310  36.9449310
  62.7999310  65.0249310  40.2489310  62.0999310  65.4229310  39.7319310
  63.2319310  64.4219310  39.6429310  62.7659310  64.9989310  40.1049310
  71.4009310  62.9679310  48.0709310  71.2279310  62.8909310  47.1329310
  72.1839310  63.5149310  48.1259310  71.4789310  63.0279310  47.9579310
  66.2189310  59.3519310  42.3899310  66.7329310  58.7519310  41.8499310
  65.9449310  60.0419310  41.7859310  66.2489310  59.3629310  42.2439310
  73.2469310  67.9189310  51.6809310  73.6559310  68.0909310  52.5289310
  72.9779310  67.0019310  51.7259310  73.2649310  67.8239310  51.7949310
  72.2609310  52.5809310  49.9489310  71.9739310  53.4069310  50.3399310
  72.0379310  52.6649310  49.0219310  72.1949310  52.6979310  49.8809310
  58.7059310  66.7069310  36.4359310  59.2629310  65.9479310  36.6079310
  59.2739310  67.4609310  36.5919310  58.8499310  66.7059310  36.4779310
  70.6549310  60.6929310  53.7429310  69.8439310  60.7309310  53.2359310
  71.0189310  59.8299310  53.5479310  70.5979310  60.5879310  53.6529310
  63.9949310  52.7359310  44.3009310  63.8169310  53.3259310  43.5689310
  64.4799310  52.0089310  43.9109310  64.0339310  52.7189310  44.1579310
  57.5999310  59.3259310  42.8779310  58.1969310  59.5819310  42.1739310
  57.9029310  59.8209310  43.6399310  57.7149310  59.4219310  42.8849310
  60.2809310  62.8329310  46.6829310  60.5399310  63.5259310  46.0749310
  59.4089310  63.0919310  46.9819310  60.2029310  62.9549310  46.6429310
  73.9689310  60.4229310  43.6639310  74.8219310  60.0819310  43.3939310
  73.9909310  60.3939310  44.6199310  74.0809310  60.3749310  43.7509310
  66.8989310  57.3339310  51.5689310  66.1449310  57.0039310  51.0799310
  66.6979310  57.1359310  52.4829310  66.7769310  57.2659310  51.6229310
  70.4489310  56.6569310  53.6379310  69.6649310  56.6179310  54.1859310
  71.0859310  56.1059310  54.0919310  70.4299310  56.5819310  53.7659310
  72.1149310  61.0939310  38.8789310  72.5109310  61.4349310  39.6809310
  72.6059310  61.5129310  38.1719310  72.2279310  61.1909310  38.8909310
  71.8439310  55.1799310  50.8409310  72.5369310  55.3739310  51.4729310
  71.2079310  55.8859310  50.9589310  71.8509310  55.2949310  50.9369310
  72.3089310  67.4499310  48.3159310  71.8359310  68.2829310  48.3089310
  71.7779310  66.8689310  47.7719310  72.1799310  67.4819310  48.2459310
  64.4209310  52.1209310  30.2999310  64.6489310  52.0929310  31.2289310
  63.7919310  51.4089310  30.1869310  64.3699310  52.0259310  30.4049310
  61.8199310  66.3069310  30.5599310  60.8659310  66.2389310  30.5279310
  62.0089310  66.6139310  31.4459310  61.7219310  66.3379310  30.6689310
  66.5849310  63.7509310  23.7229310  66.4109310  63.9119310  24.6509310
  65.8199310  63.2649310  23.4169310  66.4649310  63.7089310  23.8029310
  62.3369310  50.4069310  29.8059310  61.7769310  50.8549310  30.4399310
  62.1909310  49.4759310  29.9729310  62.2469310  50.3449310  29.9079310
  63.1559310  58.6479310  19.0539310  63.0019310  59.1049310  19.8809310
  63.8679310  58.0379310  19.2459310  63.2269310  58.6279310  19.1839310
  66.5509310  53.8569310  29.6589310  65.9479310  53.2159310  30.0339310
  67.3399310  53.7879310  30.1969310  66.5749310  53.7669310  29.7759310
  67.0889310  50.2939310  35.9369310  67.9809310  50.0649310  35.6729310
  66.5669310  50.1729310  35.1439310  67.1369310  50.2499310  35.8019310
  73.3169310  64.8069310  17.2399310  72.4549310  65.1349310  16.9839310
  73.2209310  63.8549310  17.2389310  73.1939310  64.7269310  17.2069310
  60.0429310  64.9039310  24.0169310  60.0809310  65.7969310  23.6729310
  59.2439310  64.8829310  24.5429310  59.9459310  65.0159310  24.0399310
  64.7539310  66.6939310  20.7059310  63.9549310  66.1669310  20.7159310
  65.0979310  66.5909310  19.8189310  64.6959310  66.6129310  20.5939310
  68.9739310  53.6829310  30.9269310  69.1519310  52.8009310  31.2529310
  69.2929310  54.2629310  31.6189310  69.0379310  53.6439310  31.0579310
  68.6619310  61.6789310  23.1729310  68.2359310  61.0719310  22.5689310
  67.9989310  62.3459310  23.3509310  68.5229310  61.6869310  23.1189310
  74.4139310  52.3109310  22.4259310  74.4819310  51.3639310  22.3019310
  75.2829310  52.5759310  22.7269310  74.5339310  52.2239310  22.4489310
  75.5329310  56.6019310  24.2669310  74.7539310  56.7119310  24.8119310
  75.8769310  57.4879310  24.1579310  75.4769310  56.7289310  24.3229310
  66.6289310  52.7299310  18.4149310  66.3629310  52.2669310  19.2099310
  66.6449310  52.0529310  17.7389310  66.5969310  52.5839310  18.4309310
  66.8639310  59.9179310  31.6989310  66.7359310  59.0529310  32.0879310
  67.3069310  59.7429310  30.8679310  66.9039310  59.7849310  31.6419310
  69.7399310  60.8699310  18.7179310  70.5099310  60.8909310  19.2849310
  70.0589310  60.5029310  17.8939310  69.8789310  60.8259310  18.6849310
  75.4759310  60.5069310  20.4479310  75.1099310  61.1479310  21.0579310
  74.7109310  60.0849310  20.0559310  75.3309310  60.5349310  20.4759310
  57.9879310  54.2479310  30.2559310  58.2649310  54.8169310  30.9739310
  57.3859310  53.6249310  30.6629310  57.9469310  54.2409310  30.3999310
  73.4579310  62.1069310  17.4649310  73.4999310  61.9729310  16.5179310
  74.3439310  62.3739310  17.7079310  73.5769310  62.1239310  17.3749310
  58.8609310  60.5849310  32.8489310  57.9399310  60.3649310  32.7089310
  58.9409310  60.6919310  33.7959310  58.7529310  60.5699310  32.9519310
  73.8009310  52.5369310  19.5529310  73.9329310  52.3929310  20.4899310
  72.9329310  52.9359310  19.4929310  73.7069310  52.5689310  19.6659310
  70.4509310  64.2739310  24.0539310  70.6269310  65.1239310  23.6509310
  69.6919310  63.9369310  23.5799310  70.3769310  64.3399310  23.9419310
  70.2409310  67.5989310  25.3059310  70.8269310  68.3359310  25.1309310
  69.4589310  67.7849310  24.7869310  70.2159310  67.7169310  25.2169310
  62.5629310  54.8539310  23.8259310  62.1559310  54.8529310  22.9589310
  62.0769310  55.5169310  24.3169310  62.4489310  54.9389310  23.7779310
  60.6819310  51.2499310  31.8439310  60.8889310  52.1479310  32.1009310
  60.3259310  50.8489310  32.6369310  60.6629310  51.3129310  31.9779310
  61.9899310  52.0409310  22.5439310  61.2319310  52.0279310  23.1289310
  62.5219310  51.2969310  22.8249310  61.9609310  51.9439310  22.6549310
  69.0299310  55.7389310  32.8429310  69.6159310  56.0519310  33.5319310
  68.3039310  56.3639310  32.8429310  69.0119310  55.8589310  32.9309310
  66.6499310  56.2399310  22.3749310  65.8249310  56.2219310  21.8899310
  66.3989310  56.0539310  23.2799310  66.5119310  56.2139310  22.4289310
  63.7639310  65.9049310  26.9919310  63.5029310  65.5299310  27.8329310
  64.4949310  65.3599310  26.7029310  63.8239310  65.7869310  27.0619310
  62.0019310  64.0979310  25.7069310  61.2779310  64.4009310  25.1589310
  62.5959310  64.8479310  25.7549310  61.9859310  64.2329310  25.6429310
  58.5509310  54.2519310  35.8969310  58.3529310  54.3329310  34.9649310
  57.7569310  54.5549310  36.3379310  58.4239310  54.3009310  35.8339310
  61.4749310  57.8619310  17.0449310  60.8719310  58.5989310  16.9489310
  62.1039310  58.1519310  17.7059310  61.4779310  57.9929310  17.1169310
  65.9019310  66.3239310  18.3379310  66.3609310  65.5019310  18.5099310
  66.5999310  66.9639310  18.1989310  66.0499310  66.3009310  18.3419310
  64.6249310  56.8149310  27.3199310  65.5059310  57.1069310  27.5519310
  64.7109310  56.4809310  26.4269310  64.7489310  56.8099310  27.2349310
  58.5189310  63.2779310  34.6539310  57.7569310  63.8459310  34.5369310
  58.7239310  62.9679310  33.7719310  58.4469310  63.3109310  34.5259310
  60.5899310  64.5729310  35.9909310  61.0729310  65.1339310  35.3839310
  60.1469310  63.9369310  35.4299310  60.5949310  64.5639310  35.8419310
  64.2159310  66.3089310  34.7889310  64.7899310  66.2219310  35.5499310
  64.1739310  67.2509310  34.6269310  64.2839310  66.4179310  34.8649310
  68.9219310  52.6339310  25.5039310  67.9699310  52.5709310  25.5749310
  69.2499310  51.9059310  26.0319310  68.8419310  52.5329310  25.5809310
  74.0509310  60.6419310  27.6259310  74.4909310  61.1489310  28.3089310
  73.3789310  60.1449310  28.0919310  74.0219310  60.6429310  27.7729310
  75.2659310  62.4099310  29.8539310  74.5519310  63.0149310  29.6549310
  75.9819310  62.9729310  30.1509310  75.2669310  62.5589310  29.8669310
  64.5709310  60.1629310  34.6899310  64.4139310  59.2189310  34.6539310
  64.4819310  60.4549310  33.7829310  64.5389310  60.0789310  34.5689310
  68.7779310  63.4709310  18.7919310  69.0819310  62.5779310  18.9479310
  69.3049310  64.0109310  19.3809310  68.8839310  63.4259310  18.8869310
  71.4009310  53.9589310  19.3679310  71.5049310  54.3029310  20.2549310
  71.2709310  54.7349310  18.8229310  71.3979310  54.1019310  19.4119310
  74.0429310  54.8069310  26.6949310  74.9549310  54.8179310  26.9879310
  74.0429310  54.2219310  25.9369310  74.1599310  54.7329310  26.6359310
  71.8879310  59.1439310  28.5459310  71.0129310  58.8869310  28.2559310
  72.2399310  58.3609310  28.9699310  71.8209310  59.0109310  28.5629310
  61.5969310  66.0599310  33.7039310  61.3449310  66.9639310  33.8949310
  62.5019310  65.9949310  34.0069310  61.6809310  66.1679310  33.7669310
  63.6299310  51.1329310  17.3549310  63.9719310  51.1419310  18.2489310
  63.1449310  51.9549310  17.2769310  63.6119310  51.2399310  17.4589310
  58.7989310  51.0489310  27.2589310  59.6329310  51.5029310  27.1349310
  58.2109310  51.4479310  26.6189310  58.8309310  51.1579310  27.1619310
  59.8979310  50.1819310  34.2709310  59.0649310  49.7549310  34.4719310
  59.8649310  51.0089310  34.7509310  59.7869310  50.2329310  34.3579310
  66.2329310  55.6439310  25.0089310  66.3189310  54.8599310  25.5519310
  66.6729310  56.3309310  25.5089310  66.2999310  55.6319310  25.1419310
  74.8949310  53.2619310  34.3489310  73.9959310  52.9339310  34.3439310
  75.2199310  53.0849310  33.4669310  74.8209310  53.1969310  34.2359310
  74.9109310  64.3839310  20.3449310  75.0319310  65.2589310  19.9769310
  75.1199310  63.7899310  19.6239310  74.9529310  64.4199310  20.2049310
  73.3289310  49.7829310  19.2229310  73.4569310  50.6979310  18.9709310
  72.3799310  49.6879310  19.3079310  73.2239310  49.8879310  19.2019310
  59.3079310  67.8659310  21.5279310  58.5269310  67.7349310  20.9899310
  59.2779310  68.7909310  21.7719310  59.2039310  67.9679310  21.4899310
  69.3589310  63.6679310  33.4789310  69.9409310  63.5039310  34.2199310
  68.7659310  64.3539310  33.7869310  69.3569310  63.7349310  33.6129310
  65.6609310  64.1319310  26.2179310  65.1809310  63.3239310  26.3949310
  66.3909310  64.1179310  26.8369310  65.6929310  64.0269310  26.3199310
  68.4659310  54.9849310  18.4849310  67.8399310  54.2609310  18.5089310
  68.6839310  55.1439310  19.4029310  68.4139310  54.9129310  18.6049310
  65.2039310  56.6329310  30.6049310  64.3589310  56.3129310  30.9219310
  65.6769310  55.8419310  30.3459310  65.1559310  56.4909310  30.6129310
  62.1309310  61.8189310  34.9389310  62.9419310  61.3309310  34.7969310
  61.8619310  62.0959310  34.0629310  62.1999310  61.7919310  34.8079310
  61.0389310  66.3909310  20.0619310  60.4569310  66.8889310  20.6349310
  61.2679310  67.0019310  19.3619310  60.9939310  66.5329310  20.0459310
  74.9319310  52.4999310  31.7799310  74.0659310  52.3359310  31.4089310
  75.5139310  51.9079310  31.3019310  74.8959310  52.4029310  31.6709310
  74.6379310  57.9499310  18.4859310  74.1809310  57.7089310  19.2919310
  75.5639310  57.8099310  18.6849310  74.6979310  57.9009310  18.6149310
  64.3929310  60.8589310  31.9669310  65.2729310  60.4859310  31.9149310
  63.8549310  60.2779310  31.4299310  64.4369310  60.7369310  31.8919310
  73.3819310  64.5699310  30.3239310  73.0309310  64.4669310  31.2089310
  73.5299310  65.5119310  30.2339310  73.3559310  64.6769310  30.4259310
  75.5189310  66.3369310  32.2029310  75.7169310  65.9419310  33.0529310
  74.8479310  66.9919310  32.3939310  75.4579310  66.3699310  32.3359310
  72.7629310  53.6669310  24.0739310  73.4589310  53.2809310  23.5409310
  72.1529310  52.9449310  24.2289310  72.7739310  53.5249310  24.0249310
  70.8369310  59.1159310  31.6159310  70.2799310  58.7219310  30.9439310
  70.2609310  59.7259310  32.0759310  70.6919310  59.1439310  31.5889310
  74.7509310  58.3769310  34.8099310  73.9279310  58.7169310  34.4609310
  74.6069310  58.3209310  35.7549310  74.6279310  58.4129310  34.8859310
  68.6639310  55.1029310  21.1489310  67.8409310  55.3859310  21.5449310
  69.3419310  55.4889310  21.7039310  68.6459310  55.1879310  21.2709310
  61.6759310  58.6939310  29.2419310  61.2989310  58.5669310  30.1119310
  61.1129310  58.1829310  28.6599310  61.5559310  58.6129310  29.2789310
  70.6829310  60.2039310  24.6969310  71.2279310  60.7049310  25.3039310
  69.9889310  60.8109310  24.4399310  70.6639310  60.3449310  24.7419310
  58.6659310  61.7699310  25.5179310  59.0599310  61.6999310  24.6479310
  59.2779310  61.3149310  26.0949310  58.7949310  61.7029310  25.4799310
  73.3869310  57.4499310  20.8899310  73.3439310  58.0689310  21.6199310
  73.0209310  56.6389310  21.2419310  73.3349310  57.4259310  21.0289310
  68.1369310  58.3139310  21.3689310  67.4649310  57.6329310  21.3989310
  68.2159310  58.5309310  20.4399310  68.0609310  58.2549310  21.2539310
  61.8239310  53.1669310  35.3319310  61.6709310  53.4469310  34.4299310
  61.5869310  53.9269310  35.8629310  61.7739310  53.2999310  35.2849310
  69.3229310  67.2929310  30.4869310  68.7739310  67.2239310  29.7069310
  69.6869310  66.4159310  30.6029310  69.2999310  67.1719310  30.4019310
  63.7569310  57.2879310  34.4379310  63.6419310  57.0039310  33.5309310
  62.8659310  57.3909310  34.7709310  63.6279310  57.2649310  34.3639310
  62.8019310  55.6149310  29.2839310  62.2119310  54.8759310  29.1319310
  63.4139310  55.5869310  28.5489310  62.8049310  55.5169310  29.1699310
  64.1869310  61.8069310  27.3159310  64.1469310  60.8519310  27.2789310
  63.7319310  62.0349310  28.1259310  64.1239310  61.7139310  27.4149310
  72.1519310  58.4599310  33.9979310  71.4609310  57.8199310  34.1659310
  71.9439310  58.8159310  33.1349310  72.0369310  58.4229310  33.9089310
  57.7699310  57.5619310  21.1349310  58.4349310  58.1619310  21.4729310
  56.9379310  57.9959310  21.3239310  57.7489310  57.6939310  21.2029310
  60.1029310  62.0069310  23.3369310  60.7819310  61.7269310  23.9509310
  60.2009310  62.9569310  23.2879310  60.2019310  62.0929310  23.4099310
  65.5169310  60.7429310  18.4239310  65.1339310  60.4339310  17.6029310
  65.7559310  61.6539310  18.2489310  65.4989310  60.8199310  18.2969310
  59.7729310  52.1979310  24.1019310  59.5349310  51.3789310  23.6679310
  59.0119310  52.7659310  23.9749310  59.6449310  52.1659310  24.0299310
  64.3439310  51.0129310  20.1059310  64.5889310  50.1379310  20.4069310
  64.1289310  51.4899310  20.9069310  64.3479310  50.9619310  20.2469310
  69.5759310  52.7619310  22.6439310  69.2819310  53.4769310  22.0799310
  69.3049310  53.0229310  23.5239310  69.5039310  52.8869310  22.6839310
  73.5289310  63.3139310  24.3449310  72.6139310  63.3239310  24.0619310
  73.6509310  62.4459310  24.7299310  73.4269310  63.2039310  24.3579310
  61.1819310  55.2779310  18.1399310  60.2569310  55.0349310  18.1779310
  61.1779310  56.1979310  17.8749310  61.0639310  55.3649310  18.1109310
  63.1509310  59.6309310  21.4289310  63.9739310  60.1169310  21.3909310
  63.2019310  59.1359310  22.2459310  63.2629310  59.6299310  21.5279310
  59.8419310  67.5059310  25.5049310  59.2999310  67.9289310  26.1719310
  60.7409310  67.7029310  25.7669310  59.8869310  67.5859310  25.6239310
  72.4889310  56.1349310  17.5949310  72.9669310  55.7819310  16.8459310
  72.9909310  56.9069310  17.8579310  72.6139310  56.1889310  17.5329310
  61.3829310  61.5709310  32.4249310  61.3449310  61.8879310  31.5229310
  60.5109310  61.2119310  32.5899310  61.2659310  61.5649310  32.3309310
  65.2909310  63.3109310  30.9999310  64.5079310  63.7169310  30.6309310
  65.0029310  62.4399310  31.2729310  65.1539310  63.2509310  30.9879310
  59.0289310  65.3229310  27.7429310  59.6839310  65.6839310  27.1459310
  58.3509310  64.9679310  27.1679310  59.0259310  65.3239310  27.5929310
  74.3409310  47.2149310  26.9939310  74.4869310  47.6199310  27.8489310
  73.3959310  47.2829310  26.8549310  74.2389310  47.2749310  27.0859310
  64.3169310  59.2679310  29.4789310  64.6419310  58.4649310  29.8859310
  63.4479310  59.0359310  29.1529310  64.2469310  59.1359310  29.4889310
  59.9329310  60.2019310  35.4479310  60.7359310  60.7119310  35.3379310
  59.4829310  60.6199310  36.1819310  59.9779310  60.3209310  35.5279310
  70.4289310  57.3499310  24.7079310  70.9269310  57.1429310  23.9169310
  70.6129310  58.2749310  24.8719310  70.5159310  57.4419310  24.6279310
  65.0539310  56.0959310  18.4489310  64.5729310  55.2789310  18.3179310
  65.4879310  56.2549310  17.6109310  65.0479310  56.0119310  18.3249310
  59.0179310  61.1329310  18.9069310  59.7849310  60.8099310  19.3819310
  58.2759310  60.8939310  19.4619310  59.0209310  61.0609310  19.0389310
  75.1169310  68.1219310  26.7759310  74.9699310  67.1789310  26.8569310
  75.7709310  68.3199310  27.4469310  75.1819310  68.0259310  26.8719310
  58.3559310  54.8889310  27.6029310  59.1539310  54.5389310  27.2079310
  58.3359310  54.5089310  28.4809310  58.4549310  54.7949310  27.6649310
  67.7499310  57.9459310  25.3309310  67.3429310  58.7059310  24.9149310
  68.6119310  57.8809310  24.9209310  67.8079310  58.0349310  25.2249310
  72.2869310  59.1849310  22.8129310  72.9609310  59.5969310  23.3529310
  71.4769310  59.6309310  23.0589310  72.2699310  59.2949310  22.9129310
  60.4409310  59.6759310  26.3159310  61.3979310  59.6599310  26.2969310
  60.1959310  58.8619310  26.7559310  60.5319310  59.5699310  26.3699310
  70.7439310  53.6859310  28.8549310  70.2899310  54.1279310  28.1369310
  70.2019310  53.8609310  29.6239310  70.6169310  53.7649310  28.8609310
  75.9089310  58.6139310  27.7989310  75.5199310  58.1399310  28.5349310
  75.3739310  59.4029310  27.7129310  75.7909310  58.6539310  27.8819310
  69.2829310  55.1619310  26.6649310  69.9089310  55.6119310  26.0979310
  69.1409310  54.3149310  26.2409310  69.3449310  55.1109310  26.5379310
  67.8179310  63.0389310  30.1639310  68.2109310  63.8599310  30.4599310
  66.9049310  63.0939310  30.4459310  67.7519310  63.1509310  30.2379310
  69.3069310  51.9069310  19.4209310  68.5479310  52.1549310  18.8929310
  69.8619310  52.6869310  19.4219310  69.2809310  52.0389310  19.3539310
  61.8419310  55.1999310  21.1379310  61.7519310  54.9289310  20.2249310
  60.9439310  55.3569310  21.4309310  61.7149310  55.1859310  21.0589310
  71.4289310  51.0909310  23.9339310  70.7669310  51.4969310  23.3739310
  72.1239310  50.8279310  23.3309310  71.4329310  51.1099310  23.7849310
  73.0419310  56.3229310  29.3129310  72.7769310  55.6709310  29.9629310
  73.2609310  55.8099310  28.5349310  73.0359310  56.1739310  29.2969310
  63.7879310  58.1159310  23.5379310  63.9759310  57.3639310  22.9759310
  64.6439310  58.5069310  23.7079310  63.9209310  58.0699310  23.4879310
  65.4439310  52.9759310  32.7779310  66.3659310  53.0519310  33.0219310
  64.9919310  53.5929310  33.3529310  65.5039310  53.0639310  32.8819310
  62.4349310  49.9859310  25.6969310  62.6059310  50.9069310  25.8959310
  63.0009310  49.5019310  26.2979310  62.5289310  50.0419310  25.7989310
  66.2379310  63.3229310  17.8209310  67.0819310  63.2849310  18.2719310
  66.4609310  63.5279310  16.9129310  66.3749310  63.3439310  17.7629310
  63.2889310  59.1129310  26.0899310  63.5459310  58.6949310  25.2679310
  63.3729310  58.4209310  26.7459310  63.3329310  58.9709310  26.0689310
  70.6009310  63.5679310  26.5489310  70.6989310  63.8149310  25.6289310
  69.7469310  63.9179310  26.8009310  70.5039310  63.6439310  26.4639310
  67.9909310  67.9819310  23.8879310  67.8059310  67.1549310  23.4419310
  67.6789310  68.6549310  23.2829310  67.9269310  67.9619310  23.7529310
  74.0949310  49.8519310  35.5129310  73.5539310  49.3369310  36.1109310
  73.6309310  50.6849310  35.4259310  73.9669310  49.8929310  35.5789310
  69.5789310  67.2169310  16.9779310  69.7369310  68.0559310  16.5449310
  69.8409310  67.3639310  17.8869310  69.6329310  67.3429310  17.0389310
  71.6889310  65.9939310  27.0879310  71.1449310  66.5939310  26.5769310
  71.2979310  65.1329310  26.9419310  71.5699310  65.9609310  27.0039310
  75.4639310  57.4029310  30.7109310  74.5679310  57.0779310  30.6239310
  75.3639310  58.2979310  31.0359310  75.3359310  57.4759310  30.7419310
  65.7809310  68.3619310  26.0609310  65.7469310  67.6749310  26.7259310
  66.2569310  67.9669310  25.3309310  65.8369310  68.2239310  26.0529310
  67.6599310  59.0899310  18.7489310  68.3899310  59.7099310  18.7379310
  66.8779310  59.6409310  18.7179310  67.6529310  59.2399310  18.7429310
  67.2919310  56.4709310  27.8649310  66.8429310  55.7169310  28.2469310
  68.0139310  56.0909310  27.3649310  67.3269310  56.3259310  27.8499310
  68.8269310  60.5949310  29.5769310  68.5509310  61.4189310  29.9789310
  69.7779310  60.5819310  29.6859310  68.9139310  60.6989310  29.6419310
  64.3149310  53.2079310  21.8479310  64.1669310  54.1509310  21.7699310
  63.5229310  52.8759310  22.2719310  64.1949310  53.2859310  21.8919310
  68.1829310  67.8179310  27.8259310  68.9729310  68.3559310  27.7719310
  67.5829310  68.2099310  27.1919310  68.2069310  67.9369310  27.7379310
  67.9659310  53.5519310  34.2669310  67.4999310  54.1499310  34.8509310
  68.5609310  54.1159310  33.7719310  67.9819310  53.6999310  34.2779310
  63.5709310  53.6969310  18.4429310  62.6539310  53.4819310  18.6089310
  64.0459310  53.3089310  19.1779310  63.5139310  53.6199310  18.5579310
  60.2129310  58.4429310  31.7139310  59.5339310  59.0819310  31.9339310
  59.8039310  57.5939310  31.8769310  60.0729310  58.4159310  31.7629310
  71.1729310  66.4479310  22.6779310  70.8049310  67.0289310  23.3429310
  72.0639310  66.7709310  22.5439310  71.2399310  66.5639310  22.7459310
  58.3609310  51.3519310  30.2959310  59.2229310  51.3129310  30.7099310
  58.5469310  51.5019310  29.3689310  58.4949310  51.3659310  30.2299310
  69.2779310  58.8849310  27.6629310  69.0099310  59.5279310  28.3199310
  68.4789310  58.7029310  27.1669310  69.1409310  58.9439310  27.6829310
  57.8199310  56.5229310  34.2829310  57.2199310  57.2559310  34.4239310
  58.3669310  56.5059310  35.0689310  57.8129310  56.6149310  34.4019310
  59.1759310  55.4239310  22.3259310  59.5759310  56.0089310  22.9699310
  58.7119310  56.0089310  21.7269310  59.1679310  55.5739310  22.3319310
  69.2549310  57.2189310  30.2249310  69.0919310  57.5279310  29.3339310
  68.3939310  56.9549310  30.5479310  69.1239310  57.2249310  30.1529310
  69.4769310  51.4399310  34.3629310  69.4739310  51.1499310  33.4509310
  68.8049310  52.1209310  34.3999310  69.3899310  51.4899310  34.2509310
  61.1359310  50.1029310  18.3709310  61.1369310  50.8449310  18.9749310
  61.6399310  50.4069310  17.6169310  61.2009310  50.2369310  18.3519310
  62.0519310  62.1389310  18.6549310  62.1379310  62.0879310  17.7029310
  61.4989310  62.9069310  18.8039310  61.9919310  62.2309310  18.5519310
  69.1869310  60.8819310  32.7609310  68.3689310  60.7259310  32.2899310
  69.2349310  61.8339310  32.8499310  69.0889310  60.9839310  32.7119310
  73.5369310  55.5779310  33.9919310  74.2499310  54.9459310  34.0869310
  73.9769310  56.4149310  33.8459310  73.6839310  55.6039310  33.9849310
  59.5659310  57.3599310  27.5139310  58.7869310  57.8659310  27.7449310
  59.3039310  56.4469310  27.6369310  59.4329310  57.3079310  27.5589310
  75.0099310  66.8549310  29.5609310  75.2919310  66.7589310  30.4709310
  74.2289310  67.4059310  29.6099310  74.9459310  66.9129310  29.6839310
  62.6619310  61.5169310  24.6199310  62.5749310  62.2969310  25.1689310
  62.7339310  60.7929310  25.2429310  62.6599310  61.5239310  24.7699310
  58.2929310  52.6009310  19.8249310  58.2359310  52.3469310  18.9039310
  57.7449310  53.3829310  19.8929310  58.2159310  52.6689310  19.7159310
  62.7639310  56.6579310  31.8039310  62.6729310  56.5379310  30.8589310
  62.0399310  57.2359310  32.0419310  62.6599310  56.7169310  31.7129310
  63.8459310  50.1739310  23.2559310  63.4409310  49.8429310  24.0579310
  63.9529310  49.3999310  22.7039310  63.8079310  50.0329310  23.2879310
  74.9309310  65.6329310  22.9959310  75.0009310  65.0039310  23.7129310
  74.9969310  65.1009310  22.2029310  74.9479310  65.4849310  22.9859310
  64.3889310  56.2199310  21.1419310  64.7619310  56.1549310  20.2629310
  63.4839310  55.9239310  21.0409310  64.3209310  56.1729310  21.0169310
  64.0879310  63.3769310  19.5759310  63.3559310  62.8879310  19.1999310
  64.7479310  63.3899310  18.8839310  64.0779310  63.3159310  19.4399310
  66.5339310  53.1169310  23.5269310  65.6819310  52.9789310  23.1149310
  66.5839310  54.0639310  23.6629310  66.4319310  53.2209310  23.4919310
  59.0339310  66.7219310  30.1469310  58.7409310  66.4489310  29.2769310
  58.7259310  67.6239310  30.2309310  58.9569310  66.8019310  30.0459310
  61.4059310  53.7849310  32.7179310  62.1969310  53.8179310  32.1809310
  61.0459310  54.6709310  32.6699310  61.4609310  53.9019310  32.6429310
  67.5789310  56.7879310  16.7659310  67.5599310  57.4379310  17.4679310
  67.9339310  55.9999310  17.1779310  67.6219310  56.7709310  16.9079310
  72.5619310  52.0379310  34.1869310  72.6229310  51.6909310  33.2969310
  71.6219310  52.0859310  34.3609310  72.4489310  51.9999310  34.0949310
  62.9489310  64.0859310  29.5449310  62.3789310  64.7729310  29.8919310
  62.4969310  63.2699310  29.7589310  62.8179310  64.0699310  29.6169310
  69.5409310  65.6669310  20.6359310  68.8559310  65.5949310  21.3009310
  70.3389310  65.8449310  21.1329310  69.5549310  65.6799310  20.7849310
  67.2519310  51.2909310  21.6179310  67.0269310  52.0759310  22.1169310
  68.1509310  51.4429310  21.3259310  67.3389310  51.4109310  21.6449310
  72.6789310  51.0109310  26.4879310  73.5499310  50.6179310  26.5449310
  72.5799310  51.2419310  25.5649310  72.7779310  50.9899310  26.3769310
  69.5869310  51.2779310  31.6219310  69.3269310  50.5019310  31.1249310
  70.5429310  51.2829310  31.5739310  69.6759310  51.1789310  31.5519310
  72.7039310  54.8759310  21.7359310  72.4829310  54.6259310  22.6339310
  73.5199310  54.4099310  21.5529310  72.7799310  54.7839310  21.8279310
  70.5499310  64.6389310  16.8829310  70.1499310  65.5069310  16.9329310
  70.0739310  64.1179310  17.5299310  70.4379310  64.6839310  16.9719310
  66.5069310  53.4259310  26.9029310  65.6559310  52.9949310  26.8159310
  66.6059310  53.5729310  27.8439310  66.4099310  53.3899310  27.0119310
  65.1379310  50.4469310  34.0539310  64.5849310  50.7579310  34.7699310
  65.1989310  51.1929310  33.4569310  65.0749310  50.5819310  34.0689310
  63.9289310  62.9599310  22.7389310  63.2929310  62.5049310  23.2899310
  63.4409310  63.6939310  22.3659310  63.7859310  62.9959310  22.7619310
  69.8069310  64.6309310  30.9439310  69.6039310  64.3209310  31.8259310
  70.3209310  63.9229310  30.5539310  69.8469310  64.4999310  31.0069310
  75.3949310  54.8999310  19.5719310  74.5719310  54.4129310  19.5239310
  75.1429310  55.7639310  19.8999310  75.2579310  54.9479310  19.6079310
  72.4519310  62.2329310  33.5909310  71.8119310  61.6999310  34.0629310
  72.4139310  61.9099310  32.6899310  72.3649310  62.1229310  33.5359310
  66.2189310  64.6009310  33.7259310  65.8319310  64.2359310  32.9299310
  65.5709310  65.2299310  34.0409310  66.0859310  64.6339310  33.6649310
  58.5789310  63.9549310  31.0949310  58.1969310  64.7979310  31.3389310
  59.4029310  64.1809310  30.6639310  58.6349310  64.0919310  31.0709310
  60.4819310  53.5809310  26.5169310  60.3879310  53.1139310  25.6869310
  61.3049310  53.2579310  26.8819310  60.5749310  53.4799310  26.4579310
  75.1189310  60.0699310  31.4079310  74.2279310  60.2859310  31.6859310
  75.3959310  60.8229310  30.8859310  75.0399310  60.1939310  31.3769310
  73.5619310  68.0319310  22.1469310  73.2979310  67.9969310  21.2279310
  74.1839310  67.3109310  22.2459310  73.6079310  67.9349310  22.0419310
  70.7359310  68.0279310  19.6579310  70.2199310  67.3429310  20.0839310
  70.2529310  68.8349310  19.8319310  70.6079310  68.0429310  19.7349310
  62.6449310  52.8389310  27.7729310  63.0969310  52.2599310  28.3869310
  63.2079310  52.8539310  26.9999310  62.7749310  52.7669310  27.7529310
  59.2269310  55.9389310  32.0419310  58.6609310  56.2999310  31.3599310
  58.7309310  56.0549310  32.8519310  59.0909310  55.9999310  32.0579310
  70.4729310  69.5709310  27.9589310  71.2479310  69.4149310  27.4199310
  70.4419310  70.5219310  28.0649310  70.5679310  69.6729310  27.9039310
  67.0429310  65.9829310  22.1879310  66.8049310  65.1699310  22.6319310
  66.2379310  66.2609310  21.7509310  66.9099310  65.9149310  22.1889310
  72.2359310  65.4029310  33.4949310  72.5059310  64.4989310  33.6549310
  71.2839310  65.3899310  33.5959310  72.1489310  65.2859310  33.5289310
  72.5459310  61.1089310  31.1919310  71.9359310  60.3729310  31.2479310
  72.1139310  61.7329310  30.6089310  72.4129310  61.0939310  31.1249310
  61.6439310  61.6969310  29.6169310  61.1829310  62.0409310  28.8519310
  61.7249310  60.7589310  29.4449310  61.5949310  61.6209310  29.4969310
  59.8399310  59.3379310  21.8019310  60.7959310  59.3699310  21.8289310
  59.5689310  60.2549310  21.8399310  59.9279310  59.4589310  21.8099310
  64.6799310  54.7969310  34.7449310  63.9149310  54.3999310  35.1629310
  64.4259310  55.7079310  34.5969310  64.5489310  54.8629310  34.7799310
  61.1989310  52.6279310  19.7729310  61.5069310  52.6929310  20.6769310
  60.2809310  52.3699310  19.8519310  61.1209310  52.6029310  19.8989310
  70.5079310  56.8889310  22.1569310  71.1279310  57.3329310  21.5779310
  69.6979310  57.3929310  22.0719310  70.4839310  57.0109310  22.0719310
  57.1279310  62.9409310  18.1179310  57.7559310  62.4179310  18.6169310
  57.6219310  63.2469310  17.3569310  57.2719310  62.9129310  18.0849310
  62.7999310  65.0249310  21.3889310  62.0999310  65.4229310  20.8719310
  63.2319310  64.4219310  20.7829310  62.7659310  64.9989310  21.2449310
  71.4009310  62.9679310  29.2109310  71.2279310  62.8909310  28.2729310
  72.1839310  63.5149310  29.2659310  71.4789310  63.0279310  29.0979310
  66.2189310  59.3519310  23.5299310  66.7329310  58.7519310  22.9899310
  65.9449310  60.0419310  22.9259310  66.2489310  59.3629310  23.3839310
  73.2469310  67.9189310  32.8209310  73.6559310  68.0909310  33.6689310
  72.9779310  67.0019310  32.8659310  73.2649310  67.8239310  32.9349310
  72.2609310  52.5809310  31.0889310  71.9739310  53.4069310  31.4799310
  72.0379310  52.6649310  30.1619310  72.1949310  52.6979310  31.0209310
  58.7059310  66.7069310  17.5759310  59.2629310  65.9479310  17.7479310
  59.2739310  67.4609310  17.7319310  58.8499310  66.7059310  17.6179310
  70.6549310  60.6929310  34.8829310  69.8439310  60.7309310  34.3759310
  71.0189310  59.8299310  34.6879310  70.5979310  60.5879310  34.7929310
  63.9949310  52.7359310  25.4409310  63.8169310  53.3259310  24.7089310
  64.4799310  52.0089310  25.0509310  64.0339310  52.7189310  25.2979310
  57.5999310  59.3259310  24.0179310  58.1969310  59.5819310  23.3139310
  57.9029310  59.8209310  24.7799310  57.7149310  59.4219310  24.0249310
  60.2809310  62.8329310  27.8229310  60.5399310  63.5259310  27.2149310
  59.4089310  63.0919310  28.1219310  60.2029310  62.9549310  27.7829310
  73.9689310  60.4229310  24.8039310  74.8219310  60.0819310  24.5339310
  73.9909310  60.3939310  25.7599310  74.0809310  60.3749310  24.8909310
  66.8989310  57.3339310  32.7089310  66.1449310  57.0039310  32.2199310
  66.6979310  57.1359310  33.6229310  66.7769310  57.2659310  32.7629310
  70.4489310  56.6569310  34.7779310  69.6649310  56.6179310  35.3259310
  71.0859310  56.1059310  35.2319310  70.4299310  56.5819310  34.9059310
  72.1149310  61.0939310  20.0189310  72.5109310  61.4349310  20.8209310
  72.6059310  61.5129310  19.3119310  72.2279310  61.1909310  20.0309310
  71.8439310  55.1799310  31.9809310  72.5369310  55.3739310  32.6129310
  71.2079310  55.8859310  32.0989310  71.8509310  55.2949310  32.0769310
  72.3089310  67.4499310  29.4559310  71.8359310  68.2829310  29.4489310
  71.7779310  66.8689310  28.9119310  72.1799310  67.4819310  29.3859310
  64.4209310  52.1209310  11.4399310  64.6489310  52.0929310  12.3689310
  63.7919310  51.4089310  11.3269310  64.3699310  52.0259310  11.5449310
  61.8199310  66.3069310  11.6999310  60.8659310  66.2389310  11.6679310
  62.0089310  66.6139310  12.5859310  61.7219310  66.3379310  11.8089310
  66.5849310  63.7509310   4.8629310  66.4109310  63.9119310   5.7909310
  65.8199310  63.2649310   4.5569310  66.4649310  63.7089310   4.9429310
  62.3369310  50.4069310  10.9459310  61.7769310  50.8549310  11.5799310
  62.1909310  49.4759310  11.1129310  62.2469310  50.3449310  11.0479310
  66.5509310  53.8569310  10.7989310  65.9479310  53.2159310  11.1739310
  67.3399310  53.7879310  11.3369310  66.5749310  53.7669310  10.9159310
  67.0889310  50.2939310  17.0769310  67.9809310  50.0649310  16.8129310
  66.5669310  50.1729310  16.2839310  67.1369310  50.2499310  16.9419310
  60.0429310  64.9039310   5.1569310  60.0809310  65.7969310   4.8129310
  59.2439310  64.8829310   5.6829310  59.9459310  65.0159310   5.1799310
  68.9739310  53.6829310  12.0669310  69.1519310  52.8009310  12.3929310
  69.2929310  54.2629310  12.7589310  69.0379310  53.6439310  12.1979310
  68.6619310  61.6789310   4.3129310  68.2359310  61.0719310   3.7089310
  67.9989310  62.3459310   4.4909310  68.5229310  61.6869310   4.2589310
  74.4139310  52.3109310   3.5659310  74.4819310  51.3639310   3.4419310
  75.2829310  52.5759310   3.8669310  74.5339310  52.2239310   3.5889310
  75.5329310  56.6019310   5.4069310  74.7539310  56.7119310   5.9519310
  75.8769310  57.4879310   5.2979310  75.4769310  56.7289310   5.4629310
  66.8639310  59.9179310  12.8389310  66.7359310  59.0529310  13.2279310
  67.3069310  59.7429310  12.0079310  66.9039310  59.7849310  12.7819310
  57.9879310  54.2479310  11.3959310  58.2649310  54.8169310  12.1139310
  57.3859310  53.6249310  11.8029310  57.9469310  54.2409310  11.5399310
  58.8609310  60.5849310  13.9889310  57.9399310  60.3649310  13.8489310
  58.9409310  60.6919310  14.9359310  58.7529310  60.5699310  14.0919310
  70.4509310  64.2739310   5.1939310  70.6269310  65.1239310   4.7909310
  69.6919310  63.9369310   4.7199310  70.3769310  64.3399310   5.0819310
  70.2409310  67.5989310   6.4459310  70.8269310  68.3359310   6.2709310
  69.4589310  67.7849310   5.9269310  70.2159310  67.7169310   6.3569310
  62.5629310  54.8539310   4.9659310  62.1559310  54.8529310   4.0989310
  62.0769310  55.5169310   5.4569310  62.4489310  54.9389310   4.9179310
  60.6819310  51.2499310  12.9839310  60.8889310  52.1479310  13.2409310
  60.3259310  50.8489310  13.7769310  60.6629310  51.3129310  13.1179310
  61.9899310  52.0409310   3.6839310  61.2319310  52.0279310   4.2689310
  62.5219310  51.2969310   3.9649310  61.9609310  51.9439310   3.7949310
  69.0299310  55.7389310  13.9829310  69.6159310  56.0519310  14.6719310
  68.3039310  56.3639310  13.9829310  69.0119310  55.8589310  14.0709310
  66.6499310  56.2399310   3.5149310  65.8249310  56.2219310   3.0299310
  66.3989310  56.0539310   4.4199310  66.5119310  56.2139310   3.5689310
  63.7639310  65.9049310   8.1319310  63.5029310  65.5299310   8.9729310
  64.4949310  65.3599310   7.8429310  63.8239310  65.7869310   8.2019310
  62.0019310  64.0979310   6.8469310  61.2779310  64.4009310   6.2989310
  62.5959310  64.8479310   6.8949310  61.9859310  64.2329310   6.7829310
  58.5509310  54.2519310  17.0369310  58.3529310  54.3329310  16.1049310
  57.7569310  54.5549310  17.4779310  58.4239310  54.3009310  16.9739310
  64.6249310  56.8149310   8.4599310  65.5059310  57.1069310   8.6919310
  64.7109310  56.4809310   7.5669310  64.7489310  56.8099310   8.3749310
  58.5189310  63.2779310  15.7939310  57.7569310  63.8459310  15.6769310
  58.7239310  62.9679310  14.9119310  58.4469310  63.3109310  15.6659310
  60.5899310  64.5729310  17.1309310  61.0729310  65.1339310  16.5239310
  60.1469310  63.9369310  16.5699310  60.5949310  64.5639310  16.9819310
  64.2159310  66.3089310  15.9289310  64.7899310  66.2219310  16.6899310
  64.1739310  67.2509310  15.7669310  64.2839310  66.4179310  16.0049310
  68.9219310  52.6339310   6.6439310  67.9699310  52.5709310   6.7149310
  69.2499310  51.9059310   7.1719310  68.8419310  52.5329310   6.7209310
  74.0509310  60.6419310   8.7659310  74.4909310  61.1489310   9.4489310
  73.3789310  60.1449310   9.2319310  74.0219310  60.6429310   8.9129310
  75.2659310  62.4099310  10.9939310  74.5519310  63.0149310  10.7949310
  75.9819310  62.9729310  11.2909310  75.2669310  62.5589310  11.0069310
  64.5709310  60.1629310  15.8299310  64.4139310  59.2189310  15.7939310
  64.4819310  60.4549310  14.9229310  64.5389310  60.0789310  15.7089310
  74.0429310  54.8069310   7.8349310  74.9549310  54.8179310   8.1279310
  74.0429310  54.2219310   7.0769310  74.1599310  54.7329310   7.7759310
  71.8879310  59.1439310   9.6859310  71.0129310  58.8869310   9.3959310
  72.2399310  58.3609310  10.1099310  71.8209310  59.0109310   9.7029310
  61.5969310  66.0599310  14.8439310  61.3449310  66.9639310  15.0349310
  62.5019310  65.9949310  15.1469310  61.6809310  66.1679310  14.9069310
  58.7989310  51.0489310   8.3989310  59.6329310  51.5029310   8.2749310
  58.2109310  51.4479310   7.7589310  58.8309310  51.1579310   8.3019310
  59.8979310  50.1819310  15.4109310  59.0649310  49.7549310  15.6119310
  59.8649310  51.0089310  15.8909310  59.7869310  50.2329310  15.4979310
  66.2329310  55.6439310   6.1489310  66.3189310  54.8599310   6.6919310
  66.6729310  56.3309310   6.6489310  66.2999310  55.6319310   6.2819310
  74.8949310  53.2619310  15.4889310  73.9959310  52.9339310  15.4839310
  75.2199310  53.0849310  14.6069310  74.8209310  53.1969310  15.3759310
  59.3079310  67.8659310   2.6679310  58.5269310  67.7349310   2.1299310
  59.2779310  68.7909310   2.9119310  59.2039310  67.9679310   2.6299310
  69.3589310  63.6679310  14.6189310  69.9409310  63.5039310  15.3599310
  68.7659310  64.3539310  14.9269310  69.3569310  63.7349310  14.7529310
  65.6609310  64.1319310   7.3579310  65.1809310  63.3239310   7.5349310
  66.3909310  64.1179310   7.9769310  65.6929310  64.0269310   7.4599310
  65.2039310  56.6329310  11.7449310  64.3589310  56.3129310  12.0619310
  65.6769310  55.8419310  11.4859310  65.1559310  56.4909310  11.7529310
  62.1309310  61.8189310  16.0789310  62.9419310  61.3309310  15.9369310
  61.8619310  62.0959310  15.2029310  62.1999310  61.7919310  15.9479310
  74.9319310  52.4999310  12.9199310  74.0659310  52.3359310  12.5489310
  75.5139310  51.9079310  12.4419310  74.8959310  52.4029310  12.8109310
  64.3929310  60.8589310  13.1069310  65.2729310  60.4859310  13.0549310
  63.8549310  60.2779310  12.5699310  64.4369310  60.7369310  13.0319310
  73.3819310  64.5699310  11.4639310  73.0309310  64.4669310  12.3489310
  73.5299310  65.5119310  11.3739310  73.3559310  64.6769310  11.5659310
  75.5189310  66.3369310  13.3429310  75.7169310  65.9419310  14.1929310
  74.8479310  66.9919310  13.5339310  75.4579310  66.3699310  13.4759310
  72.7629310  53.6669310   5.2139310  73.4589310  53.2809310   4.6809310
  72.1529310  52.9449310   5.3689310  72.7739310  53.5249310   5.1649310
  70.8369310  59.1159310  12.7559310  70.2799310  58.7219310  12.0839310
  70.2609310  59.7259310  13.2159310  70.6919310  59.1439310  12.7289310
  74.7509310  58.3769310  15.9499310  73.9279310  58.7169310  15.6009310
  74.6069310  58.3209310  16.8949310  74.6279310  58.4129310  16.0259310
  68.6639310  55.1029310   2.2889310  67.8409310  55.3859310   2.6849310
  69.3419310  55.4889310   2.8439310  68.6459310  55.1879310   2.4109310
  61.6759310  58.6939310  10.3819310  61.2989310  58.5669310  11.2519310
  61.1129310  58.1829310   9.7999310  61.5559310  58.6129310  10.4189310
  70.6829310  60.2039310   5.8369310  71.2279310  60.7049310   6.4439310
  69.9889310  60.8109310   5.5799310  70.6639310  60.3449310   5.8819310
  58.6659310  61.7699310   6.6579310  59.0599310  61.6999310   5.7879310
  59.2779310  61.3149310   7.2349310  58.7949310  61.7029310   6.6199310
  73.3869310  57.4499310   2.0299310  73.3439310  58.0689310   2.7599310
  73.0209310  56.6389310   2.3819310  73.3349310  57.4259310   2.1689310
  61.8239310  53.1669310  16.4719310  61.6709310  53.4469310  15.5699310
  61.5869310  53.9269310  17.0029310  61.7739310  53.2999310  16.4249310
  69.3229310  67.2929310  11.6269310  68.7739310  67.2239310  10.8469310
  69.6869310  66.4159310  11.7429310  69.2999310  67.1719310  11.5419310
  63.7569310  57.2879310  15.5779310  63.6419310  57.0039310  14.6709310
  62.8659310  57.3909310  15.9109310  63.6279310  57.2649310  15.5039310
  62.8019310  55.6149310  10.4239310  62.2119310  54.8759310  10.2719310
  63.4139310  55.5869310   9.6889310  62.8049310  55.5169310  10.3099310
  64.1869310  61.8069310   8.4559310  64.1469310  60.8519310   8.4189310
  63.7319310  62.0349310   9.2659310  64.1239310  61.7139310   8.5549310
  72.1519310  58.4599310  15.1379310  71.4609310  57.8199310  15.3059310
  71.9439310  58.8159310  14.2749310  72.0369310  58.4229310  15.0489310
  57.7699310  57.5619310   2.2749310  58.4349310  58.1619310   2.6129310
  56.9379310  57.9959310   2.4639310  57.7489310  57.6939310   2.3429310
  60.1029310  62.0069310   4.4769310  60.7819310  61.7269310   5.0909310
  60.2009310  62.9569310   4.4279310  60.2019310  62.0929310   4.5499310
  59.7729310  52.1979310   5.2419310  59.5349310  51.3789310   4.8079310
  59.0119310  52.7659310   5.1149310  59.6449310  52.1659310   5.1699310
  69.5759310  52.7619310   3.7839310  69.2819310  53.4769310   3.2199310
  69.3049310  53.0229310   4.6639310  69.5039310  52.8869310   3.8239310
  68.0299310  64.4179310   8.8659310  67.9659310  63.8979310   9.6679310
  68.5749310  65.1669310   9.1089310  68.0909310  64.4469310   8.9999310
  73.5289310  63.3139310   5.4849310  72.6139310  63.3239310   5.2019310
  73.6509310  62.4459310   5.8699310  73.4269310  63.2039310   5.4979310
  63.1509310  59.6309310   2.5689310  63.9739310  60.1169310   2.5309310
  63.2019310  59.1359310   3.3859310  63.2629310  59.6299310   2.6679310
  59.8419310  67.5059310   6.6449310  59.2999310  67.9289310   7.3119310
  60.7409310  67.7029310   6.9069310  59.8869310  67.5859310   6.7639310
  61.3829310  61.5709310  13.5649310  61.3449310  61.8879310  12.6629310
  60.5109310  61.2119310  13.7299310  61.2659310  61.5649310  13.4709310
  65.2909310  63.3109310  12.1399310  64.5079310  63.7169310  11.7709310
  65.0029310  62.4399310  12.4129310  65.1539310  63.2509310  12.1279310
  59.0289310  65.3229310   8.8829310  59.6839310  65.6839310   8.2859310
  58.3509310  64.9679310   8.3079310  59.0259310  65.3239310   8.7329310
  74.3409310  47.2149310   8.1339310  74.4869310  47.6199310   8.9889310
  73.3959310  47.2829310   7.9949310  74.2389310  47.2749310   8.2259310
  64.3169310  59.2679310  10.6189310  64.6419310  58.4649310  11.0259310
  63.4479310  59.0359310  10.2929310  64.2469310  59.1359310  10.6289310
  59.9329310  60.2019310  16.5879310  60.7359310  60.7119310  16.4779310
  59.4829310  60.6199310  17.3219310  59.9779310  60.3209310  16.6679310
  70.4289310  57.3499310   5.8479310  70.9269310  57.1429310   5.0569310
  70.6129310  58.2749310   6.0119310  70.5159310  57.4419310   5.7679310
  75.1169310  68.1219310   7.9159310  74.9699310  67.1789310   7.9969310
  75.7709310  68.3199310   8.5869310  75.1819310  68.0259310   8.0119310
  58.3559310  54.8889310   8.7429310  59.1539310  54.5389310   8.3479310
  58.3359310  54.5089310   9.6209310  58.4549310  54.7949310   8.8049310
  67.7499310  57.9459310   6.4709310  67.3429310  58.7059310   6.0549310
  68.6119310  57.8809310   6.0609310  67.8079310  58.0349310   6.3649310
  72.2869310  59.1849310   3.9529310  72.9609310  59.5969310   4.4929310
  71.4769310  59.6309310   4.1989310  72.2699310  59.2949310   4.0529310
  60.4409310  59.6759310   7.4559310  61.3979310  59.6599310   7.4369310
  60.1959310  58.8619310   7.8959310  60.5319310  59.5699310   7.5099310
  70.7439310  53.6859310   9.9949310  70.2899310  54.1279310   9.2769310
  70.2019310  53.8609310  10.7639310  70.6169310  53.7649310  10.0009310
  75.9089310  58.6139310   8.9389310  75.5199310  58.1399310   9.6749310
  75.3739310  59.4029310   8.8529310  75.7909310  58.6539310   9.0219310
  69.2829310  55.1619310   7.8049310  69.9089310  55.6119310   7.2379310
  69.1409310  54.3149310   7.3809310  69.3449310  55.1109310   7.6779310
  71.4289310  51.0909310   5.0739310  70.7669310  51.4969310   4.5139310
  72.1239310  50.8279310   4.4709310  71.4329310  51.1099310   4.9249310
  73.0419310  56.3229310  10.4529310  72.7769310  55.6709310  11.1029310
  73.2609310  55.8099310   9.6749310  73.0359310  56.1739310  10.4369310
  63.7879310  58.1159310   4.6779310  63.9759310  57.3639310   4.1159310
  64.6439310  58.5069310   4.8479310  63.9209310  58.0699310   4.6279310
  65.4439310  52.9759310  13.9179310  66.3659310  53.0519310  14.1619310
  64.9919310  53.5929310  14.4929310  65.5039310  53.0639310  14.0219310
  62.4349310  49.9859310   6.8369310  62.6059310  50.9069310   7.0359310
  63.0009310  49.5019310   7.4379310  62.5289310  50.0419310   6.9389310
  63.2889310  59.1129310   7.2299310  63.5459310  58.6949310   6.4079310
  63.3729310  58.4209310   7.8859310  63.3329310  58.9709310   7.2089310
  70.6009310  63.5679310   7.6889310  70.6989310  63.8149310   6.7689310
  69.7469310  63.9179310   7.9409310  70.5039310  63.6439310   7.6039310
  67.9909310  67.9819310   5.0279310  67.8059310  67.1549310   4.5819310
  67.6789310  68.6549310   4.4229310  67.9269310  67.9619310   4.8929310
  74.0949310  49.8519310  16.6529310  73.5539310  49.3369310  17.2509310
  73.6309310  50.6849310  16.5659310  73.9669310  49.8929310  16.7189310
  71.6889310  65.9939310   8.2279310  71.1449310  66.5939310   7.7169310
  71.2979310  65.1329310   8.0819310  71.5699310  65.9609310   8.1439310
  75.4639310  57.4029310  11.8509310  74.5679310  57.0779310  11.7639310
  75.3639310  58.2979310  12.1759310  75.3359310  57.4759310  11.8819310
  65.7809310  68.3619310   7.2009310  65.7469310  67.6749310   7.8659310
  66.2569310  67.9669310   6.4709310  65.8369310  68.2239310   7.1929310
  67.2919310  56.4709310   9.0049310  66.8429310  55.7169310   9.3869310
  68.0139310  56.0909310   8.5049310  67.3269310  56.3259310   8.9899310
  68.8269310  60.5949310  10.7169310  68.5509310  61.4189310  11.1189310
  69.7779310  60.5819310  10.8259310  68.9139310  60.6989310  10.7819310
  64.3149310  53.2079310   2.9879310  64.1669310  54.1509310   2.9099310
  63.5229310  52.8759310   3.4119310  64.1949310  53.2859310   3.0319310
  68.1829310  67.8179310   8.9659310  68.9729310  68.3559310   8.9119310
  67.5829310  68.2099310   8.3319310  68.2069310  67.9369310   8.8779310
  67.9659310  53.5519310  15.4069310  67.4999310  54.1499310  15.9909310
  68.5609310  54.1159310  14.9119310  67.9819310  53.6999310  15.4179310
  60.2129310  58.4429310  12.8539310  59.5339310  59.0819310  13.0739310
  59.8039310  57.5939310  13.0169310  60.0729310  58.4159310  12.9029310
  71.1729310  66.4479310   3.8179310  70.8049310  67.0289310   4.4829310
  72.0639310  66.7709310   3.6839310  71.2399310  66.5639310   3.8859310
  58.3609310  51.3519310  11.4359310  59.2229310  51.3129310  11.8499310
  58.5469310  51.5019310  10.5089310  58.4949310  51.3659310  11.3699310
  69.2779310  58.8849310   8.8029310  69.0099310  59.5279310   9.4599310
  68.4789310  58.7029310   8.3069310  69.1409310  58.9439310   8.8229310
  57.8199310  56.5229310  15.4229310  57.2199310  57.2559310  15.5639310
  58.3669310  56.5059310  16.2089310  57.8129310  56.6149310  15.5419310
  59.1759310  55.4239310   3.4659310  59.5759310  56.0089310   4.1099310
  58.7119310  56.0089310   2.8669310  59.1679310  55.5739310   3.4719310
  69.2549310  57.2189310  11.3649310  69.0919310  57.5279310  10.4739310
  68.3939310  56.9549310  11.6879310  69.1239310  57.2249310  11.2929310
  69.4769310  51.4399310  15.5029310  69.4739310  51.1499310  14.5909310
  68.8049310  52.1209310  15.5399310  69.3899310  51.4899310  15.3909310
  69.1869310  60.8819310  13.9009310  68.3689310  60.7259310  13.4299310
  69.2349310  61.8339310  13.9899310  69.0889310  60.9839310  13.8519310
  73.5369310  55.5779310  15.1319310  74.2499310  54.9459310  15.2269310
  73.9769310  56.4149310  14.9859310  73.6839310  55.6039310  15.1249310
  59.5659310  57.3599310   8.6539310  58.7869310  57.8659310   8.8849310
  59.3039310  56.4469310   8.7769310  59.4329310  57.3079310   8.6989310
  75.0099310  66.8549310  10.7009310  75.2919310  66.7589310  11.6109310
  74.2289310  67.4059310  10.7499310  74.9459310  66.9129310  10.8239310
  62.6619310  61.5169310   5.7599310  62.5749310  62.2969310   6.3089310
  62.7339310  60.7929310   6.3829310  62.6599310  61.5239310   5.9099310
  62.7639310  56.6579310  12.9439310  62.6729310  56.5379310  11.9989310
  62.0399310  57.2359310  13.1819310  62.6599310  56.7169310  12.8529310
  63.8459310  50.1739310   4.3959310  63.4409310  49.8429310   5.1979310
  63.9529310  49.3999310   3.8439310  63.8079310  50.0329310   4.4279310
  74.9309310  65.6329310   4.1359310  75.0009310  65.0039310   4.8529310
  74.9969310  65.1009310   3.3429310  74.9479310  65.4849310   4.1259310
  66.5339310  53.1169310   4.6669310  65.6819310  52.9789310   4.2549310
  66.5839310  54.0639310   4.8029310  66.4319310  53.2209310   4.6319310
  59.0339310  66.7219310  11.2869310  58.7409310  66.4489310  10.4169310
  58.7259310  67.6239310  11.3709310  58.9569310  66.8019310  11.1859310
  61.4059310  53.7849310  13.8579310  62.1969310  53.8179310  13.3209310
  61.0459310  54.6709310  13.8099310  61.4609310  53.9019310  13.7829310
  72.5619310  52.0379310  15.3269310  72.6229310  51.6909310  14.4369310
  71.6219310  52.0859310  15.5009310  72.4489310  51.9999310  15.2349310
  62.9489310  64.0859310  10.6849310  62.3789310  64.7729310  11.0319310
  62.4969310  63.2699310  10.8989310  62.8179310  64.0699310  10.7569310
  69.5409310  65.6669310   1.7759310  68.8559310  65.5949310   2.4409310
  70.3389310  65.8449310   2.2729310  69.5549310  65.6799310   1.9249310
  67.2519310  51.2909310   2.7579310  67.0269310  52.0759310   3.2569310
  68.1509310  51.4429310   2.4659310  67.3389310  51.4109310   2.7849310
  72.6789310  51.0109310   7.6279310  73.5499310  50.6179310   7.6849310
  72.5799310  51.2419310   6.7049310  72.7779310  50.9899310   7.5169310
  69.5869310  51.2779310  12.7619310  69.3269310  50.5019310  12.2649310
  70.5429310  51.2829310  12.7139310  69.6759310  51.1789310  12.6919310
  72.7039310  54.8759310   2.8759310  72.4829310  54.6259310   3.7739310
  73.5199310  54.4099310   2.6929310  72.7799310  54.7839310   2.9679310
  66.5069310  53.4259310   8.0429310  65.6559310  52.9949310   7.9559310
  66.6059310  53.5729310   8.9839310  66.4099310  53.3899310   8.1519310
  65.1379310  50.4469310  15.1939310  64.5849310  50.7579310  15.9099310
  65.1989310  51.1929310  14.5969310  65.0749310  50.5819310  15.2089310
  63.9289310  62.9599310   3.8789310  63.2929310  62.5049310   4.4299310
  63.4409310  63.6939310   3.5059310  63.7859310  62.9959310   3.9019310
  69.8069310  64.6309310  12.0839310  69.6039310  64.3209310  12.9659310
  70.3209310  63.9229310  11.6939310  69.8469310  64.4999310  12.1469310
  72.4519310  62.2329310  14.7309310  71.8119310  61.6999310  15.2029310
  72.4139310  61.9099310  13.8299310  72.3649310  62.1229310  14.6759310
  66.2189310  64.6009310  14.8659310  65.8319310  64.2359310  14.0699310
  65.5709310  65.2299310  15.1809310  66.0859310  64.6339310  14.8049310
  58.5789310  63.9549310  12.2349310  58.1969310  64.7979310  12.4789310
  59.4029310  64.1809310  11.8039310  58.6349310  64.0919310  12.2109310
  60.4819310  53.5809310   7.6569310  60.3879310  53.1139310   6.8269310
  61.3049310  53.2579310   8.0219310  60.5749310  53.4799310   7.5979310
  75.1189310  60.0699310  12.5479310  74.2279310  60.2859310  12.8259310
  75.3959310  60.8229310  12.0259310  75.0399310  60.1939310  12.5169310
  74.1869310  62.0919310   2.9799310  74.2089310  62.2079310   3.9299310
  74.3599310  62.9649310   2.6289310  74.2119310  62.2189310   3.0569310
  73.5619310  68.0319310   3.2869310  73.2979310  67.9969310   2.3679310
  74.1839310  67.3109310   3.3859310  73.6079310  67.9349310   3.1819310
  62.6449310  52.8389310   8.9129310  63.0969310  52.2599310   9.5269310
  63.2079310  52.8539310   8.1399310  62.7749310  52.7669310   8.8929310
  59.2269310  55.9389310  13.1819310  58.6609310  56.2999310  12.4999310
  58.7309310  56.0549310  13.9919310  59.0909310  55.9999310  13.1979310
  70.4729310  69.5709310   9.0989310  71.2479310  69.4149310   8.5599310
  70.4419310  70.5219310   9.2049310  70.5679310  69.6729310   9.0439310
  67.0429310  65.9829310   3.3279310  66.8049310  65.1699310   3.7719310
  66.2379310  66.2609310   2.8909310  66.9099310  65.9149310   3.3289310
  72.2359310  65.4029310  14.6349310  72.5059310  64.4989310  14.7949310
  71.2839310  65.3899310  14.7359310  72.1489310  65.2859310  14.6689310
  72.5459310  61.1089310  12.3319310  71.9359310  60.3729310  12.3879310
  72.1139310  61.7329310  11.7489310  72.4129310  61.0939310  12.2649310
  61.6439310  61.6969310  10.7569310  61.1829310  62.0409310   9.9919310
  61.7249310  60.7589310  10.5849310  61.5949310  61.6209310  10.6369310
  59.8399310  59.3379310   2.9419310  60.7959310  59.3699310   2.9689310
  59.5689310  60.2549310   2.9799310  59.9279310  59.4589310   2.9499310
  64.6799310  54.7969310  15.8849310  63.9149310  54.3999310  16.3029310
  64.4259310  55.7079310  15.7369310  64.5489310  54.8629310  15.9199310
  70.5079310  56.8889310   3.2969310  71.1279310  57.3329310   2.7179310
  69.6979310  57.3929310   3.2119310  70.4839310  57.0109310   3.2119310
  62.7999310  65.0249310   2.5289310  62.0999310  65.4229310   2.0119310
  63.2319310  64.4219310   1.9229310  62.7659310  64.9989310   2.3849310
  71.4009310  62.9679310  10.3509310  71.2279310  62.8909310   9.4129310
  72.1839310  63.5149310  10.4059310  71.4789310  63.0279310  10.2379310
  66.2189310  59.3519310   4.6699310  66.7329310  58.7519310   4.1299310
  65.9449310  60.0419310   4.0659310  66.2489310  59.3629310   4.5239310
  73.2469310  67.9189310  13.9609310  73.6559310  68.0909310  14.8089310
  72.9779310  67.0019310  14.0059310  73.2649310  67.8239310  14.0749310
  72.2609310  52.5809310  12.2289310  71.9739310  53.4069310  12.6199310
  72.0379310  52.6649310  11.3019310  72.1949310  52.6979310  12.1609310
  70.6549310  60.6929310  16.0229310  69.8439310  60.7309310  15.5159310
  71.0189310  59.8299310  15.8279310  70.5979310  60.5879310  15.9329310
  63.9949310  52.7359310   6.5809310  63.8169310  53.3259310   5.8489310
  64.4799310  52.0089310   6.1909310  64.0339310  52.7189310   6.4379310
  57.5999310  59.3259310   5.1579310  58.1969310  59.5819310   4.4539310
  57.9029310  59.8209310   5.9199310  57.7149310  59.4219310   5.1649310
  60.2809310  62.8329310   8.9629310  60.5399310  63.5259310   8.3549310
  59.4089310  63.0919310   9.2619310  60.2029310  62.9549310   8.9229310
  73.9689310  60.4229310   5.9439310  74.8219310  60.0819310   5.6739310
  73.9909310  60.3939310   6.8999310  74.0809310  60.3749310   6.0309310
  66.8989310  57.3339310  13.8489310  66.1449310  57.0039310  13.3599310
  66.6979310  57.1359310  14.7629310  66.7769310  57.2659310  13.9029310
  70.4489310  56.6569310  15.9179310  69.6649310  56.6179310  16.4659310
  71.0859310  56.1059310  16.3719310  70.4299310  56.5819310  16.0459310
  71.8439310  55.1799310  13.1209310  72.5369310  55.3739310  13.7529310
  71.2079310  55.8859310  13.2389310  71.8509310  55.2949310  13.2169310
  72.3089310  67.4499310  10.5959310  71.8359310  68.2829310  10.5889310
  71.7779310  66.8689310  10.0519310  72.1799310  67.4819310  10.5259310
  64.4209310  33.2539310  68.0199310  64.6489310  33.2259310  68.9489310
  63.7919310  32.5419310  67.9069310  64.3699310  33.1589310  68.1249310
  61.8199310  47.4399310  68.2799310  60.8659310  47.3719310  68.2479310
  62.0089310  47.7469310  69.1659310  61.7219310  47.4709310  68.3889310
  66.5849310  44.8839310  61.4429310  66.4109310  45.0449310  62.3709310
  65.8199310  44.3979310  61.1369310  66.4649310  44.8419310  61.5229310
  62.3369310  31.5399310  67.5259310  61.7769310  31.9879310  68.1599310
  62.1909310  30.6089310  67.6929310  62.2469310  31.4779310  67.6279310
  63.1559310  39.7809310  56.7739310  63.0019310  40.2379310  57.6009310
  63.8679310  39.1709310  56.9659310  63.2269310  39.7609310  56.9039310
  66.5509310  34.9899310  67.3789310  65.9479310  34.3489310  67.7539310
  67.3399310  34.9209310  67.9169310  66.5749310  34.8999310  67.4959310
  73.3169310  45.9399310  54.9599310  72.4549310  46.2679310  54.7039310
  73.2209310  44.9879310  54.9589310  73.1939310  45.8599310  54.9269310
  60.0429310  46.0369310  61.7369310  60.0809310  46.9299310  61.3929310
  59.2439310  46.0159310  62.2629310  59.9459310  46.1489310  61.7599310
  64.7539310  47.8269310  58.4259310  63.9549310  47.2999310  58.4359310
  65.0979310  47.7239310  57.5389310  64.6959310  47.7459310  58.3139310
  68.9739310  34.8159310  68.6469310  69.1519310  33.9339310  68.9729310
  69.2929310  35.3959310  69.3389310  69.0379310  34.7769310  68.7779310
  68.6619310  42.8119310  60.8929310  68.2359310  42.2049310  60.2889310
  67.9989310  43.4789310  61.0709310  68.5229310  42.8199310  60.8389310
  74.4139310  33.4439310  60.1459310  74.4819310  32.4969310  60.0219310
  75.2829310  33.7089310  60.4469310  74.5339310  33.3569310  60.1689310
  75.5329310  37.7349310  61.9869310  74.7539310  37.8449310  62.5319310
  75.8769310  38.6209310  61.8779310  75.4769310  37.8619310  62.0429310
  66.6289310  33.8629310  56.1349310  66.3629310  33.3999310  56.9299310
  66.6449310  33.1859310  55.4589310  66.5969310  33.7169310  56.1509310
  69.7399310  42.0029310  56.4379310  70.5099310  42.0239310  57.0049310
  70.0589310  41.6359310  55.6139310  69.8789310  41.9589310  56.4049310
  75.4759310  41.6399310  58.1679310  75.1099310  42.2809310  58.7779310
  74.7109310  41.2179310  57.7759310  75.3309310  41.6679310  58.1959310
  57.9879310  35.3809310  67.9759310  58.2649310  35.9499310  68.6939310
  57.3859310  34.7579310  68.3829310  57.9469310  35.3739310  68.1199310
  73.4579310  43.2399310  55.1849310  73.4999310  43.1059310  54.2379310
  74.3439310  43.5069310  55.4279310  73.5769310  43.2569310  55.0949310
  73.8009310  33.6699310  57.2729310  73.9329310  33.5259310  58.2099310
  72.9329310  34.0689310  57.2129310  73.7069310  33.7019310  57.3859310
  70.4509310  45.4069310  61.7739310  70.6269310  46.2569310  61.3709310
  69.6919310  45.0699310  61.2999310  70.3769310  45.4729310  61.6619310
  70.2409310  48.7319310  63.0259310  70.8269310  49.4689310  62.8509310
  69.4589310  48.9179310  62.5069310  70.2159310  48.8499310  62.9369310
  62.5629310  35.9869310  61.5459310  62.1559310  35.9859310  60.6789310
  62.0769310  36.6499310  62.0369310  62.4489310  36.0719310  61.4979310
  61.9899310  33.1739310  60.2639310  61.2319310  33.1609310  60.8489310
  62.5219310  32.4299310  60.5449310  61.9609310  33.0769310  60.3749310
  66.6499310  37.3729310  60.0949310  65.8249310  37.3549310  59.6099310
  66.3989310  37.1869310  60.9999310  66.5119310  37.3469310  60.1489310
  63.7639310  47.0379310  64.7119310  63.5029310  46.6629310  65.5529310
  64.4949310  46.4929310  64.4229310  63.8239310  46.9199310  64.7819310
  62.0019310  45.2309310  63.4269310  61.2779310  45.5339310  62.8789310
  62.5959310  45.9809310  63.4749310  61.9859310  45.3659310  63.3629310
  61.4749310  38.9949310  54.7649310  60.8719310  39.7319310  54.6689310
  62.1039310  39.2849310  55.4259310  61.4779310  39.1259310  54.8369310
  65.9019310  47.4569310  56.0579310  66.3609310  46.6349310  56.2299310
  66.5999310  48.0969310  55.9189310  66.0499310  47.4339310  56.0619310
  64.6249310  37.9479310  65.0399310  65.5059310  38.2399310  65.2719310
  64.7109310  37.6139310  64.1469310  64.7489310  37.9429310  64.9549310
  68.9219310  33.7669310  63.2239310  67.9699310  33.7039310  63.2949310
  69.2499310  33.0389310  63.7519310  68.8419310  33.6659310  63.3009310
  74.0509310  41.7749310  65.3459310  74.4909310  42.2819310  66.0289310
  73.3789310  41.2779310  65.8119310  74.0219310  41.7759310  65.4929310
  75.2659310  43.5429310  67.5739310  74.5519310  44.1479310  67.3749310
  75.9819310  44.1059310  67.8709310  75.2669310  43.6919310  67.5869310
  68.7779310  44.6039310  56.5119310  69.0819310  43.7109310  56.6679310
  69.3049310  45.1439310  57.1009310  68.8839310  44.5589310  56.6069310
  71.4009310  35.0919310  57.0879310  71.5049310  35.4359310  57.9749310
  71.2709310  35.8679310  56.5429310  71.3979310  35.2349310  57.1319310
  74.0429310  35.9399310  64.4149310  74.9549310  35.9509310  64.7079310
  74.0429310  35.3549310  63.6569310  74.1599310  35.8659310  64.3559310
  71.8879310  40.2769310  66.2659310  71.0129310  40.0199310  65.9759310
  72.2399310  39.4939310  66.6899310  71.8209310  40.1439310  66.2829310
  63.6299310  32.2659310  55.0749310  63.9719310  32.2749310  55.9689310
  63.1449310  33.0879310  54.9969310  63.6119310  32.3729310  55.1789310
  58.7989310  32.1819310  64.9789310  59.6329310  32.6359310  64.8549310
  58.2109310  32.5809310  64.3389310  58.8309310  32.2909310  64.8819310
  66.2329310  36.7769310  62.7289310  66.3189310  35.9929310  63.2719310
  66.6729310  37.4639310  63.2289310  66.2999310  36.7649310  62.8619310
  74.9109310  45.5169310  58.0649310  75.0319310  46.3919310  57.6969310
  75.1199310  44.9229310  57.3439310  74.9529310  45.5529310  57.9249310
  73.3289310  30.9159310  56.9429310  73.4569310  31.8309310  56.6909310
  72.3799310  30.8209310  57.0279310  73.2239310  31.0209310  56.9219310
  59.3079310  48.9989310  59.2479310  58.5269310  48.8679310  58.7099310
  59.2779310  49.9239310  59.4919310  59.2039310  49.1009310  59.2099310
  65.6609310  45.2649310  63.9379310  65.1809310  44.4569310  64.1149310
  66.3909310  45.2509310  64.5569310  65.6929310  45.1599310  64.0399310
  68.4659310  36.1179310  56.2049310  67.8399310  35.3939310  56.2289310
  68.6839310  36.2769310  57.1229310  68.4139310  36.0459310  56.3249310
  65.2039310  37.7659310  68.3249310  64.3589310  37.4459310  68.6419310
  65.6769310  36.9749310  68.0659310  65.1559310  37.6239310  68.3329310
  61.0389310  47.5239310  57.7819310  60.4569310  48.0219310  58.3549310
  61.2679310  48.1349310  57.0819310  60.9939310  47.6659310  57.7659310
  74.9319310  33.6329310  69.4999310  74.0659310  33.4689310  69.1289310
  75.5139310  33.0409310  69.0219310  74.8959310  33.5359310  69.3909310
  74.6379310  39.0829310  56.2059310  74.1809310  38.8419310  57.0119310
  75.5639310  38.9429310  56.4049310  74.6979310  39.0339310  56.3349310
  64.3929310  41.9919310  69.6869310  65.2729310  41.6189310  69.6349310
  63.8549310  41.4109310  69.1499310  64.4369310  41.8699310  69.6119310
  73.3819310  45.7029310  68.0439310  73.0309310  45.5999310  68.9289310
  73.5299310  46.6449310  67.9539310  73.3559310  45.8099310  68.1459310
  72.7629310  34.7999310  61.7939310  73.4589310  34.4139310  61.2609310
  72.1529310  34.0779310  61.9489310  72.7739310  34.6579310  61.7449310
  68.6639310  36.2359310  58.8689310  67.8409310  36.5189310  59.2649310
  69.3419310  36.6219310  59.4239310  68.6459310  36.3209310  58.9909310
  61.6759310  39.8269310  66.9619310  61.2989310  39.6999310  67.8319310
  61.1129310  39.3159310  66.3799310  61.5559310  39.7459310  66.9989310
  70.6829310  41.3369310  62.4169310  71.2279310  41.8379310  63.0239310
  69.9889310  41.9439310  62.1599310  70.6639310  41.4779310  62.4619310
  58.6659310  42.9029310  63.2379310  59.0599310  42.8329310  62.3679310
  59.2779310  42.4479310  63.8149310  58.7949310  42.8359310  63.1999310
  73.3869310  38.5829310  58.6099310  73.3439310  39.2019310  59.3399310
  73.0209310  37.7719310  58.9619310  73.3349310  38.5589310  58.7489310
  68.1369310  39.4469310  59.0889310  67.4649310  38.7659310  59.1189310
  68.2159310  39.6639310  58.1599310  68.0609310  39.3879310  58.9739310
  69.3229310  48.4259310  68.2069310  68.7739310  48.3569310  67.4269310
  69.6869310  47.5489310  68.3229310  69.2999310  48.3049310  68.1219310
  62.8019310  36.7479310  67.0039310  62.2119310  36.0089310  66.8519310
  63.4139310  36.7199310  66.2689310  62.8049310  36.6499310  66.8899310
  64.1869310  42.9399310  65.0359310  64.1469310  41.9849310  64.9989310
  63.7319310  43.1679310  65.8459310  64.1239310  42.8469310  65.1349310
  57.7699310  38.6949310  58.8549310  58.4349310  39.2949310  59.1929310
  56.9379310  39.1289310  59.0439310  57.7489310  38.8269310  58.9229310
  60.1029310  43.1399310  61.0569310  60.7819310  42.8599310  61.6709310
  60.2009310  44.0899310  61.0079310  60.2019310  43.2259310  61.1299310
  65.5169310  41.8759310  56.1439310  65.1339310  41.5669310  55.3229310
  65.7559310  42.7869310  55.9689310  65.4989310  41.9529310  56.0169310
  59.7729310  33.3309310  61.8219310  59.5349310  32.5119310  61.3879310
  59.0119310  33.8989310  61.6949310  59.6449310  33.2989310  61.7499310
  64.3439310  32.1459310  57.8259310  64.5889310  31.2709310  58.1269310
  64.1289310  32.6229310  58.6269310  64.3479310  32.0949310  57.9669310
  69.5759310  33.8949310  60.3639310  69.2819310  34.6099310  59.7999310
  69.3049310  34.1559310  61.2439310  69.5039310  34.0199310  60.4039310
  68.0299310  45.5509310  65.4459310  67.9659310  45.0309310  66.2479310
  68.5749310  46.2999310  65.6889310  68.0909310  45.5799310  65.5799310
  73.5289310  44.4469310  62.0649310  72.6139310  44.4569310  61.7819310
  73.6509310  43.5789310  62.4499310  73.4269310  44.3369310  62.0779310
  61.1819310  36.4109310  55.8599310  60.2569310  36.1679310  55.8979310
  61.1779310  37.3309310  55.5949310  61.0639310  36.4979310  55.8309310
  63.1509310  40.7639310  59.1489310  63.9739310  41.2499310  59.1109310
  63.2019310  40.2689310  59.9659310  63.2629310  40.7629310  59.2479310
  59.8419310  48.6389310  63.2249310  59.2999310  49.0619310  63.8919310
  60.7409310  48.8359310  63.4869310  59.8869310  48.7189310  63.3439310
  65.4459310  42.4009310  59.1509310  64.9229310  43.1039310  59.5369310
  65.4579310  42.5969310  58.2149310  65.3809310  42.5159310  59.0809310
  72.4889310  37.2679310  55.3149310  72.9669310  36.9149310  54.5659310
  72.9909310  38.0399310  55.5779310  72.6139310  37.3219310  55.2529310
  65.2909310  44.4439310  68.7199310  64.5079310  44.8499310  68.3509310
  65.0029310  43.5729310  68.9929310  65.1539310  44.3839310  68.7079310
  59.0289310  46.4559310  65.4629310  59.6839310  46.8169310  64.8659310
  58.3509310  46.1009310  64.8879310  59.0259310  46.4569310  65.3129310
  74.3409310  28.3479310  64.7139310  74.4869310  28.7529310  65.5689310
  73.3959310  28.4159310  64.5749310  74.2389310  28.4079310  64.8059310
  64.3169310  40.4009310  67.1989310  64.6419310  39.5979310  67.6059310
  63.4479310  40.1689310  66.8729310  64.2469310  40.2689310  67.2089310
  70.4289310  38.4829310  62.4279310  70.9269310  38.2759310  61.6369310
  70.6129310  39.4079310  62.5919310  70.5159310  38.5749310  62.3479310
  65.0539310  37.2289310  56.1689310  64.5729310  36.4119310  56.0379310
  65.4879310  37.3879310  55.3309310  65.0479310  37.1449310  56.0449310
  59.0179310  42.2659310  56.6269310  59.7849310  41.9429310  57.1019310
  58.2759310  42.0269310  57.1819310  59.0209310  42.1939310  56.7589310
  75.1169310  49.2549310  64.4959310  74.9699310  48.3119310  64.5769310
  75.7709310  49.4529310  65.1669310  75.1819310  49.1589310  64.5919310
  58.3559310  36.0219310  65.3229310  59.1539310  35.6719310  64.9279310
  58.3359310  35.6419310  66.2009310  58.4549310  35.9279310  65.3849310
  67.7499310  39.0789310  63.0509310  67.3429310  39.8389310  62.6349310
  68.6119310  39.0139310  62.6409310  67.8079310  39.1679310  62.9449310
  72.2869310  40.3179310  60.5329310  72.9609310  40.7299310  61.0729310
  71.4769310  40.7639310  60.7789310  72.2699310  40.4279310  60.6329310
  60.4409310  40.8089310  64.0359310  61.3979310  40.7929310  64.0169310
  60.1959310  39.9949310  64.4759310  60.5319310  40.7029310  64.0899310
  70.7439310  34.8189310  66.5749310  70.2899310  35.2609310  65.8569310
  70.2019310  34.9939310  67.3439310  70.6169310  34.8979310  66.5809310
  75.9089310  39.7469310  65.5189310  75.5199310  39.2729310  66.2549310
  75.3739310  40.5359310  65.4329310  75.7909310  39.7869310  65.6019310
  69.2829310  36.2949310  64.3849310  69.9089310  36.7449310  63.8179310
  69.1409310  35.4479310  63.9609310  69.3449310  36.2439310  64.2579310
  67.8179310  44.1719310  67.8839310  68.2109310  44.9929310  68.1799310
  66.9049310  44.2269310  68.1659310  67.7519310  44.2839310  67.9579310
  69.3069310  33.0399310  57.1409310  68.5479310  33.2879310  56.6129310
  69.8619310  33.8199310  57.1419310  69.2809310  33.1719310  57.0739310
  61.8419310  36.3329310  58.8579310  61.7519310  36.0619310  57.9449310
  60.9439310  36.4899310  59.1509310  61.7149310  36.3189310  58.7789310
  71.4289310  32.2239310  61.6539310  70.7669310  32.6299310  61.0939310
  72.1239310  31.9609310  61.0509310  71.4329310  32.2429310  61.5049310
  73.0419310  37.4559310  67.0329310  72.7769310  36.8039310  67.6829310
  73.2609310  36.9429310  66.2549310  73.0359310  37.3069310  67.0169310
  63.7879310  39.2489310  61.2579310  63.9759310  38.4969310  60.6959310
  64.6439310  39.6399310  61.4279310  63.9209310  39.2029310  61.2079310
  62.4349310  31.1189310  63.4169310  62.6059310  32.0399310  63.6159310
  63.0009310  30.6349310  64.0179310  62.5289310  31.1749310  63.5189310
  66.2379310  44.4559310  55.5409310  67.0819310  44.4179310  55.9919310
  66.4609310  44.6609310  54.6329310  66.3749310  44.4769310  55.4829310
  63.2889310  40.2459310  63.8099310  63.5459310  39.8279310  62.9879310
  63.3729310  39.5539310  64.4659310  63.3329310  40.1039310  63.7889310
  70.6009310  44.7009310  64.2689310  70.6989310  44.9479310  63.3489310
  69.7469310  45.0509310  64.5209310  70.5039310  44.7769310  64.1839310
  67.9909310  49.1149310  61.6079310  67.8059310  48.2879310  61.1619310
  67.6789310  49.7879310  61.0029310  67.9269310  49.0949310  61.4729310
  69.5789310  48.3499310  54.6979310  69.7369310  49.1889310  54.2649310
  69.8409310  48.4969310  55.6069310  69.6329310  48.4759310  54.7589310
  71.6889310  47.1269310  64.8079310  71.1449310  47.7269310  64.2969310
  71.2979310  46.2659310  64.6619310  71.5699310  47.0939310  64.7239310
  75.4639310  38.5359310  68.4309310  74.5679310  38.2109310  68.3439310
  75.3639310  39.4309310  68.7559310  75.3359310  38.6089310  68.4619310
  65.7809310  49.4949310  63.7809310  65.7469310  48.8079310  64.4459310
  66.2569310  49.0999310  63.0509310  65.8369310  49.3569310  63.7729310
  67.6599310  40.2229310  56.4689310  68.3899310  40.8429310  56.4579310
  66.8779310  40.7739310  56.4379310  67.6529310  40.3729310  56.4629310
  67.2919310  37.6039310  65.5849310  66.8429310  36.8499310  65.9669310
  68.0139310  37.2239310  65.0849310  67.3269310  37.4589310  65.5699310
  68.8269310  41.7279310  67.2969310  68.5509310  42.5519310  67.6989310
  69.7779310  41.7149310  67.4059310  68.9139310  41.8319310  67.3619310
  64.3149310  34.3409310  59.5679310  64.1669310  35.2839310  59.4899310
  63.5229310  34.0089310  59.9919310  64.1949310  34.4189310  59.6119310
  68.1829310  48.9509310  65.5459310  68.9729310  49.4889310  65.4919310
  67.5829310  49.3429310  64.9119310  68.2069310  49.0699310  65.4579310
  63.5709310  34.8299310  56.1629310  62.6539310  34.6149310  56.3289310
  64.0459310  34.4419310  56.8979310  63.5139310  34.7529310  56.2779310
  60.2129310  39.5759310  69.4339310  59.5339310  40.2149310  69.6539310
  59.8039310  38.7269310  69.5969310  60.0729310  39.5489310  69.4829310
  71.1729310  47.5809310  60.3979310  70.8049310  48.1619310  61.0629310
  72.0639310  47.9039310  60.2639310  71.2399310  47.6969310  60.4659310
  58.3609310  32.4849310  68.0159310  59.2229310  32.4459310  68.4299310
  58.5469310  32.6349310  67.0889310  58.4949310  32.4989310  67.9499310
  69.2779310  40.0179310  65.3829310  69.0099310  40.6609310  66.0399310
  68.4789310  39.8359310  64.8869310  69.1409310  40.0769310  65.4029310
  59.1759310  36.5569310  60.0459310  59.5759310  37.1419310  60.6899310
  58.7119310  37.1419310  59.4469310  59.1679310  36.7069310  60.0519310
  69.2549310  38.3519310  67.9449310  69.0919310  38.6609310  67.0539310
  68.3939310  38.0879310  68.2679310  69.1239310  38.3579310  67.8729310
  61.1359310  31.2359310  56.0909310  61.1369310  31.9779310  56.6949310
  61.6399310  31.5399310  55.3369310  61.2009310  31.3699310  56.0719310
  62.0519310  43.2719310  56.3749310  62.1379310  43.2209310  55.4229310
  61.4989310  44.0399310  56.5239310  61.9919310  43.3639310  56.2719310
  59.5659310  38.4929310  65.2339310  58.7869310  38.9989310  65.4649310
  59.3039310  37.5799310  65.3569310  59.4329310  38.4409310  65.2789310
  75.0099310  47.9879310  67.2809310  75.2919310  47.8919310  68.1909310
  74.2289310  48.5389310  67.3299310  74.9459310  48.0459310  67.4039310
  62.6619310  42.6499310  62.3399310  62.5749310  43.4299310  62.8889310
  62.7339310  41.9259310  62.9629310  62.6599310  42.6569310  62.4899310
  58.2929310  33.7339310  57.5449310  58.2359310  33.4799310  56.6239310
  57.7449310  34.5159310  57.6129310  58.2159310  33.8019310  57.4359310
  63.8459310  31.3069310  60.9759310  63.4409310  30.9759310  61.7779310
  63.9529310  30.5329310  60.4239310  63.8079310  31.1659310  61.0079310
  74.9309310  46.7659310  60.7159310  75.0009310  46.1369310  61.4329310
  74.9969310  46.2339310  59.9229310  74.9479310  46.6179310  60.7059310
  64.3889310  37.3529310  58.8619310  64.7619310  37.2879310  57.9829310
  63.4839310  37.0569310  58.7609310  64.3209310  37.3059310  58.7369310
  64.0879310  44.5099310  57.2959310  63.3559310  44.0209310  56.9199310
  64.7479310  44.5229310  56.6039310  64.0779310  44.4489310  57.1599310
  66.5339310  34.2499310  61.2469310  65.6819310  34.1119310  60.8349310
  66.5839310  35.1969310  61.3829310  66.4319310  34.3539310  61.2119310
  59.0339310  47.8549310  67.8669310  58.7409310  47.5819310  66.9969310
  58.7259310  48.7569310  67.9509310  58.9569310  47.9349310  67.7659310
  67.5789310  37.9209310  54.4859310  67.5599310  38.5709310  55.1879310
  67.9339310  37.1329310  54.8979310  67.6219310  37.9039310  54.6279310
  62.9489310  45.2189310  67.2649310  62.3789310  45.9059310  67.6119310
  62.4969310  44.4029310  67.4789310  62.8179310  45.2029310  67.3369310
  69.5409310  46.7999310  58.3559310  68.8559310  46.7279310  59.0209310
  70.3389310  46.9779310  58.8529310  69.5549310  46.8129310  58.5049310
  67.2519310  32.4239310  59.3379310  67.0269310  33.2089310  59.8369310
  68.1509310  32.5759310  59.0459310  67.3389310  32.5439310  59.3649310
  72.6789310  32.1439310  64.2079310  73.5499310  31.7509310  64.2649310
  72.5799310  32.3749310  63.2849310  72.7779310  32.1229310  64.0969310
  69.5869310  32.4109310  69.3419310  69.3269310  31.6349310  68.8449310
  70.5429310  32.4159310  69.2939310  69.6759310  32.3119310  69.2719310
  72.7039310  36.0089310  59.4559310  72.4829310  35.7589310  60.3539310
  73.5199310  35.5429310  59.2729310  72.7799310  35.9169310  59.5479310
  70.5499310  45.7719310  54.6029310  70.1499310  46.6399310  54.6529310
  70.0739310  45.2509310  55.2499310  70.4379310  45.8169310  54.6919310
  66.5069310  34.5589310  64.6229310  65.6559310  34.1279310  64.5359310
  66.6059310  34.7059310  65.5639310  66.4099310  34.5229310  64.7319310
  63.9289310  44.0929310  60.4589310  63.2929310  43.6379310  61.0099310
  63.4409310  44.8269310  60.0859310  63.7859310  44.1289310  60.4819310
  69.8069310  45.7639310  68.6639310  69.6039310  45.4539310  69.5459310
  70.3209310  45.0559310  68.2739310  69.8469310  45.6329310  68.7269310
  75.3949310  36.0329310  57.2919310  74.5719310  35.5459310  57.2439310
  75.1429310  36.8969310  57.6199310  75.2579310  36.0809310  57.3279310
  58.5789310  45.0879310  68.8149310  58.1969310  45.9309310  69.0589310
  59.4029310  45.3139310  68.3839310  58.6349310  45.2249310  68.7909310
  60.4819310  34.7139310  64.2369310  60.3879310  34.2469310  63.4069310
  61.3049310  34.3909310  64.6019310  60.5749310  34.6129310  64.1779310
  75.1189310  41.2029310  69.1279310  74.2279310  41.4189310  69.4059310
  75.3959310  41.9559310  68.6059310  75.0399310  41.3269310  69.0969310
  74.1869310  43.2249310  59.5599310  74.2089310  43.3409310  60.5099310
  74.3599310  44.0979310  59.2089310  74.2119310  43.3519310  59.6369310
  73.5619310  49.1649310  59.8669310  73.2979310  49.1299310  58.9479310
  74.1839310  48.4439310  59.9659310  73.6079310  49.0679310  59.7619310
  70.7359310  49.1609310  57.3779310  70.2199310  48.4759310  57.8039310
  70.2529310  49.9679310  57.5519310  70.6079310  49.1759310  57.4549310
  62.6449310  33.9719310  65.4929310  63.0969310  33.3929310  66.1069310
  63.2079310  33.9869310  64.7199310  62.7749310  33.8999310  65.4729310
  70.4729310  50.7039310  65.6789310  71.2479310  50.5479310  65.1399310
  70.4419310  51.6549310  65.7849310  70.5679310  50.8059310  65.6239310
  67.0429310  47.1159310  59.9079310  66.8049310  46.3029310  60.3519310
  66.2379310  47.3939310  59.4709310  66.9099310  47.0479310  59.9089310
  72.5459310  42.2419310  68.9119310  71.9359310  41.5059310  68.9679310
  72.1139310  42.8659310  68.3289310  72.4129310  42.2269310  68.8449310
  61.6439310  42.8299310  67.3369310  61.1829310  43.1739310  66.5719310
  61.7249310  41.8919310  67.1649310  61.5949310  42.7539310  67.2169310
  59.8399310  40.4709310  59.5219310  60.7959310  40.5029310  59.5489310
  59.5689310  41.3879310  59.5599310  59.9279310  40.5919310  59.5299310
  61.1989310  33.7609310  57.4929310  61.5069310  33.8259310  58.3969310
  60.2809310  33.5029310  57.5719310  61.1209310  33.7359310  57.6189310
  70.5079310  38.0219310  59.8769310  71.1279310  38.4659310  59.2979310
  69.6979310  38.5259310  59.7919310  70.4839310  38.1439310  59.7919310
  57.1279310  44.0739310  55.8379310  57.7559310  43.5509310  56.3369310
  57.6219310  44.3799310  55.0769310  57.2719310  44.0459310  55.8049310
  62.7999310  46.1579310  59.1089310  62.0999310  46.5559310  58.5919310
  63.2319310  45.5549310  58.5029310  62.7659310  46.1319310  58.9649310
  71.4009310  44.1009310  66.9309310  71.2279310  44.0239310  65.9929310
  72.1839310  44.6479310  66.9859310  71.4789310  44.1609310  66.8179310
  66.2189310  40.4849310  61.2499310  66.7329310  39.8849310  60.7099310
  65.9449310  41.1749310  60.6459310  66.2489310  40.4959310  61.1039310
  72.2609310  33.7139310  68.8089310  71.9739310  34.5399310  69.1999310
  72.0379310  33.7979310  67.8819310  72.1949310  33.8309310  68.7409310
  58.7059310  47.8399310  55.2959310  59.2629310  47.0809310  55.4679310
  59.2739310  48.5939310  55.4519310  58.8499310  47.8389310  55.3379310
  63.9949310  33.8689310  63.1609310  63.8169310  34.4589310  62.4289310
  64.4799310  33.1419310  62.7709310  64.0339310  33.8519310  63.0179310
  57.5999310  40.4589310  61.7379310  58.1969310  40.7149310  61.0339310
  57.9029310  40.9539310  62.4999310  57.7149310  40.5549310  61.7449310
  60.2809310  43.9659310  65.5429310  60.5399310  44.6589310  64.9349310
  59.4089310  44.2249310  65.8419310  60.2029310  44.0879310  65.5029310
  73.9689310  41.5559310  62.5239310  74.8219310  41.2149310  62.2539310
  73.9909310  41.5269310  63.4799310  74.0809310  41.5079310  62.6109310
  72.1149310  42.2269310  57.7389310  72.5109310  42.5679310  58.5409310
  72.6059310  42.6459310  57.0319310  72.2279310  42.3239310  57.7509310
  72.3089310  48.5829310  67.1759310  71.8359310  49.4159310  67.1689310
  71.7779310  48.0019310  66.6319310  72.1799310  48.6149310  67.1059310
  64.4209310  33.2539310  49.1599310  64.6489310  33.2259310  50.0889310
  63.7919310  32.5419310  49.0469310  64.3699310  33.1589310  49.2649310
  61.8199310  47.4399310  49.4199310  60.8659310  47.3719310  49.3879310
  62.0089310  47.7469310  50.3059310  61.7219310  47.4709310  49.5289310
  66.5849310  44.8839310  42.5829310  66.4109310  45.0449310  43.5109310
  65.8199310  44.3979310  42.2769310  66.4649310  44.8419310  42.6629310
  62.3369310  31.5399310  48.6659310  61.7769310  31.9879310  49.2999310
  62.1909310  30.6089310  48.8329310  62.2469310  31.4779310  48.7679310
  63.1559310  39.7809310  37.9139310  63.0019310  40.2379310  38.7409310
  63.8679310  39.1709310  38.1059310  63.2269310  39.7609310  38.0439310
  66.5509310  34.9899310  48.5189310  65.9479310  34.3489310  48.8939310
  67.3399310  34.9209310  49.0569310  66.5749310  34.8999310  48.6359310
  67.0889310  31.4269310  54.7969310  67.9809310  31.1979310  54.5329310
  66.5669310  31.3059310  54.0039310  67.1369310  31.3829310  54.6619310
  73.3169310  45.9399310  36.0999310  72.4549310  46.2679310  35.8439310
  73.2209310  44.9879310  36.0989310  73.1939310  45.8599310  36.0669310
  60.0429310  46.0369310  42.8769310  60.0809310  46.9299310  42.5329310
  59.2439310  46.0159310  43.4029310  59.9459310  46.1489310  42.8999310
  64.7539310  47.8269310  39.5659310  63.9549310  47.2999310  39.5759310
  65.0979310  47.7239310  38.6789310  64.6959310  47.7459310  39.4539310
  68.9739310  34.8159310  49.7869310  69.1519310  33.9339310  50.1129310
  69.2929310  35.3959310  50.4789310  69.0379310  34.7769310  49.9179310
  68.6619310  42.8119310  42.0329310  68.2359310  42.2049310  41.4289310
  67.9989310  43.4789310  42.2109310  68.5229310  42.8199310  41.9789310
  74.4139310  33.4439310  41.2859310  74.4819310  32.4969310  41.1619310
  75.2829310  33.7089310  41.5869310  74.5339310  33.3569310  41.3089310
  75.5329310  37.7349310  43.1269310  74.7539310  37.8449310  43.6719310
  75.8769310  38.6209310  43.0179310  75.4769310  37.8619310  43.1829310
  66.6289310  33.8629310  37.2749310  66.3629310  33.3999310  38.0699310
  66.6449310  33.1859310  36.5989310  66.5969310  33.7169310  37.2909310
  66.8639310  41.0509310  50.5589310  66.7359310  40.1859310  50.9479310
  67.3069310  40.8759310  49.7279310  66.9039310  40.9179310  50.5019310
  69.7399310  42.0029310  37.5779310  70.5099310  42.0239310  38.1449310
  70.0589310  41.6359310  36.7539310  69.8789310  41.9589310  37.5449310
  75.4759310  41.6399310  39.3079310  75.1099310  42.2809310  39.9179310
  74.7109310  41.2179310  38.9159310  75.3309310  41.6679310  39.3359310
  57.9879310  35.3809310  49.1159310  58.2649310  35.9499310  49.8339310
  57.3859310  34.7579310  49.5229310  57.9469310  35.3739310  49.2599310
  73.4579310  43.2399310  36.3249310  73.4999310  43.1059310  35.3779310
  74.3439310  43.5069310  36.5679310  73.5769310  43.2569310  36.2349310
  58.8609310  41.7179310  51.7089310  57.9399310  41.4979310  51.5689310
  58.9409310  41.8249310  52.6559310  58.7529310  41.7029310  51.8119310
  73.8009310  33.6699310  38.4129310  73.9329310  33.5259310  39.3499310
  72.9329310  34.0689310  38.3529310  73.7069310  33.7019310  38.5259310
  70.4509310  45.4069310  42.9139310  70.6269310  46.2569310  42.5109310
  69.6919310  45.0699310  42.4399310  70.3769310  45.4729310  42.8019310
  70.2409310  48.7319310  44.1659310  70.8269310  49.4689310  43.9909310
  69.4589310  48.9179310  43.6469310  70.2159310  48.8499310  44.0769310
  62.5629310  35.9869310  42.6859310  62.1559310  35.9859310  41.8189310
  62.0769310  36.6499310  43.1769310  62.4489310  36.0719310  42.6379310
  60.6819310  32.3829310  50.7039310  60.8889310  33.2809310  50.9609310
  60.3259310  31.9819310  51.4969310  60.6629310  32.4459310  50.8379310
  61.9899310  33.1739310  41.4039310  61.2319310  33.1609310  41.9889310
  62.5219310  32.4299310  41.6849310  61.9609310  33.0769310  41.5149310
  69.0299310  36.8719310  51.7029310  69.6159310  37.1849310  52.3919310
  68.3039310  37.4969310  51.7029310  69.0119310  36.9919310  51.7909310
  66.6499310  37.3729310  41.2349310  65.8249310  37.3549310  40.7499310
  66.3989310  37.1869310  42.1399310  66.5119310  37.3469310  41.2889310
  63.7639310  47.0379310  45.8519310  63.5029310  46.6629310  46.6929310
  64.4949310  46.4929310  45.5629310  63.8239310  46.9199310  45.9219310
  62.0019310  45.2309310  44.5669310  61.2779310  45.5339310  44.0189310
  62.5959310  45.9809310  44.6149310  61.9859310  45.3659310  44.5029310
  58.5509310  35.3849310  54.7569310  58.3529310  35.4659310  53.8249310
  57.7569310  35.6879310  55.1979310  58.4239310  35.4339310  54.6939310
  61.4749310  38.9949310  35.9049310  60.8719310  39.7319310  35.8089310
  62.1039310  39.2849310  36.5659310  61.4779310  39.1259310  35.9769310
  65.9019310  47.4569310  37.1979310  66.3609310  46.6349310  37.3699310
  66.5999310  48.0969310  37.0589310  66.0499310  47.4339310  37.2019310
  64.6249310  37.9479310  46.1799310  65.5059310  38.2399310  46.4119310
  64.7109310  37.6139310  45.2869310  64.7489310  37.9429310  46.0949310
  58.5189310  44.4109310  53.5139310  57.7569310  44.9789310  53.3969310
  58.7239310  44.1009310  52.6319310  58.4469310  44.4439310  53.3859310
  60.5899310  45.7059310  54.8509310  61.0729310  46.2669310  54.2439310
  60.1469310  45.0699310  54.2899310  60.5949310  45.6969310  54.7019310
  64.2159310  47.4419310  53.6489310  64.7899310  47.3549310  54.4099310
  64.1739310  48.3839310  53.4869310  64.2839310  47.5509310  53.7249310
  68.9219310  33.7669310  44.3639310  67.9699310  33.7039310  44.4349310
  69.2499310  33.0389310  44.8919310  68.8419310  33.6659310  44.4409310
  74.0509310  41.7749310  46.4859310  74.4909310  42.2819310  47.1689310
  73.3789310  41.2779310  46.9519310  74.0219310  41.7759310  46.6329310
  75.2659310  43.5429310  48.7139310  74.5519310  44.1479310  48.5149310
  75.9819310  44.1059310  49.0109310  75.2669310  43.6919310  48.7269310
  64.5709310  41.2959310  53.5499310  64.4139310  40.3519310  53.5139310
  64.4819310  41.5879310  52.6429310  64.5389310  41.2119310  53.4289310
  68.7779310  44.6039310  37.6519310  69.0819310  43.7109310  37.8079310
  69.3049310  45.1439310  38.2409310  68.8839310  44.5589310  37.7469310
  71.4009310  35.0919310  38.2279310  71.5049310  35.4359310  39.1149310
  71.2709310  35.8679310  37.6829310  71.3979310  35.2349310  38.2719310
  74.0429310  35.9399310  45.5549310  74.9549310  35.9509310  45.8479310
  74.0429310  35.3549310  44.7969310  74.1599310  35.8659310  45.4959310
  71.8879310  40.2769310  47.4059310  71.0129310  40.0199310  47.1159310
  72.2399310  39.4939310  47.8299310  71.8209310  40.1439310  47.4229310
  61.5969310  47.1929310  52.5639310  61.3449310  48.0969310  52.7549310
  62.5019310  47.1279310  52.8669310  61.6809310  47.3009310  52.6269310
  63.6299310  32.2659310  36.2149310  63.9719310  32.2749310  37.1089310
  63.1449310  33.0879310  36.1369310  63.6119310  32.3729310  36.3189310
  58.7989310  32.1819310  46.1189310  59.6329310  32.6359310  45.9949310
  58.2109310  32.5809310  45.4789310  58.8309310  32.2909310  46.0219310
  59.8979310  31.3149310  53.1309310  59.0649310  30.8879310  53.3319310
  59.8649310  32.1419310  53.6109310  59.7869310  31.3659310  53.2179310
  66.2329310  36.7769310  43.8689310  66.3189310  35.9929310  44.4119310
  66.6729310  37.4639310  44.3689310  66.2999310  36.7649310  44.0019310
  74.8949310  34.3949310  53.2089310  73.9959310  34.0669310  53.2039310
  75.2199310  34.2179310  52.3269310  74.8209310  34.3299310  53.0959310
  74.9109310  45.5169310  39.2049310  75.0319310  46.3919310  38.8369310
  75.1199310  44.9229310  38.4839310  74.9529310  45.5529310  39.0649310
  73.3289310  30.9159310  38.0829310  73.4569310  31.8309310  37.8309310
  72.3799310  30.8209310  38.1679310  73.2239310  31.0209310  38.0619310
  59.3079310  48.9989310  40.3879310  58.5269310  48.8679310  39.8499310
  59.2779310  49.9239310  40.6319310  59.2039310  49.1009310  40.3499310
  69.3589310  44.8009310  52.3389310  69.9409310  44.6369310  53.0799310
  68.7659310  45.4869310  52.6469310  69.3569310  44.8679310  52.4729310
  65.6609310  45.2649310  45.0779310  65.1809310  44.4569310  45.2549310
  66.3909310  45.2509310  45.6969310  65.6929310  45.1599310  45.1799310
  68.4659310  36.1179310  37.3449310  67.8399310  35.3939310  37.3689310
  68.6839310  36.2769310  38.2629310  68.4139310  36.0459310  37.4649310
  65.2039310  37.7659310  49.4649310  64.3589310  37.4459310  49.7819310
  65.6769310  36.9749310  49.2059310  65.1559310  37.6239310  49.4729310
  62.1309310  42.9519310  53.7989310  62.9419310  42.4639310  53.6569310
  61.8619310  43.2289310  52.9229310  62.1999310  42.9249310  53.6679310
  61.0389310  47.5239310  38.9219310  60.4569310  48.0219310  39.4949310
  61.2679310  48.1349310  38.2219310  60.9939310  47.6659310  38.9059310
  74.9319310  33.6329310  50.6399310  74.0659310  33.4689310  50.2689310
  75.5139310  33.0409310  50.1619310  74.8959310  33.5359310  50.5309310
  74.6379310  39.0829310  37.3459310  74.1809310  38.8419310  38.1519310
  75.5639310  38.9429310  37.5449310  74.6979310  39.0339310  37.4749310
  64.3929310  41.9919310  50.8269310  65.2729310  41.6189310  50.7749310
  63.8549310  41.4109310  50.2899310  64.4369310  41.8699310  50.7519310
  73.3819310  45.7029310  49.1839310  73.0309310  45.5999310  50.0689310
  73.5299310  46.6449310  49.0939310  73.3559310  45.8099310  49.2859310
  75.5189310  47.4699310  51.0629310  75.7169310  47.0749310  51.9129310
  74.8479310  48.1249310  51.2539310  75.4579310  47.5029310  51.1959310
  72.7629310  34.7999310  42.9339310  73.4589310  34.4139310  42.4009310
  72.1529310  34.0779310  43.0889310  72.7739310  34.6579310  42.8849310
  70.8369310  40.2489310  50.4759310  70.2799310  39.8549310  49.8039310
  70.2609310  40.8589310  50.9359310  70.6919310  40.2769310  50.4489310
  74.7509310  39.5099310  53.6699310  73.9279310  39.8499310  53.3209310
  74.6069310  39.4539310  54.6149310  74.6279310  39.5459310  53.7459310
  68.6639310  36.2359310  40.0089310  67.8409310  36.5189310  40.4049310
  69.3419310  36.6219310  40.5639310  68.6459310  36.3209310  40.1309310
  61.6759310  39.8269310  48.1019310  61.2989310  39.6999310  48.9719310
  61.1129310  39.3159310  47.5199310  61.5559310  39.7459310  48.1389310
  70.6829310  41.3369310  43.5569310  71.2279310  41.8379310  44.1639310
  69.9889310  41.9439310  43.2999310  70.6639310  41.4779310  43.6019310
  58.6659310  42.9029310  44.3779310  59.0599310  42.8329310  43.5079310
  59.2779310  42.4479310  44.9549310  58.7949310  42.8359310  44.3399310
  73.3869310  38.5829310  39.7499310  73.3439310  39.2019310  40.4799310
  73.0209310  37.7719310  40.1019310  73.3349310  38.5589310  39.8889310
  68.1369310  39.4469310  40.2289310  67.4649310  38.7659310  40.2589310
  68.2159310  39.6639310  39.2999310  68.0609310  39.3879310  40.1139310
  61.8239310  34.2999310  54.1919310  61.6709310  34.5799310  53.2899310
  61.5869310  35.0599310  54.7229310  61.7739310  34.4329310  54.1449310
  69.3229310  48.4259310  49.3469310  68.7739310  48.3569310  48.5669310
  69.6869310  47.5489310  49.4629310  69.2999310  48.3049310  49.2619310
  63.7569310  38.4209310  53.2979310  63.6419310  38.1369310  52.3909310
  62.8659310  38.5239310  53.6309310  63.6279310  38.3979310  53.2239310
  62.8019310  36.7479310  48.1439310  62.2119310  36.0089310  47.9919310
  63.4139310  36.7199310  47.4089310  62.8049310  36.6499310  48.0299310
  64.1869310  42.9399310  46.1759310  64.1469310  41.9849310  46.1389310
  63.7319310  43.1679310  46.9859310  64.1239310  42.8469310  46.2749310
  72.1519310  39.5929310  52.8579310  71.4609310  38.9529310  53.0259310
  71.9439310  39.9489310  51.9949310  72.0369310  39.5559310  52.7689310
  57.7699310  38.6949310  39.9949310  58.4349310  39.2949310  40.3329310
  56.9379310  39.1289310  40.1839310  57.7489310  38.8269310  40.0629310
  60.1029310  43.1399310  42.1969310  60.7819310  42.8599310  42.8109310
  60.2009310  44.0899310  42.1479310  60.2019310  43.2259310  42.2699310
  65.5169310  41.8759310  37.2839310  65.1339310  41.5669310  36.4629310
  65.7559310  42.7869310  37.1089310  65.4989310  41.9529310  37.1569310
  59.7729310  33.3309310  42.9619310  59.5349310  32.5119310  42.5279310
  59.0119310  33.8989310  42.8349310  59.6449310  33.2989310  42.8899310
  64.3439310  32.1459310  38.9659310  64.5889310  31.2709310  39.2669310
  64.1289310  32.6229310  39.7669310  64.3479310  32.0949310  39.1069310
  69.5759310  33.8949310  41.5039310  69.2819310  34.6099310  40.9399310
  69.3049310  34.1559310  42.3839310  69.5039310  34.0199310  41.5439310
  68.0299310  45.5509310  46.5859310  67.9659310  45.0309310  47.3879310
  68.5749310  46.2999310  46.8289310  68.0909310  45.5799310  46.7199310
  73.5289310  44.4469310  43.2049310  72.6139310  44.4569310  42.9219310
  73.6509310  43.5789310  43.5899310  73.4269310  44.3369310  43.2179310
  61.1819310  36.4109310  36.9999310  60.2569310  36.1679310  37.0379310
  61.1779310  37.3309310  36.7349310  61.0639310  36.4979310  36.9709310
  63.1509310  40.7639310  40.2889310  63.9739310  41.2499310  40.2509310
  63.2019310  40.2689310  41.1059310  63.2629310  40.7629310  40.3879310
  59.8419310  48.6389310  44.3649310  59.2999310  49.0619310  45.0319310
  60.7409310  48.8359310  44.6269310  59.8869310  48.7189310  44.4839310
  65.4459310  42.4009310  40.2909310  64.9229310  43.1039310  40.6769310
  65.4579310  42.5969310  39.3549310  65.3809310  42.5159310  40.2209310
  72.4889310  37.2679310  36.4549310  72.9669310  36.9149310  35.7059310
  72.9909310  38.0399310  36.7179310  72.6139310  37.3219310  36.3929310
  61.3829310  42.7039310  51.2849310  61.3449310  43.0209310  50.3829310
  60.5109310  42.3449310  51.4499310  61.2659310  42.6979310  51.1909310
  65.2909310  44.4439310  49.8599310  64.5079310  44.8499310  49.4909310
  65.0029310  43.5729310  50.1329310  65.1539310  44.3839310  49.8479310
  59.0289310  46.4559310  46.6029310  59.6839310  46.8169310  46.0059310
  58.3509310  46.1009310  46.0279310  59.0259310  46.4569310  46.4529310
  74.3409310  28.3479310  45.8539310  74.4869310  28.7529310  46.7089310
  73.3959310  28.4159310  45.7149310  74.2389310  28.4079310  45.9459310
  64.3169310  40.4009310  48.3389310  64.6419310  39.5979310  48.7459310
  63.4479310  40.1689310  48.0129310  64.2469310  40.2689310  48.3489310
  59.9329310  41.3349310  54.3079310  60.7359310  41.8449310  54.1979310
  59.4829310  41.7529310  55.0419310  59.9779310  41.4539310  54.3879310
  70.4289310  38.4829310  43.5679310  70.9269310  38.2759310  42.7769310
  70.6129310  39.4079310  43.7319310  70.5159310  38.5749310  43.4879310
  65.0539310  37.2289310  37.3089310  64.5729310  36.4119310  37.1779310
  65.4879310  37.3879310  36.4709310  65.0479310  37.1449310  37.1849310
  59.0179310  42.2659310  37.7669310  59.7849310  41.9429310  38.2419310
  58.2759310  42.0269310  38.3219310  59.0209310  42.1939310  37.8989310
  75.1169310  49.2549310  45.6359310  74.9699310  48.3119310  45.7169310
  75.7709310  49.4529310  46.3069310  75.1819310  49.1589310  45.7319310
  58.3559310  36.0219310  46.4629310  59.1539310  35.6719310  46.0679310
  58.3359310  35.6419310  47.3409310  58.4549310  35.9279310  46.5249310
  67.7499310  39.0789310  44.1909310  67.3429310  39.8389310  43.7749310
  68.6119310  39.0139310  43.7809310  67.8079310  39.1679310  44.0849310
  72.2869310  40.3179310  41.6729310  72.9609310  40.7299310  42.2129310
  71.4769310  40.7639310  41.9189310  72.2699310  40.4279310  41.7729310
  60.4409310  40.8089310  45.1759310  61.3979310  40.7929310  45.1569310
  60.1959310  39.9949310  45.6159310  60.5319310  40.7029310  45.2299310
  70.7439310  34.8189310  47.7149310  70.2899310  35.2609310  46.9969310
  70.2019310  34.9939310  48.4839310  70.6169310  34.8979310  47.7209310
  75.9089310  39.7469310  46.6589310  75.5199310  39.2729310  47.3949310
  75.3739310  40.5359310  46.5729310  75.7909310  39.7869310  46.7419310
  69.2829310  36.2949310  45.5249310  69.9089310  36.7449310  44.9579310
  69.1409310  35.4479310  45.1009310  69.3449310  36.2439310  45.3979310
  67.8179310  44.1719310  49.0239310  68.2109310  44.9929310  49.3199310
  66.9049310  44.2269310  49.3059310  67.7519310  44.2839310  49.0979310
  69.3069310  33.0399310  38.2809310  68.5479310  33.2879310  37.7529310
  69.8619310  33.8199310  38.2819310  69.2809310  33.1719310  38.2139310
  61.8419310  36.3329310  39.9979310  61.7519310  36.0619310  39.0849310
  60.9439310  36.4899310  40.2909310  61.7149310  36.3189310  39.9189310
  71.4289310  32.2239310  42.7939310  70.7669310  32.6299310  42.2339310
  72.1239310  31.9609310  42.1909310  71.4329310  32.2429310  42.6449310
  73.0419310  37.4559310  48.1729310  72.7769310  36.8039310  48.8229310
  73.2609310  36.9429310  47.3949310  73.0359310  37.3069310  48.1569310
  63.7879310  39.2489310  42.3979310  63.9759310  38.4969310  41.8359310
  64.6439310  39.6399310  42.5679310  63.9209310  39.2029310  42.3479310
  65.4439310  34.1089310  51.6379310  66.3659310  34.1849310  51.8819310
  64.9919310  34.7259310  52.2129310  65.5039310  34.1969310  51.7419310
  62.4349310  31.1189310  44.5569310  62.6059310  32.0399310  44.7559310
  63.0009310  30.6349310  45.1579310  62.5289310  31.1749310  44.6589310
  66.2379310  44.4559310  36.6809310  67.0819310  44.4179310  37.1319310
  66.4609310  44.6609310  35.7729310  66.3749310  44.4769310  36.6229310
  63.2889310  40.2459310  44.9499310  63.5459310  39.8279310  44.1279310
  63.3729310  39.5539310  45.6059310  63.3329310  40.1039310  44.9289310
  70.6009310  44.7009310  45.4089310  70.6989310  44.9479310  44.4889310
  69.7469310  45.0509310  45.6609310  70.5039310  44.7769310  45.3239310
  67.9909310  49.1149310  42.7479310  67.8059310  48.2879310  42.3019310
  67.6789310  49.7879310  42.1429310  67.9269310  49.0949310  42.6129310
  74.0949310  30.9849310  54.3729310  73.5539310  30.4699310  54.9709310
  73.6309310  31.8179310  54.2859310  73.9669310  31.0259310  54.4389310
  69.5789310  48.3499310  35.8379310  69.7369310  49.1889310  35.4049310
  69.8409310  48.4969310  36.7469310  69.6329310  48.4759310  35.8989310
  71.6889310  47.1269310  45.9479310  71.1449310  47.7269310  45.4369310
  71.2979310  46.2659310  45.8019310  71.5699310  47.0939310  45.8639310
  75.4639310  38.5359310  49.5709310  74.5679310  38.2109310  49.4839310
  75.3639310  39.4309310  49.8959310  75.3359310  38.6089310  49.6019310
  65.7809310  49.4949310  44.9209310  65.7469310  48.8079310  45.5859310
  66.2569310  49.0999310  44.1909310  65.8369310  49.3569310  44.9129310
  67.6599310  40.2229310  37.6089310  68.3899310  40.8429310  37.5979310
  66.8779310  40.7739310  37.5779310  67.6529310  40.3729310  37.6029310
  67.2919310  37.6039310  46.7249310  66.8429310  36.8499310  47.1069310
  68.0139310  37.2239310  46.2249310  67.3269310  37.4589310  46.7099310
  68.8269310  41.7279310  48.4369310  68.5509310  42.5519310  48.8389310
  69.7779310  41.7149310  48.5459310  68.9139310  41.8319310  48.5019310
  64.3149310  34.3409310  40.7079310  64.1669310  35.2839310  40.6299310
  63.5229310  34.0089310  41.1319310  64.1949310  34.4189310  40.7519310
  68.1829310  48.9509310  46.6859310  68.9729310  49.4889310  46.6319310
  67.5829310  49.3429310  46.0519310  68.2069310  49.0699310  46.5979310
  67.9659310  34.6849310  53.1269310  67.4999310  35.2829310  53.7109310
  68.5609310  35.2489310  52.6319310  67.9819310  34.8329310  53.1379310
  63.5709310  34.8299310  37.3029310  62.6539310  34.6149310  37.4689310
  64.0459310  34.4419310  38.0379310  63.5139310  34.7529310  37.4179310
  60.2129310  39.5759310  50.5739310  59.5339310  40.2149310  50.7939310
  59.8039310  38.7269310  50.7369310  60.0729310  39.5489310  50.6229310
  71.1729310  47.5809310  41.5379310  70.8049310  48.1619310  42.2029310
  72.0639310  47.9039310  41.4039310  71.2399310  47.6969310  41.6059310
  58.3609310  32.4849310  49.1559310  59.2229310  32.4459310  49.5699310
  58.5469310  32.6349310  48.2289310  58.4949310  32.4989310  49.0899310
  69.2779310  40.0179310  46.5229310  69.0099310  40.6609310  47.1799310
  68.4789310  39.8359310  46.0269310  69.1409310  40.0769310  46.5429310
  57.8199310  37.6559310  53.1429310  57.2199310  38.3889310  53.2839310
  58.3669310  37.6389310  53.9289310  57.8129310  37.7479310  53.2619310
  59.1759310  36.5569310  41.1859310  59.5759310  37.1419310  41.8299310
  58.7119310  37.1419310  40.5869310  59.1679310  36.7069310  41.1919310
  69.2549310  38.3519310  49.0849310  69.0919310  38.6609310  48.1939310
  68.3939310  38.0879310  49.4079310  69.1239310  38.3579310  49.0129310
  69.4769310  32.5729310  53.2229310  69.4739310  32.2829310  52.3109310
  68.8049310  33.2539310  53.2599310  69.3899310  32.6229310  53.1109310
  61.1359310  31.2359310  37.2309310  61.1369310  31.9779310  37.8349310
  61.6399310  31.5399310  36.4769310  61.2009310  31.3699310  37.2119310
  62.0519310  43.2719310  37.5149310  62.1379310  43.2209310  36.5629310
  61.4989310  44.0399310  37.6639310  61.9919310  43.3639310  37.4119310
  69.1869310  42.0149310  51.6209310  68.3689310  41.8589310  51.1499310
  69.2349310  42.9669310  51.7099310  69.0889310  42.1169310  51.5719310
  73.5369310  36.7109310  52.8519310  74.2499310  36.0789310  52.9469310
  73.9769310  37.5479310  52.7059310  73.6839310  36.7369310  52.8449310
  59.5659310  38.4929310  46.3739310  58.7869310  38.9989310  46.6049310
  59.3039310  37.5799310  46.4969310  59.4329310  38.4409310  46.4189310
  75.0099310  47.9879310  48.4209310  75.2919310  47.8919310  49.3309310
  74.2289310  48.5389310  48.4699310  74.9459310  48.0459310  48.5439310
  62.6619310  42.6499310  43.4799310  62.5749310  43.4299310  44.0289310
  62.7339310  41.9259310  44.1029310  62.6599310  42.6569310  43.6299310
  58.2929310  33.7339310  38.6849310  58.2359310  33.4799310  37.7639310
  57.7449310  34.5159310  38.7529310  58.2159310  33.8019310  38.5759310
  62.7639310  37.7909310  50.6639310  62.6729310  37.6709310  49.7189310
  62.0399310  38.3689310  50.9019310  62.6599310  37.8499310  50.5729310
  63.8459310  31.3069310  42.1159310  63.4409310  30.9759310  42.9179310
  63.9529310  30.5329310  41.5639310  63.8079310  31.1659310  42.1479310
  74.9309310  46.7659310  41.8559310  75.0009310  46.1369310  42.5729310
  74.9969310  46.2339310  41.0629310  74.9479310  46.6179310  41.8459310
  64.3889310  37.3529310  40.0019310  64.7619310  37.2879310  39.1229310
  63.4839310  37.0569310  39.9009310  64.3209310  37.3059310  39.8769310
  64.0879310  44.5099310  38.4359310  63.3559310  44.0209310  38.0599310
  64.7479310  44.5229310  37.7439310  64.0779310  44.4489310  38.2999310
  66.5339310  34.2499310  42.3869310  65.6819310  34.1119310  41.9749310
  66.5839310  35.1969310  42.5229310  66.4319310  34.3539310  42.3519310
  59.0339310  47.8549310  49.0069310  58.7409310  47.5819310  48.1369310
  58.7259310  48.7569310  49.0909310  58.9569310  47.9349310  48.9059310
  61.4059310  34.9179310  51.5779310  62.1969310  34.9509310  51.0409310
  61.0459310  35.8039310  51.5299310  61.4609310  35.0349310  51.5029310
  67.5789310  37.9209310  35.6259310  67.5599310  38.5709310  36.3279310
  67.9339310  37.1329310  36.0379310  67.6219310  37.9039310  35.7679310
  72.5619310  33.1709310  53.0469310  72.6229310  32.8239310  52.1569310
  71.6219310  33.2189310  53.2209310  72.4489310  33.1329310  52.9549310
  62.9489310  45.2189310  48.4049310  62.3789310  45.9059310  48.7519310
  62.4969310  44.4029310  48.6189310  62.8179310  45.2029310  48.4769310
  69.5409310  46.7999310  39.4959310  68.8559310  46.7279310  40.1609310
  70.3389310  46.9779310  39.9929310  69.5549310  46.8129310  39.6449310
  67.2519310  32.4239310  40.4779310  67.0269310  33.2089310  40.9769310
  68.1509310  32.5759310  40.1859310  67.3389310  32.5439310  40.5049310
  72.6789310  32.1439310  45.3479310  73.5499310  31.7509310  45.4049310
  72.5799310  32.3749310  44.4249310  72.7779310  32.1229310  45.2369310
  69.5869310  32.4109310  50.4819310  69.3269310  31.6349310  49.9849310
  70.5429310  32.4159310  50.4339310  69.6759310  32.3119310  50.4119310
  72.7039310  36.0089310  40.5959310  72.4829310  35.7589310  41.4939310
  73.5199310  35.5429310  40.4129310  72.7799310  35.9169310  40.6879310
  70.5499310  45.7719310  35.7429310  70.1499310  46.6399310  35.7929310
  70.0739310  45.2509310  36.3899310  70.4379310  45.8169310  35.8319310
  66.5069310  34.5589310  45.7629310  65.6559310  34.1279310  45.6759310
  66.6059310  34.7059310  46.7039310  66.4099310  34.5229310  45.8719310
  65.1379310  31.5799310  52.9139310  64.5849310  31.8909310  53.6299310
  65.1989310  32.3259310  52.3169310  65.0749310  31.7149310  52.9289310
  63.9289310  44.0929310  41.5989310  63.2929310  43.6379310  42.1499310
  63.4409310  44.8269310  41.2259310  63.7859310  44.1289310  41.6219310
  69.8069310  45.7639310  49.8039310  69.6039310  45.4539310  50.6859310
  70.3209310  45.0559310  49.4139310  69.8469310  45.6329310  49.8669310
  75.3949310  36.0329310  38.4319310  74.5719310  35.5459310  38.3839310
  75.1429310  36.8969310  38.7599310  75.2579310  36.0809310  38.4679310
  72.4519310  43.3659310  52.4509310  71.8119310  42.8329310  52.9229310
  72.4139310  43.0429310  51.5499310  72.3649310  43.2559310  52.3959310
  66.2189310  45.7339310  52.5859310  65.8319310  45.3689310  51.7899310
  65.5709310  46.3629310  52.9009310  66.0859310  45.7669310  52.5249310
  58.5789310  45.0879310  49.9549310  58.1969310  45.9309310  50.1989310
  59.4029310  45.3139310  49.5239310  58.6349310  45.2249310  49.9309310
  60.4819310  34.7139310  45.3769310  60.3879310  34.2469310  44.5469310
  61.3049310  34.3909310  45.7419310  60.5749310  34.6129310  45.3179310
  75.1189310  41.2029310  50.2679310  74.2279310  41.4189310  50.5459310
  75.3959310  41.9559310  49.7459310  75.0399310  41.3269310  50.2369310
  74.1869310  43.2249310  40.6999310  74.2089310  43.3409310  41.6499310
  74.3599310  44.0979310  40.3489310  74.2119310  43.3519310  40.7769310
  73.5619310  49.1649310  41.0069310  73.2979310  49.1299310  40.0879310
  74.1839310  48.4439310  41.1059310  73.6079310  49.0679310  40.9019310
  70.7359310  49.1609310  38.5179310  70.2199310  48.4759310  38.9439310
  70.2529310  49.9679310  38.6919310  70.6079310  49.1759310  38.5949310
  62.6449310  33.9719310  46.6329310  63.0969310  33.3929310  47.2469310
  63.2079310  33.9869310  45.8599310  62.7749310  33.8999310  46.6129310
  59.2269310  37.0719310  50.9019310  58.6609310  37.4329310  50.2199310
  58.7309310  37.1879310  51.7119310  59.0909310  37.1329310  50.9179310
  70.4729310  50.7039310  46.8189310  71.2479310  50.5479310  46.2799310
  70.4419310  51.6549310  46.9249310  70.5679310  50.8059310  46.7639310
  67.0429310  47.1159310  41.0479310  66.8049310  46.3029310  41.4919310
  66.2379310  47.3939310  40.6109310  66.9099310  47.0479310  41.0489310
  72.2359310  46.5359310  52.3549310  72.5059310  45.6319310  52.5149310
  71.2839310  46.5229310  52.4559310  72.1489310  46.4189310  52.3889310
  72.5459310  42.2419310  50.0519310  71.9359310  41.5059310  50.1079310
  72.1139310  42.8659310  49.4689310  72.4129310  42.2269310  49.9849310
  61.6439310  42.8299310  48.4769310  61.1829310  43.1739310  47.7119310
  61.7249310  41.8919310  48.3049310  61.5949310  42.7539310  48.3569310
  59.8399310  40.4709310  40.6619310  60.7959310  40.5029310  40.6889310
  59.5689310  41.3879310  40.6999310  59.9279310  40.5919310  40.6699310
  64.6799310  35.9299310  53.6049310  63.9149310  35.5329310  54.0229310
  64.4259310  36.8409310  53.4569310  64.5489310  35.9959310  53.6399310
  61.1989310  33.7609310  38.6329310  61.5069310  33.8259310  39.5369310
  60.2809310  33.5029310  38.7119310  61.1209310  33.7359310  38.7589310
  70.5079310  38.0219310  41.0169310  71.1279310  38.4659310  40.4379310
  69.6979310  38.5259310  40.9319310  70.4839310  38.1439310  40.9319310
  57.1279310  44.0739310  36.9779310  57.7559310  43.5509310  37.4769310
  57.6219310  44.3799310  36.2169310  57.2719310  44.0459310  36.9449310
  62.7999310  46.1579310  40.2489310  62.0999310  46.5559310  39.7319310
  63.2319310  45.5549310  39.6429310  62.7659310  46.1319310  40.1049310
  71.4009310  44.1009310  48.0709310  71.2279310  44.0239310  47.1329310
  72.1839310  44.6479310  48.1259310  71.4789310  44.1609310  47.9579310
  66.2189310  40.4849310  42.3899310  66.7329310  39.8849310  41.8499310
  65.9449310  41.1749310  41.7859310  66.2489310  40.4959310  42.2439310
  73.2469310  49.0519310  51.6809310  73.6559310  49.2239310  52.5289310
  72.9779310  48.1349310  51.7259310  73.2649310  48.9569310  51.7949310
  72.2609310  33.7139310  49.9489310  71.9739310  34.5399310  50.3399310
  72.0379310  33.7979310  49.0219310  72.1949310  33.8309310  49.8809310
  58.7059310  47.8399310  36.4359310  59.2629310  47.0809310  36.6079310
  59.2739310  48.5939310  36.5919310  58.8499310  47.8389310  36.4779310
  70.6549310  41.8259310  53.7429310  69.8439310  41.8639310  53.2359310
  71.0189310  40.9629310  53.5479310  70.5979310  41.7209310  53.6529310
  63.9949310  33.8689310  44.3009310  63.8169310  34.4589310  43.5689310
  64.4799310  33.1419310  43.9109310  64.0339310  33.8519310  44.1579310
  57.5999310  40.4589310  42.8779310  58.1969310  40.7149310  42.1739310
  57.9029310  40.9539310  43.6399310  57.7149310  40.5549310  42.8849310
  60.2809310  43.9659310  46.6829310  60.5399310  44.6589310  46.0749310
  59.4089310  44.2249310  46.9819310  60.2029310  44.0879310  46.6429310
  73.9689310  41.5559310  43.6639310  74.8219310  41.2149310  43.3939310
  73.9909310  41.5269310  44.6199310  74.0809310  41.5079310  43.7509310
  66.8989310  38.4669310  51.5689310  66.1449310  38.1369310  51.0799310
  66.6979310  38.2689310  52.4829310  66.7769310  38.3989310  51.6229310
  70.4489310  37.7899310  53.6379310  69.6649310  37.7509310  54.1859310
  71.0859310  37.2389310  54.0919310  70.4299310  37.7149310  53.7659310
  72.1149310  42.2269310  38.8789310  72.5109310  42.5679310  39.6809310
  72.6059310  42.6459310  38.1719310  72.2279310  42.3239310  38.8909310
  71.8439310  36.3129310  50.8409310  72.5369310  36.5069310  51.4729310
  71.2079310  37.0189310  50.9589310  71.8509310  36.4279310  50.9369310
  72.3089310  48.5829310  48.3159310  71.8359310  49.4159310  48.3089310
  71.7779310  48.0019310  47.7719310  72.1799310  48.6149310  48.2459310
  64.4209310  33.2539310  30.2999310  64.6489310  33.2259310  31.2289310
  63.7919310  32.5419310  30.1869310  64.3699310  33.1589310  30.4049310
  61.8199310  47.4399310  30.5599310  60.8659310  47.3719310  30.5279310
  62.0089310  47.7469310  31.4459310  61.7219310  47.4709310  30.6689310
  66.5849310  44.8839310  23.7229310  66.4109310  45.0449310  24.6509310
  65.8199310  44.3979310  23.4169310  66.4649310  44.8419310  23.8029310
  62.3369310  31.5399310  29.8059310  61.7769310  31.9879310  30.4399310
  62.1909310  30.6089310  29.9729310  62.2469310  31.4779310  29.9079310
  63.1559310  39.7809310  19.0539310  63.0019310  40.2379310  19.8809310
  63.8679310  39.1709310  19.2459310  63.2269310  39.7609310  19.1839310
  66.5509310  34.9899310  29.6589310  65.9479310  34.3489310  30.0339310
  67.3399310  34.9209310  30.1969310  66.5749310  34.8999310  29.7759310
  67.0889310  31.4269310  35.9369310  67.9809310  31.1979310  35.6729310
  66.5669310  31.3059310  35.1439310  67.1369310  31.3829310  35.8019310
  73.3169310  45.9399310  17.2399310  72.4549310  46.2679310  16.9839310
  73.2209310  44.9879310  17.2389310  73.1939310  45.8599310  17.2069310
  60.0429310  46.0369310  24.0169310  60.0809310  46.9299310  23.6729310
  59.2439310  46.0159310  24.5429310  59.9459310  46.1489310  24.0399310
  64.7539310  47.8269310  20.7059310  63.9549310  47.2999310  20.7159310
  65.0979310  47.7239310  19.8189310  64.6959310  47.7459310  20.5939310
  68.9739310  34.8159310  30.9269310  69.1519310  33.9339310  31.2529310
  69.2929310  35.3959310  31.6189310  69.0379310  34.7769310  31.0579310
  68.6619310  42.8119310  23.1729310  68.2359310  42.2049310  22.5689310
  67.9989310  43.4789310  23.3509310  68.5229310  42.8199310  23.1189310
  74.4139310  33.4439310  22.4259310  74.4819310  32.4969310  22.3019310
  75.2829310  33.7089310  22.7269310  74.5339310  33.3569310  22.4489310
  75.5329310  37.7349310  24.2669310  74.7539310  37.8449310  24.8119310
  75.8769310  38.6209310  24.1579310  75.4769310  37.8619310  24.3229310
  66.6289310  33.8629310  18.4149310  66.3629310  33.3999310  19.2099310
  66.6449310  33.1859310  17.7389310  66.5969310  33.7169310  18.4309310
  66.8639310  41.0509310  31.6989310  66.7359310  40.1859310  32.0879310
  67.3069310  40.8759310  30.8679310  66.9039310  40.9179310  31.6419310
  69.7399310  42.0029310  18.7179310  70.5099310  42.0239310  19.2849310
  70.0589310  41.6359310  17.8939310  69.8789310  41.9589310  18.6849310
  75.4759310  41.6399310  20.4479310  75.1099310  42.2809310  21.0579310
  74.7109310  41.2179310  20.0559310  75.3309310  41.6679310  20.4759310
  57.9879310  35.3809310  30.2559310  58.2649310  35.9499310  30.9739310
  57.3859310  34.7579310  30.6629310  57.9469310  35.3739310  30.3999310
  73.4579310  43.2399310  17.4649310  73.4999310  43.1059310  16.5179310
  74.3439310  43.5069310  17.7079310  73.5769310  43.2569310  17.3749310
  58.8609310  41.7179310  32.8489310  57.9399310  41.4979310  32.7089310
  58.9409310  41.8249310  33.7959310  58.7529310  41.7029310  32.9519310
  73.8009310  33.6699310  19.5529310  73.9329310  33.5259310  20.4899310
  72.9329310  34.0689310  19.4929310  73.7069310  33.7019310  19.6659310
  70.4509310  45.4069310  24.0539310  70.6269310  46.2569310  23.6509310
  69.6919310  45.0699310  23.5799310  70.3769310  45.4729310  23.9419310
  70.2409310  48.7319310  25.3059310  70.8269310  49.4689310  25.1309310
  69.4589310  48.9179310  24.7869310  70.2159310  48.8499310  25.2169310
  62.5629310  35.9869310  23.8259310  62.1559310  35.9859310  22.9589310
  62.0769310  36.6499310  24.3169310  62.4489310  36.0719310  23.7779310
  60.6819310  32.3829310  31.8439310  60.8889310  33.2809310  32.1009310
  60.3259310  31.9819310  32.6369310  60.6629310  32.4459310  31.9779310
  61.9899310  33.1739310  22.5439310  61.2319310  33.1609310  23.1289310
  62.5219310  32.4299310  22.8249310  61.9609310  33.0769310  22.6549310
  69.0299310  36.8719310  32.8429310  69.6159310  37.1849310  33.5319310
  68.3039310  37.4969310  32.8429310  69.0119310  36.9919310  32.9309310
  66.6499310  37.3729310  22.3749310  65.8249310  37.3549310  21.8899310
  66.3989310  37.1869310  23.2799310  66.5119310  37.3469310  22.4289310
  63.7639310  47.0379310  26.9919310  63.5029310  46.6629310  27.8329310
  64.4949310  46.4929310  26.7029310  63.8239310  46.9199310  27.0619310
  62.0019310  45.2309310  25.7069310  61.2779310  45.5339310  25.1589310
  62.5959310  45.9809310  25.7549310  61.9859310  45.3659310  25.6429310
  58.5509310  35.3849310  35.8969310  58.3529310  35.4659310  34.9649310
  57.7569310  35.6879310  36.3379310  58.4239310  35.4339310  35.8339310
  61.4749310  38.9949310  17.0449310  60.8719310  39.7319310  16.9489310
  62.1039310  39.2849310  17.7059310  61.4779310  39.1259310  17.1169310
  65.9019310  47.4569310  18.3379310  66.3609310  46.6349310  18.5099310
  66.5999310  48.0969310  18.1989310  66.0499310  47.4339310  18.3419310
  64.6249310  37.9479310  27.3199310  65.5059310  38.2399310  27.5519310
  64.7109310  37.6139310  26.4269310  64.7489310  37.9429310  27.2349310
  58.5189310  44.4109310  34.6539310  57.7569310  44.9789310  34.5369310
  58.7239310  44.1009310  33.7719310  58.4469310  44.4439310  34.5259310
  60.5899310  45.7059310  35.9909310  61.0729310  46.2669310  35.3839310
  60.1469310  45.0699310  35.4299310  60.5949310  45.6969310  35.8419310
  64.2159310  47.4419310  34.7889310  64.7899310  47.3549310  35.5499310
  64.1739310  48.3839310  34.6269310  64.2839310  47.5509310  34.8649310
  68.9219310  33.7669310  25.5039310  67.9699310  33.7039310  25.5749310
  69.2499310  33.0389310  26.0319310  68.8419310  33.6659310  25.5809310
  74.0509310  41.7749310  27.6259310  74.4909310  42.2819310  28.3089310
  73.3789310  41.2779310  28.0919310  74.0219310  41.7759310  27.7729310
  75.2659310  43.5429310  29.8539310  74.5519310  44.1479310  29.6549310
  75.9819310  44.1059310  30.1509310  75.2669310  43.6919310  29.8669310
  64.5709310  41.2959310  34.6899310  64.4139310  40.3519310  34.6539310
  64.4819310  41.5879310  33.7829310  64.5389310  41.2119310  34.5689310
  68.7779310  44.6039310  18.7919310  69.0819310  43.7109310  18.9479310
  69.3049310  45.1439310  19.3809310  68.8839310  44.5589310  18.8869310
  71.4009310  35.0919310  19.3679310  71.5049310  35.4359310  20.2549310
  71.2709310  35.8679310  18.8229310  71.3979310  35.2349310  19.4119310
  74.0429310  35.9399310  26.6949310  74.9549310  35.9509310  26.9879310
  74.0429310  35.3549310  25.9369310  74.1599310  35.8659310  26.6359310
  71.8879310  40.2769310  28.5459310  71.0129310  40.0199310  28.2559310
  72.2399310  39.4939310  28.9699310  71.8209310  40.1439310  28.5629310
  61.5969310  47.1929310  33.7039310  61.3449310  48.0969310  33.8949310
  62.5019310  47.1279310  34.0069310  61.6809310  47.3009310  33.7669310
  63.6299310  32.2659310  17.3549310  63.9719310  32.2749310  18.2489310
  63.1449310  33.0879310  17.2769310  63.6119310  32.3729310  17.4589310
  58.7989310  32.1819310  27.2589310  59.6329310  32.6359310  27.1349310
  58.2109310  32.5809310  26.6189310  58.8309310  32.2909310  27.1619310
  59.8979310  31.3149310  34.2709310  59.0649310  30.8879310  34.4719310
  59.8649310  32.1419310  34.7509310  59.7869310  31.3659310  34.3579310
  66.2329310  36.7769310  25.0089310  66.3189310  35.9929310  25.5519310
  66.6729310  37.4639310  25.5089310  66.2999310  36.7649310  25.1419310
  74.8949310  34.3949310  34.3489310  73.9959310  34.0669310  34.3439310
  75.2199310  34.2179310  33.4669310  74.8209310  34.3299310  34.2359310
  74.9109310  45.5169310  20.3449310  75.0319310  46.3919310  19.9769310
  75.1199310  44.9229310  19.6239310  74.9529310  45.5529310  20.2049310
  73.3289310  30.9159310  19.2229310  73.4569310  31.8309310  18.9709310
  72.3799310  30.8209310  19.3079310  73.2239310  31.0209310  19.2019310
  59.3079310  48.9989310  21.5279310  58.5269310  48.8679310  20.9899310
  59.2779310  49.9239310  21.7719310  59.2039310  49.1009310  21.4899310
  69.3589310  44.8009310  33.4789310  69.9409310  44.6369310  34.2199310
  68.7659310  45.4869310  33.7869310  69.3569310  44.8679310  33.6129310
  65.6609310  45.2649310  26.2179310  65.1809310  44.4569310  26.3949310
  66.3909310  45.2509310  26.8369310  65.6929310  45.1599310  26.3199310
  68.4659310  36.1179310  18.4849310  67.8399310  35.3939310  18.5089310
  68.6839310  36.2769310  19.4029310  68.4139310  36.0459310  18.6049310
  65.2039310  37.7659310  30.6049310  64.3589310  37.4459310  30.9219310
  65.6769310  36.9749310  30.3459310  65.1559310  37.6239310  30.6129310
  62.1309310  42.9519310  34.9389310  62.9419310  42.4639310  34.7969310
  61.8619310  43.2289310  34.0629310  62.1999310  42.9249310  34.8079310
  61.0389310  47.5239310  20.0619310  60.4569310  48.0219310  20.6349310
  61.2679310  48.1349310  19.3619310  60.9939310  47.6659310  20.0459310
  74.9319310  33.6329310  31.7799310  74.0659310  33.4689310  31.4089310
  75.5139310  33.0409310  31.3019310  74.8959310  33.5359310  31.6709310
  74.6379310  39.0829310  18.4859310  74.1809310  38.8419310  19.2919310
  75.5639310  38.9429310  18.6849310  74.6979310  39.0339310  18.6149310
  64.3929310  41.9919310  31.9669310  65.2729310  41.6189310  31.9149310
  63.8549310  41.4109310  31.4299310  64.4369310  41.8699310  31.8919310
  73.3819310  45.7029310  30.3239310  73.0309310  45.5999310  31.2089310
  73.5299310  46.6449310  30.2339310  73.3559310  45.8099310  30.4259310
  75.5189310  47.4699310  32.2029310  75.7169310  47.0749310  33.0529310
  74.8479310  48.1249310  32.3939310  75.4579310  47.5029310  32.3359310
  72.7629310  34.7999310  24.0739310  73.4589310  34.4139310  23.5409310
  72.1529310  34.0779310  24.2289310  72.7739310  34.6579310  24.0249310
  70.8369310  40.2489310  31.6159310  70.2799310  39.8549310  30.9439310
  70.2609310  40.8589310  32.0759310  70.6919310  40.2769310  31.5889310
  74.7509310  39.5099310  34.8099310  73.9279310  39.8499310  34.4609310
  74.6069310  39.4539310  35.7549310  74.6279310  39.5459310  34.8859310
  68.6639310  36.2359310  21.1489310  67.8409310  36.5189310  21.5449310
  69.3419310  36.6219310  21.7039310  68.6459310  36.3209310  21.2709310
  61.6759310  39.8269310  29.2419310  61.2989310  39.6999310  30.1119310
  61.1129310  39.3159310  28.6599310  61.5559310  39.7459310  29.2789310
  70.6829310  41.3369310  24.6969310  71.2279310  41.8379310  25.3039310
  69.9889310  41.9439310  24.4399310  70.6639310  41.4779310  24.7419310
  58.6659310  42.9029310  25.5179310  59.0599310  42.8329310  24.6479310
  59.2779310  42.4479310  26.0949310  58.7949310  42.8359310  25.4799310
  73.3869310  38.5829310  20.8899310  73.3439310  39.2019310  21.6199310
  73.0209310  37.7719310  21.2419310  73.3349310  38.5589310  21.0289310
  68.1369310  39.4469310  21.3689310  67.4649310  38.7659310  21.3989310
  68.2159310  39.6639310  20.4399310  68.0609310  39.3879310  21.2539310
  61.8239310  34.2999310  35.3319310  61.6709310  34.5799310  34.4299310
  61.5869310  35.0599310  35.8629310  61.7739310  34.4329310  35.2849310
  69.3229310  48.4259310  30.4869310  68.7739310  48.3569310  29.7069310
  69.6869310  47.5489310  30.6029310  69.2999310  48.3049310  30.4019310
  63.7569310  38.4209310  34.4379310  63.6419310  38.1369310  33.5309310
  62.8659310  38.5239310  34.7709310  63.6279310  38.3979310  34.3639310
  62.8019310  36.7479310  29.2839310  62.2119310  36.0089310  29.1319310
  63.4139310  36.7199310  28.5489310  62.8049310  36.6499310  29.1699310
  64.1869310  42.9399310  27.3159310  64.1469310  41.9849310  27.2789310
  63.7319310  43.1679310  28.1259310  64.1239310  42.8469310  27.4149310
  72.1519310  39.5929310  33.9979310  71.4609310  38.9529310  34.1659310
  71.9439310  39.9489310  33.1349310  72.0369310  39.5559310  33.9089310
  57.7699310  38.6949310  21.1349310  58.4349310  39.2949310  21.4729310
  56.9379310  39.1289310  21.3239310  57.7489310  38.8269310  21.2029310
  60.1029310  43.1399310  23.3369310  60.7819310  42.8599310  23.9509310
  60.2009310  44.0899310  23.2879310  60.2019310  43.2259310  23.4099310
  65.5169310  41.8759310  18.4239310  65.1339310  41.5669310  17.6029310
  65.7559310  42.7869310  18.2489310  65.4989310  41.9529310  18.2969310
  59.7729310  33.3309310  24.1019310  59.5349310  32.5119310  23.6679310
  59.0119310  33.8989310  23.9749310  59.6449310  33.2989310  24.0299310
  64.3439310  32.1459310  20.1059310  64.5889310  31.2709310  20.4069310
  64.1289310  32.6229310  20.9069310  64.3479310  32.0949310  20.2469310
  69.5759310  33.8949310  22.6439310  69.2819310  34.6099310  22.0799310
  69.3049310  34.1559310  23.5239310  69.5039310  34.0199310  22.6839310
  68.0299310  45.5509310  27.7259310  67.9659310  45.0309310  28.5279310
  68.5749310  46.2999310  27.9689310  68.0909310  45.5799310  27.8599310
  73.5289310  44.4469310  24.3449310  72.6139310  44.4569310  24.0619310
  73.6509310  43.5789310  24.7299310  73.4269310  44.3369310  24.3579310
  61.1819310  36.4109310  18.1399310  60.2569310  36.1679310  18.1779310
  61.1779310  37.3309310  17.8749310  61.0639310  36.4979310  18.1109310
  63.1509310  40.7639310  21.4289310  63.9739310  41.2499310  21.3909310
  63.2019310  40.2689310  22.2459310  63.2629310  40.7629310  21.5279310
  59.8419310  48.6389310  25.5049310  59.2999310  49.0619310  26.1719310
  60.7409310  48.8359310  25.7669310  59.8869310  48.7189310  25.6239310
  65.4459310  42.4009310  21.4309310  64.9229310  43.1039310  21.8169310
  65.4579310  42.5969310  20.4949310  65.3809310  42.5159310  21.3609310
  72.4889310  37.2679310  17.5949310  72.9669310  36.9149310  16.8459310
  72.9909310  38.0399310  17.8579310  72.6139310  37.3219310  17.5329310
  61.3829310  42.7039310  32.4249310  61.3449310  43.0209310  31.5229310
  60.5109310  42.3449310  32.5899310  61.2659310  42.6979310  32.3309310
  65.2909310  44.4439310  30.9999310  64.5079310  44.8499310  30.6309310
  65.0029310  43.5729310  31.2729310  65.1539310  44.3839310  30.9879310
  59.0289310  46.4559310  27.7429310  59.6839310  46.8169310  27.1459310
  58.3509310  46.1009310  27.1679310  59.0259310  46.4569310  27.5929310
  74.3409310  28.3479310  26.9939310  74.4869310  28.7529310  27.8489310
  73.3959310  28.4159310  26.8549310  74.2389310  28.4079310  27.0859310
  64.3169310  40.4009310  29.4789310  64.6419310  39.5979310  29.8859310
  63.4479310  40.1689310  29.1529310  64.2469310  40.2689310  29.4889310
  59.9329310  41.3349310  35.4479310  60.7359310  41.8449310  35.3379310
  59.4829310  41.7529310  36.1819310  59.9779310  41.4539310  35.5279310
  70.4289310  38.4829310  24.7079310  70.9269310  38.2759310  23.9169310
  70.6129310  39.4079310  24.8719310  70.5159310  38.5749310  24.6279310
  65.0539310  37.2289310  18.4489310  64.5729310  36.4119310  18.3179310
  65.4879310  37.3879310  17.6109310  65.0479310  37.1449310  18.3249310
  59.0179310  42.2659310  18.9069310  59.7849310  41.9429310  19.3819310
  58.2759310  42.0269310  19.4619310  59.0209310  42.1939310  19.0389310
  75.1169310  49.2549310  26.7759310  74.9699310  48.3119310  26.8569310
  75.7709310  49.4529310  27.4469310  75.1819310  49.1589310  26.8719310
  58.3559310  36.0219310  27.6029310  59.1539310  35.6719310  27.2079310
  58.3359310  35.6419310  28.4809310  58.4549310  35.9279310  27.6649310
  67.7499310  39.0789310  25.3309310  67.3429310  39.8389310  24.9149310
  68.6119310  39.0139310  24.9209310  67.8079310  39.1679310  25.2249310
  72.2869310  40.3179310  22.8129310  72.9609310  40.7299310  23.3529310
  71.4769310  40.7639310  23.0589310  72.2699310  40.4279310  22.9129310
  60.4409310  40.8089310  26.3159310  61.3979310  40.7929310  26.2969310
  60.1959310  39.9949310  26.7559310  60.5319310  40.7029310  26.3699310
  70.7439310  34.8189310  28.8549310  70.2899310  35.2609310  28.1369310
  70.2019310  34.9939310  29.6239310  70.6169310  34.8979310  28.8609310
  75.9089310  39.7469310  27.7989310  75.5199310  39.2729310  28.5349310
  75.3739310  40.5359310  27.7129310  75.7909310  39.7869310  27.8819310
  69.2829310  36.2949310  26.6649310  69.9089310  36.7449310  26.0979310
  69.1409310  35.4479310  26.2409310  69.3449310  36.2439310  26.5379310
  67.8179310  44.1719310  30.1639310  68.2109310  44.9929310  30.4599310
  66.9049310  44.2269310  30.4459310  67.7519310  44.2839310  30.2379310
  69.3069310  33.0399310  19.4209310  68.5479310  33.2879310  18.8929310
  69.8619310  33.8199310  19.4219310  69.2809310  33.1719310  19.3539310
  61.8419310  36.3329310  21.1379310  61.7519310  36.0619310  20.2249310
  60.9439310  36.4899310  21.4309310  61.7149310  36.3189310  21.0589310
  71.4289310  32.2239310  23.9339310  70.7669310  32.6299310  23.3739310
  72.1239310  31.9609310  23.3309310  71.4329310  32.2429310  23.7849310
  73.0419310  37.4559310  29.3129310  72.7769310  36.8039310  29.9629310
  73.2609310  36.9429310  28.5349310  73.0359310  37.3069310  29.2969310
  63.7879310  39.2489310  23.5379310  63.9759310  38.4969310  22.9759310
  64.6439310  39.6399310  23.7079310  63.9209310  39.2029310  23.4879310
  65.4439310  34.1089310  32.7779310  66.3659310  34.1849310  33.0219310
  64.9919310  34.7259310  33.3529310  65.5039310  34.1969310  32.8819310
  62.4349310  31.1189310  25.6969310  62.6059310  32.0399310  25.8959310
  63.0009310  30.6349310  26.2979310  62.5289310  31.1749310  25.7989310
  66.2379310  44.4559310  17.8209310  67.0819310  44.4179310  18.2719310
  66.4609310  44.6609310  16.9129310  66.3749310  44.4769310  17.7629310
  63.2889310  40.2459310  26.0899310  63.5459310  39.8279310  25.2679310
  63.3729310  39.5539310  26.7459310  63.3329310  40.1039310  26.0689310
  70.6009310  44.7009310  26.5489310  70.6989310  44.9479310  25.6289310
  69.7469310  45.0509310  26.8009310  70.5039310  44.7769310  26.4639310
  67.9909310  49.1149310  23.8879310  67.8059310  48.2879310  23.4419310
  67.6789310  49.7879310  23.2829310  67.9269310  49.0949310  23.7529310
  74.0949310  30.9849310  35.5129310  73.5539310  30.4699310  36.1109310
  73.6309310  31.8179310  35.4259310  73.9669310  31.0259310  35.5789310
  69.5789310  48.3499310  16.9779310  69.7369310  49.1889310  16.5449310
  69.8409310  48.4969310  17.8869310  69.6329310  48.4759310  17.0389310
  71.6889310  47.1269310  27.0879310  71.1449310  47.7269310  26.5769310
  71.2979310  46.2659310  26.9419310  71.5699310  47.0939310  27.0039310
  75.4639310  38.5359310  30.7109310  74.5679310  38.2109310  30.6239310
  75.3639310  39.4309310  31.0359310  75.3359310  38.6089310  30.7419310
  65.7809310  49.4949310  26.0609310  65.7469310  48.8079310  26.7259310
  66.2569310  49.0999310  25.3309310  65.8369310  49.3569310  26.0529310
  67.6599310  40.2229310  18.7489310  68.3899310  40.8429310  18.7379310
  66.8779310  40.7739310  18.7179310  67.6529310  40.3729310  18.7429310
  67.2919310  37.6039310  27.8649310  66.8429310  36.8499310  28.2469310
  68.0139310  37.2239310  27.3649310  67.3269310  37.4589310  27.8499310
  68.8269310  41.7279310  29.5769310  68.5509310  42.5519310  29.9789310
  69.7779310  41.7149310  29.6859310  68.9139310  41.8319310  29.6419310
  64.3149310  34.3409310  21.8479310  64.1669310  35.2839310  21.7699310
  63.5229310  34.0089310  22.2719310  64.1949310  34.4189310  21.8919310
  68.1829310  48.9509310  27.8259310  68.9729310  49.4889310  27.7719310
  67.5829310  49.3429310  27.1919310  68.2069310  49.0699310  27.7379310
  67.9659310  34.6849310  34.2669310  67.4999310  35.2829310  34.8509310
  68.5609310  35.2489310  33.7719310  67.9819310  34.8329310  34.2779310
  63.5709310  34.8299310  18.4429310  62.6539310  34.6149310  18.6089310
  64.0459310  34.4419310  19.1779310  63.5139310  34.7529310  18.5579310
  60.2129310  39.5759310  31.7139310  59.5339310  40.2149310  31.9339310
  59.8039310  38.7269310  31.8769310  60.0729310  39.5489310  31.7629310
  71.1729310  47.5809310  22.6779310  70.8049310  48.1619310  23.3429310
  72.0639310  47.9039310  22.5439310  71.2399310  47.6969310  22.7459310
  58.3609310  32.4849310  30.2959310  59.2229310  32.4459310  30.7099310
  58.5469310  32.6349310  29.3689310  58.4949310  32.4989310  30.2299310
  69.2779310  40.0179310  27.6629310  69.0099310  40.6609310  28.3199310
  68.4789310  39.8359310  27.1669310  69.1409310  40.0769310  27.6829310
  57.8199310  37.6559310  34.2829310  57.2199310  38.3889310  34.4239310
  58.3669310  37.6389310  35.0689310  57.8129310  37.7479310  34.4019310
  59.1759310  36.5569310  22.3259310  59.5759310  37.1419310  22.9699310
  58.7119310  37.1419310  21.7269310  59.1679310  36.7069310  22.3319310
  69.2549310  38.3519310  30.2249310  69.0919310  38.6609310  29.3339310
  68.3939310  38.0879310  30.5479310  69.1239310  38.3579310  30.1529310
  69.4769310  32.5729310  34.3629310  69.4739310  32.2829310  33.4509310
  68.8049310  33.2539310  34.3999310  69.3899310  32.6229310  34.2509310
  61.1359310  31.2359310  18.3709310  61.1369310  31.9779310  18.9749310
  61.6399310  31.5399310  17.6169310  61.2009310  31.3699310  18.3519310
  62.0519310  43.2719310  18.6549310  62.1379310  43.2209310  17.7029310
  61.4989310  44.0399310  18.8039310  61.9919310  43.3639310  18.5519310
  69.1869310  42.0149310  32.7609310  68.3689310  41.8589310  32.2899310
  69.2349310  42.9669310  32.8499310  69.0889310  42.1169310  32.7119310
  73.5369310  36.7109310  33.9919310  74.2499310  36.0789310  34.0869310
  73.9769310  37.5479310  33.8459310  73.6839310  36.7369310  33.9849310
  59.5659310  38.4929310  27.5139310  58.7869310  38.9989310  27.7449310
  59.3039310  37.5799310  27.6369310  59.4329310  38.4409310  27.5589310
  75.0099310  47.9879310  29.5609310  75.2919310  47.8919310  30.4709310
  74.2289310  48.5389310  29.6099310  74.9459310  48.0459310  29.6839310
  62.6619310  42.6499310  24.6199310  62.5749310  43.4299310  25.1689310
  62.7339310  41.9259310  25.2429310  62.6599310  42.6569310  24.7699310
  58.2929310  33.7339310  19.8249310  58.2359310  33.4799310  18.9039310
  57.7449310  34.5159310  19.8929310  58.2159310  33.8019310  19.7159310
  62.7639310  37.7909310  31.8039310  62.6729310  37.6709310  30.8589310
  62.0399310  38.3689310  32.0419310  62.6599310  37.8499310  31.7129310
  63.8459310  31.3069310  23.2559310  63.4409310  30.9759310  24.0579310
  63.9529310  30.5329310  22.7039310  63.8079310  31.1659310  23.2879310
  74.9309310  46.7659310  22.9959310  75.0009310  46.1369310  23.7129310
  74.9969310  46.2339310  22.2029310  74.9479310  46.6179310  22.9859310
  64.3889310  37.3529310  21.1419310  64.7619310  37.2879310  20.2629310
  63.4839310  37.0569310  21.0409310  64.3209310  37.3059310  21.0169310
  64.0879310  44.5099310  19.5759310  63.3559310  44.0209310  19.1999310
  64.7479310  44.5229310  18.8839310  64.0779310  44.4489310  19.4399310
  66.5339310  34.2499310  23.5269310  65.6819310  34.1119310  23.1149310
  66.5839310  35.1969310  23.6629310  66.4319310  34.3539310  23.4919310
  59.0339310  47.8549310  30.1469310  58.7409310  47.5819310  29.2769310
  58.7259310  48.7569310  30.2309310  58.9569310  47.9349310  30.0459310
  61.4059310  34.9179310  32.7179310  62.1969310  34.9509310  32.1809310
  61.0459310  35.8039310  32.6699310  61.4609310  35.0349310  32.6429310
  67.5789310  37.9209310  16.7659310  67.5599310  38.5709310  17.4679310
  67.9339310  37.1329310  17.1779310  67.6219310  37.9039310  16.9079310
  72.5619310  33.1709310  34.1869310  72.6229310  32.8239310  33.2969310
  71.6219310  33.2189310  34.3609310  72.4489310  33.1329310  34.0949310
  62.9489310  45.2189310  29.5449310  62.3789310  45.9059310  29.8919310
  62.4969310  44.4029310  29.7589310  62.8179310  45.2029310  29.6169310
  69.5409310  46.7999310  20.6359310  68.8559310  46.7279310  21.3009310
  70.3389310  46.9779310  21.1329310  69.5549310  46.8129310  20.7849310
  67.2519310  32.4239310  21.6179310  67.0269310  33.2089310  22.1169310
  68.1509310  32.5759310  21.3259310  67.3389310  32.5439310  21.6449310
  72.6789310  32.1439310  26.4879310  73.5499310  31.7509310  26.5449310
  72.5799310  32.3749310  25.5649310  72.7779310  32.1229310  26.3769310
  69.5869310  32.4109310  31.6219310  69.3269310  31.6349310  31.1249310
  70.5429310  32.4159310  31.5739310  69.6759310  32.3119310  31.5519310
  72.7039310  36.0089310  21.7359310  72.4829310  35.7589310  22.6339310
  73.5199310  35.5429310  21.5529310  72.7799310  35.9169310  21.8279310
  70.5499310  45.7719310  16.8829310  70.1499310  46.6399310  16.9329310
  70.0739310  45.2509310  17.5299310  70.4379310  45.8169310  16.9719310
  66.5069310  34.5589310  26.9029310  65.6559310  34.1279310  26.8159310
  66.6059310  34.7059310  27.8439310  66.4099310  34.5229310  27.0119310
  65.1379310  31.5799310  34.0539310  64.5849310  31.8909310  34.7699310
  65.1989310  32.3259310  33.4569310  65.0749310  31.7149310  34.0689310
  63.9289310  44.0929310  22.7389310  63.2929310  43.6379310  23.2899310
  63.4409310  44.8269310  22.3659310  63.7859310  44.1289310  22.7619310
  69.8069310  45.7639310  30.9439310  69.6039310  45.4539310  31.8259310
  70.3209310  45.0559310  30.5539310  69.8469310  45.6329310  31.0069310
  75.3949310  36.0329310  19.5719310  74.5719310  35.5459310  19.5239310
  75.1429310  36.8969310  19.8999310  75.2579310  36.0809310  19.6079310
  72.4519310  43.3659310  33.5909310  71.8119310  42.8329310  34.0629310
  72.4139310  43.0429310  32.6899310  72.3649310  43.2559310  33.5359310
  66.2189310  45.7339310  33.7259310  65.8319310  45.3689310  32.9299310
  65.5709310  46.3629310  34.0409310  66.0859310  45.7669310  33.6649310
  58.5789310  45.0879310  31.0949310  58.1969310  45.9309310  31.3389310
  59.4029310  45.3139310  30.6639310  58.6349310  45.2249310  31.0709310
  60.4819310  34.7139310  26.5169310  60.3879310  34.2469310  25.6869310
  61.3049310  34.3909310  26.8819310  60.5749310  34.6129310  26.4579310
  75.1189310  41.2029310  31.4079310  74.2279310  41.4189310  31.6859310
  75.3959310  41.9559310  30.8859310  75.0399310  41.3269310  31.3769310
  74.1869310  43.2249310  21.8399310  74.2089310  43.3409310  22.7899310
  74.3599310  44.0979310  21.4889310  74.2119310  43.3519310  21.9169310
  73.5619310  49.1649310  22.1469310  73.2979310  49.1299310  21.2279310
  74.1839310  48.4439310  22.2459310  73.6079310  49.0679310  22.0419310
  70.7359310  49.1609310  19.6579310  70.2199310  48.4759310  20.0839310
  70.2529310  49.9679310  19.8319310  70.6079310  49.1759310  19.7349310
  62.6449310  33.9719310  27.7729310  63.0969310  33.3929310  28.3869310
  63.2079310  33.9869310  26.9999310  62.7749310  33.8999310  27.7529310
  59.2269310  37.0719310  32.0419310  58.6609310  37.4329310  31.3599310
  58.7309310  37.1879310  32.8519310  59.0909310  37.1329310  32.0579310
  70.4729310  50.7039310  27.9589310  71.2479310  50.5479310  27.4199310
  70.4419310  51.6549310  28.0649310  70.5679310  50.8059310  27.9039310
  67.0429310  47.1159310  22.1879310  66.8049310  46.3029310  22.6319310
  66.2379310  47.3939310  21.7509310  66.9099310  47.0479310  22.1889310
  72.2359310  46.5359310  33.4949310  72.5059310  45.6319310  33.6549310
  71.2839310  46.5229310  33.5959310  72.1489310  46.4189310  33.5289310
  72.5459310  42.2419310  31.1919310  71.9359310  41.5059310  31.2479310
  72.1139310  42.8659310  30.6089310  72.4129310  42.2269310  31.1249310
  61.6439310  42.8299310  29.6169310  61.1829310  43.1739310  28.8519310
  61.7249310  41.8919310  29.4449310  61.5949310  42.7539310  29.4969310
  59.8399310  40.4709310  21.8019310  60.7959310  40.5029310  21.8289310
  59.5689310  41.3879310  21.8399310  59.9279310  40.5919310  21.8099310
  64.6799310  35.9299310  34.7449310  63.9149310  35.5329310  35.1629310
  64.4259310  36.8409310  34.5969310  64.5489310  35.9959310  34.7799310
  61.1989310  33.7609310  19.7729310  61.5069310  33.8259310  20.6769310
  60.2809310  33.5029310  19.8519310  61.1209310  33.7359310  19.8989310
  70.5079310  38.0219310  22.1569310  71.1279310  38.4659310  21.5779310
  69.6979310  38.5259310  22.0719310  70.4839310  38.1439310  22.0719310
  57.1279310  44.0739310  18.1179310  57.7559310  43.5509310  18.6169310
  57.6219310  44.3799310  17.3569310  57.2719310  44.0459310  18.0849310
  62.7999310  46.1579310  21.3889310  62.0999310  46.5559310  20.8719310
  63.2319310  45.5549310  20.7829310  62.7659310  46.1319310  21.2449310
  71.4009310  44.1009310  29.2109310  71.2279310  44.0239310  28.2729310
  72.1839310  44.6479310  29.2659310  71.4789310  44.1609310  29.0979310
  66.2189310  40.4849310  23.5299310  66.7329310  39.8849310  22.9899310
  65.9449310  41.1749310  22.9259310  66.2489310  40.4959310  23.3839310
  73.2469310  49.0519310  32.8209310  73.6559310  49.2239310  33.6689310
  72.9779310  48.1349310  32.8659310  73.2649310  48.9569310  32.9349310
  72.2609310  33.7139310  31.0889310  71.9739310  34.5399310  31.4799310
  72.0379310  33.7979310  30.1619310  72.1949310  33.8309310  31.0209310
  58.7059310  47.8399310  17.5759310  59.2629310  47.0809310  17.7479310
  59.2739310  48.5939310  17.7319310  58.8499310  47.8389310  17.6179310
  70.6549310  41.8259310  34.8829310  69.8439310  41.8639310  34.3759310
  71.0189310  40.9629310  34.6879310  70.5979310  41.7209310  34.7929310
  63.9949310  33.8689310  25.4409310  63.8169310  34.4589310  24.7089310
  64.4799310  33.1419310  25.0509310  64.0339310  33.8519310  25.2979310
  57.5999310  40.4589310  24.0179310  58.1969310  40.7149310  23.3139310
  57.9029310  40.9539310  24.7799310  57.7149310  40.5549310  24.0249310
  60.2809310  43.9659310  27.8229310  60.5399310  44.6589310  27.2149310
  59.4089310  44.2249310  28.1219310  60.2029310  44.0879310  27.7829310
  73.9689310  41.5559310  24.8039310  74.8219310  41.2149310  24.5339310
  73.9909310  41.5269310  25.7599310  74.0809310  41.5079310  24.8909310
  66.8989310  38.4669310  32.7089310  66.1449310  38.1369310  32.2199310
  66.6979310  38.2689310  33.6229310  66.7769310  38.3989310  32.7629310
  70.4489310  37.7899310  34.7779310  69.6649310  37.7509310  35.3259310
  71.0859310  37.2389310  35.2319310  70.4299310  37.7149310  34.9059310
  72.1149310  42.2269310  20.0189310  72.5109310  42.5679310  20.8209310
  72.6059310  42.6459310  19.3119310  72.2279310  42.3239310  20.0309310
  71.8439310  36.3129310  31.9809310  72.5369310  36.5069310  32.6129310
  71.2079310  37.0189310  32.0989310  71.8509310  36.4279310  32.0769310
  72.3089310  48.5829310  29.4559310  71.8359310  49.4159310  29.4489310
  71.7779310  48.0019310  28.9119310  72.1799310  48.6149310  29.3859310
  64.4209310  33.2539310  11.4399310  64.6489310  33.2259310  12.3689310
  63.7919310  32.5419310  11.3269310  64.3699310  33.1589310  11.5449310
  61.8199310  47.4399310  11.6999310  60.8659310  47.3719310  11.6679310
  62.0089310  47.7469310  12.5859310  61.7219310  47.4709310  11.8089310
  66.5849310  44.8839310   4.8629310  66.4109310  45.0449310   5.7909310
  65.8199310  44.3979310   4.5569310  66.4649310  44.8419310   4.9429310
  62.3369310  31.5399310  10.9459310  61.7769310  31.9879310  11.5799310
  62.1909310  30.6089310  11.1129310  62.2469310  31.4779310  11.0479310
  66.5509310  34.9899310  10.7989310  65.9479310  34.3489310  11.1739310
  67.3399310  34.9209310  11.3369310  66.5749310  34.8999310  10.9159310
  67.0889310  31.4269310  17.0769310  67.9809310  31.1979310  16.8129310
  66.5669310  31.3059310  16.2839310  67.1369310  31.3829310  16.9419310
  60.0429310  46.0369310   5.1569310  60.0809310  46.9299310   4.8129310
  59.2439310  46.0159310   5.6829310  59.9459310  46.1489310   5.1799310
  68.9739310  34.8159310  12.0669310  69.1519310  33.9339310  12.3929310
  69.2929310  35.3959310  12.7589310  69.0379310  34.7769310  12.1979310
  68.6619310  42.8119310   4.3129310  68.2359310  42.2049310   3.7089310
  67.9989310  43.4789310   4.4909310  68.5229310  42.8199310   4.2589310
  74.4139310  33.4439310   3.5659310  74.4819310  32.4969310   3.4419310
  75.2829310  33.7089310   3.8669310  74.5339310  33.3569310   3.5889310
  75.5329310  37.7349310   5.4069310  74.7539310  37.8449310   5.9519310
  75.8769310  38.6209310   5.2979310  75.4769310  37.8619310   5.4629310
  66.8639310  41.0509310  12.8389310  66.7359310  40.1859310  13.2279310
  67.3069310  40.8759310  12.0079310  66.9039310  40.9179310  12.7819310
  57.9879310  35.3809310  11.3959310  58.2649310  35.9499310  12.1139310
  57.3859310  34.7579310  11.8029310  57.9469310  35.3739310  11.5399310
  58.8609310  41.7179310  13.9889310  57.9399310  41.4979310  13.8489310
  58.9409310  41.8249310  14.9359310  58.7529310  41.7029310  14.0919310
  70.4509310  45.4069310   5.1939310  70.6269310  46.2569310   4.7909310
  69.6919310  45.0699310   4.7199310  70.3769310  45.4729310   5.0819310
  70.2409310  48.7319310   6.4459310  70.8269310  49.4689310   6.2709310
  69.4589310  48.9179310   5.9269310  70.2159310  48.8499310   6.3569310
  62.5629310  35.9869310   4.9659310  62.1559310  35.9859310   4.0989310
  62.0769310  36.6499310   5.4569310  62.4489310  36.0719310   4.9179310
  60.6819310  32.3829310  12.9839310  60.8889310  33.2809310  13.2409310
  60.3259310  31.9819310  13.7769310  60.6629310  32.4459310  13.1179310
  61.9899310  33.1739310   3.6839310  61.2319310  33.1609310   4.2689310
  62.5219310  32.4299310   3.9649310  61.9609310  33.0769310   3.7949310
  69.0299310  36.8719310  13.9829310  69.6159310  37.1849310  14.6719310
  68.3039310  37.4969310  13.9829310  69.0119310  36.9919310  14.0709310
  66.6499310  37.3729310   3.5149310  65.8249310  37.3549310   3.0299310
  66.3989310  37.1869310   4.4199310  66.5119310  37.3469310   3.5689310
  63.7639310  47.0379310   8.1319310  63.5029310  46.6629310   8.9729310
  64.4949310  46.4929310   7.8429310  63.8239310  46.9199310   8.2019310
  62.0019310  45.2309310   6.8469310  61.2779310  45.5339310   6.2989310
  62.5959310  45.9809310   6.8949310  61.9859310  45.3659310   6.7829310
  58.5509310  35.3849310  17.0369310  58.3529310  35.4659310  16.1049310
  57.7569310  35.6879310  17.4779310  58.4239310  35.4339310  16.9739310
  64.6249310  37.9479310   8.4599310  65.5059310  38.2399310   8.6919310
  64.7109310  37.6139310   7.5669310  64.7489310  37.9429310   8.3749310
  58.5189310  44.4109310  15.7939310  57.7569310  44.9789310  15.6769310
  58.7239310  44.1009310  14.9119310  58.4469310  44.4439310  15.6659310
  60.5899310  45.7059310  17.1309310  61.0729310  46.2669310  16.5239310
  60.1469310  45.0699310  16.5699310  60.5949310  45.6969310  16.9819310
  64.2159310  47.4419310  15.9289310  64.7899310  47.3549310  16.6899310
  64.1739310  48.3839310  15.7669310  64.2839310  47.5509310  16.0049310
  68.9219310  33.7669310   6.6439310  67.9699310  33.7039310   6.7149310
  69.2499310  33.0389310   7.1719310  68.8419310  33.6659310   6.7209310
  74.0509310  41.7749310   8.7659310  74.4909310  42.2819310   9.4489310
  73.3789310  41.2779310   9.2319310  74.0219310  41.7759310   8.9129310
  75.2659310  43.5429310  10.9939310  74.5519310  44.1479310  10.7949310
  75.9819310  44.1059310  11.2909310  75.2669310  43.6919310  11.0069310
  64.5709310  41.2959310  15.8299310  64.4139310  40.3519310  15.7939310
  64.4819310  41.5879310  14.9229310  64.5389310  41.2119310  15.7089310
  74.0429310  35.9399310   7.8349310  74.9549310  35.9509310   8.1279310
  74.0429310  35.3549310   7.0769310  74.1599310  35.8659310   7.7759310
  71.8879310  40.2769310   9.6859310  71.0129310  40.0199310   9.3959310
  72.2399310  39.4939310  10.1099310  71.8209310  40.1439310   9.7029310
  61.5969310  47.1929310  14.8439310  61.3449310  48.0969310  15.0349310
  62.5019310  47.1279310  15.1469310  61.6809310  47.3009310  14.9069310
  58.7989310  32.1819310   8.3989310  59.6329310  32.6359310   8.2749310
  58.2109310  32.5809310   7.7589310  58.8309310  32.2909310   8.3019310
  59.8979310  31.3149310  15.4109310  59.0649310  30.8879310  15.6119310
  59.8649310  32.1419310  15.8909310  59.7869310  31.3659310  15.4979310
  66.2329310  36.7769310   6.1489310  66.3189310  35.9929310   6.6919310
  66.6729310  37.4639310   6.6489310  66.2999310  36.7649310   6.2819310
  74.8949310  34.3949310  15.4889310  73.9959310  34.0669310  15.4839310
  75.2199310  34.2179310  14.6069310  74.8209310  34.3299310  15.3759310
  59.3079310  48.9989310   2.6679310  58.5269310  48.8679310   2.1299310
  59.2779310  49.9239310   2.9119310  59.2039310  49.1009310   2.6299310
  69.3589310  44.8009310  14.6189310  69.9409310  44.6369310  15.3599310
  68.7659310  45.4869310  14.9269310  69.3569310  44.8679310  14.7529310
  65.6609310  45.2649310   7.3579310  65.1809310  44.4569310   7.5349310
  66.3909310  45.2509310   7.9769310  65.6929310  45.1599310   7.4599310
  65.2039310  37.7659310  11.7449310  64.3589310  37.4459310  12.0619310
  65.6769310  36.9749310  11.4859310  65.1559310  37.6239310  11.7529310
  62.1309310  42.9519310  16.0789310  62.9419310  42.4639310  15.9369310
  61.8619310  43.2289310  15.2029310  62.1999310  42.9249310  15.9479310
  74.9319310  33.6329310  12.9199310  74.0659310  33.4689310  12.5489310
  75.5139310  33.0409310  12.4419310  74.8959310  33.5359310  12.8109310
  64.3929310  41.9919310  13.1069310  65.2729310  41.6189310  13.0549310
  63.8549310  41.4109310  12.5699310  64.4369310  41.8699310  13.0319310
  73.3819310  45.7029310  11.4639310  73.0309310  45.5999310  12.3489310
  73.5299310  46.6449310  11.3739310  73.3559310  45.8099310  11.5659310
  75.5189310  47.4699310  13.3429310  75.7169310  47.0749310  14.1929310
  74.8479310  48.1249310  13.5339310  75.4579310  47.5029310  13.4759310
  72.7629310  34.7999310   5.2139310  73.4589310  34.4139310   4.6809310
  72.1529310  34.0779310   5.3689310  72.7739310  34.6579310   5.1649310
  70.8369310  40.2489310  12.7559310  70.2799310  39.8549310  12.0839310
  70.2609310  40.8589310  13.2159310  70.6919310  40.2769310  12.7289310
  74.7509310  39.5099310  15.9499310  73.9279310  39.8499310  15.6009310
  74.6069310  39.4539310  16.8949310  74.6279310  39.5459310  16.0259310
  68.6639310  36.2359310   2.2889310  67.8409310  36.5189310   2.6849310
  69.3419310  36.6219310   2.8439310  68.6459310  36.3209310   2.4109310
  61.6759310  39.8269310  10.3819310  61.2989310  39.6999310  11.2519310
  61.1129310  39.3159310   9.7999310  61.5559310  39.7459310  10.4189310
  70.6829310  41.3369310   5.8369310  71.2279310  41.8379310   6.4439310
  69.9889310  41.9439310   5.5799310  70.6639310  41.4779310   5.8819310
  58.6659310  42.9029310   6.6579310  59.0599310  42.8329310   5.7879310
  59.2779310  42.4479310   7.2349310  58.7949310  42.8359310   6.6199310
  73.3869310  38.5829310   2.0299310  73.3439310  39.2019310   2.7599310
  73.0209310  37.7719310   2.3819310  73.3349310  38.5589310   2.1689310
  61.8239310  34.2999310  16.4719310  61.6709310  34.5799310  15.5699310
  61.5869310  35.0599310  17.0029310  61.7739310  34.4329310  16.4249310
  69.3229310  48.4259310  11.6269310  68.7739310  48.3569310  10.8469310
  69.6869310  47.5489310  11.7429310  69.2999310  48.3049310  11.5419310
  63.7569310  38.4209310  15.5779310  63.6419310  38.1369310  14.6709310
  62.8659310  38.5239310  15.9109310  63.6279310  38.3979310  15.5039310
  62.8019310  36.7479310  10.4239310  62.2119310  36.0089310  10.2719310
  63.4139310  36.7199310   9.6889310  62.8049310  36.6499310  10.3099310
  64.1869310  42.9399310   8.4559310  64.1469310  41.9849310   8.4189310
  63.7319310  43.1679310   9.2659310  64.1239310  42.8469310   8.5549310
  72.1519310  39.5929310  15.1379310  71.4609310  38.9529310  15.3059310
  71.9439310  39.9489310  14.2749310  72.0369310  39.5559310  15.0489310
  57.7699310  38.6949310   2.2749310  58.4349310  39.2949310   2.6129310
  56.9379310  39.1289310   2.4639310  57.7489310  38.8269310   2.3429310
  60.1029310  43.1399310   4.4769310  60.7819310  42.8599310   5.0909310
  60.2009310  44.0899310   4.4279310  60.2019310  43.2259310   4.5499310
  59.7729310  33.3309310   5.2419310  59.5349310  32.5119310   4.8079310
  59.0119310  33.8989310   5.1149310  59.6449310  33.2989310   5.1699310
  69.5759310  33.8949310   3.7839310  69.2819310  34.6099310   3.2199310
  69.3049310  34.1559310   4.6639310  69.5039310  34.0199310   3.8239310
  68.0299310  45.5509310   8.8659310  67.9659310  45.0309310   9.6679310
  68.5749310  46.2999310   9.1089310  68.0909310  45.5799310   8.9999310
  73.5289310  44.4469310   5.4849310  72.6139310  44.4569310   5.2019310
  73.6509310  43.5789310   5.8699310  73.4269310  44.3369310   5.4979310
  63.1509310  40.7639310   2.5689310  63.9739310  41.2499310   2.5309310
  63.2019310  40.2689310   3.3859310  63.2629310  40.7629310   2.6679310
  59.8419310  48.6389310   6.6449310  59.2999310  49.0619310   7.3119310
  60.7409310  48.8359310   6.9069310  59.8869310  48.7189310   6.7639310
  61.3829310  42.7039310  13.5649310  61.3449310  43.0209310  12.6629310
  60.5109310  42.3449310  13.7299310  61.2659310  42.6979310  13.4709310
  65.2909310  44.4439310  12.1399310  64.5079310  44.8499310  11.7709310
  65.0029310  43.5729310  12.4129310  65.1539310  44.3839310  12.1279310
  59.0289310  46.4559310   8.8829310  59.6839310  46.8169310   8.2859310
  58.3509310  46.1009310   8.3079310  59.0259310  46.4569310   8.7329310
  74.3409310  28.3479310   8.1339310  74.4869310  28.7529310   8.9889310
  73.3959310  28.4159310   7.9949310  74.2389310  28.4079310   8.2259310
  64.3169310  40.4009310  10.6189310  64.6419310  39.5979310  11.0259310
  63.4479310  40.1689310  10.2929310  64.2469310  40.2689310  10.6289310
  59.9329310  41.3349310  16.5879310  60.7359310  41.8449310  16.4779310
  59.4829310  41.7529310  17.3219310  59.9779310  41.4539310  16.6679310
  70.4289310  38.4829310   5.8479310  70.9269310  38.2759310   5.0569310
  70.6129310  39.4079310   6.0119310  70.5159310  38.5749310   5.7679310
  75.1169310  49.2549310   7.9159310  74.9699310  48.3119310   7.9969310
  75.7709310  49.4529310   8.5869310  75.1819310  49.1589310   8.0119310
  58.3559310  36.0219310   8.7429310  59.1539310  35.6719310   8.3479310
  58.3359310  35.6419310   9.6209310  58.4549310  35.9279310   8.8049310
  67.7499310  39.0789310   6.4709310  67.3429310  39.8389310   6.0549310
  68.6119310  39.0139310   6.0609310  67.8079310  39.1679310   6.3649310
  72.2869310  40.3179310   3.9529310  72.9609310  40.7299310   4.4929310
  71.4769310  40.7639310   4.1989310  72.2699310  40.4279310   4.0529310
  60.4409310  40.8089310   7.4559310  61.3979310  40.7929310   7.4369310
  60.1959310  39.9949310   7.8959310  60.5319310  40.7029310   7.5099310
  75.9089310  39.7469310   8.9389310  75.5199310  39.2729310   9.6749310
  75.3739310  40.5359310   8.8529310  75.7909310  39.7869310   9.0219310
  69.2829310  36.2949310   7.8049310  69.9089310  36.7449310   7.2379310
  69.1409310  35.4479310   7.3809310  69.3449310  36.2439310   7.6779310
  67.8179310  44.1719310  11.3039310  68.2109310  44.9929310  11.5999310
  66.9049310  44.2269310  11.5859310  67.7519310  44.2839310  11.3779310
  71.4289310  32.2239310   5.0739310  70.7669310  32.6299310   4.5139310
  72.1239310  31.9609310   4.4709310  71.4329310  32.2429310   4.9249310
  73.0419310  37.4559310  10.4529310  72.7769310  36.8039310  11.1029310
  73.2609310  36.9429310   9.6749310  73.0359310  37.3069310  10.4369310
  63.7879310  39.2489310   4.6779310  63.9759310  38.4969310   4.1159310
  64.6439310  39.6399310   4.8479310  63.9209310  39.2029310   4.6279310
  65.4439310  34.1089310  13.9179310  66.3659310  34.1849310  14.1619310
  64.9919310  34.7259310  14.4929310  65.5039310  34.1969310  14.0219310
  62.4349310  31.1189310   6.8369310  62.6059310  32.0399310   7.0359310
  63.0009310  30.6349310   7.4379310  62.5289310  31.1749310   6.9389310
  63.2889310  40.2459310   7.2299310  63.5459310  39.8279310   6.4079310
  63.3729310  39.5539310   7.8859310  63.3329310  40.1039310   7.2089310
  70.6009310  44.7009310   7.6889310  70.6989310  44.9479310   6.7689310
  69.7469310  45.0509310   7.9409310  70.5039310  44.7769310   7.6039310
  67.9909310  49.1149310   5.0279310  67.8059310  48.2879310   4.5819310
  67.6789310  49.7879310   4.4229310  67.9269310  49.0949310   4.8929310
  74.0949310  30.9849310  16.6529310  73.5539310  30.4699310  17.2509310
  73.6309310  31.8179310  16.5659310  73.9669310  31.0259310  16.7189310
  71.6889310  47.1269310   8.2279310  71.1449310  47.7269310   7.7169310
  71.2979310  46.2659310   8.0819310  71.5699310  47.0939310   8.1439310
  75.4639310  38.5359310  11.8509310  74.5679310  38.2109310  11.7639310
  75.3639310  39.4309310  12.1759310  75.3359310  38.6089310  11.8819310
  65.7809310  49.4949310   7.2009310  65.7469310  48.8079310   7.8659310
  66.2569310  49.0999310   6.4709310  65.8369310  49.3569310   7.1929310
  67.2919310  37.6039310   9.0049310  66.8429310  36.8499310   9.3869310
  68.0139310  37.2239310   8.5049310  67.3269310  37.4589310   8.9899310
  68.8269310  41.7279310  10.7169310  68.5509310  42.5519310  11.1189310
  69.7779310  41.7149310  10.8259310  68.9139310  41.8319310  10.7819310
  64.3149310  34.3409310   2.9879310  64.1669310  35.2839310   2.9099310
  63.5229310  34.0089310   3.4119310  64.1949310  34.4189310   3.0319310
  68.1829310  48.9509310   8.9659310  68.9729310  49.4889310   8.9119310
  67.5829310  49.3429310   8.3319310  68.2069310  49.0699310   8.8779310
  67.9659310  34.6849310  15.4069310  67.4999310  35.2829310  15.9909310
  68.5609310  35.2489310  14.9119310  67.9819310  34.8329310  15.4179310
  60.2129310  39.5759310  12.8539310  59.5339310  40.2149310  13.0739310
  59.8039310  38.7269310  13.0169310  60.0729310  39.5489310  12.9029310
  71.1729310  47.5809310   3.8179310  70.8049310  48.1619310   4.4829310
  72.0639310  47.9039310   3.6839310  71.2399310  47.6969310   3.8859310
  58.3609310  32.4849310  11.4359310  59.2229310  32.4459310  11.8499310
  58.5469310  32.6349310  10.5089310  58.4949310  32.4989310  11.3699310
  69.2779310  40.0179310   8.8029310  69.0099310  40.6609310   9.4599310
  68.4789310  39.8359310   8.3069310  69.1409310  40.0769310   8.8229310
  57.8199310  37.6559310  15.4229310  57.2199310  38.3889310  15.5639310
  58.3669310  37.6389310  16.2089310  57.8129310  37.7479310  15.5419310
  59.1759310  36.5569310   3.4659310  59.5759310  37.1419310   4.1099310
  58.7119310  37.1419310   2.8669310  59.1679310  36.7069310   3.4719310
  69.2549310  38.3519310  11.3649310  69.0919310  38.6609310  10.4739310
  68.3939310  38.0879310  11.6879310  69.1239310  38.3579310  11.2929310
  69.4769310  32.5729310  15.5029310  69.4739310  32.2829310  14.5909310
  68.8049310  33.2539310  15.5399310  69.3899310  32.6229310  15.3909310
  69.1869310  42.0149310  13.9009310  68.3689310  41.8589310  13.4299310
  69.2349310  42.9669310  13.9899310  69.0889310  42.1169310  13.8519310
  73.5369310  36.7109310  15.1319310  74.2499310  36.0789310  15.2269310
  73.9769310  37.5479310  14.9859310  73.6839310  36.7369310  15.1249310
  59.5659310  38.4929310   8.6539310  58.7869310  38.9989310   8.8849310
  59.3039310  37.5799310   8.7769310  59.4329310  38.4409310   8.6989310
  75.0099310  47.9879310  10.7009310  75.2919310  47.8919310  11.6109310
  74.2289310  48.5389310  10.7499310  74.9459310  48.0459310  10.8239310
  62.6619310  42.6499310   5.7599310  62.5749310  43.4299310   6.3089310
  62.7339310  41.9259310   6.3829310  62.6599310  42.6569310   5.9099310
  62.7639310  37.7909310  12.9439310  62.6729310  37.6709310  11.9989310
  62.0399310  38.3689310  13.1819310  62.6599310  37.8499310  12.8529310
  63.8459310  31.3069310   4.3959310  63.4409310  30.9759310   5.1979310
  63.9529310  30.5329310   3.8439310  63.8079310  31.1659310   4.4279310
  74.9309310  46.7659310   4.1359310  75.0009310  46.1369310   4.8529310
  74.9969310  46.2339310   3.3429310  74.9479310  46.6179310   4.1259310
  66.5339310  34.2499310   4.6669310  65.6819310  34.1119310   4.2549310
  66.5839310  35.1969310   4.8029310  66.4319310  34.3539310   4.6319310
  59.0339310  47.8549310  11.2869310  58.7409310  47.5819310  10.4169310
  58.7259310  48.7569310  11.3709310  58.9569310  47.9349310  11.1859310
  61.4059310  34.9179310  13.8579310  62.1969310  34.9509310  13.3209310
  61.0459310  35.8039310  13.8099310  61.4609310  35.0349310  13.7829310
  72.5619310  33.1709310  15.3269310  72.6229310  32.8239310  14.4369310
  71.6219310  33.2189310  15.5009310  72.4489310  33.1329310  15.2349310
  62.9489310  45.2189310  10.6849310  62.3789310  45.9059310  11.0319310
  62.4969310  44.4029310  10.8989310  62.8179310  45.2029310  10.7569310
  69.5409310  46.7999310   1.7759310  68.8559310  46.7279310   2.4409310
  70.3389310  46.9779310   2.2729310  69.5549310  46.8129310   1.9249310
  67.2519310  32.4239310   2.7579310  67.0269310  33.2089310   3.2569310
  68.1509310  32.5759310   2.4659310  67.3389310  32.5439310   2.7849310
  72.6789310  32.1439310   7.6279310  73.5499310  31.7509310   7.6849310
  72.5799310  32.3749310   6.7049310  72.7779310  32.1229310   7.5169310
  69.5869310  32.4109310  12.7619310  69.3269310  31.6349310  12.2649310
  70.5429310  32.4159310  12.7139310  69.6759310  32.3119310  12.6919310
  72.7039310  36.0089310   2.8759310  72.4829310  35.7589310   3.7739310
  73.5199310  35.5429310   2.6929310  72.7799310  35.9169310   2.9679310
  66.5069310  34.5589310   8.0429310  65.6559310  34.1279310   7.9559310
  66.6059310  34.7059310   8.9839310  66.4099310  34.5229310   8.1519310
  65.1379310  31.5799310  15.1939310  64.5849310  31.8909310  15.9099310
  65.1989310  32.3259310  14.5969310  65.0749310  31.7149310  15.2089310
  63.9289310  44.0929310   3.8789310  63.2929310  43.6379310   4.4299310
  63.4409310  44.8269310   3.5059310  63.7859310  44.1289310   3.9019310
  69.8069310  45.7639310  12.0839310  69.6039310  45.4539310  12.9659310
  70.3209310  45.0559310  11.6939310  69.8469310  45.6329310  12.1469310
  72.4519310  43.3659310  14.7309310  71.8119310  42.8329310  15.2029310
  72.4139310  43.0429310  13.8299310  72.3649310  43.2559310  14.6759310
  66.2189310  45.7339310  14.8659310  65.8319310  45.3689310  14.0699310
  65.5709310  46.3629310  15.1809310  66.0859310  45.7669310  14.8049310
  58.5789310  45.0879310  12.2349310  58.1969310  45.9309310  12.4789310
  59.4029310  45.3139310  11.8039310  58.6349310  45.2249310  12.2109310
  60.4819310  34.7139310   7.6569310  60.3879310  34.2469310   6.8269310
  61.3049310  34.3909310   8.0219310  60.5749310  34.6129310   7.5979310
  75.1189310  41.2029310  12.5479310  74.2279310  41.4189310  12.8259310
  75.3959310  41.9559310  12.0259310  75.0399310  41.3269310  12.5169310
  74.1869310  43.2249310   2.9799310  74.2089310  43.3409310   3.9299310
  74.3599310  44.0979310   2.6289310  74.2119310  43.3519310   3.0569310
  73.5619310  49.1649310   3.2869310  73.2979310  49.1299310   2.3679310
  74.1839310  48.4439310   3.3859310  73.6079310  49.0679310   3.1819310
  62.6449310  33.9719310   8.9129310  63.0969310  33.3929310   9.5269310
  63.2079310  33.9869310   8.1399310  62.7749310  33.8999310   8.8929310
  59.2269310  37.0719310  13.1819310  58.6609310  37.4329310  12.4999310
  58.7309310  37.1879310  13.9919310  59.0909310  37.1329310  13.1979310
  70.4729310  50.7039310   9.0989310  71.2479310  50.5479310   8.5599310
  70.4419310  51.6549310   9.2049310  70.5679310  50.8059310   9.0439310
  67.0429310  47.1159310   3.3279310  66.8049310  46.3029310   3.7719310
  66.2379310  47.3939310   2.8909310  66.9099310  47.0479310   3.3289310
  72.2359310  46.5359310  14.6349310  72.5059310  45.6319310  14.7949310
  71.2839310  46.5229310  14.7359310  72.1489310  46.4189310  14.6689310
  72.5459310  42.2419310  12.3319310  71.9359310  41.5059310  12.3879310
  72.1139310  42.8659310  11.7489310  72.4129310  42.2269310  12.2649310
  61.6439310  42.8299310  10.7569310  61.1829310  43.1739310   9.9919310
  61.7249310  41.8919310  10.5849310  61.5949310  42.7539310  10.6369310
  59.8399310  40.4709310   2.9419310  60.7959310  40.5029310   2.9689310
  59.5689310  41.3879310   2.9799310  59.9279310  40.5919310   2.9499310
  64.6799310  35.9299310  15.8849310  63.9149310  35.5329310  16.3029310
  64.4259310  36.8409310  15.7369310  64.5489310  35.9959310  15.9199310
  70.5079310  38.0219310   3.2969310  71.1279310  38.4659310   2.7179310
  69.6979310  38.5259310   3.2119310  70.4839310  38.1439310   3.2119310
  62.7999310  46.1579310   2.5289310  62.0999310  46.5559310   2.0119310
  63.2319310  45.5549310   1.9229310  62.7659310  46.1319310   2.3849310
  71.4009310  44.1009310  10.3509310  71.2279310  44.0239310   9.4129310
  72.1839310  44.6479310  10.4059310  71.4789310  44.1609310  10.2379310
  66.2189310  40.4849310   4.6699310  66.7329310  39.8849310   4.1299310
  65.9449310  41.1749310   4.0659310  66.2489310  40.4959310   4.5239310
  73.2469310  49.0519310  13.9609310  73.6559310  49.2239310  14.8089310
  72.9779310  48.1349310  14.0059310  73.2649310  48.9569310  14.0749310
  72.2609310  33.7139310  12.2289310  71.9739310  34.5399310  12.6199310
  72.0379310  33.7979310  11.3019310  72.1949310  33.8309310  12.1609310
  70.6549310  41.8259310  16.0229310  69.8439310  41.8639310  15.5159310
  71.0189310  40.9629310  15.8279310  70.5979310  41.7209310  15.9329310
  63.9949310  33.8689310   6.5809310  63.8169310  34.4589310   5.8489310
  64.4799310  33.1419310   6.1909310  64.0339310  33.8519310   6.4379310
  57.5999310  40.4589310   5.1579310  58.1969310  40.7149310   4.4539310
  57.9029310  40.9539310   5.9199310  57.7149310  40.5549310   5.1649310
  60.2809310  43.9659310   8.9629310  60.5399310  44.6589310   8.3549310
  59.4089310  44.2249310   9.2619310  60.2029310  44.0879310   8.9229310
  73.9689310  41.5559310   5.9439310  74.8219310  41.2149310   5.6739310
  73.9909310  41.5269310   6.8999310  74.0809310  41.5079310   6.0309310
  66.8989310  38.4669310  13.8489310  66.1449310  38.1369310  13.3599310
  66.6979310  38.2689310  14.7629310  66.7769310  38.3989310  13.9029310
  70.4489310  37.7899310  15.9179310  69.6649310  37.7509310  16.4659310
  71.0859310  37.2389310  16.3719310  70.4299310  37.7149310  16.0459310
  71.8439310  36.3129310  13.1209310  72.5369310  36.5069310  13.7529310
  71.2079310  37.0189310  13.2389310  71.8509310  36.4279310  13.2169310
  72.3089310  48.5829310  10.5959310  71.8359310  49.4159310  10.5889310
  71.7779310  48.0019310  10.0519310  72.1799310  48.6149310  10.5259310
  64.4209310  14.3869310  68.0199310  64.6489310  14.3589310  68.9489310
  63.7919310  13.6749310  67.9069310  64.3699310  14.2919310  68.1249310
  61.8199310  28.5729310  68.2799310  60.8659310  28.5049310  68.2479310
  62.0089310  28.8799310  69.1659310  61.7219310  28.6039310  68.3889310
  66.5849310  26.0169310  61.4429310  66.4109310  26.1779310  62.3709310
  65.8199310  25.5309310  61.1369310  66.4649310  25.9749310  61.5229310
  62.3369310  12.6729310  67.5259310  61.7769310  13.1209310  68.1599310
  62.1909310  11.7419310  67.6929310  62.2469310  12.6109310  67.6279310
  63.1559310  20.9139310  56.7739310  63.0019310  21.3709310  57.6009310
  63.8679310  20.3039310  56.9659310  63.2269310  20.8939310  56.9039310
  66.5509310  16.1229310  67.3789310  65.9479310  15.4819310  67.7539310
  67.3399310  16.0539310  67.9169310  66.5749310  16.0329310  67.4959310
  73.3169310  27.0729310  54.9599310  72.4549310  27.4009310  54.7039310
  73.2209310  26.1209310  54.9589310  73.1939310  26.9929310  54.9269310
  60.0429310  27.1699310  61.7369310  60.0809310  28.0629310  61.3929310
  59.2439310  27.1489310  62.2629310  59.9459310  27.2819310  61.7599310
  64.7539310  28.9599310  58.4259310  63.9549310  28.4329310  58.4359310
  65.0979310  28.8569310  57.5389310  64.6959310  28.8789310  58.3139310
  68.9739310  15.9489310  68.6469310  69.1519310  15.0669310  68.9729310
  69.2929310  16.5289310  69.3389310  69.0379310  15.9099310  68.7779310
  68.6619310  23.9449310  60.8929310  68.2359310  23.3379310  60.2889310
  67.9989310  24.6119310  61.0709310  68.5229310  23.9529310  60.8389310
  74.4139310  14.5769310  60.1459310  74.4819310  13.6299310  60.0219310
  75.2829310  14.8419310  60.4469310  74.5339310  14.4899310  60.1689310
  75.5329310  18.8679310  61.9869310  74.7539310  18.9779310  62.5319310
  75.8769310  19.7539310  61.8779310  75.4769310  18.9949310  62.0429310
  66.6289310  14.9959310  56.1349310  66.3629310  14.5329310  56.9299310
  66.6449310  14.3189310  55.4589310  66.5969310  14.8499310  56.1509310
  69.7399310  23.1359310  56.4379310  70.5099310  23.1569310  57.0049310
  70.0589310  22.7689310  55.6139310  69.8789310  23.0919310  56.4049310
  75.4759310  22.7729310  58.1679310  75.1099310  23.4139310  58.7779310
  74.7109310  22.3509310  57.7759310  75.3309310  22.8009310  58.1959310
  57.9879310  16.5139310  67.9759310  58.2649310  17.0829310  68.6939310
  57.3859310  15.8909310  68.3829310  57.9469310  16.5069310  68.1199310
  73.4579310  24.3729310  55.1849310  73.4999310  24.2389310  54.2379310
  74.3439310  24.6399310  55.4279310  73.5769310  24.3899310  55.0949310
  73.8009310  14.8029310  57.2729310  73.9329310  14.6589310  58.2099310
  72.9329310  15.2019310  57.2129310  73.7069310  14.8349310  57.3859310
  70.4509310  26.5399310  61.7739310  70.6269310  27.3899310  61.3709310
  69.6919310  26.2029310  61.2999310  70.3769310  26.6059310  61.6619310
  70.2409310  29.8649310  63.0259310  70.8269310  30.6019310  62.8509310
  69.4589310  30.0509310  62.5069310  70.2159310  29.9829310  62.9369310
  62.5629310  17.1199310  61.5459310  62.1559310  17.1189310  60.6789310
  62.0769310  17.7829310  62.0369310  62.4489310  17.2049310  61.4979310
  61.9899310  14.3069310  60.2639310  61.2319310  14.2939310  60.8489310
  62.5219310  13.5629310  60.5449310  61.9609310  14.2099310  60.3749310
  66.6499310  18.5059310  60.0949310  65.8249310  18.4879310  59.6099310
  66.3989310  18.3199310  60.9999310  66.5119310  18.4799310  60.1489310
  63.7639310  28.1709310  64.7119310  63.5029310  27.7959310  65.5529310
  64.4949310  27.6259310  64.4229310  63.8239310  28.0529310  64.7819310
  62.0019310  26.3639310  63.4269310  61.2779310  26.6669310  62.8789310
  62.5959310  27.1139310  63.4749310  61.9859310  26.4989310  63.3629310
  61.4749310  20.1279310  54.7649310  60.8719310  20.8649310  54.6689310
  62.1039310  20.4179310  55.4259310  61.4779310  20.2589310  54.8369310
  65.9019310  28.5899310  56.0579310  66.3609310  27.7679310  56.2299310
  66.5999310  29.2299310  55.9189310  66.0499310  28.5669310  56.0619310
  64.6249310  19.0809310  65.0399310  65.5059310  19.3729310  65.2719310
  64.7109310  18.7469310  64.1469310  64.7489310  19.0759310  64.9549310
  68.9219310  14.8999310  63.2239310  67.9699310  14.8369310  63.2949310
  69.2499310  14.1719310  63.7519310  68.8419310  14.7989310  63.3009310
  74.0509310  22.9079310  65.3459310  74.4909310  23.4149310  66.0289310
  73.3789310  22.4109310  65.8119310  74.0219310  22.9089310  65.4929310
  75.2659310  24.6759310  67.5739310  74.5519310  25.2809310  67.3749310
  75.9819310  25.2389310  67.8709310  75.2669310  24.8249310  67.5869310
  68.7779310  25.7369310  56.5119310  69.0819310  24.8439310  56.6679310
  69.3049310  26.2769310  57.1009310  68.8839310  25.6919310  56.6069310
  71.4009310  16.2249310  57.0879310  71.5049310  16.5689310  57.9749310
  71.2709310  17.0009310  56.5429310  71.3979310  16.3679310  57.1319310
  74.0429310  17.0729310  64.4149310  74.9549310  17.0839310  64.7079310
  74.0429310  16.4879310  63.6569310  74.1599310  16.9989310  64.3559310
  71.8879310  21.4099310  66.2659310  71.0129310  21.1529310  65.9759310
  72.2399310  20.6269310  66.6899310  71.8209310  21.2769310  66.2829310
  63.6299310  13.3989310  55.0749310  63.9719310  13.4079310  55.9689310
  63.1449310  14.2209310  54.9969310  63.6119310  13.5059310  55.1789310
  58.7989310  13.3149310  64.9789310  59.6329310  13.7689310  64.8549310
  58.2109310  13.7139310  64.3389310  58.8309310  13.4239310  64.8819310
  66.2329310  17.9099310  62.7289310  66.3189310  17.1259310  63.2719310
  66.6729310  18.5969310  63.2289310  66.2999310  17.8979310  62.8619310
  74.9109310  26.6499310  58.0649310  75.0319310  27.5249310  57.6969310
  75.1199310  26.0559310  57.3439310  74.9529310  26.6859310  57.9249310
  73.3289310  12.0489310  56.9429310  73.4569310  12.9639310  56.6909310
  72.3799310  11.9539310  57.0279310  73.2239310  12.1539310  56.9219310
  59.3079310  30.1319310  59.2479310  58.5269310  30.0009310  58.7099310
  59.2779310  31.0569310  59.4919310  59.2039310  30.2339310  59.2099310
  65.6609310  26.3979310  63.9379310  65.1809310  25.5899310  64.1149310
  66.3909310  26.3839310  64.5569310  65.6929310  26.2929310  64.0399310
  68.4659310  17.2509310  56.2049310  67.8399310  16.5269310  56.2289310
  68.6839310  17.4099310  57.1229310  68.4139310  17.1789310  56.3249310
  65.2039310  18.8989310  68.3249310  64.3589310  18.5789310  68.6419310
  65.6769310  18.1079310  68.0659310  65.1559310  18.7569310  68.3329310
  61.0389310  28.6569310  57.7819310  60.4569310  29.1549310  58.3549310
  61.2679310  29.2679310  57.0819310  60.9939310  28.7989310  57.7659310
  74.9319310  14.7659310  69.4999310  74.0659310  14.6019310  69.1289310
  75.5139310  14.1739310  69.0219310  74.8959310  14.6689310  69.3909310
  74.6379310  20.2159310  56.2059310  74.1809310  19.9749310  57.0119310
  75.5639310  20.0759310  56.4049310  74.6979310  20.1669310  56.3349310
  64.3929310  23.1249310  69.6869310  65.2729310  22.7519310  69.6349310
  63.8549310  22.5439310  69.1499310  64.4369310  23.0029310  69.6119310
  73.3819310  26.8359310  68.0439310  73.0309310  26.7329310  68.9289310
  73.5299310  27.7779310  67.9539310  73.3559310  26.9429310  68.1459310
  72.7629310  15.9329310  61.7939310  73.4589310  15.5469310  61.2609310
  72.1529310  15.2109310  61.9489310  72.7739310  15.7909310  61.7449310
  68.6639310  17.3689310  58.8689310  67.8409310  17.6519310  59.2649310
  69.3419310  17.7549310  59.4239310  68.6459310  17.4539310  58.9909310
  61.6759310  20.9599310  66.9619310  61.2989310  20.8329310  67.8319310
  61.1129310  20.4489310  66.3799310  61.5559310  20.8789310  66.9989310
  70.6829310  22.4699310  62.4169310  71.2279310  22.9709310  63.0239310
  69.9889310  23.0769310  62.1599310  70.6639310  22.6109310  62.4619310
  58.6659310  24.0359310  63.2379310  59.0599310  23.9659310  62.3679310
  59.2779310  23.5809310  63.8149310  58.7949310  23.9689310  63.1999310
  73.3869310  19.7159310  58.6099310  73.3439310  20.3349310  59.3399310
  73.0209310  18.9049310  58.9619310  73.3349310  19.6919310  58.7489310
  68.1369310  20.5799310  59.0889310  67.4649310  19.8989310  59.1189310
  68.2159310  20.7969310  58.1599310  68.0609310  20.5209310  58.9739310
  69.3229310  29.5589310  68.2069310  68.7739310  29.4899310  67.4269310
  69.6869310  28.6819310  68.3229310  69.2999310  29.4379310  68.1219310
  62.8019310  17.8809310  67.0039310  62.2119310  17.1419310  66.8519310
  63.4139310  17.8529310  66.2689310  62.8049310  17.7829310  66.8899310
  64.1869310  24.0729310  65.0359310  64.1469310  23.1179310  64.9989310
  63.7319310  24.3009310  65.8459310  64.1239310  23.9799310  65.1349310
  57.7699310  19.8279310  58.8549310  58.4349310  20.4279310  59.1929310
  56.9379310  20.2619310  59.0439310  57.7489310  19.9599310  58.9229310
  60.1029310  24.2729310  61.0569310  60.7819310  23.9929310  61.6709310
  60.2009310  25.2229310  61.0079310  60.2019310  24.3589310  61.1299310
  65.5169310  23.0089310  56.1439310  65.1339310  22.6999310  55.3229310
  65.7559310  23.9199310  55.9689310  65.4989310  23.0859310  56.0169310
  59.7729310  14.4639310  61.8219310  59.5349310  13.6449310  61.3879310
  59.0119310  15.0319310  61.6949310  59.6449310  14.4319310  61.7499310
  64.3439310  13.2789310  57.8259310  64.5889310  12.4039310  58.1269310
  64.1289310  13.7559310  58.6269310  64.3479310  13.2279310  57.9669310
  69.5759310  15.0279310  60.3639310  69.2819310  15.7429310  59.7999310
  69.3049310  15.2889310  61.2439310  69.5039310  15.1529310  60.4039310
  68.0299310  26.6839310  65.4459310  67.9659310  26.1639310  66.2479310
  68.5749310  27.4329310  65.6889310  68.0909310  26.7129310  65.5799310
  73.5289310  25.5799310  62.0649310  72.6139310  25.5899310  61.7819310
  73.6509310  24.7119310  62.4499310  73.4269310  25.4699310  62.0779310
  61.1819310  17.5439310  55.8599310  60.2569310  17.3009310  55.8979310
  61.1779310  18.4639310  55.5949310  61.0639310  17.6309310  55.8309310
  63.1509310  21.8969310  59.1489310  63.9739310  22.3829310  59.1109310
  63.2019310  21.4019310  59.9659310  63.2629310  21.8959310  59.2479310
  59.8419310  29.7719310  63.2249310  59.2999310  30.1949310  63.8919310
  60.7409310  29.9689310  63.4869310  59.8869310  29.8519310  63.3439310
  65.4459310  23.5339310  59.1509310  64.9229310  24.2369310  59.5369310
  65.4579310  23.7299310  58.2149310  65.3809310  23.6489310  59.0809310
  72.4889310  18.4009310  55.3149310  72.9669310  18.0479310  54.5659310
  72.9909310  19.1729310  55.5779310  72.6139310  18.4549310  55.2529310
  65.2909310  25.5769310  68.7199310  64.5079310  25.9829310  68.3509310
  65.0029310  24.7059310  68.9929310  65.1539310  25.5169310  68.7079310
  59.0289310  27.5889310  65.4629310  59.6839310  27.9499310  64.8659310
  58.3509310  27.2339310  64.8879310  59.0259310  27.5899310  65.3129310
  74.3409310   9.4809310  64.7139310  74.4869310   9.8859310  65.5689310
  73.3959310   9.5489310  64.5749310  74.2389310   9.5409310  64.8059310
  64.3169310  21.5339310  67.1989310  64.6419310  20.7309310  67.6059310
  63.4479310  21.3019310  66.8729310  64.2469310  21.4019310  67.2089310
  70.4289310  19.6159310  62.4279310  70.9269310  19.4089310  61.6369310
  70.6129310  20.5409310  62.5919310  70.5159310  19.7079310  62.3479310
  65.0539310  18.3619310  56.1689310  64.5729310  17.5449310  56.0379310
  65.4879310  18.5209310  55.3309310  65.0479310  18.2779310  56.0449310
  59.0179310  23.3989310  56.6269310  59.7849310  23.0759310  57.1019310
  58.2759310  23.1599310  57.1819310  59.0209310  23.3269310  56.7589310
  75.1169310  30.3879310  64.4959310  74.9699310  29.4449310  64.5769310
  75.7709310  30.5859310  65.1669310  75.1819310  30.2919310  64.5919310
  58.3559310  17.1549310  65.3229310  59.1539310  16.8049310  64.9279310
  58.3359310  16.7749310  66.2009310  58.4549310  17.0609310  65.3849310
  67.7499310  20.2119310  63.0509310  67.3429310  20.9719310  62.6349310
  68.6119310  20.1469310  62.6409310  67.8079310  20.3009310  62.9449310
  72.2869310  21.4509310  60.5329310  72.9609310  21.8629310  61.0729310
  71.4769310  21.8969310  60.7789310  72.2699310  21.5609310  60.6329310
  60.4409310  21.9419310  64.0359310  61.3979310  21.9259310  64.0169310
  60.1959310  21.1279310  64.4759310  60.5319310  21.8359310  64.0899310
  70.7439310  15.9519310  66.5749310  70.2899310  16.3939310  65.8569310
  70.2019310  16.1269310  67.3439310  70.6169310  16.0309310  66.5809310
  75.9089310  20.8799310  65.5189310  75.5199310  20.4059310  66.2549310
  75.3739310  21.6689310  65.4329310  75.7909310  20.9199310  65.6019310
  69.2829310  17.4279310  64.3849310  69.9089310  17.8779310  63.8179310
  69.1409310  16.5809310  63.9609310  69.3449310  17.3769310  64.2579310
  67.8179310  25.3049310  67.8839310  68.2109310  26.1259310  68.1799310
  66.9049310  25.3599310  68.1659310  67.7519310  25.4169310  67.9579310
  69.3069310  14.1729310  57.1409310  68.5479310  14.4209310  56.6129310
  69.8619310  14.9529310  57.1419310  69.2809310  14.3049310  57.0739310
  61.8419310  17.4659310  58.8579310  61.7519310  17.1949310  57.9449310
  60.9439310  17.6229310  59.1509310  61.7149310  17.4519310  58.7789310
  71.4289310  13.3569310  61.6539310  70.7669310  13.7629310  61.0939310
  72.1239310  13.0939310  61.0509310  71.4329310  13.3759310  61.5049310
  73.0419310  18.5889310  67.0329310  72.7769310  17.9369310  67.6829310
  73.2609310  18.0759310  66.2549310  73.0359310  18.4399310  67.0169310
  63.7879310  20.3819310  61.2579310  63.9759310  19.6299310  60.6959310
  64.6439310  20.7729310  61.4279310  63.9209310  20.3359310  61.2079310
  62.4349310  12.2519310  63.4169310  62.6059310  13.1729310  63.6159310
  63.0009310  11.7679310  64.0179310  62.5289310  12.3079310  63.5189310
  66.2379310  25.5889310  55.5409310  67.0819310  25.5509310  55.9919310
  66.4609310  25.7939310  54.6329310  66.3749310  25.6099310  55.4829310
  63.2889310  21.3789310  63.8099310  63.5459310  20.9609310  62.9879310
  63.3729310  20.6869310  64.4659310  63.3329310  21.2369310  63.7889310
  70.6009310  25.8339310  64.2689310  70.6989310  26.0809310  63.3489310
  69.7469310  26.1839310  64.5209310  70.5039310  25.9099310  64.1839310
  67.9909310  30.2479310  61.6079310  67.8059310  29.4209310  61.1619310
  67.6789310  30.9209310  61.0029310  67.9269310  30.2279310  61.4729310
  69.5789310  29.4829310  54.6979310  69.7369310  30.3219310  54.2649310
  69.8409310  29.6299310  55.6069310  69.6329310  29.6089310  54.7589310
  71.6889310  28.2599310  64.8079310  71.1449310  28.8599310  64.2969310
  71.2979310  27.3989310  64.6619310  71.5699310  28.2269310  64.7239310
  75.4639310  19.6689310  68.4309310  74.5679310  19.3439310  68.3439310
  75.3639310  20.5639310  68.7559310  75.3359310  19.7419310  68.4619310
  65.7809310  30.6279310  63.7809310  65.7469310  29.9409310  64.4459310
  66.2569310  30.2329310  63.0509310  65.8369310  30.4899310  63.7729310
  67.6599310  21.3559310  56.4689310  68.3899310  21.9759310  56.4579310
  66.8779310  21.9069310  56.4379310  67.6529310  21.5059310  56.4629310
  67.2919310  18.7369310  65.5849310  66.8429310  17.9829310  65.9669310
  68.0139310  18.3569310  65.0849310  67.3269310  18.5919310  65.5699310
  68.8269310  22.8609310  67.2969310  68.5509310  23.6849310  67.6989310
  69.7779310  22.8479310  67.4059310  68.9139310  22.9649310  67.3619310
  64.3149310  15.4739310  59.5679310  64.1669310  16.4169310  59.4899310
  63.5229310  15.1419310  59.9919310  64.1949310  15.5519310  59.6119310
  68.1829310  30.0839310  65.5459310  68.9729310  30.6219310  65.4919310
  67.5829310  30.4759310  64.9119310  68.2069310  30.2029310  65.4579310
  63.5709310  15.9629310  56.1629310  62.6539310  15.7479310  56.3289310
  64.0459310  15.5749310  56.8979310  63.5139310  15.8859310  56.2779310
  60.2129310  20.7089310  69.4339310  59.5339310  21.3479310  69.6539310
  59.8039310  19.8599310  69.5969310  60.0729310  20.6819310  69.4829310
  71.1729310  28.7139310  60.3979310  70.8049310  29.2949310  61.0629310
  72.0639310  29.0369310  60.2639310  71.2399310  28.8299310  60.4659310
  58.3609310  13.6179310  68.0159310  59.2229310  13.5789310  68.4299310
  58.5469310  13.7679310  67.0889310  58.4949310  13.6319310  67.9499310
  69.2779310  21.1509310  65.3829310  69.0099310  21.7939310  66.0399310
  68.4789310  20.9689310  64.8869310  69.1409310  21.2099310  65.4029310
  59.1759310  17.6899310  60.0459310  59.5759310  18.2749310  60.6899310
  58.7119310  18.2749310  59.4469310  59.1679310  17.8399310  60.0519310
  69.2549310  19.4849310  67.9449310  69.0919310  19.7939310  67.0539310
  68.3939310  19.2209310  68.2679310  69.1239310  19.4909310  67.8729310
  61.1359310  12.3689310  56.0909310  61.1369310  13.1109310  56.6949310
  61.6399310  12.6729310  55.3369310  61.2009310  12.5029310  56.0719310
  62.0519310  24.4049310  56.3749310  62.1379310  24.3539310  55.4229310
  61.4989310  25.1729310  56.5239310  61.9919310  24.4969310  56.2719310
  59.5659310  19.6259310  65.2339310  58.7869310  20.1319310  65.4649310
  59.3039310  18.7129310  65.3569310  59.4329310  19.5739310  65.2789310
  75.0099310  29.1209310  67.2809310  75.2919310  29.0249310  68.1909310
  74.2289310  29.6719310  67.3299310  74.9459310  29.1789310  67.4039310
  62.6619310  23.7829310  62.3399310  62.5749310  24.5629310  62.8889310
  62.7339310  23.0589310  62.9629310  62.6599310  23.7899310  62.4899310
  58.2929310  14.8669310  57.5449310  58.2359310  14.6129310  56.6239310
  57.7449310  15.6489310  57.6129310  58.2159310  14.9349310  57.4359310
  63.8459310  12.4399310  60.9759310  63.4409310  12.1089310  61.7779310
  63.9529310  11.6659310  60.4239310  63.8079310  12.2989310  61.0079310
  74.9309310  27.8989310  60.7159310  75.0009310  27.2699310  61.4329310
  74.9969310  27.3669310  59.9229310  74.9479310  27.7509310  60.7059310
  64.3889310  18.4859310  58.8619310  64.7619310  18.4209310  57.9829310
  63.4839310  18.1899310  58.7609310  64.3209310  18.4389310  58.7369310
  64.0879310  25.6429310  57.2959310  63.3559310  25.1539310  56.9199310
  64.7479310  25.6559310  56.6039310  64.0779310  25.5819310  57.1599310
  66.5339310  15.3829310  61.2469310  65.6819310  15.2449310  60.8349310
  66.5839310  16.3299310  61.3829310  66.4319310  15.4869310  61.2119310
  59.0339310  28.9879310  67.8669310  58.7409310  28.7149310  66.9969310
  58.7259310  29.8899310  67.9509310  58.9569310  29.0679310  67.7659310
  67.5789310  19.0539310  54.4859310  67.5599310  19.7039310  55.1879310
  67.9339310  18.2659310  54.8979310  67.6219310  19.0369310  54.6279310
  62.9489310  26.3519310  67.2649310  62.3789310  27.0389310  67.6119310
  62.4969310  25.5359310  67.4789310  62.8179310  26.3359310  67.3369310
  69.5409310  27.9329310  58.3559310  68.8559310  27.8609310  59.0209310
  70.3389310  28.1109310  58.8529310  69.5549310  27.9459310  58.5049310
  67.2519310  13.5569310  59.3379310  67.0269310  14.3419310  59.8369310
  68.1509310  13.7089310  59.0459310  67.3389310  13.6769310  59.3649310
  72.6789310  13.2769310  64.2079310  73.5499310  12.8839310  64.2649310
  72.5799310  13.5079310  63.2849310  72.7779310  13.2559310  64.0969310
  69.5869310  13.5439310  69.3419310  69.3269310  12.7679310  68.8449310
  70.5429310  13.5489310  69.2939310  69.6759310  13.4449310  69.2719310
  72.7039310  17.1419310  59.4559310  72.4829310  16.8919310  60.3539310
  73.5199310  16.6759310  59.2729310  72.7799310  17.0499310  59.5479310
  70.5499310  26.9049310  54.6029310  70.1499310  27.7729310  54.6529310
  70.0739310  26.3839310  55.2499310  70.4379310  26.9499310  54.6919310
  66.5069310  15.6919310  64.6229310  65.6559310  15.2609310  64.5359310
  66.6059310  15.8389310  65.5639310  66.4099310  15.6559310  64.7319310
  63.9289310  25.2259310  60.4589310  63.2929310  24.7709310  61.0099310
  63.4409310  25.9599310  60.0859310  63.7859310  25.2619310  60.4819310
  69.8069310  26.8969310  68.6639310  69.6039310  26.5869310  69.5459310
  70.3209310  26.1889310  68.2739310  69.8469310  26.7659310  68.7269310
  75.3949310  17.1659310  57.2919310  74.5719310  16.6789310  57.2439310
  75.1429310  18.0299310  57.6199310  75.2579310  17.2139310  57.3279310
  58.5789310  26.2209310  68.8149310  58.1969310  27.0639310  69.0589310
  59.4029310  26.4469310  68.3839310  58.6349310  26.3579310  68.7909310
  60.4819310  15.8469310  64.2369310  60.3879310  15.3799310  63.4069310
  61.3049310  15.5239310  64.6019310  60.5749310  15.7459310  64.1779310
  75.1189310  22.3359310  69.1279310  74.2279310  22.5519310  69.4059310
  75.3959310  23.0889310  68.6059310  75.0399310  22.4599310  69.0969310
  74.1869310  24.3579310  59.5599310  74.2089310  24.4739310  60.5099310
  74.3599310  25.2309310  59.2089310  74.2119310  24.4849310  59.6369310
  73.5619310  30.2979310  59.8669310  73.2979310  30.2629310  58.9479310
  74.1839310  29.5769310  59.9659310  73.6079310  30.2009310  59.7619310
  70.7359310  30.2939310  57.3779310  70.2199310  29.6089310  57.8039310
  70.2529310  31.1009310  57.5519310  70.6079310  30.3089310  57.4549310
  62.6449310  15.1049310  65.4929310  63.0969310  14.5259310  66.1069310
  63.2079310  15.1199310  64.7199310  62.7749310  15.0329310  65.4729310
  70.4729310  31.8369310  65.6789310  71.2479310  31.6809310  65.1399310
  70.4419310  32.7879310  65.7849310  70.5679310  31.9389310  65.6239310
  67.0429310  28.2489310  59.9079310  66.8049310  27.4359310  60.3519310
  66.2379310  28.5269310  59.4709310  66.9099310  28.1809310  59.9089310
  72.5459310  23.3749310  68.9119310  71.9359310  22.6389310  68.9679310
  72.1139310  23.9989310  68.3289310  72.4129310  23.3599310  68.8449310
  61.6439310  23.9629310  67.3369310  61.1829310  24.3069310  66.5719310
  61.7249310  23.0249310  67.1649310  61.5949310  23.8869310  67.2169310
  59.8399310  21.6039310  59.5219310  60.7959310  21.6359310  59.5489310
  59.5689310  22.5209310  59.5599310  59.9279310  21.7249310  59.5299310
  61.1989310  14.8939310  57.4929310  61.5069310  14.9589310  58.3969310
  60.2809310  14.6359310  57.5719310  61.1209310  14.8689310  57.6189310
  70.5079310  19.1549310  59.8769310  71.1279310  19.5989310  59.2979310
  69.6979310  19.6589310  59.7919310  70.4839310  19.2769310  59.7919310
  57.1279310  25.2069310  55.8379310  57.7559310  24.6839310  56.3369310
  57.6219310  25.5129310  55.0769310  57.2719310  25.1789310  55.8049310
  62.7999310  27.2909310  59.1089310  62.0999310  27.6889310  58.5919310
  63.2319310  26.6879310  58.5029310  62.7659310  27.2649310  58.9649310
  71.4009310  25.2339310  66.9309310  71.2279310  25.1569310  65.9929310
  72.1839310  25.7809310  66.9859310  71.4789310  25.2939310  66.8179310
  66.2189310  21.6179310  61.2499310  66.7329310  21.0179310  60.7099310
  65.9449310  22.3079310  60.6459310  66.2489310  21.6289310  61.1039310
  72.2609310  14.8469310  68.8089310  71.9739310  15.6729310  69.1999310
  72.0379310  14.9309310  67.8819310  72.1949310  14.9639310  68.7409310
  58.7059310  28.9729310  55.2959310  59.2629310  28.2139310  55.4679310
  59.2739310  29.7269310  55.4519310  58.8499310  28.9719310  55.3379310
  63.9949310  15.0019310  63.1609310  63.8169310  15.5919310  62.4289310
  64.4799310  14.2749310  62.7709310  64.0339310  14.9849310  63.0179310
  57.5999310  21.5919310  61.7379310  58.1969310  21.8479310  61.0339310
  57.9029310  22.0869310  62.4999310  57.7149310  21.6879310  61.7449310
  60.2809310  25.0989310  65.5429310  60.5399310  25.7919310  64.9349310
  59.4089310  25.3579310  65.8419310  60.2029310  25.2209310  65.5029310
  73.9689310  22.6889310  62.5239310  74.8219310  22.3479310  62.2539310
  73.9909310  22.6599310  63.4799310  74.0809310  22.6409310  62.6109310
  72.1149310  23.3599310  57.7389310  72.5109310  23.7009310  58.5409310
  72.6059310  23.7789310  57.0319310  72.2279310  23.4569310  57.7509310
  72.3089310  29.7159310  67.1759310  71.8359310  30.5489310  67.1689310
  71.7779310  29.1349310  66.6319310  72.1799310  29.7479310  67.1059310
  64.4209310  14.3869310  49.1599310  64.6489310  14.3589310  50.0889310
  63.7919310  13.6749310  49.0469310  64.3699310  14.2919310  49.2649310
  61.8199310  28.5729310  49.4199310  60.8659310  28.5049310  49.3879310
  62.0089310  28.8799310  50.3059310  61.7219310  28.6039310  49.5289310
  66.5849310  26.0169310  42.5829310  66.4109310  26.1779310  43.5109310
  65.8199310  25.5309310  42.2769310  66.4649310  25.9749310  42.6629310
  62.3369310  12.6729310  48.6659310  61.7769310  13.1209310  49.2999310
  62.1909310  11.7419310  48.8329310  62.2469310  12.6109310  48.7679310
  63.1559310  20.9139310  37.9139310  63.0019310  21.3709310  38.7409310
  63.8679310  20.3039310  38.1059310  63.2269310  20.8939310  38.0439310
  66.5509310  16.1229310  48.5189310  65.9479310  15.4819310  48.8939310
  67.3399310  16.0539310  49.0569310  66.5749310  16.0329310  48.6359310
  67.0889310  12.5599310  54.7969310  67.9809310  12.3309310  54.5329310
  66.5669310  12.4389310  54.0039310  67.1369310  12.5159310  54.6619310
  73.3169310  27.0729310  36.0999310  72.4549310  27.4009310  35.8439310
  73.2209310  26.1209310  36.0989310  73.1939310  26.9929310  36.0669310
  60.0429310  27.1699310  42.8769310  60.0809310  28.0629310  42.5329310
  59.2439310  27.1489310  43.4029310  59.9459310  27.2819310  42.8999310
  64.7539310  28.9599310  39.5659310  63.9549310  28.4329310  39.5759310
  65.0979310  28.8569310  38.6789310  64.6959310  28.8789310  39.4539310
  68.9739310  15.9489310  49.7869310  69.1519310  15.0669310  50.1129310
  69.2929310  16.5289310  50.4789310  69.0379310  15.9099310  49.9179310
  68.6619310  23.9449310  42.0329310  68.2359310  23.3379310  41.4289310
  67.9989310  24.6119310  42.2109310  68.5229310  23.9529310  41.9789310
  74.4139310  14.5769310  41.2859310  74.4819310  13.6299310  41.1619310
  75.2829310  14.8419310  41.5869310  74.5339310  14.4899310  41.3089310
  75.5329310  18.8679310  43.1269310  74.7539310  18.9779310  43.6719310
  75.8769310  19.7539310  43.0179310  75.4769310  18.9949310  43.1829310
  66.6289310  14.9959310  37.2749310  66.3629310  14.5329310  38.0699310
  66.6449310  14.3189310  36.5989310  66.5969310  14.8499310  37.2909310
  66.8639310  22.1839310  50.5589310  66.7359310  21.3189310  50.9479310
  67.3069310  22.0089310  49.7279310  66.9039310  22.0509310  50.5019310
  69.7399310  23.1359310  37.5779310  70.5099310  23.1569310  38.1449310
  70.0589310  22.7689310  36.7539310  69.8789310  23.0919310  37.5449310
  75.4759310  22.7729310  39.3079310  75.1099310  23.4139310  39.9179310
  74.7109310  22.3509310  38.9159310  75.3309310  22.8009310  39.3359310
  57.9879310  16.5139310  49.1159310  58.2649310  17.0829310  49.8339310
  57.3859310  15.8909310  49.5229310  57.9469310  16.5069310  49.2599310
  73.4579310  24.3729310  36.3249310  73.4999310  24.2389310  35.3779310
  74.3439310  24.6399310  36.5679310  73.5769310  24.3899310  36.2349310
  58.8609310  22.8509310  51.7089310  57.9399310  22.6309310  51.5689310
  58.9409310  22.9579310  52.6559310  58.7529310  22.8359310  51.8119310
  73.8009310  14.8029310  38.4129310  73.9329310  14.6589310  39.3499310
  72.9329310  15.2019310  38.3529310  73.7069310  14.8349310  38.5259310
  70.4509310  26.5399310  42.9139310  70.6269310  27.3899310  42.5109310
  69.6919310  26.2029310  42.4399310  70.3769310  26.6059310  42.8019310
  70.2409310  29.8649310  44.1659310  70.8269310  30.6019310  43.9909310
  69.4589310  30.0509310  43.6469310  70.2159310  29.9829310  44.0769310
  62.5629310  17.1199310  42.6859310  62.1559310  17.1189310  41.8189310
  62.0769310  17.7829310  43.1769310  62.4489310  17.2049310  42.6379310
  60.6819310  13.5159310  50.7039310  60.8889310  14.4139310  50.9609310
  60.3259310  13.1149310  51.4969310  60.6629310  13.5789310  50.8379310
  61.9899310  14.3069310  41.4039310  61.2319310  14.2939310  41.9889310
  62.5219310  13.5629310  41.6849310  61.9609310  14.2099310  41.5149310
  69.0299310  18.0049310  51.7029310  69.6159310  18.3179310  52.3919310
  68.3039310  18.6299310  51.7029310  69.0119310  18.1249310  51.7909310
  66.6499310  18.5059310  41.2349310  65.8249310  18.4879310  40.7499310
  66.3989310  18.3199310  42.1399310  66.5119310  18.4799310  41.2889310
  63.7639310  28.1709310  45.8519310  63.5029310  27.7959310  46.6929310
  64.4949310  27.6259310  45.5629310  63.8239310  28.0529310  45.9219310
  62.0019310  26.3639310  44.5669310  61.2779310  26.6669310  44.0189310
  62.5959310  27.1139310  44.6149310  61.9859310  26.4989310  44.5029310
  58.5509310  16.5179310  54.7569310  58.3529310  16.5989310  53.8249310
  57.7569310  16.8209310  55.1979310  58.4239310  16.5669310  54.6939310
  61.4749310  20.1279310  35.9049310  60.8719310  20.8649310  35.8089310
  62.1039310  20.4179310  36.5659310  61.4779310  20.2589310  35.9769310
  65.9019310  28.5899310  37.1979310  66.3609310  27.7679310  37.3699310
  66.5999310  29.2299310  37.0589310  66.0499310  28.5669310  37.2019310
  64.6249310  19.0809310  46.1799310  65.5059310  19.3729310  46.4119310
  64.7109310  18.7469310  45.2869310  64.7489310  19.0759310  46.0949310
  58.5189310  25.5439310  53.5139310  57.7569310  26.1119310  53.3969310
  58.7239310  25.2339310  52.6319310  58.4469310  25.5769310  53.3859310
  60.5899310  26.8389310  54.8509310  61.0729310  27.3999310  54.2439310
  60.1469310  26.2029310  54.2899310  60.5949310  26.8299310  54.7019310
  64.2159310  28.5749310  53.6489310  64.7899310  28.4879310  54.4099310
  64.1739310  29.5169310  53.4869310  64.2839310  28.6839310  53.7249310
  68.9219310  14.8999310  44.3639310  67.9699310  14.8369310  44.4349310
  69.2499310  14.1719310  44.8919310  68.8419310  14.7989310  44.4409310
  74.0509310  22.9079310  46.4859310  74.4909310  23.4149310  47.1689310
  73.3789310  22.4109310  46.9519310  74.0219310  22.9089310  46.6329310
  75.2659310  24.6759310  48.7139310  74.5519310  25.2809310  48.5149310
  75.9819310  25.2389310  49.0109310  75.2669310  24.8249310  48.7269310
  64.5709310  22.4289310  53.5499310  64.4139310  21.4849310  53.5139310
  64.4819310  22.7209310  52.6429310  64.5389310  22.3449310  53.4289310
  68.7779310  25.7369310  37.6519310  69.0819310  24.8439310  37.8079310
  69.3049310  26.2769310  38.2409310  68.8839310  25.6919310  37.7469310
  71.4009310  16.2249310  38.2279310  71.5049310  16.5689310  39.1149310
  71.2709310  17.0009310  37.6829310  71.3979310  16.3679310  38.2719310
  74.0429310  17.0729310  45.5549310  74.9549310  17.0839310  45.8479310
  74.0429310  16.4879310  44.7969310  74.1599310  16.9989310  45.4959310
  71.8879310  21.4099310  47.4059310  71.0129310  21.1529310  47.1159310
  72.2399310  20.6269310  47.8299310  71.8209310  21.2769310  47.4229310
  61.5969310  28.3259310  52.5639310  61.3449310  29.2299310  52.7549310
  62.5019310  28.2609310  52.8669310  61.6809310  28.4339310  52.6269310
  63.6299310  13.3989310  36.2149310  63.9719310  13.4079310  37.1089310
  63.1449310  14.2209310  36.1369310  63.6119310  13.5059310  36.3189310
  58.7989310  13.3149310  46.1189310  59.6329310  13.7689310  45.9949310
  58.2109310  13.7139310  45.4789310  58.8309310  13.4239310  46.0219310
  59.8979310  12.4479310  53.1309310  59.0649310  12.0209310  53.3319310
  59.8649310  13.2749310  53.6109310  59.7869310  12.4989310  53.2179310
  66.2329310  17.9099310  43.8689310  66.3189310  17.1259310  44.4119310
  66.6729310  18.5969310  44.3689310  66.2999310  17.8979310  44.0019310
  74.8949310  15.5279310  53.2089310  73.9959310  15.1999310  53.2039310
  75.2199310  15.3509310  52.3269310  74.8209310  15.4629310  53.0959310
  74.9109310  26.6499310  39.2049310  75.0319310  27.5249310  38.8369310
  75.1199310  26.0559310  38.4839310  74.9529310  26.6859310  39.0649310
  73.3289310  12.0489310  38.0829310  73.4569310  12.9639310  37.8309310
  72.3799310  11.9539310  38.1679310  73.2239310  12.1539310  38.0619310
  59.3079310  30.1319310  40.3879310  58.5269310  30.0009310  39.8499310
  59.2779310  31.0569310  40.6319310  59.2039310  30.2339310  40.3499310
  69.3589310  25.9339310  52.3389310  69.9409310  25.7699310  53.0799310
  68.7659310  26.6199310  52.6469310  69.3569310  26.0009310  52.4729310
  65.6609310  26.3979310  45.0779310  65.1809310  25.5899310  45.2549310
  66.3909310  26.3839310  45.6969310  65.6929310  26.2929310  45.1799310
  68.4659310  17.2509310  37.3449310  67.8399310  16.5269310  37.3689310
  68.6839310  17.4099310  38.2629310  68.4139310  17.1789310  37.4649310
  65.2039310  18.8989310  49.4649310  64.3589310  18.5789310  49.7819310
  65.6769310  18.1079310  49.2059310  65.1559310  18.7569310  49.4729310
  62.1309310  24.0849310  53.7989310  62.9419310  23.5969310  53.6569310
  61.8619310  24.3619310  52.9229310  62.1999310  24.0579310  53.6679310
  61.0389310  28.6569310  38.9219310  60.4569310  29.1549310  39.4949310
  61.2679310  29.2679310  38.2219310  60.9939310  28.7989310  38.9059310
  74.9319310  14.7659310  50.6399310  74.0659310  14.6019310  50.2689310
  75.5139310  14.1739310  50.1619310  74.8959310  14.6689310  50.5309310
  74.6379310  20.2159310  37.3459310  74.1809310  19.9749310  38.1519310
  75.5639310  20.0759310  37.5449310  74.6979310  20.1669310  37.4749310
  64.3929310  23.1249310  50.8269310  65.2729310  22.7519310  50.7749310
  63.8549310  22.5439310  50.2899310  64.4369310  23.0029310  50.7519310
  73.3819310  26.8359310  49.1839310  73.0309310  26.7329310  50.0689310
  73.5299310  27.7779310  49.0939310  73.3559310  26.9429310  49.2859310
  75.5189310  28.6029310  51.0629310  75.7169310  28.2079310  51.9129310
  74.8479310  29.2579310  51.2539310  75.4579310  28.6359310  51.1959310
  72.7629310  15.9329310  42.9339310  73.4589310  15.5469310  42.4009310
  72.1529310  15.2109310  43.0889310  72.7739310  15.7909310  42.8849310
  70.8369310  21.3819310  50.4759310  70.2799310  20.9879310  49.8039310
  70.2609310  21.9919310  50.9359310  70.6919310  21.4099310  50.4489310
  74.7509310  20.6429310  53.6699310  73.9279310  20.9829310  53.3209310
  74.6069310  20.5869310  54.6149310  74.6279310  20.6789310  53.7459310
  68.6639310  17.3689310  40.0089310  67.8409310  17.6519310  40.4049310
  69.3419310  17.7549310  40.5639310  68.6459310  17.4539310  40.1309310
  61.6759310  20.9599310  48.1019310  61.2989310  20.8329310  48.9719310
  61.1129310  20.4489310  47.5199310  61.5559310  20.8789310  48.1389310
  70.6829310  22.4699310  43.5569310  71.2279310  22.9709310  44.1639310
  69.9889310  23.0769310  43.2999310  70.6639310  22.6109310  43.6019310
  58.6659310  24.0359310  44.3779310  59.0599310  23.9659310  43.5079310
  59.2779310  23.5809310  44.9549310  58.7949310  23.9689310  44.3399310
  73.3869310  19.7159310  39.7499310  73.3439310  20.3349310  40.4799310
  73.0209310  18.9049310  40.1019310  73.3349310  19.6919310  39.8889310
  68.1369310  20.5799310  40.2289310  67.4649310  19.8989310  40.2589310
  68.2159310  20.7969310  39.2999310  68.0609310  20.5209310  40.1139310
  61.8239310  15.4329310  54.1919310  61.6709310  15.7129310  53.2899310
  61.5869310  16.1929310  54.7229310  61.7739310  15.5659310  54.1449310
  69.3229310  29.5589310  49.3469310  68.7739310  29.4899310  48.5669310
  69.6869310  28.6819310  49.4629310  69.2999310  29.4379310  49.2619310
  63.7569310  19.5539310  53.2979310  63.6419310  19.2699310  52.3909310
  62.8659310  19.6569310  53.6309310  63.6279310  19.5309310  53.2239310
  62.8019310  17.8809310  48.1439310  62.2119310  17.1419310  47.9919310
  63.4139310  17.8529310  47.4089310  62.8049310  17.7829310  48.0299310
  64.1869310  24.0729310  46.1759310  64.1469310  23.1179310  46.1389310
  63.7319310  24.3009310  46.9859310  64.1239310  23.9799310  46.2749310
  72.1519310  20.7259310  52.8579310  71.4609310  20.0859310  53.0259310
  71.9439310  21.0819310  51.9949310  72.0369310  20.6889310  52.7689310
  57.7699310  19.8279310  39.9949310  58.4349310  20.4279310  40.3329310
  56.9379310  20.2619310  40.1839310  57.7489310  19.9599310  40.0629310
  60.1029310  24.2729310  42.1969310  60.7819310  23.9929310  42.8109310
  60.2009310  25.2229310  42.1479310  60.2019310  24.3589310  42.2699310
  65.5169310  23.0089310  37.2839310  65.1339310  22.6999310  36.4629310
  65.7559310  23.9199310  37.1089310  65.4989310  23.0859310  37.1569310
  59.7729310  14.4639310  42.9619310  59.5349310  13.6449310  42.5279310
  59.0119310  15.0319310  42.8349310  59.6449310  14.4319310  42.8899310
  64.3439310  13.2789310  38.9659310  64.5889310  12.4039310  39.2669310
  64.1289310  13.7559310  39.7669310  64.3479310  13.2279310  39.1069310
  69.5759310  15.0279310  41.5039310  69.2819310  15.7429310  40.9399310
  69.3049310  15.2889310  42.3839310  69.5039310  15.1529310  41.5439310
  68.0299310  26.6839310  46.5859310  67.9659310  26.1639310  47.3879310
  68.5749310  27.4329310  46.8289310  68.0909310  26.7129310  46.7199310
  73.5289310  25.5799310  43.2049310  72.6139310  25.5899310  42.9219310
  73.6509310  24.7119310  43.5899310  73.4269310  25.4699310  43.2179310
  61.1819310  17.5439310  36.9999310  60.2569310  17.3009310  37.0379310
  61.1779310  18.4639310  36.7349310  61.0639310  17.6309310  36.9709310
  63.1509310  21.8969310  40.2889310  63.9739310  22.3829310  40.2509310
  63.2019310  21.4019310  41.1059310  63.2629310  21.8959310  40.3879310
  59.8419310  29.7719310  44.3649310  59.2999310  30.1949310  45.0319310
  60.7409310  29.9689310  44.6269310  59.8869310  29.8519310  44.4839310
  65.4459310  23.5339310  40.2909310  64.9229310  24.2369310  40.6769310
  65.4579310  23.7299310  39.3549310  65.3809310  23.6489310  40.2209310
  72.4889310  18.4009310  36.4549310  72.9669310  18.0479310  35.7059310
  72.9909310  19.1729310  36.7179310  72.6139310  18.4549310  36.3929310
  61.3829310  23.8369310  51.2849310  61.3449310  24.1539310  50.3829310
  60.5109310  23.4779310  51.4499310  61.2659310  23.8309310  51.1909310
  65.2909310  25.5769310  49.8599310  64.5079310  25.9829310  49.4909310
  65.0029310  24.7059310  50.1329310  65.1539310  25.5169310  49.8479310
  59.0289310  27.5889310  46.6029310  59.6839310  27.9499310  46.0059310
  58.3509310  27.2339310  46.0279310  59.0259310  27.5899310  46.4529310
  74.3409310   9.4809310  45.8539310  74.4869310   9.8859310  46.7089310
  73.3959310   9.5489310  45.7149310  74.2389310   9.5409310  45.9459310
  64.3169310  21.5339310  48.3389310  64.6419310  20.7309310  48.7459310
  63.4479310  21.3019310  48.0129310  64.2469310  21.4019310  48.3489310
  59.9329310  22.4679310  54.3079310  60.7359310  22.9779310  54.1979310
  59.4829310  22.8859310  55.0419310  59.9779310  22.5869310  54.3879310
  70.4289310  19.6159310  43.5679310  70.9269310  19.4089310  42.7769310
  70.6129310  20.5409310  43.7319310  70.5159310  19.7079310  43.4879310
  65.0539310  18.3619310  37.3089310  64.5729310  17.5449310  37.1779310
  65.4879310  18.5209310  36.4709310  65.0479310  18.2779310  37.1849310
  59.0179310  23.3989310  37.7669310  59.7849310  23.0759310  38.2419310
  58.2759310  23.1599310  38.3219310  59.0209310  23.3269310  37.8989310
  75.1169310  30.3879310  45.6359310  74.9699310  29.4449310  45.7169310
  75.7709310  30.5859310  46.3069310  75.1819310  30.2919310  45.7319310
  58.3559310  17.1549310  46.4629310  59.1539310  16.8049310  46.0679310
  58.3359310  16.7749310  47.3409310  58.4549310  17.0609310  46.5249310
  67.7499310  20.2119310  44.1909310  67.3429310  20.9719310  43.7749310
  68.6119310  20.1469310  43.7809310  67.8079310  20.3009310  44.0849310
  72.2869310  21.4509310  41.6729310  72.9609310  21.8629310  42.2129310
  71.4769310  21.8969310  41.9189310  72.2699310  21.5609310  41.7729310
  60.4409310  21.9419310  45.1759310  61.3979310  21.9259310  45.1569310
  60.1959310  21.1279310  45.6159310  60.5319310  21.8359310  45.2299310
  70.7439310  15.9519310  47.7149310  70.2899310  16.3939310  46.9969310
  70.2019310  16.1269310  48.4839310  70.6169310  16.0309310  47.7209310
  75.9089310  20.8799310  46.6589310  75.5199310  20.4059310  47.3949310
  75.3739310  21.6689310  46.5729310  75.7909310  20.9199310  46.7419310
  69.2829310  17.4279310  45.5249310  69.9089310  17.8779310  44.9579310
  69.1409310  16.5809310  45.1009310  69.3449310  17.3769310  45.3979310
  67.8179310  25.3049310  49.0239310  68.2109310  26.1259310  49.3199310
  66.9049310  25.3599310  49.3059310  67.7519310  25.4169310  49.0979310
  69.3069310  14.1729310  38.2809310  68.5479310  14.4209310  37.7529310
  69.8619310  14.9529310  38.2819310  69.2809310  14.3049310  38.2139310
  61.8419310  17.4659310  39.9979310  61.7519310  17.1949310  39.0849310
  60.9439310  17.6229310  40.2909310  61.7149310  17.4519310  39.9189310
  71.4289310  13.3569310  42.7939310  70.7669310  13.7629310  42.2339310
  72.1239310  13.0939310  42.1909310  71.4329310  13.3759310  42.6449310
  73.0419310  18.5889310  48.1729310  72.7769310  17.9369310  48.8229310
  73.2609310  18.0759310  47.3949310  73.0359310  18.4399310  48.1569310
  63.7879310  20.3819310  42.3979310  63.9759310  19.6299310  41.8359310
  64.6439310  20.7729310  42.5679310  63.9209310  20.3359310  42.3479310
  65.4439310  15.2419310  51.6379310  66.3659310  15.3179310  51.8819310
  64.9919310  15.8589310  52.2129310  65.5039310  15.3299310  51.7419310
  62.4349310  12.2519310  44.5569310  62.6059310  13.1729310  44.7559310
  63.0009310  11.7679310  45.1579310  62.5289310  12.3079310  44.6589310
  66.2379310  25.5889310  36.6809310  67.0819310  25.5509310  37.1319310
  66.4609310  25.7939310  35.7729310  66.3749310  25.6099310  36.6229310
  63.2889310  21.3789310  44.9499310  63.5459310  20.9609310  44.1279310
  63.3729310  20.6869310  45.6059310  63.3329310  21.2369310  44.9289310
  70.6009310  25.8339310  45.4089310  70.6989310  26.0809310  44.4889310
  69.7469310  26.1839310  45.6609310  70.5039310  25.9099310  45.3239310
  67.9909310  30.2479310  42.7479310  67.8059310  29.4209310  42.3019310
  67.6789310  30.9209310  42.1429310  67.9269310  30.2279310  42.6129310
  74.0949310  12.1179310  54.3729310  73.5539310  11.6029310  54.9709310
  73.6309310  12.9509310  54.2859310  73.9669310  12.1589310  54.4389310
  69.5789310  29.4829310  35.8379310  69.7369310  30.3219310  35.4049310
  69.8409310  29.6299310  36.7469310  69.6329310  29.6089310  35.8989310
  71.6889310  28.2599310  45.9479310  71.1449310  28.8599310  45.4369310
  71.2979310  27.3989310  45.8019310  71.5699310  28.2269310  45.8639310
  75.4639310  19.6689310  49.5709310  74.5679310  19.3439310  49.4839310
  75.3639310  20.5639310  49.8959310  75.3359310  19.7419310  49.6019310
  65.7809310  30.6279310  44.9209310  65.7469310  29.9409310  45.5859310
  66.2569310  30.2329310  44.1909310  65.8369310  30.4899310  44.9129310
  67.6599310  21.3559310  37.6089310  68.3899310  21.9759310  37.5979310
  66.8779310  21.9069310  37.5779310  67.6529310  21.5059310  37.6029310
  67.2919310  18.7369310  46.7249310  66.8429310  17.9829310  47.1069310
  68.0139310  18.3569310  46.2249310  67.3269310  18.5919310  46.7099310
  68.8269310  22.8609310  48.4369310  68.5509310  23.6849310  48.8389310
  69.7779310  22.8479310  48.5459310  68.9139310  22.9649310  48.5019310
  64.3149310  15.4739310  40.7079310  64.1669310  16.4169310  40.6299310
  63.5229310  15.1419310  41.1319310  64.1949310  15.5519310  40.7519310
  68.1829310  30.0839310  46.6859310  68.9729310  30.6219310  46.6319310
  67.5829310  30.4759310  46.0519310  68.2069310  30.2029310  46.5979310
  67.9659310  15.8179310  53.1269310  67.4999310  16.4159310  53.7109310
  68.5609310  16.3819310  52.6319310  67.9819310  15.9659310  53.1379310
  63.5709310  15.9629310  37.3029310  62.6539310  15.7479310  37.4689310
  64.0459310  15.5749310  38.0379310  63.5139310  15.8859310  37.4179310
  60.2129310  20.7089310  50.5739310  59.5339310  21.3479310  50.7939310
  59.8039310  19.8599310  50.7369310  60.0729310  20.6819310  50.6229310
  71.1729310  28.7139310  41.5379310  70.8049310  29.2949310  42.2029310
  72.0639310  29.0369310  41.4039310  71.2399310  28.8299310  41.6059310
  58.3609310  13.6179310  49.1559310  59.2229310  13.5789310  49.5699310
  58.5469310  13.7679310  48.2289310  58.4949310  13.6319310  49.0899310
  69.2779310  21.1509310  46.5229310  69.0099310  21.7939310  47.1799310
  68.4789310  20.9689310  46.0269310  69.1409310  21.2099310  46.5429310
  57.8199310  18.7889310  53.1429310  57.2199310  19.5219310  53.2839310
  58.3669310  18.7719310  53.9289310  57.8129310  18.8809310  53.2619310
  59.1759310  17.6899310  41.1859310  59.5759310  18.2749310  41.8299310
  58.7119310  18.2749310  40.5869310  59.1679310  17.8399310  41.1919310
  69.2549310  19.4849310  49.0849310  69.0919310  19.7939310  48.1939310
  68.3939310  19.2209310  49.4079310  69.1239310  19.4909310  49.0129310
  69.4769310  13.7059310  53.2229310  69.4739310  13.4159310  52.3109310
  68.8049310  14.3869310  53.2599310  69.3899310  13.7559310  53.1109310
  61.1359310  12.3689310  37.2309310  61.1369310  13.1109310  37.8349310
  61.6399310  12.6729310  36.4769310  61.2009310  12.5029310  37.2119310
  62.0519310  24.4049310  37.5149310  62.1379310  24.3539310  36.5629310
  61.4989310  25.1729310  37.6639310  61.9919310  24.4969310  37.4119310
  69.1869310  23.1479310  51.6209310  68.3689310  22.9919310  51.1499310
  69.2349310  24.0999310  51.7099310  69.0889310  23.2499310  51.5719310
  73.5369310  17.8439310  52.8519310  74.2499310  17.2119310  52.9469310
  73.9769310  18.6809310  52.7059310  73.6839310  17.8699310  52.8449310
  59.5659310  19.6259310  46.3739310  58.7869310  20.1319310  46.6049310
  59.3039310  18.7129310  46.4969310  59.4329310  19.5739310  46.4189310
  75.0099310  29.1209310  48.4209310  75.2919310  29.0249310  49.3309310
  74.2289310  29.6719310  48.4699310  74.9459310  29.1789310  48.5439310
  62.6619310  23.7829310  43.4799310  62.5749310  24.5629310  44.0289310
  62.7339310  23.0589310  44.1029310  62.6599310  23.7899310  43.6299310
  58.2929310  14.8669310  38.6849310  58.2359310  14.6129310  37.7639310
  57.7449310  15.6489310  38.7529310  58.2159310  14.9349310  38.5759310
  62.7639310  18.9239310  50.6639310  62.6729310  18.8039310  49.7189310
  62.0399310  19.5019310  50.9019310  62.6599310  18.9829310  50.5729310
  63.8459310  12.4399310  42.1159310  63.4409310  12.1089310  42.9179310
  63.9529310  11.6659310  41.5639310  63.8079310  12.2989310  42.1479310
  74.9309310  27.8989310  41.8559310  75.0009310  27.2699310  42.5729310
  74.9969310  27.3669310  41.0629310  74.9479310  27.7509310  41.8459310
  64.3889310  18.4859310  40.0019310  64.7619310  18.4209310  39.1229310
  63.4839310  18.1899310  39.9009310  64.3209310  18.4389310  39.8769310
  64.0879310  25.6429310  38.4359310  63.3559310  25.1539310  38.0599310
  64.7479310  25.6559310  37.7439310  64.0779310  25.5819310  38.2999310
  66.5339310  15.3829310  42.3869310  65.6819310  15.2449310  41.9749310
  66.5839310  16.3299310  42.5229310  66.4319310  15.4869310  42.3519310
  61.4059310  16.0509310  51.5779310  62.1969310  16.0839310  51.0409310
  61.0459310  16.9369310  51.5299310  61.4609310  16.1679310  51.5029310
  67.5789310  19.0539310  35.6259310  67.5599310  19.7039310  36.3279310
  67.9339310  18.2659310  36.0379310  67.6219310  19.0369310  35.7679310
  72.5619310  14.3039310  53.0469310  72.6229310  13.9569310  52.1569310
  71.6219310  14.3519310  53.2209310  72.4489310  14.2659310  52.9549310
  62.9489310  26.3519310  48.4049310  62.3789310  27.0389310  48.7519310
  62.4969310  25.5359310  48.6189310  62.8179310  26.3359310  48.4769310
  69.5409310  27.9329310  39.4959310  68.8559310  27.8609310  40.1609310
  70.3389310  28.1109310  39.9929310  69.5549310  27.9459310  39.6449310
  67.2519310  13.5569310  40.4779310  67.0269310  14.3419310  40.9769310
  68.1509310  13.7089310  40.1859310  67.3389310  13.6769310  40.5049310
  72.6789310  13.2769310  45.3479310  73.5499310  12.8839310  45.4049310
  72.5799310  13.5079310  44.4249310  72.7779310  13.2559310  45.2369310
  69.5869310  13.5439310  50.4819310  69.3269310  12.7679310  49.9849310
  70.5429310  13.5489310  50.4339310  69.6759310  13.4449310  50.4119310
  72.7039310  17.1419310  40.5959310  72.4829310  16.8919310  41.4939310
  73.5199310  16.6759310  40.4129310  72.7799310  17.0499310  40.6879310
  70.5499310  26.9049310  35.7429310  70.1499310  27.7729310  35.7929310
  70.0739310  26.3839310  36.3899310  70.4379310  26.9499310  35.8319310
  66.5069310  15.6919310  45.7629310  65.6559310  15.2609310  45.6759310
  66.6059310  15.8389310  46.7039310  66.4099310  15.6559310  45.8719310
  65.1379310  12.7129310  52.9139310  64.5849310  13.0239310  53.6299310
  65.1989310  13.4589310  52.3169310  65.0749310  12.8479310  52.9289310
  63.9289310  25.2259310  41.5989310  63.2929310  24.7709310  42.1499310
  63.4409310  25.9599310  41.2259310  63.7859310  25.2619310  41.6219310
  69.8069310  26.8969310  49.8039310  69.6039310  26.5869310  50.6859310
  70.3209310  26.1889310  49.4139310  69.8469310  26.7659310  49.8669310
  75.3949310  17.1659310  38.4319310  74.5719310  16.6789310  38.3839310
  75.1429310  18.0299310  38.7599310  75.2579310  17.2139310  38.4679310
  72.4519310  24.4989310  52.4509310  71.8119310  23.9659310  52.9229310
  72.4139310  24.1759310  51.5499310  72.3649310  24.3889310  52.3959310
  66.2189310  26.8669310  52.5859310  65.8319310  26.5019310  51.7899310
  65.5709310  27.4959310  52.9009310  66.0859310  26.8999310  52.5249310
  58.5789310  26.2209310  49.9549310  58.1969310  27.0639310  50.1989310
  59.4029310  26.4469310  49.5239310  58.6349310  26.3579310  49.9309310
  60.4819310  15.8469310  45.3769310  60.3879310  15.3799310  44.5469310
  61.3049310  15.5239310  45.7419310  60.5749310  15.7459310  45.3179310
  75.1189310  22.3359310  50.2679310  74.2279310  22.5519310  50.5459310
  75.3959310  23.0889310  49.7459310  75.0399310  22.4599310  50.2369310
  74.1869310  24.3579310  40.6999310  74.2089310  24.4739310  41.6499310
  74.3599310  25.2309310  40.3489310  74.2119310  24.4849310  40.7769310
  73.5619310  30.2979310  41.0069310  73.2979310  30.2629310  40.0879310
  74.1839310  29.5769310  41.1059310  73.6079310  30.2009310  40.9019310
  70.7359310  30.2939310  38.5179310  70.2199310  29.6089310  38.9439310
  70.2529310  31.1009310  38.6919310  70.6079310  30.3089310  38.5949310
  62.6449310  15.1049310  46.6329310  63.0969310  14.5259310  47.2469310
  63.2079310  15.1199310  45.8599310  62.7749310  15.0329310  46.6129310
  59.2269310  18.2049310  50.9019310  58.6609310  18.5659310  50.2199310
  58.7309310  18.3209310  51.7119310  59.0909310  18.2659310  50.9179310
  70.4729310  31.8369310  46.8189310  71.2479310  31.6809310  46.2799310
  70.4419310  32.7879310  46.9249310  70.5679310  31.9389310  46.7639310
  67.0429310  28.2489310  41.0479310  66.8049310  27.4359310  41.4919310
  66.2379310  28.5269310  40.6109310  66.9099310  28.1809310  41.0489310
  72.2359310  27.6689310  52.3549310  72.5059310  26.7649310  52.5149310
  71.2839310  27.6559310  52.4559310  72.1489310  27.5519310  52.3889310
  72.5459310  23.3749310  50.0519310  71.9359310  22.6389310  50.1079310
  72.1139310  23.9989310  49.4689310  72.4129310  23.3599310  49.9849310
  61.6439310  23.9629310  48.4769310  61.1829310  24.3069310  47.7119310
  61.7249310  23.0249310  48.3049310  61.5949310  23.8869310  48.3569310
  59.8399310  21.6039310  40.6619310  60.7959310  21.6359310  40.6889310
  59.5689310  22.5209310  40.6999310  59.9279310  21.7249310  40.6699310
  64.6799310  17.0629310  53.6049310  63.9149310  16.6659310  54.0229310
  64.4259310  17.9739310  53.4569310  64.5489310  17.1289310  53.6399310
  61.1989310  14.8939310  38.6329310  61.5069310  14.9589310  39.5369310
  60.2809310  14.6359310  38.7119310  61.1209310  14.8689310  38.7589310
  70.5079310  19.1549310  41.0169310  71.1279310  19.5989310  40.4379310
  69.6979310  19.6589310  40.9319310  70.4839310  19.2769310  40.9319310
  57.1279310  25.2069310  36.9779310  57.7559310  24.6839310  37.4769310
  57.6219310  25.5129310  36.2169310  57.2719310  25.1789310  36.9449310
  62.7999310  27.2909310  40.2489310  62.0999310  27.6889310  39.7319310
  63.2319310  26.6879310  39.6429310  62.7659310  27.2649310  40.1049310
  71.4009310  25.2339310  48.0709310  71.2279310  25.1569310  47.1329310
  72.1839310  25.7809310  48.1259310  71.4789310  25.2939310  47.9579310
  66.2189310  21.6179310  42.3899310  66.7329310  21.0179310  41.8499310
  65.9449310  22.3079310  41.7859310  66.2489310  21.6289310  42.2439310
  73.2469310  30.1849310  51.6809310  73.6559310  30.3569310  52.5289310
  72.9779310  29.2679310  51.7259310  73.2649310  30.0899310  51.7949310
  72.2609310  14.8469310  49.9489310  71.9739310  15.6729310  50.3399310
  72.0379310  14.9309310  49.0219310  72.1949310  14.9639310  49.8809310
  58.7059310  28.9729310  36.4359310  59.2629310  28.2139310  36.6079310
  59.2739310  29.7269310  36.5919310  58.8499310  28.9719310  36.4779310
  70.6549310  22.9589310  53.7429310  69.8439310  22.9969310  53.2359310
  71.0189310  22.0959310  53.5479310  70.5979310  22.8539310  53.6529310
  63.9949310  15.0019310  44.3009310  63.8169310  15.5919310  43.5689310
  64.4799310  14.2749310  43.9109310  64.0339310  14.9849310  44.1579310
  57.5999310  21.5919310  42.8779310  58.1969310  21.8479310  42.1739310
  57.9029310  22.0869310  43.6399310  57.7149310  21.6879310  42.8849310
  60.2809310  25.0989310  46.6829310  60.5399310  25.7919310  46.0749310
  59.4089310  25.3579310  46.9819310  60.2029310  25.2209310  46.6429310
  73.9689310  22.6889310  43.6639310  74.8219310  22.3479310  43.3939310
  73.9909310  22.6599310  44.6199310  74.0809310  22.6409310  43.7509310
  66.8989310  19.5999310  51.5689310  66.1449310  19.2699310  51.0799310
  66.6979310  19.4019310  52.4829310  66.7769310  19.5319310  51.6229310
  70.4489310  18.9229310  53.6379310  69.6649310  18.8839310  54.1859310
  71.0859310  18.3719310  54.0919310  70.4299310  18.8479310  53.7659310
  72.1149310  23.3599310  38.8789310  72.5109310  23.7009310  39.6809310
  72.6059310  23.7789310  38.1719310  72.2279310  23.4569310  38.8909310
  71.8439310  17.4459310  50.8409310  72.5369310  17.6399310  51.4729310
  71.2079310  18.1519310  50.9589310  71.8509310  17.5609310  50.9369310
  72.3089310  29.7159310  48.3159310  71.8359310  30.5489310  48.3089310
  71.7779310  29.1349310  47.7719310  72.1799310  29.7479310  48.2459310
  64.4209310  14.3869310  30.2999310  64.6489310  14.3589310  31.2289310
  63.7919310  13.6749310  30.1869310  64.3699310  14.2919310  30.4049310
  61.8199310  28.5729310  30.5599310  60.8659310  28.5049310  30.5279310
  62.0089310  28.8799310  31.4459310  61.7219310  28.6039310  30.6689310
  66.5849310  26.0169310  23.7229310  66.4109310  26.1779310  24.6509310
  65.8199310  25.5309310  23.4169310  66.4649310  25.9749310  23.8029310
  62.3369310  12.6729310  29.8059310  61.7769310  13.1209310  30.4399310
  62.1909310  11.7419310  29.9729310  62.2469310  12.6109310  29.9079310
  63.1559310  20.9139310  19.0539310  63.0019310  21.3709310  19.8809310
  63.8679310  20.3039310  19.2459310  63.2269310  20.8939310  19.1839310
  66.5509310  16.1229310  29.6589310  65.9479310  15.4819310  30.0339310
  67.3399310  16.0539310  30.1969310  66.5749310  16.0329310  29.7759310
  67.0889310  12.5599310  35.9369310  67.9809310  12.3309310  35.6729310
  66.5669310  12.4389310  35.1439310  67.1369310  12.5159310  35.8019310
  73.3169310  27.0729310  17.2399310  72.4549310  27.4009310  16.9839310
  73.2209310  26.1209310  17.2389310  73.1939310  26.9929310  17.2069310
  60.0429310  27.1699310  24.0169310  60.0809310  28.0629310  23.6729310
  59.2439310  27.1489310  24.5429310  59.9459310  27.2819310  24.0399310
  64.7539310  28.9599310  20.7059310  63.9549310  28.4329310  20.7159310
  65.0979310  28.8569310  19.8189310  64.6959310  28.8789310  20.5939310
  68.9739310  15.9489310  30.9269310  69.1519310  15.0669310  31.2529310
  69.2929310  16.5289310  31.6189310  69.0379310  15.9099310  31.0579310
  68.6619310  23.9449310  23.1729310  68.2359310  23.3379310  22.5689310
  67.9989310  24.6119310  23.3509310  68.5229310  23.9529310  23.1189310
  74.4139310  14.5769310  22.4259310  74.4819310  13.6299310  22.3019310
  75.2829310  14.8419310  22.7269310  74.5339310  14.4899310  22.4489310
  75.5329310  18.8679310  24.2669310  74.7539310  18.9779310  24.8119310
  75.8769310  19.7539310  24.1579310  75.4769310  18.9949310  24.3229310
  66.6289310  14.9959310  18.4149310  66.3629310  14.5329310  19.2099310
  66.6449310  14.3189310  17.7389310  66.5969310  14.8499310  18.4309310
  66.8639310  22.1839310  31.6989310  66.7359310  21.3189310  32.0879310
  67.3069310  22.0089310  30.8679310  66.9039310  22.0509310  31.6419310
  69.7399310  23.1359310  18.7179310  70.5099310  23.1569310  19.2849310
  70.0589310  22.7689310  17.8939310  69.8789310  23.0919310  18.6849310
  75.4759310  22.7729310  20.4479310  75.1099310  23.4139310  21.0579310
  74.7109310  22.3509310  20.0559310  75.3309310  22.8009310  20.4759310
  57.9879310  16.5139310  30.2559310  58.2649310  17.0829310  30.9739310
  57.3859310  15.8909310  30.6629310  57.9469310  16.5069310  30.3999310
  73.4579310  24.3729310  17.4649310  73.4999310  24.2389310  16.5179310
  74.3439310  24.6399310  17.7079310  73.5769310  24.3899310  17.3749310
  58.8609310  22.8509310  32.8489310  57.9399310  22.6309310  32.7089310
  58.9409310  22.9579310  33.7959310  58.7529310  22.8359310  32.9519310
  73.8009310  14.8029310  19.5529310  73.9329310  14.6589310  20.4899310
  72.9329310  15.2019310  19.4929310  73.7069310  14.8349310  19.6659310
  70.4509310  26.5399310  24.0539310  70.6269310  27.3899310  23.6509310
  69.6919310  26.2029310  23.5799310  70.3769310  26.6059310  23.9419310
  70.2409310  29.8649310  25.3059310  70.8269310  30.6019310  25.1309310
  69.4589310  30.0509310  24.7869310  70.2159310  29.9829310  25.2169310
  62.5629310  17.1199310  23.8259310  62.1559310  17.1189310  22.9589310
  62.0769310  17.7829310  24.3169310  62.4489310  17.2049310  23.7779310
  60.6819310  13.5159310  31.8439310  60.8889310  14.4139310  32.1009310
  60.3259310  13.1149310  32.6369310  60.6629310  13.5789310  31.9779310
  61.9899310  14.3069310  22.5439310  61.2319310  14.2939310  23.1289310
  62.5219310  13.5629310  22.8249310  61.9609310  14.2099310  22.6549310
  69.0299310  18.0049310  32.8429310  69.6159310  18.3179310  33.5319310
  68.3039310  18.6299310  32.8429310  69.0119310  18.1249310  32.9309310
  66.6499310  18.5059310  22.3749310  65.8249310  18.4879310  21.8899310
  66.3989310  18.3199310  23.2799310  66.5119310  18.4799310  22.4289310
  63.7639310  28.1709310  26.9919310  63.5029310  27.7959310  27.8329310
  64.4949310  27.6259310  26.7029310  63.8239310  28.0529310  27.0619310
  62.0019310  26.3639310  25.7069310  61.2779310  26.6669310  25.1589310
  62.5959310  27.1139310  25.7549310  61.9859310  26.4989310  25.6429310
  58.5509310  16.5179310  35.8969310  58.3529310  16.5989310  34.9649310
  57.7569310  16.8209310  36.3379310  58.4239310  16.5669310  35.8339310
  61.4749310  20.1279310  17.0449310  60.8719310  20.8649310  16.9489310
  62.1039310  20.4179310  17.7059310  61.4779310  20.2589310  17.1169310
  65.9019310  28.5899310  18.3379310  66.3609310  27.7679310  18.5099310
  66.5999310  29.2299310  18.1989310  66.0499310  28.5669310  18.3419310
  64.6249310  19.0809310  27.3199310  65.5059310  19.3729310  27.5519310
  64.7109310  18.7469310  26.4269310  64.7489310  19.0759310  27.2349310
  58.5189310  25.5439310  34.6539310  57.7569310  26.1119310  34.5369310
  58.7239310  25.2339310  33.7719310  58.4469310  25.5769310  34.5259310
  60.5899310  26.8389310  35.9909310  61.0729310  27.3999310  35.3839310
  60.1469310  26.2029310  35.4299310  60.5949310  26.8299310  35.8419310
  64.2159310  28.5749310  34.7889310  64.7899310  28.4879310  35.5499310
  64.1739310  29.5169310  34.6269310  64.2839310  28.6839310  34.8649310
  68.9219310  14.8999310  25.5039310  67.9699310  14.8369310  25.5749310
  69.2499310  14.1719310  26.0319310  68.8419310  14.7989310  25.5809310
  74.0509310  22.9079310  27.6259310  74.4909310  23.4149310  28.3089310
  73.3789310  22.4109310  28.0919310  74.0219310  22.9089310  27.7729310
  75.2659310  24.6759310  29.8539310  74.5519310  25.2809310  29.6549310
  75.9819310  25.2389310  30.1509310  75.2669310  24.8249310  29.8669310
  64.5709310  22.4289310  34.6899310  64.4139310  21.4849310  34.6539310
  64.4819310  22.7209310  33.7829310  64.5389310  22.3449310  34.5689310
  68.7779310  25.7369310  18.7919310  69.0819310  24.8439310  18.9479310
  69.3049310  26.2769310  19.3809310  68.8839310  25.6919310  18.8869310
  71.4009310  16.2249310  19.3679310  71.5049310  16.5689310  20.2549310
  71.2709310  17.0009310  18.8229310  71.3979310  16.3679310  19.4119310
  74.0429310  17.0729310  26.6949310  74.9549310  17.0839310  26.9879310
  74.0429310  16.4879310  25.9369310  74.1599310  16.9989310  26.6359310
  71.8879310  21.4099310  28.5459310  71.0129310  21.1529310  28.2559310
  72.2399310  20.6269310  28.9699310  71.8209310  21.2769310  28.5629310
  61.5969310  28.3259310  33.7039310  61.3449310  29.2299310  33.8949310
  62.5019310  28.2609310  34.0069310  61.6809310  28.4339310  33.7669310
  63.6299310  13.3989310  17.3549310  63.9719310  13.4079310  18.2489310
  63.1449310  14.2209310  17.2769310  63.6119310  13.5059310  17.4589310
  58.7989310  13.3149310  27.2589310  59.6329310  13.7689310  27.1349310
  58.2109310  13.7139310  26.6189310  58.8309310  13.4239310  27.1619310
  59.8979310  12.4479310  34.2709310  59.0649310  12.0209310  34.4719310
  59.8649310  13.2749310  34.7509310  59.7869310  12.4989310  34.3579310
  66.2329310  17.9099310  25.0089310  66.3189310  17.1259310  25.5519310
  66.6729310  18.5969310  25.5089310  66.2999310  17.8979310  25.1419310
  74.8949310  15.5279310  34.3489310  73.9959310  15.1999310  34.3439310
  75.2199310  15.3509310  33.4669310  74.8209310  15.4629310  34.2359310
  74.9109310  26.6499310  20.3449310  75.0319310  27.5249310  19.9769310
  75.1199310  26.0559310  19.6239310  74.9529310  26.6859310  20.2049310
  73.3289310  12.0489310  19.2229310  73.4569310  12.9639310  18.9709310
  72.3799310  11.9539310  19.3079310  73.2239310  12.1539310  19.2019310
  59.3079310  30.1319310  21.5279310  58.5269310  30.0009310  20.9899310
  59.2779310  31.0569310  21.7719310  59.2039310  30.2339310  21.4899310
  69.3589310  25.9339310  33.4789310  69.9409310  25.7699310  34.2199310
  68.7659310  26.6199310  33.7869310  69.3569310  26.0009310  33.6129310
  65.6609310  26.3979310  26.2179310  65.1809310  25.5899310  26.3949310
  66.3909310  26.3839310  26.8369310  65.6929310  26.2929310  26.3199310
  68.4659310  17.2509310  18.4849310  67.8399310  16.5269310  18.5089310
  68.6839310  17.4099310  19.4029310  68.4139310  17.1789310  18.6049310
  65.2039310  18.8989310  30.6049310  64.3589310  18.5789310  30.9219310
  65.6769310  18.1079310  30.3459310  65.1559310  18.7569310  30.6129310
  62.1309310  24.0849310  34.9389310  62.9419310  23.5969310  34.7969310
  61.8619310  24.3619310  34.0629310  62.1999310  24.0579310  34.8079310
  61.0389310  28.6569310  20.0619310  60.4569310  29.1549310  20.6349310
  61.2679310  29.2679310  19.3619310  60.9939310  28.7989310  20.0459310
  74.9319310  14.7659310  31.7799310  74.0659310  14.6019310  31.4089310
  75.5139310  14.1739310  31.3019310  74.8959310  14.6689310  31.6709310
  74.6379310  20.2159310  18.4859310  74.1809310  19.9749310  19.2919310
  75.5639310  20.0759310  18.6849310  74.6979310  20.1669310  18.6149310
  64.3929310  23.1249310  31.9669310  65.2729310  22.7519310  31.9149310
  63.8549310  22.5439310  31.4299310  64.4369310  23.0029310  31.8919310
  73.3819310  26.8359310  30.3239310  73.0309310  26.7329310  31.2089310
  73.5299310  27.7779310  30.2339310  73.3559310  26.9429310  30.4259310
  75.5189310  28.6029310  32.2029310  75.7169310  28.2079310  33.0529310
  74.8479310  29.2579310  32.3939310  75.4579310  28.6359310  32.3359310
  72.7629310  15.9329310  24.0739310  73.4589310  15.5469310  23.5409310
  72.1529310  15.2109310  24.2289310  72.7739310  15.7909310  24.0249310
  70.8369310  21.3819310  31.6159310  70.2799310  20.9879310  30.9439310
  70.2609310  21.9919310  32.0759310  70.6919310  21.4099310  31.5889310
  74.7509310  20.6429310  34.8099310  73.9279310  20.9829310  34.4609310
  74.6069310  20.5869310  35.7549310  74.6279310  20.6789310  34.8859310
  68.6639310  17.3689310  21.1489310  67.8409310  17.6519310  21.5449310
  69.3419310  17.7549310  21.7039310  68.6459310  17.4539310  21.2709310
  61.6759310  20.9599310  29.2419310  61.2989310  20.8329310  30.1119310
  61.1129310  20.4489310  28.6599310  61.5559310  20.8789310  29.2789310
  70.6829310  22.4699310  24.6969310  71.2279310  22.9709310  25.3039310
  69.9889310  23.0769310  24.4399310  70.6639310  22.6109310  24.7419310
  58.6659310  24.0359310  25.5179310  59.0599310  23.9659310  24.6479310
  59.2779310  23.5809310  26.0949310  58.7949310  23.9689310  25.4799310
  73.3869310  19.7159310  20.8899310  73.3439310  20.3349310  21.6199310
  73.0209310  18.9049310  21.2419310  73.3349310  19.6919310  21.0289310
  68.1369310  20.5799310  21.3689310  67.4649310  19.8989310  21.3989310
  68.2159310  20.7969310  20.4399310  68.0609310  20.5209310  21.2539310
  61.8239310  15.4329310  35.3319310  61.6709310  15.7129310  34.4299310
  61.5869310  16.1929310  35.8629310  61.7739310  15.5659310  35.2849310
  69.3229310  29.5589310  30.4869310  68.7739310  29.4899310  29.7069310
  69.6869310  28.6819310  30.6029310  69.2999310  29.4379310  30.4019310
  63.7569310  19.5539310  34.4379310  63.6419310  19.2699310  33.5309310
  62.8659310  19.6569310  34.7709310  63.6279310  19.5309310  34.3639310
  62.8019310  17.8809310  29.2839310  62.2119310  17.1419310  29.1319310
  63.4139310  17.8529310  28.5489310  62.8049310  17.7829310  29.1699310
  64.1869310  24.0729310  27.3159310  64.1469310  23.1179310  27.2789310
  63.7319310  24.3009310  28.1259310  64.1239310  23.9799310  27.4149310
  72.1519310  20.7259310  33.9979310  71.4609310  20.0859310  34.1659310
  71.9439310  21.0819310  33.1349310  72.0369310  20.6889310  33.9089310
  57.7699310  19.8279310  21.1349310  58.4349310  20.4279310  21.4729310
  56.9379310  20.2619310  21.3239310  57.7489310  19.9599310  21.2029310
  60.1029310  24.2729310  23.3369310  60.7819310  23.9929310  23.9509310
  60.2009310  25.2229310  23.2879310  60.2019310  24.3589310  23.4099310
  65.5169310  23.0089310  18.4239310  65.1339310  22.6999310  17.6029310
  65.7559310  23.9199310  18.2489310  65.4989310  23.0859310  18.2969310
  59.7729310  14.4639310  24.1019310  59.5349310  13.6449310  23.6679310
  59.0119310  15.0319310  23.9749310  59.6449310  14.4319310  24.0299310
  64.3439310  13.2789310  20.1059310  64.5889310  12.4039310  20.4069310
  64.1289310  13.7559310  20.9069310  64.3479310  13.2279310  20.2469310
  69.5759310  15.0279310  22.6439310  69.2819310  15.7429310  22.0799310
  69.3049310  15.2889310  23.5239310  69.5039310  15.1529310  22.6839310
  68.0299310  26.6839310  27.7259310  67.9659310  26.1639310  28.5279310
  68.5749310  27.4329310  27.9689310  68.0909310  26.7129310  27.8599310
  73.5289310  25.5799310  24.3449310  72.6139310  25.5899310  24.0619310
  73.6509310  24.7119310  24.7299310  73.4269310  25.4699310  24.3579310
  61.1819310  17.5439310  18.1399310  60.2569310  17.3009310  18.1779310
  61.1779310  18.4639310  17.8749310  61.0639310  17.6309310  18.1109310
  63.1509310  21.8969310  21.4289310  63.9739310  22.3829310  21.3909310
  63.2019310  21.4019310  22.2459310  63.2629310  21.8959310  21.5279310
  59.8419310  29.7719310  25.5049310  59.2999310  30.1949310  26.1719310
  60.7409310  29.9689310  25.7669310  59.8869310  29.8519310  25.6239310
  65.4459310  23.5339310  21.4309310  64.9229310  24.2369310  21.8169310
  65.4579310  23.7299310  20.4949310  65.3809310  23.6489310  21.3609310
  72.4889310  18.4009310  17.5949310  72.9669310  18.0479310  16.8459310
  72.9909310  19.1729310  17.8579310  72.6139310  18.4549310  17.5329310
  61.3829310  23.8369310  32.4249310  61.3449310  24.1539310  31.5229310
  60.5109310  23.4779310  32.5899310  61.2659310  23.8309310  32.3309310
  65.2909310  25.5769310  30.9999310  64.5079310  25.9829310  30.6309310
  65.0029310  24.7059310  31.2729310  65.1539310  25.5169310  30.9879310
  59.0289310  27.5889310  27.7429310  59.6839310  27.9499310  27.1459310
  58.3509310  27.2339310  27.1679310  59.0259310  27.5899310  27.5929310
  74.3409310   9.4809310  26.9939310  74.4869310   9.8859310  27.8489310
  73.3959310   9.5489310  26.8549310  74.2389310   9.5409310  27.0859310
  64.3169310  21.5339310  29.4789310  64.6419310  20.7309310  29.8859310
  63.4479310  21.3019310  29.1529310  64.2469310  21.4019310  29.4889310
  59.9329310  22.4679310  35.4479310  60.7359310  22.9779310  35.3379310
  59.4829310  22.8859310  36.1819310  59.9779310  22.5869310  35.5279310
  70.4289310  19.6159310  24.7079310  70.9269310  19.4089310  23.9169310
  70.6129310  20.5409310  24.8719310  70.5159310  19.7079310  24.6279310
  65.0539310  18.3619310  18.4489310  64.5729310  17.5449310  18.3179310
  65.4879310  18.5209310  17.6109310  65.0479310  18.2779310  18.3249310
  59.0179310  23.3989310  18.9069310  59.7849310  23.0759310  19.3819310
  58.2759310  23.1599310  19.4619310  59.0209310  23.3269310  19.0389310
  75.1169310  30.3879310  26.7759310  74.9699310  29.4449310  26.8569310
  75.7709310  30.5859310  27.4469310  75.1819310  30.2919310  26.8719310
  58.3559310  17.1549310  27.6029310  59.1539310  16.8049310  27.2079310
  58.3359310  16.7749310  28.4809310  58.4549310  17.0609310  27.6649310
  67.7499310  20.2119310  25.3309310  67.3429310  20.9719310  24.9149310
  68.6119310  20.1469310  24.9209310  67.8079310  20.3009310  25.2249310
  72.2869310  21.4509310  22.8129310  72.9609310  21.8629310  23.3529310
  71.4769310  21.8969310  23.0589310  72.2699310  21.5609310  22.9129310
  60.4409310  21.9419310  26.3159310  61.3979310  21.9259310  26.2969310
  60.1959310  21.1279310  26.7559310  60.5319310  21.8359310  26.3699310
  70.7439310  15.9519310  28.8549310  70.2899310  16.3939310  28.1369310
  70.2019310  16.1269310  29.6239310  70.6169310  16.0309310  28.8609310
  75.9089310  20.8799310  27.7989310  75.5199310  20.4059310  28.5349310
  75.3739310  21.6689310  27.7129310  75.7909310  20.9199310  27.8819310
  69.2829310  17.4279310  26.6649310  69.9089310  17.8779310  26.0979310
  69.1409310  16.5809310  26.2409310  69.3449310  17.3769310  26.5379310
  67.8179310  25.3049310  30.1639310  68.2109310  26.1259310  30.4599310
  66.9049310  25.3599310  30.4459310  67.7519310  25.4169310  30.2379310
  69.3069310  14.1729310  19.4209310  68.5479310  14.4209310  18.8929310
  69.8619310  14.9529310  19.4219310  69.2809310  14.3049310  19.3539310
  61.8419310  17.4659310  21.1379310  61.7519310  17.1949310  20.2249310
  60.9439310  17.6229310  21.4309310  61.7149310  17.4519310  21.0589310
  71.4289310  13.3569310  23.9339310  70.7669310  13.7629310  23.3739310
  72.1239310  13.0939310  23.3309310  71.4329310  13.3759310  23.7849310
  73.0419310  18.5889310  29.3129310  72.7769310  17.9369310  29.9629310
  73.2609310  18.0759310  28.5349310  73.0359310  18.4399310  29.2969310
  63.7879310  20.3819310  23.5379310  63.9759310  19.6299310  22.9759310
  64.6439310  20.7729310  23.7079310  63.9209310  20.3359310  23.4879310
  65.4439310  15.2419310  32.7779310  66.3659310  15.3179310  33.0219310
  64.9919310  15.8589310  33.3529310  65.5039310  15.3299310  32.8819310
  62.4349310  12.2519310  25.6969310  62.6059310  13.1729310  25.8959310
  63.0009310  11.7679310  26.2979310  62.5289310  12.3079310  25.7989310
  66.2379310  25.5889310  17.8209310  67.0819310  25.5509310  18.2719310
  66.4609310  25.7939310  16.9129310  66.3749310  25.6099310  17.7629310
  63.2889310  21.3789310  26.0899310  63.5459310  20.9609310  25.2679310
  63.3729310  20.6869310  26.7459310  63.3329310  21.2369310  26.0689310
  70.6009310  25.8339310  26.5489310  70.6989310  26.0809310  25.6289310
  69.7469310  26.1839310  26.8009310  70.5039310  25.9099310  26.4639310
  67.9909310  30.2479310  23.8879310  67.8059310  29.4209310  23.4419310
  67.6789310  30.9209310  23.2829310  67.9269310  30.2279310  23.7529310
  74.0949310  12.1179310  35.5129310  73.5539310  11.6029310  36.1109310
  73.6309310  12.9509310  35.4259310  73.9669310  12.1589310  35.5789310
  69.5789310  29.4829310  16.9779310  69.7369310  30.3219310  16.5449310
  69.8409310  29.6299310  17.8869310  69.6329310  29.6089310  17.0389310
  71.6889310  28.2599310  27.0879310  71.1449310  28.8599310  26.5769310
  71.2979310  27.3989310  26.9419310  71.5699310  28.2269310  27.0039310
  75.4639310  19.6689310  30.7109310  74.5679310  19.3439310  30.6239310
  75.3639310  20.5639310  31.0359310  75.3359310  19.7419310  30.7419310
  65.7809310  30.6279310  26.0609310  65.7469310  29.9409310  26.7259310
  66.2569310  30.2329310  25.3309310  65.8369310  30.4899310  26.0529310
  67.2919310  18.7369310  27.8649310  66.8429310  17.9829310  28.2469310
  68.0139310  18.3569310  27.3649310  67.3269310  18.5919310  27.8499310
  68.8269310  22.8609310  29.5769310  68.5509310  23.6849310  29.9789310
  69.7779310  22.8479310  29.6859310  68.9139310  22.9649310  29.6419310
  64.3149310  15.4739310  21.8479310  64.1669310  16.4169310  21.7699310
  63.5229310  15.1419310  22.2719310  64.1949310  15.5519310  21.8919310
  68.1829310  30.0839310  27.8259310  68.9729310  30.6219310  27.7719310
  67.5829310  30.4759310  27.1919310  68.2069310  30.2029310  27.7379310
  67.9659310  15.8179310  34.2669310  67.4999310  16.4159310  34.8509310
  68.5609310  16.3819310  33.7719310  67.9819310  15.9659310  34.2779310
  63.5709310  15.9629310  18.4429310  62.6539310  15.7479310  18.6089310
  64.0459310  15.5749310  19.1779310  63.5139310  15.8859310  18.5579310
  60.2129310  20.7089310  31.7139310  59.5339310  21.3479310  31.9339310
  59.8039310  19.8599310  31.8769310  60.0729310  20.6819310  31.7629310
  71.1729310  28.7139310  22.6779310  70.8049310  29.2949310  23.3429310
  72.0639310  29.0369310  22.5439310  71.2399310  28.8299310  22.7459310
  58.3609310  13.6179310  30.2959310  59.2229310  13.5789310  30.7099310
  58.5469310  13.7679310  29.3689310  58.4949310  13.6319310  30.2299310
  69.2779310  21.1509310  27.6629310  69.0099310  21.7939310  28.3199310
  68.4789310  20.9689310  27.1669310  69.1409310  21.2099310  27.6829310
  57.8199310  18.7889310  34.2829310  57.2199310  19.5219310  34.4239310
  58.3669310  18.7719310  35.0689310  57.8129310  18.8809310  34.4019310
  59.1759310  17.6899310  22.3259310  59.5759310  18.2749310  22.9699310
  58.7119310  18.2749310  21.7269310  59.1679310  17.8399310  22.3319310
  69.2549310  19.4849310  30.2249310  69.0919310  19.7939310  29.3339310
  68.3939310  19.2209310  30.5479310  69.1239310  19.4909310  30.1529310
  69.4769310  13.7059310  34.3629310  69.4739310  13.4159310  33.4509310
  68.8049310  14.3869310  34.3999310  69.3899310  13.7559310  34.2509310
  61.1359310  12.3689310  18.3709310  61.1369310  13.1109310  18.9749310
  61.6399310  12.6729310  17.6169310  61.2009310  12.5029310  18.3519310
  62.0519310  24.4049310  18.6549310  62.1379310  24.3539310  17.7029310
  61.4989310  25.1729310  18.8039310  61.9919310  24.4969310  18.5519310
  73.5369310  17.8439310  33.9919310  74.2499310  17.2119310  34.0869310
  73.9769310  18.6809310  33.8459310  73.6839310  17.8699310  33.9849310
  59.5659310  19.6259310  27.5139310  58.7869310  20.1319310  27.7449310
  59.3039310  18.7129310  27.6369310  59.4329310  19.5739310  27.5589310
  75.0099310  29.1209310  29.5609310  75.2919310  29.0249310  30.4709310
  74.2289310  29.6719310  29.6099310  74.9459310  29.1789310  29.6839310
  62.6619310  23.7829310  24.6199310  62.5749310  24.5629310  25.1689310
  62.7339310  23.0589310  25.2429310  62.6599310  23.7899310  24.7699310
  58.2929310  14.8669310  19.8249310  58.2359310  14.6129310  18.9039310
  57.7449310  15.6489310  19.8929310  58.2159310  14.9349310  19.7159310
  62.7639310  18.9239310  31.8039310  62.6729310  18.8039310  30.8589310
  62.0399310  19.5019310  32.0419310  62.6599310  18.9829310  31.7129310
  63.8459310  12.4399310  23.2559310  63.4409310  12.1089310  24.0579310
  63.9529310  11.6659310  22.7039310  63.8079310  12.2989310  23.2879310
  74.9309310  27.8989310  22.9959310  75.0009310  27.2699310  23.7129310
  74.9969310  27.3669310  22.2029310  74.9479310  27.7509310  22.9859310
  64.3889310  18.4859310  21.1419310  64.7619310  18.4209310  20.2629310
  63.4839310  18.1899310  21.0409310  64.3209310  18.4389310  21.0169310
  64.0879310  25.6429310  19.5759310  63.3559310  25.1539310  19.1999310
  64.7479310  25.6559310  18.8839310  64.0779310  25.5819310  19.4399310
  66.5339310  15.3829310  23.5269310  65.6819310  15.2449310  23.1149310
  66.5839310  16.3299310  23.6629310  66.4319310  15.4869310  23.4919310
  59.0339310  28.9879310  30.1469310  58.7409310  28.7149310  29.2769310
  58.7259310  29.8899310  30.2309310  58.9569310  29.0679310  30.0459310
  61.4059310  16.0509310  32.7179310  62.1969310  16.0839310  32.1809310
  61.0459310  16.9369310  32.6699310  61.4609310  16.1679310  32.6429310
  67.5789310  19.0539310  16.7659310  67.5599310  19.7039310  17.4679310
  67.9339310  18.2659310  17.1779310  67.6219310  19.0369310  16.9079310
  72.5619310  14.3039310  34.1869310  72.6229310  13.9569310  33.2969310
  71.6219310  14.3519310  34.3609310  72.4489310  14.2659310  34.0949310
  62.9489310  26.3519310  29.5449310  62.3789310  27.0389310  29.8919310
  62.4969310  25.5359310  29.7589310  62.8179310  26.3359310  29.6169310
  69.5409310  27.9329310  20.6359310  68.8559310  27.8609310  21.3009310
  70.3389310  28.1109310  21.1329310  69.5549310  27.9459310  20.7849310
  67.2519310  13.5569310  21.6179310  67.0269310  14.3419310  22.1169310
  68.1509310  13.7089310  21.3259310  67.3389310  13.6769310  21.6449310
  72.6789310  13.2769310  26.4879310  73.5499310  12.8839310  26.5449310
  72.5799310  13.5079310  25.5649310  72.7779310  13.2559310  26.3769310
  69.5869310  13.5439310  31.6219310  69.3269310  12.7679310  31.1249310
  70.5429310  13.5489310  31.5739310  69.6759310  13.4449310  31.5519310
  72.7039310  17.1419310  21.7359310  72.4829310  16.8919310  22.6339310
  73.5199310  16.6759310  21.5529310  72.7799310  17.0499310  21.8279310
  70.5499310  26.9049310  16.8829310  70.1499310  27.7729310  16.9329310
  70.0739310  26.3839310  17.5299310  70.4379310  26.9499310  16.9719310
  66.5069310  15.6919310  26.9029310  65.6559310  15.2609310  26.8159310
  66.6059310  15.8389310  27.8439310  66.4099310  15.6559310  27.0119310
  65.1379310  12.7129310  34.0539310  64.5849310  13.0239310  34.7699310
  65.1989310  13.4589310  33.4569310  65.0749310  12.8479310  34.0689310
  63.9289310  25.2259310  22.7389310  63.2929310  24.7709310  23.2899310
  63.4409310  25.9599310  22.3659310  63.7859310  25.2619310  22.7619310
  69.8069310  26.8969310  30.9439310  69.6039310  26.5869310  31.8259310
  70.3209310  26.1889310  30.5539310  69.8469310  26.7659310  31.0069310
  75.3949310  17.1659310  19.5719310  74.5719310  16.6789310  19.5239310
  75.1429310  18.0299310  19.8999310  75.2579310  17.2139310  19.6079310
  72.4519310  24.4989310  33.5909310  71.8119310  23.9659310  34.0629310
  72.4139310  24.1759310  32.6899310  72.3649310  24.3889310  33.5359310
  66.2189310  26.8669310  33.7259310  65.8319310  26.5019310  32.9299310
  65.5709310  27.4959310  34.0409310  66.0859310  26.8999310  33.6649310
  58.5789310  26.2209310  31.0949310  58.1969310  27.0639310  31.3389310
  59.4029310  26.4469310  30.6639310  58.6349310  26.3579310  31.0709310
  60.4819310  15.8469310  26.5169310  60.3879310  15.3799310  25.6869310
  61.3049310  15.5239310  26.8819310  60.5749310  15.7459310  26.4579310
  75.1189310  22.3359310  31.4079310  74.2279310  22.5519310  31.6859310
  75.3959310  23.0889310  30.8859310  75.0399310  22.4599310  31.3769310
  74.1869310  24.3579310  21.8399310  74.2089310  24.4739310  22.7899310
  74.3599310  25.2309310  21.4889310  74.2119310  24.4849310  21.9169310
  73.5619310  30.2979310  22.1469310  73.2979310  30.2629310  21.2279310
  74.1839310  29.5769310  22.2459310  73.6079310  30.2009310  22.0419310
  70.7359310  30.2939310  19.6579310  70.2199310  29.6089310  20.0839310
  70.2529310  31.1009310  19.8319310  70.6079310  30.3089310  19.7349310
  62.6449310  15.1049310  27.7729310  63.0969310  14.5259310  28.3869310
  63.2079310  15.1199310  26.9999310  62.7749310  15.0329310  27.7529310
  59.2269310  18.2049310  32.0419310  58.6609310  18.5659310  31.3599310
  58.7309310  18.3209310  32.8519310  59.0909310  18.2659310  32.0579310
  70.4729310  31.8369310  27.9589310  71.2479310  31.6809310  27.4199310
  70.4419310  32.7879310  28.0649310  70.5679310  31.9389310  27.9039310
  67.0429310  28.2489310  22.1879310  66.8049310  27.4359310  22.6319310
  66.2379310  28.5269310  21.7509310  66.9099310  28.1809310  22.1889310
  72.2359310  27.6689310  33.4949310  72.5059310  26.7649310  33.6549310
  71.2839310  27.6559310  33.5959310  72.1489310  27.5519310  33.5289310
  72.5459310  23.3749310  31.1919310  71.9359310  22.6389310  31.2479310
  72.1139310  23.9989310  30.6089310  72.4129310  23.3599310  31.1249310
  61.6439310  23.9629310  29.6169310  61.1829310  24.3069310  28.8519310
  61.7249310  23.0249310  29.4449310  61.5949310  23.8869310  29.4969310
  59.8399310  21.6039310  21.8019310  60.7959310  21.6359310  21.8289310
  59.5689310  22.5209310  21.8399310  59.9279310  21.7249310  21.8099310
  64.6799310  17.0629310  34.7449310  63.9149310  16.6659310  35.1629310
  64.4259310  17.9739310  34.5969310  64.5489310  17.1289310  34.7799310
  61.1989310  14.8939310  19.7729310  61.5069310  14.9589310  20.6769310
  60.2809310  14.6359310  19.8519310  61.1209310  14.8689310  19.8989310
  70.5079310  19.1549310  22.1569310  71.1279310  19.5989310  21.5779310
  69.6979310  19.6589310  22.0719310  70.4839310  19.2769310  22.0719310
  57.1279310  25.2069310  18.1179310  57.7559310  24.6839310  18.6169310
  57.6219310  25.5129310  17.3569310  57.2719310  25.1789310  18.0849310
  62.7999310  27.2909310  21.3889310  62.0999310  27.6889310  20.8719310
  63.2319310  26.6879310  20.7829310  62.7659310  27.2649310  21.2449310
  71.4009310  25.2339310  29.2109310  71.2279310  25.1569310  28.2729310
  72.1839310  25.7809310  29.2659310  71.4789310  25.2939310  29.0979310
  66.2189310  21.6179310  23.5299310  66.7329310  21.0179310  22.9899310
  65.9449310  22.3079310  22.9259310  66.2489310  21.6289310  23.3839310
  73.2469310  30.1849310  32.8209310  73.6559310  30.3569310  33.6689310
  72.9779310  29.2679310  32.8659310  73.2649310  30.0899310  32.9349310
  72.2609310  14.8469310  31.0889310  71.9739310  15.6729310  31.4799310
  72.0379310  14.9309310  30.1619310  72.1949310  14.9639310  31.0209310
  58.7059310  28.9729310  17.5759310  59.2629310  28.2139310  17.7479310
  59.2739310  29.7269310  17.7319310  58.8499310  28.9719310  17.6179310
  70.6549310  22.9589310  34.8829310  69.8439310  22.9969310  34.3759310
  71.0189310  22.0959310  34.6879310  70.5979310  22.8539310  34.7929310
  63.9949310  15.0019310  25.4409310  63.8169310  15.5919310  24.7089310
  64.4799310  14.2749310  25.0509310  64.0339310  14.9849310  25.2979310
  57.5999310  21.5919310  24.0179310  58.1969310  21.8479310  23.3139310
  57.9029310  22.0869310  24.7799310  57.7149310  21.6879310  24.0249310
  60.2809310  25.0989310  27.8229310  60.5399310  25.7919310  27.2149310
  59.4089310  25.3579310  28.1219310  60.2029310  25.2209310  27.7829310
  73.9689310  22.6889310  24.8039310  74.8219310  22.3479310  24.5339310
  73.9909310  22.6599310  25.7599310  74.0809310  22.6409310  24.8909310
  66.8989310  19.5999310  32.7089310  66.1449310  19.2699310  32.2199310
  66.6979310  19.4019310  33.6229310  66.7769310  19.5319310  32.7629310
  70.4489310  18.9229310  34.7779310  69.6649310  18.8839310  35.3259310
  71.0859310  18.3719310  35.2319310  70.4299310  18.8479310  34.9059310
  72.1149310  23.3599310  20.0189310  72.5109310  23.7009310  20.8209310
  72.6059310  23.7789310  19.3119310  72.2279310  23.4569310  20.0309310
  71.8439310  17.4459310  31.9809310  72.5369310  17.6399310  32.6129310
  71.2079310  18.1519310  32.0989310  71.8509310  17.5609310  32.0769310
  72.3089310  29.7159310  29.4559310  71.8359310  30.5489310  29.4489310
  71.7779310  29.1349310  28.9119310  72.1799310  29.7479310  29.3859310
  64.4209310  14.3869310  11.4399310  64.6489310  14.3589310  12.3689310
  63.7919310  13.6749310  11.3269310  64.3699310  14.2919310  11.5449310
  61.8199310  28.5729310  11.6999310  60.8659310  28.5049310  11.6679310
  62.0089310  28.8799310  12.5859310  61.7219310  28.6039310  11.8089310
  66.5849310  26.0169310   4.8629310  66.4109310  26.1779310   5.7909310
  65.8199310  25.5309310   4.5569310  66.4649310  25.9749310   4.9429310
  62.3369310  12.6729310  10.9459310  61.7769310  13.1209310  11.5799310
  62.1909310  11.7419310  11.1129310  62.2469310  12.6109310  11.0479310
  66.5509310  16.1229310  10.7989310  65.9479310  15.4819310  11.1739310
  67.3399310  16.0539310  11.3369310  66.5749310  16.0329310  10.9159310
  67.0889310  12.5599310  17.0769310  67.9809310  12.3309310  16.8129310
  66.5669310  12.4389310  16.2839310  67.1369310  12.5159310  16.9419310
  60.0429310  27.1699310   5.1569310  60.0809310  28.0629310   4.8129310
  59.2439310  27.1489310   5.6829310  59.9459310  27.2819310   5.1799310
  68.9739310  15.9489310  12.0669310  69.1519310  15.0669310  12.3929310
  69.2929310  16.5289310  12.7589310  69.0379310  15.9099310  12.1979310
  68.6619310  23.9449310   4.3129310  68.2359310  23.3379310   3.7089310
  67.9989310  24.6119310   4.4909310  68.5229310  23.9529310   4.2589310
  74.4139310  14.5769310   3.5659310  74.4819310  13.6299310   3.4419310
  75.2829310  14.8419310   3.8669310  74.5339310  14.4899310   3.5889310
  75.5329310  18.8679310   5.4069310  74.7539310  18.9779310   5.9519310
  75.8769310  19.7539310   5.2979310  75.4769310  18.9949310   5.4629310
  66.8639310  22.1839310  12.8389310  66.7359310  21.3189310  13.2279310
  67.3069310  22.0089310  12.0079310  66.9039310  22.0509310  12.7819310
  57.9879310  16.5139310  11.3959310  58.2649310  17.0829310  12.1139310
  57.3859310  15.8909310  11.8029310  57.9469310  16.5069310  11.5399310
  58.8609310  22.8509310  13.9889310  57.9399310  22.6309310  13.8489310
  58.9409310  22.9579310  14.9359310  58.7529310  22.8359310  14.0919310
  70.4509310  26.5399310   5.1939310  70.6269310  27.3899310   4.7909310
  69.6919310  26.2029310   4.7199310  70.3769310  26.6059310   5.0819310
  70.2409310  29.8649310   6.4459310  70.8269310  30.6019310   6.2709310
  69.4589310  30.0509310   5.9269310  70.2159310  29.9829310   6.3569310
  62.5629310  17.1199310   4.9659310  62.1559310  17.1189310   4.0989310
  62.0769310  17.7829310   5.4569310  62.4489310  17.2049310   4.9179310
  60.6819310  13.5159310  12.9839310  60.8889310  14.4139310  13.2409310
  60.3259310  13.1149310  13.7769310  60.6629310  13.5789310  13.1179310
  61.9899310  14.3069310   3.6839310  61.2319310  14.2939310   4.2689310
  62.5219310  13.5629310   3.9649310  61.9609310  14.2099310   3.7949310
  69.0299310  18.0049310  13.9829310  69.6159310  18.3179310  14.6719310
  68.3039310  18.6299310  13.9829310  69.0119310  18.1249310  14.0709310
  66.6499310  18.5059310   3.5149310  65.8249310  18.4879310   3.0299310
  66.3989310  18.3199310   4.4199310  66.5119310  18.4799310   3.5689310
  63.7639310  28.1709310   8.1319310  63.5029310  27.7959310   8.9729310
  64.4949310  27.6259310   7.8429310  63.8239310  28.0529310   8.2019310
  62.0019310  26.3639310   6.8469310  61.2779310  26.6669310   6.2989310
  62.5959310  27.1139310   6.8949310  61.9859310  26.4989310   6.7829310
  58.5509310  16.5179310  17.0369310  58.3529310  16.5989310  16.1049310
  57.7569310  16.8209310  17.4779310  58.4239310  16.5669310  16.9739310
  64.6249310  19.0809310   8.4599310  65.5059310  19.3729310   8.6919310
  64.7109310  18.7469310   7.5669310  64.7489310  19.0759310   8.3749310
  58.5189310  25.5439310  15.7939310  57.7569310  26.1119310  15.6769310
  58.7239310  25.2339310  14.9119310  58.4469310  25.5769310  15.6659310
  60.5899310  26.8389310  17.1309310  61.0729310  27.3999310  16.5239310
  60.1469310  26.2029310  16.5699310  60.5949310  26.8299310  16.9819310
  64.2159310  28.5749310  15.9289310  64.7899310  28.4879310  16.6899310
  64.1739310  29.5169310  15.7669310  64.2839310  28.6839310  16.0049310
  68.9219310  14.8999310   6.6439310  67.9699310  14.8369310   6.7149310
  69.2499310  14.1719310   7.1719310  68.8419310  14.7989310   6.7209310
  74.0509310  22.9079310   8.7659310  74.4909310  23.4149310   9.4489310
  73.3789310  22.4109310   9.2319310  74.0219310  22.9089310   8.9129310
  75.2659310  24.6759310  10.9939310  74.5519310  25.2809310  10.7949310
  75.9819310  25.2389310  11.2909310  75.2669310  24.8249310  11.0069310
  64.5709310  22.4289310  15.8299310  64.4139310  21.4849310  15.7939310
  64.4819310  22.7209310  14.9229310  64.5389310  22.3449310  15.7089310
  74.0429310  17.0729310   7.8349310  74.9549310  17.0839310   8.1279310
  74.0429310  16.4879310   7.0769310  74.1599310  16.9989310   7.7759310
  71.8879310  21.4099310   9.6859310  71.0129310  21.1529310   9.3959310
  72.2399310  20.6269310  10.1099310  71.8209310  21.2769310   9.7029310
  61.5969310  28.3259310  14.8439310  61.3449310  29.2299310  15.0349310
  62.5019310  28.2609310  15.1469310  61.6809310  28.4339310  14.9069310
  58.7989310  13.3149310   8.3989310  59.6329310  13.7689310   8.2749310
  58.2109310  13.7139310   7.7589310  58.8309310  13.4239310   8.3019310
  59.8979310  12.4479310  15.4109310  59.0649310  12.0209310  15.6119310
  59.8649310  13.2749310  15.8909310  59.7869310  12.4989310  15.4979310
  66.2329310  17.9099310   6.1489310  66.3189310  17.1259310   6.6919310
  66.6729310  18.5969310   6.6489310  66.2999310  17.8979310   6.2819310
  74.8949310  15.5279310  15.4889310  73.9959310  15.1999310  15.4839310
  75.2199310  15.3509310  14.6069310  74.8209310  15.4629310  15.3759310
  59.3079310  30.1319310   2.6679310  58.5269310  30.0009310   2.1299310
  59.2779310  31.0569310   2.9119310  59.2039310  30.2339310   2.6299310
  69.3589310  25.9339310  14.6189310  69.9409310  25.7699310  15.3599310
  68.7659310  26.6199310  14.9269310  69.3569310  26.0009310  14.7529310
  65.6609310  26.3979310   7.3579310  65.1809310  25.5899310   7.5349310
  66.3909310  26.3839310   7.9769310  65.6929310  26.2929310   7.4599310
  65.2039310  18.8989310  11.7449310  64.3589310  18.5789310  12.0619310
  65.6769310  18.1079310  11.4859310  65.1559310  18.7569310  11.7529310
  62.1309310  24.0849310  16.0789310  62.9419310  23.5969310  15.9369310
  61.8619310  24.3619310  15.2029310  62.1999310  24.0579310  15.9479310
  74.9319310  14.7659310  12.9199310  74.0659310  14.6019310  12.5489310
  75.5139310  14.1739310  12.4419310  74.8959310  14.6689310  12.8109310
  64.3929310  23.1249310  13.1069310  65.2729310  22.7519310  13.0549310
  63.8549310  22.5439310  12.5699310  64.4369310  23.0029310  13.0319310
  73.3819310  26.8359310  11.4639310  73.0309310  26.7329310  12.3489310
  73.5299310  27.7779310  11.3739310  73.3559310  26.9429310  11.5659310
  75.5189310  28.6029310  13.3429310  75.7169310  28.2079310  14.1929310
  74.8479310  29.2579310  13.5339310  75.4579310  28.6359310  13.4759310
  72.7629310  15.9329310   5.2139310  73.4589310  15.5469310   4.6809310
  72.1529310  15.2109310   5.3689310  72.7739310  15.7909310   5.1649310
  74.7509310  20.6429310  15.9499310  73.9279310  20.9829310  15.6009310
  74.6069310  20.5869310  16.8949310  74.6279310  20.6789310  16.0259310
  68.6639310  17.3689310   2.2889310  67.8409310  17.6519310   2.6849310
  69.3419310  17.7549310   2.8439310  68.6459310  17.4539310   2.4109310
  61.6759310  20.9599310  10.3819310  61.2989310  20.8329310  11.2519310
  61.1129310  20.4489310   9.7999310  61.5559310  20.8789310  10.4189310
  70.6829310  22.4699310   5.8369310  71.2279310  22.9709310   6.4439310
[truncated: 1,344,515 more chars]
