# Supplementary material for: Mg2+ Catalyzes Nonenzymatic RNA Primer Extension through a Concerted Outer-Sphere Mechanism
Source: J Am Chem Soc. 2026 Jun 8;148(23):24379–94. doi: 10.1021/jacs.6c06167 (PMC13281521; doi:10.1021/jacs.6c06167)
Supplement: Supplementary file 1 [file ja6c06167_si_001.zip › Wang Nisler NonEnzPrimerExt eSI/classical_md/coordinates/sim3_start.rst7]

48204  0.0000000e+00
  38.5062484  37.4647364  52.5731795  37.6386717  37.8576532  52.6937041
  36.4806717  36.9986532  52.7277041  36.6741664  36.3481848  53.5806703
  36.4461609  36.4014868  51.8164950  35.1486717  37.6886532  52.9207041
  34.5565107  36.9027732  53.3895733  35.0896717  38.8436532  53.8997041
  34.1836717  39.8516532  53.4237041  33.5426626  40.1697523  54.2459091
  34.9086717  41.0766532  53.0537041  36.2826717  41.2916532  52.9707041
  36.9509238  40.4702218  53.1830444  36.6356717  42.4966532  52.6377041
  35.4456717  43.1516532  52.4557041  35.2036717  44.4816532  52.1867041
  36.1036717  45.3106532  51.9627041  33.8646717  44.8286532  52.0947041
  33.5821018  45.7709125  51.9149804  32.8856717  43.9196532  52.3517041
  31.6766717  44.4366532  52.4017041  31.4254466  45.4076848  52.2830250
  30.9203174  43.7970537  52.5990379  33.0586717  42.6186532  52.6427041
  34.3656717  42.3286532  52.7067041  34.4916717  38.3176532  51.6767041
  34.8521150  38.7219653  50.7308121  33.4206717  39.2506532  52.2567041
  33.1294334  39.7771554  51.3478171  32.3256717  38.5586532  52.7617041
  31.6447257  39.2089174  52.9489732  33.9306717  37.2626532  50.8017041
  33.6896717  37.4206532  49.2427041  33.0456717  36.1536532  48.7527041
  34.9566717  37.8496532  48.6007041  32.6876717  38.5816532  49.0397041
  31.2686717  38.4656532  49.3147041  31.1517392  38.0837476  50.3288910
  30.9106900  37.7214762  48.6032618  30.4316717  39.7656532  49.1587041
  29.4246624  39.5827435  49.5336383  30.9746717  40.7546532  50.0517041
  30.6906717  42.0316532  49.4517041  30.1721545  42.6556170  50.1796522
  31.9656717  42.6966532  49.2767041  33.2496717  42.1856532  49.4167041
  33.4202829  41.1832308  49.7806314  34.1936717  43.0636532  49.0587041
  33.4676717  44.2606532  48.7307041  33.9336717  45.5416532  48.3207041
  35.0696717  45.9036532  48.1227041  32.8236717  46.3866532  48.0687041
  33.0127524  47.1626814  47.4670171  31.5086717  46.1116532  48.3507041
  30.6676717  47.1006532  47.9227041  30.9261874  47.9602283  47.4596699
  29.6835476  46.9667521  48.1062012  31.0796717  44.8366532  48.7517041
  32.0596717  44.0026532  48.8967041  30.4696717  40.4836532  47.8417041
  31.0897847  40.5529819  46.9479747  29.9706717  41.7896532  48.1817041
  30.2278006  42.2936529  47.2500560  28.5696717  41.7956532  48.3477041
  28.2937436  42.7148455  48.3711528  29.6956717  39.7106532  46.8657041
  29.7856717  39.9486532  45.3107041  28.7466717  39.1666532  44.6307041
  31.1416717  39.6606532  44.7747041  29.4396717  41.4496532  45.0817041
  28.0596717  41.8646532  44.7767041  27.4139680  41.5212779  45.5849492
  27.7133239  41.4447706  43.8323301  27.9996717  43.4166532  44.6987041
  26.9898598  43.7358342  44.9565851  28.8796717  44.1106532  45.6967041
  29.3286717  45.3606532  45.0737041  29.1173723  46.3405710  45.5017379
  30.7616717  45.4206532  44.8077041  31.7036717  44.4216532  45.0727041
  31.3731962  43.4228009  45.3165925  32.9356717  44.8046532  44.9337041
  32.8076717  46.1346532  44.5877041  33.7386717  47.1116532  44.2957041
  35.0246717  46.9966532  44.4487041  35.6327041  47.7663658  44.2079958
  35.4156367  46.1376074  44.8082671  33.3046717  48.3886532  43.9937041
  31.9606717  48.6576532  44.0317041  31.5368763  49.6286382  43.8219792
  31.0086717  47.7806532  44.3257041  31.4866717  46.5456532  44.5337041
  28.4416717  43.9266532  43.3607041  29.1920305  43.6980172  42.6038778
  28.5406717  45.4286532  43.7517041  28.9354028  45.8539648  42.8289926
  27.2366717  45.9096532  43.9687041  27.2972939  46.8655286  44.0337263
  27.5676717  43.6856532  42.2497041  28.2116717  42.9916532  40.9967041
  27.1696717  42.3986532  40.1677041  29.2596717  42.0576532  41.2777041
  28.9126717  44.2126532  40.1787041  28.2586717  45.5506532  40.0767041
  27.7415929  45.6408099  41.0320058  27.5365617  45.6315821  39.2642337
  29.3266717  46.7246532  39.9467041  28.6903859  47.6093804  39.9243992
  30.2106717  46.9486532  41.0397041  31.3086717  47.6836532  40.5857041
  31.2843166  48.6026856  41.1712685  32.5776717  47.0626532  40.9967041
  32.6736717  45.7016532  41.2227041  31.7818945  45.0924976  41.2147646
  33.8536717  45.1076532  41.3997041  33.9337584  44.0319012  41.5560495
  35.0886717  45.9026532  41.1857041  36.1636717  45.4946532  40.9477041
  34.8726717  47.2476532  41.1027041  35.7808847  47.8427752  41.0074164
  33.6966717  47.9066532  40.9827041  33.6086717  49.1306532  40.7287041
  30.2456717  46.6156532  38.7007041  30.7448149  45.8070217  38.1667847
  31.2656717  47.6856532  39.0707041  32.0684277  47.3295835  38.4250290
  30.8196717  48.9266532  38.6157041  31.5709151  49.5235361  38.6467654
  29.5276717  46.5906532  37.4277041  30.2906717  46.2026532  36.1257041
  29.3156717  46.0816532  35.0767041  31.0946717  45.0436532  36.5157041
  31.2486717  47.3616532  35.9887041  30.8296717  48.6686532  35.5017041
  29.9556957  49.0238556  36.0476870  30.5588857  48.4880061  34.4614435
  31.9336717  49.7426532  35.5587041  31.5420712  50.7590433  35.5999309
  32.8686717  49.6556532  36.7157041  34.2016717  49.7366532  36.2857041
  34.8052118  50.5854445  36.6072503  35.0406717  48.5466532  36.6487041
  34.6096717  47.3146532  37.0707041  33.5548768  47.0837434  37.0485642
  35.5466717  46.5296532  37.4677041  36.6966717  47.2536532  37.4067041
  38.0566717  46.8996532  37.7107041  38.3696717  45.7406532  38.0617041
  38.8986717  47.9916532  37.5427041  39.8709079  47.8327672  37.7144908
  38.5266717  49.2476532  37.1327041  39.4806717  50.1166532  37.1967041
  40.4252568  49.9597484  37.5180143  39.2524781  51.0588013  36.9131805
  37.3596717  49.5846532  36.6807041  36.4366717  48.5266532  36.9037041
  32.9116717  49.4746532  34.3267041  33.1340519  48.6229089  33.6839154
  34.1896717  50.1056532  34.7777041  34.8232439  49.5900340  34.0560239
  34.2226717  51.4926532  34.5247041  35.1366374  51.7725391  34.6137616
  32.3946717  49.8716532  32.9857041  41.3125250  40.2337542  26.0618664
  41.9586717  39.9666532  26.7197041  43.1556717  40.7846532  26.9107041
  42.7603933  41.7501545  27.2263982  43.7033180  40.9048935  25.9759706
  44.1166717  40.2486532  27.9977041  45.1041709  40.6436864  27.7591781
  43.7726717  40.8696532  29.3167041  44.2466717  40.0016532  30.2747041
  44.8672862  40.7380395  30.7852663  43.1856717  39.6926532  31.2617041
  41.8486717  39.8306532  31.0537041  41.4164200  40.3118352  30.1888220
  41.1686717  39.2856532  32.0767041  42.1056717  38.7946532  32.9377041
  41.9696717  38.1046532  34.2067041  40.9046717  37.8886532  34.7587041
  43.2816717  37.8166532  34.6927041  43.3355084  37.3527539  35.5769541
  44.4536717  38.0486532  34.0327041  45.4906717  37.6096532  34.7407041
  45.4638087  37.1712677  35.6502082  46.4049767  37.7465851  34.3340149
  44.5206717  38.5616532  32.8277041  43.3516717  38.9676532  32.3997041
  44.1446717  38.7366532  28.2017041  43.5844880  37.8262110  27.9886583
  44.7506717  38.6456532  29.5987041  44.3353546  37.6821750  29.8942060
  46.1186717  38.5336532  29.4627041  46.4642621  38.2619091  30.3161226
  44.9016717  38.1006532  27.1157041  44.6546717  36.5596532  27.0177041
  45.2766717  35.9336532  25.8177041  43.2506717  36.2556532  27.1677041
  45.3746717  35.8506532  28.2617041  46.8566717  35.9136532  28.1587041
  47.1133178  36.9641814  28.0222368  47.2535187  35.3321546  27.3265548
  47.4736717  35.4116532  29.4607041  48.5096568  35.7503838  29.4704948
  46.8736717  36.0426532  30.6227041  46.9286717  35.0426532  31.7497041
  47.4394828  35.4877288  32.6035654  45.6156717  34.7626532  32.2677041
  44.5656717  34.8836532  31.3697041  44.7707731  35.0131413  30.3172943
  43.2806717  34.7896532  31.7737041  42.4496420  34.9824827  31.0952453
  43.0166717  34.4686532  33.0837041  41.8606717  34.4376532  33.5027041
  44.0976717  34.2166532  33.8917041  43.8485889  33.8574359  34.8902137
  45.4006717  34.3476532  33.6047041  46.2516717  34.1066532  34.4567041
  47.3546717  33.8666532  29.6857041  46.9193768  32.9262537  29.3476717
  47.6326717  33.7886532  31.1707041  47.1837251  32.7978312  31.2401147
  49.0246717  33.7026532  31.4797041  49.0930369  33.3604172  32.3740202
  48.3666717  33.2376532  28.8637041  47.9586717  31.8356532  28.2847041
  49.1366717  31.2056532  27.6507041  46.7586717  32.0756532  27.3767041
  47.4516717  31.0176532  29.5667041  48.3396717  30.2006532  30.3367041
  49.0082649  30.9076146  30.8279158  48.9258045  29.5006952  29.7412147
  47.5576717  29.4246532  31.4007041  48.3554851  28.9145235  31.9404826
  46.9056717  30.2416532  32.4037041  45.7676717  29.5656532  32.8877041
  45.8360240  29.4848139  33.9725508  44.5516717  30.2796532  32.6957041
  44.2736717  31.2736532  31.8397041  45.0282406  31.6448585  31.1620360
  43.0046717  31.6686532  31.8887041  42.4926717  30.7826532  32.8887041
  41.1866717  30.6016532  33.4407041  40.1346717  31.4726532  33.1437041
  39.2223375  31.3192902  33.5489538  40.2868105  32.2554169  32.5238383
  40.9936717  29.6226532  34.3037041  42.0196717  28.8836532  34.7017041
  41.8814881  28.0405248  35.3623392  43.2986717  29.0316532  34.3877041
  43.4336717  29.9746532  33.3987041  46.4476717  28.4776532  30.9237041
  45.7815795  28.3501977  30.0703725  45.6936717  28.2136532  32.1887041
  44.7996418  27.8128661  31.7110229  46.2876717  27.2046532  33.0097041
  45.6334021  26.9564466  33.6669144  47.0706717  27.3706532  30.2237041
  46.1976717  26.4106532  29.2987041  47.2126717  25.7736532  28.4337041
  45.1546717  27.1776532  28.6157041  45.4686717  25.3716532  30.2177041
  46.2526717  24.5046532  31.0037041  47.0922261  25.0570605  31.4257169
  46.6278573  23.7248644  30.3409328  45.4606717  23.8646532  32.1287041
  46.1593798  23.4199878  32.8373500  44.7556717  24.8836532  32.9007041
  43.4696717  24.4436532  33.3597041  43.5341787  24.6752315  34.4228643
  42.3636717  25.3026532  32.8807041  42.3216717  26.1556532  31.8017041
  43.2139509  26.3565248  31.2273432  41.1536717  26.6516532  31.5837041
  40.3806717  26.1476532  32.5767041  39.0496717  26.4936532  32.8467041
  38.3456717  27.2986532  32.2337041  38.5956717  25.7676532  33.9427041
  37.6705417  25.9772879  34.2592264  39.3016717  24.8116532  34.6377041
  38.6116717  24.2006532  35.5707041  37.6486941  24.3700378  35.8238509
  39.1010799  23.4984975  36.1069485  40.6136717  24.5346532  34.3967041
  41.0696717  25.3006532  33.3647041  44.2986717  22.9166532  31.7087041
  43.7035361  22.8083190  30.8019649  43.3646717  22.9826532  32.9307041
  42.5032628  22.5017764  32.4672052  43.8186717  22.1866532  34.0377041
  43.0885296  22.1262202  34.6580597  44.7826717  21.6396532  31.2737041
  43.9466717  20.6876532  30.4327041  44.7096717  19.3796532  30.4167041
  43.5796717  21.3516532  29.1457041  42.7306717  20.5536532  31.3087041
  42.4486717  19.4506532  32.1697041  43.0815308  19.5552251  33.0509840
  42.7679668  18.5813683  31.5948172  41.0016717  19.2556532  32.6117041
  40.9410081  18.5320348  33.4245976  40.4856717  20.4496532  33.1617041
  39.0706717  20.5556532  32.9627041  38.5867560  20.5611340  33.9393795
  38.6636717  21.8586532  32.3597041  39.4426717  22.7076532  31.5877041
  40.4759998  22.4768500  31.3747135  38.7666717  23.8056532  31.1637041
  37.4966717  23.6236532  31.7677041  36.2896717  24.3306532  31.5287041
  36.2016717  25.3336532  30.8057041  35.2096717  23.6716532  32.0967041
  34.3347048  24.1449727  31.9947233  35.2276717  22.5816532  32.8417041
  34.0216717  22.3296532  33.3477041  33.1818973  22.8756087  33.2180434
  33.9422341  21.5158223  33.9405530  36.3576717  21.9006532  33.1647041
  37.4236717  22.4226532  32.5037041  40.0446717  18.9776532  31.4797041
  39.9849627  18.9015579  30.3940048  38.6486717  19.3826532  32.0507041
  38.2326896  19.6009872  31.0671451  37.9246717  18.2986532  32.6447041
  37.0093614  18.5788836  32.7173576  40.1376717  17.5526532  31.1337041
  39.5631015  17.2710517  30.4180448  26.9651725  29.5585215  31.7206926
  27.4176717  28.7706532  32.0307041  26.7116717  27.8506532  32.8897041
  25.8666560  27.4990383  32.2977448  26.3441283  28.3419690  33.7906045
  27.6086717  26.6146532  33.3007041  26.8990621  25.8503476  33.6175502
  28.3226717  26.0066532  32.1617041  29.5586717  25.4706532  32.6427041
  29.6059318  24.4059792  32.4139324  30.7666717  26.0386532  31.9447041
  30.7306717  27.2386532  31.2377041  29.8072353  27.7973968  31.1993678
  31.8266717  27.7286532  30.5927041  31.7729020  28.5969369  29.9359752
  33.0186717  26.9316532  30.7487041  34.1686717  27.3086532  30.1297041
  34.9844225  26.7276365  30.2603588  34.1910999  28.1436179  29.5618750
  33.0486717  25.7596532  31.3867041  31.9776717  25.2716532  31.9807041
  32.0846717  24.2156532  32.6457041  28.6716717  26.8756532  34.3137041
  29.2006873  27.7616015  34.6648985  29.6476717  25.7606532  34.1087041
  30.4367694  26.3334121  34.5959127  29.4336717  24.5446532  34.8227041
  30.2629015  24.0611492  34.8084694  28.1906717  26.9956532  35.6397041
  28.8376717  27.8016532  36.8707041  27.9296717  27.6746532  38.0267041
  29.2566717  29.0976532  36.3447041  30.0746717  26.9486532  37.1067041
  30.0676717  25.6856532  37.8627041  29.3015912  25.0634089  37.4000675
  29.8098602  25.8622177  38.9069545  31.3896717  24.9746532  37.7937041
  31.2000503  23.9871558  38.2144081  31.7296717  24.7186532  36.4007041
  33.1736717  24.6956532  36.3357041  33.4190885  23.7378849  35.8768471
  33.8146717  25.7066532  35.4157041  33.1156717  26.8006532  35.0147041
  32.0926384  26.9456360  35.3290012  33.6956717  27.7296532  34.2107041
  33.2165124  28.6975391  34.0633829  34.9566717  27.4176532  33.6997041
  35.5486717  28.2016532  32.8257041  36.4605992  27.9262922  32.4900479
  35.0945287  29.0468662  32.5103146  35.6816717  26.3476532  34.1617041
  35.1926717  25.4876532  35.0137041  35.7966717  24.4726532  35.4117041
  32.6686717  25.6566532  38.3857041  33.0495726  26.6502042  38.6220721
  33.7346717  24.8646532  37.6987041  34.6002269  25.4863337  37.9276733
  33.8726717  23.5606532  38.3777041  34.6784144  23.1562811  38.0477610
  32.6766717  25.5826532  39.8417041  33.1676717  26.8726532  40.5977041
  33.0736717  26.6366532  42.0407041  32.3596717  27.9956532  40.0227041
  34.7056717  26.9986532  40.1997041  35.5536717  25.9706532  40.8067041
  35.0559302  25.0067442  40.7007187  35.6315588  26.2244717  41.8638751
  36.9666717  25.8796532  40.2027041  37.4466947  24.9476562  40.5011315
  36.9336717  25.8236532  38.7547041  38.0416717  26.5406532  38.2137041
  38.4603328  25.7156599  37.6373291  37.7556717  27.5916532  37.1497041
  36.5726717  28.2756532  37.1477041  35.7896628  27.9462574  37.8146341
  36.3646717  29.3496532  36.4047041  35.4061505  29.8648839  36.3424594
  37.4456717  29.7586532  35.5307041  37.3766717  30.7296532  34.7087041
  38.5306717  28.9846532  35.5117041  39.1764819  29.0656165  34.6373616
  38.8366717  28.0046532  36.4147041  39.9276717  27.4376532  36.4847041
  37.8196717  27.1236532  40.4817041  37.5279694  28.1446729  40.7277270
  38.8456717  27.1466532  39.3897041  39.1933365  28.1760729  39.4764429
  39.9176717  26.2636532  39.6567041  40.6009512  26.4474482  39.0078982
  38.4216717  27.1286532  41.7777041  39.1116717  28.4206532  42.3857041
  39.0496717  28.3156532  43.9017041  38.4636717  29.5956532  41.8137041
  40.5596717  28.2376532  41.8557041  41.6586717  27.5076532  42.4487041
  41.4270427  26.4476316  42.3447705  41.8318926  27.7398503  43.4995037
  42.9326717  27.8296532  41.6417041  43.6300462  27.0456796  41.9369219
  42.7316717  27.6226532  40.2737041  43.5896717  28.4856532  39.4927041
  44.0602490  27.8770452  38.7205302  42.8386717  29.5246532  38.6957041
  41.5026717  29.8576532  38.7977041  40.8656383  29.4690632  39.5784652
  41.1736717  30.6866532  37.9307041  42.2556717  31.0426532  37.2907041
  42.4596717  32.0636532  36.2797041  41.4366717  32.9036532  35.9197041
  41.5884038  33.6111335  35.2150409  40.5317252  32.8146487  36.3593048
  43.7416717  32.3676532  35.9677041  44.7136717  31.5466532  36.3827041
  45.6826272  31.5922366  35.9078920  44.6986717  30.6166532  37.3457041
  43.3886717  30.3896532  37.7527041  43.5266717  29.2046532  41.7277041
  43.1220197  30.2076313  41.8633155  44.4696717  29.1986532  40.5557041
  44.6873798  30.2666527  40.5646242  45.6616717  28.4756532  40.7537041
  46.2535735  28.7078927  40.0344561  44.2146717  29.5636532  42.9477041
  43.7976717  30.9246532  43.6187041  44.3196717  31.0156532  44.9717041
  42.3366717  31.0406532  43.4967041  44.5436717  32.0616532  42.8307041
  45.9216717  31.9476532  42.4697041  45.8716494  30.9427944  42.0503515
  46.7325978  31.9975982  43.1963437  46.1956717  32.9636532  41.3287041
  47.2049239  32.5872634  41.1618503  45.5216717  32.7716532  40.0587041
  45.6156717  33.9996532  39.3317041  46.3042797  33.8832955  38.4948175
  44.3666717  34.5036532  38.6927041  43.1796717  33.9216532  39.0797041
  43.1018329  33.1644697  39.8458726  42.0446717  34.3406532  38.4447041
  41.1189561  33.8610069  38.7626510  42.0876717  35.3876532  37.4697041
  40.9696717  35.9166532  36.9117041  41.0881870  36.6532064  36.2308633
  40.0572380  35.5752102  37.1781300  43.3366717  35.9346532  37.1157041
  44.4476717  35.4646532  37.6577041  45.5716717  35.7626532  37.2387041
  46.1606717  34.5006532  41.5777041  45.6448434  35.2504968  42.1774995
  46.3486717  35.0396532  40.1137041  45.9575151  36.0429437  40.2825350
  47.7626717  35.1246532  39.7317041  47.8050800  35.6459190  38.9266674
  47.2346717  34.9196532  42.5027041  47.1056717  36.4156532  43.0967041
  48.0536717  36.4666532  44.2257041  45.6966717  36.8136532  43.3437041
  47.6806717  37.2286532  41.8887041  49.0606717  37.5556532  41.8227041
  49.6443477  36.6351576  41.8332061  49.2592949  38.1216092  42.7328378
  49.4706717  38.4026532  40.5987041  50.5391768  38.3498453  40.3898801
  48.8156717  37.8836532  39.3467041  48.5626717  39.0326532  38.4757041
  48.9071562  38.6785252  37.5040957  47.0816717  39.2096532  38.2847041
  46.1346717  38.7236532  39.1547041  46.4548585  38.2418957  40.0667294
  44.8026717  38.8326532  38.8987041  44.0837940  38.2696866  39.4940054
  44.4336717  39.6356532  37.8117041  43.1396717  39.7056532  37.5947041
  42.8233345  40.2730035  36.8213058  42.4958316  39.2037490  38.1894002
  45.3626717  40.2326532  37.0137041  46.6686717  40.0266532  37.2487041
  47.5426717  40.5956532  36.5387041  48.9486717  39.8226532  40.7067041
  48.1574619  40.3696223  41.2194522  49.0396717  40.2986532  39.2547041
  48.4947499  41.2382577  39.3458241  50.3726717  40.5636532  38.8747041
  50.3385220  41.0199799  38.0307845  49.7766717  40.5226532  41.6607041
  49.2236717  41.7266532  42.4487041  50.2266717  42.0276532  43.4687041
  47.8616717  41.3826532  42.8787041  49.0406717  42.9356532  41.3667041
  50.3266717  43.4716532  40.8777041  50.9740526  42.6360521  40.6116800
  50.7959431  44.0566835  41.6686685  50.1296717  44.3256532  39.6967041
  51.1226438  44.5746848  39.3224195  49.4466717  43.6626532  38.5377041
  48.6056717  44.5976532  37.8747041  48.8475841  44.5786701  36.8120578
  47.1706717  44.1936532  37.9167041  46.7256717  43.2346532  38.8687041
  47.4323810  42.8307755  39.5785244  45.4016717  42.8006532  38.9117041
  45.1020232  42.0181188  39.6088060  44.4996717  43.4476532  38.0507041
  43.1486717  43.1486532  38.1577041  42.5121761  43.6215551  37.5321342
  42.8281180  42.4790035  38.8424786  44.9166717  44.3766532  37.1517041
  46.1876717  44.7076532  37.0447041  46.5316717  45.4676532  36.2077041
  49.2156717  45.5646532  39.9397041  48.4358590  45.9051449  40.6209209
  48.8206717  45.9056532  38.5007041  48.0472120  46.6343222  38.7433989
  49.8696717  46.5466532  37.8147041  49.4938861  46.9224736  37.0152388
  49.9756717  46.5786532  40.6747041  49.2126717  47.3776532  41.7337041
  50.1266717  48.3986532  42.3437041  48.5026717  46.4166532  42.6637041
  48.1656717  48.0936532  40.8697041  48.4336717  49.2216532  40.0587041
  49.0962326  48.9156163  39.2491026  48.9448975  49.9473675  40.6912290
  47.1056717  49.9046532  39.4307041  47.3989829  50.6932237  38.7377218
  46.3176717  49.0296532  38.6567041  44.9726717  49.4946532  38.6077041
  45.0314078  49.6978821  37.5384299  43.9166717  48.4466532  38.7097041
  44.1696717  47.3416532  39.5437041  45.1255359  47.1943787  40.0243639
  43.1706717  46.4226532  39.7527041  43.3142560  45.6207735  40.4769091
  41.9196717  46.6486532  39.0617041  40.9606717  45.7096532  39.1477041
  40.0922376  45.8795451  38.6608167  41.1182042  44.8687260  39.6844782
  41.6726717  47.8166532  38.4337041  42.6736717  48.7416532  38.2957041
  42.3936717  49.8726532  37.9507041  46.1196717  50.3666532  40.5107041
  45.8341040  50.0655767  41.5186242  44.8326717  50.5646532  39.6407041
  44.0877813  50.5785137  40.4363456  44.8626717  51.8526532  38.9877041
  43.9853946  52.0061595  38.6293451  46.6536717  51.4286532  41.2447041
  45.8396717  51.9626532  42.4907041  46.6166717  53.0626532  43.1647041
  45.5116717  50.7236532  43.2267041  44.4596717  52.5036532  41.9277041
  44.1626717  53.7806532  41.3627041  44.8408626  53.8422188  40.5116067
  44.3685419  54.6006213  42.0507234  42.7066717  53.8926532  40.8607041
  42.7562245  54.7081031  40.1391188  42.3346717  52.7756532  40.1027041
  40.9276717  52.5906532  40.1797041  40.4665320  52.6200895  39.1924945
  40.5706717  51.2716532  40.6677041  41.3086717  50.3726532  41.3457041
  42.2877512  50.6528706  41.7052638  40.7246717  49.2536532  41.5507041
  39.4516717  49.4326532  41.0567041  38.2666717  48.5836532  40.9277041
  38.3376717  47.3316532  41.2507041  37.5232001  46.7407305  41.1638268
  39.2075193  46.9460670  41.5895070  37.1796717  49.2266532  40.4157041
  37.2816717  50.4376532  39.8837041  36.4591513  50.8091477  39.2905339
  38.2426717  51.3156532  39.9447041  39.3216717  50.6836532  40.4987041
  41.5486717  54.0886532  41.9187041  41.3082835  53.9415135  42.9716344
  40.3716717  53.6986532  41.0787041  39.6675948  53.5337205  41.8942850
  39.9256717  54.8246532  40.2747041  39.0570733  54.5993727  39.9335502
  41.6316717  55.3586532  42.3967041  40.8386717  55.8186532  43.6037041
  41.0336717  57.2896532  43.7937041  41.2886717  54.9516532  44.7437041
  39.3186717  55.4686532  43.3557041  38.3576717  56.4486532  42.8017041
  38.6961774  56.7174557  41.8010747  38.3984071  57.3265153  43.4465292
  36.9006717  55.9416532  42.7257041  36.3538129  56.6188146  42.0695813
  36.8466717  54.6646532  42.0537041  35.8246717  53.8466532  42.4897041
  35.0026062  53.5631341  41.8324946  36.2246717  52.6276532  43.0357041
  37.5556717  52.2976532  43.2707041  38.2518845  53.1165301  43.1652116
  38.0116717  51.1276532  43.6437041  39.0588083  50.9085714  43.8525302
  37.0186717  50.0826532  43.8247041  37.2346717  48.9286532  44.1837041
  35.7126717  50.3956532  43.6197041  34.9448739  49.6917971  43.9409107
  35.2936717  51.5246532  43.0667041  34.1596717  51.5696532  42.6437041
  36.1826717  55.6396532  44.0407041  36.5136880  55.3521317  45.0386312
  35.0816717  54.7196532  43.5937041  34.7780044  54.3781242  44.5832714
  33.9716717  55.3916532  42.9547041  33.2571917  54.7537729  42.8896846
  35.6686717  56.7636532  44.7307041  35.3656717  56.6706532  46.3387041
  34.7096717  58.0166532  46.6917041  36.5616717  56.2006532  47.0737041
  34.2736717  55.4816532  46.4977041  32.8526717  55.6806532  46.4277041
  32.5588169  55.9864866  45.4236049  32.6638510  56.4965886  47.1253408
  32.0296717  54.4656532  46.8427041  30.9676744  54.6521109  46.6830341
  32.3336717  53.3346532  45.9837041  32.0616717  52.0746532  46.7447041
  31.4124510  51.5924167  46.0139103  33.2606717  51.2036532  46.7767041
  34.5136717  51.6876532  46.7097041  34.6428610  52.7580536  46.6468306
  35.5906717  50.9076532  46.7177041  36.5872808  51.3232314  46.5688236
  35.3536717  49.5236532  46.9767041  36.3466717  48.6866532  47.1097041
  36.1235426  47.7186326  47.2920499  37.2999210  49.0108771  47.0303561
  34.1146717  48.9966532  47.1417041  33.0726717  49.8796532  47.1297041
  31.9116717  49.5076532  47.4197041  32.3776717  53.8616532  48.2447041
  33.1990129  53.7712087  48.9555609  31.6456717  52.4966532  48.1227041
  31.9712601  52.0458608  49.0601889  30.2686717  52.6166532  48.1237041
  29.9098370  51.7312187  48.2177461  31.7526717  54.6866532  49.3037041
  32.1746717  54.3676532  50.7607041  31.9126717  55.5576532  51.5587041
  33.5936717  53.8606532  50.8037041  31.2956717  53.2206532  51.2827041
  29.8476717  53.0786532  51.3487041  29.4703201  53.4653510  50.4020413
  29.4246036  53.6558482  52.1708720  29.4306717  51.6136532  51.4957041
  28.4423705  51.4506501  51.0658321  30.2806717  50.6456532  50.8297041
  30.9396717  49.9226532  51.9107041  30.4248117  49.0307269  52.2677558
  32.2776717  49.4316532  51.5537041  33.1266717  50.3026532  50.8757041
  32.7491853  51.2795710  50.6120084  34.3626717  49.9846532  50.5457041
  35.0250852  50.7547345  50.1503770  34.7686717  48.6346532  50.7387041
  35.9656717  48.1946532  50.4377041  36.1643250  47.2193938  50.6094787
  36.6553246  48.8212367  50.0479947  33.9016717  47.6836532  51.2807041
  32.6456717  48.0976532  51.6757041  31.8206717  47.2716532  52.0607041
  29.4316717  51.3246532  53.0157041  29.0610003  51.7082660  53.9662528
  30.8266717  50.7876532  53.2007041  31.2484514  51.7917355  53.2456470
  31.1186717  50.0916532  54.4217041  32.0745859  50.0554648  54.5024447
  28.4066717  50.3896532  53.4407041  28.3954527  50.2008434  54.3818862
  40.2246717  49.8906532  33.6417041  40.6486717  50.6276532  34.3387041
  40.9096717  49.9896532  32.2397041  41.6856717  49.2126532  32.1757041
  41.4636717  51.2806532  31.9867041  42.1896717  51.0816532  31.3907041
  39.6936717  49.6476532  31.3507041  39.4936717  48.5706532  31.4527041
  39.8076717  50.0676532  29.9637041  40.1906717  50.9476532  29.9547041
  38.6106717  50.4036532  32.0837041  38.7566717  51.4796532  31.9047041
  37.1706717  49.9206532  31.7957041  36.9096717  49.9516532  30.7167041
  36.4676717  50.5806532  32.3477041  38.8696717  50.2556532  33.4817041
  42.0166717  45.7056532  35.5367041  41.8276717  44.5436532  35.9627041
  40.9996717  46.6206532  35.0627041  39.6206717  46.4086532  34.7407041
  39.2336717  47.5486532  34.2597041  38.2506717  47.7176532  33.8197041
  40.2556717  48.4966532  34.2057041  41.3276717  47.8976532  34.7017041
  42.5866717  48.4626532  34.7257041  43.5546717  47.6096532  35.1297041
  44.8116717  48.0276532  35.2917041  44.9616717  48.9866532  35.0497041
  45.5586717  47.4496532  35.6187041  43.2816717  46.2996532  35.4997041
  43.9116717  45.6336532  35.9217041  35.6876717  47.7016532  31.9617041
  35.3546717  46.6526532  33.0147041  34.5206717  48.6226532  31.5147041
  38.5426717  44.2666532  29.1727041  38.3246717  43.8796532  27.7147041
  38.4726717  43.1496532  30.2047041  37.1666717  45.8566532  30.8227041
  37.4726717  45.1306532  32.0307041  37.9496717  44.2516532  32.0097041
  37.1576717  45.4536532  32.9237041  36.3866717  46.9106532  30.7477041
  37.0646717  46.4806532  28.7417041  37.3036717  46.6086532  27.6927041
  37.5516717  45.5536532  29.6117041  36.3506717  47.3606532  29.4437041
  35.7826717  48.2316532  29.1427041  36.8966717  48.6376532  32.3947041
  40.0946717  44.7496532  29.3447041  43.2456717  45.0146532  30.6927041
  44.1956717  45.5146532  30.9367041  43.2616717  44.3456532  29.3507041
  42.4396717  43.6186532  29.2737041  44.4656717  43.5966532  29.0987041
  44.3706717  42.6636532  29.3037041  42.9566717  45.4416532  28.3057041
  42.6316717  44.9566532  27.3737041  44.1266717  46.1786532  27.9527041
  44.7086717  45.6096532  27.4427041  41.9616717  46.3586532  29.0797041
  42.1756717  47.3886532  28.7587041  40.5536717  45.9596532  28.7987041
  40.3926717  45.9226532  27.6997041  39.8536717  46.7436532  29.1577041
  42.2886717  46.0836532  30.5177041  43.1196717  41.9376532  34.5307041
  42.5076717  41.1876532  35.3017041  42.6216717  42.7906532  33.5297041
  41.3886717  42.8356532  33.0067041  41.4596717  43.6386532  31.8837041
  40.6746717  43.8446532  31.1557041  42.7606717  44.0956532  31.7377041
  43.5186717  43.6036532  32.8107041  44.8036717  43.7246532  33.0857041
  45.3416717  42.8526532  33.9567041  46.6086717  42.7776532  34.2367041
  47.2216717  43.3616532  33.7057041  47.0206717  41.9506532  34.6187041
  44.5076717  42.0006532  34.6597041  44.9526717  41.4796532  35.4017041
  33.0576717  49.6696532  31.2597041  17.1456717  11.9826532   5.3967041
   5.2796717  40.3666532  46.4687041  64.4286717  16.0046532   4.7027041
  27.1586717  70.7246532  24.5057041  46.4156717  14.7846532  53.4637041
  40.6696717  59.1686532  70.2247041  27.8526717  13.5896532  20.3777041
  22.9956717  23.2546532  39.3927041  31.7086717  60.3836532  36.5067041
  39.9496717  61.0076532  44.8677041  35.6246717  35.3036532  29.6857041
  49.9926717  51.8516532  49.8407041  56.3416717   9.8166532  13.6717041
  56.1966717  37.0526532  41.0377041  33.4756717  19.6086532  73.8377041
   4.0426717  18.2556532  69.7357041  12.0406717  72.4086532  73.6227041
  10.6316717  50.3026532  72.5677041  15.3226717  13.8106532  23.8367041
  50.4736717  49.3006532  65.4177041  19.5066717  69.7996532  68.5737041
  34.1856717  24.2166532  26.9127041  19.1086717  57.4686532  43.9857041
  66.4566717  39.5686532  28.9447041  26.0346717  37.0946532  52.9727041
  52.9746717  63.3806532  49.1427041  33.0886717   9.5866532  11.8117041
  59.3856717  20.5836532  37.5337041  69.5646717   5.3746532  33.7467041
  13.4116717  36.2486532  67.0167041  46.2106717  11.9466532  72.0377041
  41.1296717   6.3076532  19.8947041   5.1546717   7.8066532  11.7167041
  59.9046717  67.3556532  44.2757041  30.0406717  27.2146532  55.6117041
  49.8376717  16.7636532  16.7787041  15.7046717  67.8316532  51.8587041
  60.0696717  54.4176532  25.5597041  25.6666717  43.0596532  12.5257041
  38.8886717  13.9356532  33.1627041  61.2326717  55.7166532  51.8267041
  13.4936717   3.9906532  29.4827041  59.1116717   8.0606532  16.8467041
  63.1436717  55.0856532  16.5987041  47.5036717  60.0326532  67.3067041
  68.8106717  38.4836532  24.8787041  52.7726717  66.0186532   5.1077041
  53.9576717  69.8336532  26.9357041  47.1736717  52.6366532  64.6827041
  57.9116717  22.4086532  33.5437041  39.5606717  59.2246532  28.5997041
  63.7366717  22.3246532  41.4697041  45.3256717  71.7626532  50.2847041
  59.4886717  51.2626532  37.7987041  17.9486717  37.3566532  39.4617041
  73.2576717  33.1676532  42.4157041  15.8746717  39.5546532   8.2107041
  25.1836717   5.8826532  19.3347041  11.9836717  71.7826532  42.0897041
  13.9956717  54.1556532   9.6767041  50.5246717  36.7916532   7.8277041
  58.9876717  63.0026532  74.0217041  14.9486717  14.4086532  66.4327041
  19.4576717  65.6566532  25.2057041  26.9256717  25.9506532  67.3457041
  22.4306717  12.9066532  67.5757041  62.7386717  12.3556532  10.7467041
  13.6316717  41.0276532  55.3367041  27.4326717  67.6536532  39.7707041
  19.0326717  28.9706532  10.0787041   8.8726717   9.3106532   9.7067041
   8.0866717  18.7166532  68.7527041  21.7166717  14.6936532  51.6507041
  33.4576717  13.5736532  25.0597041   5.3066717  48.0006532  71.3987041
  12.1996717  59.7876532  13.7957041  13.1056717  11.5466532   8.0497041
  26.1296717  20.7406532  18.9147041  67.4526717  36.5196532  51.6927041
  60.0366717  14.3616532  72.2767041  61.0246717  39.7266532  69.3437041
  32.3816717  10.7636532   7.8987041  54.0966717  50.0166532  28.9297041
  14.6096717  58.5936532  43.6467041  28.4436717  24.9506532  26.0727041
  30.1196717  67.2566532  54.6127041  69.5006717  70.5636532  39.7657041
  16.8786717  67.8226532  65.5107041  67.6756717  64.9016532  42.8257041
  73.1346717  20.5636532   8.4137041  45.2226717  14.7026532  60.7297041
  46.3946717   9.6656532  49.5167041  53.1666717  60.2736532  38.9607041
  73.3486717   5.6936532  16.6797041  56.0176717  25.8156532  25.7557041
  10.3516717  31.6786532  70.2147041  24.5726717  65.8256532  72.2657041
  28.6976717   5.2866532   9.2127041  69.3436717   7.4826532  43.8757041
  34.3606717  66.1576532  28.6907041  28.0406717  28.8506532  63.7417041
  64.4136717  49.4726532  66.5697041  17.5446717   6.6476532  10.4497041
  68.8856717  71.2566532  58.6467041  43.1326717  21.3536532  14.4117041
  19.7906717  59.3616532  35.3007041  12.9536717  55.7876532  32.1977041
  76.5489310  71.6809310  74.7209310  76.3749310  71.8419310  75.6489310
  75.7839310  71.1949310  74.4149310  76.4289310  71.6389310  74.8009310
  73.1199310  66.5779310  70.0519310  72.9659310  67.0349310  70.8789310
  73.8319310  65.9679310  70.2439310  73.1909310  66.5579310  70.1819310
  70.0069310  72.8339310  75.0149310  70.0449310  73.7269310  74.6709310
  69.2079310  72.8129310  75.5409310  69.9099310  72.9459310  75.0379310
  74.7179310  74.6239310  71.7039310  73.9189310  74.0969310  71.7139310
  75.0619310  74.5209310  70.8169310  74.6599310  74.5429310  71.5919310
  76.5929310  60.6599310  69.4129310  76.3269310  60.1969310  70.2079310
  76.6089310  59.9829310  68.7369310  76.5609310  60.5139310  69.4289310
  72.5269310  62.7839310  74.8239310  72.1199310  62.7829310  73.9569310
  72.0409310  63.4469310  75.3149310  72.4129310  62.8689310  74.7759310
  71.9539310  59.9709310  73.5419310  71.1959310  59.9579310  74.1269310
  72.4859310  59.2269310  73.8229310  71.9249310  59.8739310  73.6529310
  76.6139310  64.1699310  73.3729310  75.7889310  64.1519310  72.8879310
  76.3629310  63.9839310  74.2779310  76.4759310  64.1439310  73.4269310
  71.9659310  72.0279310  76.7049310  71.2419310  72.3309310  76.1569310
  72.5599310  72.7779310  76.7529310  71.9499310  72.1629310  76.6409310
  71.4389310  65.7919310  68.0429310  70.8359310  66.5289310  67.9469310
  72.0679310  66.0819310  68.7039310  71.4419310  65.9229310  68.1149310
  75.8659310  74.2539310  69.3359310  76.3249310  73.4319310  69.5079310
  76.5639310  74.8939310  69.1969310  76.0139310  74.2309310  69.3399310
  73.5939310  59.0629310  68.3529310  73.9359310  59.0719310  69.2469310
  73.1089310  59.8849310  68.2749310  73.5759310  59.1699310  68.4569310
  76.1969310  63.5739310  76.0069310  76.2829310  62.7899310  76.5499310
  76.6369310  64.2609310  76.5069310  76.2639310  63.5619310  76.1399310
  71.0029310  74.3209310  71.0599310  70.4209310  74.8189310  71.6329310
  71.2319310  74.9319310  70.3599310  70.9579310  74.4629310  71.0439310
  68.6299310  69.6999310  76.5159310  69.0239310  69.6299310  75.6459310
  69.2419310  69.2449310  77.0929310  68.7589310  69.6329310  76.4779310
  67.7339310  65.4919310  72.1329310  68.3989310  66.0919310  72.4709310
  66.9019310  65.9259310  72.3219310  67.7129310  65.6239310  72.2009310
  70.0669310  69.9369310  74.3349310  70.7459310  69.6569310  74.9489310
  70.1649310  70.8869310  74.2859310  70.1659310  70.0229310  74.4079310
  75.4809310  68.6729310  69.4219310  75.0979310  68.3639310  68.6009310
  75.7199310  69.5839310  69.2469310  75.4629310  68.7499310  69.2949310
  69.7369310  60.1279310  75.0999310  69.4989310  59.3089310  74.6659310
  68.9759310  60.6959310  74.9729310  69.6089310  60.0959310  75.0279310
  74.3079310  58.9429310  71.1039310  74.5529310  58.0679310  71.4049310
  74.0929310  59.4199310  71.9049310  74.3119310  58.8919310  71.2449310
  71.1459310  63.2079310  69.1379310  70.2209310  62.9649310  69.1759310
  71.1419310  64.1279310  68.8729310  71.0279310  63.2949310  69.1089310
  73.1149310  67.5609310  72.4269310  73.9379310  68.0469310  72.3889310
  73.1659310  67.0659310  73.2439310  73.2269310  67.5599310  72.5259310
  75.4099310  69.1979310  72.4289310  74.8869310  69.9009310  72.8149310
  75.4219310  69.3939310  71.4929310  75.3449310  69.3129310  72.3589310
  75.0179310  64.0259310  69.4469310  74.5369310  63.2089310  69.3159310
  75.4519310  64.1849310  68.6089310  75.0119310  63.9419310  69.3229310
  68.9819310  69.0629310  69.9049310  69.7489310  68.7399310  70.3799310
  68.2399310  68.8239310  70.4599310  68.9849310  68.9909310  70.0369310
  70.4049310  67.6059310  77.3139310  71.3619310  67.5899310  77.2949310
  70.1599310  66.7919310  77.7539310  70.4959310  67.4999310  77.3679310
  71.8059310  63.1299310  72.1359310  71.7159310  62.8589310  71.2229310
  70.9079310  63.2869310  72.4289310  71.6789310  63.1159310  72.0569310
  73.7519310  66.0459310  74.5359310  73.9399310  65.2939310  73.9739310
  74.6079310  66.4369310  74.7059310  73.8849310  65.9999310  74.4859310
  72.3989310  57.9159310  76.6949310  72.5699310  58.8369310  76.8939310
  72.9649310  57.4319310  77.2959310  72.4929310  57.9719310  76.7969310
  76.2019310  71.2529310  68.8189310  77.0459310  71.2149310  69.2699310
  76.4249310  71.4579310  67.9109310  76.3389310  71.2739310  68.7609310
  73.2529310  67.0429310  77.0879310  73.5099310  66.6249310  76.2659310
  73.3369310  66.3509310  77.7439310  73.2969310  66.9009310  77.0669310
  74.2789310  61.1379310  72.8459310  74.1309310  62.0809310  72.7679310
  73.4869310  60.8059310  73.2699310  74.1589310  61.2159310  72.8899310
  73.5349310  61.6269310  69.4409310  72.6179310  61.4119310  69.6069310
  74.0099310  61.2389310  70.1759310  73.4779310  61.5499310  69.5559310
  69.1399310  63.3539310  73.3239310  69.5399310  63.9389310  73.9679310
  68.6759310  63.9389310  72.7249310  69.1319310  63.5039310  73.3299310
  71.0999310  58.0329310  69.3689310  71.1009310  58.7749310  69.9729310
  71.6039310  58.3369310  68.6149310  71.1649310  58.1669310  69.3499310
  72.0159310  70.0689310  69.6529310  72.1019310  70.0179310  68.7009310
  71.4629310  70.8369310  69.8019310  71.9559310  70.1609310  69.5499310
  72.6259310  69.4469310  75.6179310  72.5389310  70.2269310  76.1669310
  72.6979310  68.7229310  76.2409310  72.6239310  69.4539310  75.7679310
  68.2569310  60.5309310  70.8229310  68.1999310  60.2769310  69.9019310
  67.7089310  61.3129310  70.8909310  68.1799310  60.5989310  70.7139310
  73.8099310  58.1039310  74.2539310  73.4049310  57.7729310  75.0559310
  73.9169310  57.3299310  73.7019310  73.7719310  57.9629310  74.2859310
  74.3529310  64.1499310  72.1399310  74.7259310  64.0849310  71.2609310
  73.4479310  63.8539310  72.0389310  74.2849310  64.1029310  72.0149310
  74.0519310  71.3069310  70.5739310  73.3199310  70.8179310  70.1979310
  74.7119310  71.3199310  69.8819310  74.0419310  71.2459310  70.4379310
  76.4979310  61.0469310  74.5249310  75.6459310  60.9089310  74.1129310
  76.5479310  61.9939310  74.6609310  76.3959310  61.1509310  74.4899310
  73.8929310  70.8899310  73.7369310  73.2569310  70.4349310  74.2879310
  73.4049310  71.6239310  73.3639310  73.7499310  70.9259310  73.7599310
  77.0069310  73.9129310  73.1859310  76.7689310  73.0999310  73.6299310
  76.2019310  74.1909310  72.7489310  76.8739310  73.8449310  73.1869310
  69.8039310  67.2679310  72.7999310  70.7599310  67.2999310  72.8269310
  69.5329310  68.1849310  72.8379310  69.8919310  67.3889310  72.8079310
  71.1629310  60.5579310  70.7709310  71.4709310  60.6229310  71.6749310
  70.2449310  60.2999310  70.8499310  71.0849310  60.5329310  70.8969310
  67.0919310  70.8709310  69.1159310  67.7199310  70.3479310  69.6149310
  67.5859310  71.1769310  68.3549310  67.2359310  70.8429310  69.0829310
  72.7639310  72.9549310  72.3869310  72.0639310  73.3529310  71.8699310
  73.1959310  72.3519310  71.7809310  72.7299310  72.9289310  72.2429310
  76.1829310  67.2819310  74.5279310  76.6969310  66.6819310  73.9879310
  75.9089310  67.9719310  73.9239310  76.2129310  67.2929310  74.3819310
  68.6699310  74.6369310  68.5739310  69.2269310  73.8779310  68.7459310
  69.2379310  75.3909310  68.7299310  68.8139310  74.6359310  68.6159310
  73.9589310  60.6659310  76.4389310  73.7809310  61.2559310  75.7069310
  74.4439310  59.9389310  76.0489310  73.9979310  60.6489310  76.2959310
  67.5639310  67.2559310  75.0159310  68.1609310  67.5119310  74.3119310
  67.8669310  67.7509310  75.7779310  67.6789310  67.3519310  75.0229310
  74.3849310  60.0509310  62.4379310  74.6129310  60.0229310  63.3669310
  73.7559310  59.3389310  62.3249310  74.3339310  59.9559310  62.5429310
  71.7839310  74.2369310  62.6979310  70.8299310  74.1689310  62.6659310
  71.9729310  74.5439310  63.5839310  71.6859310  74.2679310  62.8069310
  76.5489310  71.6809310  55.8609310  76.3749310  71.8419310  56.7889310
  75.7839310  71.1949310  55.5549310  76.4289310  71.6389310  55.9409310
  72.3009310  58.3369310  61.9439310  71.7409310  58.7849310  62.5779310
  72.1549310  57.4059310  62.1109310  72.2109310  58.2749310  62.0459310
  73.1199310  66.5779310  51.1919310  72.9659310  67.0349310  52.0189310
  73.8319310  65.9679310  51.3839310  73.1909310  66.5579310  51.3219310
  74.7179310  74.6239310  52.8439310  73.9189310  74.0969310  52.8539310
  75.0619310  74.5209310  51.9569310  74.6599310  74.5429310  52.7319310
  76.5929310  60.6599310  50.5529310  76.3269310  60.1969310  51.3479310
  76.6089310  59.9829310  49.8769310  76.5609310  60.5139310  50.5689310
  67.9519310  62.1779310  62.3939310  68.2289310  62.7469310  63.1119310
  67.3499310  61.5549310  62.8009310  67.9109310  62.1709310  62.5379310
  68.8249310  68.5149310  64.9869310  67.9039310  68.2949310  64.8469310
  68.9049310  68.6219310  65.9339310  68.7169310  68.4999310  65.0899310
  72.5269310  62.7839310  55.9639310  72.1199310  62.7829310  55.0969310
  72.0409310  63.4469310  56.4549310  72.4129310  62.8689310  55.9159310
  70.6459310  59.1799310  63.9819310  70.8529310  60.0779310  64.2389310
  70.2899310  58.7789310  64.7749310  70.6269310  59.2429310  64.1159310
  71.9539310  59.9709310  54.6819310  71.1959310  59.9579310  55.2669310
  72.4859310  59.2269310  54.9629310  71.9249310  59.8739310  54.7929310
  76.6139310  64.1699310  54.5129310  75.7889310  64.1519310  54.0279310
  76.3629310  63.9839310  55.4179310  76.4759310  64.1439310  54.5669310
  73.7279310  73.8349310  59.1299310  73.4669310  73.4599310  59.9709310
  74.4589310  73.2899310  58.8409310  73.7879310  73.7169310  59.1999310
  68.5149310  62.1819310  68.0349310  68.3169310  62.2629310  67.1029310
  67.7209310  62.4849310  68.4759310  68.3879310  62.2309310  67.9719310
  71.4389310  65.7919310  49.1829310  70.8359310  66.5289310  49.0869310
  72.0679310  66.0819310  49.8439310  71.4419310  65.9229310  49.2549310
  75.8659310  74.2539310  50.4759310  76.3249310  73.4319310  50.6479310
  76.5639310  74.8939310  50.3369310  76.0139310  74.2309310  50.4799310
  74.5889310  64.7449310  59.4579310  75.4699310  65.0369310  59.6899310
  74.6749310  64.4109310  58.5649310  74.7129310  64.7399310  59.3729310
  68.4829310  71.2079310  66.7919310  67.7209310  71.7759310  66.6749310
  68.6879310  70.8979310  65.9099310  68.4109310  71.2409310  66.6639310
  70.5539310  72.5029310  68.1289310  71.0369310  73.0639310  67.5219310
  70.1109310  71.8669310  67.5679310  70.5589310  72.4939310  67.9799310
  74.1799310  74.2389310  66.9269310  74.7539310  74.1519310  67.6879310
  74.1379310  75.1809310  66.7649310  74.2479310  74.3479310  67.0029310
  74.5349310  68.0929310  66.8279310  74.3779310  67.1489310  66.7919310
  74.4459310  68.3849310  65.9209310  74.5029310  68.0089310  66.7069310
  71.5609310  73.9899310  65.8419310  71.3089310  74.8939310  66.0329310
  72.4659310  73.9249310  66.1449310  71.6449310  74.0979310  65.9049310
  73.5939310  59.0629310  49.4929310  73.9359310  59.0719310  50.3869310
  73.1089310  59.8849310  49.4149310  73.5759310  59.1699310  49.5969310
  68.7629310  58.9789310  59.3969310  69.5969310  59.4329310  59.2729310
  68.1749310  59.3779310  58.7569310  68.7949310  59.0879310  59.2999310
  69.8619310  58.1119310  66.4089310  69.0289310  57.6849310  66.6099310
  69.8289310  58.9389310  66.8889310  69.7509310  58.1629310  66.4959310
  76.1969310  63.5739310  57.1469310  76.2829310  62.7899310  57.6899310
  76.6369310  64.2609310  57.6469310  76.2639310  63.5619310  57.2799310
  75.6249310  72.0619310  58.3559310  75.1449310  71.2539310  58.5329310
  76.3549310  72.0479310  58.9749310  75.6569310  71.9569310  58.4579310
  75.1679310  64.5629310  62.7429310  74.3229310  64.2429310  63.0599310
  75.6409310  63.7719310  62.4839310  75.1199310  64.4209310  62.7509310
  72.0949310  69.7489310  67.0769310  72.9059310  69.2609310  66.9349310
  71.8259310  70.0259310  66.2009310  72.1639310  69.7219310  66.9459310
  71.0029310  74.3209310  52.1999310  70.4209310  74.8189310  52.7729310
  71.2319310  74.9319310  51.4999310  70.9579310  74.4629310  52.1839310
  74.3569310  68.7889310  64.1049310  75.2369310  68.4159310  64.0529310
  73.8189310  68.2079310  63.5679310  74.4009310  68.6669310  64.0299310
  71.6399310  66.6239310  61.3799310  71.2629310  66.4969310  62.2499310
  71.0769310  66.1129310  60.7979310  71.5199310  66.5429310  61.4169310
  71.7879310  61.0969310  67.4699310  71.6349310  61.3769310  66.5679310
  71.5509310  61.8569310  68.0009310  71.7379310  61.2299310  67.4229310
  73.7209310  65.2179310  66.5759310  73.6059310  64.9339310  65.6689310
  72.8299310  65.3209310  66.9089310  73.5919310  65.1949310  66.5019310
  72.7659310  63.5449310  61.4219310  72.1759310  62.8059310  61.2699310
  73.3779310  63.5169310  60.6869310  72.7689310  63.4469310  61.3079310
  74.1509310  69.7369310  59.4539310  74.1109310  68.7819310  59.4169310
  73.6959310  69.9649310  60.2639310  74.0879310  69.6439310  59.5529310
  67.7339310  65.4919310  53.2729310  68.3989310  66.0919310  53.6109310
  66.9019310  65.9259310  53.4619310  67.7129310  65.6239310  53.3409310
  75.4809310  68.6729310  50.5619310  75.0979310  68.3639310  49.7409310
  75.7199310  69.5839310  50.3869310  75.4629310  68.7499310  50.4349310
  69.7369310  60.1279310  56.2399310  69.4989310  59.3089310  55.8059310
  68.9759310  60.6959310  56.1129310  69.6089310  60.0959310  56.1679310
  74.3079310  58.9429310  52.2439310  74.5529310  58.0679310  52.5449310
  74.0929310  59.4199310  53.0449310  74.3119310  58.8919310  52.3849310
  71.1459310  63.2079310  50.2779310  70.2209310  62.9649310  50.3159310
  71.1419310  64.1279310  50.0129310  71.0279310  63.2949310  50.2489310
  73.1149310  67.5609310  53.5669310  73.9379310  68.0469310  53.5289310
  73.1659310  67.0659310  54.3839310  73.2269310  67.5599310  53.6659310
  75.4099310  69.1979310  53.5689310  74.8869310  69.9009310  53.9549310
  75.4219310  69.3939310  52.6329310  75.3449310  69.3129310  53.4989310
  71.3469310  69.5009310  64.5629310  71.3089310  69.8179310  63.6609310
  70.4749310  69.1419310  64.7279310  71.2299310  69.4949310  64.4689310
  75.2549310  71.2409310  63.1379310  74.4719310  71.6469310  62.7689310
  74.9669310  70.3699310  63.4109310  75.1179310  71.1809310  63.1259310
  74.2809310  67.1979310  61.6169310  74.6059310  66.3949310  62.0239310
  73.4119310  66.9659310  61.2909310  74.2109310  67.0659310  61.6269310
  69.8969310  68.1319310  67.5859310  70.6999310  68.6419310  67.4759310
  69.4469310  68.5499310  68.3199310  69.9419310  68.2509310  67.6659310
  75.0179310  64.0259310  50.5869310  74.5369310  63.2089310  50.4559310
  75.4519310  64.1849310  49.7489310  75.0119310  63.9419310  50.4629310
  68.9819310  69.0629310  51.0449310  69.7489310  68.7399310  51.5199310
  68.2399310  68.8239310  51.5999310  68.9849310  68.9909310  51.1769310
  68.3199310  62.8189310  59.7409310  69.1179310  62.4689310  59.3459310
  68.2999310  62.4389310  60.6189310  68.4189310  62.7249310  59.8029310
  71.8059310  63.1299310  53.2759310  71.7159310  62.8589310  52.3629310
  70.9079310  63.2869310  53.5689310  71.6789310  63.1159310  53.1969310
  73.7519310  66.0459310  55.6759310  73.9399310  65.2939310  55.1139310
  74.6079310  66.4369310  55.8459310  73.8849310  65.9999310  55.6259310
  75.4079310  60.9059310  64.9159310  76.3299310  60.9819310  65.1599310
  74.9559310  61.5229310  65.4909310  75.4679310  60.9939310  65.0199310
  72.3989310  57.9159310  57.8349310  72.5699310  58.8369310  58.0339310
  72.9649310  57.4319310  58.4359310  72.4929310  57.9719310  57.9369310
  76.2019310  71.2529310  49.9589310  77.0459310  71.2149310  50.4099310
  76.4249310  71.4579310  49.0509310  76.3389310  71.2739310  49.9009310
  73.2529310  67.0429310  58.2279310  73.5099310  66.6249310  57.4059310
  73.3369310  66.3509310  58.8839310  73.2969310  66.9009310  58.2069310
  74.2789310  61.1379310  53.9859310  74.1309310  62.0809310  53.9079310
  73.4869310  60.8059310  54.4099310  74.1589310  61.2159310  54.0299310
  73.5349310  61.6269310  50.5809310  72.6179310  61.4119310  50.7469310
  74.0099310  61.2389310  51.3159310  73.4779310  61.5499310  50.6959310
  70.1769310  66.3729310  63.8519310  69.4979310  67.0119310  64.0719310
  69.7679310  65.5239310  64.0149310  70.0369310  66.3459310  63.9009310
  68.3249310  59.2819310  62.4339310  69.1869310  59.2429310  62.8479310
  68.5109310  59.4319310  61.5069310  68.4589310  59.2959310  62.3679310
  67.7839310  64.4529310  66.4209310  67.1839310  65.1859310  66.5619310
  68.3309310  64.4359310  67.2069310  67.7769310  64.5449310  66.5399310
  69.1399310  63.3539310  54.4639310  69.5399310  63.9389310  55.1079310
  68.6759310  63.9389310  53.8649310  69.1319310  63.5039310  54.4699310
  71.0999310  58.0329310  50.5089310  71.1009310  58.7749310  51.1129310
  71.6039310  58.3369310  49.7549310  71.1649310  58.1669310  50.4899310
  72.0159310  70.0689310  50.7929310  72.1019310  70.0179310  49.8409310
  71.4629310  70.8369310  50.9419310  71.9559310  70.1609310  50.6899310
  69.5299310  65.2899310  59.6519310  68.7509310  65.7959310  59.8829310
  69.2679310  64.3769310  59.7749310  69.3969310  65.2379310  59.6969310
  72.6259310  69.4469310  56.7579310  72.5389310  70.2269310  57.3069310
  72.6979310  68.7229310  57.3809310  72.6239310  69.4539310  56.9079310
  68.2569310  60.5309310  51.9629310  68.1999310  60.2769310  51.0419310
  67.7089310  61.3129310  52.0309310  68.1799310  60.5989310  51.8539310
  72.7279310  64.5879310  63.9419310  72.6369310  64.4679310  62.9969310
  72.0039310  65.1659310  64.1799310  72.6239310  64.6469310  63.8509310
  73.8099310  58.1039310  55.3939310  73.4049310  57.7729310  56.1959310
  73.9169310  57.3299310  54.8419310  73.7719310  57.9629310  55.4259310
  74.3529310  64.1499310  53.2799310  74.7259310  64.0849310  52.4009310
  73.4479310  63.8539310  53.1789310  74.2849310  64.1029310  53.1549310
  74.0519310  71.3069310  51.7139310  73.3199310  70.8179310  51.3379310
  74.7119310  71.3199310  51.0219310  74.0419310  71.2459310  51.5779310
  76.4979310  61.0469310  55.6649310  75.6459310  60.9089310  55.2529310
  76.5479310  61.9939310  55.8009310  76.3959310  61.1509310  55.6299310
  71.3699310  61.7149310  64.8559310  72.1609310  61.7479310  64.3189310
  71.0099310  62.6009310  64.8079310  71.4249310  61.8319310  64.7809310
  72.9129310  72.0159310  61.6829310  72.3429310  72.7029310  62.0299310
  72.4609310  71.1999310  61.8969310  72.7819310  71.9999310  61.7549310
  76.4709310  61.3559310  59.0409310  75.6199310  60.9249310  58.9539310
  76.5699310  61.5029310  59.9819310  76.3739310  61.3199310  59.1499310
  75.1019310  58.3769310  66.1919310  74.5489310  58.6879310  66.9079310
  75.1629310  59.1229310  65.5949310  75.0389310  58.5119310  66.2069310
  73.8929310  70.8899310  54.8769310  73.2569310  70.4349310  55.4279310
  73.4049310  71.6239310  54.5039310  73.7499310  70.9259310  54.8999310
  76.1829310  72.5309310  65.8639310  75.7959310  72.1659310  65.0679310
  75.5349310  73.1599310  66.1789310  76.0499310  72.5639310  65.8029310
  68.5429310  71.8849310  63.2329310  68.1609310  72.7279310  63.4769310
  69.3669310  72.1109310  62.8019310  68.5989310  72.0219310  63.2089310
  70.4459310  61.5109310  58.6549310  70.3519310  61.0439310  57.8249310
  71.2689310  61.1879310  59.0199310  70.5389310  61.4099310  58.5959310
  72.6089310  60.7689310  59.9109310  73.0609310  60.1899310  60.5249310
  73.1719310  60.7839310  59.1379310  72.7389310  60.6969310  59.8909310
  69.1909310  63.8689310  64.1799310  68.6249310  64.2299310  63.4979310
  68.6949310  63.9849310  64.9899310  69.0549310  63.9299310  64.1959310
  77.0069310  73.9129310  54.3259310  76.7689310  73.0999310  54.7699310
  76.2019310  74.1909310  53.8889310  76.8739310  73.8449310  54.3269310
  69.8039310  67.2679310  53.9399310  70.7599310  67.2999310  53.9669310
  69.5329310  68.1849310  53.9779310  69.8919310  67.3889310  53.9479310
  74.6439310  62.7269310  66.8829310  73.8789310  62.3299310  67.3009310
  74.3899310  63.6379310  66.7349310  74.5129310  62.7929310  66.9179310
  71.1629310  60.5579310  51.9109310  71.4709310  60.6229310  52.8149310
  70.2449310  60.2999310  51.9899310  71.0849310  60.5329310  52.0369310
  67.0919310  70.8709310  50.2559310  67.7199310  70.3479310  50.7549310
  67.5859310  71.1769310  49.4949310  67.2359310  70.8429310  50.2229310
  72.7639310  72.9549310  53.5269310  72.0639310  73.3529310  53.0099310
  73.1959310  72.3519310  52.9209310  72.7299310  72.9289310  53.3829310
  76.1829310  67.2819310  55.6679310  76.6969310  66.6819310  55.1279310
  75.9089310  67.9719310  55.0639310  76.2129310  67.2929310  55.5219310
  68.6699310  74.6369310  49.7139310  69.2269310  73.8779310  49.8859310
  69.2379310  75.3909310  49.8699310  68.8139310  74.6359310  49.7559310
  73.9589310  60.6659310  57.5789310  73.7809310  61.2559310  56.8469310
  74.4439310  59.9389310  57.1889310  73.9979310  60.6489310  57.4359310
  67.5639310  67.2559310  56.1559310  68.1609310  67.5119310  55.4519310
  67.8669310  67.7509310  56.9179310  67.6789310  67.3519310  56.1629310
  76.8629310  65.2639310  64.8469310  76.1089310  64.9339310  64.3579310
  76.6619310  65.0659310  65.7609310  76.7409310  65.1959310  64.9009310
  74.3849310  60.0509310  43.5779310  74.6129310  60.0229310  44.5069310
  73.7559310  59.3389310  43.4649310  74.3339310  59.9559310  43.6829310
  71.7839310  74.2369310  43.8379310  70.8299310  74.1689310  43.8059310
  71.9729310  74.5439310  44.7239310  71.6859310  74.2679310  43.9469310
  76.5489310  71.6809310  37.0009310  76.3749310  71.8419310  37.9289310
  75.7839310  71.1949310  36.6949310  76.4289310  71.6389310  37.0809310
  72.3009310  58.3369310  43.0839310  71.7409310  58.7849310  43.7179310
  72.1549310  57.4059310  43.2509310  72.2109310  58.2749310  43.1859310
  73.1199310  66.5779310  32.3319310  72.9659310  67.0349310  33.1589310
  73.8319310  65.9679310  32.5239310  73.1909310  66.5579310  32.4619310
  74.7179310  74.6239310  33.9839310  73.9189310  74.0969310  33.9939310
  75.0619310  74.5209310  33.0969310  74.6599310  74.5429310  33.8719310
  76.5929310  60.6599310  31.6929310  76.3269310  60.1969310  32.4879310
  76.6089310  59.9829310  31.0169310  76.5609310  60.5139310  31.7089310
  68.8249310  68.5149310  46.1269310  67.9039310  68.2949310  45.9869310
  68.9049310  68.6219310  47.0739310  68.7169310  68.4999310  46.2299310
  72.5269310  62.7839310  37.1039310  72.1199310  62.7829310  36.2369310
  72.0409310  63.4469310  37.5949310  72.4129310  62.8689310  37.0559310
  70.6459310  59.1799310  45.1219310  70.8529310  60.0779310  45.3789310
  70.2899310  58.7789310  45.9149310  70.6269310  59.2429310  45.2559310
  71.9539310  59.9709310  35.8219310  71.1959310  59.9579310  36.4069310
  72.4859310  59.2269310  36.1029310  71.9249310  59.8739310  35.9329310
  76.6139310  64.1699310  35.6529310  75.7889310  64.1519310  35.1679310
  76.3629310  63.9839310  36.5579310  76.4759310  64.1439310  35.7069310
  73.7279310  73.8349310  40.2699310  73.4669310  73.4599310  41.1109310
  74.4589310  73.2899310  39.9809310  73.7879310  73.7169310  40.3399310
  68.5149310  62.1819310  49.1749310  68.3169310  62.2629310  48.2429310
  67.7209310  62.4849310  49.6159310  68.3879310  62.2309310  49.1119310
  71.4389310  65.7919310  30.3229310  70.8359310  66.5289310  30.2269310
  72.0679310  66.0819310  30.9839310  71.4419310  65.9229310  30.3949310
  75.8659310  74.2539310  31.6159310  76.3249310  73.4319310  31.7879310
  76.5639310  74.8939310  31.4769310  76.0139310  74.2309310  31.6199310
  74.5889310  64.7449310  40.5979310  75.4699310  65.0369310  40.8299310
  74.6749310  64.4109310  39.7049310  74.7129310  64.7399310  40.5129310
  68.4829310  71.2079310  47.9319310  67.7209310  71.7759310  47.8149310
  68.6879310  70.8979310  47.0499310  68.4109310  71.2409310  47.8039310
  70.5539310  72.5029310  49.2689310  71.0369310  73.0639310  48.6619310
  70.1109310  71.8669310  48.7079310  70.5589310  72.4939310  49.1199310
  74.1799310  74.2389310  48.0669310  74.7539310  74.1519310  48.8279310
  74.1379310  75.1809310  47.9049310  74.2479310  74.3479310  48.1429310
  74.5349310  68.0929310  47.9679310  74.3779310  67.1489310  47.9319310
  74.4459310  68.3849310  47.0609310  74.5029310  68.0089310  47.8469310
  71.5609310  73.9899310  46.9819310  71.3089310  74.8939310  47.1729310
  72.4659310  73.9249310  47.2849310  71.6449310  74.0979310  47.0449310
  73.5939310  59.0629310  30.6329310  73.9359310  59.0719310  31.5269310
  73.1089310  59.8849310  30.5549310  73.5759310  59.1699310  30.7369310
  68.7629310  58.9789310  40.5369310  69.5969310  59.4329310  40.4129310
  68.1749310  59.3779310  39.8969310  68.7949310  59.0879310  40.4399310
  69.8619310  58.1119310  47.5489310  69.0289310  57.6849310  47.7499310
  69.8289310  58.9389310  48.0289310  69.7509310  58.1629310  47.6359310
  76.1969310  63.5739310  38.2869310  76.2829310  62.7899310  38.8299310
  76.6369310  64.2609310  38.7869310  76.2639310  63.5619310  38.4199310
  75.6249310  72.0619310  39.4959310  75.1449310  71.2539310  39.6729310
  76.3549310  72.0479310  40.1149310  75.6569310  71.9569310  39.5979310
  75.1679310  64.5629310  43.8829310  74.3229310  64.2429310  44.1999310
  75.6409310  63.7719310  43.6239310  75.1199310  64.4209310  43.8909310
  72.0949310  69.7489310  48.2169310  72.9059310  69.2609310  48.0749310
  71.8259310  70.0259310  47.3409310  72.1639310  69.7219310  48.0859310
  71.0029310  74.3209310  33.3399310  70.4209310  74.8189310  33.9129310
  71.2319310  74.9319310  32.6399310  70.9579310  74.4629310  33.3239310
  74.3569310  68.7889310  45.2449310  75.2369310  68.4159310  45.1929310
  73.8189310  68.2079310  44.7079310  74.4009310  68.6669310  45.1699310
  71.7879310  61.0969310  48.6099310  71.6349310  61.3769310  47.7079310
  71.5509310  61.8569310  49.1409310  71.7379310  61.2299310  48.5629310
  73.7209310  65.2179310  47.7159310  73.6059310  64.9339310  46.8089310
  72.8299310  65.3209310  48.0489310  73.5919310  65.1949310  47.6419310
  72.7659310  63.5449310  42.5619310  72.1759310  62.8059310  42.4099310
  73.3779310  63.5169310  41.8269310  72.7689310  63.4469310  42.4479310
  74.1509310  69.7369310  40.5939310  74.1109310  68.7819310  40.5569310
  73.6959310  69.9649310  41.4039310  74.0879310  69.6439310  40.6929310
  67.7339310  65.4919310  34.4129310  68.3989310  66.0919310  34.7509310
  66.9019310  65.9259310  34.6019310  67.7129310  65.6239310  34.4809310
  75.4809310  68.6729310  31.7019310  75.0979310  68.3639310  30.8809310
  75.7199310  69.5839310  31.5269310  75.4629310  68.7499310  31.5749310
  69.7369310  60.1279310  37.3799310  69.4989310  59.3089310  36.9459310
  68.9759310  60.6959310  37.2529310  69.6089310  60.0959310  37.3079310
  74.3079310  58.9429310  33.3839310  74.5529310  58.0679310  33.6849310
  74.0929310  59.4199310  34.1849310  74.3119310  58.8919310  33.5249310
  71.1459310  63.2079310  31.4179310  70.2209310  62.9649310  31.4559310
  71.1419310  64.1279310  31.1529310  71.0279310  63.2949310  31.3889310
  73.1149310  67.5609310  34.7069310  73.9379310  68.0469310  34.6689310
  73.1659310  67.0659310  35.5239310  73.2269310  67.5599310  34.8059310
  75.4099310  69.1979310  34.7089310  74.8869310  69.9009310  35.0949310
  75.4219310  69.3939310  33.7729310  75.3449310  69.3129310  34.6389310
  71.3469310  69.5009310  45.7029310  71.3089310  69.8179310  44.8009310
  70.4749310  69.1419310  45.8679310  71.2299310  69.4949310  45.6089310
  75.2549310  71.2409310  44.2779310  74.4719310  71.6469310  43.9089310
  74.9669310  70.3699310  44.5509310  75.1179310  71.1809310  44.2659310
  74.2809310  67.1979310  42.7569310  74.6059310  66.3949310  43.1639310
  73.4119310  66.9659310  42.4309310  74.2109310  67.0659310  42.7669310
  69.8969310  68.1319310  48.7259310  70.6999310  68.6419310  48.6159310
  69.4469310  68.5499310  49.4599310  69.9419310  68.2509310  48.8059310
  75.0179310  64.0259310  31.7269310  74.5369310  63.2089310  31.5959310
  75.4519310  64.1849310  30.8889310  75.0119310  63.9419310  31.6029310
  68.9819310  69.0629310  32.1849310  69.7489310  68.7399310  32.6599310
  68.2399310  68.8239310  32.7399310  68.9849310  68.9909310  32.3169310
  71.8059310  63.1299310  34.4159310  71.7159310  62.8589310  33.5029310
  70.9079310  63.2869310  34.7089310  71.6789310  63.1159310  34.3369310
  73.7519310  66.0459310  36.8159310  73.9399310  65.2939310  36.2539310
  74.6079310  66.4369310  36.9859310  73.8849310  65.9999310  36.7659310
  75.4079310  60.9059310  46.0559310  76.3299310  60.9819310  46.2999310
  74.9559310  61.5229310  46.6309310  75.4679310  60.9939310  46.1599310
  72.3989310  57.9159310  38.9749310  72.5699310  58.8369310  39.1739310
  72.9649310  57.4319310  39.5759310  72.4929310  57.9719310  39.0769310
  76.2019310  71.2529310  31.0989310  77.0459310  71.2149310  31.5499310
  76.4249310  71.4579310  30.1909310  76.3389310  71.2739310  31.0409310
  73.2529310  67.0429310  39.3679310  73.5099310  66.6249310  38.5459310
  73.3369310  66.3509310  40.0239310  73.2969310  66.9009310  39.3469310
  74.2789310  61.1379310  35.1259310  74.1309310  62.0809310  35.0479310
  73.4869310  60.8059310  35.5499310  74.1589310  61.2159310  35.1699310
  73.5349310  61.6269310  31.7209310  72.6179310  61.4119310  31.8869310
  74.0099310  61.2389310  32.4559310  73.4779310  61.5499310  31.8359310
  68.3249310  59.2819310  43.5739310  69.1869310  59.2429310  43.9879310
  68.5109310  59.4319310  42.6469310  68.4589310  59.2959310  43.5079310
  67.7839310  64.4529310  47.5609310  67.1839310  65.1859310  47.7019310
  68.3309310  64.4359310  48.3469310  67.7769310  64.5449310  47.6799310
  69.1399310  63.3539310  35.6039310  69.5399310  63.9389310  36.2479310
  68.6759310  63.9389310  35.0049310  69.1319310  63.5039310  35.6099310
  71.0999310  58.0329310  31.6489310  71.1009310  58.7749310  32.2529310
  71.6039310  58.3369310  30.8949310  71.1649310  58.1669310  31.6299310
  72.0159310  70.0689310  31.9329310  72.1019310  70.0179310  30.9809310
  71.4629310  70.8369310  32.0819310  71.9559310  70.1609310  31.8299310
  68.2569310  60.5309310  33.1029310  68.1999310  60.2769310  32.1819310
  67.7089310  61.3129310  33.1709310  68.1799310  60.5989310  32.9939310
  72.7279310  64.5879310  45.0819310  72.6369310  64.4679310  44.1369310
  72.0039310  65.1659310  45.3199310  72.6239310  64.6469310  44.9909310
  73.8099310  58.1039310  36.5339310  73.4049310  57.7729310  37.3359310
  73.9169310  57.3299310  35.9819310  73.7719310  57.9629310  36.5659310
  74.3529310  64.1499310  34.4199310  74.7259310  64.0849310  33.5409310
  73.4479310  63.8539310  34.3189310  74.2849310  64.1029310  34.2949310
  74.0519310  71.3069310  32.8539310  73.3199310  70.8179310  32.4779310
  74.7119310  71.3199310  32.1619310  74.0419310  71.2459310  32.7179310
  76.4979310  61.0469310  36.8049310  75.6459310  60.9089310  36.3929310
  76.5479310  61.9939310  36.9409310  76.3959310  61.1509310  36.7699310
  71.3699310  61.7149310  45.9959310  72.1609310  61.7479310  45.4589310
  71.0099310  62.6009310  45.9479310  71.4249310  61.8319310  45.9209310
  72.9129310  72.0159310  42.8229310  72.3429310  72.7029310  43.1699310
  72.4609310  71.1999310  43.0369310  72.7819310  71.9999310  42.8949310
  76.4709310  61.3559310  40.1809310  75.6199310  60.9249310  40.0939310
  76.5699310  61.5029310  41.1219310  76.3739310  61.3199310  40.2899310
  75.1019310  58.3769310  47.3319310  74.5489310  58.6879310  48.0479310
  75.1629310  59.1229310  46.7349310  75.0389310  58.5119310  47.3469310
  73.8929310  70.8899310  36.0169310  73.2569310  70.4349310  36.5679310
  73.4049310  71.6239310  35.6439310  73.7499310  70.9259310  36.0399310
  76.1829310  72.5309310  47.0039310  75.7959310  72.1659310  46.2079310
  75.5349310  73.1599310  47.3189310  76.0499310  72.5639310  46.9429310
  68.5429310  71.8849310  44.3729310  68.1609310  72.7279310  44.6169310
  69.3669310  72.1109310  43.9419310  68.5989310  72.0219310  44.3489310
  70.4459310  61.5109310  39.7949310  70.3519310  61.0439310  38.9649310
  71.2689310  61.1879310  40.1599310  70.5389310  61.4099310  39.7359310
  72.6089310  60.7689310  41.0509310  73.0609310  60.1899310  41.6649310
  73.1719310  60.7839310  40.2779310  72.7389310  60.6969310  41.0309310
  77.0069310  73.9129310  35.4659310  76.7689310  73.0999310  35.9099310
  76.2019310  74.1909310  35.0289310  76.8739310  73.8449310  35.4669310
  69.8039310  67.2679310  35.0799310  70.7599310  67.2999310  35.1069310
  69.5329310  68.1849310  35.1179310  69.8919310  67.3889310  35.0879310
  74.6439310  62.7269310  48.0229310  73.8789310  62.3299310  48.4409310
  74.3899310  63.6379310  47.8749310  74.5129310  62.7929310  48.0579310
  71.1629310  60.5579310  33.0509310  71.4709310  60.6229310  33.9549310
  70.2449310  60.2999310  33.1299310  71.0849310  60.5329310  33.1769310
  67.0919310  70.8709310  31.3959310  67.7199310  70.3479310  31.8949310
  67.5859310  71.1769310  30.6349310  67.2359310  70.8429310  31.3629310
  72.7639310  72.9549310  34.6669310  72.0639310  73.3529310  34.1499310
  73.1959310  72.3519310  34.0609310  72.7299310  72.9289310  34.5229310
  76.1829310  67.2819310  36.8079310  76.6969310  66.6819310  36.2679310
  75.9089310  67.9719310  36.2039310  76.2129310  67.2929310  36.6619310
  68.6699310  74.6369310  30.8539310  69.2269310  73.8779310  31.0259310
  69.2379310  75.3909310  31.0099310  68.8139310  74.6359310  30.8959310
  73.9589310  60.6659310  38.7189310  73.7809310  61.2559310  37.9869310
  74.4439310  59.9389310  38.3289310  73.9979310  60.6489310  38.5759310
  76.8629310  65.2639310  45.9869310  76.1089310  64.9339310  45.4979310
  76.6619310  65.0659310  46.9009310  76.7409310  65.1959310  46.0409310
  74.3849310  60.0509310  24.7179310  74.6129310  60.0229310  25.6469310
  73.7559310  59.3389310  24.6049310  74.3339310  59.9559310  24.8229310
  71.7839310  74.2369310  24.9779310  70.8299310  74.1689310  24.9459310
  71.9729310  74.5439310  25.8639310  71.6859310  74.2679310  25.0869310
  76.5489310  71.6809310  18.1409310  76.3749310  71.8419310  19.0689310
  75.7839310  71.1949310  17.8349310  76.4289310  71.6389310  18.2209310
  72.3009310  58.3369310  24.2239310  71.7409310  58.7849310  24.8579310
  72.1549310  57.4059310  24.3909310  72.2109310  58.2749310  24.3259310
  73.1199310  66.5779310  13.4719310  72.9659310  67.0349310  14.2989310
  73.8319310  65.9679310  13.6639310  73.1909310  66.5579310  13.6019310
  70.0069310  72.8339310  18.4349310  70.0449310  73.7269310  18.0909310
  69.2079310  72.8129310  18.9609310  69.9099310  72.9459310  18.4579310
  74.7179310  74.6239310  15.1239310  73.9189310  74.0969310  15.1339310
  75.0619310  74.5209310  14.2369310  74.6599310  74.5429310  15.0119310
  76.5929310  60.6599310  12.8329310  76.3269310  60.1969310  13.6279310
  76.6089310  59.9829310  12.1569310  76.5609310  60.5139310  12.8489310
  67.9519310  62.1779310  24.6739310  68.2289310  62.7469310  25.3919310
  67.3499310  61.5549310  25.0809310  67.9109310  62.1709310  24.8179310
  68.8249310  68.5149310  27.2669310  67.9039310  68.2949310  27.1269310
  68.9049310  68.6219310  28.2139310  68.7169310  68.4999310  27.3699310
  72.5269310  62.7839310  18.2439310  72.1199310  62.7829310  17.3769310
  72.0409310  63.4469310  18.7349310  72.4129310  62.8689310  18.1959310
  70.6459310  59.1799310  26.2619310  70.8529310  60.0779310  26.5189310
  70.2899310  58.7789310  27.0549310  70.6269310  59.2429310  26.3959310
  71.9539310  59.9709310  16.9619310  71.1959310  59.9579310  17.5469310
  72.4859310  59.2269310  17.2429310  71.9249310  59.8739310  17.0729310
  76.6139310  64.1699310  16.7929310  75.7889310  64.1519310  16.3079310
  76.3629310  63.9839310  17.6979310  76.4759310  64.1439310  16.8469310
  73.7279310  73.8349310  21.4099310  73.4669310  73.4599310  22.2509310
  74.4589310  73.2899310  21.1209310  73.7879310  73.7169310  21.4799310
  71.9659310  72.0279310  20.1249310  71.2419310  72.3309310  19.5769310
  72.5599310  72.7779310  20.1729310  71.9499310  72.1629310  20.0609310
  68.5149310  62.1819310  30.3149310  68.3169310  62.2629310  29.3829310
  67.7209310  62.4849310  30.7559310  68.3879310  62.2309310  30.2519310
  71.4389310  65.7919310  11.4629310  70.8359310  66.5289310  11.3669310
  72.0679310  66.0819310  12.1239310  71.4419310  65.9229310  11.5349310
  75.8659310  74.2539310  12.7559310  76.3249310  73.4319310  12.9279310
  76.5639310  74.8939310  12.6169310  76.0139310  74.2309310  12.7599310
  74.5889310  64.7449310  21.7379310  75.4699310  65.0369310  21.9699310
  74.6749310  64.4109310  20.8449310  74.7129310  64.7399310  21.6529310
  68.4829310  71.2079310  29.0719310  67.7209310  71.7759310  28.9549310
  68.6879310  70.8979310  28.1899310  68.4109310  71.2409310  28.9439310
  70.5539310  72.5029310  30.4089310  71.0369310  73.0639310  29.8019310
  70.1109310  71.8669310  29.8479310  70.5589310  72.4939310  30.2599310
  74.1799310  74.2389310  29.2069310  74.7539310  74.1519310  29.9679310
  74.1379310  75.1809310  29.0449310  74.2479310  74.3479310  29.2829310
  74.5349310  68.0929310  29.1079310  74.3779310  67.1489310  29.0719310
  74.4459310  68.3849310  28.2009310  74.5029310  68.0089310  28.9869310
  71.5609310  73.9899310  28.1219310  71.3089310  74.8939310  28.3129310
  72.4659310  73.9249310  28.4249310  71.6449310  74.0979310  28.1849310
  73.5939310  59.0629310  11.7729310  73.9359310  59.0719310  12.6669310
  73.1089310  59.8849310  11.6949310  73.5759310  59.1699310  11.8769310
  68.7629310  58.9789310  21.6769310  69.5969310  59.4329310  21.5529310
  68.1749310  59.3779310  21.0369310  68.7949310  59.0879310  21.5799310
  69.8619310  58.1119310  28.6889310  69.0289310  57.6849310  28.8899310
  69.8289310  58.9389310  29.1689310  69.7509310  58.1629310  28.7759310
  76.1969310  63.5739310  19.4269310  76.2829310  62.7899310  19.9699310
  76.6369310  64.2609310  19.9269310  76.2639310  63.5619310  19.5599310
  75.6249310  72.0619310  20.6359310  75.1449310  71.2539310  20.8129310
  76.3549310  72.0479310  21.2549310  75.6569310  71.9569310  20.7379310
  75.1679310  64.5629310  25.0229310  74.3229310  64.2429310  25.3399310
  75.6409310  63.7719310  24.7639310  75.1199310  64.4209310  25.0309310
  72.0949310  69.7489310  29.3569310  72.9059310  69.2609310  29.2149310
  71.8259310  70.0259310  28.4809310  72.1639310  69.7219310  29.2259310
  71.0029310  74.3209310  14.4799310  70.4209310  74.8189310  15.0529310
  71.2319310  74.9319310  13.7799310  70.9579310  74.4629310  14.4639310
  74.3569310  68.7889310  26.3849310  75.2369310  68.4159310  26.3329310
  73.8189310  68.2079310  25.8479310  74.4009310  68.6669310  26.3099310
  71.6399310  66.6239310  23.6599310  71.2629310  66.4969310  24.5299310
  71.0769310  66.1129310  23.0779310  71.5199310  66.5429310  23.6969310
  68.6299310  69.6999310  19.9359310  69.0239310  69.6299310  19.0659310
  69.2419310  69.2449310  20.5129310  68.7589310  69.6329310  19.8979310
  71.7879310  61.0969310  29.7499310  71.6349310  61.3769310  28.8479310
  71.5509310  61.8569310  30.2809310  71.7379310  61.2299310  29.7029310
  73.7209310  65.2179310  28.8559310  73.6059310  64.9339310  27.9489310
  72.8299310  65.3209310  29.1889310  73.5919310  65.1949310  28.7819310
  72.7659310  63.5449310  23.7019310  72.1759310  62.8059310  23.5499310
  73.3779310  63.5169310  22.9669310  72.7689310  63.4469310  23.5879310
  74.1509310  69.7369310  21.7339310  74.1109310  68.7819310  21.6969310
  73.6959310  69.9649310  22.5439310  74.0879310  69.6439310  21.8329310
  67.7339310  65.4919310  15.5529310  68.3989310  66.0919310  15.8909310
  66.9019310  65.9259310  15.7419310  67.7129310  65.6239310  15.6209310
  70.0669310  69.9369310  17.7549310  70.7459310  69.6569310  18.3689310
  70.1649310  70.8869310  17.7059310  70.1659310  70.0229310  17.8279310
  75.4809310  68.6729310  12.8419310  75.0979310  68.3639310  12.0209310
  75.7199310  69.5839310  12.6669310  75.4629310  68.7499310  12.7149310
  69.7369310  60.1279310  18.5199310  69.4989310  59.3089310  18.0859310
  68.9759310  60.6959310  18.3929310  69.6089310  60.0959310  18.4479310
  74.3079310  58.9429310  14.5239310  74.5529310  58.0679310  14.8249310
  74.0929310  59.4199310  15.3249310  74.3119310  58.8919310  14.6649310
  71.1459310  63.2079310  12.5579310  70.2209310  62.9649310  12.5959310
  71.1419310  64.1279310  12.2929310  71.0279310  63.2949310  12.5289310
  73.1149310  67.5609310  15.8469310  73.9379310  68.0469310  15.8089310
  73.1659310  67.0659310  16.6639310  73.2269310  67.5599310  15.9459310
  75.4099310  69.1979310  15.8489310  74.8869310  69.9009310  16.2349310
  75.4219310  69.3939310  14.9129310  75.3449310  69.3129310  15.7789310
  71.3469310  69.5009310  26.8429310  71.3089310  69.8179310  25.9409310
  70.4749310  69.1419310  27.0079310  71.2299310  69.4949310  26.7489310
  75.2549310  71.2409310  25.4179310  74.4719310  71.6469310  25.0489310
  74.9669310  70.3699310  25.6909310  75.1179310  71.1809310  25.4059310
  68.9929310  73.2529310  22.1609310  69.6479310  73.6139310  21.5639310
  68.3149310  72.8979310  21.5859310  68.9899310  73.2539310  22.0109310
  74.2809310  67.1979310  23.8969310  74.6059310  66.3949310  24.3039310
  73.4119310  66.9659310  23.5709310  74.2109310  67.0659310  23.9069310
  69.8969310  68.1319310  29.8659310  70.6999310  68.6419310  29.7559310
  69.4469310  68.5499310  30.5999310  69.9419310  68.2509310  29.9459310
  75.0179310  64.0259310  12.8669310  74.5369310  63.2089310  12.7359310
  75.4519310  64.1849310  12.0289310  75.0119310  63.9419310  12.7429310
  68.9819310  69.0629310  13.3249310  69.7489310  68.7399310  13.7999310
  68.2399310  68.8239310  13.8799310  68.9849310  68.9909310  13.4569310
  68.3199310  62.8189310  22.0209310  69.1179310  62.4689310  21.6259310
  68.2999310  62.4389310  22.8989310  68.4189310  62.7249310  22.0829310
  70.4049310  67.6059310  20.7339310  71.3619310  67.5899310  20.7149310
  70.1599310  66.7919310  21.1739310  70.4959310  67.4999310  20.7879310
  71.8059310  63.1299310  15.5559310  71.7159310  62.8589310  14.6429310
  70.9079310  63.2869310  15.8489310  71.6789310  63.1159310  15.4769310
  73.7519310  66.0459310  17.9559310  73.9399310  65.2939310  17.3939310
  74.6079310  66.4369310  18.1259310  73.8849310  65.9999310  17.9059310
  75.4079310  60.9059310  27.1959310  76.3299310  60.9819310  27.4399310
  74.9559310  61.5229310  27.7709310  75.4679310  60.9939310  27.2999310
  72.3989310  57.9159310  20.1149310  72.5699310  58.8369310  20.3139310
  72.9649310  57.4319310  20.7159310  72.4929310  57.9719310  20.2169310
  76.2019310  71.2529310  12.2389310  77.0459310  71.2149310  12.6899310
  76.4249310  71.4579310  11.3309310  76.3389310  71.2739310  12.1809310
  73.2529310  67.0429310  20.5079310  73.5099310  66.6249310  19.6859310
  73.3369310  66.3509310  21.1639310  73.2969310  66.9009310  20.4869310
  74.2789310  61.1379310  16.2659310  74.1309310  62.0809310  16.1879310
  73.4869310  60.8059310  16.6899310  74.1589310  61.2159310  16.3099310
  73.5349310  61.6269310  12.8609310  72.6179310  61.4119310  13.0269310
  74.0099310  61.2389310  13.5959310  73.4779310  61.5499310  12.9759310
  70.1769310  66.3729310  26.1319310  69.4979310  67.0119310  26.3519310
  69.7679310  65.5239310  26.2949310  70.0369310  66.3459310  26.1809310
  68.3249310  59.2819310  24.7139310  69.1869310  59.2429310  25.1279310
  68.5109310  59.4319310  23.7869310  68.4589310  59.2959310  24.6479310
  67.7839310  64.4529310  28.7009310  67.1839310  65.1859310  28.8419310
  68.3309310  64.4359310  29.4869310  67.7769310  64.5449310  28.8199310
  69.1399310  63.3539310  16.7439310  69.5399310  63.9389310  17.3879310
  68.6759310  63.9389310  16.1449310  69.1319310  63.5039310  16.7499310
  71.0999310  58.0329310  12.7889310  71.1009310  58.7749310  13.3929310
  71.6039310  58.3369310  12.0349310  71.1649310  58.1669310  12.7699310
  72.0159310  70.0689310  13.0729310  72.1019310  70.0179310  12.1209310
  71.4629310  70.8369310  13.2219310  71.9559310  70.1609310  12.9699310
  69.5299310  65.2899310  21.9319310  68.7509310  65.7959310  22.1629310
  69.2679310  64.3769310  22.0549310  69.3969310  65.2379310  21.9769310
  72.6259310  69.4469310  19.0379310  72.5389310  70.2269310  19.5869310
  72.6979310  68.7229310  19.6609310  72.6239310  69.4539310  19.1879310
  68.2569310  60.5309310  14.2429310  68.1999310  60.2769310  13.3219310
  67.7089310  61.3129310  14.3109310  68.1799310  60.5989310  14.1339310
  72.7279310  64.5879310  26.2219310  72.6369310  64.4679310  25.2769310
  72.0039310  65.1659310  26.4599310  72.6239310  64.6469310  26.1309310
  73.8099310  58.1039310  17.6739310  73.4049310  57.7729310  18.4759310
  73.9169310  57.3299310  17.1219310  73.7719310  57.9629310  17.7059310
  74.3529310  64.1499310  15.5599310  74.7259310  64.0849310  14.6809310
  73.4479310  63.8539310  15.4589310  74.2849310  64.1029310  15.4349310
  74.0519310  71.3069310  13.9939310  73.3199310  70.8179310  13.6179310
  74.7119310  71.3199310  13.3019310  74.0419310  71.2459310  13.8579310
  76.4979310  61.0469310  17.9449310  75.6459310  60.9089310  17.5329310
  76.5479310  61.9939310  18.0809310  76.3959310  61.1509310  17.9099310
  71.3699310  61.7149310  27.1359310  72.1609310  61.7479310  26.5989310
  71.0099310  62.6009310  27.0879310  71.4249310  61.8319310  27.0609310
  72.9129310  72.0159310  23.9629310  72.3429310  72.7029310  24.3099310
  72.4609310  71.1999310  24.1769310  72.7819310  71.9999310  24.0349310
  76.4709310  61.3559310  21.3209310  75.6199310  60.9249310  21.2339310
  76.5699310  61.5029310  22.2619310  76.3739310  61.3199310  21.4299310
  75.1019310  58.3769310  28.4719310  74.5489310  58.6879310  29.1879310
  75.1629310  59.1229310  27.8749310  75.0389310  58.5119310  28.4869310
  73.8929310  70.8899310  17.1569310  73.2569310  70.4349310  17.7079310
  73.4049310  71.6239310  16.7839310  73.7499310  70.9259310  17.1799310
  76.1829310  72.5309310  28.1439310  75.7959310  72.1659310  27.3479310
  75.5349310  73.1599310  28.4589310  76.0499310  72.5639310  28.0829310
  68.5429310  71.8849310  25.5129310  68.1609310  72.7279310  25.7569310
  69.3669310  72.1109310  25.0819310  68.5989310  72.0219310  25.4889310
  70.4459310  61.5109310  20.9349310  70.3519310  61.0439310  20.1049310
  71.2689310  61.1879310  21.2999310  70.5389310  61.4099310  20.8759310
  72.6089310  60.7689310  22.1909310  73.0609310  60.1899310  22.8049310
  73.1719310  60.7839310  21.4179310  72.7389310  60.6969310  22.1709310
  69.1909310  63.8689310  26.4599310  68.6249310  64.2299310  25.7779310
  68.6949310  63.9849310  27.2699310  69.0549310  63.9299310  26.4759310
  77.0069310  73.9129310  16.6059310  76.7689310  73.0999310  17.0499310
  76.2019310  74.1909310  16.1689310  76.8739310  73.8449310  16.6069310
  71.6079310  69.6269310  24.0349310  71.1469310  69.9709310  23.2699310
  71.6889310  68.6889310  23.8629310  71.5589310  69.5509310  23.9149310
  69.8039310  67.2679310  16.2199310  70.7599310  67.2999310  16.2469310
  69.5329310  68.1849310  16.2579310  69.8919310  67.3889310  16.2279310
  74.6439310  62.7269310  29.1629310  73.8789310  62.3299310  29.5809310
  74.3899310  63.6379310  29.0149310  74.5129310  62.7929310  29.1979310
  71.1629310  60.5579310  14.1909310  71.4709310  60.6229310  15.0949310
  70.2449310  60.2999310  14.2699310  71.0849310  60.5329310  14.3169310
  67.0919310  70.8709310  12.5359310  67.7199310  70.3479310  13.0349310
  67.5859310  71.1769310  11.7749310  67.2359310  70.8429310  12.5029310
  72.7639310  72.9549310  15.8069310  72.0639310  73.3529310  15.2899310
  73.1959310  72.3519310  15.2009310  72.7299310  72.9289310  15.6629310
  76.1829310  67.2819310  17.9479310  76.6969310  66.6819310  17.4079310
  75.9089310  67.9719310  17.3439310  76.2129310  67.2929310  17.8019310
  68.6699310  74.6369310  11.9939310  69.2269310  73.8779310  12.1659310
  69.2379310  75.3909310  12.1499310  68.8139310  74.6359310  12.0359310
  73.9589310  60.6659310  19.8589310  73.7809310  61.2559310  19.1269310
  74.4439310  59.9389310  19.4689310  73.9979310  60.6489310  19.7159310
  67.5639310  67.2559310  18.4359310  68.1609310  67.5119310  17.7319310
  67.8669310  67.7509310  19.1979310  67.6789310  67.3519310  18.4429310
  70.2449310  70.7629310  22.2409310  70.5039310  71.4559310  21.6329310
  69.3729310  71.0219310  22.5399310  70.1669310  70.8849310  22.2009310
  76.8629310  65.2639310  27.1269310  76.1089310  64.9339310  26.6379310
  76.6619310  65.0659310  28.0409310  76.7409310  65.1959310  27.1809310
  74.3849310  60.0509310   5.8579310  74.6129310  60.0229310   6.7869310
  73.7559310  59.3389310   5.7449310  74.3339310  59.9559310   5.9629310
  71.7839310  74.2369310   6.1179310  70.8299310  74.1689310   6.0859310
  71.9729310  74.5439310   7.0039310  71.6859310  74.2679310   6.2269310
  72.3009310  58.3369310   5.3639310  71.7409310  58.7849310   5.9979310
  72.1549310  57.4059310   5.5309310  72.2109310  58.2749310   5.4659310
  67.9519310  62.1779310   5.8139310  68.2289310  62.7469310   6.5319310
  67.3499310  61.5549310   6.2209310  67.9109310  62.1709310   5.9579310
  68.8249310  68.5149310   8.4069310  67.9039310  68.2949310   8.2669310
  68.9049310  68.6219310   9.3539310  68.7169310  68.4999310   8.5099310
  70.6459310  59.1799310   7.4019310  70.8529310  60.0779310   7.6589310
  70.2899310  58.7789310   8.1949310  70.6269310  59.2429310   7.5359310
  73.7279310  73.8349310   2.5499310  73.4669310  73.4599310   3.3909310
  74.4589310  73.2899310   2.2609310  73.7879310  73.7169310   2.6199310
  68.5149310  62.1819310  11.4549310  68.3169310  62.2629310  10.5229310
  67.7209310  62.4849310  11.8959310  68.3879310  62.2309310  11.3919310
  74.5889310  64.7449310   2.8779310  75.4699310  65.0369310   3.1099310
  74.6749310  64.4109310   1.9849310  74.7129310  64.7399310   2.7929310
  68.4829310  71.2079310  10.2119310  67.7209310  71.7759310  10.0949310
  68.6879310  70.8979310   9.3299310  68.4109310  71.2409310  10.0839310
  70.5539310  72.5029310  11.5489310  71.0369310  73.0639310  10.9419310
  70.1109310  71.8669310  10.9879310  70.5589310  72.4939310  11.3999310
  74.1799310  74.2389310  10.3469310  74.7539310  74.1519310  11.1079310
  74.1379310  75.1809310  10.1849310  74.2479310  74.3479310  10.4229310
  74.5349310  68.0929310  10.2479310  74.3779310  67.1489310  10.2119310
  74.4459310  68.3849310   9.3409310  74.5029310  68.0089310  10.1269310
  71.5609310  73.9899310   9.2619310  71.3089310  74.8939310   9.4529310
  72.4659310  73.9249310   9.5649310  71.6449310  74.0979310   9.3249310
  68.7629310  58.9789310   2.8169310  69.5969310  59.4329310   2.6929310
  68.1749310  59.3779310   2.1769310  68.7949310  59.0879310   2.7199310
  69.8619310  58.1119310   9.8289310  69.0289310  57.6849310  10.0299310
  69.8289310  58.9389310  10.3089310  69.7509310  58.1629310   9.9159310
  75.6249310  72.0619310   1.7759310  75.1449310  71.2539310   1.9529310
  76.3549310  72.0479310   2.3949310  75.6569310  71.9569310   1.8779310
  75.1679310  64.5629310   6.1629310  74.3229310  64.2429310   6.4799310
  75.6409310  63.7719310   5.9039310  75.1199310  64.4209310   6.1709310
  72.0949310  69.7489310  10.4969310  72.9059310  69.2609310  10.3549310
  71.8259310  70.0259310   9.6209310  72.1639310  69.7219310  10.3659310
  74.3569310  68.7889310   7.5249310  75.2369310  68.4159310   7.4729310
  73.8189310  68.2079310   6.9879310  74.4009310  68.6669310   7.4499310
  71.6399310  66.6239310   4.7999310  71.2629310  66.4969310   5.6699310
  71.0769310  66.1129310   4.2179310  71.5199310  66.5429310   4.8369310
  71.7879310  61.0969310  10.8899310  71.6349310  61.3769310   9.9879310
  71.5509310  61.8569310  11.4209310  71.7379310  61.2299310  10.8429310
  73.7209310  65.2179310   9.9959310  73.6059310  64.9339310   9.0889310
  72.8299310  65.3209310  10.3289310  73.5919310  65.1949310   9.9219310
  72.7659310  63.5449310   4.8419310  72.1759310  62.8059310   4.6899310
  73.3779310  63.5169310   4.1069310  72.7689310  63.4469310   4.7279310
  74.1509310  69.7369310   2.8739310  74.1109310  68.7819310   2.8369310
  73.6959310  69.9649310   3.6839310  74.0879310  69.6439310   2.9729310
  71.3469310  69.5009310   7.9829310  71.3089310  69.8179310   7.0809310
  70.4749310  69.1419310   8.1479310  71.2299310  69.4949310   7.8889310
  75.2549310  71.2409310   6.5579310  74.4719310  71.6469310   6.1889310
  74.9669310  70.3699310   6.8309310  75.1179310  71.1809310   6.5459310
  68.9929310  73.2529310   3.3009310  69.6479310  73.6139310   2.7039310
  68.3149310  72.8979310   2.7259310  68.9899310  73.2539310   3.1509310
  74.2809310  67.1979310   5.0369310  74.6059310  66.3949310   5.4439310
  73.4119310  66.9659310   4.7109310  74.2109310  67.0659310   5.0469310
  69.8969310  68.1319310  11.0059310  70.6999310  68.6419310  10.8959310
  69.4469310  68.5499310  11.7399310  69.9419310  68.2509310  11.0859310
  68.3199310  62.8189310   3.1609310  69.1179310  62.4689310   2.7659310
  68.2999310  62.4389310   4.0389310  68.4189310  62.7249310   3.2229310
  70.4049310  67.6059310   1.8739310  71.3619310  67.5899310   1.8549310
  70.1599310  66.7919310   2.3139310  70.4959310  67.4999310   1.9279310
  75.4079310  60.9059310   8.3359310  76.3299310  60.9819310   8.5799310
  74.9559310  61.5229310   8.9109310  75.4679310  60.9939310   8.4399310
  70.1769310  66.3729310   7.2719310  69.4979310  67.0119310   7.4919310
  69.7679310  65.5239310   7.4349310  70.0369310  66.3459310   7.3209310
  68.3249310  59.2819310   5.8539310  69.1869310  59.2429310   6.2679310
  68.5109310  59.4319310   4.9269310  68.4589310  59.2959310   5.7879310
  67.7839310  64.4529310   9.8409310  67.1839310  65.1859310   9.9819310
  68.3309310  64.4359310  10.6269310  67.7769310  64.5449310   9.9599310
  69.5299310  65.2899310   3.0719310  68.7509310  65.7959310   3.3029310
  69.2679310  64.3769310   3.1949310  69.3969310  65.2379310   3.1169310
  72.7279310  64.5879310   7.3619310  72.6369310  64.4679310   6.4169310
  72.0039310  65.1659310   7.5999310  72.6239310  64.6469310   7.2709310
  71.3699310  61.7149310   8.2759310  72.1609310  61.7479310   7.7389310
  71.0099310  62.6009310   8.2279310  71.4249310  61.8319310   8.2009310
  72.9129310  72.0159310   5.1029310  72.3429310  72.7029310   5.4499310
  72.4609310  71.1999310   5.3169310  72.7819310  71.9999310   5.1749310
  76.4709310  61.3559310   2.4609310  75.6199310  60.9249310   2.3739310
  76.5699310  61.5029310   3.4019310  76.3739310  61.3199310   2.5699310
  75.1019310  58.3769310   9.6119310  74.5489310  58.6879310  10.3279310
  75.1629310  59.1229310   9.0149310  75.0389310  58.5119310   9.6269310
  76.1829310  72.5309310   9.2839310  75.7959310  72.1659310   8.4879310
  75.5349310  73.1599310   9.5989310  76.0499310  72.5639310   9.2229310
  68.5429310  71.8849310   6.6529310  68.1609310  72.7279310   6.8969310
  69.3669310  72.1109310   6.2219310  68.5989310  72.0219310   6.6289310
  72.6089310  60.7689310   3.3309310  73.0609310  60.1899310   3.9449310
  73.1719310  60.7839310   2.5579310  72.7389310  60.6969310   3.3109310
  69.1909310  63.8689310   7.5999310  68.6249310  64.2299310   6.9179310
  68.6949310  63.9849310   8.4099310  69.0549310  63.9299310   7.6159310
  71.6079310  69.6269310   5.1749310  71.1469310  69.9709310   4.4099310
  71.6889310  68.6889310   5.0029310  71.5589310  69.5509310   5.0549310
  74.6439310  62.7269310  10.3029310  73.8789310  62.3299310  10.7209310
  74.3899310  63.6379310  10.1549310  74.5129310  62.7929310  10.3379310
  70.2449310  70.7629310   3.3809310  70.5039310  71.4559310   2.7729310
  69.3729310  71.0219310   3.6799310  70.1669310  70.8849310   3.3409310
  76.8629310  65.2639310   8.2669310  76.1089310  64.9339310   7.7779310
  76.6619310  65.0659310   9.1809310  76.7409310  65.1959310   8.3209310
  76.5489310  52.8139310  74.7209310  76.3749310  52.9749310  75.6489310
  75.7839310  52.3279310  74.4149310  76.4289310  52.7719310  74.8009310
  73.1199310  47.7109310  70.0519310  72.9659310  48.1679310  70.8789310
  73.8319310  47.1009310  70.2439310  73.1909310  47.6909310  70.1819310
  70.0069310  53.9669310  75.0149310  70.0449310  54.8599310  74.6709310
  69.2079310  53.9459310  75.5409310  69.9099310  54.0789310  75.0379310
  74.7179310  55.7569310  71.7039310  73.9189310  55.2299310  71.7139310
  75.0619310  55.6539310  70.8169310  74.6599310  55.6759310  71.5919310
  76.5929310  41.7929310  69.4129310  76.3269310  41.3299310  70.2079310
  76.6089310  41.1159310  68.7369310  76.5609310  41.6469310  69.4289310
  72.5269310  43.9169310  74.8239310  72.1199310  43.9159310  73.9569310
  72.0409310  44.5799310  75.3149310  72.4129310  44.0019310  74.7759310
  71.9539310  41.1039310  73.5419310  71.1959310  41.0909310  74.1269310
  72.4859310  40.3599310  73.8229310  71.9249310  41.0069310  73.6529310
  76.6139310  45.3029310  73.3729310  75.7889310  45.2849310  72.8879310
  76.3629310  45.1169310  74.2779310  76.4759310  45.2769310  73.4269310
  71.9659310  53.1609310  76.7049310  71.2419310  53.4639310  76.1569310
  72.5599310  53.9109310  76.7529310  71.9499310  53.2959310  76.6409310
  71.4389310  46.9249310  68.0429310  70.8359310  47.6619310  67.9469310
  72.0679310  47.2149310  68.7039310  71.4419310  47.0559310  68.1149310
  75.8659310  55.3869310  69.3359310  76.3249310  54.5649310  69.5079310
  76.5639310  56.0269310  69.1969310  76.0139310  55.3639310  69.3399310
  73.5939310  40.1959310  68.3529310  73.9359310  40.2049310  69.2469310
  73.1089310  41.0179310  68.2749310  73.5759310  40.3029310  68.4569310
  76.1969310  44.7069310  76.0069310  76.2829310  43.9229310  76.5499310
  76.6369310  45.3939310  76.5069310  76.2639310  44.6949310  76.1399310
  69.2719310  56.9289310  72.5259310  68.4909310  56.7979310  71.9879310
  69.2419310  57.8539310  72.7699310  69.1679310  57.0309310  72.4879310
  71.0029310  55.4539310  71.0599310  70.4209310  55.9519310  71.6329310
  71.2319310  56.0649310  70.3599310  70.9579310  55.5959310  71.0439310
  68.6299310  50.8329310  76.5159310  69.0239310  50.7629310  75.6459310
  69.2419310  50.3779310  77.0929310  68.7589310  50.7659310  76.4779310
  67.7339310  46.6249310  72.1329310  68.3989310  47.2249310  72.4709310
  66.9019310  47.0589310  72.3219310  67.7129310  46.7569310  72.2009310
  70.0669310  51.0699310  74.3349310  70.7459310  50.7899310  74.9489310
  70.1649310  52.0199310  74.2859310  70.1659310  51.1559310  74.4079310
  75.4809310  49.8059310  69.4219310  75.0979310  49.4969310  68.6009310
  75.7199310  50.7169310  69.2469310  75.4629310  49.8829310  69.2949310
  69.7369310  41.2609310  75.0999310  69.4989310  40.4419310  74.6659310
  68.9759310  41.8289310  74.9729310  69.6089310  41.2289310  75.0279310
  74.3079310  40.0759310  71.1039310  74.5529310  39.2009310  71.4049310
  74.0929310  40.5529310  71.9049310  74.3119310  40.0249310  71.2449310
  71.1459310  44.3409310  69.1379310  70.2209310  44.0979310  69.1759310
  71.1419310  45.2609310  68.8729310  71.0279310  44.4279310  69.1089310
  73.1149310  48.6939310  72.4269310  73.9379310  49.1799310  72.3889310
  73.1659310  48.1989310  73.2439310  73.2269310  48.6929310  72.5259310
  69.8059310  56.5689310  76.5029310  69.2639310  56.9919310  77.1699310
  70.7049310  56.7659310  76.7649310  69.8509310  56.6489310  76.6219310
  75.4099310  50.3309310  72.4289310  74.8869310  51.0339310  72.8149310
  75.4219310  50.5269310  71.4929310  75.3449310  50.4459310  72.3589310
  75.0179310  45.1589310  69.4469310  74.5369310  44.3419310  69.3159310
  75.4519310  45.3179310  68.6089310  75.0119310  45.0749310  69.3229310
  68.9819310  50.1959310  69.9049310  69.7489310  49.8729310  70.3799310
  68.2399310  49.9569310  70.4599310  68.9849310  50.1239310  70.0369310
  70.4049310  48.7389310  77.3139310  71.3619310  48.7229310  77.2949310
  70.1599310  47.9249310  77.7539310  70.4959310  48.6329310  77.3679310
  71.8059310  44.2629310  72.1359310  71.7159310  43.9919310  71.2229310
  70.9079310  44.4199310  72.4289310  71.6789310  44.2489310  72.0569310
  73.7519310  47.1789310  74.5359310  73.9399310  46.4269310  73.9739310
  74.6079310  47.5699310  74.7059310  73.8849310  47.1329310  74.4859310
  72.3989310  39.0489310  76.6949310  72.5699310  39.9699310  76.8939310
  72.9649310  38.5649310  77.2959310  72.4929310  39.1049310  76.7969310
  76.2019310  52.3859310  68.8189310  77.0459310  52.3479310  69.2699310
  76.4249310  52.5909310  67.9109310  76.3389310  52.4069310  68.7609310
  73.2529310  48.1759310  77.0879310  73.5099310  47.7579310  76.2659310
  73.3369310  47.4839310  77.7439310  73.2969310  48.0339310  77.0669310
  75.7449310  57.4249310  77.0589310  75.7109310  56.7379310  77.7239310
  76.2209310  57.0299310  76.3289310  75.8009310  57.2869310  77.0509310
  74.2789310  42.2709310  72.8459310  74.1309310  43.2139310  72.7679310
  73.4869310  41.9389310  73.2699310  74.1589310  42.3489310  72.8899310
  73.5349310  42.7599310  69.4409310  72.6179310  42.5449310  69.6069310
  74.0099310  42.3719310  70.1759310  73.4779310  42.6829310  69.5559310
  69.1399310  44.4869310  73.3239310  69.5399310  45.0719310  73.9679310
  68.6759310  45.0719310  72.7249310  69.1319310  44.6369310  73.3299310
  71.0999310  39.1659310  69.3689310  71.1009310  39.9079310  69.9729310
  71.6039310  39.4699310  68.6149310  71.1649310  39.2999310  69.3499310
  72.0159310  51.2019310  69.6529310  72.1019310  51.1509310  68.7009310
  71.4629310  51.9699310  69.8019310  71.9559310  51.2939310  69.5499310
  72.6259310  50.5799310  75.6179310  72.5389310  51.3599310  76.1669310
  72.6979310  49.8559310  76.2409310  72.6239310  50.5869310  75.7679310
  68.2569310  41.6639310  70.8229310  68.1999310  41.4099310  69.9019310
  67.7089310  42.4459310  70.8909310  68.1799310  41.7319310  70.7139310
  73.8099310  39.2369310  74.2539310  73.4049310  38.9059310  75.0559310
  73.9169310  38.4629310  73.7019310  73.7719310  39.0959310  74.2859310
  74.3529310  45.2829310  72.1399310  74.7259310  45.2179310  71.2609310
  73.4479310  44.9869310  72.0389310  74.2849310  45.2359310  72.0149310
  74.0519310  52.4399310  70.5739310  73.3199310  51.9509310  70.1979310
  74.7119310  52.4529310  69.8819310  74.0419310  52.3789310  70.4379310
  76.4979310  42.1799310  74.5249310  75.6459310  42.0419310  74.1129310
  76.5479310  43.1269310  74.6609310  76.3959310  42.2839310  74.4899310
  73.8929310  52.0229310  73.7369310  73.2569310  51.5679310  74.2879310
  73.4049310  52.7569310  73.3639310  73.7499310  52.0589310  73.7599310
  77.0069310  55.0459310  73.1859310  76.7689310  54.2329310  73.6299310
  76.2019310  55.3239310  72.7489310  76.8739310  54.9779310  73.1869310
  69.8039310  48.4009310  72.7999310  70.7599310  48.4329310  72.8269310
  69.5329310  49.3179310  72.8379310  69.8919310  48.5219310  72.8079310
  71.1629310  41.6909310  70.7709310  71.4709310  41.7559310  71.6749310
  70.2449310  41.4329310  70.8499310  71.0849310  41.6659310  70.8969310
  72.7639310  54.0879310  72.3869310  72.0639310  54.4859310  71.8699310
  73.1959310  53.4849310  71.7809310  72.7299310  54.0619310  72.2429310
  76.1829310  48.4149310  74.5279310  76.6969310  47.8149310  73.9879310
  75.9089310  49.1049310  73.9239310  76.2129310  48.4259310  74.3819310
  68.6699310  55.7699310  68.5739310  69.2269310  55.0109310  68.7459310
  69.2379310  56.5239310  68.7299310  68.8139310  55.7689310  68.6159310
  73.9589310  41.7989310  76.4389310  73.7809310  42.3889310  75.7069310
  74.4439310  41.0719310  76.0489310  73.9979310  41.7819310  76.2959310
  67.5639310  48.3889310  75.0159310  68.1609310  48.6449310  74.3119310
  67.8669310  48.8839310  75.7779310  67.6789310  48.4849310  75.0229310
  74.3849310  41.1839310  62.4379310  74.6129310  41.1559310  63.3669310
  73.7559310  40.4719310  62.3249310  74.3339310  41.0889310  62.5429310
  71.7839310  55.3699310  62.6979310  70.8299310  55.3019310  62.6659310
  71.9729310  55.6769310  63.5839310  71.6859310  55.4009310  62.8069310
  76.5489310  52.8139310  55.8609310  76.3749310  52.9749310  56.7889310
  75.7839310  52.3279310  55.5549310  76.4289310  52.7719310  55.9409310
  72.3009310  39.4699310  61.9439310  71.7409310  39.9179310  62.5779310
  72.1549310  38.5389310  62.1109310  72.2109310  39.4079310  62.0459310
  73.1199310  47.7109310  51.1919310  72.9659310  48.1679310  52.0189310
  73.8319310  47.1009310  51.3839310  73.1909310  47.6909310  51.3219310
  70.0069310  53.9669310  56.1549310  70.0449310  54.8599310  55.8109310
  69.2079310  53.9459310  56.6809310  69.9099310  54.0789310  56.1779310
  74.7179310  55.7569310  52.8439310  73.9189310  55.2299310  52.8539310
  75.0619310  55.6539310  51.9569310  74.6599310  55.6759310  52.7319310
  76.5929310  41.7929310  50.5529310  76.3269310  41.3299310  51.3479310
  76.6089310  41.1159310  49.8769310  76.5609310  41.6469310  50.5689310
  67.9519310  43.3109310  62.3939310  68.2289310  43.8799310  63.1119310
  67.3499310  42.6879310  62.8009310  67.9109310  43.3039310  62.5379310
  68.8249310  49.6479310  64.9869310  67.9039310  49.4279310  64.8469310
  68.9049310  49.7549310  65.9339310  68.7169310  49.6329310  65.0899310
  72.5269310  43.9169310  55.9639310  72.1199310  43.9159310  55.0969310
  72.0409310  44.5799310  56.4549310  72.4129310  44.0019310  55.9159310
  70.6459310  40.3129310  63.9819310  70.8529310  41.2109310  64.2389310
  70.2899310  39.9119310  64.7749310  70.6269310  40.3759310  64.1159310
  71.9539310  41.1039310  54.6819310  71.1959310  41.0909310  55.2669310
  72.4859310  40.3599310  54.9629310  71.9249310  41.0069310  54.7929310
  76.6139310  45.3029310  54.5129310  75.7889310  45.2849310  54.0279310
  76.3629310  45.1169310  55.4179310  76.4759310  45.2769310  54.5669310
  73.7279310  54.9679310  59.1299310  73.4669310  54.5929310  59.9709310
  74.4589310  54.4229310  58.8409310  73.7879310  54.8499310  59.1999310
  71.9659310  53.1609310  57.8449310  71.2419310  53.4639310  57.2969310
  72.5599310  53.9109310  57.8929310  71.9499310  53.2959310  57.7809310
  68.5149310  43.3149310  68.0349310  68.3169310  43.3959310  67.1029310
  67.7209310  43.6179310  68.4759310  68.3879310  43.3639310  67.9719310
  71.4389310  46.9249310  49.1829310  70.8359310  47.6619310  49.0869310
  72.0679310  47.2149310  49.8439310  71.4419310  47.0559310  49.2549310
  75.8659310  55.3869310  50.4759310  76.3249310  54.5649310  50.6479310
  76.5639310  56.0269310  50.3369310  76.0139310  55.3639310  50.4799310
  74.5889310  45.8779310  59.4579310  75.4699310  46.1699310  59.6899310
  74.6749310  45.5439310  58.5649310  74.7129310  45.8729310  59.3729310
  68.4829310  52.3409310  66.7919310  67.7209310  52.9089310  66.6749310
  68.6879310  52.0309310  65.9099310  68.4109310  52.3739310  66.6639310
  70.5539310  53.6359310  68.1289310  71.0369310  54.1969310  67.5219310
  70.1109310  52.9999310  67.5679310  70.5589310  53.6269310  67.9799310
  74.1799310  55.3719310  66.9269310  74.7539310  55.2849310  67.6879310
  74.1379310  56.3139310  66.7649310  74.2479310  55.4809310  67.0029310
  74.5349310  49.2259310  66.8279310  74.3779310  48.2819310  66.7919310
  74.4459310  49.5179310  65.9209310  74.5029310  49.1419310  66.7069310
  71.5609310  55.1229310  65.8419310  71.3089310  56.0269310  66.0329310
  72.4659310  55.0579310  66.1449310  71.6449310  55.2309310  65.9049310
  73.5939310  40.1959310  49.4929310  73.9359310  40.2049310  50.3869310
  73.1089310  41.0179310  49.4149310  73.5759310  40.3029310  49.5969310
  68.7629310  40.1119310  59.3969310  69.5969310  40.5659310  59.2729310
  68.1749310  40.5109310  58.7569310  68.7949310  40.2209310  59.2999310
  69.8619310  39.2449310  66.4089310  69.0289310  38.8179310  66.6099310
  69.8289310  40.0719310  66.8889310  69.7509310  39.2959310  66.4959310
  76.1969310  44.7069310  57.1469310  76.2829310  43.9229310  57.6899310
  76.6369310  45.3939310  57.6469310  76.2639310  44.6949310  57.2799310
  69.2719310  56.9289310  53.6659310  68.4909310  56.7979310  53.1279310
  69.2419310  57.8539310  53.9099310  69.1679310  57.0309310  53.6279310
  75.6249310  53.1949310  58.3559310  75.1449310  52.3869310  58.5329310
  76.3549310  53.1809310  58.9749310  75.6569310  53.0899310  58.4579310
  75.1679310  45.6959310  62.7429310  74.3229310  45.3759310  63.0599310
  75.6409310  44.9049310  62.4839310  75.1199310  45.5539310  62.7509310
  72.0949310  50.8819310  67.0769310  72.9059310  50.3939310  66.9349310
  71.8259310  51.1589310  66.2009310  72.1639310  50.8549310  66.9459310
  71.0029310  55.4539310  52.1999310  70.4209310  55.9519310  52.7729310
  71.2319310  56.0649310  51.4999310  70.9579310  55.5959310  52.1839310
  74.3569310  49.9219310  64.1049310  75.2369310  49.5489310  64.0529310
  73.8189310  49.3409310  63.5679310  74.4009310  49.7999310  64.0299310
  71.6399310  47.7569310  61.3799310  71.2629310  47.6299310  62.2499310
  71.0769310  47.2459310  60.7979310  71.5199310  47.6759310  61.4169310
  68.6299310  50.8329310  57.6559310  69.0239310  50.7629310  56.7859310
  69.2419310  50.3779310  58.2329310  68.7589310  50.7659310  57.6179310
  71.7879310  42.2299310  67.4699310  71.6349310  42.5099310  66.5679310
  71.5509310  42.9899310  68.0009310  71.7379310  42.3629310  67.4229310
  73.7209310  46.3509310  66.5759310  73.6059310  46.0669310  65.6689310
  72.8299310  46.4539310  66.9089310  73.5919310  46.3279310  66.5019310
  72.7659310  44.6779310  61.4219310  72.1759310  43.9389310  61.2699310
  73.3779310  44.6499310  60.6869310  72.7689310  44.5799310  61.3079310
  74.1509310  50.8699310  59.4539310  74.1109310  49.9149310  59.4169310
  73.6959310  51.0979310  60.2639310  74.0879310  50.7769310  59.5529310
  67.7339310  46.6249310  53.2729310  68.3989310  47.2249310  53.6109310
  66.9019310  47.0589310  53.4619310  67.7129310  46.7569310  53.3409310
  70.0669310  51.0699310  55.4749310  70.7459310  50.7899310  56.0889310
  70.1649310  52.0199310  55.4259310  70.1659310  51.1559310  55.5479310
  75.4809310  49.8059310  50.5619310  75.0979310  49.4969310  49.7409310
  75.7199310  50.7169310  50.3869310  75.4629310  49.8829310  50.4349310
  69.7369310  41.2609310  56.2399310  69.4989310  40.4419310  55.8059310
  68.9759310  41.8289310  56.1129310  69.6089310  41.2289310  56.1679310
  74.3079310  40.0759310  52.2439310  74.5529310  39.2009310  52.5449310
  74.0929310  40.5529310  53.0449310  74.3119310  40.0249310  52.3849310
  71.1459310  44.3409310  50.2779310  70.2209310  44.0979310  50.3159310
  71.1419310  45.2609310  50.0129310  71.0279310  44.4279310  50.2489310
  73.1149310  48.6939310  53.5669310  73.9379310  49.1799310  53.5289310
  73.1659310  48.1989310  54.3839310  73.2269310  48.6929310  53.6659310
  69.8059310  56.5689310  57.6429310  69.2639310  56.9919310  58.3099310
  70.7049310  56.7659310  57.9049310  69.8509310  56.6489310  57.7619310
  75.4099310  50.3309310  53.5689310  74.8869310  51.0339310  53.9549310
  75.4219310  50.5269310  52.6329310  75.3449310  50.4459310  53.4989310
  71.3469310  50.6339310  64.5629310  71.3089310  50.9509310  63.6609310
  70.4749310  50.2749310  64.7279310  71.2299310  50.6279310  64.4689310
  75.2549310  52.3739310  63.1379310  74.4719310  52.7799310  62.7689310
  74.9669310  51.5029310  63.4109310  75.1179310  52.3139310  63.1259310
  68.9929310  54.3859310  59.8809310  69.6479310  54.7469310  59.2839310
  68.3149310  54.0309310  59.3059310  68.9899310  54.3869310  59.7309310
  74.2809310  48.3309310  61.6169310  74.6059310  47.5279310  62.0239310
  73.4119310  48.0989310  61.2909310  74.2109310  48.1989310  61.6269310
  69.8969310  49.2649310  67.5859310  70.6999310  49.7749310  67.4759310
  69.4469310  49.6829310  68.3199310  69.9419310  49.3839310  67.6659310
  75.0179310  45.1589310  50.5869310  74.5369310  44.3419310  50.4559310
  75.4519310  45.3179310  49.7489310  75.0119310  45.0749310  50.4629310
  68.9819310  50.1959310  51.0449310  69.7489310  49.8729310  51.5199310
  68.2399310  49.9569310  51.5999310  68.9849310  50.1239310  51.1769310
  68.3199310  43.9519310  59.7409310  69.1179310  43.6019310  59.3459310
  68.2999310  43.5719310  60.6189310  68.4189310  43.8579310  59.8029310
  70.4049310  48.7389310  58.4539310  71.3619310  48.7229310  58.4349310
  70.1599310  47.9249310  58.8939310  70.4959310  48.6329310  58.5079310
  71.8059310  44.2629310  53.2759310  71.7159310  43.9919310  52.3629310
  70.9079310  44.4199310  53.5689310  71.6789310  44.2489310  53.1969310
  73.7519310  47.1789310  55.6759310  73.9399310  46.4269310  55.1139310
  74.6079310  47.5699310  55.8459310  73.8849310  47.1329310  55.6259310
  75.4079310  42.0389310  64.9159310  76.3299310  42.1149310  65.1599310
  74.9559310  42.6559310  65.4909310  75.4679310  42.1269310  65.0199310
  72.3989310  39.0489310  57.8349310  72.5699310  39.9699310  58.0339310
  72.9649310  38.5649310  58.4359310  72.4929310  39.1049310  57.9369310
  76.2019310  52.3859310  49.9589310  77.0459310  52.3479310  50.4099310
  76.4249310  52.5909310  49.0509310  76.3389310  52.4069310  49.9009310
  73.2529310  48.1759310  58.2279310  73.5099310  47.7579310  57.4059310
  73.3369310  47.4839310  58.8839310  73.2969310  48.0339310  58.2069310
  75.7449310  57.4249310  58.1989310  75.7109310  56.7379310  58.8639310
  76.2209310  57.0299310  57.4689310  75.8009310  57.2869310  58.1909310
  74.2789310  42.2709310  53.9859310  74.1309310  43.2139310  53.9079310
  73.4869310  41.9389310  54.4099310  74.1589310  42.3489310  54.0299310
  73.5349310  42.7599310  50.5809310  72.6179310  42.5449310  50.7469310
  74.0099310  42.3719310  51.3159310  73.4779310  42.6829310  50.6959310
  70.1769310  47.5059310  63.8519310  69.4979310  48.1449310  64.0719310
  69.7679310  46.6569310  64.0149310  70.0369310  47.4789310  63.9009310
  68.3249310  40.4149310  62.4339310  69.1869310  40.3759310  62.8479310
  68.5109310  40.5649310  61.5069310  68.4589310  40.4289310  62.3679310
  67.7839310  45.5859310  66.4209310  67.1839310  46.3189310  66.5619310
  68.3309310  45.5689310  67.2069310  67.7769310  45.6779310  66.5399310
  69.1399310  44.4869310  54.4639310  69.5399310  45.0719310  55.1079310
  68.6759310  45.0719310  53.8649310  69.1319310  44.6369310  54.4699310
  71.0999310  39.1659310  50.5089310  71.1009310  39.9079310  51.1129310
  71.6039310  39.4699310  49.7549310  71.1649310  39.2999310  50.4899310
  72.0159310  51.2019310  50.7929310  72.1019310  51.1509310  49.8409310
  71.4629310  51.9699310  50.9419310  71.9559310  51.2939310  50.6899310
  69.5299310  46.4229310  59.6519310  68.7509310  46.9289310  59.8829310
  69.2679310  45.5099310  59.7749310  69.3969310  46.3709310  59.6969310
  72.6259310  50.5799310  56.7579310  72.5389310  51.3599310  57.3069310
  72.6979310  49.8559310  57.3809310  72.6239310  50.5869310  56.9079310
  68.2569310  41.6639310  51.9629310  68.1999310  41.4099310  51.0419310
  67.7089310  42.4459310  52.0309310  68.1799310  41.7319310  51.8539310
  72.7279310  45.7209310  63.9419310  72.6369310  45.6009310  62.9969310
  72.0039310  46.2989310  64.1799310  72.6239310  45.7799310  63.8509310
  73.8099310  39.2369310  55.3939310  73.4049310  38.9059310  56.1959310
  73.9169310  38.4629310  54.8419310  73.7719310  39.0959310  55.4259310
  74.3529310  45.2829310  53.2799310  74.7259310  45.2179310  52.4009310
  73.4479310  44.9869310  53.1789310  74.2849310  45.2359310  53.1549310
  74.0519310  52.4399310  51.7139310  73.3199310  51.9509310  51.3379310
  74.7119310  52.4529310  51.0219310  74.0419310  52.3789310  51.5779310
  76.4979310  42.1799310  55.6649310  75.6459310  42.0419310  55.2529310
  76.5479310  43.1269310  55.8009310  76.3959310  42.2839310  55.6299310
  68.9979310  55.7849310  62.2849310  68.7049310  55.5119310  61.4149310
  68.6899310  56.6869310  62.3689310  68.9209310  55.8649310  62.1839310
  71.3699310  42.8479310  64.8559310  72.1609310  42.8809310  64.3189310
  71.0099310  43.7339310  64.8079310  71.4249310  42.9649310  64.7809310
  72.9129310  53.1489310  61.6829310  72.3429310  53.8359310  62.0299310
  72.4609310  52.3329310  61.8969310  72.7819310  53.1329310  61.7549310
  76.4709310  42.4889310  59.0409310  75.6199310  42.0579310  58.9539310
  76.5699310  42.6359310  59.9819310  76.3739310  42.4529310  59.1499310
  75.1019310  39.5099310  66.1919310  74.5489310  39.8209310  66.9079310
  75.1629310  40.2559310  65.5949310  75.0389310  39.6449310  66.2069310
  73.8929310  52.0229310  54.8769310  73.2569310  51.5679310  55.4279310
  73.4049310  52.7569310  54.5039310  73.7499310  52.0589310  54.8999310
  76.1829310  53.6639310  65.8639310  75.7959310  53.2989310  65.0679310
  75.5349310  54.2929310  66.1789310  76.0499310  53.6969310  65.8029310
  68.5429310  53.0179310  63.2329310  68.1609310  53.8609310  63.4769310
  69.3669310  53.2439310  62.8019310  68.5989310  53.1549310  63.2089310
  70.4459310  42.6439310  58.6549310  70.3519310  42.1769310  57.8249310
  71.2689310  42.3209310  59.0199310  70.5389310  42.5429310  58.5959310
  72.6089310  41.9019310  59.9109310  73.0609310  41.3229310  60.5249310
  73.1719310  41.9169310  59.1379310  72.7389310  41.8299310  59.8909310
  69.1909310  45.0019310  64.1799310  68.6249310  45.3629310  63.4979310
  68.6949310  45.1179310  64.9899310  69.0549310  45.0629310  64.1959310
  77.0069310  55.0459310  54.3259310  76.7689310  54.2329310  54.7699310
  76.2019310  55.3239310  53.8889310  76.8739310  54.9779310  54.3269310
  71.6079310  50.7599310  61.7549310  71.1469310  51.1039310  60.9899310
  71.6889310  49.8219310  61.5829310  71.5589310  50.6839310  61.6349310
  69.8039310  48.4009310  53.9399310  70.7599310  48.4329310  53.9669310
  69.5329310  49.3179310  53.9779310  69.8919310  48.5219310  53.9479310
  74.6439310  43.8599310  66.8829310  73.8789310  43.4629310  67.3009310
  74.3899310  44.7709310  66.7349310  74.5129310  43.9259310  66.9179310
  71.1629310  41.6909310  51.9109310  71.4709310  41.7559310  52.8149310
  70.2449310  41.4329310  51.9899310  71.0849310  41.6659310  52.0369310
  67.0919310  52.0039310  50.2559310  67.7199310  51.4809310  50.7549310
  67.5859310  52.3099310  49.4949310  67.2359310  51.9759310  50.2229310
  72.7639310  54.0879310  53.5269310  72.0639310  54.4859310  53.0099310
  73.1959310  53.4849310  52.9209310  72.7299310  54.0619310  53.3829310
  76.1829310  48.4149310  55.6679310  76.6969310  47.8149310  55.1279310
  75.9089310  49.1049310  55.0639310  76.2129310  48.4259310  55.5219310
  68.6699310  55.7699310  49.7139310  69.2269310  55.0109310  49.8859310
  69.2379310  56.5239310  49.8699310  68.8139310  55.7689310  49.7559310
  73.9589310  41.7989310  57.5789310  73.7809310  42.3889310  56.8469310
  74.4439310  41.0719310  57.1889310  73.9979310  41.7819310  57.4359310
  67.5639310  48.3889310  56.1559310  68.1609310  48.6449310  55.4519310
  67.8669310  48.8839310  56.9179310  67.6789310  48.4849310  56.1629310
  70.2449310  51.8959310  59.9609310  70.5039310  52.5889310  59.3529310
  69.3729310  52.1549310  60.2599310  70.1669310  52.0179310  59.9209310
  76.8629310  46.3969310  64.8469310  76.1089310  46.0669310  64.3579310
  76.6619310  46.1989310  65.7609310  76.7409310  46.3289310  64.9009310
  74.3849310  41.1839310  43.5779310  74.6129310  41.1559310  44.5069310
  73.7559310  40.4719310  43.4649310  74.3339310  41.0889310  43.6829310
  71.7839310  55.3699310  43.8379310  70.8299310  55.3019310  43.8059310
  71.9729310  55.6769310  44.7239310  71.6859310  55.4009310  43.9469310
  76.5489310  52.8139310  37.0009310  76.3749310  52.9749310  37.9289310
  75.7839310  52.3279310  36.6949310  76.4289310  52.7719310  37.0809310
  72.3009310  39.4699310  43.0839310  71.7409310  39.9179310  43.7179310
  72.1549310  38.5389310  43.2509310  72.2109310  39.4079310  43.1859310
  73.1199310  47.7109310  32.3319310  72.9659310  48.1679310  33.1589310
  73.8319310  47.1009310  32.5239310  73.1909310  47.6909310  32.4619310
  70.0069310  53.9669310  37.2949310  70.0449310  54.8599310  36.9509310
  69.2079310  53.9459310  37.8209310  69.9099310  54.0789310  37.3179310
  74.7179310  55.7569310  33.9839310  73.9189310  55.2299310  33.9939310
  75.0619310  55.6539310  33.0969310  74.6599310  55.6759310  33.8719310
  76.5929310  41.7929310  31.6929310  76.3269310  41.3299310  32.4879310
  76.6089310  41.1159310  31.0169310  76.5609310  41.6469310  31.7089310
  67.9519310  43.3109310  43.5339310  68.2289310  43.8799310  44.2519310
  67.3499310  42.6879310  43.9409310  67.9109310  43.3039310  43.6779310
  68.8249310  49.6479310  46.1269310  67.9039310  49.4279310  45.9869310
  68.9049310  49.7549310  47.0739310  68.7169310  49.6329310  46.2299310
  72.5269310  43.9169310  37.1039310  72.1199310  43.9159310  36.2369310
  72.0409310  44.5799310  37.5949310  72.4129310  44.0019310  37.0559310
  70.6459310  40.3129310  45.1219310  70.8529310  41.2109310  45.3789310
  70.2899310  39.9119310  45.9149310  70.6269310  40.3759310  45.2559310
  71.9539310  41.1039310  35.8219310  71.1959310  41.0909310  36.4069310
  72.4859310  40.3599310  36.1029310  71.9249310  41.0069310  35.9329310
  76.6139310  45.3029310  35.6529310  75.7889310  45.2849310  35.1679310
  76.3629310  45.1169310  36.5579310  76.4759310  45.2769310  35.7069310
  73.7279310  54.9679310  40.2699310  73.4669310  54.5929310  41.1109310
  74.4589310  54.4229310  39.9809310  73.7879310  54.8499310  40.3399310
  71.9659310  53.1609310  38.9849310  71.2419310  53.4639310  38.4369310
  72.5599310  53.9109310  39.0329310  71.9499310  53.2959310  38.9209310
  68.5149310  43.3149310  49.1749310  68.3169310  43.3959310  48.2429310
  67.7209310  43.6179310  49.6159310  68.3879310  43.3639310  49.1119310
  71.4389310  46.9249310  30.3229310  70.8359310  47.6619310  30.2269310
  72.0679310  47.2149310  30.9839310  71.4419310  47.0559310  30.3949310
  75.8659310  55.3869310  31.6159310  76.3249310  54.5649310  31.7879310
  76.5639310  56.0269310  31.4769310  76.0139310  55.3639310  31.6199310
  74.5889310  45.8779310  40.5979310  75.4699310  46.1699310  40.8299310
  74.6749310  45.5439310  39.7049310  74.7129310  45.8729310  40.5129310
  68.4829310  52.3409310  47.9319310  67.7209310  52.9089310  47.8149310
  68.6879310  52.0309310  47.0499310  68.4109310  52.3739310  47.8039310
  70.5539310  53.6359310  49.2689310  71.0369310  54.1969310  48.6619310
  70.1109310  52.9999310  48.7079310  70.5589310  53.6269310  49.1199310
  74.1799310  55.3719310  48.0669310  74.7539310  55.2849310  48.8279310
  74.1379310  56.3139310  47.9049310  74.2479310  55.4809310  48.1429310
  74.5349310  49.2259310  47.9679310  74.3779310  48.2819310  47.9319310
  74.4459310  49.5179310  47.0609310  74.5029310  49.1419310  47.8469310
  71.5609310  55.1229310  46.9819310  71.3089310  56.0269310  47.1729310
  72.4659310  55.0579310  47.2849310  71.6449310  55.2309310  47.0449310
  73.5939310  40.1959310  30.6329310  73.9359310  40.2049310  31.5269310
  73.1089310  41.0179310  30.5549310  73.5759310  40.3029310  30.7369310
  68.7629310  40.1119310  40.5369310  69.5969310  40.5659310  40.4129310
  68.1749310  40.5109310  39.8969310  68.7949310  40.2209310  40.4399310
  69.8619310  39.2449310  47.5489310  69.0289310  38.8179310  47.7499310
  69.8289310  40.0719310  48.0289310  69.7509310  39.2959310  47.6359310
  76.1969310  44.7069310  38.2869310  76.2829310  43.9229310  38.8299310
  76.6369310  45.3939310  38.7869310  76.2639310  44.6949310  38.4199310
  69.2719310  56.9289310  34.8059310  68.4909310  56.7979310  34.2679310
  69.2419310  57.8539310  35.0499310  69.1679310  57.0309310  34.7679310
  75.6249310  53.1949310  39.4959310  75.1449310  52.3869310  39.6729310
  76.3549310  53.1809310  40.1149310  75.6569310  53.0899310  39.5979310
  75.1679310  45.6959310  43.8829310  74.3229310  45.3759310  44.1999310
  75.6409310  44.9049310  43.6239310  75.1199310  45.5539310  43.8909310
  72.0949310  50.8819310  48.2169310  72.9059310  50.3939310  48.0749310
  71.8259310  51.1589310  47.3409310  72.1639310  50.8549310  48.0859310
  71.0029310  55.4539310  33.3399310  70.4209310  55.9519310  33.9129310
  71.2319310  56.0649310  32.6399310  70.9579310  55.5959310  33.3239310
  74.3569310  49.9219310  45.2449310  75.2369310  49.5489310  45.1929310
  73.8189310  49.3409310  44.7079310  74.4009310  49.7999310  45.1699310
  71.6399310  47.7569310  42.5199310  71.2629310  47.6299310  43.3899310
  71.0769310  47.2459310  41.9379310  71.5199310  47.6759310  42.5569310
  68.6299310  50.8329310  38.7959310  69.0239310  50.7629310  37.9259310
  69.2419310  50.3779310  39.3729310  68.7589310  50.7659310  38.7579310
  71.7879310  42.2299310  48.6099310  71.6349310  42.5099310  47.7079310
  71.5509310  42.9899310  49.1409310  71.7379310  42.3629310  48.5629310
  73.7209310  46.3509310  47.7159310  73.6059310  46.0669310  46.8089310
  72.8299310  46.4539310  48.0489310  73.5919310  46.3279310  47.6419310
  72.7659310  44.6779310  42.5619310  72.1759310  43.9389310  42.4099310
  73.3779310  44.6499310  41.8269310  72.7689310  44.5799310  42.4479310
  74.1509310  50.8699310  40.5939310  74.1109310  49.9149310  40.5569310
  73.6959310  51.0979310  41.4039310  74.0879310  50.7769310  40.6929310
  67.7339310  46.6249310  34.4129310  68.3989310  47.2249310  34.7509310
  66.9019310  47.0589310  34.6019310  67.7129310  46.7569310  34.4809310
  70.0669310  51.0699310  36.6149310  70.7459310  50.7899310  37.2289310
  70.1649310  52.0199310  36.5659310  70.1659310  51.1559310  36.6879310
  75.4809310  49.8059310  31.7019310  75.0979310  49.4969310  30.8809310
  75.7199310  50.7169310  31.5269310  75.4629310  49.8829310  31.5749310
  69.7369310  41.2609310  37.3799310  69.4989310  40.4419310  36.9459310
  68.9759310  41.8289310  37.2529310  69.6089310  41.2289310  37.3079310
  74.3079310  40.0759310  33.3839310  74.5529310  39.2009310  33.6849310
  74.0929310  40.5529310  34.1849310  74.3119310  40.0249310  33.5249310
  71.1459310  44.3409310  31.4179310  70.2209310  44.0979310  31.4559310
  71.1419310  45.2609310  31.1529310  71.0279310  44.4279310  31.3889310
  73.1149310  48.6939310  34.7069310  73.9379310  49.1799310  34.6689310
  73.1659310  48.1989310  35.5239310  73.2269310  48.6929310  34.8059310
  69.8059310  56.5689310  38.7829310  69.2639310  56.9919310  39.4499310
  70.7049310  56.7659310  39.0449310  69.8509310  56.6489310  38.9019310
  75.4099310  50.3309310  34.7089310  74.8869310  51.0339310  35.0949310
  75.4219310  50.5269310  33.7729310  75.3449310  50.4459310  34.6389310
  71.3469310  50.6339310  45.7029310  71.3089310  50.9509310  44.8009310
  70.4749310  50.2749310  45.8679310  71.2299310  50.6279310  45.6089310
  75.2549310  52.3739310  44.2779310  74.4719310  52.7799310  43.9089310
  74.9669310  51.5029310  44.5509310  75.1179310  52.3139310  44.2659310
  68.9929310  54.3859310  41.0209310  69.6479310  54.7469310  40.4239310
  68.3149310  54.0309310  40.4459310  68.9899310  54.3869310  40.8709310
  74.2809310  48.3309310  42.7569310  74.6059310  47.5279310  43.1639310
  73.4119310  48.0989310  42.4309310  74.2109310  48.1989310  42.7669310
  69.8969310  49.2649310  48.7259310  70.6999310  49.7749310  48.6159310
  69.4469310  49.6829310  49.4599310  69.9419310  49.3839310  48.8059310
  75.0179310  45.1589310  31.7269310  74.5369310  44.3419310  31.5959310
  75.4519310  45.3179310  30.8889310  75.0119310  45.0749310  31.6029310
  68.9819310  50.1959310  32.1849310  69.7489310  49.8729310  32.6599310
  68.2399310  49.9569310  32.7399310  68.9849310  50.1239310  32.3169310
  68.3199310  43.9519310  40.8809310  69.1179310  43.6019310  40.4859310
  68.2999310  43.5719310  41.7589310  68.4189310  43.8579310  40.9429310
  70.4049310  48.7389310  39.5939310  71.3619310  48.7229310  39.5749310
  70.1599310  47.9249310  40.0339310  70.4959310  48.6329310  39.6479310
  71.8059310  44.2629310  34.4159310  71.7159310  43.9919310  33.5029310
  70.9079310  44.4199310  34.7089310  71.6789310  44.2489310  34.3369310
  73.7519310  47.1789310  36.8159310  73.9399310  46.4269310  36.2539310
  74.6079310  47.5699310  36.9859310  73.8849310  47.1329310  36.7659310
  75.4079310  42.0389310  46.0559310  76.3299310  42.1149310  46.2999310
  74.9559310  42.6559310  46.6309310  75.4679310  42.1269310  46.1599310
  72.3989310  39.0489310  38.9749310  72.5699310  39.9699310  39.1739310
  72.9649310  38.5649310  39.5759310  72.4929310  39.1049310  39.0769310
  76.2019310  52.3859310  31.0989310  77.0459310  52.3479310  31.5499310
  76.4249310  52.5909310  30.1909310  76.3389310  52.4069310  31.0409310
  73.2529310  48.1759310  39.3679310  73.5099310  47.7579310  38.5459310
  73.3369310  47.4839310  40.0239310  73.2969310  48.0339310  39.3469310
  75.7449310  57.4249310  39.3389310  75.7109310  56.7379310  40.0039310
  76.2209310  57.0299310  38.6089310  75.8009310  57.2869310  39.3309310
  74.2789310  42.2709310  35.1259310  74.1309310  43.2139310  35.0479310
  73.4869310  41.9389310  35.5499310  74.1589310  42.3489310  35.1699310
  73.5349310  42.7599310  31.7209310  72.6179310  42.5449310  31.8869310
  74.0099310  42.3719310  32.4559310  73.4779310  42.6829310  31.8359310
  70.1769310  47.5059310  44.9919310  69.4979310  48.1449310  45.2119310
  69.7679310  46.6569310  45.1549310  70.0369310  47.4789310  45.0409310
  68.3249310  40.4149310  43.5739310  69.1869310  40.3759310  43.9879310
  68.5109310  40.5649310  42.6469310  68.4589310  40.4289310  43.5079310
  67.7839310  45.5859310  47.5609310  67.1839310  46.3189310  47.7019310
  68.3309310  45.5689310  48.3469310  67.7769310  45.6779310  47.6799310
  69.1399310  44.4869310  35.6039310  69.5399310  45.0719310  36.2479310
  68.6759310  45.0719310  35.0049310  69.1319310  44.6369310  35.6099310
  71.0999310  39.1659310  31.6489310  71.1009310  39.9079310  32.2529310
  71.6039310  39.4699310  30.8949310  71.1649310  39.2999310  31.6299310
  72.0159310  51.2019310  31.9329310  72.1019310  51.1509310  30.9809310
  71.4629310  51.9699310  32.0819310  71.9559310  51.2939310  31.8299310
  69.5299310  46.4229310  40.7919310  68.7509310  46.9289310  41.0229310
  69.2679310  45.5099310  40.9149310  69.3969310  46.3709310  40.8369310
  72.6259310  50.5799310  37.8979310  72.5389310  51.3599310  38.4469310
  72.6979310  49.8559310  38.5209310  72.6239310  50.5869310  38.0479310
  68.2569310  41.6639310  33.1029310  68.1999310  41.4099310  32.1819310
  67.7089310  42.4459310  33.1709310  68.1799310  41.7319310  32.9939310
  72.7279310  45.7209310  45.0819310  72.6369310  45.6009310  44.1369310
  72.0039310  46.2989310  45.3199310  72.6239310  45.7799310  44.9909310
  73.8099310  39.2369310  36.5339310  73.4049310  38.9059310  37.3359310
  73.9169310  38.4629310  35.9819310  73.7719310  39.0959310  36.5659310
  74.3529310  45.2829310  34.4199310  74.7259310  45.2179310  33.5409310
  73.4479310  44.9869310  34.3189310  74.2849310  45.2359310  34.2949310
  74.0519310  52.4399310  32.8539310  73.3199310  51.9509310  32.4779310
  74.7119310  52.4529310  32.1619310  74.0419310  52.3789310  32.7179310
  76.4979310  42.1799310  36.8049310  75.6459310  42.0419310  36.3929310
  76.5479310  43.1269310  36.9409310  76.3959310  42.2839310  36.7699310
  68.9979310  55.7849310  43.4249310  68.7049310  55.5119310  42.5549310
  68.6899310  56.6869310  43.5089310  68.9209310  55.8649310  43.3239310
  71.3699310  42.8479310  45.9959310  72.1609310  42.8809310  45.4589310
  71.0099310  43.7339310  45.9479310  71.4249310  42.9649310  45.9209310
  72.9129310  53.1489310  42.8229310  72.3429310  53.8359310  43.1699310
  72.4609310  52.3329310  43.0369310  72.7819310  53.1329310  42.8949310
  76.4709310  42.4889310  40.1809310  75.6199310  42.0579310  40.0939310
  76.5699310  42.6359310  41.1219310  76.3739310  42.4529310  40.2899310
  75.1019310  39.5099310  47.3319310  74.5489310  39.8209310  48.0479310
  75.1629310  40.2559310  46.7349310  75.0389310  39.6449310  47.3469310
  73.8929310  52.0229310  36.0169310  73.2569310  51.5679310  36.5679310
  73.4049310  52.7569310  35.6439310  73.7499310  52.0589310  36.0399310
  76.1829310  53.6639310  47.0039310  75.7959310  53.2989310  46.2079310
  75.5349310  54.2929310  47.3189310  76.0499310  53.6969310  46.9429310
  68.5429310  53.0179310  44.3729310  68.1609310  53.8609310  44.6169310
  69.3669310  53.2439310  43.9419310  68.5989310  53.1549310  44.3489310
  70.4459310  42.6439310  39.7949310  70.3519310  42.1769310  38.9649310
  71.2689310  42.3209310  40.1599310  70.5389310  42.5429310  39.7359310
  72.6089310  41.9019310  41.0509310  73.0609310  41.3229310  41.6649310
  73.1719310  41.9169310  40.2779310  72.7389310  41.8299310  41.0309310
  69.1909310  45.0019310  45.3199310  68.6249310  45.3629310  44.6379310
  68.6949310  45.1179310  46.1299310  69.0549310  45.0629310  45.3359310
  77.0069310  55.0459310  35.4659310  76.7689310  54.2329310  35.9099310
  76.2019310  55.3239310  35.0289310  76.8739310  54.9779310  35.4669310
  71.6079310  50.7599310  42.8949310  71.1469310  51.1039310  42.1299310
  71.6889310  49.8219310  42.7229310  71.5589310  50.6839310  42.7749310
  69.8039310  48.4009310  35.0799310  70.7599310  48.4329310  35.1069310
  69.5329310  49.3179310  35.1179310  69.8919310  48.5219310  35.0879310
  74.6439310  43.8599310  48.0229310  73.8789310  43.4629310  48.4409310
  74.3899310  44.7709310  47.8749310  74.5129310  43.9259310  48.0579310
  71.1629310  41.6909310  33.0509310  71.4709310  41.7559310  33.9549310
  70.2449310  41.4329310  33.1299310  71.0849310  41.6659310  33.1769310
  67.0919310  52.0039310  31.3959310  67.7199310  51.4809310  31.8949310
  67.5859310  52.3099310  30.6349310  67.2359310  51.9759310  31.3629310
  72.7639310  54.0879310  34.6669310  72.0639310  54.4859310  34.1499310
  73.1959310  53.4849310  34.0609310  72.7299310  54.0619310  34.5229310
  76.1829310  48.4149310  36.8079310  76.6969310  47.8149310  36.2679310
  75.9089310  49.1049310  36.2039310  76.2129310  48.4259310  36.6619310
  68.6699310  55.7699310  30.8539310  69.2269310  55.0109310  31.0259310
  69.2379310  56.5239310  31.0099310  68.8139310  55.7689310  30.8959310
  73.9589310  41.7989310  38.7189310  73.7809310  42.3889310  37.9869310
  74.4439310  41.0719310  38.3289310  73.9979310  41.7819310  38.5759310
  67.5639310  48.3889310  37.2959310  68.1609310  48.6449310  36.5919310
  67.8669310  48.8839310  38.0579310  67.6789310  48.4849310  37.3029310
  70.2449310  51.8959310  41.1009310  70.5039310  52.5889310  40.4929310
  69.3729310  52.1549310  41.3999310  70.1669310  52.0179310  41.0609310
  76.8629310  46.3969310  45.9869310  76.1089310  46.0669310  45.4979310
  76.6619310  46.1989310  46.9009310  76.7409310  46.3289310  46.0409310
  74.3849310  41.1839310  24.7179310  74.6129310  41.1559310  25.6469310
  73.7559310  40.4719310  24.6049310  74.3339310  41.0889310  24.8229310
  71.7839310  55.3699310  24.9779310  70.8299310  55.3019310  24.9459310
  71.9729310  55.6769310  25.8639310  71.6859310  55.4009310  25.0869310
  76.5489310  52.8139310  18.1409310  76.3749310  52.9749310  19.0689310
  75.7839310  52.3279310  17.8349310  76.4289310  52.7719310  18.2209310
  73.1199310  47.7109310  13.4719310  72.9659310  48.1679310  14.2989310
  73.8319310  47.1009310  13.6639310  73.1909310  47.6909310  13.6019310
  70.0069310  53.9669310  18.4349310  70.0449310  54.8599310  18.0909310
  69.2079310  53.9459310  18.9609310  69.9099310  54.0789310  18.4579310
  74.7179310  55.7569310  15.1239310  73.9189310  55.2299310  15.1339310
  75.0619310  55.6539310  14.2369310  74.6599310  55.6759310  15.0119310
  76.5929310  41.7929310  12.8329310  76.3269310  41.3299310  13.6279310
  76.6089310  41.1159310  12.1569310  76.5609310  41.6469310  12.8489310
  67.9519310  43.3109310  24.6739310  68.2289310  43.8799310  25.3919310
  67.3499310  42.6879310  25.0809310  67.9109310  43.3039310  24.8179310
  68.8249310  49.6479310  27.2669310  67.9039310  49.4279310  27.1269310
  68.9049310  49.7549310  28.2139310  68.7169310  49.6329310  27.3699310
  72.5269310  43.9169310  18.2439310  72.1199310  43.9159310  17.3769310
  72.0409310  44.5799310  18.7349310  72.4129310  44.0019310  18.1959310
  71.9539310  41.1039310  16.9619310  71.1959310  41.0909310  17.5469310
  72.4859310  40.3599310  17.2429310  71.9249310  41.0069310  17.0729310
  76.6139310  45.3029310  16.7929310  75.7889310  45.2849310  16.3079310
  76.3629310  45.1169310  17.6979310  76.4759310  45.2769310  16.8469310
  73.7279310  54.9679310  21.4099310  73.4669310  54.5929310  22.2509310
  74.4589310  54.4229310  21.1209310  73.7879310  54.8499310  21.4799310
  71.9659310  53.1609310  20.1249310  71.2419310  53.4639310  19.5769310
  72.5599310  53.9109310  20.1729310  71.9499310  53.2959310  20.0609310
  68.5149310  43.3149310  30.3149310  68.3169310  43.3959310  29.3829310
  67.7209310  43.6179310  30.7559310  68.3879310  43.3639310  30.2519310
  71.4389310  46.9249310  11.4629310  70.8359310  47.6619310  11.3669310
  72.0679310  47.2149310  12.1239310  71.4419310  47.0559310  11.5349310
  75.8659310  55.3869310  12.7559310  76.3249310  54.5649310  12.9279310
  76.5639310  56.0269310  12.6169310  76.0139310  55.3639310  12.7599310
  74.5889310  45.8779310  21.7379310  75.4699310  46.1699310  21.9699310
  74.6749310  45.5439310  20.8449310  74.7129310  45.8729310  21.6529310
  68.4829310  52.3409310  29.0719310  67.7209310  52.9089310  28.9549310
  68.6879310  52.0309310  28.1899310  68.4109310  52.3739310  28.9439310
  70.5539310  53.6359310  30.4089310  71.0369310  54.1969310  29.8019310
  70.1109310  52.9999310  29.8479310  70.5589310  53.6269310  30.2599310
  74.1799310  55.3719310  29.2069310  74.7539310  55.2849310  29.9679310
  74.1379310  56.3139310  29.0449310  74.2479310  55.4809310  29.2829310
  74.5349310  49.2259310  29.1079310  74.3779310  48.2819310  29.0719310
  74.4459310  49.5179310  28.2009310  74.5029310  49.1419310  28.9869310
  71.5609310  55.1229310  28.1219310  71.3089310  56.0269310  28.3129310
  72.4659310  55.0579310  28.4249310  71.6449310  55.2309310  28.1849310
  73.5939310  40.1959310  11.7729310  73.9359310  40.2049310  12.6669310
  73.1089310  41.0179310  11.6949310  73.5759310  40.3029310  11.8769310
  76.1969310  44.7069310  19.4269310  76.2829310  43.9229310  19.9699310
  76.6369310  45.3939310  19.9269310  76.2639310  44.6949310  19.5599310
  69.2719310  56.9289310  15.9459310  68.4909310  56.7979310  15.4079310
  69.2419310  57.8539310  16.1899310  69.1679310  57.0309310  15.9079310
  75.6249310  53.1949310  20.6359310  75.1449310  52.3869310  20.8129310
  76.3549310  53.1809310  21.2549310  75.6569310  53.0899310  20.7379310
  75.1679310  45.6959310  25.0229310  74.3229310  45.3759310  25.3399310
  75.6409310  44.9049310  24.7639310  75.1199310  45.5539310  25.0309310
  72.0949310  50.8819310  29.3569310  72.9059310  50.3939310  29.2149310
  71.8259310  51.1589310  28.4809310  72.1639310  50.8549310  29.2259310
  71.0029310  55.4539310  14.4799310  70.4209310  55.9519310  15.0529310
  71.2319310  56.0649310  13.7799310  70.9579310  55.5959310  14.4639310
  74.3569310  49.9219310  26.3849310  75.2369310  49.5489310  26.3329310
  73.8189310  49.3409310  25.8479310  74.4009310  49.7999310  26.3099310
  71.6399310  47.7569310  23.6599310  71.2629310  47.6299310  24.5299310
  71.0769310  47.2459310  23.0779310  71.5199310  47.6759310  23.6969310
  68.6299310  50.8329310  19.9359310  69.0239310  50.7629310  19.0659310
  69.2419310  50.3779310  20.5129310  68.7589310  50.7659310  19.8979310
  71.7879310  42.2299310  29.7499310  71.6349310  42.5099310  28.8479310
  71.5509310  42.9899310  30.2809310  71.7379310  42.3629310  29.7029310
  73.7209310  46.3509310  28.8559310  73.6059310  46.0669310  27.9489310
  72.8299310  46.4539310  29.1889310  73.5919310  46.3279310  28.7819310
  72.7659310  44.6779310  23.7019310  72.1759310  43.9389310  23.5499310
  73.3779310  44.6499310  22.9669310  72.7689310  44.5799310  23.5879310
  74.1509310  50.8699310  21.7339310  74.1109310  49.9149310  21.6969310
  73.6959310  51.0979310  22.5439310  74.0879310  50.7769310  21.8329310
  67.7339310  46.6249310  15.5529310  68.3989310  47.2249310  15.8909310
  66.9019310  47.0589310  15.7419310  67.7129310  46.7569310  15.6209310
  70.0669310  51.0699310  17.7549310  70.7459310  50.7899310  18.3689310
  70.1649310  52.0199310  17.7059310  70.1659310  51.1559310  17.8279310
  75.4809310  49.8059310  12.8419310  75.0979310  49.4969310  12.0209310
  75.7199310  50.7169310  12.6669310  75.4629310  49.8829310  12.7149310
  69.7369310  41.2609310  18.5199310  69.4989310  40.4419310  18.0859310
  68.9759310  41.8289310  18.3929310  69.6089310  41.2289310  18.4479310
  74.3079310  40.0759310  14.5239310  74.5529310  39.2009310  14.8249310
  74.0929310  40.5529310  15.3249310  74.3119310  40.0249310  14.6649310
  71.1459310  44.3409310  12.5579310  70.2209310  44.0979310  12.5959310
  71.1419310  45.2609310  12.2929310  71.0279310  44.4279310  12.5289310
  73.1149310  48.6939310  15.8469310  73.9379310  49.1799310  15.8089310
  73.1659310  48.1989310  16.6639310  73.2269310  48.6929310  15.9459310
  69.8059310  56.5689310  19.9229310  69.2639310  56.9919310  20.5899310
  70.7049310  56.7659310  20.1849310  69.8509310  56.6489310  20.0419310
  75.4099310  50.3309310  15.8489310  74.8869310  51.0339310  16.2349310
  75.4219310  50.5269310  14.9129310  75.3449310  50.4459310  15.7789310
  71.3469310  50.6339310  26.8429310  71.3089310  50.9509310  25.9409310
  70.4749310  50.2749310  27.0079310  71.2299310  50.6279310  26.7489310
  75.2549310  52.3739310  25.4179310  74.4719310  52.7799310  25.0489310
  74.9669310  51.5029310  25.6909310  75.1179310  52.3139310  25.4059310
  68.9929310  54.3859310  22.1609310  69.6479310  54.7469310  21.5639310
  68.3149310  54.0309310  21.5859310  68.9899310  54.3869310  22.0109310
  74.2809310  48.3309310  23.8969310  74.6059310  47.5279310  24.3039310
  73.4119310  48.0989310  23.5709310  74.2109310  48.1989310  23.9069310
  69.8969310  49.2649310  29.8659310  70.6999310  49.7749310  29.7559310
  69.4469310  49.6829310  30.5999310  69.9419310  49.3839310  29.9459310
  75.0179310  45.1589310  12.8669310  74.5369310  44.3419310  12.7359310
  75.4519310  45.3179310  12.0289310  75.0119310  45.0749310  12.7429310
  68.9819310  50.1959310  13.3249310  69.7489310  49.8729310  13.7999310
  68.2399310  49.9569310  13.8799310  68.9849310  50.1239310  13.4569310
  68.3199310  43.9519310  22.0209310  69.1179310  43.6019310  21.6259310
  68.2999310  43.5719310  22.8989310  68.4189310  43.8579310  22.0829310
  70.4049310  48.7389310  20.7339310  71.3619310  48.7229310  20.7149310
  70.1599310  47.9249310  21.1739310  70.4959310  48.6329310  20.7879310
  71.8059310  44.2629310  15.5559310  71.7159310  43.9919310  14.6429310
  70.9079310  44.4199310  15.8489310  71.6789310  44.2489310  15.4769310
  73.7519310  47.1789310  17.9559310  73.9399310  46.4269310  17.3939310
  74.6079310  47.5699310  18.1259310  73.8849310  47.1329310  17.9059310
  75.4079310  42.0389310  27.1959310  76.3299310  42.1149310  27.4399310
  74.9559310  42.6559310  27.7709310  75.4679310  42.1269310  27.2999310
  72.3989310  39.0489310  20.1149310  72.5699310  39.9699310  20.3139310
  72.9649310  38.5649310  20.7159310  72.4929310  39.1049310  20.2169310
  76.2019310  52.3859310  12.2389310  77.0459310  52.3479310  12.6899310
  76.4249310  52.5909310  11.3309310  76.3389310  52.4069310  12.1809310
  73.2529310  48.1759310  20.5079310  73.5099310  47.7579310  19.6859310
  73.3369310  47.4839310  21.1639310  73.2969310  48.0339310  20.4869310
  75.7449310  57.4249310  20.4789310  75.7109310  56.7379310  21.1439310
  76.2209310  57.0299310  19.7489310  75.8009310  57.2869310  20.4709310
  74.2789310  42.2709310  16.2659310  74.1309310  43.2139310  16.1879310
  73.4869310  41.9389310  16.6899310  74.1589310  42.3489310  16.3099310
  73.5349310  42.7599310  12.8609310  72.6179310  42.5449310  13.0269310
  74.0099310  42.3719310  13.5959310  73.4779310  42.6829310  12.9759310
  70.1769310  47.5059310  26.1319310  69.4979310  48.1449310  26.3519310
  69.7679310  46.6569310  26.2949310  70.0369310  47.4789310  26.1809310
  67.7839310  45.5859310  28.7009310  67.1839310  46.3189310  28.8419310
  68.3309310  45.5689310  29.4869310  67.7769310  45.6779310  28.8199310
  69.1399310  44.4869310  16.7439310  69.5399310  45.0719310  17.3879310
  68.6759310  45.0719310  16.1449310  69.1319310  44.6369310  16.7499310
  71.0999310  39.1659310  12.7889310  71.1009310  39.9079310  13.3929310
  71.6039310  39.4699310  12.0349310  71.1649310  39.2999310  12.7699310
  72.0159310  51.2019310  13.0729310  72.1019310  51.1509310  12.1209310
  71.4629310  51.9699310  13.2219310  71.9559310  51.2939310  12.9699310
  69.5299310  46.4229310  21.9319310  68.7509310  46.9289310  22.1629310
  69.2679310  45.5099310  22.0549310  69.3969310  46.3709310  21.9769310
  72.6259310  50.5799310  19.0379310  72.5389310  51.3599310  19.5869310
  72.6979310  49.8559310  19.6609310  72.6239310  50.5869310  19.1879310
  68.2569310  41.6639310  14.2429310  68.1999310  41.4099310  13.3219310
  67.7089310  42.4459310  14.3109310  68.1799310  41.7319310  14.1339310
  72.7279310  45.7209310  26.2219310  72.6369310  45.6009310  25.2769310
  72.0039310  46.2989310  26.4599310  72.6239310  45.7799310  26.1309310
  73.8099310  39.2369310  17.6739310  73.4049310  38.9059310  18.4759310
  73.9169310  38.4629310  17.1219310  73.7719310  39.0959310  17.7059310
  74.3529310  45.2829310  15.5599310  74.7259310  45.2179310  14.6809310
  73.4479310  44.9869310  15.4589310  74.2849310  45.2359310  15.4349310
  74.0519310  52.4399310  13.9939310  73.3199310  51.9509310  13.6179310
  74.7119310  52.4529310  13.3019310  74.0419310  52.3789310  13.8579310
  76.4979310  42.1799310  17.9449310  75.6459310  42.0419310  17.5329310
  76.5479310  43.1269310  18.0809310  76.3959310  42.2839310  17.9099310
  68.9979310  55.7849310  24.5649310  68.7049310  55.5119310  23.6949310
  68.6899310  56.6869310  24.6489310  68.9209310  55.8649310  24.4639310
  71.3699310  42.8479310  27.1359310  72.1609310  42.8809310  26.5989310
  71.0099310  43.7339310  27.0879310  71.4249310  42.9649310  27.0609310
  72.9129310  53.1489310  23.9629310  72.3429310  53.8359310  24.3099310
  72.4609310  52.3329310  24.1769310  72.7819310  53.1329310  24.0349310
  76.4709310  42.4889310  21.3209310  75.6199310  42.0579310  21.2339310
  76.5699310  42.6359310  22.2619310  76.3739310  42.4529310  21.4299310
  75.1019310  39.5099310  28.4719310  74.5489310  39.8209310  29.1879310
  75.1629310  40.2559310  27.8749310  75.0389310  39.6449310  28.4869310
  73.8929310  52.0229310  17.1569310  73.2569310  51.5679310  17.7079310
  73.4049310  52.7569310  16.7839310  73.7499310  52.0589310  17.1799310
  76.1829310  53.6639310  28.1439310  75.7959310  53.2989310  27.3479310
  75.5349310  54.2929310  28.4589310  76.0499310  53.6969310  28.0829310
  68.5429310  53.0179310  25.5129310  68.1609310  53.8609310  25.7569310
  69.3669310  53.2439310  25.0819310  68.5989310  53.1549310  25.4889310
  70.4459310  42.6439310  20.9349310  70.3519310  42.1769310  20.1049310
  71.2689310  42.3209310  21.2999310  70.5389310  42.5429310  20.8759310
  72.6089310  41.9019310  22.1909310  73.0609310  41.3229310  22.8049310
  73.1719310  41.9169310  21.4179310  72.7389310  41.8299310  22.1709310
  69.1909310  45.0019310  26.4599310  68.6249310  45.3629310  25.7779310
  68.6949310  45.1179310  27.2699310  69.0549310  45.0629310  26.4759310
  77.0069310  55.0459310  16.6059310  76.7689310  54.2329310  17.0499310
  76.2019310  55.3239310  16.1689310  76.8739310  54.9779310  16.6069310
  71.6079310  50.7599310  24.0349310  71.1469310  51.1039310  23.2699310
  71.6889310  49.8219310  23.8629310  71.5589310  50.6839310  23.9149310
  69.8039310  48.4009310  16.2199310  70.7599310  48.4329310  16.2469310
  69.5329310  49.3179310  16.2579310  69.8919310  48.5219310  16.2279310
  74.6439310  43.8599310  29.1629310  73.8789310  43.4629310  29.5809310
  74.3899310  44.7709310  29.0149310  74.5129310  43.9259310  29.1979310
  71.1629310  41.6909310  14.1909310  71.4709310  41.7559310  15.0949310
  70.2449310  41.4329310  14.2699310  71.0849310  41.6659310  14.3169310
  67.0919310  52.0039310  12.5359310  67.7199310  51.4809310  13.0349310
  67.5859310  52.3099310  11.7749310  67.2359310  51.9759310  12.5029310
  72.7639310  54.0879310  15.8069310  72.0639310  54.4859310  15.2899310
  73.1959310  53.4849310  15.2009310  72.7299310  54.0619310  15.6629310
  76.1829310  48.4149310  17.9479310  76.6969310  47.8149310  17.4079310
  75.9089310  49.1049310  17.3439310  76.2129310  48.4259310  17.8019310
  68.6699310  55.7699310  11.9939310  69.2269310  55.0109310  12.1659310
  69.2379310  56.5239310  12.1499310  68.8139310  55.7689310  12.0359310
  73.9589310  41.7989310  19.8589310  73.7809310  42.3889310  19.1269310
  74.4439310  41.0719310  19.4689310  73.9979310  41.7819310  19.7159310
  67.5639310  48.3889310  18.4359310  68.1609310  48.6449310  17.7319310
  67.8669310  48.8839310  19.1979310  67.6789310  48.4849310  18.4429310
  70.2449310  51.8959310  22.2409310  70.5039310  52.5889310  21.6329310
  69.3729310  52.1549310  22.5399310  70.1669310  52.0179310  22.2009310
  76.8629310  46.3969310  27.1269310  76.1089310  46.0669310  26.6379310
  76.6619310  46.1989310  28.0409310  76.7409310  46.3289310  27.1809310
  74.3849310  41.1839310   5.8579310  74.6129310  41.1559310   6.7869310
  73.7559310  40.4719310   5.7449310  74.3339310  41.0889310   5.9629310
  71.7839310  55.3699310   6.1179310  70.8299310  55.3019310   6.0859310
  71.9729310  55.6769310   7.0039310  71.6859310  55.4009310   6.2269310
  72.3009310  39.4699310   5.3639310  71.7409310  39.9179310   5.9979310
  72.1549310  38.5389310   5.5309310  72.2109310  39.4079310   5.4659310
  67.9519310  43.3109310   5.8139310  68.2289310  43.8799310   6.5319310
  67.3499310  42.6879310   6.2209310  67.9109310  43.3039310   5.9579310
  68.8249310  49.6479310   8.4069310  67.9039310  49.4279310   8.2669310
  68.9049310  49.7549310   9.3539310  68.7169310  49.6329310   8.5099310
  70.6459310  40.3129310   7.4019310  70.8529310  41.2109310   7.6589310
  70.2899310  39.9119310   8.1949310  70.6269310  40.3759310   7.5359310
  73.7279310  54.9679310   2.5499310  73.4669310  54.5929310   3.3909310
  74.4589310  54.4229310   2.2609310  73.7879310  54.8499310   2.6199310
  68.5149310  43.3149310  11.4549310  68.3169310  43.3959310  10.5229310
  67.7209310  43.6179310  11.8959310  68.3879310  43.3639310  11.3919310
  74.5889310  45.8779310   2.8779310  75.4699310  46.1699310   3.1099310
  74.6749310  45.5439310   1.9849310  74.7129310  45.8729310   2.7929310
  68.4829310  52.3409310  10.2119310  67.7209310  52.9089310  10.0949310
  68.6879310  52.0309310   9.3299310  68.4109310  52.3739310  10.0839310
  70.5539310  53.6359310  11.5489310  71.0369310  54.1969310  10.9419310
  70.1109310  52.9999310  10.9879310  70.5589310  53.6269310  11.3999310
  74.1799310  55.3719310  10.3469310  74.7539310  55.2849310  11.1079310
  74.1379310  56.3139310  10.1849310  74.2479310  55.4809310  10.4229310
  74.5349310  49.2259310  10.2479310  74.3779310  48.2819310  10.2119310
  74.4459310  49.5179310   9.3409310  74.5029310  49.1419310  10.1269310
  71.5609310  55.1229310   9.2619310  71.3089310  56.0269310   9.4529310
  72.4659310  55.0579310   9.5649310  71.6449310  55.2309310   9.3249310
  68.7629310  40.1119310   2.8169310  69.5969310  40.5659310   2.6929310
  68.1749310  40.5109310   2.1769310  68.7949310  40.2209310   2.7199310
  69.8619310  39.2449310   9.8289310  69.0289310  38.8179310  10.0299310
  69.8289310  40.0719310  10.3089310  69.7509310  39.2959310   9.9159310
  75.6249310  53.1949310   1.7759310  75.1449310  52.3869310   1.9529310
  76.3549310  53.1809310   2.3949310  75.6569310  53.0899310   1.8779310
  75.1679310  45.6959310   6.1629310  74.3229310  45.3759310   6.4799310
  75.6409310  44.9049310   5.9039310  75.1199310  45.5539310   6.1709310
  72.0949310  50.8819310  10.4969310  72.9059310  50.3939310  10.3549310
  71.8259310  51.1589310   9.6209310  72.1639310  50.8549310  10.3659310
  74.3569310  49.9219310   7.5249310  75.2369310  49.5489310   7.4729310
  73.8189310  49.3409310   6.9879310  74.4009310  49.7999310   7.4499310
  71.6399310  47.7569310   4.7999310  71.2629310  47.6299310   5.6699310
  71.0769310  47.2459310   4.2179310  71.5199310  47.6759310   4.8369310
  71.7879310  42.2299310  10.8899310  71.6349310  42.5099310   9.9879310
  71.5509310  42.9899310  11.4209310  71.7379310  42.3629310  10.8429310
  73.7209310  46.3509310   9.9959310  73.6059310  46.0669310   9.0889310
  72.8299310  46.4539310  10.3289310  73.5919310  46.3279310   9.9219310
  72.7659310  44.6779310   4.8419310  72.1759310  43.9389310   4.6899310
  73.3779310  44.6499310   4.1069310  72.7689310  44.5799310   4.7279310
  74.1509310  50.8699310   2.8739310  74.1109310  49.9149310   2.8369310
  73.6959310  51.0979310   3.6839310  74.0879310  50.7769310   2.9729310
  71.3469310  50.6339310   7.9829310  71.3089310  50.9509310   7.0809310
  70.4749310  50.2749310   8.1479310  71.2299310  50.6279310   7.8889310
  75.2549310  52.3739310   6.5579310  74.4719310  52.7799310   6.1889310
  74.9669310  51.5029310   6.8309310  75.1179310  52.3139310   6.5459310
  68.9929310  54.3859310   3.3009310  69.6479310  54.7469310   2.7039310
  68.3149310  54.0309310   2.7259310  68.9899310  54.3869310   3.1509310
  74.2809310  48.3309310   5.0369310  74.6059310  47.5279310   5.4439310
  73.4119310  48.0989310   4.7109310  74.2109310  48.1989310   5.0469310
  69.8969310  49.2649310  11.0059310  70.6999310  49.7749310  10.8959310
  69.4469310  49.6829310  11.7399310  69.9419310  49.3839310  11.0859310
  68.3199310  43.9519310   3.1609310  69.1179310  43.6019310   2.7659310
  68.2999310  43.5719310   4.0389310  68.4189310  43.8579310   3.2229310
  70.4049310  48.7389310   1.8739310  71.3619310  48.7229310   1.8549310
  70.1599310  47.9249310   2.3139310  70.4959310  48.6329310   1.9279310
  75.4079310  42.0389310   8.3359310  76.3299310  42.1149310   8.5799310
  74.9559310  42.6559310   8.9109310  75.4679310  42.1269310   8.4399310
  70.1769310  47.5059310   7.2719310  69.4979310  48.1449310   7.4919310
  69.7679310  46.6569310   7.4349310  70.0369310  47.4789310   7.3209310
  68.3249310  40.4149310   5.8539310  69.1869310  40.3759310   6.2679310
  68.5109310  40.5649310   4.9269310  68.4589310  40.4289310   5.7879310
  67.7839310  45.5859310   9.8409310  67.1839310  46.3189310   9.9819310
  68.3309310  45.5689310  10.6269310  67.7769310  45.6779310   9.9599310
  69.5299310  46.4229310   3.0719310  68.7509310  46.9289310   3.3029310
  69.2679310  45.5099310   3.1949310  69.3969310  46.3709310   3.1169310
  72.7279310  45.7209310   7.3619310  72.6369310  45.6009310   6.4169310
  72.0039310  46.2989310   7.5999310  72.6239310  45.7799310   7.2709310
  68.9979310  55.7849310   5.7049310  68.7049310  55.5119310   4.8349310
  68.6899310  56.6869310   5.7889310  68.9209310  55.8649310   5.6039310
  71.3699310  42.8479310   8.2759310  72.1609310  42.8809310   7.7389310
  71.0099310  43.7339310   8.2279310  71.4249310  42.9649310   8.2009310
  72.9129310  53.1489310   5.1029310  72.3429310  53.8359310   5.4499310
  72.4609310  52.3329310   5.3169310  72.7819310  53.1329310   5.1749310
  76.4709310  42.4889310   2.4609310  75.6199310  42.0579310   2.3739310
  76.5699310  42.6359310   3.4019310  76.3739310  42.4529310   2.5699310
  75.1019310  39.5099310   9.6119310  74.5489310  39.8209310  10.3279310
  75.1629310  40.2559310   9.0149310  75.0389310  39.6449310   9.6269310
  76.1829310  53.6639310   9.2839310  75.7959310  53.2989310   8.4879310
  75.5349310  54.2929310   9.5989310  76.0499310  53.6969310   9.2229310
  68.5429310  53.0179310   6.6529310  68.1609310  53.8609310   6.8969310
  69.3669310  53.2439310   6.2219310  68.5989310  53.1549310   6.6289310
  72.6089310  41.9019310   3.3309310  73.0609310  41.3229310   3.9449310
  73.1719310  41.9169310   2.5579310  72.7389310  41.8299310   3.3109310
  69.1909310  45.0019310   7.5999310  68.6249310  45.3629310   6.9179310
  68.6949310  45.1179310   8.4099310  69.0549310  45.0629310   7.6159310
  71.6079310  50.7599310   5.1749310  71.1469310  51.1039310   4.4099310
  71.6889310  49.8219310   5.0029310  71.5589310  50.6839310   5.0549310
  74.6439310  43.8599310  10.3029310  73.8789310  43.4629310  10.7209310
  74.3899310  44.7709310  10.1549310  74.5129310  43.9259310  10.3379310
  70.2449310  51.8959310   3.3809310  70.5039310  52.5889310   2.7729310
  69.3729310  52.1549310   3.6799310  70.1669310  52.0179310   3.3409310
  76.8629310  46.3969310   8.2669310  76.1089310  46.0669310   7.7779310
  76.6619310  46.1989310   9.1809310  76.7409310  46.3289310   8.3209310
  76.5489310  33.9469310  74.7209310  76.3749310  34.1079310  75.6489310
  75.7839310  33.4609310  74.4149310  76.4289310  33.9049310  74.8009310
  73.1199310  28.8439310  70.0519310  72.9659310  29.3009310  70.8789310
  73.8319310  28.2339310  70.2439310  73.1909310  28.8239310  70.1819310
  70.0069310  35.0999310  75.0149310  70.0449310  35.9929310  74.6709310
  69.2079310  35.0789310  75.5409310  69.9099310  35.2119310  75.0379310
  74.7179310  36.8899310  71.7039310  73.9189310  36.3629310  71.7139310
  75.0619310  36.7869310  70.8169310  74.6599310  36.8089310  71.5919310
  76.5929310  22.9259310  69.4129310  76.3269310  22.4629310  70.2079310
  76.6089310  22.2489310  68.7369310  76.5609310  22.7799310  69.4289310
  72.5269310  25.0499310  74.8239310  72.1199310  25.0489310  73.9569310
  72.0409310  25.7129310  75.3149310  72.4129310  25.1349310  74.7759310
  71.9539310  22.2369310  73.5419310  71.1959310  22.2239310  74.1269310
  72.4859310  21.4929310  73.8229310  71.9249310  22.1399310  73.6529310
  76.6139310  26.4359310  73.3729310  75.7889310  26.4179310  72.8879310
  76.3629310  26.2499310  74.2779310  76.4759310  26.4099310  73.4269310
  71.9659310  34.2939310  76.7049310  71.2419310  34.5969310  76.1569310
  72.5599310  35.0439310  76.7529310  71.9499310  34.4289310  76.6409310
  71.4389310  28.0579310  68.0429310  70.8359310  28.7949310  67.9469310
  72.0679310  28.3479310  68.7039310  71.4419310  28.1889310  68.1149310
  75.8659310  36.5199310  69.3359310  76.3249310  35.6979310  69.5079310
  76.5639310  37.1599310  69.1969310  76.0139310  36.4969310  69.3399310
  73.5939310  21.3289310  68.3529310  73.9359310  21.3379310  69.2469310
  73.1089310  22.1509310  68.2749310  73.5759310  21.4359310  68.4569310
  76.1969310  25.8399310  76.0069310  76.2829310  25.0559310  76.5499310
  76.6369310  26.5269310  76.5069310  76.2639310  25.8279310  76.1399310
  69.2719310  38.0619310  72.5259310  68.4909310  37.9309310  71.9879310
  69.2419310  38.9869310  72.7699310  69.1679310  38.1639310  72.4879310
  71.0029310  36.5869310  71.0599310  70.4209310  37.0849310  71.6329310
  71.2319310  37.1979310  70.3599310  70.9579310  36.7289310  71.0439310
  68.6299310  31.9659310  76.5159310  69.0239310  31.8959310  75.6459310
  69.2419310  31.5109310  77.0929310  68.7589310  31.8989310  76.4779310
  67.7339310  27.7579310  72.1329310  68.3989310  28.3579310  72.4709310
  66.9019310  28.1919310  72.3219310  67.7129310  27.8899310  72.2009310
  70.0669310  32.2029310  74.3349310  70.7459310  31.9229310  74.9489310
  70.1649310  33.1529310  74.2859310  70.1659310  32.2889310  74.4079310
  75.4809310  30.9389310  69.4219310  75.0979310  30.6299310  68.6009310
  75.7199310  31.8499310  69.2469310  75.4629310  31.0159310  69.2949310
  69.7369310  22.3939310  75.0999310  69.4989310  21.5749310  74.6659310
  68.9759310  22.9619310  74.9729310  69.6089310  22.3619310  75.0279310
  74.3079310  21.2089310  71.1039310  74.5529310  20.3339310  71.4049310
  74.0929310  21.6859310  71.9049310  74.3119310  21.1579310  71.2449310
  71.1459310  25.4739310  69.1379310  70.2209310  25.2309310  69.1759310
  71.1419310  26.3939310  68.8729310  71.0279310  25.5609310  69.1089310
  73.1149310  29.8269310  72.4269310  73.9379310  30.3129310  72.3889310
  73.1659310  29.3319310  73.2439310  73.2269310  29.8259310  72.5259310
  69.8059310  37.7019310  76.5029310  69.2639310  38.1249310  77.1699310
  70.7049310  37.8989310  76.7649310  69.8509310  37.7819310  76.6219310
  75.4099310  31.4639310  72.4289310  74.8869310  32.1669310  72.8149310
  75.4219310  31.6599310  71.4929310  75.3449310  31.5789310  72.3589310
  75.0179310  26.2919310  69.4469310  74.5369310  25.4749310  69.3159310
  75.4519310  26.4509310  68.6089310  75.0119310  26.2079310  69.3229310
  68.9819310  31.3289310  69.9049310  69.7489310  31.0059310  70.3799310
  68.2399310  31.0899310  70.4599310  68.9849310  31.2569310  70.0369310
  70.4049310  29.8719310  77.3139310  71.3619310  29.8559310  77.2949310
  70.1599310  29.0579310  77.7539310  70.4959310  29.7659310  77.3679310
  71.8059310  25.3959310  72.1359310  71.7159310  25.1249310  71.2229310
  70.9079310  25.5529310  72.4289310  71.6789310  25.3819310  72.0569310
  73.7519310  28.3119310  74.5359310  73.9399310  27.5599310  73.9739310
  74.6079310  28.7029310  74.7059310  73.8849310  28.2659310  74.4859310
  72.3989310  20.1819310  76.6949310  72.5699310  21.1029310  76.8939310
  72.9649310  19.6979310  77.2959310  72.4929310  20.2379310  76.7969310
  76.2019310  33.5189310  68.8189310  77.0459310  33.4809310  69.2699310
  76.4249310  33.7239310  67.9109310  76.3389310  33.5399310  68.7609310
  73.2529310  29.3089310  77.0879310  73.5099310  28.8909310  76.2659310
  73.3369310  28.6169310  77.7439310  73.2969310  29.1669310  77.0669310
  75.7449310  38.5579310  77.0589310  75.7109310  37.8709310  77.7239310
  76.2209310  38.1629310  76.3289310  75.8009310  38.4199310  77.0509310
  74.2789310  23.4039310  72.8459310  74.1309310  24.3469310  72.7679310
  73.4869310  23.0719310  73.2699310  74.1589310  23.4819310  72.8899310
  73.5349310  23.8929310  69.4409310  72.6179310  23.6779310  69.6069310
  74.0099310  23.5049310  70.1759310  73.4779310  23.8159310  69.5559310
  69.1399310  25.6199310  73.3239310  69.5399310  26.2049310  73.9679310
  68.6759310  26.2049310  72.7249310  69.1319310  25.7699310  73.3299310
  71.0999310  20.2989310  69.3689310  71.1009310  21.0409310  69.9729310
  71.6039310  20.6029310  68.6149310  71.1649310  20.4329310  69.3499310
  72.0159310  32.3349310  69.6529310  72.1019310  32.2839310  68.7009310
  71.4629310  33.1029310  69.8019310  71.9559310  32.4269310  69.5499310
  72.6259310  31.7129310  75.6179310  72.5389310  32.4929310  76.1669310
  72.6979310  30.9889310  76.2409310  72.6239310  31.7199310  75.7679310
  68.2569310  22.7969310  70.8229310  68.1999310  22.5429310  69.9019310
  67.7089310  23.5789310  70.8909310  68.1799310  22.8649310  70.7139310
  73.8099310  20.3699310  74.2539310  73.4049310  20.0389310  75.0559310
  73.9169310  19.5959310  73.7019310  73.7719310  20.2289310  74.2859310
  74.3529310  26.4159310  72.1399310  74.7259310  26.3509310  71.2609310
  73.4479310  26.1199310  72.0389310  74.2849310  26.3689310  72.0149310
  74.0519310  33.5729310  70.5739310  73.3199310  33.0839310  70.1979310
  74.7119310  33.5859310  69.8819310  74.0419310  33.5119310  70.4379310
  76.4979310  23.3129310  74.5249310  75.6459310  23.1749310  74.1129310
  76.5479310  24.2599310  74.6609310  76.3959310  23.4169310  74.4899310
  73.8929310  33.1559310  73.7369310  73.2569310  32.7009310  74.2879310
  73.4049310  33.8899310  73.3639310  73.7499310  33.1919310  73.7599310
  77.0069310  36.1789310  73.1859310  76.7689310  35.3659310  73.6299310
  76.2019310  36.4569310  72.7489310  76.8739310  36.1109310  73.1869310
  69.8039310  29.5339310  72.7999310  70.7599310  29.5659310  72.8269310
  69.5329310  30.4509310  72.8379310  69.8919310  29.6549310  72.8079310
  71.1629310  22.8239310  70.7709310  71.4709310  22.8889310  71.6749310
  70.2449310  22.5659310  70.8499310  71.0849310  22.7989310  70.8969310
  67.0919310  33.1369310  69.1159310  67.7199310  32.6139310  69.6149310
  67.5859310  33.4429310  68.3549310  67.2359310  33.1089310  69.0829310
  72.7639310  35.2209310  72.3869310  72.0639310  35.6189310  71.8699310
  73.1959310  34.6179310  71.7809310  72.7299310  35.1949310  72.2429310
  76.1829310  29.5479310  74.5279310  76.6969310  28.9479310  73.9879310
  75.9089310  30.2379310  73.9239310  76.2129310  29.5589310  74.3819310
  68.6699310  36.9029310  68.5739310  69.2269310  36.1439310  68.7459310
  69.2379310  37.6569310  68.7299310  68.8139310  36.9019310  68.6159310
  73.9589310  22.9319310  76.4389310  73.7809310  23.5219310  75.7069310
  74.4439310  22.2049310  76.0489310  73.9979310  22.9149310  76.2959310
  67.5639310  29.5219310  75.0159310  68.1609310  29.7779310  74.3119310
  67.8669310  30.0169310  75.7779310  67.6789310  29.6179310  75.0229310
  74.3849310  22.3169310  62.4379310  74.6129310  22.2889310  63.3669310
  73.7559310  21.6049310  62.3249310  74.3339310  22.2219310  62.5429310
  71.7839310  36.5029310  62.6979310  70.8299310  36.4349310  62.6659310
  71.9729310  36.8099310  63.5839310  71.6859310  36.5339310  62.8069310
  76.5489310  33.9469310  55.8609310  76.3749310  34.1079310  56.7889310
  75.7839310  33.4609310  55.5549310  76.4289310  33.9049310  55.9409310
  72.3009310  20.6029310  61.9439310  71.7409310  21.0509310  62.5779310
  72.1549310  19.6719310  62.1109310  72.2109310  20.5409310  62.0459310
  73.1199310  28.8439310  51.1919310  72.9659310  29.3009310  52.0189310
  73.8319310  28.2339310  51.3839310  73.1909310  28.8239310  51.3219310
  70.0069310  35.0999310  56.1549310  70.0449310  35.9929310  55.8109310
  69.2079310  35.0789310  56.6809310  69.9099310  35.2119310  56.1779310
  74.7179310  36.8899310  52.8439310  73.9189310  36.3629310  52.8539310
  75.0619310  36.7869310  51.9569310  74.6599310  36.8089310  52.7319310
  76.5929310  22.9259310  50.5529310  76.3269310  22.4629310  51.3479310
  76.6089310  22.2489310  49.8769310  76.5609310  22.7799310  50.5689310
  67.9519310  24.4439310  62.3939310  68.2289310  25.0129310  63.1119310
  67.3499310  23.8209310  62.8009310  67.9109310  24.4369310  62.5379310
  68.8249310  30.7809310  64.9869310  67.9039310  30.5609310  64.8469310
  68.9049310  30.8879310  65.9339310  68.7169310  30.7659310  65.0899310
  72.5269310  25.0499310  55.9639310  72.1199310  25.0489310  55.0969310
  72.0409310  25.7129310  56.4549310  72.4129310  25.1349310  55.9159310
  70.6459310  21.4459310  63.9819310  70.8529310  22.3439310  64.2389310
  70.2899310  21.0449310  64.7749310  70.6269310  21.5089310  64.1159310
  71.9539310  22.2369310  54.6819310  71.1959310  22.2239310  55.2669310
  72.4859310  21.4929310  54.9629310  71.9249310  22.1399310  54.7929310
  76.6139310  26.4359310  54.5129310  75.7889310  26.4179310  54.0279310
  76.3629310  26.2499310  55.4179310  76.4759310  26.4099310  54.5669310
  73.7279310  36.1009310  59.1299310  73.4669310  35.7259310  59.9709310
  74.4589310  35.5559310  58.8409310  73.7879310  35.9829310  59.1999310
  71.9659310  34.2939310  57.8449310  71.2419310  34.5969310  57.2969310
  72.5599310  35.0439310  57.8929310  71.9499310  34.4289310  57.7809310
  68.5149310  24.4479310  68.0349310  68.3169310  24.5289310  67.1029310
  67.7209310  24.7509310  68.4759310  68.3879310  24.4969310  67.9719310
  71.4389310  28.0579310  49.1829310  70.8359310  28.7949310  49.0869310
  72.0679310  28.3479310  49.8439310  71.4419310  28.1889310  49.2549310
  75.8659310  36.5199310  50.4759310  76.3249310  35.6979310  50.6479310
  76.5639310  37.1599310  50.3369310  76.0139310  36.4969310  50.4799310
  74.5889310  27.0109310  59.4579310  75.4699310  27.3029310  59.6899310
  74.6749310  26.6769310  58.5649310  74.7129310  27.0059310  59.3729310
  68.4829310  33.4739310  66.7919310  67.7209310  34.0419310  66.6749310
  68.6879310  33.1639310  65.9099310  68.4109310  33.5069310  66.6639310
  70.5539310  34.7689310  68.1289310  71.0369310  35.3299310  67.5219310
  70.1109310  34.1329310  67.5679310  70.5589310  34.7599310  67.9799310
  74.1799310  36.5049310  66.9269310  74.7539310  36.4179310  67.6879310
  74.1379310  37.4469310  66.7649310  74.2479310  36.6139310  67.0029310
  74.5349310  30.3589310  66.8279310  74.3779310  29.4149310  66.7919310
  74.4459310  30.6509310  65.9209310  74.5029310  30.2749310  66.7069310
  71.5609310  36.2559310  65.8419310  71.3089310  37.1599310  66.0329310
  72.4659310  36.1909310  66.1449310  71.6449310  36.3639310  65.9049310
  73.5939310  21.3289310  49.4929310  73.9359310  21.3379310  50.3869310
  73.1089310  22.1509310  49.4149310  73.5759310  21.4359310  49.5969310
  68.7629310  21.2449310  59.3969310  69.5969310  21.6989310  59.2729310
  68.1749310  21.6439310  58.7569310  68.7949310  21.3539310  59.2999310
  69.8619310  20.3779310  66.4089310  69.0289310  19.9509310  66.6099310
  69.8289310  21.2049310  66.8889310  69.7509310  20.4289310  66.4959310
  76.1969310  25.8399310  57.1469310  76.2829310  25.0559310  57.6899310
  76.6369310  26.5269310  57.6469310  76.2639310  25.8279310  57.2799310
  75.6249310  34.3279310  58.3559310  75.1449310  33.5199310  58.5329310
  76.3549310  34.3139310  58.9749310  75.6569310  34.2229310  58.4579310
  75.1679310  26.8289310  62.7429310  74.3229310  26.5089310  63.0599310
  75.6409310  26.0379310  62.4839310  75.1199310  26.6869310  62.7509310
  72.0949310  32.0149310  67.0769310  72.9059310  31.5269310  66.9349310
  71.8259310  32.2919310  66.2009310  72.1639310  31.9879310  66.9459310
  74.3569310  31.0549310  64.1049310  75.2369310  30.6819310  64.0529310
  73.8189310  30.4739310  63.5679310  74.4009310  30.9329310  64.0299310
  71.6399310  28.8899310  61.3799310  71.2629310  28.7629310  62.2499310
  71.0769310  28.3789310  60.7979310  71.5199310  28.8089310  61.4169310
  68.6299310  31.9659310  57.6559310  69.0239310  31.8959310  56.7859310
  69.2419310  31.5109310  58.2329310  68.7589310  31.8989310  57.6179310
  71.7879310  23.3629310  67.4699310  71.6349310  23.6429310  66.5679310
  71.5509310  24.1229310  68.0009310  71.7379310  23.4959310  67.4229310
  73.7209310  27.4839310  66.5759310  73.6059310  27.1999310  65.6689310
  72.8299310  27.5869310  66.9089310  73.5919310  27.4609310  66.5019310
  72.7659310  25.8109310  61.4219310  72.1759310  25.0719310  61.2699310
  73.3779310  25.7829310  60.6869310  72.7689310  25.7129310  61.3079310
  74.1509310  32.0029310  59.4539310  74.1109310  31.0479310  59.4169310
  73.6959310  32.2309310  60.2639310  74.0879310  31.9099310  59.5529310
  67.7339310  27.7579310  53.2729310  68.3989310  28.3579310  53.6109310
  66.9019310  28.1919310  53.4619310  67.7129310  27.8899310  53.3409310
  70.0669310  32.2029310  55.4749310  70.7459310  31.9229310  56.0889310
  70.1649310  33.1529310  55.4259310  70.1659310  32.2889310  55.5479310
  75.4809310  30.9389310  50.5619310  75.0979310  30.6299310  49.7409310
  75.7199310  31.8499310  50.3869310  75.4629310  31.0159310  50.4349310
  69.7369310  22.3939310  56.2399310  69.4989310  21.5749310  55.8059310
  68.9759310  22.9619310  56.1129310  69.6089310  22.3619310  56.1679310
  74.3079310  21.2089310  52.2439310  74.5529310  20.3339310  52.5449310
  74.0929310  21.6859310  53.0449310  74.3119310  21.1579310  52.3849310
  71.1459310  25.4739310  50.2779310  70.2209310  25.2309310  50.3159310
  71.1419310  26.3939310  50.0129310  71.0279310  25.5609310  50.2489310
  73.1149310  29.8269310  53.5669310  73.9379310  30.3129310  53.5289310
  73.1659310  29.3319310  54.3839310  73.2269310  29.8259310  53.6659310
  69.8059310  37.7019310  57.6429310  69.2639310  38.1249310  58.3099310
  70.7049310  37.8989310  57.9049310  69.8509310  37.7819310  57.7619310
  75.4099310  31.4639310  53.5689310  74.8869310  32.1669310  53.9549310
  75.4219310  31.6599310  52.6329310  75.3449310  31.5789310  53.4989310
  71.3469310  31.7669310  64.5629310  71.3089310  32.0839310  63.6609310
  70.4749310  31.4079310  64.7279310  71.2299310  31.7609310  64.4689310
  75.2549310  33.5069310  63.1379310  74.4719310  33.9129310  62.7689310
  74.9669310  32.6359310  63.4109310  75.1179310  33.4469310  63.1259310
  68.9929310  35.5189310  59.8809310  69.6479310  35.8799310  59.2839310
  68.3149310  35.1639310  59.3059310  68.9899310  35.5199310  59.7309310
  74.2809310  29.4639310  61.6169310  74.6059310  28.6609310  62.0239310
  73.4119310  29.2319310  61.2909310  74.2109310  29.3319310  61.6269310
  69.8969310  30.3979310  67.5859310  70.6999310  30.9079310  67.4759310
  69.4469310  30.8159310  68.3199310  69.9419310  30.5169310  67.6659310
  75.0179310  26.2919310  50.5869310  74.5369310  25.4749310  50.4559310
  75.4519310  26.4509310  49.7489310  75.0119310  26.2079310  50.4629310
  68.9819310  31.3289310  51.0449310  69.7489310  31.0059310  51.5199310
  68.2399310  31.0899310  51.5999310  68.9849310  31.2569310  51.1769310
  68.3199310  25.0849310  59.7409310  69.1179310  24.7349310  59.3459310
  68.2999310  24.7049310  60.6189310  68.4189310  24.9909310  59.8029310
  70.4049310  29.8719310  58.4539310  71.3619310  29.8559310  58.4349310
  70.1599310  29.0579310  58.8939310  70.4959310  29.7659310  58.5079310
  71.8059310  25.3959310  53.2759310  71.7159310  25.1249310  52.3629310
  70.9079310  25.5529310  53.5689310  71.6789310  25.3819310  53.1969310
  73.7519310  28.3119310  55.6759310  73.9399310  27.5599310  55.1139310
  74.6079310  28.7029310  55.8459310  73.8849310  28.2659310  55.6259310
  75.4079310  23.1719310  64.9159310  76.3299310  23.2479310  65.1599310
  74.9559310  23.7889310  65.4909310  75.4679310  23.2599310  65.0199310
  72.3989310  20.1819310  57.8349310  72.5699310  21.1029310  58.0339310
  72.9649310  19.6979310  58.4359310  72.4929310  20.2379310  57.9369310
  76.2019310  33.5189310  49.9589310  77.0459310  33.4809310  50.4099310
  76.4249310  33.7239310  49.0509310  76.3389310  33.5399310  49.9009310
  73.2529310  29.3089310  58.2279310  73.5099310  28.8909310  57.4059310
  73.3369310  28.6169310  58.8839310  73.2969310  29.1669310  58.2069310
  75.7449310  38.5579310  58.1989310  75.7109310  37.8709310  58.8639310
  76.2209310  38.1629310  57.4689310  75.8009310  38.4199310  58.1909310
  74.2789310  23.4039310  53.9859310  74.1309310  24.3469310  53.9079310
  73.4869310  23.0719310  54.4099310  74.1589310  23.4819310  54.0299310
  73.5349310  23.8929310  50.5809310  72.6179310  23.6779310  50.7469310
  74.0099310  23.5049310  51.3159310  73.4779310  23.8159310  50.6959310
  70.1769310  28.6389310  63.8519310  69.4979310  29.2779310  64.0719310
  69.7679310  27.7899310  64.0149310  70.0369310  28.6119310  63.9009310
  68.3249310  21.5479310  62.4339310  69.1869310  21.5089310  62.8479310
  68.5109310  21.6979310  61.5069310  68.4589310  21.5619310  62.3679310
  67.7839310  26.7189310  66.4209310  67.1839310  27.4519310  66.5619310
  68.3309310  26.7019310  67.2069310  67.7769310  26.8109310  66.5399310
  69.1399310  25.6199310  54.4639310  69.5399310  26.2049310  55.1079310
  68.6759310  26.2049310  53.8649310  69.1319310  25.7699310  54.4699310
  71.0999310  20.2989310  50.5089310  71.1009310  21.0409310  51.1129310
  71.6039310  20.6029310  49.7549310  71.1649310  20.4329310  50.4899310
  72.0159310  32.3349310  50.7929310  72.1019310  32.2839310  49.8409310
  71.4629310  33.1029310  50.9419310  71.9559310  32.4269310  50.6899310
  69.5299310  27.5559310  59.6519310  68.7509310  28.0619310  59.8829310
  69.2679310  26.6429310  59.7749310  69.3969310  27.5039310  59.6969310
  72.6259310  31.7129310  56.7579310  72.5389310  32.4929310  57.3069310
  72.6979310  30.9889310  57.3809310  72.6239310  31.7199310  56.9079310
  68.2569310  22.7969310  51.9629310  68.1999310  22.5429310  51.0419310
  67.7089310  23.5789310  52.0309310  68.1799310  22.8649310  51.8539310
  72.7279310  26.8539310  63.9419310  72.6369310  26.7339310  62.9969310
  72.0039310  27.4319310  64.1799310  72.6239310  26.9129310  63.8509310
  73.8099310  20.3699310  55.3939310  73.4049310  20.0389310  56.1959310
  73.9169310  19.5959310  54.8419310  73.7719310  20.2289310  55.4259310
  74.3529310  26.4159310  53.2799310  74.7259310  26.3509310  52.4009310
  73.4479310  26.1199310  53.1789310  74.2849310  26.3689310  53.1549310
  74.0519310  33.5729310  51.7139310  73.3199310  33.0839310  51.3379310
  74.7119310  33.5859310  51.0219310  74.0419310  33.5119310  51.5779310
  76.4979310  23.3129310  55.6649310  75.6459310  23.1749310  55.2529310
  76.5479310  24.2599310  55.8009310  76.3959310  23.4169310  55.6299310
  68.9979310  36.9179310  62.2849310  68.7049310  36.6449310  61.4149310
  68.6899310  37.8199310  62.3689310  68.9209310  36.9979310  62.1839310
  71.3699310  23.9809310  64.8559310  72.1609310  24.0139310  64.3189310
  71.0099310  24.8669310  64.8079310  71.4249310  24.0979310  64.7809310
  72.9129310  34.2819310  61.6829310  72.3429310  34.9689310  62.0299310
  72.4609310  33.4659310  61.8969310  72.7819310  34.2659310  61.7549310
  76.4709310  23.6219310  59.0409310  75.6199310  23.1909310  58.9539310
  76.5699310  23.7689310  59.9819310  76.3739310  23.5859310  59.1499310
  75.1019310  20.6429310  66.1919310  74.5489310  20.9539310  66.9079310
  75.1629310  21.3889310  65.5949310  75.0389310  20.7779310  66.2069310
  73.8929310  33.1559310  54.8769310  73.2569310  32.7009310  55.4279310
  73.4049310  33.8899310  54.5039310  73.7499310  33.1919310  54.8999310
  76.1829310  34.7969310  65.8639310  75.7959310  34.4319310  65.0679310
  75.5349310  35.4259310  66.1789310  76.0499310  34.8299310  65.8029310
  68.5429310  34.1509310  63.2329310  68.1609310  34.9939310  63.4769310
  69.3669310  34.3769310  62.8019310  68.5989310  34.2879310  63.2089310
  70.4459310  23.7769310  58.6549310  70.3519310  23.3099310  57.8249310
  71.2689310  23.4539310  59.0199310  70.5389310  23.6759310  58.5959310
  72.6089310  23.0349310  59.9109310  73.0609310  22.4559310  60.5249310
  73.1719310  23.0499310  59.1379310  72.7389310  22.9629310  59.8909310
  69.1909310  26.1349310  64.1799310  68.6249310  26.4959310  63.4979310
  68.6949310  26.2509310  64.9899310  69.0549310  26.1959310  64.1959310
  77.0069310  36.1789310  54.3259310  76.7689310  35.3659310  54.7699310
  76.2019310  36.4569310  53.8889310  76.8739310  36.1109310  54.3269310
  71.6079310  31.8929310  61.7549310  71.1469310  32.2369310  60.9899310
  71.6889310  30.9549310  61.5829310  71.5589310  31.8169310  61.6349310
  69.8039310  29.5339310  53.9399310  70.7599310  29.5659310  53.9669310
  69.5329310  30.4509310  53.9779310  69.8919310  29.6549310  53.9479310
  74.6439310  24.9929310  66.8829310  73.8789310  24.5959310  67.3009310
  74.3899310  25.9039310  66.7349310  74.5129310  25.0589310  66.9179310
  71.1629310  22.8239310  51.9109310  71.4709310  22.8889310  52.8149310
  70.2449310  22.5659310  51.9899310  71.0849310  22.7989310  52.0369310
  72.7639310  35.2209310  53.5269310  72.0639310  35.6189310  53.0099310
  73.1959310  34.6179310  52.9209310  72.7299310  35.1949310  53.3829310
  76.1829310  29.5479310  55.6679310  76.6969310  28.9479310  55.1279310
  75.9089310  30.2379310  55.0639310  76.2129310  29.5589310  55.5219310
  73.9589310  22.9319310  57.5789310  73.7809310  23.5219310  56.8469310
  74.4439310  22.2049310  57.1889310  73.9979310  22.9149310  57.4359310
  67.5639310  29.5219310  56.1559310  68.1609310  29.7779310  55.4519310
  67.8669310  30.0169310  56.9179310  67.6789310  29.6179310  56.1629310
  70.2449310  33.0289310  59.9609310  70.5039310  33.7219310  59.3529310
  69.3729310  33.2879310  60.2599310  70.1669310  33.1509310  59.9209310
  76.8629310  27.5299310  64.8469310  76.1089310  27.1999310  64.3579310
  76.6619310  27.3319310  65.7609310  76.7409310  27.4619310  64.9009310
  74.3849310  22.3169310  43.5779310  74.6129310  22.2889310  44.5069310
  73.7559310  21.6049310  43.4649310  74.3339310  22.2219310  43.6829310
  76.5489310  33.9469310  37.0009310  76.3749310  34.1079310  37.9289310
  75.7839310  33.4609310  36.6949310  76.4289310  33.9049310  37.0809310
  72.3009310  20.6029310  43.0839310  71.7409310  21.0509310  43.7179310
  72.1549310  19.6719310  43.2509310  72.2109310  20.5409310  43.1859310
  73.1199310  28.8439310  32.3319310  72.9659310  29.3009310  33.1589310
  73.8319310  28.2339310  32.5239310  73.1909310  28.8239310  32.4619310
  70.0069310  35.0999310  37.2949310  70.0449310  35.9929310  36.9509310
  69.2079310  35.0789310  37.8209310  69.9099310  35.2119310  37.3179310
  74.7179310  36.8899310  33.9839310  73.9189310  36.3629310  33.9939310
  75.0619310  36.7869310  33.0969310  74.6599310  36.8089310  33.8719310
  76.5929310  22.9259310  31.6929310  76.3269310  22.4629310  32.4879310
  76.6089310  22.2489310  31.0169310  76.5609310  22.7799310  31.7089310
  67.9519310  24.4439310  43.5339310  68.2289310  25.0129310  44.2519310
  67.3499310  23.8209310  43.9409310  67.9109310  24.4369310  43.6779310
  68.8249310  30.7809310  46.1269310  67.9039310  30.5609310  45.9869310
  68.9049310  30.8879310  47.0739310  68.7169310  30.7659310  46.2299310
  72.5269310  25.0499310  37.1039310  72.1199310  25.0489310  36.2369310
  72.0409310  25.7129310  37.5949310  72.4129310  25.1349310  37.0559310
  70.6459310  21.4459310  45.1219310  70.8529310  22.3439310  45.3789310
  70.2899310  21.0449310  45.9149310  70.6269310  21.5089310  45.2559310
  71.9539310  22.2369310  35.8219310  71.1959310  22.2239310  36.4069310
  72.4859310  21.4929310  36.1029310  71.9249310  22.1399310  35.9329310
  76.6139310  26.4359310  35.6529310  75.7889310  26.4179310  35.1679310
  76.3629310  26.2499310  36.5579310  76.4759310  26.4099310  35.7069310
  68.5149310  24.4479310  49.1749310  68.3169310  24.5289310  48.2429310
  67.7209310  24.7509310  49.6159310  68.3879310  24.4969310  49.1119310
  71.4389310  28.0579310  30.3229310  70.8359310  28.7949310  30.2269310
  72.0679310  28.3479310  30.9839310  71.4419310  28.1889310  30.3949310
  75.8659310  36.5199310  31.6159310  76.3249310  35.6979310  31.7879310
  76.5639310  37.1599310  31.4769310  76.0139310  36.4969310  31.6199310
  74.5889310  27.0109310  40.5979310  75.4699310  27.3029310  40.8299310
  74.6749310  26.6769310  39.7049310  74.7129310  27.0059310  40.5129310
  68.4829310  33.4739310  47.9319310  67.7209310  34.0419310  47.8149310
  68.6879310  33.1639310  47.0499310  68.4109310  33.5069310  47.8039310
  74.1799310  36.5049310  48.0669310  74.7539310  36.4179310  48.8279310
  74.1379310  37.4469310  47.9049310  74.2479310  36.6139310  48.1429310
  74.5349310  30.3589310  47.9679310  74.3779310  29.4149310  47.9319310
  74.4459310  30.6509310  47.0609310  74.5029310  30.2749310  47.8469310
  71.5609310  36.2559310  46.9819310  71.3089310  37.1599310  47.1729310
  72.4659310  36.1909310  47.2849310  71.6449310  36.3639310  47.0449310
  73.5939310  21.3289310  30.6329310  73.9359310  21.3379310  31.5269310
  73.1089310  22.1509310  30.5549310  73.5759310  21.4359310  30.7369310
  68.7629310  21.2449310  40.5369310  69.5969310  21.6989310  40.4129310
  68.1749310  21.6439310  39.8969310  68.7949310  21.3539310  40.4399310
  69.8619310  20.3779310  47.5489310  69.0289310  19.9509310  47.7499310
  69.8289310  21.2049310  48.0289310  69.7509310  20.4289310  47.6359310
  76.1969310  25.8399310  38.2869310  76.2829310  25.0559310  38.8299310
  76.6369310  26.5269310  38.7869310  76.2639310  25.8279310  38.4199310
  69.2719310  38.0619310  34.8059310  68.4909310  37.9309310  34.2679310
  69.2419310  38.9869310  35.0499310  69.1679310  38.1639310  34.7679310
  75.1679310  26.8289310  43.8829310  74.3229310  26.5089310  44.1999310
  75.6409310  26.0379310  43.6239310  75.1199310  26.6869310  43.8909310
  72.0949310  32.0149310  48.2169310  72.9059310  31.5269310  48.0749310
  71.8259310  32.2919310  47.3409310  72.1639310  31.9879310  48.0859310
  71.0029310  36.5869310  33.3399310  70.4209310  37.0849310  33.9129310
  71.2319310  37.1979310  32.6399310  70.9579310  36.7289310  33.3239310
  71.6399310  28.8899310  42.5199310  71.2629310  28.7629310  43.3899310
  71.0769310  28.3789310  41.9379310  71.5199310  28.8089310  42.5569310
  68.6299310  31.9659310  38.7959310  69.0239310  31.8959310  37.9259310
  69.2419310  31.5109310  39.3729310  68.7589310  31.8989310  38.7579310
  71.7879310  23.3629310  48.6099310  71.6349310  23.6429310  47.7079310
  71.5509310  24.1229310  49.1409310  71.7379310  23.4959310  48.5629310
  73.7209310  27.4839310  47.7159310  73.6059310  27.1999310  46.8089310
  72.8299310  27.5869310  48.0489310  73.5919310  27.4609310  47.6419310
  72.7659310  25.8109310  42.5619310  72.1759310  25.0719310  42.4099310
  73.3779310  25.7829310  41.8269310  72.7689310  25.7129310  42.4479310
  67.7339310  27.7579310  34.4129310  68.3989310  28.3579310  34.7509310
  66.9019310  28.1919310  34.6019310  67.7129310  27.8899310  34.4809310
  70.0669310  32.2029310  36.6149310  70.7459310  31.9229310  37.2289310
  70.1649310  33.1529310  36.5659310  70.1659310  32.2889310  36.6879310
  75.4809310  30.9389310  31.7019310  75.0979310  30.6299310  30.8809310
  75.7199310  31.8499310  31.5269310  75.4629310  31.0159310  31.5749310
  69.7369310  22.3939310  37.3799310  69.4989310  21.5749310  36.9459310
  68.9759310  22.9619310  37.2529310  69.6089310  22.3619310  37.3079310
  74.3079310  21.2089310  33.3839310  74.5529310  20.3339310  33.6849310
  74.0929310  21.6859310  34.1849310  74.3119310  21.1579310  33.5249310
  71.1459310  25.4739310  31.4179310  70.2209310  25.2309310  31.4559310
  71.1419310  26.3939310  31.1529310  71.0279310  25.5609310  31.3889310
  73.1149310  29.8269310  34.7069310  73.9379310  30.3129310  34.6689310
  73.1659310  29.3319310  35.5239310  73.2269310  29.8259310  34.8059310
  69.8059310  37.7019310  38.7829310  69.2639310  38.1249310  39.4499310
  70.7049310  37.8989310  39.0449310  69.8509310  37.7819310  38.9019310
  75.4099310  31.4639310  34.7089310  74.8869310  32.1669310  35.0949310
  75.4219310  31.6599310  33.7729310  75.3449310  31.5789310  34.6389310
  68.9929310  35.5189310  41.0209310  69.6479310  35.8799310  40.4239310
  68.3149310  35.1639310  40.4459310  68.9899310  35.5199310  40.8709310
  69.8969310  30.3979310  48.7259310  70.6999310  30.9079310  48.6159310
  69.4469310  30.8159310  49.4599310  69.9419310  30.5169310  48.8059310
  75.0179310  26.2919310  31.7269310  74.5369310  25.4749310  31.5959310
  75.4519310  26.4509310  30.8889310  75.0119310  26.2079310  31.6029310
  68.9819310  31.3289310  32.1849310  69.7489310  31.0059310  32.6599310
  68.2399310  31.0899310  32.7399310  68.9849310  31.2569310  32.3169310
  68.3199310  25.0849310  40.8809310  69.1179310  24.7349310  40.4859310
  68.2999310  24.7049310  41.7589310  68.4189310  24.9909310  40.9429310
  70.4049310  29.8719310  39.5939310  71.3619310  29.8559310  39.5749310
  70.1599310  29.0579310  40.0339310  70.4959310  29.7659310  39.6479310
  71.8059310  25.3959310  34.4159310  71.7159310  25.1249310  33.5029310
  70.9079310  25.5529310  34.7089310  71.6789310  25.3819310  34.3369310
  73.7519310  28.3119310  36.8159310  73.9399310  27.5599310  36.2539310
  74.6079310  28.7029310  36.9859310  73.8849310  28.2659310  36.7659310
  75.4079310  23.1719310  46.0559310  76.3299310  23.2479310  46.2999310
  74.9559310  23.7889310  46.6309310  75.4679310  23.2599310  46.1599310
  72.3989310  20.1819310  38.9749310  72.5699310  21.1029310  39.1739310
  72.9649310  19.6979310  39.5759310  72.4929310  20.2379310  39.0769310
  76.2019310  33.5189310  31.0989310  77.0459310  33.4809310  31.5499310
  76.4249310  33.7239310  30.1909310  76.3389310  33.5399310  31.0409310
  73.2529310  29.3089310  39.3679310  73.5099310  28.8909310  38.5459310
  73.3369310  28.6169310  40.0239310  73.2969310  29.1669310  39.3469310
  75.7449310  38.5579310  39.3389310  75.7109310  37.8709310  40.0039310
  76.2209310  38.1629310  38.6089310  75.8009310  38.4199310  39.3309310
  74.2789310  23.4039310  35.1259310  74.1309310  24.3469310  35.0479310
  73.4869310  23.0719310  35.5499310  74.1589310  23.4819310  35.1699310
  73.5349310  23.8929310  31.7209310  72.6179310  23.6779310  31.8869310
  74.0099310  23.5049310  32.4559310  73.4779310  23.8159310  31.8359310
  70.1769310  28.6389310  44.9919310  69.4979310  29.2779310  45.2119310
  69.7679310  27.7899310  45.1549310  70.0369310  28.6119310  45.0409310
  68.3249310  21.5479310  43.5739310  69.1869310  21.5089310  43.9879310
  68.5109310  21.6979310  42.6469310  68.4589310  21.5619310  43.5079310
  67.7839310  26.7189310  47.5609310  67.1839310  27.4519310  47.7019310
  68.3309310  26.7019310  48.3469310  67.7769310  26.8109310  47.6799310
  69.1399310  25.6199310  35.6039310  69.5399310  26.2049310  36.2479310
  68.6759310  26.2049310  35.0049310  69.1319310  25.7699310  35.6099310
  71.0999310  20.2989310  31.6489310  71.1009310  21.0409310  32.2529310
  71.6039310  20.6029310  30.8949310  71.1649310  20.4329310  31.6299310
  72.0159310  32.3349310  31.9329310  72.1019310  32.2839310  30.9809310
  71.4629310  33.1029310  32.0819310  71.9559310  32.4269310  31.8299310
  69.5299310  27.5559310  40.7919310  68.7509310  28.0619310  41.0229310
  69.2679310  26.6429310  40.9149310  69.3969310  27.5039310  40.8369310
  72.6259310  31.7129310  37.8979310  72.5389310  32.4929310  38.4469310
  72.6979310  30.9889310  38.5209310  72.6239310  31.7199310  38.0479310
  68.2569310  22.7969310  33.1029310  68.1999310  22.5429310  32.1819310
  67.7089310  23.5789310  33.1709310  68.1799310  22.8649310  32.9939310
  72.7279310  26.8539310  45.0819310  72.6369310  26.7339310  44.1369310
  72.0039310  27.4319310  45.3199310  72.6239310  26.9129310  44.9909310
  73.8099310  20.3699310  36.5339310  73.4049310  20.0389310  37.3359310
  73.9169310  19.5959310  35.9819310  73.7719310  20.2289310  36.5659310
  74.3529310  26.4159310  34.4199310  74.7259310  26.3509310  33.5409310
  73.4479310  26.1199310  34.3189310  74.2849310  26.3689310  34.2949310
  74.0519310  33.5729310  32.8539310  73.3199310  33.0839310  32.4779310
  74.7119310  33.5859310  32.1619310  74.0419310  33.5119310  32.7179310
  76.4979310  23.3129310  36.8049310  75.6459310  23.1749310  36.3929310
  76.5479310  24.2599310  36.9409310  76.3959310  23.4169310  36.7699310
  68.9979310  36.9179310  43.4249310  68.7049310  36.6449310  42.5549310
  68.6899310  37.8199310  43.5089310  68.9209310  36.9979310  43.3239310
  71.3699310  23.9809310  45.9959310  72.1609310  24.0139310  45.4589310
  71.0099310  24.8669310  45.9479310  71.4249310  24.0979310  45.9209310
  76.4709310  23.6219310  40.1809310  75.6199310  23.1909310  40.0939310
  76.5699310  23.7689310  41.1219310  76.3739310  23.5859310  40.2899310
  75.1019310  20.6429310  47.3319310  74.5489310  20.9539310  48.0479310
  75.1629310  21.3889310  46.7349310  75.0389310  20.7779310  47.3469310
  73.8929310  33.1559310  36.0169310  73.2569310  32.7009310  36.5679310
  73.4049310  33.8899310  35.6439310  73.7499310  33.1919310  36.0399310
  76.1829310  34.7969310  47.0039310  75.7959310  34.4319310  46.2079310
  75.5349310  35.4259310  47.3189310  76.0499310  34.8299310  46.9429310
  68.5429310  34.1509310  44.3729310  68.1609310  34.9939310  44.6169310
  69.3669310  34.3769310  43.9419310  68.5989310  34.2879310  44.3489310
  70.4459310  23.7769310  39.7949310  70.3519310  23.3099310  38.9649310
  71.2689310  23.4539310  40.1599310  70.5389310  23.6759310  39.7359310
  72.6089310  23.0349310  41.0509310  73.0609310  22.4559310  41.6649310
  73.1719310  23.0499310  40.2779310  72.7389310  22.9629310  41.0309310
  69.1909310  26.1349310  45.3199310  68.6249310  26.4959310  44.6379310
  68.6949310  26.2509310  46.1299310  69.0549310  26.1959310  45.3359310
  77.0069310  36.1789310  35.4659310  76.7689310  35.3659310  35.9099310
  76.2019310  36.4569310  35.0289310  76.8739310  36.1109310  35.4669310
  69.8039310  29.5339310  35.0799310  70.7599310  29.5659310  35.1069310
  69.5329310  30.4509310  35.1179310  69.8919310  29.6549310  35.0879310
  74.6439310  24.9929310  48.0229310  73.8789310  24.5959310  48.4409310
  74.3899310  25.9039310  47.8749310  74.5129310  25.0589310  48.0579310
  71.1629310  22.8239310  33.0509310  71.4709310  22.8889310  33.9549310
  70.2449310  22.5659310  33.1299310  71.0849310  22.7989310  33.1769310
  67.0919310  33.1369310  31.3959310  67.7199310  32.6139310  31.8949310
  67.5859310  33.4429310  30.6349310  67.2359310  33.1089310  31.3629310
  72.7639310  35.2209310  34.6669310  72.0639310  35.6189310  34.1499310
  73.1959310  34.6179310  34.0609310  72.7299310  35.1949310  34.5229310
  76.1829310  29.5479310  36.8079310  76.6969310  28.9479310  36.2679310
  75.9089310  30.2379310  36.2039310  76.2129310  29.5589310  36.6619310
  68.6699310  36.9029310  30.8539310  69.2269310  36.1439310  31.0259310
  69.2379310  37.6569310  31.0099310  68.8139310  36.9019310  30.8959310
  73.9589310  22.9319310  38.7189310  73.7809310  23.5219310  37.9869310
  74.4439310  22.2049310  38.3289310  73.9979310  22.9149310  38.5759310
  67.5639310  29.5219310  37.2959310  68.1609310  29.7779310  36.5919310
  67.8669310  30.0169310  38.0579310  67.6789310  29.6179310  37.3029310
  76.8629310  27.5299310  45.9869310  76.1089310  27.1999310  45.4979310
  76.6619310  27.3319310  46.9009310  76.7409310  27.4619310  46.0409310
  74.3849310  22.3169310  24.7179310  74.6129310  22.2889310  25.6469310
  73.7559310  21.6049310  24.6049310  74.3339310  22.2219310  24.8229310
  76.5489310  33.9469310  18.1409310  76.3749310  34.1079310  19.0689310
  75.7839310  33.4609310  17.8349310  76.4289310  33.9049310  18.2209310
  72.3009310  20.6029310  24.2239310  71.7409310  21.0509310  24.8579310
  72.1549310  19.6719310  24.3909310  72.2109310  20.5409310  24.3259310
  73.1199310  28.8439310  13.4719310  72.9659310  29.3009310  14.2989310
  73.8319310  28.2339310  13.6639310  73.1909310  28.8239310  13.6019310
  70.0069310  35.0999310  18.4349310  70.0449310  35.9929310  18.0909310
  69.2079310  35.0789310  18.9609310  69.9099310  35.2119310  18.4579310
  74.7179310  36.8899310  15.1239310  73.9189310  36.3629310  15.1339310
  75.0619310  36.7869310  14.2369310  74.6599310  36.8089310  15.0119310
  76.5929310  22.9259310  12.8329310  76.3269310  22.4629310  13.6279310
  76.6089310  22.2489310  12.1569310  76.5609310  22.7799310  12.8489310
  67.9519310  24.4439310  24.6739310  68.2289310  25.0129310  25.3919310
  67.3499310  23.8209310  25.0809310  67.9109310  24.4369310  24.8179310
  68.8249310  30.7809310  27.2669310  67.9039310  30.5609310  27.1269310
  68.9049310  30.8879310  28.2139310  68.7169310  30.7659310  27.3699310
  72.5269310  25.0499310  18.2439310  72.1199310  25.0489310  17.3769310
  72.0409310  25.7129310  18.7349310  72.4129310  25.1349310  18.1959310
  70.6459310  21.4459310  26.2619310  70.8529310  22.3439310  26.5189310
  70.2899310  21.0449310  27.0549310  70.6269310  21.5089310  26.3959310
  71.9539310  22.2369310  16.9619310  71.1959310  22.2239310  17.5469310
  72.4859310  21.4929310  17.2429310  71.9249310  22.1399310  17.0729310
  76.6139310  26.4359310  16.7929310  75.7889310  26.4179310  16.3079310
  76.3629310  26.2499310  17.6979310  76.4759310  26.4099310  16.8469310
  73.7279310  36.1009310  21.4099310  73.4669310  35.7259310  22.2509310
  74.4589310  35.5559310  21.1209310  73.7879310  35.9829310  21.4799310
  71.9659310  34.2939310  20.1249310  71.2419310  34.5969310  19.5769310
  72.5599310  35.0439310  20.1729310  71.9499310  34.4289310  20.0609310
  68.5149310  24.4479310  30.3149310  68.3169310  24.5289310  29.3829310
  67.7209310  24.7509310  30.7559310  68.3879310  24.4969310  30.2519310
  71.4389310  28.0579310  11.4629310  70.8359310  28.7949310  11.3669310
  72.0679310  28.3479310  12.1239310  71.4419310  28.1889310  11.5349310
  75.8659310  36.5199310  12.7559310  76.3249310  35.6979310  12.9279310
  76.5639310  37.1599310  12.6169310  76.0139310  36.4969310  12.7599310
  74.5889310  27.0109310  21.7379310  75.4699310  27.3029310  21.9699310
  74.6749310  26.6769310  20.8449310  74.7129310  27.0059310  21.6529310
  68.4829310  33.4739310  29.0719310  67.7209310  34.0419310  28.9549310
  68.6879310  33.1639310  28.1899310  68.4109310  33.5069310  28.9439310
  70.5539310  34.7689310  30.4089310  71.0369310  35.3299310  29.8019310
  70.1109310  34.1329310  29.8479310  70.5589310  34.7599310  30.2599310
  74.1799310  36.5049310  29.2069310  74.7539310  36.4179310  29.9679310
  74.1379310  37.4469310  29.0449310  74.2479310  36.6139310  29.2829310
  74.5349310  30.3589310  29.1079310  74.3779310  29.4149310  29.0719310
  74.4459310  30.6509310  28.2009310  74.5029310  30.2749310  28.9869310
  71.5609310  36.2559310  28.1219310  71.3089310  37.1599310  28.3129310
  72.4659310  36.1909310  28.4249310  71.6449310  36.3639310  28.1849310
  68.7629310  21.2449310  21.6769310  69.5969310  21.6989310  21.5529310
  68.1749310  21.6439310  21.0369310  68.7949310  21.3539310  21.5799310
  69.8619310  20.3779310  28.6889310  69.0289310  19.9509310  28.8899310
  69.8289310  21.2049310  29.1689310  69.7509310  20.4289310  28.7759310
  76.1969310  25.8399310  19.4269310  76.2829310  25.0559310  19.9699310
  76.6369310  26.5269310  19.9269310  76.2639310  25.8279310  19.5599310
  69.2719310  38.0619310  15.9459310  68.4909310  37.9309310  15.4079310
  69.2419310  38.9869310  16.1899310  69.1679310  38.1639310  15.9079310
  75.6249310  34.3279310  20.6359310  75.1449310  33.5199310  20.8129310
  76.3549310  34.3139310  21.2549310  75.6569310  34.2229310  20.7379310
  75.1679310  26.8289310  25.0229310  74.3229310  26.5089310  25.3399310
  75.6409310  26.0379310  24.7639310  75.1199310  26.6869310  25.0309310
  72.0949310  32.0149310  29.3569310  72.9059310  31.5269310  29.2149310
  71.8259310  32.2919310  28.4809310  72.1639310  31.9879310  29.2259310
  71.0029310  36.5869310  14.4799310  70.4209310  37.0849310  15.0529310
  71.2319310  37.1979310  13.7799310  70.9579310  36.7289310  14.4639310
  74.3569310  31.0549310  26.3849310  75.2369310  30.6819310  26.3329310
  73.8189310  30.4739310  25.8479310  74.4009310  30.9329310  26.3099310
  71.6399310  28.8899310  23.6599310  71.2629310  28.7629310  24.5299310
  71.0769310  28.3789310  23.0779310  71.5199310  28.8089310  23.6969310
  68.6299310  31.9659310  19.9359310  69.0239310  31.8959310  19.0659310
  69.2419310  31.5109310  20.5129310  68.7589310  31.8989310  19.8979310
  71.7879310  23.3629310  29.7499310  71.6349310  23.6429310  28.8479310
  71.5509310  24.1229310  30.2809310  71.7379310  23.4959310  29.7029310
  73.7209310  27.4839310  28.8559310  73.6059310  27.1999310  27.9489310
  72.8299310  27.5869310  29.1889310  73.5919310  27.4609310  28.7819310
  72.7659310  25.8109310  23.7019310  72.1759310  25.0719310  23.5499310
  73.3779310  25.7829310  22.9669310  72.7689310  25.7129310  23.5879310
  74.1509310  32.0029310  21.7339310  74.1109310  31.0479310  21.6969310
  73.6959310  32.2309310  22.5439310  74.0879310  31.9099310  21.8329310
  67.7339310  27.7579310  15.5529310  68.3989310  28.3579310  15.8909310
  66.9019310  28.1919310  15.7419310  67.7129310  27.8899310  15.6209310
  70.0669310  32.2029310  17.7549310  70.7459310  31.9229310  18.3689310
  70.1649310  33.1529310  17.7059310  70.1659310  32.2889310  17.8279310
  75.4809310  30.9389310  12.8419310  75.0979310  30.6299310  12.0209310
  75.7199310  31.8499310  12.6669310  75.4629310  31.0159310  12.7149310
  69.7369310  22.3939310  18.5199310  69.4989310  21.5749310  18.0859310
  68.9759310  22.9619310  18.3929310  69.6089310  22.3619310  18.4479310
  74.3079310  21.2089310  14.5239310  74.5529310  20.3339310  14.8249310
  74.0929310  21.6859310  15.3249310  74.3119310  21.1579310  14.6649310
  71.1459310  25.4739310  12.5579310  70.2209310  25.2309310  12.5959310
  71.1419310  26.3939310  12.2929310  71.0279310  25.5609310  12.5289310
  73.1149310  29.8269310  15.8469310  73.9379310  30.3129310  15.8089310
  73.1659310  29.3319310  16.6639310  73.2269310  29.8259310  15.9459310
  69.8059310  37.7019310  19.9229310  69.2639310  38.1249310  20.5899310
  70.7049310  37.8989310  20.1849310  69.8509310  37.7819310  20.0419310
  75.4099310  31.4639310  15.8489310  74.8869310  32.1669310  16.2349310
  75.4219310  31.6599310  14.9129310  75.3449310  31.5789310  15.7789310
  71.3469310  31.7669310  26.8429310  71.3089310  32.0839310  25.9409310
  70.4749310  31.4079310  27.0079310  71.2299310  31.7609310  26.7489310
  75.2549310  33.5069310  25.4179310  74.4719310  33.9129310  25.0489310
  74.9669310  32.6359310  25.6909310  75.1179310  33.4469310  25.4059310
  74.2809310  29.4639310  23.8969310  74.6059310  28.6609310  24.3039310
  73.4119310  29.2319310  23.5709310  74.2109310  29.3319310  23.9069310
  69.8969310  30.3979310  29.8659310  70.6999310  30.9079310  29.7559310
  69.4469310  30.8159310  30.5999310  69.9419310  30.5169310  29.9459310
  75.0179310  26.2919310  12.8669310  74.5369310  25.4749310  12.7359310
  75.4519310  26.4509310  12.0289310  75.0119310  26.2079310  12.7429310
  68.9819310  31.3289310  13.3249310  69.7489310  31.0059310  13.7999310
  68.2399310  31.0899310  13.8799310  68.9849310  31.2569310  13.4569310
  68.3199310  25.0849310  22.0209310  69.1179310  24.7349310  21.6259310
  68.2999310  24.7049310  22.8989310  68.4189310  24.9909310  22.0829310
  70.4049310  29.8719310  20.7339310  71.3619310  29.8559310  20.7149310
  70.1599310  29.0579310  21.1739310  70.4959310  29.7659310  20.7879310
  71.8059310  25.3959310  15.5559310  71.7159310  25.1249310  14.6429310
  70.9079310  25.5529310  15.8489310  71.6789310  25.3819310  15.4769310
  73.7519310  28.3119310  17.9559310  73.9399310  27.5599310  17.3939310
  74.6079310  28.7029310  18.1259310  73.8849310  28.2659310  17.9059310
  75.4079310  23.1719310  27.1959310  76.3299310  23.2479310  27.4399310
  74.9559310  23.7889310  27.7709310  75.4679310  23.2599310  27.2999310
  72.3989310  20.1819310  20.1149310  72.5699310  21.1029310  20.3139310
  72.9649310  19.6979310  20.7159310  72.4929310  20.2379310  20.2169310
  76.2019310  33.5189310  12.2389310  77.0459310  33.4809310  12.6899310
  76.4249310  33.7239310  11.3309310  76.3389310  33.5399310  12.1809310
  73.2529310  29.3089310  20.5079310  73.5099310  28.8909310  19.6859310
  73.3369310  28.6169310  21.1639310  73.2969310  29.1669310  20.4869310
  75.7449310  38.5579310  20.4789310  75.7109310  37.8709310  21.1439310
  76.2209310  38.1629310  19.7489310  75.8009310  38.4199310  20.4709310
  74.2789310  23.4039310  16.2659310  74.1309310  24.3469310  16.1879310
  73.4869310  23.0719310  16.6899310  74.1589310  23.4819310  16.3099310
  73.5349310  23.8929310  12.8609310  72.6179310  23.6779310  13.0269310
  74.0099310  23.5049310  13.5959310  73.4779310  23.8159310  12.9759310
  70.1769310  28.6389310  26.1319310  69.4979310  29.2779310  26.3519310
  69.7679310  27.7899310  26.2949310  70.0369310  28.6119310  26.1809310
  68.3249310  21.5479310  24.7139310  69.1869310  21.5089310  25.1279310
  68.5109310  21.6979310  23.7869310  68.4589310  21.5619310  24.6479310
  67.7839310  26.7189310  28.7009310  67.1839310  27.4519310  28.8419310
  68.3309310  26.7019310  29.4869310  67.7769310  26.8109310  28.8199310
  69.1399310  25.6199310  16.7439310  69.5399310  26.2049310  17.3879310
  68.6759310  26.2049310  16.1449310  69.1319310  25.7699310  16.7499310
  71.0999310  20.2989310  12.7889310  71.1009310  21.0409310  13.3929310
  71.6039310  20.6029310  12.0349310  71.1649310  20.4329310  12.7699310
  72.0159310  32.3349310  13.0729310  72.1019310  32.2839310  12.1209310
  71.4629310  33.1029310  13.2219310  71.9559310  32.4269310  12.9699310
  69.5299310  27.5559310  21.9319310  68.7509310  28.0619310  22.1629310
  69.2679310  26.6429310  22.0549310  69.3969310  27.5039310  21.9769310
  72.6259310  31.7129310  19.0379310  72.5389310  32.4929310  19.5869310
  72.6979310  30.9889310  19.6609310  72.6239310  31.7199310  19.1879310
  68.2569310  22.7969310  14.2429310  68.1999310  22.5429310  13.3219310
  67.7089310  23.5789310  14.3109310  68.1799310  22.8649310  14.1339310
  72.7279310  26.8539310  26.2219310  72.6369310  26.7339310  25.2769310
  72.0039310  27.4319310  26.4599310  72.6239310  26.9129310  26.1309310
  73.8099310  20.3699310  17.6739310  73.4049310  20.0389310  18.4759310
  73.9169310  19.5959310  17.1219310  73.7719310  20.2289310  17.7059310
  74.3529310  26.4159310  15.5599310  74.7259310  26.3509310  14.6809310
  73.4479310  26.1199310  15.4589310  74.2849310  26.3689310  15.4349310
  74.0519310  33.5729310  13.9939310  73.3199310  33.0839310  13.6179310
  74.7119310  33.5859310  13.3019310  74.0419310  33.5119310  13.8579310
  76.4979310  23.3129310  17.9449310  75.6459310  23.1749310  17.5329310
  76.5479310  24.2599310  18.0809310  76.3959310  23.4169310  17.9099310
  71.3699310  23.9809310  27.1359310  72.1609310  24.0139310  26.5989310
  71.0099310  24.8669310  27.0879310  71.4249310  24.0979310  27.0609310
  72.9129310  34.2819310  23.9629310  72.3429310  34.9689310  24.3099310
  72.4609310  33.4659310  24.1769310  72.7819310  34.2659310  24.0349310
  76.4709310  23.6219310  21.3209310  75.6199310  23.1909310  21.2339310
  76.5699310  23.7689310  22.2619310  76.3739310  23.5859310  21.4299310
  75.1019310  20.6429310  28.4719310  74.5489310  20.9539310  29.1879310
  75.1629310  21.3889310  27.8749310  75.0389310  20.7779310  28.4869310
  73.8929310  33.1559310  17.1569310  73.2569310  32.7009310  17.7079310
  73.4049310  33.8899310  16.7839310  73.7499310  33.1919310  17.1799310
  76.1829310  34.7969310  28.1439310  75.7959310  34.4319310  27.3479310
  75.5349310  35.4259310  28.4589310  76.0499310  34.8299310  28.0829310
  70.4459310  23.7769310  20.9349310  70.3519310  23.3099310  20.1049310
  71.2689310  23.4539310  21.2999310  70.5389310  23.6759310  20.8759310
  72.6089310  23.0349310  22.1909310  73.0609310  22.4559310  22.8049310
  73.1719310  23.0499310  21.4179310  72.7389310  22.9629310  22.1709310
  69.1909310  26.1349310  26.4599310  68.6249310  26.4959310  25.7779310
  68.6949310  26.2509310  27.2699310  69.0549310  26.1959310  26.4759310
  77.0069310  36.1789310  16.6059310  76.7689310  35.3659310  17.0499310
  76.2019310  36.4569310  16.1689310  76.8739310  36.1109310  16.6069310
  71.6079310  31.8929310  24.0349310  71.1469310  32.2369310  23.2699310
  71.6889310  30.9549310  23.8629310  71.5589310  31.8169310  23.9149310
  69.8039310  29.5339310  16.2199310  70.7599310  29.5659310  16.2469310
  69.5329310  30.4509310  16.2579310  69.8919310  29.6549310  16.2279310
  74.6439310  24.9929310  29.1629310  73.8789310  24.5959310  29.5809310
  74.3899310  25.9039310  29.0149310  74.5129310  25.0589310  29.1979310
  71.1629310  22.8239310  14.1909310  71.4709310  22.8889310  15.0949310
  70.2449310  22.5659310  14.2699310  71.0849310  22.7989310  14.3169310
  67.0919310  33.1369310  12.5359310  67.7199310  32.6139310  13.0349310
  67.5859310  33.4429310  11.7749310  67.2359310  33.1089310  12.5029310
  72.7639310  35.2209310  15.8069310  72.0639310  35.6189310  15.2899310
  73.1959310  34.6179310  15.2009310  72.7299310  35.1949310  15.6629310
  76.1829310  29.5479310  17.9479310  76.6969310  28.9479310  17.4079310
  75.9089310  30.2379310  17.3439310  76.2129310  29.5589310  17.8019310
  68.6699310  36.9029310  11.9939310  69.2269310  36.1439310  12.1659310
  69.2379310  37.6569310  12.1499310  68.8139310  36.9019310  12.0359310
  73.9589310  22.9319310  19.8589310  73.7809310  23.5219310  19.1269310
  74.4439310  22.2049310  19.4689310  73.9979310  22.9149310  19.7159310
  67.5639310  29.5219310  18.4359310  68.1609310  29.7779310  17.7319310
  67.8669310  30.0169310  19.1979310  67.6789310  29.6179310  18.4429310
  70.2449310  33.0289310  22.2409310  70.5039310  33.7219310  21.6329310
  69.3729310  33.2879310  22.5399310  70.1669310  33.1509310  22.2009310
  76.8629310  27.5299310  27.1269310  76.1089310  27.1999310  26.6379310
  76.6619310  27.3319310  28.0409310  76.7409310  27.4619310  27.1809310
  71.7839310  36.5029310   6.1179310  70.8299310  36.4349310   6.0859310
  71.9729310  36.8099310   7.0039310  71.6859310  36.5339310   6.2269310
  67.9519310  24.4439310   5.8139310  68.2289310  25.0129310   6.5319310
  67.3499310  23.8209310   6.2209310  67.9109310  24.4369310   5.9579310
  68.8249310  30.7809310   8.4069310  67.9039310  30.5609310   8.2669310
  68.9049310  30.8879310   9.3539310  68.7169310  30.7659310   8.5099310
  73.7279310  36.1009310   2.5499310  73.4669310  35.7259310   3.3909310
  74.4589310  35.5559310   2.2609310  73.7879310  35.9829310   2.6199310
  68.5149310  24.4479310  11.4549310  68.3169310  24.5289310  10.5229310
  67.7209310  24.7509310  11.8959310  68.3879310  24.4969310  11.3919310
  74.5889310  27.0109310   2.8779310  75.4699310  27.3029310   3.1099310
  74.6749310  26.6769310   1.9849310  74.7129310  27.0059310   2.7929310
  68.4829310  33.4739310  10.2119310  67.7209310  34.0419310  10.0949310
  68.6879310  33.1639310   9.3299310  68.4109310  33.5069310  10.0839310
  70.5539310  34.7689310  11.5489310  71.0369310  35.3299310  10.9419310
  70.1109310  34.1329310  10.9879310  70.5589310  34.7599310  11.3999310
  74.1799310  36.5049310  10.3469310  74.7539310  36.4179310  11.1079310
  74.1379310  37.4469310  10.1849310  74.2479310  36.6139310  10.4229310
  74.5349310  30.3589310  10.2479310  74.3779310  29.4149310  10.2119310
  74.4459310  30.6509310   9.3409310  74.5029310  30.2749310  10.1269310
  71.5609310  36.2559310   9.2619310  71.3089310  37.1599310   9.4529310
  72.4659310  36.1909310   9.5649310  71.6449310  36.3639310   9.3249310
  68.7629310  21.2449310   2.8169310  69.5969310  21.6989310   2.6929310
  68.1749310  21.6439310   2.1769310  68.7949310  21.3539310   2.7199310
  75.6249310  34.3279310   1.7759310  75.1449310  33.5199310   1.9529310
  76.3549310  34.3139310   2.3949310  75.6569310  34.2229310   1.8779310
  75.1679310  26.8289310   6.1629310  74.3229310  26.5089310   6.4799310
  75.6409310  26.0379310   5.9039310  75.1199310  26.6869310   6.1709310
  72.0949310  32.0149310  10.4969310  72.9059310  31.5269310  10.3549310
  71.8259310  32.2919310   9.6209310  72.1639310  31.9879310  10.3659310
  74.3569310  31.0549310   7.5249310  75.2369310  30.6819310   7.4729310
  73.8189310  30.4739310   6.9879310  74.4009310  30.9329310   7.4499310
  71.6399310  28.8899310   4.7999310  71.2629310  28.7629310   5.6699310
  71.0769310  28.3789310   4.2179310  71.5199310  28.8089310   4.8369310
  73.7209310  27.4839310   9.9959310  73.6059310  27.1999310   9.0889310
  72.8299310  27.5869310  10.3289310  73.5919310  27.4609310   9.9219310
  72.7659310  25.8109310   4.8419310  72.1759310  25.0719310   4.6899310
  73.3779310  25.7829310   4.1069310  72.7689310  25.7129310   4.7279310
  74.1509310  32.0029310   2.8739310  74.1109310  31.0479310   2.8369310
  73.6959310  32.2309310   3.6839310  74.0879310  31.9099310   2.9729310
  71.3469310  31.7669310   7.9829310  71.3089310  32.0839310   7.0809310
  70.4749310  31.4079310   8.1479310  71.2299310  31.7609310   7.8889310
  75.2549310  33.5069310   6.5579310  74.4719310  33.9129310   6.1889310
  74.9669310  32.6359310   6.8309310  75.1179310  33.4469310   6.5459310
  68.9929310  35.5189310   3.3009310  69.6479310  35.8799310   2.7039310
  68.3149310  35.1639310   2.7259310  68.9899310  35.5199310   3.1509310
  74.2809310  29.4639310   5.0369310  74.6059310  28.6609310   5.4439310
  73.4119310  29.2319310   4.7109310  74.2109310  29.3319310   5.0469310
  69.8969310  30.3979310  11.0059310  70.6999310  30.9079310  10.8959310
  69.4469310  30.8159310  11.7399310  69.9419310  30.5169310  11.0859310
  68.3199310  25.0849310   3.1609310  69.1179310  24.7349310   2.7659310
  68.2999310  24.7049310   4.0389310  68.4189310  24.9909310   3.2229310
  70.4049310  29.8719310   1.8739310  71.3619310  29.8559310   1.8549310
  70.1599310  29.0579310   2.3139310  70.4959310  29.7659310   1.9279310
  70.1769310  28.6389310   7.2719310  69.4979310  29.2779310   7.4919310
  69.7679310  27.7899310   7.4349310  70.0369310  28.6119310   7.3209310
  68.3249310  21.5479310   5.8539310  69.1869310  21.5089310   6.2679310
  68.5109310  21.6979310   4.9269310  68.4589310  21.5619310   5.7879310
  67.7839310  26.7189310   9.8409310  67.1839310  27.4519310   9.9819310
  68.3309310  26.7019310  10.6269310  67.7769310  26.8109310   9.9599310
  69.5299310  27.5559310   3.0719310  68.7509310  28.0619310   3.3029310
  69.2679310  26.6429310   3.1949310  69.3969310  27.5039310   3.1169310
  72.7279310  26.8539310   7.3619310  72.6369310  26.7339310   6.4169310
  72.0039310  27.4319310   7.5999310  72.6239310  26.9129310   7.2709310
  68.9979310  36.9179310   5.7049310  68.7049310  36.6449310   4.8349310
  68.6899310  37.8199310   5.7889310  68.9209310  36.9979310   5.6039310
  72.9129310  34.2819310   5.1029310  72.3429310  34.9689310   5.4499310
  72.4609310  33.4659310   5.3169310  72.7819310  34.2659310   5.1749310
  76.4709310  23.6219310   2.4609310  75.6199310  23.1909310   2.3739310
  76.5699310  23.7689310   3.4019310  76.3739310  23.5859310   2.5699310
  76.1829310  34.7969310   9.2839310  75.7959310  34.4319310   8.4879310
  75.5349310  35.4259310   9.5989310  76.0499310  34.8299310   9.2229310
  68.5429310  34.1509310   6.6529310  68.1609310  34.9939310   6.8969310
  69.3669310  34.3769310   6.2219310  68.5989310  34.2879310   6.6289310
  72.6089310  23.0349310   3.3309310  73.0609310  22.4559310   3.9449310
  73.1719310  23.0499310   2.5579310  72.7389310  22.9629310   3.3109310
  69.1909310  26.1349310   7.5999310  68.6249310  26.4959310   6.9179310
  68.6949310  26.2509310   8.4099310  69.0549310  26.1959310   7.6159310
  71.6079310  31.8929310   5.1749310  71.1469310  32.2369310   4.4099310
  71.6889310  30.9549310   5.0029310  71.5589310  31.8169310   5.0549310
  74.6439310  24.9929310  10.3029310  73.8789310  24.5959310  10.7209310
  74.3899310  25.9039310  10.1549310  74.5129310  25.0589310  10.3379310
  70.2449310  33.0289310   3.3809310  70.5039310  33.7219310   2.7729310
  69.3729310  33.2879310   3.6799310  70.1669310  33.1509310   3.3409310
  76.8629310  27.5299310   8.2669310  76.1089310  27.1999310   7.7779310
  76.6619310  27.3319310   9.1809310  76.7409310  27.4619310   8.3209310
  76.5489310  15.0799310  74.7209310  76.3749310  15.2409310  75.6489310
  75.7839310  14.5939310  74.4149310  76.4289310  15.0379310  74.8009310
  73.1199310   9.9769310  70.0519310  72.9659310  10.4339310  70.8789310
  73.8319310   9.3669310  70.2439310  73.1909310   9.9569310  70.1819310
  70.0069310  16.2329310  75.0149310  70.0449310  17.1259310  74.6709310
  69.2079310  16.2119310  75.5409310  69.9099310  16.3449310  75.0379310
  74.7179310  18.0229310  71.7039310  73.9189310  17.4959310  71.7139310
  75.0619310  17.9199310  70.8169310  74.6599310  17.9419310  71.5919310
  76.5929310   4.0589310  69.4129310  76.3269310   3.5959310  70.2079310
  76.6089310   3.3819310  68.7369310  76.5609310   3.9129310  69.4289310
  72.5269310   6.1829310  74.8239310  72.1199310   6.1819310  73.9569310
  72.0409310   6.8459310  75.3149310  72.4129310   6.2679310  74.7759310
  71.9539310   3.3699310  73.5419310  71.1959310   3.3569310  74.1269310
  72.4859310   2.6259310  73.8229310  71.9249310   3.2729310  73.6529310
  76.6139310   7.5689310  73.3729310  75.7889310   7.5509310  72.8879310
  76.3629310   7.3829310  74.2779310  76.4759310   7.5429310  73.4269310
  71.9659310  15.4269310  76.7049310  71.2419310  15.7299310  76.1569310
  72.5599310  16.1769310  76.7529310  71.9499310  15.5619310  76.6409310
  71.4389310   9.1909310  68.0429310  70.8359310   9.9279310  67.9469310
  72.0679310   9.4809310  68.7039310  71.4419310   9.3219310  68.1149310
  75.8659310  17.6529310  69.3359310  76.3249310  16.8309310  69.5079310
  76.5639310  18.2929310  69.1969310  76.0139310  17.6299310  69.3399310
  73.5939310   2.4619310  68.3529310  73.9359310   2.4709310  69.2469310
  73.1089310   3.2839310  68.2749310  73.5759310   2.5689310  68.4569310
  76.1969310   6.9729310  76.0069310  76.2829310   6.1889310  76.5499310
  76.6369310   7.6599310  76.5069310  76.2639310   6.9609310  76.1399310
  69.2719310  19.1949310  72.5259310  68.4909310  19.0639310  71.9879310
  69.2419310  20.1199310  72.7699310  69.1679310  19.2969310  72.4879310
  71.0029310  17.7199310  71.0599310  70.4209310  18.2179310  71.6329310
  71.2319310  18.3309310  70.3599310  70.9579310  17.8619310  71.0439310
  68.6299310  13.0989310  76.5159310  69.0239310  13.0289310  75.6459310
  69.2419310  12.6439310  77.0929310  68.7589310  13.0319310  76.4779310
  67.7339310   8.8909310  72.1329310  68.3989310   9.4909310  72.4709310
  66.9019310   9.3249310  72.3219310  67.7129310   9.0229310  72.2009310
  70.0669310  13.3359310  74.3349310  70.7459310  13.0559310  74.9489310
  70.1649310  14.2859310  74.2859310  70.1659310  13.4219310  74.4079310
  75.4809310  12.0719310  69.4219310  75.0979310  11.7629310  68.6009310
  75.7199310  12.9829310  69.2469310  75.4629310  12.1489310  69.2949310
  69.7369310   3.5269310  75.0999310  69.4989310   2.7079310  74.6659310
  68.9759310   4.0949310  74.9729310  69.6089310   3.4949310  75.0279310
  71.1459310   6.6069310  69.1379310  70.2209310   6.3639310  69.1759310
  71.1419310   7.5269310  68.8729310  71.0279310   6.6939310  69.1089310
  73.1149310  10.9599310  72.4269310  73.9379310  11.4459310  72.3889310
  73.1659310  10.4649310  73.2439310  73.2269310  10.9589310  72.5259310
  69.8059310  18.8349310  76.5029310  69.2639310  19.2579310  77.1699310
  70.7049310  19.0319310  76.7649310  69.8509310  18.9149310  76.6219310
  75.4099310  12.5969310  72.4289310  74.8869310  13.2999310  72.8149310
  75.4219310  12.7929310  71.4929310  75.3449310  12.7119310  72.3589310
  75.0179310   7.4249310  69.4469310  74.5369310   6.6079310  69.3159310
  75.4519310   7.5839310  68.6089310  75.0119310   7.3409310  69.3229310
  68.9819310  12.4619310  69.9049310  69.7489310  12.1389310  70.3799310
  68.2399310  12.2229310  70.4599310  68.9849310  12.3899310  70.0369310
  70.4049310  11.0049310  77.3139310  71.3619310  10.9889310  77.2949310
  70.1599310  10.1909310  77.7539310  70.4959310  10.8989310  77.3679310
  71.8059310   6.5289310  72.1359310  71.7159310   6.2579310  71.2229310
  70.9079310   6.6859310  72.4289310  71.6789310   6.5149310  72.0569310
  73.7519310   9.4449310  74.5359310  73.9399310   8.6929310  73.9739310
  74.6079310   9.8359310  74.7059310  73.8849310   9.3989310  74.4859310
  76.2019310  14.6519310  68.8189310  77.0459310  14.6139310  69.2699310
  76.4249310  14.8569310  67.9109310  76.3389310  14.6729310  68.7609310
  73.2529310  10.4419310  77.0879310  73.5099310  10.0239310  76.2659310
  73.3369310   9.7499310  77.7439310  73.2969310  10.2999310  77.0669310
  75.7449310  19.6909310  77.0589310  75.7109310  19.0039310  77.7239310
  76.2209310  19.2959310  76.3289310  75.8009310  19.5529310  77.0509310
  74.2789310   4.5369310  72.8459310  74.1309310   5.4799310  72.7679310
  73.4869310   4.2049310  73.2699310  74.1589310   4.6149310  72.8899310
  73.5349310   5.0259310  69.4409310  72.6179310   4.8109310  69.6069310
  74.0099310   4.6379310  70.1759310  73.4779310   4.9489310  69.5559310
  69.1399310   6.7529310  73.3239310  69.5399310   7.3379310  73.9679310
  68.6759310   7.3379310  72.7249310  69.1319310   6.9029310  73.3299310
  72.0159310  13.4679310  69.6529310  72.1019310  13.4169310  68.7009310
  71.4629310  14.2359310  69.8019310  71.9559310  13.5599310  69.5499310
  72.6259310  12.8459310  75.6179310  72.5389310  13.6259310  76.1669310
  72.6979310  12.1219310  76.2409310  72.6239310  12.8529310  75.7679310
  68.2569310   3.9299310  70.8229310  68.1999310   3.6759310  69.9019310
  67.7089310   4.7119310  70.8909310  68.1799310   3.9979310  70.7139310
  74.3529310   7.5489310  72.1399310  74.7259310   7.4839310  71.2609310
  73.4479310   7.2529310  72.0389310  74.2849310   7.5019310  72.0149310
  74.0519310  14.7059310  70.5739310  73.3199310  14.2169310  70.1979310
  74.7119310  14.7189310  69.8819310  74.0419310  14.6449310  70.4379310
  76.4979310   4.4459310  74.5249310  75.6459310   4.3079310  74.1129310
  76.5479310   5.3929310  74.6609310  76.3959310   4.5499310  74.4899310
  73.8929310  14.2889310  73.7369310  73.2569310  13.8339310  74.2879310
  73.4049310  15.0229310  73.3639310  73.7499310  14.3249310  73.7599310
  77.0069310  17.3119310  73.1859310  76.7689310  16.4989310  73.6299310
  76.2019310  17.5899310  72.7489310  76.8739310  17.2439310  73.1869310
  69.8039310  10.6669310  72.7999310  70.7599310  10.6989310  72.8269310
  69.5329310  11.5839310  72.8379310  69.8919310  10.7879310  72.8079310
  71.1629310   3.9569310  70.7709310  71.4709310   4.0219310  71.6749310
  70.2449310   3.6989310  70.8499310  71.0849310   3.9319310  70.8969310
  67.0919310  14.2699310  69.1159310  67.7199310  13.7469310  69.6149310
  67.5859310  14.5759310  68.3549310  67.2359310  14.2419310  69.0829310
  72.7639310  16.3539310  72.3869310  72.0639310  16.7519310  71.8699310
  73.1959310  15.7509310  71.7809310  72.7299310  16.3279310  72.2429310
  76.1829310  10.6809310  74.5279310  76.6969310  10.0809310  73.9879310
  75.9089310  11.3709310  73.9239310  76.2129310  10.6919310  74.3819310
  68.6699310  18.0359310  68.5739310  69.2269310  17.2769310  68.7459310
  69.2379310  18.7899310  68.7299310  68.8139310  18.0349310  68.6159310
  73.9589310   4.0649310  76.4389310  73.7809310   4.6549310  75.7069310
  74.4439310   3.3379310  76.0489310  73.9979310   4.0479310  76.2959310
  67.5639310  10.6549310  75.0159310  68.1609310  10.9109310  74.3119310
  67.8669310  11.1499310  75.7779310  67.6789310  10.7509310  75.0229310
  74.3849310   3.4499310  62.4379310  74.6129310   3.4219310  63.3669310
  73.7559310   2.7379310  62.3249310  74.3339310   3.3549310  62.5429310
  71.7839310  17.6359310  62.6979310  70.8299310  17.5679310  62.6659310
  71.9729310  17.9429310  63.5839310  71.6859310  17.6669310  62.8069310
  76.5489310  15.0799310  55.8609310  76.3749310  15.2409310  56.7889310
  75.7839310  14.5939310  55.5549310  76.4289310  15.0379310  55.9409310
  73.1199310   9.9769310  51.1919310  72.9659310  10.4339310  52.0189310
  73.8319310   9.3669310  51.3839310  73.1909310   9.9569310  51.3219310
  70.0069310  16.2329310  56.1549310  70.0449310  17.1259310  55.8109310
  69.2079310  16.2119310  56.6809310  69.9099310  16.3449310  56.1779310
  74.7179310  18.0229310  52.8439310  73.9189310  17.4959310  52.8539310
  75.0619310  17.9199310  51.9569310  74.6599310  17.9419310  52.7319310
  76.5929310   4.0589310  50.5529310  76.3269310   3.5959310  51.3479310
  76.6089310   3.3819310  49.8769310  76.5609310   3.9129310  50.5689310
  67.9519310   5.5769310  62.3939310  68.2289310   6.1459310  63.1119310
  67.3499310   4.9539310  62.8009310  67.9109310   5.5699310  62.5379310
  68.8249310  11.9139310  64.9869310  67.9039310  11.6939310  64.8469310
  68.9049310  12.0209310  65.9339310  68.7169310  11.8989310  65.0899310
  72.5269310   6.1829310  55.9639310  72.1199310   6.1819310  55.0969310
  72.0409310   6.8459310  56.4549310  72.4129310   6.2679310  55.9159310
  70.6459310   2.5789310  63.9819310  70.8529310   3.4769310  64.2389310
  70.2899310   2.1779310  64.7749310  70.6269310   2.6419310  64.1159310
  71.9539310   3.3699310  54.6819310  71.1959310   3.3569310  55.2669310
  72.4859310   2.6259310  54.9629310  71.9249310   3.2729310  54.7929310
  76.6139310   7.5689310  54.5129310  75.7889310   7.5509310  54.0279310
  76.3629310   7.3829310  55.4179310  76.4759310   7.5429310  54.5669310
  73.7279310  17.2339310  59.1299310  73.4669310  16.8589310  59.9709310
  74.4589310  16.6889310  58.8409310  73.7879310  17.1159310  59.1999310
  71.9659310  15.4269310  57.8449310  71.2419310  15.7299310  57.2969310
  72.5599310  16.1769310  57.8929310  71.9499310  15.5619310  57.7809310
  68.5149310   5.5809310  68.0349310  68.3169310   5.6619310  67.1029310
  67.7209310   5.8839310  68.4759310  68.3879310   5.6299310  67.9719310
  71.4389310   9.1909310  49.1829310  70.8359310   9.9279310  49.0869310
  72.0679310   9.4809310  49.8439310  71.4419310   9.3219310  49.2549310
  75.8659310  17.6529310  50.4759310  76.3249310  16.8309310  50.6479310
  76.5639310  18.2929310  50.3369310  76.0139310  17.6299310  50.4799310
  74.5889310   8.1439310  59.4579310  75.4699310   8.4359310  59.6899310
  74.6749310   7.8099310  58.5649310  74.7129310   8.1389310  59.3729310
  68.4829310  14.6069310  66.7919310  67.7209310  15.1749310  66.6749310
  68.6879310  14.2969310  65.9099310  68.4109310  14.6399310  66.6639310
  70.5539310  15.9019310  68.1289310  71.0369310  16.4629310  67.5219310
  70.1109310  15.2659310  67.5679310  70.5589310  15.8929310  67.9799310
  74.1799310  17.6379310  66.9269310  74.7539310  17.5509310  67.6879310
  74.1379310  18.5799310  66.7649310  74.2479310  17.7469310  67.0029310
  74.5349310  11.4919310  66.8279310  74.3779310  10.5479310  66.7919310
  74.4459310  11.7839310  65.9209310  74.5029310  11.4079310  66.7069310
  71.5609310  17.3889310  65.8419310  71.3089310  18.2929310  66.0329310
  72.4659310  17.3239310  66.1449310  71.6449310  17.4969310  65.9049310
  73.5939310   2.4619310  49.4929310  73.9359310   2.4709310  50.3869310
  73.1089310   3.2839310  49.4149310  73.5759310   2.5689310  49.5969310
  68.7629310   2.3779310  59.3969310  69.5969310   2.8319310  59.2729310
  68.1749310   2.7769310  58.7569310  68.7949310   2.4869310  59.2999310
  76.1969310   6.9729310  57.1469310  76.2829310   6.1889310  57.6899310
  76.6369310   7.6599310  57.6469310  76.2639310   6.9609310  57.2799310
  69.2719310  19.1949310  53.6659310  68.4909310  19.0639310  53.1279310
  69.2419310  20.1199310  53.9099310  69.1679310  19.2969310  53.6279310
  75.6249310  15.4609310  58.3559310  75.1449310  14.6529310  58.5329310
  76.3549310  15.4469310  58.9749310  75.6569310  15.3559310  58.4579310
  75.1679310   7.9619310  62.7429310  74.3229310   7.6419310  63.0599310
  75.6409310   7.1709310  62.4839310  75.1199310   7.8199310  62.7509310
  72.0949310  13.1479310  67.0769310  72.9059310  12.6599310  66.9349310
  71.8259310  13.4249310  66.2009310  72.1639310  13.1209310  66.9459310
  71.0029310  17.7199310  52.1999310  70.4209310  18.2179310  52.7729310
  71.2319310  18.3309310  51.4999310  70.9579310  17.8619310  52.1839310
  74.3569310  12.1879310  64.1049310  75.2369310  11.8149310  64.0529310
  73.8189310  11.6069310  63.5679310  74.4009310  12.0659310  64.0299310
  71.6399310  10.0229310  61.3799310  71.2629310   9.8959310  62.2499310
  71.0769310   9.5119310  60.7979310  71.5199310   9.9419310  61.4169310
  68.6299310  13.0989310  57.6559310  69.0239310  13.0289310  56.7859310
  69.2419310  12.6439310  58.2329310  68.7589310  13.0319310  57.6179310
  71.7879310   4.4959310  67.4699310  71.6349310   4.7759310  66.5679310
  71.5509310   5.2559310  68.0009310  71.7379310   4.6289310  67.4229310
  73.7209310   8.6169310  66.5759310  73.6059310   8.3329310  65.6689310
  72.8299310   8.7199310  66.9089310  73.5919310   8.5939310  66.5019310
  72.7659310   6.9439310  61.4219310  72.1759310   6.2049310  61.2699310
  73.3779310   6.9159310  60.6869310  72.7689310   6.8459310  61.3079310
  74.1509310  13.1359310  59.4539310  74.1109310  12.1809310  59.4169310
  73.6959310  13.3639310  60.2639310  74.0879310  13.0429310  59.5529310
  67.7339310   8.8909310  53.2729310  68.3989310   9.4909310  53.6109310
  66.9019310   9.3249310  53.4619310  67.7129310   9.0229310  53.3409310
  70.0669310  13.3359310  55.4749310  70.7459310  13.0559310  56.0889310
  70.1649310  14.2859310  55.4259310  70.1659310  13.4219310  55.5479310
  75.4809310  12.0719310  50.5619310  75.0979310  11.7629310  49.7409310
  75.7199310  12.9829310  50.3869310  75.4629310  12.1489310  50.4349310
  69.7369310   3.5269310  56.2399310  69.4989310   2.7079310  55.8059310
  68.9759310   4.0949310  56.1129310  69.6089310   3.4949310  56.1679310
  71.1459310   6.6069310  50.2779310  70.2209310   6.3639310  50.3159310
  71.1419310   7.5269310  50.0129310  71.0279310   6.6939310  50.2489310
  73.1149310  10.9599310  53.5669310  73.9379310  11.4459310  53.5289310
  73.1659310  10.4649310  54.3839310  73.2269310  10.9589310  53.6659310
  69.8059310  18.8349310  57.6429310  69.2639310  19.2579310  58.3099310
  70.7049310  19.0319310  57.9049310  69.8509310  18.9149310  57.7619310
  75.4099310  12.5969310  53.5689310  74.8869310  13.2999310  53.9549310
  75.4219310  12.7929310  52.6329310  75.3449310  12.7119310  53.4989310
  71.3469310  12.8999310  64.5629310  71.3089310  13.2169310  63.6609310
  70.4749310  12.5409310  64.7279310  71.2299310  12.8939310  64.4689310
  75.2549310  14.6399310  63.1379310  74.4719310  15.0459310  62.7689310
  74.9669310  13.7689310  63.4109310  75.1179310  14.5799310  63.1259310
  68.9929310  16.6519310  59.8809310  69.6479310  17.0129310  59.2839310
  68.3149310  16.2969310  59.3059310  68.9899310  16.6529310  59.7309310
  74.2809310  10.5969310  61.6169310  74.6059310   9.7939310  62.0239310
  73.4119310  10.3649310  61.2909310  74.2109310  10.4649310  61.6269310
  69.8969310  11.5309310  67.5859310  70.6999310  12.0409310  67.4759310
  69.4469310  11.9489310  68.3199310  69.9419310  11.6499310  67.6659310
  75.0179310   7.4249310  50.5869310  74.5369310   6.6079310  50.4559310
  75.4519310   7.5839310  49.7489310  75.0119310   7.3409310  50.4629310
  68.9819310  12.4619310  51.0449310  69.7489310  12.1389310  51.5199310
  68.2399310  12.2229310  51.5999310  68.9849310  12.3899310  51.1769310
  68.3199310   6.2179310  59.7409310  69.1179310   5.8679310  59.3459310
  68.2999310   5.8379310  60.6189310  68.4189310   6.1239310  59.8029310
  70.4049310  11.0049310  58.4539310  71.3619310  10.9889310  58.4349310
  70.1599310  10.1909310  58.8939310  70.4959310  10.8989310  58.5079310
  71.8059310   6.5289310  53.2759310  71.7159310   6.2579310  52.3629310
  70.9079310   6.6859310  53.5689310  71.6789310   6.5149310  53.1969310
  73.7519310   9.4449310  55.6759310  73.9399310   8.6929310  55.1139310
  74.6079310   9.8359310  55.8459310  73.8849310   9.3989310  55.6259310
  75.4079310   4.3049310  64.9159310  76.3299310   4.3809310  65.1599310
  74.9559310   4.9219310  65.4909310  75.4679310   4.3929310  65.0199310
  76.2019310  14.6519310  49.9589310  77.0459310  14.6139310  50.4099310
  76.4249310  14.8569310  49.0509310  76.3389310  14.6729310  49.9009310
  73.2529310  10.4419310  58.2279310  73.5099310  10.0239310  57.4059310
  73.3369310   9.7499310  58.8839310  73.2969310  10.2999310  58.2069310
  75.7449310  19.6909310  58.1989310  75.7109310  19.0039310  58.8639310
  76.2209310  19.2959310  57.4689310  75.8009310  19.5529310  58.1909310
  74.2789310   4.5369310  53.9859310  74.1309310   5.4799310  53.9079310
  73.4869310   4.2049310  54.4099310  74.1589310   4.6149310  54.0299310
  73.5349310   5.0259310  50.5809310  72.6179310   4.8109310  50.7469310
  74.0099310   4.6379310  51.3159310  73.4779310   4.9489310  50.6959310
  70.1769310   9.7719310  63.8519310  69.4979310  10.4109310  64.0719310
  69.7679310   8.9229310  64.0149310  70.0369310   9.7449310  63.9009310
  68.3249310   2.6809310  62.4339310  69.1869310   2.6419310  62.8479310
  68.5109310   2.8309310  61.5069310  68.4589310   2.6949310  62.3679310
  67.7839310   7.8519310  66.4209310  67.1839310   8.5849310  66.5619310
  68.3309310   7.8349310  67.2069310  67.7769310   7.9439310  66.5399310
  69.1399310   6.7529310  54.4639310  69.5399310   7.3379310  55.1079310
  68.6759310   7.3379310  53.8649310  69.1319310   6.9029310  54.4699310
  72.0159310  13.4679310  50.7929310  72.1019310  13.4169310  49.8409310
  71.4629310  14.2359310  50.9419310  71.9559310  13.5599310  50.6899310
  69.5299310   8.6889310  59.6519310  68.7509310   9.1949310  59.8829310
  69.2679310   7.7759310  59.7749310  69.3969310   8.6369310  59.6969310
  72.6259310  12.8459310  56.7579310  72.5389310  13.6259310  57.3069310
  72.6979310  12.1219310  57.3809310  72.6239310  12.8529310  56.9079310
  68.2569310   3.9299310  51.9629310  68.1999310   3.6759310  51.0419310
  67.7089310   4.7119310  52.0309310  68.1799310   3.9979310  51.8539310
  72.7279310   7.9869310  63.9419310  72.6369310   7.8669310  62.9969310
  72.0039310   8.5649310  64.1799310  72.6239310   8.0459310  63.8509310
  74.3529310   7.5489310  53.2799310  74.7259310   7.4839310  52.4009310
  73.4479310   7.2529310  53.1789310  74.2849310   7.5019310  53.1549310
  74.0519310  14.7059310  51.7139310  73.3199310  14.2169310  51.3379310
  74.7119310  14.7189310  51.0219310  74.0419310  14.6449310  51.5779310
  76.4979310   4.4459310  55.6649310  75.6459310   4.3079310  55.2529310
  76.5479310   5.3929310  55.8009310  76.3959310   4.5499310  55.6299310
  68.9979310  18.0509310  62.2849310  68.7049310  17.7779310  61.4149310
  68.6899310  18.9529310  62.3689310  68.9209310  18.1309310  62.1839310
  71.3699310   5.1139310  64.8559310  72.1609310   5.1469310  64.3189310
  71.0099310   5.9999310  64.8079310  71.4249310   5.2309310  64.7809310
  72.9129310  15.4149310  61.6829310  72.3429310  16.1019310  62.0299310
  72.4609310  14.5989310  61.8969310  72.7819310  15.3989310  61.7549310
  76.4709310   4.7549310  59.0409310  75.6199310   4.3239310  58.9539310
  76.5699310   4.9019310  59.9819310  76.3739310   4.7189310  59.1499310
  75.1019310   1.7759310  66.1919310  74.5489310   2.0869310  66.9079310
  75.1629310   2.5219310  65.5949310  75.0389310   1.9109310  66.2069310
  73.8929310  14.2889310  54.8769310  73.2569310  13.8339310  55.4279310
  73.4049310  15.0229310  54.5039310  73.7499310  14.3249310  54.8999310
  76.1829310  15.9299310  65.8639310  75.7959310  15.5649310  65.0679310
  75.5349310  16.5589310  66.1789310  76.0499310  15.9629310  65.8029310
  68.5429310  15.2839310  63.2329310  68.1609310  16.1269310  63.4769310
  69.3669310  15.5099310  62.8019310  68.5989310  15.4209310  63.2089310
  70.4459310   4.9099310  58.6549310  70.3519310   4.4429310  57.8249310
  71.2689310   4.5869310  59.0199310  70.5389310   4.8089310  58.5959310
  72.6089310   4.1679310  59.9109310  73.0609310   3.5889310  60.5249310
  73.1719310   4.1829310  59.1379310  72.7389310   4.0959310  59.8909310
  69.1909310   7.2679310  64.1799310  68.6249310   7.6289310  63.4979310
  68.6949310   7.3839310  64.9899310  69.0549310   7.3289310  64.1959310
  77.0069310  17.3119310  54.3259310  76.7689310  16.4989310  54.7699310
  76.2019310  17.5899310  53.8889310  76.8739310  17.2439310  54.3269310
  71.6079310  13.0259310  61.7549310  71.1469310  13.3699310  60.9899310
  71.6889310  12.0879310  61.5829310  71.5589310  12.9499310  61.6349310
  69.8039310  10.6669310  53.9399310  70.7599310  10.6989310  53.9669310
  69.5329310  11.5839310  53.9779310  69.8919310  10.7879310  53.9479310
  74.6439310   6.1259310  66.8829310  73.8789310   5.7289310  67.3009310
  74.3899310   7.0369310  66.7349310  74.5129310   6.1919310  66.9179310
  71.1629310   3.9569310  51.9109310  71.4709310   4.0219310  52.8149310
  70.2449310   3.6989310  51.9899310  71.0849310   3.9319310  52.0369310
  67.0919310  14.2699310  50.2559310  67.7199310  13.7469310  50.7549310
  67.5859310  14.5759310  49.4949310  67.2359310  14.2419310  50.2229310
  72.7639310  16.3539310  53.5269310  72.0639310  16.7519310  53.0099310
  73.1959310  15.7509310  52.9209310  72.7299310  16.3279310  53.3829310
  76.1829310  10.6809310  55.6679310  76.6969310  10.0809310  55.1279310
  75.9089310  11.3709310  55.0639310  76.2129310  10.6919310  55.5219310
  68.6699310  18.0359310  49.7139310  69.2269310  17.2769310  49.8859310
  69.2379310  18.7899310  49.8699310  68.8139310  18.0349310  49.7559310
  73.9589310   4.0649310  57.5789310  73.7809310   4.6549310  56.8469310
  74.4439310   3.3379310  57.1889310  73.9979310   4.0479310  57.4359310
  67.5639310  10.6549310  56.1559310  68.1609310  10.9109310  55.4519310
  67.8669310  11.1499310  56.9179310  67.6789310  10.7509310  56.1629310
  70.2449310  14.1619310  59.9609310  70.5039310  14.8549310  59.3529310
  69.3729310  14.4209310  60.2599310  70.1669310  14.2839310  59.9209310
  76.8629310   8.6629310  64.8469310  76.1089310   8.3329310  64.3579310
  76.6619310   8.4649310  65.7609310  76.7409310   8.5949310  64.9009310
  74.3849310   3.4499310  43.5779310  74.6129310   3.4219310  44.5069310
  73.7559310   2.7379310  43.4649310  74.3339310   3.3549310  43.6829310
  71.7839310  17.6359310  43.8379310  70.8299310  17.5679310  43.8059310
  71.9729310  17.9429310  44.7239310  71.6859310  17.6669310  43.9469310
  76.5489310  15.0799310  37.0009310  76.3749310  15.2409310  37.9289310
  75.7839310  14.5939310  36.6949310  76.4289310  15.0379310  37.0809310
  73.1199310   9.9769310  32.3319310  72.9659310  10.4339310  33.1589310
  73.8319310   9.3669310  32.5239310  73.1909310   9.9569310  32.4619310
  70.0069310  16.2329310  37.2949310  70.0449310  17.1259310  36.9509310
  69.2079310  16.2119310  37.8209310  69.9099310  16.3449310  37.3179310
  74.7179310  18.0229310  33.9839310  73.9189310  17.4959310  33.9939310
  75.0619310  17.9199310  33.0969310  74.6599310  17.9419310  33.8719310
  76.5929310   4.0589310  31.6929310  76.3269310   3.5959310  32.4879310
  76.6089310   3.3819310  31.0169310  76.5609310   3.9129310  31.7089310
  68.8249310  11.9139310  46.1269310  67.9039310  11.6939310  45.9869310
  68.9049310  12.0209310  47.0739310  68.7169310  11.8989310  46.2299310
  72.5269310   6.1829310  37.1039310  72.1199310   6.1819310  36.2369310
  72.0409310   6.8459310  37.5949310  72.4129310   6.2679310  37.0559310
  70.6459310   2.5789310  45.1219310  70.8529310   3.4769310  45.3789310
  70.2899310   2.1779310  45.9149310  70.6269310   2.6419310  45.2559310
  71.9539310   3.3699310  35.8219310  71.1959310   3.3569310  36.4069310
  72.4859310   2.6259310  36.1029310  71.9249310   3.2729310  35.9329310
  76.6139310   7.5689310  35.6529310  75.7889310   7.5509310  35.1679310
  76.3629310   7.3829310  36.5579310  76.4759310   7.5429310  35.7069310
  73.7279310  17.2339310  40.2699310  73.4669310  16.8589310  41.1109310
  74.4589310  16.6889310  39.9809310  73.7879310  17.1159310  40.3399310
  71.9659310  15.4269310  38.9849310  71.2419310  15.7299310  38.4369310
  72.5599310  16.1769310  39.0329310  71.9499310  15.5619310  38.9209310
  68.5149310   5.5809310  49.1749310  68.3169310   5.6619310  48.2429310
  67.7209310   5.8839310  49.6159310  68.3879310   5.6299310  49.1119310
  71.4389310   9.1909310  30.3229310  70.8359310   9.9279310  30.2269310
  72.0679310   9.4809310  30.9839310  71.4419310   9.3219310  30.3949310
  75.8659310  17.6529310  31.6159310  76.3249310  16.8309310  31.7879310
  76.5639310  18.2929310  31.4769310  76.0139310  17.6299310  31.6199310
  74.5889310   8.1439310  40.5979310  75.4699310   8.4359310  40.8299310
  74.6749310   7.8099310  39.7049310  74.7129310   8.1389310  40.5129310
  68.4829310  14.6069310  47.9319310  67.7209310  15.1749310  47.8149310
  68.6879310  14.2969310  47.0499310  68.4109310  14.6399310  47.8039310
  70.5539310  15.9019310  49.2689310  71.0369310  16.4629310  48.6619310
  70.1109310  15.2659310  48.7079310  70.5589310  15.8929310  49.1199310
  74.1799310  17.6379310  48.0669310  74.7539310  17.5509310  48.8279310
  74.1379310  18.5799310  47.9049310  74.2479310  17.7469310  48.1429310
  74.5349310  11.4919310  47.9679310  74.3779310  10.5479310  47.9319310
  74.4459310  11.7839310  47.0609310  74.5029310  11.4079310  47.8469310
  71.5609310  17.3889310  46.9819310  71.3089310  18.2929310  47.1729310
  72.4659310  17.3239310  47.2849310  71.6449310  17.4969310  47.0449310
  73.5939310   2.4619310  30.6329310  73.9359310   2.4709310  31.5269310
  73.1089310   3.2839310  30.5549310  73.5759310   2.5689310  30.7369310
  68.7629310   2.3779310  40.5369310  69.5969310   2.8319310  40.4129310
  68.1749310   2.7769310  39.8969310  68.7949310   2.4869310  40.4399310
  76.1969310   6.9729310  38.2869310  76.2829310   6.1889310  38.8299310
  76.6369310   7.6599310  38.7869310  76.2639310   6.9609310  38.4199310
  69.2719310  19.1949310  34.8059310  68.4909310  19.0639310  34.2679310
  69.2419310  20.1199310  35.0499310  69.1679310  19.2969310  34.7679310
  75.6249310  15.4609310  39.4959310  75.1449310  14.6529310  39.6729310
  76.3549310  15.4469310  40.1149310  75.6569310  15.3559310  39.5979310
  75.1679310   7.9619310  43.8829310  74.3229310   7.6419310  44.1999310
  75.6409310   7.1709310  43.6239310  75.1199310   7.8199310  43.8909310
  72.0949310  13.1479310  48.2169310  72.9059310  12.6599310  48.0749310
  71.8259310  13.4249310  47.3409310  72.1639310  13.1209310  48.0859310
  71.0029310  17.7199310  33.3399310  70.4209310  18.2179310  33.9129310
  71.2319310  18.3309310  32.6399310  70.9579310  17.8619310  33.3239310
  74.3569310  12.1879310  45.2449310  75.2369310  11.8149310  45.1929310
  73.8189310  11.6069310  44.7079310  74.4009310  12.0659310  45.1699310
  68.6299310  13.0989310  38.7959310  69.0239310  13.0289310  37.9259310
  69.2419310  12.6439310  39.3729310  68.7589310  13.0319310  38.7579310
  71.7879310   4.4959310  48.6099310  71.6349310   4.7759310  47.7079310
  71.5509310   5.2559310  49.1409310  71.7379310   4.6289310  48.5629310
  73.7209310   8.6169310  47.7159310  73.6059310   8.3329310  46.8089310
  72.8299310   8.7199310  48.0489310  73.5919310   8.5939310  47.6419310
  74.1509310  13.1359310  40.5939310  74.1109310  12.1809310  40.5569310
  73.6959310  13.3639310  41.4039310  74.0879310  13.0429310  40.6929310
  67.7339310   8.8909310  34.4129310  68.3989310   9.4909310  34.7509310
  66.9019310   9.3249310  34.6019310  67.7129310   9.0229310  34.4809310
  70.0669310  13.3359310  36.6149310  70.7459310  13.0559310  37.2289310
  70.1649310  14.2859310  36.5659310  70.1659310  13.4219310  36.6879310
  75.4809310  12.0719310  31.7019310  75.0979310  11.7629310  30.8809310
  75.7199310  12.9829310  31.5269310  75.4629310  12.1489310  31.5749310
  69.7369310   3.5269310  37.3799310  69.4989310   2.7079310  36.9459310
  68.9759310   4.0949310  37.2529310  69.6089310   3.4949310  37.3079310
  73.1149310  10.9599310  34.7069310  73.9379310  11.4459310  34.6689310
  73.1659310  10.4649310  35.5239310  73.2269310  10.9589310  34.8059310
  69.8059310  18.8349310  38.7829310  69.2639310  19.2579310  39.4499310
  70.7049310  19.0319310  39.0449310  69.8509310  18.9149310  38.9019310
  75.4099310  12.5969310  34.7089310  74.8869310  13.2999310  35.0949310
  75.4219310  12.7929310  33.7729310  75.3449310  12.7119310  34.6389310
  71.3469310  12.8999310  45.7029310  71.3089310  13.2169310  44.8009310
  70.4749310  12.5409310  45.8679310  71.2299310  12.8939310  45.6089310
  75.2549310  14.6399310  44.2779310  74.4719310  15.0459310  43.9089310
  74.9669310  13.7689310  44.5509310  75.1179310  14.5799310  44.2659310
  68.9929310  16.6519310  41.0209310  69.6479310  17.0129310  40.4239310
  68.3149310  16.2969310  40.4459310  68.9899310  16.6529310  40.8709310
  74.2809310  10.5969310  42.7569310  74.6059310   9.7939310  43.1639310
  73.4119310  10.3649310  42.4309310  74.2109310  10.4649310  42.7669310
  69.8969310  11.5309310  48.7259310  70.6999310  12.0409310  48.6159310
  69.4469310  11.9489310  49.4599310  69.9419310  11.6499310  48.8059310
  75.0179310   7.4249310  31.7269310  74.5369310   6.6079310  31.5959310
  75.4519310   7.5839310  30.8889310  75.0119310   7.3409310  31.6029310
  68.9819310  12.4619310  32.1849310  69.7489310  12.1389310  32.6599310
  68.2399310  12.2229310  32.7399310  68.9849310  12.3899310  32.3169310
  70.4049310  11.0049310  39.5939310  71.3619310  10.9889310  39.5749310
  70.1599310  10.1909310  40.0339310  70.4959310  10.8989310  39.6479310
  73.7519310   9.4449310  36.8159310  73.9399310   8.6929310  36.2539310
  74.6079310   9.8359310  36.9859310  73.8849310   9.3989310  36.7659310
  75.4079310   4.3049310  46.0559310  76.3299310   4.3809310  46.2999310
  74.9559310   4.9219310  46.6309310  75.4679310   4.3929310  46.1599310
  76.2019310  14.6519310  31.0989310  77.0459310  14.6139310  31.5499310
  76.4249310  14.8569310  30.1909310  76.3389310  14.6729310  31.0409310
  73.2529310  10.4419310  39.3679310  73.5099310  10.0239310  38.5459310
  73.3369310   9.7499310  40.0239310  73.2969310  10.2999310  39.3469310
  75.7449310  19.6909310  39.3389310  75.7109310  19.0039310  40.0039310
  76.2209310  19.2959310  38.6089310  75.8009310  19.5529310  39.3309310
  74.2789310   4.5369310  35.1259310  74.1309310   5.4799310  35.0479310
  73.4869310   4.2049310  35.5499310  74.1589310   4.6149310  35.1699310
  73.5349310   5.0259310  31.7209310  72.6179310   4.8109310  31.8869310
  74.0099310   4.6379310  32.4559310  73.4779310   4.9489310  31.8359310
  68.3249310   2.6809310  43.5739310  69.1869310   2.6419310  43.9879310
  68.5109310   2.8309310  42.6469310  68.4589310   2.6949310  43.5079310
  72.0159310  13.4679310  31.9329310  72.1019310  13.4169310  30.9809310
  71.4629310  14.2359310  32.0819310  71.9559310  13.5599310  31.8299310
  72.6259310  12.8459310  37.8979310  72.5389310  13.6259310  38.4469310
  72.6979310  12.1219310  38.5209310  72.6239310  12.8529310  38.0479310
  74.3529310   7.5489310  34.4199310  74.7259310   7.4839310  33.5409310
  73.4479310   7.2529310  34.3189310  74.2849310   7.5019310  34.2949310
  74.0519310  14.7059310  32.8539310  73.3199310  14.2169310  32.4779310
  74.7119310  14.7189310  32.1619310  74.0419310  14.6449310  32.7179310
  76.4979310   4.4459310  36.8049310  75.6459310   4.3079310  36.3929310
  76.5479310   5.3929310  36.9409310  76.3959310   4.5499310  36.7699310
  68.9979310  18.0509310  43.4249310  68.7049310  17.7779310  42.5549310
  68.6899310  18.9529310  43.5089310  68.9209310  18.1309310  43.3239310
  72.9129310  15.4149310  42.8229310  72.3429310  16.1019310  43.1699310
  72.4609310  14.5989310  43.0369310  72.7819310  15.3989310  42.8949310
  76.4709310   4.7549310  40.1809310  75.6199310   4.3239310  40.0939310
  76.5699310   4.9019310  41.1219310  76.3739310   4.7189310  40.2899310
  75.1019310   1.7759310  47.3319310  74.5489310   2.0869310  48.0479310
  75.1629310   2.5219310  46.7349310  75.0389310   1.9109310  47.3469310
  73.8929310  14.2889310  36.0169310  73.2569310  13.8339310  36.5679310
  73.4049310  15.0229310  35.6439310  73.7499310  14.3249310  36.0399310
  76.1829310  15.9299310  47.0039310  75.7959310  15.5649310  46.2079310
  75.5349310  16.5589310  47.3189310  76.0499310  15.9629310  46.9429310
  68.5429310  15.2839310  44.3729310  68.1609310  16.1269310  44.6169310
  69.3669310  15.5099310  43.9419310  68.5989310  15.4209310  44.3489310
  70.4459310   4.9099310  39.7949310  70.3519310   4.4429310  38.9649310
  71.2689310   4.5869310  40.1599310  70.5389310   4.8089310  39.7359310
  72.6089310   4.1679310  41.0509310  73.0609310   3.5889310  41.6649310
  73.1719310   4.1829310  40.2779310  72.7389310   4.0959310  41.0309310
  77.0069310  17.3119310  35.4659310  76.7689310  16.4989310  35.9099310
  76.2019310  17.5899310  35.0289310  76.8739310  17.2439310  35.4669310
  71.6079310  13.0259310  42.8949310  71.1469310  13.3699310  42.1299310
  71.6889310  12.0879310  42.7229310  71.5589310  12.9499310  42.7749310
  69.8039310  10.6669310  35.0799310  70.7599310  10.6989310  35.1069310
  69.5329310  11.5839310  35.1179310  69.8919310  10.7879310  35.0879310
  74.6439310   6.1259310  48.0229310  73.8789310   5.7289310  48.4409310
  74.3899310   7.0369310  47.8749310  74.5129310   6.1919310  48.0579310
  67.0919310  14.2699310  31.3959310  67.7199310  13.7469310  31.8949310
  67.5859310  14.5759310  30.6349310  67.2359310  14.2419310  31.3629310
  72.7639310  16.3539310  34.6669310  72.0639310  16.7519310  34.1499310
  73.1959310  15.7509310  34.0609310  72.7299310  16.3279310  34.5229310
  76.1829310  10.6809310  36.8079310  76.6969310  10.0809310  36.2679310
  75.9089310  11.3709310  36.2039310  76.2129310  10.6919310  36.6619310
  68.6699310  18.0359310  30.8539310  69.2269310  17.2769310  31.0259310
  69.2379310  18.7899310  31.0099310  68.8139310  18.0349310  30.8959310
  73.9589310   4.0649310  38.7189310  73.7809310   4.6549310  37.9869310
  74.4439310   3.3379310  38.3289310  73.9979310   4.0479310  38.5759310
  67.5639310  10.6549310  37.2959310  68.1609310  10.9109310  36.5919310
  67.8669310  11.1499310  38.0579310  67.6789310  10.7509310  37.3029310
  70.2449310  14.1619310  41.1009310  70.5039310  14.8549310  40.4929310
  69.3729310  14.4209310  41.3999310  70.1669310  14.2839310  41.0609310
  76.8629310   8.6629310  45.9869310  76.1089310   8.3329310  45.4979310
  76.6619310   8.4649310  46.9009310  76.7409310   8.5949310  46.0409310
  74.3849310   3.4499310  24.7179310  74.6129310   3.4219310  25.6469310
  73.7559310   2.7379310  24.6049310  74.3339310   3.3549310  24.8229310
  71.7839310  17.6359310  24.9779310  70.8299310  17.5679310  24.9459310
  71.9729310  17.9429310  25.8639310  71.6859310  17.6669310  25.0869310
  76.5489310  15.0799310  18.1409310  76.3749310  15.2409310  19.0689310
  75.7839310  14.5939310  17.8349310  76.4289310  15.0379310  18.2209310
  73.1199310   9.9769310  13.4719310  72.9659310  10.4339310  14.2989310
  73.8319310   9.3669310  13.6639310  73.1909310   9.9569310  13.6019310
  70.0069310  16.2329310  18.4349310  70.0449310  17.1259310  18.0909310
  69.2079310  16.2119310  18.9609310  69.9099310  16.3449310  18.4579310
  74.7179310  18.0229310  15.1239310  73.9189310  17.4959310  15.1339310
  75.0619310  17.9199310  14.2369310  74.6599310  17.9419310  15.0119310
  76.5929310   4.0589310  12.8329310  76.3269310   3.5959310  13.6279310
  76.6089310   3.3819310  12.1569310  76.5609310   3.9129310  12.8489310
  67.9519310   5.5769310  24.6739310  68.2289310   6.1459310  25.3919310
  67.3499310   4.9539310  25.0809310  67.9109310   5.5699310  24.8179310
  68.8249310  11.9139310  27.2669310  67.9039310  11.6939310  27.1269310
  68.9049310  12.0209310  28.2139310  68.7169310  11.8989310  27.3699310
  70.6459310   2.5789310  26.2619310  70.8529310   3.4769310  26.5189310
  70.2899310   2.1779310  27.0549310  70.6269310   2.6419310  26.3959310
  73.7279310  17.2339310  21.4099310  73.4669310  16.8589310  22.2509310
  74.4589310  16.6889310  21.1209310  73.7879310  17.1159310  21.4799310
  71.9659310  15.4269310  20.1249310  71.2419310  15.7299310  19.5769310
  72.5599310  16.1769310  20.1729310  71.9499310  15.5619310  20.0609310
  68.5149310   5.5809310  30.3149310  68.3169310   5.6619310  29.3829310
  67.7209310   5.8839310  30.7559310  68.3879310   5.6299310  30.2519310
  71.4389310   9.1909310  11.4629310  70.8359310   9.9279310  11.3669310
  72.0679310   9.4809310  12.1239310  71.4419310   9.3219310  11.5349310
  75.8659310  17.6529310  12.7559310  76.3249310  16.8309310  12.9279310
  76.5639310  18.2929310  12.6169310  76.0139310  17.6299310  12.7599310
  74.5889310   8.1439310  21.7379310  75.4699310   8.4359310  21.9699310
  74.6749310   7.8099310  20.8449310  74.7129310   8.1389310  21.6529310
  68.4829310  14.6069310  29.0719310  67.7209310  15.1749310  28.9549310
  68.6879310  14.2969310  28.1899310  68.4109310  14.6399310  28.9439310
  70.5539310  15.9019310  30.4089310  71.0369310  16.4629310  29.8019310
  70.1109310  15.2659310  29.8479310  70.5589310  15.8929310  30.2599310
  74.1799310  17.6379310  29.2069310  74.7539310  17.5509310  29.9679310
  74.1379310  18.5799310  29.0449310  74.2479310  17.7469310  29.2829310
  74.5349310  11.4919310  29.1079310  74.3779310  10.5479310  29.0719310
  74.4459310  11.7839310  28.2009310  74.5029310  11.4079310  28.9869310
  71.5609310  17.3889310  28.1219310  71.3089310  18.2929310  28.3129310
  72.4659310  17.3239310  28.4249310  71.6449310  17.4969310  28.1849310
  73.5939310   2.4619310  11.7729310  73.9359310   2.4709310  12.6669310
  73.1089310   3.2839310  11.6949310  73.5759310   2.5689310  11.8769310
  68.7629310   2.3779310  21.6769310  69.5969310   2.8319310  21.5529310
  68.1749310   2.7769310  21.0369310  68.7949310   2.4869310  21.5799310
  69.2719310  19.1949310  15.9459310  68.4909310  19.0639310  15.4079310
  69.2419310  20.1199310  16.1899310  69.1679310  19.2969310  15.9079310
  75.6249310  15.4609310  20.6359310  75.1449310  14.6529310  20.8129310
  76.3549310  15.4469310  21.2549310  75.6569310  15.3559310  20.7379310
  75.1679310   7.9619310  25.0229310  74.3229310   7.6419310  25.3399310
  75.6409310   7.1709310  24.7639310  75.1199310   7.8199310  25.0309310
  72.0949310  13.1479310  29.3569310  72.9059310  12.6599310  29.2149310
  71.8259310  13.4249310  28.4809310  72.1639310  13.1209310  29.2259310
  71.0029310  17.7199310  14.4799310  70.4209310  18.2179310  15.0529310
  71.2319310  18.3309310  13.7799310  70.9579310  17.8619310  14.4639310
  74.3569310  12.1879310  26.3849310  75.2369310  11.8149310  26.3329310
  73.8189310  11.6069310  25.8479310  74.4009310  12.0659310  26.3099310
  71.6399310  10.0229310  23.6599310  71.2629310   9.8959310  24.5299310
  71.0769310   9.5119310  23.0779310  71.5199310   9.9419310  23.6969310
  68.6299310  13.0989310  19.9359310  69.0239310  13.0289310  19.0659310
  69.2419310  12.6439310  20.5129310  68.7589310  13.0319310  19.8979310
  71.7879310   4.4959310  29.7499310  71.6349310   4.7759310  28.8479310
  71.5509310   5.2559310  30.2809310  71.7379310   4.6289310  29.7029310
  73.7209310   8.6169310  28.8559310  73.6059310   8.3329310  27.9489310
  72.8299310   8.7199310  29.1889310  73.5919310   8.5939310  28.7819310
  72.7659310   6.9439310  23.7019310  72.1759310   6.2049310  23.5499310
  73.3779310   6.9159310  22.9669310  72.7689310   6.8459310  23.5879310
  74.1509310  13.1359310  21.7339310  74.1109310  12.1809310  21.6969310
  73.6959310  13.3639310  22.5439310  74.0879310  13.0429310  21.8329310
  67.7339310   8.8909310  15.5529310  68.3989310   9.4909310  15.8909310
  66.9019310   9.3249310  15.7419310  67.7129310   9.0229310  15.6209310
  70.0669310  13.3359310  17.7549310  70.7459310  13.0559310  18.3689310
  70.1649310  14.2859310  17.7059310  70.1659310  13.4219310  17.8279310
  75.4809310  12.0719310  12.8419310  75.0979310  11.7629310  12.0209310
  75.7199310  12.9829310  12.6669310  75.4629310  12.1489310  12.7149310
  69.7369310   3.5269310  18.5199310  69.4989310   2.7079310  18.0859310
  68.9759310   4.0949310  18.3929310  69.6089310   3.4949310  18.4479310
  71.1459310   6.6069310  12.5579310  70.2209310   6.3639310  12.5959310
  71.1419310   7.5269310  12.2929310  71.0279310   6.6939310  12.5289310
  73.1149310  10.9599310  15.8469310  73.9379310  11.4459310  15.8089310
  73.1659310  10.4649310  16.6639310  73.2269310  10.9589310  15.9459310
  69.8059310  18.8349310  19.9229310  69.2639310  19.2579310  20.5899310
  70.7049310  19.0319310  20.1849310  69.8509310  18.9149310  20.0419310
  75.4099310  12.5969310  15.8489310  74.8869310  13.2999310  16.2349310
  75.4219310  12.7929310  14.9129310  75.3449310  12.7119310  15.7789310
  71.3469310  12.8999310  26.8429310  71.3089310  13.2169310  25.9409310
  70.4749310  12.5409310  27.0079310  71.2299310  12.8939310  26.7489310
  75.2549310  14.6399310  25.4179310  74.4719310  15.0459310  25.0489310
  74.9669310  13.7689310  25.6909310  75.1179310  14.5799310  25.4059310
  68.9929310  16.6519310  22.1609310  69.6479310  17.0129310  21.5639310
  68.3149310  16.2969310  21.5859310  68.9899310  16.6529310  22.0109310
  74.2809310  10.5969310  23.8969310  74.6059310   9.7939310  24.3039310
  73.4119310  10.3649310  23.5709310  74.2109310  10.4649310  23.9069310
  69.8969310  11.5309310  29.8659310  70.6999310  12.0409310  29.7559310
  69.4469310  11.9489310  30.5999310  69.9419310  11.6499310  29.9459310
  68.9819310  12.4619310  13.3249310  69.7489310  12.1389310  13.7999310
  68.2399310  12.2229310  13.8799310  68.9849310  12.3899310  13.4569310
  68.3199310   6.2179310  22.0209310  69.1179310   5.8679310  21.6259310
  68.2999310   5.8379310  22.8989310  68.4189310   6.1239310  22.0829310
  70.4049310  11.0049310  20.7339310  71.3619310  10.9889310  20.7149310
  70.1599310  10.1909310  21.1739310  70.4959310  10.8989310  20.7879310
  75.4079310   4.3049310  27.1959310  76.3299310   4.3809310  27.4399310
  74.9559310   4.9219310  27.7709310  75.4679310   4.3929310  27.2999310
  76.2019310  14.6519310  12.2389310  77.0459310  14.6139310  12.6899310
  76.4249310  14.8569310  11.3309310  76.3389310  14.6729310  12.1809310
  73.2529310  10.4419310  20.5079310  73.5099310  10.0239310  19.6859310
  73.3369310   9.7499310  21.1639310  73.2969310  10.2999310  20.4869310
  75.7449310  19.6909310  20.4789310  75.7109310  19.0039310  21.1439310
  76.2209310  19.2959310  19.7489310  75.8009310  19.5529310  20.4709310
  70.1769310   9.7719310  26.1319310  69.4979310  10.4109310  26.3519310
  69.7679310   8.9229310  26.2949310  70.0369310   9.7449310  26.1809310
  68.3249310   2.6809310  24.7139310  69.1869310   2.6419310  25.1279310
  68.5109310   2.8309310  23.7869310  68.4589310   2.6949310  24.6479310
  67.7839310   7.8519310  28.7009310  67.1839310   8.5849310  28.8419310
  68.3309310   7.8349310  29.4869310  67.7769310   7.9439310  28.8199310
  72.0159310  13.4679310  13.0729310  72.1019310  13.4169310  12.1209310
  71.4629310  14.2359310  13.2219310  71.9559310  13.5599310  12.9699310
  69.5299310   8.6889310  21.9319310  68.7509310   9.1949310  22.1629310
  69.2679310   7.7759310  22.0549310  69.3969310   8.6369310  21.9769310
  72.6259310  12.8459310  19.0379310  72.5389310  13.6259310  19.5869310
  72.6979310  12.1219310  19.6609310  72.6239310  12.8529310  19.1879310
  68.2569310   3.9299310  14.2429310  68.1999310   3.6759310  13.3219310
  67.7089310   4.7119310  14.3109310  68.1799310   3.9979310  14.1339310
  72.7279310   7.9869310  26.2219310  72.6369310   7.8669310  25.2769310
  72.0039310   8.5649310  26.4599310  72.6239310   8.0459310  26.1309310
  74.0519310  14.7059310  13.9939310  73.3199310  14.2169310  13.6179310
  74.7119310  14.7189310  13.3019310  74.0419310  14.6449310  13.8579310
  68.9979310  18.0509310  24.5649310  68.7049310  17.7779310  23.6949310
  68.6899310  18.9529310  24.6489310  68.9209310  18.1309310  24.4639310
  71.3699310   5.1139310  27.1359310  72.1609310   5.1469310  26.5989310
  71.0099310   5.9999310  27.0879310  71.4249310   5.2309310  27.0609310
  72.9129310  15.4149310  23.9629310  72.3429310  16.1019310  24.3099310
  72.4609310  14.5989310  24.1769310  72.7819310  15.3989310  24.0349310
  76.4709310   4.7549310  21.3209310  75.6199310   4.3239310  21.2339310
  76.5699310   4.9019310  22.2619310  76.3739310   4.7189310  21.4299310
  75.1019310   1.7759310  28.4719310  74.5489310   2.0869310  29.1879310
  75.1629310   2.5219310  27.8749310  75.0389310   1.9109310  28.4869310
  73.8929310  14.2889310  17.1569310  73.2569310  13.8339310  17.7079310
  73.4049310  15.0229310  16.7839310  73.7499310  14.3249310  17.1799310
  76.1829310  15.9299310  28.1439310  75.7959310  15.5649310  27.3479310
  75.5349310  16.5589310  28.4589310  76.0499310  15.9629310  28.0829310
  68.5429310  15.2839310  25.5129310  68.1609310  16.1269310  25.7569310
  69.3669310  15.5099310  25.0819310  68.5989310  15.4209310  25.4889310
  70.4459310   4.9099310  20.9349310  70.3519310   4.4429310  20.1049310
  71.2689310   4.5869310  21.2999310  70.5389310   4.8089310  20.8759310
  72.6089310   4.1679310  22.1909310  73.0609310   3.5889310  22.8049310
  73.1719310   4.1829310  21.4179310  72.7389310   4.0959310  22.1709310
  69.1909310   7.2679310  26.4599310  68.6249310   7.6289310  25.7779310
  68.6949310   7.3839310  27.2699310  69.0549310   7.3289310  26.4759310
  77.0069310  17.3119310  16.6059310  76.7689310  16.4989310  17.0499310
  76.2019310  17.5899310  16.1689310  76.8739310  17.2439310  16.6069310
  71.6079310  13.0259310  24.0349310  71.1469310  13.3699310  23.2699310
  71.6889310  12.0879310  23.8629310  71.5589310  12.9499310  23.9149310
  69.8039310  10.6669310  16.2199310  70.7599310  10.6989310  16.2469310
  69.5329310  11.5839310  16.2579310  69.8919310  10.7879310  16.2279310
  74.6439310   6.1259310  29.1629310  73.8789310   5.7289310  29.5809310
  74.3899310   7.0369310  29.0149310  74.5129310   6.1919310  29.1979310
  67.0919310  14.2699310  12.5359310  67.7199310  13.7469310  13.0349310
  67.5859310  14.5759310  11.7749310  67.2359310  14.2419310  12.5029310
  72.7639310  16.3539310  15.8069310  72.0639310  16.7519310  15.2899310
  73.1959310  15.7509310  15.2009310  72.7299310  16.3279310  15.6629310
  76.1829310  10.6809310  17.9479310  76.6969310  10.0809310  17.4079310
  75.9089310  11.3709310  17.3439310  76.2129310  10.6919310  17.8019310
  68.6699310  18.0359310  11.9939310  69.2269310  17.2769310  12.1659310
  69.2379310  18.7899310  12.1499310  68.8139310  18.0349310  12.0359310
  67.5639310  10.6549310  18.4359310  68.1609310  10.9109310  17.7319310
  67.8669310  11.1499310  19.1979310  67.6789310  10.7509310  18.4429310
  70.2449310  14.1619310  22.2409310  70.5039310  14.8549310  21.6329310
  69.3729310  14.4209310  22.5399310  70.1669310  14.2839310  22.2009310
  76.8629310   8.6629310  27.1269310  76.1089310   8.3329310  26.6379310
  76.6619310   8.4649310  28.0409310  76.7409310   8.5949310  27.1809310
  74.3849310   3.4499310   5.8579310  74.6129310   3.4219310   6.7869310
  73.7559310   2.7379310   5.7449310  74.3339310   3.3549310   5.9629310
  67.9519310   5.5769310   5.8139310  68.2289310   6.1459310   6.5319310
  67.3499310   4.9539310   6.2209310  67.9109310   5.5699310   5.9579310
  68.8249310  11.9139310   8.4069310  67.9039310  11.6939310   8.2669310
  68.9049310  12.0209310   9.3539310  68.7169310  11.8989310   8.5099310
  70.6459310   2.5789310   7.4019310  70.8529310   3.4769310   7.6589310
  70.2899310   2.1779310   8.1949310  70.6269310   2.6419310   7.5359310
  73.7279310  17.2339310   2.5499310  73.4669310  16.8589310   3.3909310
  74.4589310  16.6889310   2.2609310  73.7879310  17.1159310   2.6199310
  68.5149310   5.5809310  11.4549310  68.3169310   5.6619310  10.5229310
  67.7209310   5.8839310  11.8959310  68.3879310   5.6299310  11.3919310
  74.5889310   8.1439310   2.8779310  75.4699310   8.4359310   3.1099310
  74.6749310   7.8099310   1.9849310  74.7129310   8.1389310   2.7929310
  68.4829310  14.6069310  10.2119310  67.7209310  15.1749310  10.0949310
  68.6879310  14.2969310   9.3299310  68.4109310  14.6399310  10.0839310
  70.5539310  15.9019310  11.5489310  71.0369310  16.4629310  10.9419310
  70.1109310  15.2659310  10.9879310  70.5589310  15.8929310  11.3999310
  74.5349310  11.4919310  10.2479310  74.3779310  10.5479310  10.2119310
  74.4459310  11.7839310   9.3409310  74.5029310  11.4079310  10.1269310
  68.7629310   2.3779310   2.8169310  69.5969310   2.8319310   2.6929310
  68.1749310   2.7769310   2.1769310  68.7949310   2.4869310   2.7199310
  75.6249310  15.4609310   1.7759310  75.1449310  14.6529310   1.9529310
  76.3549310  15.4469310   2.3949310  75.6569310  15.3559310   1.8779310
  75.1679310   7.9619310   6.1629310  74.3229310   7.6419310   6.4799310
  75.6409310   7.1709310   5.9039310  75.1199310   7.8199310   6.1709310
  72.0949310  13.1479310  10.4969310  72.9059310  12.6599310  10.3549310
  71.8259310  13.4249310   9.6209310  72.1639310  13.1209310  10.3659310
  74.3569310  12.1879310   7.5249310  75.2369310  11.8149310   7.4729310
  73.8189310  11.6069310   6.9879310  74.4009310  12.0659310   7.4499310
  71.6399310  10.0229310   4.7999310  71.2629310   9.8959310   5.6699310
  71.0769310   9.5119310   4.2179310  71.5199310   9.9419310   4.8369310
  71.7879310   4.4959310  10.8899310  71.6349310   4.7759310   9.9879310
  71.5509310   5.2559310  11.4209310  71.7379310   4.6289310  10.8429310
  73.7209310   8.6169310   9.9959310  73.6059310   8.3329310   9.0889310
  72.8299310   8.7199310  10.3289310  73.5919310   8.5939310   9.9219310
  72.7659310   6.9439310   4.8419310  72.1759310   6.2049310   4.6899310
  73.3779310   6.9159310   4.1069310  72.7689310   6.8459310   4.7279310
  74.1509310  13.1359310   2.8739310  74.1109310  12.1809310   2.8369310
  73.6959310  13.3639310   3.6839310  74.0879310  13.0429310   2.9729310
  71.3469310  12.8999310   7.9829310  71.3089310  13.2169310   7.0809310
  70.4749310  12.5409310   8.1479310  71.2299310  12.8939310   7.8889310
  75.2549310  14.6399310   6.5579310  74.4719310  15.0459310   6.1889310
  74.9669310  13.7689310   6.8309310  75.1179310  14.5799310   6.5459310
  68.9929310  16.6519310   3.3009310  69.6479310  17.0129310   2.7039310
  68.3149310  16.2969310   2.7259310  68.9899310  16.6529310   3.1509310
  74.2809310  10.5969310   5.0369310  74.6059310   9.7939310   5.4439310
  73.4119310  10.3649310   4.7109310  74.2109310  10.4649310   5.0469310
  69.8969310  11.5309310  11.0059310  70.6999310  12.0409310  10.8959310
  69.4469310  11.9489310  11.7399310  69.9419310  11.6499310  11.0859310
  68.3199310   6.2179310   3.1609310  69.1179310   5.8679310   2.7659310
  68.2999310   5.8379310   4.0389310  68.4189310   6.1239310   3.2229310
  70.4049310  11.0049310   1.8739310  71.3619310  10.9889310   1.8549310
  70.1599310  10.1909310   2.3139310  70.4959310  10.8989310   1.9279310
  75.4079310   4.3049310   8.3359310  76.3299310   4.3809310   8.5799310
  74.9559310   4.9219310   8.9109310  75.4679310   4.3929310   8.4399310
  70.1769310   9.7719310   7.2719310  69.4979310  10.4109310   7.4919310
  69.7679310   8.9229310   7.4349310  70.0369310   9.7449310   7.3209310
  68.3249310   2.6809310   5.8539310  69.1869310   2.6419310   6.2679310
  68.5109310   2.8309310   4.9269310  68.4589310   2.6949310   5.7879310
  67.7839310   7.8519310   9.8409310  67.1839310   8.5849310   9.9819310
  68.3309310   7.8349310  10.6269310  67.7769310   7.9439310   9.9599310
  69.5299310   8.6889310   3.0719310  68.7509310   9.1949310   3.3029310
  69.2679310   7.7759310   3.1949310  69.3969310   8.6369310   3.1169310
  72.7279310   7.9869310   7.3619310  72.6369310   7.8669310   6.4169310
  72.0039310   8.5649310   7.5999310  72.6239310   8.0459310   7.2709310
  68.9979310  18.0509310   5.7049310  68.7049310  17.7779310   4.8349310
  68.6899310  18.9529310   5.7889310  68.9209310  18.1309310   5.6039310
  71.3699310   5.1139310   8.2759310  72.1609310   5.1469310   7.7389310
  71.0099310   5.9999310   8.2279310  71.4249310   5.2309310   8.2009310
  72.9129310  15.4149310   5.1029310  72.3429310  16.1019310   5.4499310
  72.4609310  14.5989310   5.3169310  72.7819310  15.3989310   5.1749310
  76.4709310   4.7549310   2.4609310  75.6199310   4.3239310   2.3739310
  76.5699310   4.9019310   3.4019310  76.3739310   4.7189310   2.5699310
  75.1019310   1.7759310   9.6119310  74.5489310   2.0869310  10.3279310
  75.1629310   2.5219310   9.0149310  75.0389310   1.9109310   9.6269310
  76.1829310  15.9299310   9.2839310  75.7959310  15.5649310   8.4879310
  75.5349310  16.5589310   9.5989310  76.0499310  15.9629310   9.2229310
  68.5429310  15.2839310   6.6529310  68.1609310  16.1269310   6.8969310
  69.3669310  15.5099310   6.2219310  68.5989310  15.4209310   6.6289310
  72.6089310   4.1679310   3.3309310  73.0609310   3.5889310   3.9449310
  73.1719310   4.1829310   2.5579310  72.7389310   4.0959310   3.3109310
  69.1909310   7.2679310   7.5999310  68.6249310   7.6289310   6.9179310
  68.6949310   7.3839310   8.4099310  69.0549310   7.3289310   7.6159310
  71.6079310  13.0259310   5.1749310  71.1469310  13.3699310   4.4099310
  71.6889310  12.0879310   5.0029310  71.5589310  12.9499310   5.0549310
  74.6439310   6.1259310  10.3029310  73.8789310   5.7289310  10.7209310
  74.3899310   7.0369310  10.1549310  74.5129310   6.1919310  10.3379310
  70.2449310  14.1619310   3.3809310  70.5039310  14.8549310   2.7729310
  69.3729310  14.4209310   3.6799310  70.1669310  14.2839310   3.3409310
  76.8629310   8.6629310   8.2669310  76.1089310   8.3329310   7.7779310
  76.6619310   8.4649310   9.1809310  76.7409310   8.5949310   8.3209310
  57.6889310  71.6809310  74.7209310  57.5149310  71.8419310  75.6489310
  56.9239310  71.1949310  74.4149310  57.5689310  71.6389310  74.8009310
  54.2599310  66.5779310  70.0519310  54.1059310  67.0349310  70.8789310
  54.9719310  65.9679310  70.2439310  54.3309310  66.5579310  70.1819310
  64.4209310  72.7369310  68.2379310  63.5589310  73.0649310  67.9819310
  64.3249310  71.7849310  68.2369310  64.2979310  72.6569310  68.2049310
  51.1469310  72.8339310  75.0149310  51.1849310  73.7269310  74.6709310
  50.3479310  72.8129310  75.5409310  51.0499310  72.9459310  75.0379310
  55.8579310  74.6239310  71.7039310  55.0589310  74.0969310  71.7139310
  56.2019310  74.5209310  70.8169310  55.7999310  74.5429310  71.5919310
  59.7659310  69.6089310  74.1709310  59.3399310  69.0019310  73.5669310
  59.1029310  70.2759310  74.3489310  59.6269310  69.6169310  74.1169310
  65.5179310  60.2409310  73.4239310  65.5859310  59.2939310  73.2999310
  66.3869310  60.5059310  73.7249310  65.6379310  60.1539310  73.4469310
  66.6369310  64.5319310  75.2649310  65.8579310  64.6419310  75.8099310
  66.9809310  65.4179310  75.1559310  66.5809310  64.6589310  75.3209310
  57.7329310  60.6599310  69.4129310  57.4669310  60.1969310  70.2079310
  57.7489310  59.9829310  68.7369310  57.7009310  60.5139310  69.4289310
  60.8439310  68.7999310  69.7159310  61.6139310  68.8209310  70.2829310
  61.1629310  68.4329310  68.8919310  60.9829310  68.7559310  69.6829310
  66.5799310  68.4369310  71.4459310  66.2139310  69.0779310  72.0559310
  65.8149310  68.0149310  71.0539310  66.4349310  68.4649310  71.4739310
  64.5619310  70.0369310  68.4629310  64.6039310  69.9029310  67.5159310
  65.4479310  70.3039310  68.7059310  64.6809310  70.0539310  68.3729310
  64.9049310  60.4669310  70.5509310  65.0369310  60.3229310  71.4879310
  64.0369310  60.8659310  70.4909310  64.8109310  60.4989310  70.6639310
  61.5549310  72.2039310  75.0519310  61.7309310  73.0539310  74.6489310
  60.7959310  71.8669310  74.5779310  61.4809310  72.2699310  74.9399310
  53.6669310  62.7839310  74.8239310  53.2599310  62.7829310  73.9569310
  53.1809310  63.4469310  75.3149310  53.5529310  62.8689310  74.7759310
  53.0939310  59.9709310  73.5419310  52.3359310  59.9579310  74.1269310
  53.6259310  59.2269310  73.8229310  53.0649310  59.8739310  73.6529310
  53.1059310  72.0279310  76.7049310  52.3819310  72.3309310  76.1569310
  53.6999310  72.7779310  76.7529310  53.0899310  72.1629310  76.6409310
  52.5789310  65.7919310  68.0429310  51.9759310  66.5289310  67.9469310
  53.2079310  66.0819310  68.7039310  52.5819310  65.9229310  68.1149310
  57.0059310  74.2539310  69.3359310  57.4649310  73.4319310  69.5079310
  57.7039310  74.8939310  69.1969310  57.1539310  74.2309310  69.3399310
  59.8819310  71.4009310  69.7899310  60.1859310  70.5079310  69.9459310
  60.4089310  71.9409310  70.3789310  59.9879310  71.3559310  69.8849310
  62.5049310  61.8889310  70.3659310  62.6089310  62.2329310  71.2529310
  62.3749310  62.6649310  69.8209310  62.5019310  62.0319310  70.4099310
  54.7339310  59.0629310  68.3529310  55.0759310  59.0719310  69.2469310
  54.2489310  59.8849310  68.2749310  54.7159310  59.1699310  68.4569310
  66.0149310  72.3139310  71.3429310  66.1359310  73.1889310  70.9749310
  66.2239310  71.7199310  70.6219310  66.0569310  72.3499310  71.2029310
  64.4329310  57.7129310  70.2209310  64.5609310  58.6279310  69.9689310
  63.4839310  57.6179310  70.3059310  64.3279310  57.8179310  70.1999310
  67.6079310  59.0509310  68.2219310  67.4319310  59.8919310  67.8009310
  66.7989310  58.5519310  68.1079310  67.4819310  59.0949310  68.1539310
  70.1769310  64.9789310  75.5999310  70.1909310  64.6659310  76.5049310
  70.1279310  65.9319310  75.6769310  70.1729310  65.0609310  75.7259310
  52.1429310  74.3209310  71.0599310  51.5609310  74.8189310  71.6329310
  52.3719310  74.9319310  70.3599310  52.0979310  74.4629310  71.0439310
  65.7419310  65.8799310  69.4839310  65.2849310  65.6389310  70.2899310
  66.6679310  65.7399310  69.6829310  65.8019310  65.8309310  69.6129310
  63.8669310  61.5969310  75.0719310  64.5629310  61.2109310  74.5389310
  63.2569310  60.8749310  75.2269310  63.8779310  61.4549310  75.0229310
  61.7869310  68.1339310  75.6949310  62.3319310  68.6349310  76.3019310
  61.0929310  68.7409310  75.4379310  61.7679310  68.2749310  75.7399310
  49.7699310  69.6999310  76.5159310  50.1639310  69.6299310  75.6459310
  50.3819310  69.2449310  77.0929310  49.8989310  69.6329310  76.4779310
  64.4909310  65.3799310  71.8879310  64.4479310  65.9989310  72.6179310
  64.1249310  64.5689310  72.2399310  64.4389310  65.3559310  72.0269310
  48.8739310  65.4919310  72.1329310  49.5389310  66.0919310  72.4709310
  48.0419310  65.9259310  72.3219310  48.8529310  65.6239310  72.2009310
  51.2069310  69.9369310  74.3349310  51.8859310  69.6569310  74.9489310
  51.3049310  70.8869310  74.2859310  51.3059310  70.0229310  74.4079310
  56.6209310  68.6729310  69.4219310  56.2379310  68.3639310  68.6009310
  56.8599310  69.5839310  69.2469310  56.6029310  68.7499310  69.2949310
  50.8769310  60.1279310  75.0999310  50.6389310  59.3089310  74.6659310
  50.1159310  60.6959310  74.9729310  50.7489310  60.0959310  75.0279310
  55.4479310  58.9429310  71.1039310  55.6929310  58.0679310  71.4049310
  55.2329310  59.4199310  71.9049310  55.4519310  58.8919310  71.2449310
  64.6329310  71.2439310  75.3429310  63.7179310  71.2539310  75.0599310
  64.7549310  70.3759310  75.7279310  64.5309310  71.1339310  75.3559310
  52.2859310  63.2079310  69.1379310  51.3609310  62.9649310  69.1759310
  52.2819310  64.1279310  68.8729310  52.1679310  63.2949310  69.1089310
  54.2549310  67.5609310  72.4269310  55.0779310  68.0469310  72.3889310
  54.3059310  67.0659310  73.2439310  54.3669310  67.5599310  72.5259310
  56.5499310  69.1979310  72.4289310  56.0269310  69.9009310  72.8149310
  56.5619310  69.3939310  71.4929310  56.4849310  69.3129310  72.3589310
  63.5929310  64.0649310  68.5929310  64.0709310  63.7119310  67.8439310
  64.0949310  64.8369310  68.8559310  63.7179310  64.1189310  68.5309310
  56.1579310  64.0259310  69.4469310  55.6769310  63.2089310  69.3159310
  56.5919310  64.1849310  68.6089310  56.1519310  63.9419310  69.3229310
  50.1219310  69.0629310  69.9049310  50.8889310  68.7399310  70.3799310
  49.3799310  68.8239310  70.4599310  50.1249310  68.9909310  70.0369310
  67.5539310  72.3299310  76.5599310  66.7099310  72.7429310  76.7439310
  67.4219310  71.4079310  76.7779310  67.4289310  72.2649310  76.6109310
  63.3909310  67.1149310  73.8109310  64.0649310  67.5269310  74.3509310
  62.5809310  67.5609310  74.0569310  63.3739310  67.2249310  73.9109310
  51.5449310  67.6059310  77.3139310  52.5019310  67.5899310  77.2949310
  51.2999310  66.7919310  77.7539310  51.6359310  67.4999310  77.3679310
  60.4109310  59.8369310  70.4189310  59.6519310  60.0849310  69.8909310
  60.9659310  60.6169310  70.4199310  60.3849310  59.9689310  70.3519310
  52.9459310  63.1299310  72.1359310  52.8559310  62.8589310  71.2229310
  52.0479310  63.2869310  72.4289310  52.8189310  63.1159310  72.0569310
  62.5329310  59.0209310  74.9319310  61.8709310  59.4269310  74.3719310
  63.2279310  58.7579310  74.3289310  62.5369310  59.0399310  74.7829310
  54.8919310  66.0459310  74.5359310  55.0799310  65.2939310  73.9739310
  55.7479310  66.4369310  74.7059310  55.0249310  65.9999310  74.4859310
  53.5389310  57.9159310  76.6949310  53.7099310  58.8369310  76.8939310
  54.1049310  57.4319310  77.2959310  53.6329310  57.9719310  76.7969310
  57.3419310  71.2529310  68.8189310  58.1859310  71.2149310  69.2699310
  57.5649310  71.4579310  67.9109310  57.4789310  71.2739310  68.7609310
  54.3929310  67.0429310  77.0879310  54.6499310  66.6249310  76.2659310
  54.4769310  66.3509310  77.7439310  54.4369310  66.9009310  77.0669310
  58.7639310  67.0199310  69.7469310  59.4939310  67.6399310  69.7359310
  57.9819310  67.5709310  69.7159310  58.7569310  67.1699310  69.7409310
  54.6749310  61.6269310  69.4409310  53.7579310  61.4119310  69.6069310
  55.1499310  61.2389310  70.1759310  54.6179310  61.5499310  69.5559310
  62.2769310  74.3779310  73.6759310  61.9089310  74.9589310  74.3409310
  63.1679310  74.7009310  73.5419310  62.3439310  74.4939310  73.7439310
  50.2799310  63.3539310  73.3239310  50.6799310  63.9389310  73.9679310
  49.8159310  63.9389310  72.7249310  50.2719310  63.5039310  73.3299310
  52.2399310  58.0329310  69.3689310  52.2409310  58.7749310  69.9729310
  52.7439310  58.3369310  68.6149310  52.3049310  58.1669310  69.3499310
  53.1559310  70.0689310  69.6529310  53.2419310  70.0179310  68.7009310
  52.6029310  70.8369310  69.8019310  53.0959310  70.1609310  69.5499310
  53.7659310  69.4469310  75.6179310  53.6789310  70.2269310  76.1669310
  53.8379310  68.7229310  76.2409310  53.7639310  69.4539310  75.7679310
  54.9499310  58.1039310  74.2539310  54.5449310  57.7729310  75.0559310
  55.0569310  57.3299310  73.7019310  54.9119310  57.9629310  74.2859310
  66.0349310  73.5629310  73.9939310  66.1049310  72.9339310  74.7109310
  66.1009310  73.0309310  73.2009310  66.0519310  73.4149310  73.9839310
  55.1919310  71.3069310  70.5739310  54.4599310  70.8179310  70.1979310
  55.8519310  71.3199310  69.8819310  55.1819310  71.2459310  70.4379310
  58.6829310  64.7179310  67.7639310  58.6639310  65.3679310  68.4659310
  59.0379310  63.9299310  68.1759310  58.7259310  64.7009310  67.9059310
  60.6449310  73.5969310  71.6339310  59.9599310  73.5249310  72.2989310
  61.4429310  73.7749310  72.1309310  60.6589310  73.6099310  71.7829310
  63.7829310  58.9409310  77.4859310  64.6539310  58.5479310  77.5429310
  63.6839310  59.1719310  76.5629310  63.8819310  58.9199310  77.3749310
  63.8079310  62.8059310  72.7339310  63.5869310  62.5559310  73.6319310
  64.6239310  62.3399310  72.5509310  63.8839310  62.7139310  72.8259310
  61.6539310  72.5689310  67.8809310  61.2539310  73.4369310  67.9309310
  61.1779310  72.0479310  68.5279310  61.5419310  72.6139310  67.9699310
  55.0329310  70.8899310  73.7369310  54.3969310  70.4349310  74.2879310
  54.5449310  71.6239310  73.3639310  54.8899310  70.9259310  73.7599310
  66.4989310  62.8299310  70.5699310  65.6759310  62.3429310  70.5219310
  66.2469310  63.6939310  70.8979310  66.3619310  62.8779310  70.6059310
  65.2909310  70.0219310  72.8379310  65.3129310  70.1379310  73.7879310
  65.4639310  70.8949310  72.4869310  65.3159310  70.1489310  72.9149310
  58.1469310  73.9129310  73.1859310  57.9089310  73.0999310  73.6299310
  57.3419310  74.1909310  72.7489310  58.0139310  73.8449310  73.1869310
  50.9439310  67.2679310  72.7999310  51.8999310  67.2999310  72.8269310
  50.6729310  68.1849310  72.8379310  51.0319310  67.3889310  72.8079310
  52.3029310  60.5579310  70.7709310  52.6109310  60.6229310  71.6749310
  51.3849310  60.2999310  70.8499310  52.2249310  60.5329310  70.8969310
  48.2319310  70.8709310  69.1159310  48.8599310  70.3479310  69.6149310
  48.7259310  71.1769310  68.3549310  48.3759310  70.8429310  69.0829310
  53.9039310  72.9549310  72.3869310  53.2039310  73.3529310  71.8699310
  54.3359310  72.3519310  71.7809310  53.8699310  72.9289310  72.2429310
  57.3229310  67.2819310  74.5279310  57.8369310  66.6819310  73.9879310
  57.0489310  67.9719310  73.9239310  57.3529310  67.2929310  74.3819310
  49.8099310  74.6369310  68.5739310  50.3669310  73.8779310  68.7459310
  50.3779310  75.3909310  68.7299310  49.9539310  74.6359310  68.6159310
  67.3799310  61.8469310  74.5729310  67.9619310  62.3319310  73.9869310
  66.8139310  62.5169310  74.9559310  67.3819310  61.9949310  74.5469310
  55.0989310  60.6659310  76.4389310  54.9209310  61.2559310  75.7069310
  55.5839310  59.9389310  76.0489310  55.1379310  60.6489310  76.2959310
  48.7039310  67.2559310  75.0159310  49.3009310  67.5119310  74.3119310
  49.0069310  67.7509310  75.7779310  48.8189310  67.3519310  75.0229310
  65.0729310  68.3529310  75.8019310  65.9259310  68.0119310  75.5319310
  65.0949310  68.3239310  76.7579310  65.1849310  68.3049310  75.8889310
  67.1489310  58.3789310  75.3099310  66.5529310  58.0289310  75.9719310
  67.8669310  57.7469310  75.2749310  67.1649310  58.2539310  75.3899310
  63.2189310  69.0239310  71.0169310  63.6149310  69.3649310  71.8189310
  63.7099310  69.4429310  70.3099310  63.3319310  69.1209310  71.0289310
  55.5249310  60.0509310  62.4379310  55.7529310  60.0229310  63.3669310
  54.8959310  59.3389310  62.3249310  55.4739310  59.9559310  62.5429310
  52.9239310  74.2369310  62.6979310  51.9699310  74.1689310  62.6659310
  53.1129310  74.5439310  63.5839310  52.8259310  74.2679310  62.8069310
  57.6889310  71.6809310  55.8609310  57.5149310  71.8419310  56.7889310
  56.9239310  71.1949310  55.5549310  57.5689310  71.6389310  55.9409310
  53.4409310  58.3369310  61.9439310  52.8809310  58.7849310  62.5779310
  53.2949310  57.4059310  62.1109310  53.3509310  58.2749310  62.0459310
  54.2599310  66.5779310  51.1919310  54.1059310  67.0349310  52.0189310
  54.9719310  65.9679310  51.3839310  54.3309310  66.5579310  51.3219310
  57.6549310  61.7869310  61.7969310  57.0519310  61.1459310  62.1719310
  58.4439310  61.7179310  62.3349310  57.6789310  61.6969310  61.9139310
  58.1929310  58.2239310  68.0749310  59.0849310  57.9949310  67.8109310
  57.6709310  58.1029310  67.2819310  58.2409310  58.1799310  67.9399310
  64.4209310  72.7369310  49.3779310  63.5589310  73.0649310  49.1219310
  64.3249310  71.7849310  49.3769310  64.2979310  72.6569310  49.3449310
  51.1469310  72.8339310  56.1549310  51.1849310  73.7269310  55.8109310
  50.3479310  72.8129310  56.6809310  51.0499310  72.9459310  56.1779310
  55.8579310  74.6239310  52.8439310  55.0589310  74.0969310  52.8539310
  56.2019310  74.5209310  51.9569310  55.7999310  74.5429310  52.7319310
  60.0779310  61.6129310  63.0649310  60.2559310  60.7309310  63.3909310
  60.3969310  62.1929310  63.7569310  60.1419310  61.5739310  63.1959310
  59.7659310  69.6089310  55.3109310  59.3399310  69.0019310  54.7069310
  59.1029310  70.2759310  55.4889310  59.6269310  69.6169310  55.2569310
  65.5179310  60.2409310  54.5639310  65.5859310  59.2939310  54.4399310
  66.3869310  60.5059310  54.8649310  65.6379310  60.1539310  54.5869310
  66.6369310  64.5319310  56.4049310  65.8579310  64.6419310  56.9499310
  66.9809310  65.4179310  56.2959310  66.5809310  64.6589310  56.4609310
  57.7329310  60.6599310  50.5529310  57.4669310  60.1969310  51.3479310
  57.7489310  59.9829310  49.8769310  57.7009310  60.5139310  50.5689310
  57.9679310  67.8479310  63.8369310  57.8399310  66.9829310  64.2259310
  58.4109310  67.6729310  63.0059310  58.0079310  67.7149310  63.7799310
  60.8439310  68.7999310  50.8559310  61.6139310  68.8209310  51.4229310
  61.1629310  68.4329310  50.0319310  60.9829310  68.7559310  50.8229310
  66.5799310  68.4369310  52.5859310  66.2139310  69.0779310  53.1959310
  65.8149310  68.0149310  52.1939310  66.4349310  68.4649310  52.6139310
  49.0919310  62.1779310  62.3939310  49.3689310  62.7469310  63.1119310
  48.4899310  61.5549310  62.8009310  49.0509310  62.1709310  62.5379310
  64.5619310  70.0369310  49.6029310  64.6039310  69.9029310  48.6559310
  65.4479310  70.3039310  49.8459310  64.6809310  70.0539310  49.5129310
  49.9649310  68.5149310  64.9869310  49.0439310  68.2949310  64.8469310
  50.0449310  68.6219310  65.9339310  49.8569310  68.4999310  65.0899310
  64.9049310  60.4669310  51.6909310  65.0369310  60.3229310  52.6279310
  64.0369310  60.8659310  51.6309310  64.8109310  60.4989310  51.8039310
  61.5549310  72.2039310  56.1919310  61.7309310  73.0539310  55.7889310
  60.7959310  71.8669310  55.7179310  61.4809310  72.2699310  56.0799310
  53.6669310  62.7839310  55.9639310  53.2599310  62.7829310  55.0969310
  53.1809310  63.4469310  56.4549310  53.5529310  62.8689310  55.9159310
  51.7859310  59.1799310  63.9819310  51.9929310  60.0779310  64.2389310
  51.4299310  58.7789310  64.7749310  51.7669310  59.2429310  64.1159310
  53.0939310  59.9709310  54.6819310  52.3359310  59.9579310  55.2669310
  53.6259310  59.2269310  54.9629310  53.0649310  59.8739310  54.7929310
  60.1339310  63.6689310  64.9809310  60.7199310  63.9819310  65.6699310
  59.4079310  64.2939310  64.9809310  60.1159310  63.7889310  65.0689310
  57.7539310  64.1699310  54.5129310  56.9289310  64.1519310  54.0279310
  57.5029310  63.9839310  55.4179310  57.6159310  64.1439310  54.5669310
  54.8679310  73.8349310  59.1299310  54.6069310  73.4599310  59.9709310
  55.5989310  73.2899310  58.8409310  54.9279310  73.7169310  59.1999310
  53.1059310  72.0279310  57.8449310  52.3819310  72.3309310  57.2969310
  53.6999310  72.7779310  57.8929310  53.0899310  72.1629310  57.7809310
  57.0059310  74.2539310  50.4759310  57.4649310  73.4319310  50.6479310
  57.7039310  74.8939310  50.3369310  57.1539310  74.2309310  50.4799310
  55.7289310  64.7449310  59.4579310  56.6099310  65.0369310  59.6899310
  55.8149310  64.4109310  58.5649310  55.8529310  64.7399310  59.3729310
  49.6229310  71.2079310  66.7919310  48.8609310  71.7759310  66.6749310
  49.8279310  70.8979310  65.9099310  49.5509310  71.2409310  66.6639310
  51.6939310  72.5029310  68.1289310  52.1769310  73.0639310  67.5219310
  51.2509310  71.8669310  67.5679310  51.6989310  72.4939310  67.9799310
  55.3199310  74.2389310  66.9269310  55.8939310  74.1519310  67.6879310
  55.2779310  75.1809310  66.7649310  55.3879310  74.3479310  67.0029310
  60.0259310  60.5639310  57.6419310  59.0739310  60.5009310  57.7129310
  60.3539310  59.8359310  58.1699310  59.9459310  60.4629310  57.7189310
  65.1549310  68.5719310  59.7639310  65.5949310  69.0789310  60.4469310
  64.4829310  68.0749310  60.2299310  65.1259310  68.5729310  59.9109310
  55.6749310  68.0929310  66.8279310  55.5179310  67.1489310  66.7919310
  55.5859310  68.3849310  65.9209310  55.6429310  68.0089310  66.7069310
  59.8819310  71.4009310  50.9299310  60.1859310  70.5079310  51.0859310
  60.4089310  71.9409310  51.5189310  59.9879310  71.3559310  51.0249310
  62.5049310  61.8889310  51.5059310  62.6089310  62.2329310  52.3929310
  62.3749310  62.6649310  50.9609310  62.5019310  62.0319310  51.5499310
  65.1469310  62.7369310  58.8329310  66.0589310  62.7479310  59.1259310
  65.1469310  62.1519310  58.0749310  65.2639310  62.6629310  58.7739310
  62.9919310  67.0739310  60.6839310  62.1169310  66.8169310  60.3939310
  63.3439310  66.2909310  61.1079310  62.9249310  66.9409310  60.7009310
  52.7009310  73.9899310  65.8419310  52.4489310  74.8939310  66.0329310
  53.6059310  73.9249310  66.1449310  52.7849310  74.0979310  65.9049310
  54.7339310  59.0629310  49.4929310  55.0759310  59.0719310  50.3869310
  54.2489310  59.8849310  49.4149310  54.7159310  59.1699310  49.5969310
  49.9029310  58.9789310  59.3969310  50.7369310  59.4329310  59.2729310
  49.3149310  59.3779310  58.7569310  49.9349310  59.0879310  59.2999310
  57.3369310  63.5739310  57.1469310  57.4229310  62.7899310  57.6899310
  57.7769310  64.2609310  57.6469310  57.4039310  63.5619310  57.2799310
  65.9989310  61.1919310  66.4869310  65.0999310  60.8639310  66.4819310
  66.3239310  61.0149310  65.6049310  65.9249310  61.1269310  66.3739310
  66.0149310  72.3139310  52.4829310  66.1359310  73.1889310  52.1149310
  66.2239310  71.7199310  51.7619310  66.0569310  72.3499310  52.3429310
  64.4329310  57.7129310  51.3609310  64.5609310  58.6279310  51.1089310
  63.4839310  57.6179310  51.4459310  64.3279310  57.8179310  51.3399310
  60.4629310  71.5979310  65.6169310  61.0449310  71.4339310  66.3579310
  59.8699310  72.2839310  65.9249310  60.4609310  71.6649310  65.7509310
  56.7649310  72.0619310  58.3559310  56.2849310  71.2539310  58.5329310
  57.4949310  72.0479310  58.9749310  56.7969310  71.9569310  58.4579310
  67.6079310  59.0509310  49.3619310  67.4319310  59.8919310  48.9409310
  66.7989310  58.5519310  49.2479310  67.4819310  59.0949310  49.2939310
  70.1769310  64.9789310  56.7399310  70.1909310  64.6659310  57.6449310
  70.1279310  65.9319310  56.8169310  70.1729310  65.0609310  56.8659310
  59.5699310  62.9149310  50.6229310  58.9439310  62.1909310  50.6469310
  59.7879310  63.0739310  51.5409310  59.5179310  62.8429310  50.7429310
  56.3079310  64.5629310  62.7429310  55.4629310  64.2429310  63.0599310
  56.7809310  63.7719310  62.4839310  56.2599310  64.4209310  62.7509310
  53.2349310  69.7489310  67.0769310  54.0459310  69.2609310  66.9349310
  52.9659310  70.0259310  66.2009310  53.3039310  69.7219310  66.9459310
  52.1429310  74.3209310  52.1999310  51.5609310  74.8189310  52.7729310
  52.3719310  74.9319310  51.4999310  52.0979310  74.4629310  52.1839310
  66.0359310  60.4299310  63.9179310  65.1699310  60.2659310  63.5469310
  66.6179310  59.8379310  63.4399310  65.9999310  60.3329310  63.8089310
  65.7419310  65.8799310  50.6239310  65.2849310  65.6389310  51.4299310
  66.6679310  65.7399310  50.8229310  65.8019310  65.8309310  50.7529310
  55.4969310  68.7889310  64.1049310  56.3769310  68.4159310  64.0529310
  54.9589310  68.2079310  63.5679310  55.5409310  68.6669310  64.0299310
  64.4859310  72.4999310  62.4619310  64.1349310  72.3969310  63.3469310
  64.6339310  73.4419310  62.3719310  64.4599310  72.6069310  62.5639310
  66.6229310  74.2669310  64.3409310  66.8209310  73.8719310  65.1909310
  65.9519310  74.9219310  64.5319310  66.5619310  74.2999310  64.4739310
  63.8669310  61.5969310  56.2119310  64.5629310  61.2109310  55.6789310
  63.2569310  60.8749310  56.3669310  63.8779310  61.4549310  56.1629310
  61.9409310  67.0459310  63.7539310  61.3839310  66.6519310  63.0819310
  61.3649310  67.6559310  64.2139310  61.7959310  67.0739310  63.7269310
  65.8549310  66.3069310  66.9479310  65.0319310  66.6469310  66.5989310
  65.7109310  66.2509310  67.8929310  65.7319310  66.3429310  67.0239310
  59.7679310  63.0329310  53.2869310  58.9449310  63.3159310  53.6829310
  60.4459310  63.4189310  53.8419310  59.7499310  63.1179310  53.4089310
  52.7799310  66.6239310  61.3799310  52.4029310  66.4969310  62.2499310
  52.2169310  66.1129310  60.7979310  52.6599310  66.5429310  61.4169310
  61.7869310  68.1339310  56.8349310  62.3319310  68.6349310  57.4419310
  61.0929310  68.7409310  56.5779310  61.7679310  68.2749310  56.8799310
  49.7699310  69.6999310  57.6559310  50.1639310  69.6299310  56.7859310
  50.3819310  69.2449310  58.2329310  49.8989310  69.6329310  57.6179310
  64.4909310  65.3799310  53.0279310  64.4479310  65.9989310  53.7579310
  64.1249310  64.5689310  53.3799310  64.4389310  65.3559310  53.1669310
  59.2409310  66.2439310  53.5069310  58.5689310  65.5629310  53.5369310
  59.3199310  66.4609310  52.5779310  59.1649310  66.1849310  53.3919310
  52.9279310  61.0969310  67.4699310  52.7749310  61.3769310  66.5679310
  52.6909310  61.8569310  68.0009310  52.8779310  61.2299310  67.4229310
  60.4269310  75.2229310  62.6249310  59.8779310  75.1539310  61.8449310
  60.7909310  74.3459310  62.7409310  60.4039310  75.1019310  62.5399310
  54.8609310  65.2179310  66.5759310  54.7459310  64.9339310  65.6689310
  53.9699310  65.3209310  66.9089310  54.7319310  65.1949310  66.5019310
  53.9059310  63.5449310  61.4219310  53.3159310  62.8059310  61.2699310
  54.5179310  63.5169310  60.6869310  53.9089310  63.4469310  61.3079310
  55.2909310  69.7369310  59.4539310  55.2509310  68.7819310  59.4169310
  54.8359310  69.9649310  60.2639310  55.2279310  69.6439310  59.5529310
  63.2559310  66.3899310  66.1359310  62.5649310  65.7499310  66.3039310
  63.0479310  66.7459310  65.2729310  63.1409310  66.3529310  66.0469310
  48.8739310  65.4919310  53.2729310  49.5389310  66.0919310  53.6109310
  48.0419310  65.9259310  53.4619310  48.8529310  65.6239310  53.3409310
  51.2069310  69.9369310  55.4749310  51.8859310  69.6569310  56.0889310
  51.3049310  70.8869310  55.4259310  51.3059310  70.0229310  55.5479310
  56.6209310  68.6729310  50.5619310  56.2379310  68.3639310  49.7409310
  56.8599310  69.5839310  50.3869310  56.6029310  68.7499310  50.4349310
  50.8769310  60.1279310  56.2399310  50.6389310  59.3089310  55.8059310
  50.1159310  60.6959310  56.1129310  50.7489310  60.0959310  56.1679310
  55.4479310  58.9429310  52.2439310  55.6929310  58.0679310  52.5449310
  55.2329310  59.4199310  53.0449310  55.4519310  58.8919310  52.3849310
  60.6799310  60.6919310  54.7819310  60.3859310  61.4069310  54.2179310
  60.4089310  60.9529310  55.6619310  60.6079310  60.8169310  54.8219310
  59.1339310  72.3479310  59.8639310  59.0699310  71.8279310  60.6659310
  59.6789310  73.0969310  60.1069310  59.1949310  72.3769310  59.9979310
  64.6329310  71.2439310  56.4829310  63.7179310  71.2539310  56.1999310
  64.7549310  70.3759310  56.8679310  64.5309310  71.1339310  56.4959310
  54.2549310  67.5609310  53.5669310  55.0779310  68.0469310  53.5289310
  54.3059310  67.0659310  54.3839310  54.3669310  67.5599310  53.6659310
  56.5499310  69.1979310  53.5689310  56.0269310  69.9009310  53.9549310
  56.5619310  69.3939310  52.6329310  56.4849310  69.3129310  53.4989310
  63.5929310  64.0649310  49.7329310  64.0709310  63.7119310  48.9839310
  64.0949310  64.8369310  49.9959310  63.7179310  64.1189310  49.6709310
  52.4869310  69.5009310  64.5629310  52.4489310  69.8179310  63.6609310
  51.6149310  69.1419310  64.7279310  52.3699310  69.4949310  64.4689310
  56.3949310  71.2409310  63.1379310  55.6119310  71.6469310  62.7689310
  56.1069310  70.3699310  63.4109310  56.2579310  71.1809310  63.1259310
  50.1329310  73.2529310  59.8809310  50.7879310  73.6139310  59.2839310
  49.4549310  72.8979310  59.3059310  50.1299310  73.2539310  59.7309310
  65.4449310  55.1449310  59.1319310  65.5909310  55.5499310  59.9869310
  64.4999310  55.2129310  58.9929310  65.3429310  55.2049310  59.2239310
  55.4209310  67.1979310  61.6169310  55.7459310  66.3949310  62.0239310
  54.5519310  66.9659310  61.2909310  55.3509310  67.0659310  61.6269310
  51.0369310  68.1319310  67.5859310  51.8399310  68.6419310  67.4759310
  50.5869310  68.5499310  68.3199310  51.0819310  68.2509310  67.6659310
  61.5329310  65.2799310  56.8459310  62.0309310  65.0729310  56.0549310
  61.7169310  66.2049310  57.0099310  61.6199310  65.3719310  56.7659310
  56.1579310  64.0259310  50.5869310  55.6769310  63.2089310  50.4559310
  56.5919310  64.1849310  49.7489310  56.1519310  63.9419310  50.4629310
  50.1219310  69.0629310  51.0449310  50.8889310  68.7399310  51.5199310
  49.3799310  68.8239310  51.5999310  50.1249310  68.9909310  51.1769310
  49.4599310  62.8189310  59.7409310  50.2579310  62.4689310  59.3459310
  49.4399310  62.4389310  60.6189310  49.5589310  62.7249310  59.8029310
  58.8539310  65.8759310  57.4689310  58.4469310  66.6359310  57.0529310
  59.7159310  65.8109310  57.0589310  58.9119310  65.9649310  57.3629310
  63.3909310  67.1149310  54.9509310  64.0649310  67.5269310  55.4909310
  62.5809310  67.5609310  55.1969310  63.3739310  67.2249310  55.0509310
  51.5449310  67.6059310  58.4539310  52.5019310  67.5899310  58.4349310
  51.2999310  66.7919310  58.8939310  51.6359310  67.4999310  58.5079310
  61.8479310  61.6159310  60.9929310  61.3939310  62.0579310  60.2749310
  61.3059310  61.7909310  61.7619310  61.7209310  61.6949310  60.9989310
  67.0129310  66.5439310  59.9369310  66.6239310  66.0699310  60.6729310
  66.4779310  67.3329310  59.8509310  66.8949310  66.5839310  60.0199310
  60.3869310  63.0919310  58.8029310  61.0129310  63.5419310  58.2359310
  60.2449310  62.2449310  58.3789310  60.4489310  63.0409310  58.6759310
  58.9219310  70.9689310  62.3019310  59.3149310  71.7899310  62.5979310
  58.0089310  71.0239310  62.5839310  58.8559310  71.0809310  62.3759310
  60.4109310  59.8369310  51.5589310  59.6519310  60.0849310  51.0309310
  60.9659310  60.6169310  51.5599310  60.3849310  59.9689310  51.4919310
  52.9459310  63.1299310  53.2759310  52.8559310  62.8589310  52.3629310
  52.0479310  63.2869310  53.5689310  52.8189310  63.1159310  53.1969310
  62.5329310  59.0209310  56.0719310  61.8709310  59.4269310  55.5119310
  63.2279310  58.7579310  55.4689310  62.5369310  59.0399310  55.9229310
  64.1459310  64.2529310  61.4509310  63.8809310  63.6009310  62.1009310
  64.3649310  63.7399310  60.6729310  64.1399310  64.1039310  61.4349310
  54.8919310  66.0459310  55.6759310  55.0799310  65.2939310  55.1139310
  55.7479310  66.4369310  55.8459310  55.0249310  65.9999310  55.6259310
  56.5479310  60.9059310  64.9159310  57.4699310  60.9819310  65.1599310
  56.0959310  61.5229310  65.4909310  56.6079310  60.9939310  65.0199310
  53.5389310  57.9159310  57.8349310  53.7099310  58.8369310  58.0339310
  54.1049310  57.4319310  58.4359310  53.6329310  57.9719310  57.9369310
  57.3419310  71.2529310  49.9589310  58.1859310  71.2149310  50.4099310
  57.5649310  71.4579310  49.0509310  57.4789310  71.2739310  49.9009310
  54.3929310  67.0429310  58.2279310  54.6499310  66.6249310  57.4059310
  54.4769310  66.3509310  58.8839310  54.4369310  66.9009310  58.2069310
  61.7049310  71.4979310  58.6869310  61.8029310  71.7449310  57.7669310
  60.8509310  71.8479310  58.9389310  61.6079310  71.5739310  58.6019310
  65.1989310  57.7819310  67.6509310  64.6579310  57.2669310  68.2489310
  64.7349310  58.6149310  67.5639310  65.0709310  57.8229310  67.7169310
  62.7929310  73.9239310  59.2259310  62.2489310  74.5239310  58.7149310
  62.4019310  73.0629310  59.0799310  62.6739310  73.8909310  59.1419310
  66.5679310  65.3329310  62.8489310  65.6719310  65.0079310  62.7619310
  66.4679310  66.2279310  63.1739310  66.4399310  65.4059310  62.8799310
  58.7639310  67.0199310  50.8869310  59.4939310  67.6399310  50.8759310
  57.9819310  67.5709310  50.8559310  58.7569310  67.1699310  50.8809310
  58.3959310  64.4009310  60.0029310  57.9469310  63.6469310  60.3849310
  59.1179310  64.0209310  59.5029310  58.4309310  64.2559310  59.9879310
  59.9309310  68.5249310  61.7149310  59.6549310  69.3489310  62.1169310
  60.8819310  68.5119310  61.8239310  60.0179310  68.6289310  61.7799310
  55.4189310  61.1379310  53.9859310  55.2709310  62.0809310  53.9079310
  54.6269310  60.8059310  54.4099310  55.2989310  61.2159310  54.0299310
  59.0699310  61.4819310  66.4049310  58.6039310  62.0799310  66.9889310
  59.6649310  62.0459310  65.9099310  59.0859310  61.6299310  66.4159310
  51.3169310  66.3729310  63.8519310  50.6379310  67.0119310  64.0719310
  50.9079310  65.5239310  64.0149310  51.1769310  66.3459310  63.9009310
  62.2769310  74.3779310  54.8159310  61.9089310  74.9589310  55.4809310
  63.1679310  74.7009310  54.6819310  62.3439310  74.4939310  54.8839310
  49.4649310  59.2819310  62.4339310  50.3269310  59.2429310  62.8479310
  49.6509310  59.4319310  61.5069310  49.5989310  59.2959310  62.3679310
  60.3819310  66.8149310  59.8009310  60.1139310  67.4579310  60.4579310
  59.5829310  66.6329310  59.3049310  60.2449310  66.8739310  59.8209310
  48.9239310  64.4529310  66.4209310  48.3239310  65.1859310  66.5619310
  49.4709310  64.4359310  67.2069310  48.9169310  64.5449310  66.5399310
  50.2799310  63.3539310  54.4639310  50.6799310  63.9389310  55.1079310
  49.8159310  63.9389310  53.8649310  50.2719310  63.5039310  54.4699310
  60.3589310  65.1489310  62.3629310  60.1959310  65.4579310  61.4719310
  59.4979310  64.8849310  62.6859310  60.2279310  65.1549310  62.2909310
  60.5809310  59.3699310  66.5009310  60.5779310  59.0799310  65.5889310
  59.9089310  60.0509310  66.5379310  60.4939310  59.4199310  66.3889310
  52.2399310  58.0329310  50.5089310  52.2409310  58.7749310  51.1129310
  52.7439310  58.3369310  49.7549310  52.3049310  58.1669310  50.4899310
  53.1559310  70.0689310  50.7929310  53.2419310  70.0179310  49.8409310
  52.6029310  70.8369310  50.9419310  53.0959310  70.1609310  50.6899310
  60.2909310  68.8119310  64.8989310  59.4729310  68.6559310  64.4279310
  60.3389310  69.7639310  64.9879310  60.1929310  68.9139310  64.8499310
  64.6409310  63.5079310  66.1299310  65.3539310  62.8759310  66.2249310
  65.0809310  64.3449310  65.9839310  64.7879310  63.5339310  66.1229310
  50.6699310  65.2899310  59.6519310  49.8909310  65.7959310  59.8829310
  50.4079310  64.3769310  59.7749310  50.5369310  65.2379310  59.6969310
  66.1139310  74.7849310  61.6989310  66.3959310  74.6889310  62.6089310
  65.3329310  75.3359310  61.7479310  66.0499310  74.8429310  61.8219310
  53.7659310  69.4469310  56.7579310  53.6789310  70.2269310  57.3069310
  53.8379310  68.7229310  57.3809310  53.7639310  69.4539310  56.9079310
  49.3969310  60.5309310  51.9629310  49.3399310  60.2769310  51.0419310
  48.8489310  61.3129310  52.0309310  49.3199310  60.5989310  51.8539310
  53.8679310  64.5879310  63.9419310  53.7769310  64.4679310  62.9969310
  53.1439310  65.1659310  64.1799310  53.7639310  64.6469310  63.8509310
  54.9499310  58.1039310  55.3939310  54.5449310  57.7729310  56.1959310
  55.0569310  57.3299310  54.8419310  54.9119310  57.9629310  55.4259310
  66.0349310  73.5629310  55.1339310  66.1049310  72.9339310  55.8509310
  66.1009310  73.0309310  54.3409310  66.0519310  73.4149310  55.1239310
  55.4929310  64.1499310  53.2799310  55.8659310  64.0849310  52.4009310
  54.5879310  63.8539310  53.1789310  55.4249310  64.1029310  53.1549310
  55.1919310  71.3069310  51.7139310  54.4599310  70.8179310  51.3379310
  55.8519310  71.3199310  51.0219310  55.1819310  71.2459310  51.5779310
  57.6379310  61.0469310  55.6649310  56.7859310  60.9089310  55.2529310
  57.6879310  61.9939310  55.8009310  57.5359310  61.1509310  55.6299310
  52.5099310  61.7149310  64.8559310  53.3009310  61.7479310  64.3189310
  52.1499310  62.6009310  64.8079310  52.5649310  61.8319310  64.7809310
  58.6829310  64.7179310  48.9039310  58.6639310  65.3679310  49.6059310
  59.0379310  63.9299310  49.3159310  58.7259310  64.7009310  49.0459310
  63.6659310  59.9679310  66.3249310  63.7269310  59.6209310  65.4349310
  62.7259310  60.0159310  66.4989310  63.5529310  59.9299310  66.2329310
  54.0529310  72.0159310  61.6829310  53.4829310  72.7029310  62.0299310
  53.6009310  71.1999310  61.8969310  53.9219310  71.9999310  61.7549310
  60.6449310  73.5969310  52.7739310  59.9599310  73.5249310  53.4389310
  61.4429310  73.7749310  53.2709310  60.6589310  73.6099310  52.9229310
  58.3559310  59.2209310  53.7559310  58.1309310  60.0059310  54.2549310
  59.2549310  59.3729310  53.4639310  58.4429310  59.3409310  53.7829310
  63.7829310  58.9409310  58.6259310  64.6539310  58.5479310  58.6829310
  63.6839310  59.1719310  57.7029310  63.8819310  58.9199310  58.5149310
  60.6909310  59.2079310  63.7599310  60.4309310  58.4319310  63.2629310
  61.6469310  59.2129310  63.7119310  60.7799310  59.1089310  63.6899310
  63.8079310  62.8059310  53.8739310  63.5869310  62.5559310  54.7719310
  64.6239310  62.3399310  53.6909310  63.8839310  62.7139310  53.9659310
  61.6539310  72.5689310  49.0209310  61.2539310  73.4369310  49.0709310
  61.1779310  72.0479310  49.6679310  61.5419310  72.6139310  49.1099310
  57.6109310  61.3559310  59.0409310  56.7599310  60.9249310  58.9539310
  57.7099310  61.5029310  59.9819310  57.5139310  61.3199310  59.1499310
  56.2419310  58.3769310  66.1919310  55.6889310  58.6879310  66.9079310
  56.3029310  59.1229310  65.5949310  56.1789310  58.5119310  66.2069310
  55.0329310  70.8899310  54.8769310  54.3969310  70.4349310  55.4279310
  54.5449310  71.6239310  54.5039310  54.8899310  70.9259310  54.8999310
  60.9109310  72.5609310  63.0819310  60.7079310  72.2509310  63.9639310
  61.4249310  71.8529310  62.6919310  60.9509310  72.4299310  63.1449310
  66.4989310  62.8299310  51.7099310  65.6759310  62.3429310  51.6619310
  66.2469310  63.6939310  52.0379310  66.3619310  62.8779310  51.7459310
  63.5559310  70.1629310  65.7289310  62.9159310  69.6299310  66.2009310
  63.5179310  69.8399310  64.8279310  63.4689310  70.0529310  65.6739310
  57.3229310  72.5309310  65.8639310  56.9359310  72.1659310  65.0679310
  56.6749310  73.1599310  66.1789310  57.1899310  72.5639310  65.8029310
  49.6829310  71.8849310  63.2329310  49.3009310  72.7279310  63.4769310
  50.5069310  72.1109310  62.8019310  49.7389310  72.0219310  63.2089310
  51.5859310  61.5109310  58.6549310  51.4919310  61.0439310  57.8249310
  52.4089310  61.1879310  59.0199310  51.6789310  61.4099310  58.5959310
  66.2229310  67.9999310  63.5459310  65.3319310  68.2159310  63.8239310
  66.4999310  68.7529310  63.0239310  66.1439310  68.1239310  63.5149310
  65.2909310  70.0219310  53.9779310  65.3129310  70.1379310  54.9279310
  65.4639310  70.8949310  53.6269310  65.3159310  70.1489310  54.0549310
  53.7489310  60.7689310  59.9109310  54.2009310  60.1899310  60.5249310
  54.3119310  60.7839310  59.1379310  53.8789310  60.6969310  59.8909310
  50.3309310  63.8689310  64.1799310  49.7649310  64.2299310  63.4979310
  49.8349310  63.9849310  64.9899310  50.1949310  63.9299310  64.1959310
  58.1469310  73.9129310  54.3259310  57.9089310  73.0999310  54.7699310
  57.3419310  74.1909310  53.8889310  58.0139310  73.8449310  54.3269310
  63.3399310  73.3329310  65.6329310  63.6099310  72.4289310  65.7929310
  62.3879310  73.3199310  65.7339310  63.2529310  73.2159310  65.6669310
  63.6499310  69.0389310  63.3299310  63.0399310  68.3029310  63.3859310
  63.2179310  69.6629310  62.7469310  63.5169310  69.0239310  63.2629310
  52.7479310  69.6269310  61.7549310  52.2869310  69.9709310  60.9899310
  52.8289310  68.6889310  61.5829310  52.6989310  69.5509310  61.6349310
  50.9439310  67.2679310  53.9399310  51.8999310  67.2999310  53.9669310
  50.6729310  68.1849310  53.9779310  51.0319310  67.3889310  53.9479310
  55.7839310  62.7269310  66.8829310  55.0189310  62.3299310  67.3009310
  55.5299310  63.6379310  66.7349310  55.6529310  62.7929310  66.9179310
  52.3029310  60.5579310  51.9109310  52.6109310  60.6229310  52.8149310
  51.3849310  60.2999310  51.9899310  52.2249310  60.5329310  52.0369310
  61.6119310  64.8189310  54.2949310  62.2319310  65.2629310  53.7159310
  60.8019310  65.3229310  54.2099310  61.5879310  64.9409310  54.2099310
  53.9039310  72.9549310  53.5269310  53.2039310  73.3529310  53.0099310
  54.3359310  72.3519310  52.9209310  53.8699310  72.9289310  53.3829310
  62.5049310  70.8979310  61.3489310  62.3319310  70.8209310  60.4109310
  63.2879310  71.4449310  61.4039310  62.5829310  70.9579310  61.2359310
  57.3229310  67.2819310  55.6679310  57.8369310  66.6819310  55.1279310
  57.0489310  67.9719310  55.0639310  57.3529310  67.2929310  55.5219310
  63.3649310  60.5109310  63.2269310  63.0779310  61.3369310  63.6179310
  63.1419310  60.5949310  62.2999310  63.2989310  60.6279310  63.1589310
  49.8099310  74.6369310  49.7139310  50.3669310  73.8779310  49.8859310
  50.3779310  75.3909310  49.8699310  49.9539310  74.6359310  49.7559310
  66.8579310  73.4959310  66.9519310  66.0859310  73.5269310  67.5159310
  67.4749310  74.1059310  67.3579310  66.8379310  73.5779310  67.0769310
  67.3799310  61.8469310  55.7129310  67.9619310  62.3319310  55.1269310
  66.8139310  62.5169310  56.0959310  67.3819310  61.9949310  55.6869310
  61.7589310  68.6229310  67.0209310  60.9479310  68.6609310  66.5139310
  62.1229310  67.7599310  66.8259310  61.7019310  68.5179310  66.9309310
  55.0989310  60.6659310  57.5789310  54.9209310  61.2559310  56.8469310
  55.5839310  59.9389310  57.1889310  55.1379310  60.6489310  57.4359310
  48.7039310  67.2559310  56.1559310  49.3009310  67.5119310  55.4519310
  49.0069310  67.7509310  56.9179310  48.8189310  67.3519310  56.1629310
  51.3849310  70.7629310  59.9609310  51.6439310  71.4559310  59.3529310
  50.5129310  71.0219310  60.2599310  51.3069310  70.8849310  59.9209310
  65.0729310  68.3529310  56.9419310  65.9259310  68.0119310  56.6719310
  65.0949310  68.3239310  57.8979310  65.1849310  68.3049310  57.0289310
  58.0029310  65.2639310  64.8469310  57.2489310  64.9339310  64.3579310
  57.8019310  65.0659310  65.7609310  57.8809310  65.1959310  64.9009310
  61.5529310  64.5869310  66.9159310  60.7689310  64.5479310  67.4639310
  62.1899310  64.0359310  67.3699310  61.5339310  64.5119310  67.0439310
  67.1489310  58.3789310  56.4499310  66.5529310  58.0289310  57.1119310
  67.8669310  57.7469310  56.4149310  67.1649310  58.2539310  56.5299310
  63.2189310  69.0239310  52.1569310  63.6149310  69.3649310  52.9589310
  63.7099310  69.4429310  51.4499310  63.3319310  69.1209310  52.1689310
  62.9479310  63.1099310  64.1189310  63.6409310  63.3039310  64.7509310
  62.3119310  63.8159310  64.2369310  62.9549310  63.2249310  64.2149310
  55.5249310  60.0509310  43.5779310  55.7529310  60.0229310  44.5069310
  54.8959310  59.3389310  43.4649310  55.4739310  59.9559310  43.6829310
  52.9239310  74.2369310  43.8379310  51.9699310  74.1689310  43.8059310
  53.1129310  74.5439310  44.7239310  52.8259310  74.2679310  43.9469310
  57.6889310  71.6809310  37.0009310  57.5149310  71.8419310  37.9289310
  56.9239310  71.1949310  36.6949310  57.5689310  71.6389310  37.0809310
  53.4409310  58.3369310  43.0839310  52.8809310  58.7849310  43.7179310
  53.2949310  57.4059310  43.2509310  53.3509310  58.2749310  43.1859310
  54.2599310  66.5779310  32.3319310  54.1059310  67.0349310  33.1589310
  54.9719310  65.9679310  32.5239310  54.3309310  66.5579310  32.4619310
  57.6549310  61.7869310  42.9369310  57.0519310  61.1459310  43.3119310
  58.4439310  61.7179310  43.4749310  57.6789310  61.6969310  43.0539310
  58.1929310  58.2239310  49.2149310  59.0849310  57.9949310  48.9509310
  57.6709310  58.1029310  48.4219310  58.2409310  58.1799310  49.0799310
  64.4209310  72.7369310  30.5179310  63.5589310  73.0649310  30.2619310
  64.3249310  71.7849310  30.5169310  64.2979310  72.6569310  30.4849310
  51.1469310  72.8339310  37.2949310  51.1849310  73.7269310  36.9509310
  50.3479310  72.8129310  37.8209310  51.0499310  72.9459310  37.3179310
  55.8579310  74.6239310  33.9839310  55.0589310  74.0969310  33.9939310
  56.2019310  74.5209310  33.0969310  55.7999310  74.5429310  33.8719310
  60.0779310  61.6129310  44.2049310  60.2559310  60.7309310  44.5309310
  60.3969310  62.1929310  44.8969310  60.1419310  61.5739310  44.3359310
  59.7659310  69.6089310  36.4509310  59.3399310  69.0019310  35.8469310
  59.1029310  70.2759310  36.6289310  59.6269310  69.6169310  36.3969310
  65.5179310  60.2409310  35.7039310  65.5859310  59.2939310  35.5799310
  66.3869310  60.5059310  36.0049310  65.6379310  60.1539310  35.7269310
  66.6369310  64.5319310  37.5449310  65.8579310  64.6419310  38.0899310
  66.9809310  65.4179310  37.4359310  66.5809310  64.6589310  37.6009310
  57.7329310  60.6599310  31.6929310  57.4669310  60.1969310  32.4879310
  57.7489310  59.9829310  31.0169310  57.7009310  60.5139310  31.7089310
  60.8439310  68.7999310  31.9959310  61.6139310  68.8209310  32.5629310
  61.1629310  68.4329310  31.1719310  60.9829310  68.7559310  31.9629310
  66.5799310  68.4369310  33.7259310  66.2139310  69.0779310  34.3359310
  65.8149310  68.0149310  33.3339310  66.4349310  68.4649310  33.7539310
  49.0919310  62.1779310  43.5339310  49.3689310  62.7469310  44.2519310
  48.4899310  61.5549310  43.9409310  49.0509310  62.1709310  43.6779310
  64.5619310  70.0369310  30.7429310  64.6039310  69.9029310  29.7959310
  65.4479310  70.3039310  30.9859310  64.6809310  70.0539310  30.6529310
  49.9649310  68.5149310  46.1269310  49.0439310  68.2949310  45.9869310
  50.0449310  68.6219310  47.0739310  49.8569310  68.4999310  46.2299310
  64.9049310  60.4669310  32.8309310  65.0369310  60.3229310  33.7679310
  64.0369310  60.8659310  32.7709310  64.8109310  60.4989310  32.9439310
  61.5549310  72.2039310  37.3319310  61.7309310  73.0539310  36.9289310
  60.7959310  71.8669310  36.8579310  61.4809310  72.2699310  37.2199310
  51.7859310  59.1799310  45.1219310  51.9929310  60.0779310  45.3789310
  51.4299310  58.7789310  45.9149310  51.7669310  59.2429310  45.2559310
  60.1339310  63.6689310  46.1209310  60.7199310  63.9819310  46.8099310
  59.4079310  64.2939310  46.1209310  60.1159310  63.7889310  46.2089310
  57.7539310  64.1699310  35.6529310  56.9289310  64.1519310  35.1679310
  57.5029310  63.9839310  36.5579310  57.6159310  64.1439310  35.7069310
  54.8679310  73.8349310  40.2699310  54.6069310  73.4599310  41.1109310
  55.5989310  73.2899310  39.9809310  54.9279310  73.7169310  40.3399310
  53.1059310  72.0279310  38.9849310  52.3819310  72.3309310  38.4369310
  53.6999310  72.7779310  39.0329310  53.0899310  72.1629310  38.9209310
  49.6549310  62.1819310  49.1749310  49.4569310  62.2629310  48.2429310
  48.8609310  62.4849310  49.6159310  49.5279310  62.2309310  49.1119310
  52.5789310  65.7919310  30.3229310  51.9759310  66.5289310  30.2269310
  53.2079310  66.0819310  30.9839310  52.5819310  65.9229310  30.3949310
  57.0059310  74.2539310  31.6159310  57.4649310  73.4319310  31.7879310
  57.7039310  74.8939310  31.4769310  57.1539310  74.2309310  31.6199310
  55.7289310  64.7449310  40.5979310  56.6099310  65.0369310  40.8299310
  55.8149310  64.4109310  39.7049310  55.8529310  64.7399310  40.5129310
  49.6229310  71.2079310  47.9319310  48.8609310  71.7759310  47.8149310
  49.8279310  70.8979310  47.0499310  49.5509310  71.2409310  47.8039310
  51.6939310  72.5029310  49.2689310  52.1769310  73.0639310  48.6619310
  51.2509310  71.8669310  48.7079310  51.6989310  72.4939310  49.1199310
  55.3199310  74.2389310  48.0669310  55.8939310  74.1519310  48.8279310
  55.2779310  75.1809310  47.9049310  55.3879310  74.3479310  48.1429310
  60.0259310  60.5639310  38.7819310  59.0739310  60.5009310  38.8529310
  60.3539310  59.8359310  39.3099310  59.9459310  60.4629310  38.8589310
  65.1549310  68.5719310  40.9039310  65.5949310  69.0789310  41.5869310
  64.4829310  68.0749310  41.3699310  65.1259310  68.5729310  41.0509310
  66.3699310  70.3399310  43.1319310  65.6559310  70.9449310  42.9329310
  67.0859310  70.9029310  43.4289310  66.3709310  70.4889310  43.1449310
  55.6749310  68.0929310  47.9679310  55.5179310  67.1489310  47.9319310
  55.5859310  68.3849310  47.0609310  55.6429310  68.0089310  47.8469310
  59.8819310  71.4009310  32.0699310  60.1859310  70.5079310  32.2259310
  60.4089310  71.9409310  32.6589310  59.9879310  71.3559310  32.1649310
  62.5049310  61.8889310  32.6459310  62.6089310  62.2329310  33.5329310
  62.3749310  62.6649310  32.1009310  62.5019310  62.0319310  32.6899310
  62.9919310  67.0739310  41.8239310  62.1169310  66.8169310  41.5339310
  63.3439310  66.2909310  42.2479310  62.9249310  66.9409310  41.8409310
  52.7009310  73.9899310  46.9819310  52.4489310  74.8939310  47.1729310
  53.6059310  73.9249310  47.2849310  52.7849310  74.0979310  47.0449310
  54.7339310  59.0629310  30.6329310  55.0759310  59.0719310  31.5269310
  54.2489310  59.8849310  30.5549310  54.7159310  59.1699310  30.7369310
  51.0019310  58.1119310  47.5489310  50.1689310  57.6849310  47.7499310
  50.9689310  58.9389310  48.0289310  50.8909310  58.1629310  47.6359310
  57.3369310  63.5739310  38.2869310  57.4229310  62.7899310  38.8299310
  57.7769310  64.2609310  38.7869310  57.4039310  63.5619310  38.4199310
  65.9989310  61.1919310  47.6269310  65.0999310  60.8639310  47.6219310
  66.3239310  61.0149310  46.7449310  65.9249310  61.1269310  47.5139310
  66.0149310  72.3139310  33.6229310  66.1359310  73.1889310  33.2549310
  66.2239310  71.7199310  32.9019310  66.0569310  72.3499310  33.4829310
  64.4329310  57.7129310  32.5009310  64.5609310  58.6279310  32.2489310
  63.4839310  57.6179310  32.5859310  64.3279310  57.8179310  32.4799310
  60.4629310  71.5979310  46.7569310  61.0449310  71.4339310  47.4979310
  59.8699310  72.2839310  47.0649310  60.4609310  71.6649310  46.8909310
  56.7649310  72.0619310  39.4959310  56.2849310  71.2539310  39.6729310
  57.4949310  72.0479310  40.1149310  56.7969310  71.9569310  39.5979310
  67.6079310  59.0509310  30.5019310  67.4319310  59.8919310  30.0809310
  66.7989310  58.5519310  30.3879310  67.4819310  59.0949310  30.4339310
  70.1769310  64.9789310  37.8799310  70.1909310  64.6659310  38.7849310
  70.1279310  65.9319310  37.9569310  70.1729310  65.0609310  38.0059310
  59.5699310  62.9149310  31.7629310  58.9439310  62.1909310  31.7869310
  59.7879310  63.0739310  32.6809310  59.5179310  62.8429310  31.8829310
  56.3079310  64.5629310  43.8829310  55.4629310  64.2429310  44.1999310
  56.7809310  63.7719310  43.6239310  56.2599310  64.4209310  43.8909310
  53.2349310  69.7489310  48.2169310  54.0459310  69.2609310  48.0749310
  52.9659310  70.0259310  47.3409310  53.3039310  69.7219310  48.0859310
  52.1429310  74.3209310  33.3399310  51.5609310  74.8189310  33.9129310
  52.3719310  74.9319310  32.6399310  52.0979310  74.4629310  33.3239310
  66.0359310  60.4299310  45.0579310  65.1699310  60.2659310  44.6869310
  66.6179310  59.8379310  44.5799310  65.9999310  60.3329310  44.9489310
  65.7419310  65.8799310  31.7639310  65.2849310  65.6389310  32.5699310
  66.6679310  65.7399310  31.9629310  65.8019310  65.8309310  31.8929310
  55.4969310  68.7889310  45.2449310  56.3769310  68.4159310  45.1929310
  54.9589310  68.2079310  44.7079310  55.5409310  68.6669310  45.1699310
  64.4859310  72.4999310  43.6019310  64.1349310  72.3969310  44.4869310
  64.6339310  73.4419310  43.5119310  64.4599310  72.6069310  43.7039310
  66.6229310  74.2669310  45.4809310  66.8209310  73.8719310  46.3309310
  65.9519310  74.9219310  45.6719310  66.5619310  74.2999310  45.6139310
  63.8669310  61.5969310  37.3519310  64.5629310  61.2109310  36.8189310
  63.2569310  60.8749310  37.5069310  63.8779310  61.4549310  37.3029310
  65.8549310  66.3069310  48.0879310  65.0319310  66.6469310  47.7389310
  65.7109310  66.2509310  49.0329310  65.7319310  66.3429310  48.1639310
  59.7679310  63.0329310  34.4269310  58.9449310  63.3159310  34.8229310
  60.4459310  63.4189310  34.9819310  59.7499310  63.1179310  34.5489310
  52.7799310  66.6239310  42.5199310  52.4029310  66.4969310  43.3899310
  52.2169310  66.1129310  41.9379310  52.6599310  66.5429310  42.5569310
  61.7869310  68.1339310  37.9749310  62.3319310  68.6349310  38.5819310
  61.0929310  68.7409310  37.7179310  61.7679310  68.2749310  38.0199310
  49.7699310  69.6999310  38.7959310  50.1639310  69.6299310  37.9259310
  50.3819310  69.2449310  39.3729310  49.8989310  69.6329310  38.7579310
  64.4909310  65.3799310  34.1679310  64.4479310  65.9989310  34.8979310
  64.1249310  64.5689310  34.5199310  64.4389310  65.3559310  34.3069310
  59.2409310  66.2439310  34.6469310  58.5689310  65.5629310  34.6769310
  59.3199310  66.4609310  33.7179310  59.1649310  66.1849310  34.5319310
  60.4269310  75.2229310  43.7649310  59.8779310  75.1539310  42.9849310
  60.7909310  74.3459310  43.8809310  60.4039310  75.1019310  43.6799310
  53.9059310  63.5449310  42.5619310  53.3159310  62.8059310  42.4099310
  54.5179310  63.5169310  41.8269310  53.9089310  63.4469310  42.4479310
  55.2909310  69.7369310  40.5939310  55.2509310  68.7819310  40.5569310
  54.8359310  69.9649310  41.4039310  55.2279310  69.6439310  40.6929310
  63.2559310  66.3899310  47.2759310  62.5649310  65.7499310  47.4439310
  63.0479310  66.7459310  46.4129310  63.1409310  66.3529310  47.1869310
  48.8739310  65.4919310  34.4129310  49.5389310  66.0919310  34.7509310
  48.0419310  65.9259310  34.6019310  48.8529310  65.6239310  34.4809310
  51.2069310  69.9369310  36.6149310  51.8859310  69.6569310  37.2289310
  51.3049310  70.8869310  36.5659310  51.3059310  70.0229310  36.6879310
  56.6209310  68.6729310  31.7019310  56.2379310  68.3639310  30.8809310
  56.8599310  69.5839310  31.5269310  56.6029310  68.7499310  31.5749310
  55.4479310  58.9429310  33.3839310  55.6929310  58.0679310  33.6849310
  55.2329310  59.4199310  34.1849310  55.4519310  58.8919310  33.5249310
  60.6799310  60.6919310  35.9219310  60.3859310  61.4069310  35.3579310
  60.4089310  60.9529310  36.8019310  60.6079310  60.8169310  35.9619310
  59.1339310  72.3479310  41.0039310  59.0699310  71.8279310  41.8059310
  59.6789310  73.0969310  41.2469310  59.1949310  72.3769310  41.1379310
  64.6329310  71.2439310  37.6229310  63.7179310  71.2539310  37.3399310
  64.7549310  70.3759310  38.0079310  64.5309310  71.1339310  37.6359310
  52.2859310  63.2079310  31.4179310  51.3609310  62.9649310  31.4559310
  52.2819310  64.1279310  31.1529310  52.1679310  63.2949310  31.3889310
  54.2549310  67.5609310  34.7069310  55.0779310  68.0469310  34.6689310
  54.3059310  67.0659310  35.5239310  54.3669310  67.5599310  34.8059310
  56.5499310  69.1979310  34.7089310  56.0269310  69.9009310  35.0949310
  56.5619310  69.3939310  33.7729310  56.4849310  69.3129310  34.6389310
  63.5929310  64.0649310  30.8729310  64.0709310  63.7119310  30.1239310
  64.0949310  64.8369310  31.1359310  63.7179310  64.1189310  30.8109310
  52.4869310  69.5009310  45.7029310  52.4489310  69.8179310  44.8009310
  51.6149310  69.1419310  45.8679310  52.3699310  69.4949310  45.6089310
  56.3949310  71.2409310  44.2779310  55.6119310  71.6469310  43.9089310
  56.1069310  70.3699310  44.5509310  56.2579310  71.1809310  44.2659310
  50.1329310  73.2529310  41.0209310  50.7879310  73.6139310  40.4239310
  49.4549310  72.8979310  40.4459310  50.1299310  73.2539310  40.8709310
  65.4449310  55.1449310  40.2719310  65.5909310  55.5499310  41.1269310
  64.4999310  55.2129310  40.1329310  65.3429310  55.2049310  40.3639310
  55.4209310  67.1979310  42.7569310  55.7459310  66.3949310  43.1639310
  54.5519310  66.9659310  42.4309310  55.3509310  67.0659310  42.7669310
  51.0369310  68.1319310  48.7259310  51.8399310  68.6419310  48.6159310
  50.5869310  68.5499310  49.4599310  51.0819310  68.2509310  48.8059310
  61.5329310  65.2799310  37.9859310  62.0309310  65.0729310  37.1949310
  61.7169310  66.2049310  38.1499310  61.6199310  65.3719310  37.9059310
  56.1579310  64.0259310  31.7269310  55.6769310  63.2089310  31.5959310
  56.5919310  64.1849310  30.8889310  56.1519310  63.9419310  31.6029310
  50.1219310  69.0629310  32.1849310  50.8889310  68.7399310  32.6599310
  49.3799310  68.8239310  32.7399310  50.1249310  68.9909310  32.3169310
  49.4599310  62.8189310  40.8809310  50.2579310  62.4689310  40.4859310
  49.4399310  62.4389310  41.7589310  49.5589310  62.7249310  40.9429310
  58.8539310  65.8759310  38.6089310  58.4469310  66.6359310  38.1929310
  59.7159310  65.8109310  38.1989310  58.9119310  65.9649310  38.5029310
  63.3909310  67.1149310  36.0909310  64.0649310  67.5269310  36.6309310
  62.5809310  67.5609310  36.3369310  63.3739310  67.2249310  36.1909310
  51.5449310  67.6059310  39.5939310  52.5019310  67.5899310  39.5749310
  51.2999310  66.7919310  40.0339310  51.6359310  67.4999310  39.6479310
  61.8479310  61.6159310  42.1329310  61.3939310  62.0579310  41.4149310
  61.3059310  61.7909310  42.9019310  61.7209310  61.6949310  42.1389310
  60.3869310  63.0919310  39.9429310  61.0129310  63.5419310  39.3759310
  60.2449310  62.2449310  39.5189310  60.4489310  63.0409310  39.8159310
  58.9219310  70.9689310  43.4419310  59.3149310  71.7899310  43.7379310
  58.0089310  71.0239310  43.7239310  58.8559310  71.0809310  43.5159310
  60.4109310  59.8369310  32.6989310  59.6519310  60.0849310  32.1709310
  60.9659310  60.6169310  32.6999310  60.3849310  59.9689310  32.6319310
  52.9459310  63.1299310  34.4159310  52.8559310  62.8589310  33.5029310
  52.0479310  63.2869310  34.7089310  52.8189310  63.1159310  34.3369310
  62.5329310  59.0209310  37.2119310  61.8709310  59.4269310  36.6519310
  63.2279310  58.7579310  36.6089310  62.5369310  59.0399310  37.0629310
  54.8919310  66.0459310  36.8159310  55.0799310  65.2939310  36.2539310
  55.7479310  66.4369310  36.9859310  55.0249310  65.9999310  36.7659310
  56.5479310  60.9059310  46.0559310  57.4699310  60.9819310  46.2999310
  56.0959310  61.5229310  46.6309310  56.6079310  60.9939310  46.1599310
  57.3419310  71.2529310  31.0989310  58.1859310  71.2149310  31.5499310
  57.5649310  71.4579310  30.1909310  57.4789310  71.2739310  31.0409310
  54.3929310  67.0429310  39.3679310  54.6499310  66.6249310  38.5459310
  54.4769310  66.3509310  40.0239310  54.4369310  66.9009310  39.3469310
  61.7049310  71.4979310  39.8269310  61.8029310  71.7449310  38.9069310
  60.8509310  71.8479310  40.0789310  61.6079310  71.5739310  39.7419310
  65.1989310  57.7819310  48.7909310  64.6579310  57.2669310  49.3889310
  64.7349310  58.6149310  48.7039310  65.0709310  57.8229310  48.8569310
  62.7929310  73.9239310  40.3659310  62.2489310  74.5239310  39.8549310
  62.4019310  73.0629310  40.2199310  62.6739310  73.8909310  40.2819310
  58.7639310  67.0199310  32.0269310  59.4939310  67.6399310  32.0159310
  57.9819310  67.5709310  31.9959310  58.7569310  67.1699310  32.0209310
  58.3959310  64.4009310  41.1429310  57.9469310  63.6469310  41.5249310
  59.1179310  64.0209310  40.6429310  58.4309310  64.2559310  41.1279310
  59.0699310  61.4819310  47.5449310  58.6039310  62.0799310  48.1289310
  59.6649310  62.0459310  47.0499310  59.0859310  61.6299310  47.5559310
  54.6749310  61.6269310  31.7209310  53.7579310  61.4119310  31.8869310
  55.1499310  61.2389310  32.4559310  54.6179310  61.5499310  31.8359310
  51.3169310  66.3729310  44.9919310  50.6379310  67.0119310  45.2119310
  50.9079310  65.5239310  45.1549310  51.1769310  66.3459310  45.0409310
  62.2769310  74.3779310  35.9559310  61.9089310  74.9589310  36.6209310
  63.1679310  74.7009310  35.8219310  62.3439310  74.4939310  36.0239310
  49.4649310  59.2819310  43.5739310  50.3269310  59.2429310  43.9879310
  49.6509310  59.4319310  42.6469310  49.5989310  59.2959310  43.5079310
  60.3819310  66.8149310  40.9409310  60.1139310  67.4579310  41.5979310
  59.5829310  66.6329310  40.4449310  60.2449310  66.8739310  40.9609310
  48.9239310  64.4529310  47.5609310  48.3239310  65.1859310  47.7019310
  49.4709310  64.4359310  48.3469310  48.9169310  64.5449310  47.6799310
  50.2799310  63.3539310  35.6039310  50.6799310  63.9389310  36.2479310
  49.8159310  63.9389310  35.0049310  50.2719310  63.5039310  35.6099310
  60.5809310  59.3699310  47.6409310  60.5779310  59.0799310  46.7289310
  59.9089310  60.0509310  47.6779310  60.4939310  59.4199310  47.5289310
  52.2399310  58.0329310  31.6489310  52.2409310  58.7749310  32.2529310
  52.7439310  58.3369310  30.8949310  52.3049310  58.1669310  31.6299310
  53.1559310  70.0689310  31.9329310  53.2419310  70.0179310  30.9809310
  52.6029310  70.8369310  32.0819310  53.0959310  70.1609310  31.8299310
  64.6409310  63.5079310  47.2699310  65.3539310  62.8759310  47.3649310
  65.0809310  64.3449310  47.1239310  64.7879310  63.5339310  47.2629310
  50.6699310  65.2899310  40.7919310  49.8909310  65.7959310  41.0229310
  50.4079310  64.3769310  40.9149310  50.5369310  65.2379310  40.8369310
  66.1139310  74.7849310  42.8389310  66.3959310  74.6889310  43.7489310
  65.3329310  75.3359310  42.8879310  66.0499310  74.8429310  42.9619310
  53.7659310  69.4469310  37.8979310  53.6789310  70.2269310  38.4469310
  53.8379310  68.7229310  38.5209310  53.7639310  69.4539310  38.0479310
  49.3969310  60.5309310  33.1029310  49.3399310  60.2769310  32.1819310
  48.8489310  61.3129310  33.1709310  49.3199310  60.5989310  32.9939310
  53.8679310  64.5879310  45.0819310  53.7769310  64.4679310  44.1369310
  53.1439310  65.1659310  45.3199310  53.7639310  64.6469310  44.9909310
  66.0349310  73.5629310  36.2739310  66.1049310  72.9339310  36.9909310
  66.1009310  73.0309310  35.4809310  66.0519310  73.4149310  36.2639310
  55.4929310  64.1499310  34.4199310  55.8659310  64.0849310  33.5409310
  54.5879310  63.8539310  34.3189310  55.4249310  64.1029310  34.2949310
  55.1919310  71.3069310  32.8539310  54.4599310  70.8179310  32.4779310
  55.8519310  71.3199310  32.1619310  55.1819310  71.2459310  32.7179310
  57.6379310  61.0469310  36.8049310  56.7859310  60.9089310  36.3929310
  57.6879310  61.9939310  36.9409310  57.5359310  61.1509310  36.7699310
  52.5099310  61.7149310  45.9959310  53.3009310  61.7479310  45.4589310
  52.1499310  62.6009310  45.9479310  52.5649310  61.8319310  45.9209310
  58.6829310  64.7179310  30.0439310  58.6639310  65.3679310  30.7459310
  59.0379310  63.9299310  30.4559310  58.7259310  64.7009310  30.1859310
  63.6659310  59.9679310  47.4649310  63.7269310  59.6209310  46.5749310
  62.7259310  60.0159310  47.6389310  63.5529310  59.9299310  47.3729310
  54.0529310  72.0159310  42.8229310  53.4829310  72.7029310  43.1699310
  53.6009310  71.1999310  43.0369310  53.9219310  71.9999310  42.8949310
  60.6449310  73.5969310  33.9139310  59.9599310  73.5249310  34.5789310
  61.4429310  73.7749310  34.4109310  60.6589310  73.6099310  34.0629310
  58.3559310  59.2209310  34.8959310  58.1309310  60.0059310  35.3949310
  59.2549310  59.3729310  34.6039310  58.4429310  59.3409310  34.9229310
  63.7829310  58.9409310  39.7659310  64.6539310  58.5479310  39.8229310
  63.6839310  59.1719310  38.8429310  63.8819310  58.9199310  39.6549310
  60.6909310  59.2079310  44.8999310  60.4309310  58.4319310  44.4029310
  61.6469310  59.2129310  44.8519310  60.7799310  59.1089310  44.8299310
  63.8079310  62.8059310  35.0139310  63.5869310  62.5559310  35.9119310
  64.6239310  62.3399310  34.8309310  63.8839310  62.7139310  35.1059310
  61.6539310  72.5689310  30.1609310  61.2539310  73.4369310  30.2109310
  61.1779310  72.0479310  30.8079310  61.5419310  72.6139310  30.2499310
  57.6109310  61.3559310  40.1809310  56.7599310  60.9249310  40.0939310
  57.7099310  61.5029310  41.1219310  57.5139310  61.3199310  40.2899310
  56.2419310  58.3769310  47.3319310  55.6889310  58.6879310  48.0479310
  56.3029310  59.1229310  46.7349310  56.1789310  58.5119310  47.3469310
  55.0329310  70.8899310  36.0169310  54.3969310  70.4349310  36.5679310
  54.5449310  71.6239310  35.6439310  54.8899310  70.9259310  36.0399310
  60.9109310  72.5609310  44.2219310  60.7079310  72.2509310  45.1039310
  61.4249310  71.8529310  43.8319310  60.9509310  72.4299310  44.2849310
  66.4989310  62.8299310  32.8499310  65.6759310  62.3429310  32.8019310
  66.2469310  63.6939310  33.1779310  66.3619310  62.8779310  32.8859310
  63.5559310  70.1629310  46.8689310  62.9159310  69.6299310  47.3409310
  63.5179310  69.8399310  45.9679310  63.4689310  70.0529310  46.8139310
  57.3229310  72.5309310  47.0039310  56.9359310  72.1659310  46.2079310
  56.6749310  73.1599310  47.3189310  57.1899310  72.5639310  46.9429310
  49.6829310  71.8849310  44.3729310  49.3009310  72.7279310  44.6169310
  50.5069310  72.1109310  43.9419310  49.7389310  72.0219310  44.3489310
  65.2909310  70.0219310  35.1179310  65.3129310  70.1379310  36.0679310
  65.4639310  70.8949310  34.7669310  65.3159310  70.1489310  35.1949310
  50.3309310  63.8689310  45.3199310  49.7649310  64.2299310  44.6379310
  49.8349310  63.9849310  46.1299310  50.1949310  63.9299310  45.3359310
  58.1469310  73.9129310  35.4659310  57.9089310  73.0999310  35.9099310
  57.3419310  74.1909310  35.0289310  58.0139310  73.8449310  35.4669310
  63.3399310  73.3329310  46.7729310  63.6099310  72.4289310  46.9329310
  62.3879310  73.3199310  46.8739310  63.2529310  73.2159310  46.8069310
  63.6499310  69.0389310  44.4699310  63.0399310  68.3029310  44.5259310
  63.2179310  69.6629310  43.8869310  63.5169310  69.0239310  44.4029310
  52.7479310  69.6269310  42.8949310  52.2869310  69.9709310  42.1299310
  52.8289310  68.6889310  42.7229310  52.6989310  69.5509310  42.7749310
  50.9439310  67.2679310  35.0799310  51.8999310  67.2999310  35.1069310
  50.6729310  68.1849310  35.1179310  51.0319310  67.3889310  35.0879310
  52.3029310  60.5579310  33.0509310  52.6109310  60.6229310  33.9549310
  51.3849310  60.2999310  33.1299310  52.2249310  60.5329310  33.1769310
  61.6119310  64.8189310  35.4349310  62.2319310  65.2629310  34.8559310
  60.8019310  65.3229310  35.3499310  61.5879310  64.9409310  35.3499310
  48.2319310  70.8709310  31.3959310  48.8599310  70.3479310  31.8949310
  48.7259310  71.1769310  30.6349310  48.3759310  70.8429310  31.3629310
  53.9039310  72.9549310  34.6669310  53.2039310  73.3529310  34.1499310
  54.3359310  72.3519310  34.0609310  53.8699310  72.9289310  34.5229310
  62.5049310  70.8979310  42.4889310  62.3319310  70.8209310  41.5509310
  63.2879310  71.4449310  42.5439310  62.5829310  70.9579310  42.3759310
  57.3229310  67.2819310  36.8079310  57.8369310  66.6819310  36.2679310
  57.0489310  67.9719310  36.2039310  57.3529310  67.2929310  36.6619310
  63.3649310  60.5109310  44.3669310  63.0779310  61.3369310  44.7579310
  63.1419310  60.5949310  43.4399310  63.2989310  60.6279310  44.2989310
  49.8099310  74.6369310  30.8539310  50.3669310  73.8779310  31.0259310
  50.3779310  75.3909310  31.0099310  49.9539310  74.6359310  30.8959310
  66.8579310  73.4959310  48.0919310  66.0859310  73.5269310  48.6559310
  67.4749310  74.1059310  48.4979310  66.8379310  73.5779310  48.2169310
  67.3799310  61.8469310  36.8529310  67.9619310  62.3319310  36.2669310
  66.8139310  62.5169310  37.2359310  67.3819310  61.9949310  36.8269310
  61.7589310  68.6229310  48.1609310  60.9479310  68.6609310  47.6539310
  62.1229310  67.7599310  47.9659310  61.7019310  68.5179310  48.0709310
  48.7039310  67.2559310  37.2959310  49.3009310  67.5119310  36.5919310
  49.0069310  67.7509310  38.0579310  48.8189310  67.3519310  37.3029310
  51.3849310  70.7629310  41.1009310  51.6439310  71.4559310  40.4929310
  50.5129310  71.0219310  41.3999310  51.3069310  70.8849310  41.0609310
  65.0729310  68.3529310  38.0819310  65.9259310  68.0119310  37.8119310
  65.0949310  68.3239310  39.0379310  65.1849310  68.3049310  38.1689310
  58.0029310  65.2639310  45.9869310  57.2489310  64.9339310  45.4979310
  57.8019310  65.0659310  46.9009310  57.8809310  65.1959310  46.0409310
  61.5529310  64.5869310  48.0559310  60.7689310  64.5479310  48.6039310
  62.1899310  64.0359310  48.5099310  61.5339310  64.5119310  48.1839310
  67.1489310  58.3789310  37.5899310  66.5529310  58.0289310  38.2519310
  67.8669310  57.7469310  37.5549310  67.1649310  58.2539310  37.6699310
  63.2189310  69.0239310  33.2969310  63.6149310  69.3649310  34.0989310
  63.7099310  69.4429310  32.5899310  63.3319310  69.1209310  33.3089310
  62.9479310  63.1099310  45.2589310  63.6409310  63.3039310  45.8909310
  62.3119310  63.8159310  45.3769310  62.9549310  63.2249310  45.3549310
  55.5249310  60.0509310  24.7179310  55.7529310  60.0229310  25.6469310
  54.8959310  59.3389310  24.6049310  55.4739310  59.9559310  24.8229310
  52.9239310  74.2369310  24.9779310  51.9699310  74.1689310  24.9459310
  53.1129310  74.5439310  25.8639310  52.8259310  74.2679310  25.0869310
  57.6889310  71.6809310  18.1409310  57.5149310  71.8419310  19.0689310
  56.9239310  71.1949310  17.8349310  57.5689310  71.6389310  18.2209310
  53.4409310  58.3369310  24.2239310  52.8809310  58.7849310  24.8579310
  53.2949310  57.4059310  24.3909310  53.3509310  58.2749310  24.3259310
  54.2599310  66.5779310  13.4719310  54.1059310  67.0349310  14.2989310
  54.9719310  65.9679310  13.6639310  54.3309310  66.5579310  13.6019310
  57.6549310  61.7869310  24.0769310  57.0519310  61.1459310  24.4519310
  58.4439310  61.7179310  24.6149310  57.6789310  61.6969310  24.1939310
  58.1929310  58.2239310  30.3549310  59.0849310  57.9949310  30.0909310
  57.6709310  58.1029310  29.5619310  58.2409310  58.1799310  30.2199310
  64.4209310  72.7369310  11.6579310  63.5589310  73.0649310  11.4019310
  64.3249310  71.7849310  11.6569310  64.2979310  72.6569310  11.6249310
  51.1469310  72.8339310  18.4349310  51.1849310  73.7269310  18.0909310
  50.3479310  72.8129310  18.9609310  51.0499310  72.9459310  18.4579310
  55.8579310  74.6239310  15.1239310  55.0589310  74.0969310  15.1339310
  56.2019310  74.5209310  14.2369310  55.7999310  74.5429310  15.0119310
  60.0779310  61.6129310  25.3449310  60.2559310  60.7309310  25.6709310
  60.3969310  62.1929310  26.0369310  60.1419310  61.5739310  25.4759310
  59.7659310  69.6089310  17.5909310  59.3399310  69.0019310  16.9869310
  59.1029310  70.2759310  17.7689310  59.6269310  69.6169310  17.5369310
  65.5179310  60.2409310  16.8439310  65.5859310  59.2939310  16.7199310
  66.3869310  60.5059310  17.1449310  65.6379310  60.1539310  16.8669310
  66.6369310  64.5319310  18.6849310  65.8579310  64.6419310  19.2299310
  66.9809310  65.4179310  18.5759310  66.5809310  64.6589310  18.7409310
  57.7329310  60.6599310  12.8329310  57.4669310  60.1969310  13.6279310
  57.7489310  59.9829310  12.1569310  57.7009310  60.5139310  12.8489310
  57.9679310  67.8479310  26.1169310  57.8399310  66.9829310  26.5059310
  58.4109310  67.6729310  25.2859310  58.0079310  67.7149310  26.0599310
  60.8439310  68.7999310  13.1359310  61.6139310  68.8209310  13.7029310
  61.1629310  68.4329310  12.3119310  60.9829310  68.7559310  13.1029310
  66.5799310  68.4369310  14.8659310  66.2139310  69.0779310  15.4759310
  65.8149310  68.0149310  14.4739310  66.4349310  68.4649310  14.8939310
  49.0919310  62.1779310  24.6739310  49.3689310  62.7469310  25.3919310
  48.4899310  61.5549310  25.0809310  49.0509310  62.1709310  24.8179310
  64.5619310  70.0369310  11.8829310  64.6039310  69.9029310  10.9359310
  65.4479310  70.3039310  12.1259310  64.6809310  70.0539310  11.7929310
  64.9049310  60.4669310  13.9709310  65.0369310  60.3229310  14.9079310
  64.0369310  60.8659310  13.9109310  64.8109310  60.4989310  14.0839310
  61.5549310  72.2039310  18.4719310  61.7309310  73.0539310  18.0689310
  60.7959310  71.8669310  17.9979310  61.4809310  72.2699310  18.3599310
  53.6669310  62.7839310  18.2439310  53.2599310  62.7829310  17.3769310
  53.1809310  63.4469310  18.7349310  53.5529310  62.8689310  18.1959310
  51.7859310  59.1799310  26.2619310  51.9929310  60.0779310  26.5189310
  51.4299310  58.7789310  27.0549310  51.7669310  59.2429310  26.3959310
  53.0939310  59.9709310  16.9619310  52.3359310  59.9579310  17.5469310
  53.6259310  59.2269310  17.2429310  53.0649310  59.8739310  17.0729310
  60.1339310  63.6689310  27.2609310  60.7199310  63.9819310  27.9499310
  59.4079310  64.2939310  27.2609310  60.1159310  63.7889310  27.3489310
  57.7539310  64.1699310  16.7929310  56.9289310  64.1519310  16.3079310
  57.5029310  63.9839310  17.6979310  57.6159310  64.1439310  16.8469310
  54.8679310  73.8349310  21.4099310  54.6069310  73.4599310  22.2509310
  55.5989310  73.2899310  21.1209310  54.9279310  73.7169310  21.4799310
  53.1059310  72.0279310  20.1249310  52.3819310  72.3309310  19.5769310
  53.6999310  72.7779310  20.1729310  53.0899310  72.1629310  20.0609310
  49.6549310  62.1819310  30.3149310  49.4569310  62.2629310  29.3829310
  48.8609310  62.4849310  30.7559310  49.5279310  62.2309310  30.2519310
  52.5789310  65.7919310  11.4629310  51.9759310  66.5289310  11.3669310
  53.2079310  66.0819310  12.1239310  52.5819310  65.9229310  11.5349310
  57.0059310  74.2539310  12.7559310  57.4649310  73.4319310  12.9279310
  57.7039310  74.8939310  12.6169310  57.1539310  74.2309310  12.7599310
  55.7289310  64.7449310  21.7379310  56.6099310  65.0369310  21.9699310
  55.8149310  64.4109310  20.8449310  55.8529310  64.7399310  21.6529310
  49.6229310  71.2079310  29.0719310  48.8609310  71.7759310  28.9549310
  49.8279310  70.8979310  28.1899310  49.5509310  71.2409310  28.9439310
  51.6939310  72.5029310  30.4089310  52.1769310  73.0639310  29.8019310
  51.2509310  71.8669310  29.8479310  51.6989310  72.4939310  30.2599310
  55.3199310  74.2389310  29.2069310  55.8939310  74.1519310  29.9679310
  55.2779310  75.1809310  29.0449310  55.3879310  74.3479310  29.2829310
  60.0259310  60.5639310  19.9219310  59.0739310  60.5009310  19.9929310
  60.3539310  59.8359310  20.4499310  59.9459310  60.4629310  19.9989310
  65.1549310  68.5719310  22.0439310  65.5949310  69.0789310  22.7269310
  64.4829310  68.0749310  22.5099310  65.1259310  68.5729310  22.1909310
  66.3699310  70.3399310  24.2719310  65.6559310  70.9449310  24.0729310
  67.0859310  70.9029310  24.5689310  66.3709310  70.4889310  24.2849310
  59.8819310  71.4009310  13.2099310  60.1859310  70.5079310  13.3659310
  60.4089310  71.9409310  13.7989310  59.9879310  71.3559310  13.3049310
  62.5049310  61.8889310  13.7859310  62.6089310  62.2329310  14.6729310
  62.3749310  62.6649310  13.2409310  62.5019310  62.0319310  13.8299310
  65.1469310  62.7369310  21.1129310  66.0589310  62.7479310  21.4059310
  65.1469310  62.1519310  20.3549310  65.2639310  62.6629310  21.0539310
  62.9919310  67.0739310  22.9639310  62.1169310  66.8169310  22.6739310
  63.3439310  66.2909310  23.3879310  62.9249310  66.9409310  22.9809310
  54.7339310  59.0629310  11.7729310  55.0759310  59.0719310  12.6669310
  54.2489310  59.8849310  11.6949310  54.7159310  59.1699310  11.8769310
  49.9029310  58.9789310  21.6769310  50.7369310  59.4329310  21.5529310
  49.3149310  59.3779310  21.0369310  49.9349310  59.0879310  21.5799310
  51.0019310  58.1119310  28.6889310  50.1689310  57.6849310  28.8899310
  50.9689310  58.9389310  29.1689310  50.8909310  58.1629310  28.7759310
  57.3369310  63.5739310  19.4269310  57.4229310  62.7899310  19.9699310
  57.7769310  64.2609310  19.9269310  57.4039310  63.5619310  19.5599310
  65.9989310  61.1919310  28.7669310  65.0999310  60.8639310  28.7619310
  66.3239310  61.0149310  27.8849310  65.9249310  61.1269310  28.6539310
  66.0149310  72.3139310  14.7629310  66.1359310  73.1889310  14.3949310
  66.2239310  71.7199310  14.0419310  66.0569310  72.3499310  14.6229310
  60.4629310  71.5979310  27.8969310  61.0449310  71.4339310  28.6379310
  59.8699310  72.2839310  28.2049310  60.4609310  71.6649310  28.0309310
  56.7649310  72.0619310  20.6359310  56.2849310  71.2539310  20.8129310
  57.4949310  72.0479310  21.2549310  56.7969310  71.9569310  20.7379310
  67.6079310  59.0509310  11.6419310  67.4319310  59.8919310  11.2209310
  66.7989310  58.5519310  11.5279310  67.4819310  59.0949310  11.5739310
  70.1769310  64.9789310  19.0199310  70.1909310  64.6659310  19.9249310
  70.1279310  65.9319310  19.0969310  70.1729310  65.0609310  19.1459310
  59.5699310  62.9149310  12.9029310  58.9439310  62.1909310  12.9269310
  59.7879310  63.0739310  13.8209310  59.5179310  62.8429310  13.0229310
  56.3079310  64.5629310  25.0229310  55.4629310  64.2429310  25.3399310
  56.7809310  63.7719310  24.7639310  56.2599310  64.4209310  25.0309310
  52.1429310  74.3209310  14.4799310  51.5609310  74.8189310  15.0529310
  52.3719310  74.9319310  13.7799310  52.0979310  74.4629310  14.4639310
  66.0359310  60.4299310  26.1979310  65.1699310  60.2659310  25.8269310
  66.6179310  59.8379310  25.7199310  65.9999310  60.3329310  26.0889310
  65.7419310  65.8799310  12.9039310  65.2849310  65.6389310  13.7099310
  66.6679310  65.7399310  13.1029310  65.8019310  65.8309310  13.0329310
  64.4859310  72.4999310  24.7419310  64.1349310  72.3969310  25.6269310
  64.6339310  73.4419310  24.6519310  64.4599310  72.6069310  24.8439310
  66.6229310  74.2669310  26.6209310  66.8209310  73.8719310  27.4709310
  65.9519310  74.9219310  26.8119310  66.5619310  74.2999310  26.7539310
  63.8669310  61.5969310  18.4919310  64.5629310  61.2109310  17.9589310
  63.2569310  60.8749310  18.6469310  63.8779310  61.4549310  18.4429310
  61.9409310  67.0459310  26.0339310  61.3839310  66.6519310  25.3619310
  61.3649310  67.6559310  26.4939310  61.7959310  67.0739310  26.0069310
  65.8549310  66.3069310  29.2279310  65.0319310  66.6469310  28.8789310
  65.7109310  66.2509310  30.1729310  65.7319310  66.3429310  29.3039310
  59.7679310  63.0329310  15.5669310  58.9449310  63.3159310  15.9629310
  60.4459310  63.4189310  16.1219310  59.7499310  63.1179310  15.6889310
  52.7799310  66.6239310  23.6599310  52.4029310  66.4969310  24.5299310
  52.2169310  66.1129310  23.0779310  52.6599310  66.5429310  23.6969310
  61.7869310  68.1339310  19.1149310  62.3319310  68.6349310  19.7219310
  61.0929310  68.7409310  18.8579310  61.7679310  68.2749310  19.1599310
  49.7699310  69.6999310  19.9359310  50.1639310  69.6299310  19.0659310
  50.3819310  69.2449310  20.5129310  49.8989310  69.6329310  19.8979310
  64.4909310  65.3799310  15.3079310  64.4479310  65.9989310  16.0379310
  64.1249310  64.5689310  15.6599310  64.4389310  65.3559310  15.4469310
  59.2409310  66.2439310  15.7869310  58.5689310  65.5629310  15.8169310
  59.3199310  66.4609310  14.8579310  59.1649310  66.1849310  15.6719310
  52.9279310  61.0969310  29.7499310  52.7749310  61.3769310  28.8479310
  52.6909310  61.8569310  30.2809310  52.8779310  61.2299310  29.7029310
  60.4269310  75.2229310  24.9049310  59.8779310  75.1539310  24.1249310
  60.7909310  74.3459310  25.0209310  60.4039310  75.1019310  24.8199310
  54.8609310  65.2179310  28.8559310  54.7459310  64.9339310  27.9489310
  53.9699310  65.3209310  29.1889310  54.7319310  65.1949310  28.7819310
  53.9059310  63.5449310  23.7019310  53.3159310  62.8059310  23.5499310
  54.5179310  63.5169310  22.9669310  53.9089310  63.4469310  23.5879310
  55.2909310  69.7369310  21.7339310  55.2509310  68.7819310  21.6969310
  54.8359310  69.9649310  22.5439310  55.2279310  69.6439310  21.8329310
  63.2559310  66.3899310  28.4159310  62.5649310  65.7499310  28.5839310
  63.0479310  66.7459310  27.5529310  63.1409310  66.3529310  28.3269310
  48.8739310  65.4919310  15.5529310  49.5389310  66.0919310  15.8909310
  48.0419310  65.9259310  15.7419310  48.8529310  65.6239310  15.6209310
  51.2069310  69.9369310  17.7549310  51.8859310  69.6569310  18.3689310
  51.3049310  70.8869310  17.7059310  51.3059310  70.0229310  17.8279310
  56.6209310  68.6729310  12.8419310  56.2379310  68.3639310  12.0209310
  56.8599310  69.5839310  12.6669310  56.6029310  68.7499310  12.7149310
  50.8769310  60.1279310  18.5199310  50.6389310  59.3089310  18.0859310
  50.1159310  60.6959310  18.3929310  50.7489310  60.0959310  18.4479310
  55.4479310  58.9429310  14.5239310  55.6929310  58.0679310  14.8249310
  55.2329310  59.4199310  15.3249310  55.4519310  58.8919310  14.6649310
  60.6799310  60.6919310  17.0619310  60.3859310  61.4069310  16.4979310
  60.4089310  60.9529310  17.9419310  60.6079310  60.8169310  17.1019310
  59.1339310  72.3479310  22.1439310  59.0699310  71.8279310  22.9459310
  59.6789310  73.0969310  22.3869310  59.1949310  72.3769310  22.2779310
  64.6329310  71.2439310  18.7629310  63.7179310  71.2539310  18.4799310
  64.7549310  70.3759310  19.1479310  64.5309310  71.1339310  18.7759310
  52.2859310  63.2079310  12.5579310  51.3609310  62.9649310  12.5959310
  52.2819310  64.1279310  12.2929310  52.1679310  63.2949310  12.5289310
  54.2549310  67.5609310  15.8469310  55.0779310  68.0469310  15.8089310
  54.3059310  67.0659310  16.6639310  54.3669310  67.5599310  15.9459310
  56.5499310  69.1979310  15.8489310  56.0269310  69.9009310  16.2349310
  56.5619310  69.3939310  14.9129310  56.4849310  69.3129310  15.7789310
  63.5929310  64.0649310  12.0129310  64.0709310  63.7119310  11.2639310
  64.0949310  64.8369310  12.2759310  63.7179310  64.1189310  11.9509310
  50.1329310  73.2529310  22.1609310  50.7879310  73.6139310  21.5639310
  49.4549310  72.8979310  21.5859310  50.1299310  73.2539310  22.0109310
  65.4449310  55.1449310  21.4119310  65.5909310  55.5499310  22.2669310
  64.4999310  55.2129310  21.2729310  65.3429310  55.2049310  21.5039310
  61.5329310  65.2799310  19.1259310  62.0309310  65.0729310  18.3349310
  61.7169310  66.2049310  19.2899310  61.6199310  65.3719310  19.0459310
  56.1579310  64.0259310  12.8669310  55.6769310  63.2089310  12.7359310
  56.5919310  64.1849310  12.0289310  56.1519310  63.9419310  12.7429310
  50.1219310  69.0629310  13.3249310  50.8889310  68.7399310  13.7999310
  49.3799310  68.8239310  13.8799310  50.1249310  68.9909310  13.4569310
  67.5539310  72.3299310  19.9799310  66.7099310  72.7429310  20.1639310
  67.4219310  71.4079310  20.1979310  67.4289310  72.2649310  20.0309310
  49.4599310  62.8189310  22.0209310  50.2579310  62.4689310  21.6259310
  49.4399310  62.4389310  22.8989310  49.5589310  62.7249310  22.0829310
  58.8539310  65.8759310  19.7489310  58.4469310  66.6359310  19.3329310
  59.7159310  65.8109310  19.3389310  58.9119310  65.9649310  19.6429310
  63.3909310  67.1149310  17.2309310  64.0649310  67.5269310  17.7709310
  62.5809310  67.5609310  17.4769310  63.3739310  67.2249310  17.3309310
  51.5449310  67.6059310  20.7339310  52.5019310  67.5899310  20.7149310
  51.2999310  66.7919310  21.1739310  51.6359310  67.4999310  20.7879310
  61.8479310  61.6159310  23.2729310  61.3939310  62.0579310  22.5549310
  61.3059310  61.7909310  24.0419310  61.7209310  61.6949310  23.2789310
  67.0129310  66.5439310  22.2169310  66.6239310  66.0699310  22.9529310
  66.4779310  67.3329310  22.1309310  66.8949310  66.5839310  22.2999310
  60.3869310  63.0919310  21.0829310  61.0129310  63.5419310  20.5159310
  60.2449310  62.2449310  20.6589310  60.4489310  63.0409310  20.9559310
  58.9219310  70.9689310  24.5819310  59.3149310  71.7899310  24.8779310
  58.0089310  71.0239310  24.8639310  58.8559310  71.0809310  24.6559310
  60.4109310  59.8369310  13.8389310  59.6519310  60.0849310  13.3109310
  60.9659310  60.6169310  13.8399310  60.3849310  59.9689310  13.7719310
  52.9459310  63.1299310  15.5559310  52.8559310  62.8589310  14.6429310
  52.0479310  63.2869310  15.8489310  52.8189310  63.1159310  15.4769310
  64.1459310  64.2529310  23.7309310  63.8809310  63.6009310  24.3809310
  64.3649310  63.7399310  22.9529310  64.1399310  64.1039310  23.7149310
  54.8919310  66.0459310  17.9559310  55.0799310  65.2939310  17.3939310
  55.7479310  66.4369310  18.1259310  55.0249310  65.9999310  17.9059310
  56.5479310  60.9059310  27.1959310  57.4699310  60.9819310  27.4399310
  56.0959310  61.5229310  27.7709310  56.6079310  60.9939310  27.2999310
  53.5389310  57.9159310  20.1149310  53.7099310  58.8369310  20.3139310
  54.1049310  57.4319310  20.7159310  53.6329310  57.9719310  20.2169310
  57.3419310  71.2529310  12.2389310  58.1859310  71.2149310  12.6899310
  57.5649310  71.4579310  11.3309310  57.4789310  71.2739310  12.1809310
  54.3929310  67.0429310  20.5079310  54.6499310  66.6249310  19.6859310
  54.4769310  66.3509310  21.1639310  54.4369310  66.9009310  20.4869310
  61.7049310  71.4979310  20.9669310  61.8029310  71.7449310  20.0469310
  60.8509310  71.8479310  21.2189310  61.6079310  71.5739310  20.8819310
  65.1989310  57.7819310  29.9309310  64.6579310  57.2669310  30.5289310
  64.7349310  58.6149310  29.8439310  65.0709310  57.8229310  29.9969310
  62.7929310  73.9239310  21.5059310  62.2489310  74.5239310  20.9949310
  62.4019310  73.0629310  21.3599310  62.6739310  73.8909310  21.4219310
  66.5679310  65.3329310  25.1289310  65.6719310  65.0079310  25.0419310
  66.4679310  66.2279310  25.4539310  66.4399310  65.4059310  25.1599310
  58.7639310  67.0199310  13.1669310  59.4939310  67.6399310  13.1559310
  57.9819310  67.5709310  13.1359310  58.7569310  67.1699310  13.1609310
  58.3959310  64.4009310  22.2829310  57.9469310  63.6469310  22.6649310
  59.1179310  64.0209310  21.7829310  58.4309310  64.2559310  22.2679310
  59.9309310  68.5249310  23.9949310  59.6549310  69.3489310  24.3969310
  60.8819310  68.5119310  24.1039310  60.0179310  68.6289310  24.0599310
  55.4189310  61.1379310  16.2659310  55.2709310  62.0809310  16.1879310
  54.6269310  60.8059310  16.6899310  55.2989310  61.2159310  16.3099310
  59.0699310  61.4819310  28.6849310  58.6039310  62.0799310  29.2689310
  59.6649310  62.0459310  28.1899310  59.0859310  61.6299310  28.6959310
  54.6749310  61.6269310  12.8609310  53.7579310  61.4119310  13.0269310
  55.1499310  61.2389310  13.5959310  54.6179310  61.5499310  12.9759310
  62.2769310  74.3779310  17.0959310  61.9089310  74.9589310  17.7609310
  63.1679310  74.7009310  16.9619310  62.3439310  74.4939310  17.1639310
  49.4649310  59.2819310  24.7139310  50.3269310  59.2429310  25.1279310
  49.6509310  59.4319310  23.7869310  49.5989310  59.2959310  24.6479310
  60.3819310  66.8149310  22.0809310  60.1139310  67.4579310  22.7379310
  59.5829310  66.6329310  21.5849310  60.2449310  66.8739310  22.1009310
  48.9239310  64.4529310  28.7009310  48.3239310  65.1859310  28.8419310
  49.4709310  64.4359310  29.4869310  48.9169310  64.5449310  28.8199310
  50.2799310  63.3539310  16.7439310  50.6799310  63.9389310  17.3879310
  49.8159310  63.9389310  16.1449310  50.2719310  63.5039310  16.7499310
  60.3589310  65.1489310  24.6429310  60.1959310  65.4579310  23.7519310
  59.4979310  64.8849310  24.9659310  60.2279310  65.1549310  24.5709310
  60.5809310  59.3699310  28.7809310  60.5779310  59.0799310  27.8689310
  59.9089310  60.0509310  28.8179310  60.4939310  59.4199310  28.6689310
  52.2399310  58.0329310  12.7889310  52.2409310  58.7749310  13.3929310
  52.7439310  58.3369310  12.0349310  52.3049310  58.1669310  12.7699310
  53.1559310  70.0689310  13.0729310  53.2419310  70.0179310  12.1209310
  52.6029310  70.8369310  13.2219310  53.0959310  70.1609310  12.9699310
  60.2909310  68.8119310  27.1789310  59.4729310  68.6559310  26.7079310
  60.3389310  69.7639310  27.2679310  60.1929310  68.9139310  27.1299310
  64.6409310  63.5079310  28.4099310  65.3539310  62.8759310  28.5049310
  65.0809310  64.3449310  28.2639310  64.7879310  63.5339310  28.4029310
  50.6699310  65.2899310  21.9319310  49.8909310  65.7959310  22.1629310
  50.4079310  64.3769310  22.0549310  50.5369310  65.2379310  21.9769310
  66.1139310  74.7849310  23.9789310  66.3959310  74.6889310  24.8889310
  65.3329310  75.3359310  24.0279310  66.0499310  74.8429310  24.1019310
  53.7659310  69.4469310  19.0379310  53.6789310  70.2269310  19.5869310
  53.8379310  68.7229310  19.6609310  53.7639310  69.4539310  19.1879310
  49.3969310  60.5309310  14.2429310  49.3399310  60.2769310  13.3219310
  48.8489310  61.3129310  14.3109310  49.3199310  60.5989310  14.1339310
  53.8679310  64.5879310  26.2219310  53.7769310  64.4679310  25.2769310
  53.1439310  65.1659310  26.4599310  53.7639310  64.6469310  26.1309310
  54.9499310  58.1039310  17.6739310  54.5449310  57.7729310  18.4759310
  55.0569310  57.3299310  17.1219310  54.9119310  57.9629310  17.7059310
  66.0349310  73.5629310  17.4139310  66.1049310  72.9339310  18.1309310
  66.1009310  73.0309310  16.6209310  66.0519310  73.4149310  17.4039310
  55.4929310  64.1499310  15.5599310  55.8659310  64.0849310  14.6809310
  54.5879310  63.8539310  15.4589310  55.4249310  64.1029310  15.4349310
  55.1919310  71.3069310  13.9939310  54.4599310  70.8179310  13.6179310
  55.8519310  71.3199310  13.3019310  55.1819310  71.2459310  13.8579310
  57.6379310  61.0469310  17.9449310  56.7859310  60.9089310  17.5329310
  57.6879310  61.9939310  18.0809310  57.5359310  61.1509310  17.9099310
  52.5099310  61.7149310  27.1359310  53.3009310  61.7479310  26.5989310
  52.1499310  62.6009310  27.0879310  52.5649310  61.8319310  27.0609310
  58.6829310  64.7179310  11.1839310  58.6639310  65.3679310  11.8859310
  59.0379310  63.9299310  11.5959310  58.7259310  64.7009310  11.3259310
  63.6659310  59.9679310  28.6049310  63.7269310  59.6209310  27.7149310
  62.7259310  60.0159310  28.7789310  63.5529310  59.9299310  28.5129310
  60.6449310  73.5969310  15.0539310  59.9599310  73.5249310  15.7189310
  61.4429310  73.7749310  15.5509310  60.6589310  73.6099310  15.2029310
  58.3559310  59.2209310  16.0359310  58.1309310  60.0059310  16.5349310
  59.2549310  59.3729310  15.7439310  58.4429310  59.3409310  16.0629310
  63.7829310  58.9409310  20.9059310  64.6539310  58.5479310  20.9629310
  63.6839310  59.1719310  19.9829310  63.8819310  58.9199310  20.7949310
  60.6909310  59.2079310  26.0399310  60.4309310  58.4319310  25.5429310
  61.6469310  59.2129310  25.9919310  60.7799310  59.1089310  25.9699310
  63.8079310  62.8059310  16.1539310  63.5869310  62.5559310  17.0519310
  64.6239310  62.3399310  15.9709310  63.8839310  62.7139310  16.2459310
  61.6539310  72.5689310  11.3009310  61.2539310  73.4369310  11.3509310
  61.1779310  72.0479310  11.9479310  61.5419310  72.6139310  11.3899310
  57.6109310  61.3559310  21.3209310  56.7599310  60.9249310  21.2339310
  57.7099310  61.5029310  22.2619310  57.5139310  61.3199310  21.4299310
  56.2419310  58.3769310  28.4719310  55.6889310  58.6879310  29.1879310
  56.3029310  59.1229310  27.8749310  56.1789310  58.5119310  28.4869310
  55.0329310  70.8899310  17.1569310  54.3969310  70.4349310  17.7079310
  54.5449310  71.6239310  16.7839310  54.8899310  70.9259310  17.1799310
  60.9109310  72.5609310  25.3619310  60.7079310  72.2509310  26.2439310
  61.4249310  71.8529310  24.9719310  60.9509310  72.4299310  25.4249310
  66.4989310  62.8299310  13.9899310  65.6759310  62.3429310  13.9419310
  66.2469310  63.6939310  14.3179310  66.3619310  62.8779310  14.0259310
  63.5559310  70.1629310  28.0089310  62.9159310  69.6299310  28.4809310
  63.5179310  69.8399310  27.1079310  63.4689310  70.0529310  27.9539310
  49.6829310  71.8849310  25.5129310  49.3009310  72.7279310  25.7569310
  50.5069310  72.1109310  25.0819310  49.7389310  72.0219310  25.4889310
  51.5859310  61.5109310  20.9349310  51.4919310  61.0439310  20.1049310
  52.4089310  61.1879310  21.2999310  51.6789310  61.4099310  20.8759310
  66.2229310  67.9999310  25.8259310  65.3319310  68.2159310  26.1039310
  66.4999310  68.7529310  25.3039310  66.1439310  68.1239310  25.7949310
  65.2909310  70.0219310  16.2579310  65.3129310  70.1379310  17.2079310
  65.4639310  70.8949310  15.9069310  65.3159310  70.1489310  16.3349310
  53.7489310  60.7689310  22.1909310  54.2009310  60.1899310  22.8049310
  54.3119310  60.7839310  21.4179310  53.8789310  60.6969310  22.1709310
  50.3309310  63.8689310  26.4599310  49.7649310  64.2299310  25.7779310
  49.8349310  63.9849310  27.2699310  50.1949310  63.9299310  26.4759310
  58.1469310  73.9129310  16.6059310  57.9089310  73.0999310  17.0499310
  57.3419310  74.1909310  16.1689310  58.0139310  73.8449310  16.6069310
  63.3399310  73.3329310  27.9129310  63.6099310  72.4289310  28.0729310
  62.3879310  73.3199310  28.0139310  63.2529310  73.2159310  27.9469310
  63.6499310  69.0389310  25.6099310  63.0399310  68.3029310  25.6659310
  63.2179310  69.6629310  25.0269310  63.5169310  69.0239310  25.5429310
  50.9439310  67.2679310  16.2199310  51.8999310  67.2999310  16.2469310
  50.6729310  68.1849310  16.2579310  51.0319310  67.3889310  16.2279310
  55.7839310  62.7269310  29.1629310  55.0189310  62.3299310  29.5809310
  55.5299310  63.6379310  29.0149310  55.6529310  62.7929310  29.1979310
  52.3029310  60.5579310  14.1909310  52.6109310  60.6229310  15.0949310
  51.3849310  60.2999310  14.2699310  52.2249310  60.5329310  14.3169310
  61.6119310  64.8189310  16.5749310  62.2319310  65.2629310  15.9959310
  60.8019310  65.3229310  16.4899310  61.5879310  64.9409310  16.4899310
  48.2319310  70.8709310  12.5359310  48.8599310  70.3479310  13.0349310
  48.7259310  71.1769310  11.7749310  48.3759310  70.8429310  12.5029310
  53.9039310  72.9549310  15.8069310  53.2039310  73.3529310  15.2899310
  54.3359310  72.3519310  15.2009310  53.8699310  72.9289310  15.6629310
  62.5049310  70.8979310  23.6289310  62.3319310  70.8209310  22.6909310
  63.2879310  71.4449310  23.6839310  62.5829310  70.9579310  23.5159310
  57.3229310  67.2819310  17.9479310  57.8369310  66.6819310  17.4079310
  57.0489310  67.9719310  17.3439310  57.3529310  67.2929310  17.8019310
  63.3649310  60.5109310  25.5069310  63.0779310  61.3369310  25.8979310
  63.1419310  60.5949310  24.5799310  63.2989310  60.6279310  25.4389310
  49.8099310  74.6369310  11.9939310  50.3669310  73.8779310  12.1659310
  50.3779310  75.3909310  12.1499310  49.9539310  74.6359310  12.0359310
  66.8579310  73.4959310  29.2319310  66.0859310  73.5269310  29.7959310
  67.4749310  74.1059310  29.6379310  66.8379310  73.5779310  29.3569310
  67.3799310  61.8469310  17.9929310  67.9619310  62.3319310  17.4069310
  66.8139310  62.5169310  18.3759310  67.3819310  61.9949310  17.9669310
  61.7589310  68.6229310  29.3009310  60.9479310  68.6609310  28.7939310
  62.1229310  67.7599310  29.1059310  61.7019310  68.5179310  29.2109310
  55.0989310  60.6659310  19.8589310  54.9209310  61.2559310  19.1269310
  55.5839310  59.9389310  19.4689310  55.1379310  60.6489310  19.7159310
  48.7039310  67.2559310  18.4359310  49.3009310  67.5119310  17.7319310
  49.0069310  67.7509310  19.1979310  48.8189310  67.3519310  18.4429310
  51.3849310  70.7629310  22.2409310  51.6439310  71.4559310  21.6329310
  50.5129310  71.0219310  22.5399310  51.3069310  70.8849310  22.2009310
  65.0729310  68.3529310  19.2219310  65.9259310  68.0119310  18.9519310
  65.0949310  68.3239310  20.1779310  65.1849310  68.3049310  19.3089310
  58.0029310  65.2639310  27.1269310  57.2489310  64.9339310  26.6379310
  57.8019310  65.0659310  28.0409310  57.8809310  65.1959310  27.1809310
  61.5529310  64.5869310  29.1959310  60.7689310  64.5479310  29.7439310
  62.1899310  64.0359310  29.6499310  61.5339310  64.5119310  29.3239310
  67.1489310  58.3789310  18.7299310  66.5529310  58.0289310  19.3919310
  67.8669310  57.7469310  18.6949310  67.1649310  58.2539310  18.8099310
  63.2189310  69.0239310  14.4369310  63.6149310  69.3649310  15.2389310
  63.7099310  69.4429310  13.7299310  63.3319310  69.1209310  14.4489310
  62.9479310  63.1099310  26.3989310  63.6409310  63.3039310  27.0309310
  62.3119310  63.8159310  26.5169310  62.9549310  63.2249310  26.4949310
  55.5249310  60.0509310   5.8579310  55.7529310  60.0229310   6.7869310
  54.8959310  59.3389310   5.7449310  55.4739310  59.9559310   5.9629310
  52.9239310  74.2369310   6.1179310  51.9699310  74.1689310   6.0859310
  53.1129310  74.5439310   7.0039310  52.8259310  74.2679310   6.2269310
  53.4409310  58.3369310   5.3639310  52.8809310  58.7849310   5.9979310
  53.2949310  57.4059310   5.5309310  53.3509310  58.2749310   5.4659310
  57.6549310  61.7869310   5.2169310  57.0519310  61.1459310   5.5919310
  58.4439310  61.7179310   5.7549310  57.6789310  61.6969310   5.3339310
  58.1929310  58.2239310  11.4949310  59.0849310  57.9949310  11.2309310
  57.6709310  58.1029310  10.7019310  58.2409310  58.1799310  11.3599310
  60.0779310  61.6129310   6.4849310  60.2559310  60.7309310   6.8109310
  60.3969310  62.1929310   7.1769310  60.1419310  61.5739310   6.6159310
  57.9679310  67.8479310   7.2569310  57.8399310  66.9829310   7.6459310
  58.4109310  67.6729310   6.4259310  58.0079310  67.7149310   7.1999310
  49.0919310  62.1779310   5.8139310  49.3689310  62.7469310   6.5319310
  48.4899310  61.5549310   6.2209310  49.0509310  62.1709310   5.9579310
  49.9649310  68.5149310   8.4069310  49.0439310  68.2949310   8.2669310
  50.0449310  68.6219310   9.3539310  49.8569310  68.4999310   8.5099310
  51.7859310  59.1799310   7.4019310  51.9929310  60.0779310   7.6589310
  51.4299310  58.7789310   8.1949310  51.7669310  59.2429310   7.5359310
  60.1339310  63.6689310   8.4009310  60.7199310  63.9819310   9.0899310
  59.4079310  64.2939310   8.4009310  60.1159310  63.7889310   8.4889310
  54.8679310  73.8349310   2.5499310  54.6069310  73.4599310   3.3909310
  55.5989310  73.2899310   2.2609310  54.9279310  73.7169310   2.6199310
  49.6549310  62.1819310  11.4549310  49.4569310  62.2629310  10.5229310
  48.8609310  62.4849310  11.8959310  49.5279310  62.2309310  11.3919310
  49.6229310  71.2079310  10.2119310  48.8609310  71.7759310  10.0949310
  49.8279310  70.8979310   9.3299310  49.5509310  71.2409310  10.0839310
  51.6939310  72.5029310  11.5489310  52.1769310  73.0639310  10.9419310
  51.2509310  71.8669310  10.9879310  51.6989310  72.4939310  11.3999310
  55.3199310  74.2389310  10.3469310  55.8939310  74.1519310  11.1079310
  55.2779310  75.1809310  10.1849310  55.3879310  74.3479310  10.4229310
  65.1549310  68.5719310   3.1839310  65.5949310  69.0789310   3.8669310
  64.4829310  68.0749310   3.6499310  65.1259310  68.5729310   3.3309310
  66.3699310  70.3399310   5.4119310  65.6559310  70.9449310   5.2129310
  67.0859310  70.9029310   5.7089310  66.3709310  70.4889310   5.4249310
  55.6749310  68.0929310  10.2479310  55.5179310  67.1489310  10.2119310
  55.5859310  68.3849310   9.3409310  55.6429310  68.0089310  10.1269310
  65.1469310  62.7369310   2.2529310  66.0589310  62.7479310   2.5459310
  65.1469310  62.1519310   1.4949310  65.2639310  62.6629310   2.1939310
  62.9919310  67.0739310   4.1039310  62.1169310  66.8169310   3.8139310
  63.3439310  66.2909310   4.5279310  62.9249310  66.9409310   4.1209310
  52.7009310  73.9899310   9.2619310  52.4489310  74.8939310   9.4529310
  53.6059310  73.9249310   9.5649310  52.7849310  74.0979310   9.3249310
  49.9029310  58.9789310   2.8169310  50.7369310  59.4329310   2.6929310
  49.3149310  59.3779310   2.1769310  49.9349310  59.0879310   2.7199310
  51.0019310  58.1119310   9.8289310  50.1689310  57.6849310  10.0299310
  50.9689310  58.9389310  10.3089310  50.8909310  58.1629310   9.9159310
  65.9989310  61.1919310   9.9069310  65.0999310  60.8639310   9.9019310
  66.3239310  61.0149310   9.0249310  65.9249310  61.1269310   9.7939310
  60.4629310  71.5979310   9.0369310  61.0449310  71.4339310   9.7779310
  59.8699310  72.2839310   9.3449310  60.4609310  71.6649310   9.1709310
  56.7649310  72.0619310   1.7759310  56.2849310  71.2539310   1.9529310
  57.4949310  72.0479310   2.3949310  56.7969310  71.9569310   1.8779310
  53.2349310  69.7489310  10.4969310  54.0459310  69.2609310  10.3549310
  52.9659310  70.0259310   9.6209310  53.3039310  69.7219310  10.3659310
  66.0359310  60.4299310   7.3379310  65.1699310  60.2659310   6.9669310
  66.6179310  59.8379310   6.8599310  65.9999310  60.3329310   7.2289310
  64.4859310  72.4999310   5.8819310  64.1349310  72.3969310   6.7669310
  64.6339310  73.4419310   5.7919310  64.4599310  72.6069310   5.9839310
  66.6229310  74.2669310   7.7609310  66.8209310  73.8719310   8.6109310
  65.9519310  74.9219310   7.9519310  66.5619310  74.2999310   7.8939310
  61.9409310  67.0459310   7.1739310  61.3839310  66.6519310   6.5019310
  61.3649310  67.6559310   7.6339310  61.7959310  67.0739310   7.1469310
  65.8549310  66.3069310  10.3679310  65.0319310  66.6469310  10.0189310
  65.7109310  66.2509310  11.3129310  65.7319310  66.3429310  10.4439310
  52.9279310  61.0969310  10.8899310  52.7749310  61.3769310   9.9879310
  52.6909310  61.8569310  11.4209310  52.8779310  61.2299310  10.8429310
  60.4269310  75.2229310   6.0449310  59.8779310  75.1539310   5.2649310
  60.7909310  74.3459310   6.1609310  60.4039310  75.1019310   5.9599310
  54.8609310  65.2179310   9.9959310  54.7459310  64.9339310   9.0889310
  53.9699310  65.3209310  10.3289310  54.7319310  65.1949310   9.9219310
  55.2909310  69.7369310   2.8739310  55.2509310  68.7819310   2.8369310
  54.8359310  69.9649310   3.6839310  55.2279310  69.6439310   2.9729310
  63.2559310  66.3899310   9.5559310  62.5649310  65.7499310   9.7239310
  63.0479310  66.7459310   8.6929310  63.1409310  66.3529310   9.4669310
  59.1339310  72.3479310   3.2839310  59.0699310  71.8279310   4.0859310
  59.6789310  73.0969310   3.5269310  59.1949310  72.3769310   3.4179310
  56.3949310  71.2409310   6.5579310  55.6119310  71.6469310   6.1889310
  56.1069310  70.3699310   6.8309310  56.2579310  71.1809310   6.5459310
  50.1329310  73.2529310   3.3009310  50.7879310  73.6139310   2.7039310
  49.4549310  72.8979310   2.7259310  50.1299310  73.2539310   3.1509310
  65.4449310  55.1449310   2.5519310  65.5909310  55.5499310   3.4069310
  64.4999310  55.2129310   2.4129310  65.3429310  55.2049310   2.6439310
  51.0369310  68.1319310  11.0059310  51.8399310  68.6419310  10.8959310
  50.5869310  68.5499310  11.7399310  51.0819310  68.2509310  11.0859310
  49.4599310  62.8189310   3.1609310  50.2579310  62.4689310   2.7659310
  49.4399310  62.4389310   4.0389310  49.5589310  62.7249310   3.2229310
  61.8479310  61.6159310   4.4129310  61.3939310  62.0579310   3.6949310
  61.3059310  61.7909310   5.1819310  61.7209310  61.6949310   4.4189310
  67.0129310  66.5439310   3.3569310  66.6239310  66.0699310   4.0929310
  66.4779310  67.3329310   3.2709310  66.8949310  66.5839310   3.4399310
  60.3869310  63.0919310   2.2229310  61.0129310  63.5419310   1.6559310
  60.2449310  62.2449310   1.7989310  60.4489310  63.0409310   2.0959310
  58.9219310  70.9689310   5.7219310  59.3149310  71.7899310   6.0179310
  58.0089310  71.0239310   6.0039310  58.8559310  71.0809310   5.7959310
  64.1459310  64.2529310   4.8709310  63.8809310  63.6009310   5.5209310
  64.3649310  63.7399310   4.0929310  64.1399310  64.1039310   4.8549310
  56.5479310  60.9059310   8.3359310  57.4699310  60.9819310   8.5799310
  56.0959310  61.5229310   8.9109310  56.6079310  60.9939310   8.4399310
  65.1989310  57.7819310  11.0709310  64.6579310  57.2669310  11.6689310
  64.7349310  58.6149310  10.9839310  65.0709310  57.8229310  11.1369310
  62.7929310  73.9239310   2.6459310  62.2489310  74.5239310   2.1349310
  62.4019310  73.0629310   2.4999310  62.6739310  73.8909310   2.5619310
  66.5679310  65.3329310   6.2689310  65.6719310  65.0079310   6.1819310
  66.4679310  66.2279310   6.5939310  66.4399310  65.4059310   6.2999310
  58.3959310  64.4009310   3.4229310  57.9469310  63.6469310   3.8049310
  59.1179310  64.0209310   2.9229310  58.4309310  64.2559310   3.4079310
  59.9309310  68.5249310   5.1349310  59.6549310  69.3489310   5.5369310
  60.8819310  68.5119310   5.2439310  60.0179310  68.6289310   5.1999310
  59.0699310  61.4819310   9.8249310  58.6039310  62.0799310  10.4089310
  59.6649310  62.0459310   9.3299310  59.0859310  61.6299310   9.8359310
  49.4649310  59.2819310   5.8539310  50.3269310  59.2429310   6.2679310
  49.6509310  59.4319310   4.9269310  49.5989310  59.2959310   5.7879310
  60.3819310  66.8149310   3.2209310  60.1139310  67.4579310   3.8779310
  59.5829310  66.6329310   2.7249310  60.2449310  66.8739310   3.2409310
  48.9239310  64.4529310   9.8409310  48.3239310  65.1859310   9.9819310
  49.4709310  64.4359310  10.6269310  48.9169310  64.5449310   9.9599310
  60.3589310  65.1489310   5.7829310  60.1959310  65.4579310   4.8919310
  59.4979310  64.8849310   6.1059310  60.2279310  65.1549310   5.7109310
  60.5809310  59.3699310   9.9209310  60.5779310  59.0799310   9.0089310
  59.9089310  60.0509310   9.9579310  60.4939310  59.4199310   9.8089310
  60.2909310  68.8119310   8.3189310  59.4729310  68.6559310   7.8479310
  60.3389310  69.7639310   8.4079310  60.1929310  68.9139310   8.2699310
  64.6409310  63.5079310   9.5499310  65.3539310  62.8759310   9.6449310
  65.0809310  64.3449310   9.4039310  64.7879310  63.5339310   9.5429310
  66.1139310  74.7849310   5.1189310  66.3959310  74.6889310   6.0289310
  65.3329310  75.3359310   5.1679310  66.0499310  74.8429310   5.2419310
  52.5099310  61.7149310   8.2759310  53.3009310  61.7479310   7.7389310
  52.1499310  62.6009310   8.2279310  52.5649310  61.8319310   8.2009310
  63.6659310  59.9679310   9.7449310  63.7269310  59.6209310   8.8549310
  62.7259310  60.0159310   9.9189310  63.5529310  59.9299310   9.6529310
  54.0529310  72.0159310   5.1029310  53.4829310  72.7029310   5.4499310
  53.6009310  71.1999310   5.3169310  53.9219310  71.9999310   5.1749310
  60.6909310  59.2079310   7.1799310  60.4309310  58.4319310   6.6829310
  61.6469310  59.2129310   7.1319310  60.7799310  59.1089310   7.1099310
  57.6109310  61.3559310   2.4609310  56.7599310  60.9249310   2.3739310
  57.7099310  61.5029310   3.4019310  57.5139310  61.3199310   2.5699310
  56.2419310  58.3769310   9.6119310  55.6889310  58.6879310  10.3279310
  56.3029310  59.1229310   9.0149310  56.1789310  58.5119310   9.6269310
  60.9109310  72.5609310   6.5019310  60.7079310  72.2509310   7.3839310
  61.4249310  71.8529310   6.1119310  60.9509310  72.4299310   6.5649310
  63.5559310  70.1629310   9.1489310  62.9159310  69.6299310   9.6209310
  63.5179310  69.8399310   8.2479310  63.4689310  70.0529310   9.0939310
  57.3229310  72.5309310   9.2839310  56.9359310  72.1659310   8.4879310
  56.6749310  73.1599310   9.5989310  57.1899310  72.5639310   9.2229310
  49.6829310  71.8849310   6.6529310  49.3009310  72.7279310   6.8969310
  50.5069310  72.1109310   6.2219310  49.7389310  72.0219310   6.6289310
  66.2229310  67.9999310   6.9659310  65.3319310  68.2159310   7.2439310
  66.4999310  68.7529310   6.4439310  66.1439310  68.1239310   6.9349310
  53.7489310  60.7689310   3.3309310  54.2009310  60.1899310   3.9449310
  54.3119310  60.7839310   2.5579310  53.8789310  60.6969310   3.3109310
  63.3399310  73.3329310   9.0529310  63.6099310  72.4289310   9.2129310
  62.3879310  73.3199310   9.1539310  63.2529310  73.2159310   9.0869310
  63.6499310  69.0389310   6.7499310  63.0399310  68.3029310   6.8059310
  63.2179310  69.6629310   6.1669310  63.5169310  69.0239310   6.6829310
  55.7839310  62.7269310  10.3029310  55.0189310  62.3299310  10.7209310
  55.5299310  63.6379310  10.1549310  55.6529310  62.7929310  10.3379310
  62.5049310  70.8979310   4.7689310  62.3319310  70.8209310   3.8309310
  63.2879310  71.4449310   4.8239310  62.5829310  70.9579310   4.6559310
  63.3649310  60.5109310   6.6469310  63.0779310  61.3369310   7.0379310
  63.1419310  60.5949310   5.7199310  63.2989310  60.6279310   6.5789310
  66.8579310  73.4959310  10.3719310  66.0859310  73.5269310  10.9359310
  67.4749310  74.1059310  10.7779310  66.8379310  73.5779310  10.4969310
  61.7589310  68.6229310  10.4409310  60.9479310  68.6609310   9.9339310
  62.1229310  67.7599310  10.2459310  61.7019310  68.5179310  10.3509310
  51.3849310  70.7629310   3.3809310  51.6439310  71.4559310   2.7729310
  50.5129310  71.0219310   3.6799310  51.3069310  70.8849310   3.3409310
  58.0029310  65.2639310   8.2669310  57.2489310  64.9339310   7.7779310
  57.8019310  65.0659310   9.1809310  57.8809310  65.1959310   8.3209310
  61.5529310  64.5869310  10.3359310  60.7689310  64.5479310  10.8839310
  62.1899310  64.0359310  10.7899310  61.5339310  64.5119310  10.4639310
  62.9479310  63.1099310   7.5389310  63.6409310  63.3039310   8.1709310
  62.3119310  63.8159310   7.6569310  62.9549310  63.2249310   7.6349310
  57.6889310  52.8139310  74.7209310  57.5149310  52.9749310  75.6489310
  56.9239310  52.3279310  74.4149310  57.5689310  52.7719310  74.8009310
  54.2599310  47.7109310  70.0519310  54.1059310  48.1679310  70.8789310
  54.9719310  47.1009310  70.2439310  54.3309310  47.6909310  70.1819310
  64.4209310  53.8699310  68.2379310  63.5589310  54.1979310  67.9819310
  64.3249310  52.9179310  68.2369310  64.2979310  53.7899310  68.2049310
  51.1469310  53.9669310  75.0149310  51.1849310  54.8599310  74.6709310
  50.3479310  53.9459310  75.5409310  51.0499310  54.0789310  75.0379310
  55.8579310  55.7569310  71.7039310  55.0589310  55.2299310  71.7139310
  56.2019310  55.6539310  70.8169310  55.7999310  55.6759310  71.5919310
  59.7659310  50.7419310  74.1709310  59.3399310  50.1349310  73.5669310
  59.1029310  51.4089310  74.3489310  59.6269310  50.7499310  74.1169310
  65.5179310  41.3739310  73.4239310  65.5859310  40.4269310  73.2999310
  66.3869310  41.6389310  73.7249310  65.6379310  41.2869310  73.4469310
  66.6369310  45.6649310  75.2649310  65.8579310  45.7749310  75.8099310
  66.9809310  46.5509310  75.1559310  66.5809310  45.7919310  75.3209310
  60.8439310  49.9329310  69.7159310  61.6139310  49.9539310  70.2829310
  61.1629310  49.5659310  68.8919310  60.9829310  49.8889310  69.6829310
  66.5799310  49.5699310  71.4459310  66.2139310  50.2109310  72.0559310
  65.8149310  49.1479310  71.0539310  66.4349310  49.5979310  71.4739310
  61.5549310  53.3369310  75.0519310  61.7309310  54.1869310  74.6489310
  60.7959310  52.9999310  74.5779310  61.4809310  53.4029310  74.9399310
  61.3449310  56.6619310  76.3039310  61.9309310  57.3989310  76.1289310
  60.5629310  56.8479310  75.7849310  61.3199310  56.7799310  76.2149310
  53.6669310  43.9169310  74.8239310  53.2599310  43.9159310  73.9569310
  53.1809310  44.5799310  75.3149310  53.5529310  44.0019310  74.7759310
  53.0939310  41.1039310  73.5419310  52.3359310  41.0909310  74.1269310
  53.6259310  40.3599310  73.8229310  53.0649310  41.0069310  73.6529310
  57.7539310  45.3029310  73.3729310  56.9289310  45.2849310  72.8879310
  57.5029310  45.1169310  74.2779310  57.6159310  45.2769310  73.4269310
  53.1059310  53.1609310  76.7049310  52.3819310  53.4639310  76.1569310
  53.6999310  53.9109310  76.7529310  53.0899310  53.2959310  76.6409310
  52.5789310  46.9249310  68.0429310  51.9759310  47.6619310  67.9469310
  53.2079310  47.2149310  68.7039310  52.5819310  47.0559310  68.1149310
  57.0059310  55.3869310  69.3359310  57.4649310  54.5649310  69.5079310
  57.7039310  56.0269310  69.1969310  57.1539310  55.3639310  69.3399310
  60.0259310  41.6969310  76.5019310  59.0739310  41.6339310  76.5729310
  60.3539310  40.9689310  77.0299310  59.9459310  41.5959310  76.5789310
  59.8819310  52.5339310  69.7899310  60.1859310  51.6409310  69.9459310
  60.4089310  53.0739310  70.3789310  59.9879310  52.4889310  69.8849310
  54.7339310  40.1959310  68.3529310  55.0759310  40.2049310  69.2469310
  54.2489310  41.0179310  68.2749310  54.7159310  40.3029310  68.4569310
  57.3369310  44.7069310  76.0069310  57.4229310  43.9229310  76.5499310
  57.7769310  45.3939310  76.5069310  57.4039310  44.6949310  76.1399310
  66.0149310  53.4469310  71.3429310  66.1359310  54.3219310  70.9749310
  66.2239310  52.8529310  70.6219310  66.0569310  53.4829310  71.2029310
  50.4119310  56.9289310  72.5259310  49.6309310  56.7979310  71.9879310
  50.3819310  57.8539310  72.7699310  50.3079310  57.0309310  72.4879310
  67.6079310  40.1839310  68.2219310  67.4319310  41.0249310  67.8009310
  66.7989310  39.6849310  68.1079310  67.4819310  40.2279310  68.1539310
  70.1769310  46.1119310  75.5999310  70.1909310  45.7989310  76.5049310
  70.1279310  47.0649310  75.6769310  70.1729310  46.1939310  75.7259310
  59.5699310  44.0479310  69.4829310  58.9439310  43.3239310  69.5069310
  59.7879310  44.2069310  70.4009310  59.5179310  43.9759310  69.6029310
  52.1429310  55.4539310  71.0599310  51.5609310  55.9519310  71.6329310
  52.3719310  56.0649310  70.3599310  52.0979310  55.5959310  71.0439310
  63.8669310  42.7299310  75.0719310  64.5629310  42.3439310  74.5389310
  63.2569310  42.0079310  75.2269310  63.8779310  42.5879310  75.0229310
  59.7679310  44.1659310  72.1469310  58.9449310  44.4489310  72.5429310
  60.4459310  44.5519310  72.7019310  59.7499310  44.2509310  72.2689310
  61.7869310  49.2669310  75.6949310  62.3319310  49.7679310  76.3019310
  61.0929310  49.8739310  75.4379310  61.7679310  49.4079310  75.7399310
  49.7699310  50.8329310  76.5159310  50.1639310  50.7629310  75.6459310
  50.3819310  50.3779310  77.0929310  49.8989310  50.7659310  76.4779310
  64.4909310  46.5129310  71.8879310  64.4479310  47.1319310  72.6179310
  64.1249310  45.7019310  72.2399310  64.4389310  46.4889310  72.0269310
  59.2409310  47.3769310  72.3669310  58.5689310  46.6959310  72.3969310
  59.3199310  47.5939310  71.4379310  59.1649310  47.3179310  72.2519310
  48.8739310  46.6249310  72.1329310  49.5389310  47.2249310  72.4709310
  48.0419310  47.0589310  72.3219310  48.8529310  46.7569310  72.2009310
  51.2069310  51.0699310  74.3349310  51.8859310  50.7899310  74.9489310
  51.3049310  52.0199310  74.2859310  51.3059310  51.1559310  74.4079310
  56.6209310  49.8059310  69.4219310  56.2379310  49.4969310  68.6009310
  56.8599310  50.7169310  69.2469310  56.6029310  49.8829310  69.2949310
  50.8769310  41.2609310  75.0999310  50.6389310  40.4419310  74.6659310
  50.1159310  41.8289310  74.9729310  50.7489310  41.2289310  75.0279310
  55.4479310  40.0759310  71.1039310  55.6929310  39.2009310  71.4049310
  55.2329310  40.5529310  71.9049310  55.4519310  40.0249310  71.2449310
  60.6799310  41.8249310  73.6419310  60.3859310  42.5399310  73.0779310
  60.4089310  42.0859310  74.5219310  60.6079310  41.9499310  73.6819310
  64.6329310  52.3769310  75.3429310  63.7179310  52.3869310  75.0599310
  64.7549310  51.5089310  75.7279310  64.5309310  52.2669310  75.3559310
  52.2859310  44.3409310  69.1379310  51.3609310  44.0979310  69.1759310
  52.2819310  45.2609310  68.8729310  52.1679310  44.4279310  69.1089310
  54.2549310  48.6939310  72.4269310  55.0779310  49.1799310  72.3889310
  54.3059310  48.1989310  73.2439310  54.3669310  48.6929310  72.5259310
  50.9459310  56.5689310  76.5029310  50.4039310  56.9919310  77.1699310
  51.8449310  56.7659310  76.7649310  50.9909310  56.6489310  76.6219310
  56.5499310  50.3309310  72.4289310  56.0269310  51.0339310  72.8149310
  56.5619310  50.5269310  71.4929310  56.4849310  50.4459310  72.3589310
  63.5929310  45.1979310  68.5929310  64.0709310  44.8449310  67.8439310
  64.0949310  45.9699310  68.8559310  63.7179310  45.2519310  68.5309310
  61.5329310  46.4129310  75.7059310  62.0309310  46.2059310  74.9149310
  61.7169310  47.3379310  75.8699310  61.6199310  46.5049310  75.6259310
  56.1579310  45.1589310  69.4469310  55.6769310  44.3419310  69.3159310
  56.5919310  45.3179310  68.6089310  56.1519310  45.0749310  69.3229310
  50.1219310  50.1959310  69.9049310  50.8889310  49.8729310  70.3799310
  49.3799310  49.9569310  70.4599310  50.1249310  50.1239310  70.0369310
  67.5539310  53.4629310  76.5599310  66.7099310  53.8759310  76.7439310
  67.4219310  52.5409310  76.7779310  67.4289310  53.3979310  76.6109310
  58.8539310  47.0089310  76.3289310  58.4469310  47.7689310  75.9129310
  59.7159310  46.9439310  75.9189310  58.9119310  47.0979310  76.2229310
  63.3909310  48.2479310  73.8109310  64.0649310  48.6599310  74.3509310
  62.5809310  48.6939310  74.0569310  63.3739310  48.3579310  73.9109310
  51.5449310  48.7389310  77.3139310  52.5019310  48.7229310  77.2949310
  51.2999310  47.9249310  77.7539310  51.6359310  48.6329310  77.3679310
  60.3869310  44.2249310  77.6629310  61.0129310  44.6749310  77.0959310
  60.2449310  43.3779310  77.2389310  60.4489310  44.1739310  77.5359310
  52.9459310  44.2629310  72.1359310  52.8559310  43.9919310  71.2229310
  52.0479310  44.4199310  72.4289310  52.8189310  44.2489310  72.0569310
  62.5329310  40.1539310  74.9319310  61.8709310  40.5599310  74.3719310
  63.2279310  39.8909310  74.3289310  62.5369310  40.1729310  74.7829310
  54.8919310  47.1789310  74.5359310  55.0799310  46.4269310  73.9739310
  55.7479310  47.5699310  74.7059310  55.0249310  47.1329310  74.4859310
  53.5389310  39.0489310  76.6949310  53.7099310  39.9699310  76.8939310
  54.1049310  38.5649310  77.2959310  53.6329310  39.1049310  76.7969310
  57.3419310  52.3859310  68.8189310  58.1859310  52.3479310  69.2699310
  57.5649310  52.5909310  67.9109310  57.4789310  52.4069310  68.7609310
  54.3929310  48.1759310  77.0879310  54.6499310  47.7579310  76.2659310
  54.4769310  47.4839310  77.7439310  54.4369310  48.0339310  77.0669310
  59.0949310  57.0449310  74.8859310  58.9099310  56.2179310  74.4399310
  58.7829310  57.7179310  74.2809310  59.0309310  57.0249310  74.7509310
  60.6829310  56.2799310  67.9759310  60.8409310  57.1189310  67.5429310
  60.9449310  56.4269310  68.8849310  60.7369310  56.4059310  68.0369310
  56.8849310  57.4249310  77.0589310  56.8509310  56.7379310  77.7239310
  57.3609310  57.0299310  76.3289310  56.9409310  57.2869310  77.0509310
  58.7639310  48.1529310  69.7469310  59.4939310  48.7729310  69.7359310
  57.9819310  48.7039310  69.7159310  58.7569310  48.3029310  69.7409310
  55.4189310  42.2709310  72.8459310  55.2709310  43.2139310  72.7679310
  54.6269310  41.9389310  73.2699310  55.2989310  42.3489310  72.8899310
  54.6749310  42.7599310  69.4409310  53.7579310  42.5449310  69.6069310
  55.1499310  42.3719310  70.1759310  54.6179310  42.6829310  69.5559310
  62.2769310  55.5109310  73.6759310  61.9089310  56.0919310  74.3409310
  63.1679310  55.8339310  73.5419310  62.3439310  55.6269310  73.7439310
  50.2799310  44.4869310  73.3239310  50.6799310  45.0719310  73.9679310
  49.8159310  45.0719310  72.7249310  50.2719310  44.6369310  73.3299310
  52.2399310  39.1659310  69.3689310  52.2409310  39.9079310  69.9729310
  52.7439310  39.4699310  68.6149310  52.3049310  39.2999310  69.3499310
  53.1559310  51.2019310  69.6529310  53.2419310  51.1509310  68.7009310
  52.6029310  51.9699310  69.8019310  53.0959310  51.2939310  69.5499310
  53.7659310  50.5799310  75.6179310  53.6789310  51.3599310  76.1669310
  53.8379310  49.8559310  76.2409310  53.7639310  50.5869310  75.7679310
  49.3969310  41.6639310  70.8229310  49.3399310  41.4099310  69.9019310
  48.8489310  42.4459310  70.8909310  49.3199310  41.7319310  70.7139310
  54.9499310  39.2369310  74.2539310  54.5449310  38.9059310  75.0559310
  55.0569310  38.4629310  73.7019310  54.9119310  39.0959310  74.2859310
  66.0349310  54.6959310  73.9939310  66.1049310  54.0669310  74.7109310
  66.1009310  54.1639310  73.2009310  66.0519310  54.5479310  73.9839310
  55.4929310  45.2829310  72.1399310  55.8659310  45.2179310  71.2609310
  54.5879310  44.9869310  72.0389310  55.4249310  45.2359310  72.0149310
  55.1919310  52.4399310  70.5739310  54.4599310  51.9509310  70.1979310
  55.8519310  52.4529310  69.8819310  55.1819310  52.3789310  70.4379310
  57.6379310  42.1799310  74.5249310  56.7859310  42.0419310  74.1129310
  57.6879310  43.1269310  74.6609310  57.5359310  42.2839310  74.4899310
  58.6829310  45.8509310  67.7639310  58.6639310  46.5009310  68.4659310
  59.0379310  45.0629310  68.1759310  58.7259310  45.8339310  67.9059310
  60.6449310  54.7299310  71.6339310  59.9599310  54.6579310  72.2989310
  61.4429310  54.9079310  72.1309310  60.6589310  54.7429310  71.7829310
  63.7829310  40.0739310  77.4859310  64.6539310  39.6809310  77.5429310
  63.6839310  40.3049310  76.5629310  63.8819310  40.0529310  77.3749310
  63.8079310  43.9389310  72.7339310  63.5869310  43.6889310  73.6319310
  64.6239310  43.4729310  72.5509310  63.8839310  43.8469310  72.8259310
  61.6539310  53.7019310  67.8809310  61.2539310  54.5699310  67.9309310
  61.1779310  53.1809310  68.5279310  61.5419310  53.7469310  67.9699310
  55.0329310  52.0229310  73.7369310  54.3969310  51.5679310  74.2879310
  54.5449310  52.7569310  73.3639310  54.8899310  52.0589310  73.7599310
  66.4989310  43.9629310  70.5699310  65.6759310  43.4759310  70.5219310
  66.2469310  44.8269310  70.8979310  66.3619310  44.0109310  70.6059310
  65.2909310  51.1549310  72.8379310  65.3129310  51.2709310  73.7879310
  65.4639310  52.0279310  72.4869310  65.3159310  51.2819310  72.9149310
  64.6659310  57.0949310  73.1449310  64.4019310  57.0599310  72.2259310
  65.2879310  56.3739310  73.2439310  64.7119310  56.9979310  73.0399310
  61.8399310  57.0909310  70.6559310  61.3239310  56.4059310  71.0819310
  61.3569310  57.8979310  70.8299310  61.7119310  57.1059310  70.7329310
  58.1469310  55.0459310  73.1859310  57.9089310  54.2329310  73.6299310
  57.3419310  55.3239310  72.7489310  58.0139310  54.9779310  73.1869310
  50.9439310  48.4009310  72.7999310  51.8999310  48.4329310  72.8269310
  50.6729310  49.3179310  72.8379310  51.0319310  48.5219310  72.8079310
  52.3029310  41.6909310  70.7709310  52.6109310  41.7559310  71.6749310
  51.3849310  41.4329310  70.8499310  52.2249310  41.6659310  70.8969310
  61.6119310  45.9519310  73.1549310  62.2319310  46.3959310  72.5759310
  60.8019310  46.4559310  73.0699310  61.5879310  46.0739310  73.0699310
  48.2319310  52.0039310  69.1159310  48.8599310  51.4809310  69.6149310
  48.7259310  52.3099310  68.3549310  48.3759310  51.9759310  69.0829310
  53.9039310  54.0879310  72.3869310  53.2039310  54.4859310  71.8699310
  54.3359310  53.4849310  71.7809310  53.8699310  54.0619310  72.2429310
  57.3229310  48.4149310  74.5279310  57.8369310  47.8149310  73.9879310
  57.0489310  49.1049310  73.9239310  57.3529310  48.4259310  74.3819310
  67.0179310  56.2739310  70.8169310  67.6049310  56.0969310  70.0819310
  66.4269310  56.9539310  70.4929310  67.0169310  56.3379310  70.6809310
  49.8099310  55.7699310  68.5739310  50.3669310  55.0109310  68.7459310
  50.3779310  56.5239310  68.7299310  49.9539310  55.7689310  68.6159310
  67.3799310  42.9799310  74.5729310  67.9619310  43.4649310  73.9869310
  66.8139310  43.6499310  74.9559310  67.3819310  43.1279310  74.5469310
  55.0989310  41.7989310  76.4389310  54.9209310  42.3889310  75.7069310
  55.5839310  41.0719310  76.0489310  55.1379310  41.7819310  76.2959310
  48.7039310  48.3889310  75.0159310  49.3009310  48.6449310  74.3119310
  49.0069310  48.8839310  75.7779310  48.8189310  48.4849310  75.0229310
  65.0729310  49.4859310  75.8019310  65.9259310  49.1449310  75.5319310
  65.0949310  49.4569310  76.7579310  65.1849310  49.4379310  75.8889310
  67.1489310  39.5119310  75.3099310  66.5529310  39.1619310  75.9719310
  67.8669310  38.8799310  75.2749310  67.1649310  39.3869310  75.3899310
  63.2189310  50.1569310  71.0169310  63.6149310  50.4979310  71.8189310
  63.7099310  50.5759310  70.3099310  63.3319310  50.2539310  71.0289310
  55.5249310  41.1839310  62.4379310  55.7529310  41.1559310  63.3669310
  54.8959310  40.4719310  62.3249310  55.4739310  41.0889310  62.5429310
  52.9239310  55.3699310  62.6979310  51.9699310  55.3019310  62.6659310
  53.1129310  55.6769310  63.5839310  52.8259310  55.4009310  62.8069310
  57.6889310  52.8139310  55.8609310  57.5149310  52.9749310  56.7889310
  56.9239310  52.3279310  55.5549310  57.5689310  52.7719310  55.9409310
  53.4409310  39.4699310  61.9439310  52.8809310  39.9179310  62.5779310
  53.2949310  38.5389310  62.1109310  53.3509310  39.4079310  62.0459310
  54.2599310  47.7109310  51.1919310  54.1059310  48.1679310  52.0189310
  54.9719310  47.1009310  51.3839310  54.3309310  47.6909310  51.3219310
  57.6549310  42.9199310  61.7969310  57.0519310  42.2789310  62.1719310
  58.4439310  42.8509310  62.3349310  57.6789310  42.8299310  61.9139310
  64.4209310  53.8699310  49.3779310  63.5589310  54.1979310  49.1219310
  64.3249310  52.9179310  49.3769310  64.2979310  53.7899310  49.3449310
  51.1469310  53.9669310  56.1549310  51.1849310  54.8599310  55.8109310
  50.3479310  53.9459310  56.6809310  51.0499310  54.0789310  56.1779310
  55.8579310  55.7569310  52.8439310  55.0589310  55.2299310  52.8539310
  56.2019310  55.6539310  51.9569310  55.7999310  55.6759310  52.7319310
  60.0779310  42.7459310  63.0649310  60.2559310  41.8639310  63.3909310
  60.3969310  43.3259310  63.7569310  60.1419310  42.7069310  63.1959310
  59.7659310  50.7419310  55.3109310  59.3399310  50.1349310  54.7069310
  59.1029310  51.4089310  55.4889310  59.6269310  50.7499310  55.2569310
  65.5179310  41.3739310  54.5639310  65.5859310  40.4269310  54.4399310
  66.3869310  41.6389310  54.8649310  65.6379310  41.2869310  54.5869310
  66.6369310  45.6649310  56.4049310  65.8579310  45.7749310  56.9499310
  66.9809310  46.5509310  56.2959310  66.5809310  45.7919310  56.4609310
  57.7329310  41.7929310  50.5529310  57.4669310  41.3299310  51.3479310
  57.7489310  41.1159310  49.8769310  57.7009310  41.6469310  50.5689310
  57.9679310  48.9809310  63.8369310  57.8399310  48.1159310  64.2259310
  58.4109310  48.8059310  63.0059310  58.0079310  48.8479310  63.7799310
  60.8439310  49.9329310  50.8559310  61.6139310  49.9539310  51.4229310
  61.1629310  49.5659310  50.0319310  60.9829310  49.8889310  50.8229310
  66.5799310  49.5699310  52.5859310  66.2139310  50.2109310  53.1959310
  65.8149310  49.1479310  52.1939310  66.4349310  49.5979310  52.6139310
  49.0919310  43.3109310  62.3939310  49.3689310  43.8799310  63.1119310
  48.4899310  42.6879310  62.8009310  49.0509310  43.3039310  62.5379310
  64.5619310  51.1699310  49.6029310  64.6039310  51.0359310  48.6559310
  65.4479310  51.4369310  49.8459310  64.6809310  51.1869310  49.5129310
  64.9049310  41.5999310  51.6909310  65.0369310  41.4559310  52.6279310
  64.0369310  41.9989310  51.6309310  64.8109310  41.6319310  51.8039310
  61.5549310  53.3369310  56.1919310  61.7309310  54.1869310  55.7889310
  60.7959310  52.9999310  55.7179310  61.4809310  53.4029310  56.0799310
  61.3449310  56.6619310  57.4439310  61.9309310  57.3989310  57.2689310
  60.5629310  56.8479310  56.9249310  61.3199310  56.7799310  57.3549310
  53.6669310  43.9169310  55.9639310  53.2599310  43.9159310  55.0969310
  53.1809310  44.5799310  56.4549310  53.5529310  44.0019310  55.9159310
  51.7859310  40.3129310  63.9819310  51.9929310  41.2109310  64.2389310
  51.4299310  39.9119310  64.7749310  51.7669310  40.3759310  64.1159310
  53.0939310  41.1039310  54.6819310  52.3359310  41.0909310  55.2669310
  53.6259310  40.3599310  54.9629310  53.0649310  41.0069310  54.7929310
  60.1339310  44.8019310  64.9809310  60.7199310  45.1149310  65.6699310
  59.4079310  45.4269310  64.9809310  60.1159310  44.9219310  65.0689310
  57.7539310  45.3029310  54.5129310  56.9289310  45.2849310  54.0279310
  57.5029310  45.1169310  55.4179310  57.6159310  45.2769310  54.5669310
  54.8679310  54.9679310  59.1299310  54.6069310  54.5929310  59.9709310
  55.5989310  54.4229310  58.8409310  54.9279310  54.8499310  59.1999310
  53.1059310  53.1609310  57.8449310  52.3819310  53.4639310  57.2969310
  53.6999310  53.9109310  57.8929310  53.0899310  53.2959310  57.7809310
  49.6549310  43.3149310  68.0349310  49.4569310  43.3959310  67.1029310
  48.8609310  43.6179310  68.4759310  49.5279310  43.3639310  67.9719310
  52.5789310  46.9249310  49.1829310  51.9759310  47.6619310  49.0869310
  53.2079310  47.2149310  49.8439310  52.5819310  47.0559310  49.2549310
  57.0059310  55.3869310  50.4759310  57.4649310  54.5649310  50.6479310
  57.7039310  56.0269310  50.3369310  57.1539310  55.3639310  50.4799310
  55.7289310  45.8779310  59.4579310  56.6099310  46.1699310  59.6899310
  55.8149310  45.5439310  58.5649310  55.8529310  45.8729310  59.3729310
  51.6939310  53.6359310  68.1289310  52.1769310  54.1969310  67.5219310
  51.2509310  52.9999310  67.5679310  51.6989310  53.6269310  67.9799310
  55.3199310  55.3719310  66.9269310  55.8939310  55.2849310  67.6879310
  55.2779310  56.3139310  66.7649310  55.3879310  55.4809310  67.0029310
  60.0259310  41.6969310  57.6419310  59.0739310  41.6339310  57.7129310
  60.3539310  40.9689310  58.1699310  59.9459310  41.5959310  57.7189310
  65.1549310  49.7049310  59.7639310  65.5949310  50.2119310  60.4469310
  64.4829310  49.2079310  60.2299310  65.1259310  49.7059310  59.9109310
  66.3699310  51.4729310  61.9919310  65.6559310  52.0779310  61.7929310
  67.0859310  52.0359310  62.2889310  66.3709310  51.6219310  62.0049310
  55.6749310  49.2259310  66.8279310  55.5179310  48.2819310  66.7919310
  55.5859310  49.5179310  65.9209310  55.6429310  49.1419310  66.7069310
  59.8819310  52.5339310  50.9299310  60.1859310  51.6409310  51.0859310
  60.4089310  53.0739310  51.5189310  59.9879310  52.4889310  51.0249310
  62.5049310  43.0219310  51.5059310  62.6089310  43.3659310  52.3929310
  62.3749310  43.7979310  50.9609310  62.5019310  43.1649310  51.5499310
  65.1469310  43.8699310  58.8329310  66.0589310  43.8809310  59.1259310
  65.1469310  43.2849310  58.0749310  65.2639310  43.7959310  58.7739310
  62.9919310  48.2069310  60.6839310  62.1169310  47.9499310  60.3939310
  63.3439310  47.4239310  61.1079310  62.9249310  48.0739310  60.7009310
  52.7009310  55.1229310  65.8419310  52.4489310  56.0269310  66.0329310
  53.6059310  55.0579310  66.1449310  52.7849310  55.2309310  65.9049310
  54.7339310  40.1959310  49.4929310  55.0759310  40.2049310  50.3869310
  54.2489310  41.0179310  49.4149310  54.7159310  40.3029310  49.5969310
  49.9029310  40.1119310  59.3969310  50.7369310  40.5659310  59.2729310
  49.3149310  40.5109310  58.7569310  49.9349310  40.2209310  59.2999310
  51.0019310  39.2449310  66.4089310  50.1689310  38.8179310  66.6099310
  50.9689310  40.0719310  66.8889310  50.8909310  39.2959310  66.4959310
  57.3369310  44.7069310  57.1469310  57.4229310  43.9229310  57.6899310
  57.7769310  45.3939310  57.6469310  57.4039310  44.6949310  57.2799310
  65.9989310  42.3249310  66.4869310  65.0999310  41.9969310  66.4819310
  66.3239310  42.1479310  65.6049310  65.9249310  42.2599310  66.3739310
  66.0149310  53.4469310  52.4829310  66.1359310  54.3219310  52.1149310
  66.2239310  52.8529310  51.7619310  66.0569310  53.4829310  52.3429310
  50.4119310  56.9289310  53.6659310  49.6309310  56.7979310  53.1279310
  50.3819310  57.8539310  53.9099310  50.3079310  57.0309310  53.6279310
  60.4629310  52.7309310  65.6169310  61.0449310  52.5669310  66.3579310
  59.8699310  53.4169310  65.9249310  60.4609310  52.7979310  65.7509310
  56.7649310  53.1949310  58.3559310  56.2849310  52.3869310  58.5329310
  57.4949310  53.1809310  58.9749310  56.7969310  53.0899310  58.4579310
  70.1769310  46.1119310  56.7399310  70.1909310  45.7989310  57.6449310
  70.1279310  47.0649310  56.8169310  70.1729310  46.1939310  56.8659310
  59.5699310  44.0479310  50.6229310  58.9439310  43.3239310  50.6469310
  59.7879310  44.2069310  51.5409310  59.5179310  43.9759310  50.7429310
  56.3079310  45.6959310  62.7429310  55.4629310  45.3759310  63.0599310
  56.7809310  44.9049310  62.4839310  56.2599310  45.5539310  62.7509310
  53.2349310  50.8819310  67.0769310  54.0459310  50.3939310  66.9349310
  52.9659310  51.1589310  66.2009310  53.3039310  50.8549310  66.9459310
  52.1429310  55.4539310  52.1999310  51.5609310  55.9519310  52.7729310
  52.3719310  56.0649310  51.4999310  52.0979310  55.5959310  52.1839310
  66.0359310  41.5629310  63.9179310  65.1699310  41.3989310  63.5469310
  66.6179310  40.9709310  63.4399310  65.9999310  41.4659310  63.8089310
  65.7419310  47.0129310  50.6239310  65.2849310  46.7719310  51.4299310
  66.6679310  46.8729310  50.8229310  65.8019310  46.9639310  50.7529310
  55.4969310  49.9219310  64.1049310  56.3769310  49.5489310  64.0529310
  54.9589310  49.3409310  63.5679310  55.5409310  49.7999310  64.0299310
  64.4859310  53.6329310  62.4619310  64.1349310  53.5299310  63.3469310
  64.6339310  54.5749310  62.3719310  64.4599310  53.7399310  62.5639310
  66.6229310  55.3999310  64.3409310  66.8209310  55.0049310  65.1909310
  65.9519310  56.0549310  64.5319310  66.5619310  55.4329310  64.4739310
  63.8669310  42.7299310  56.2119310  64.5629310  42.3439310  55.6789310
  63.2569310  42.0079310  56.3669310  63.8779310  42.5879310  56.1629310
  59.7679310  44.1659310  53.2869310  58.9449310  44.4489310  53.6829310
  60.4459310  44.5519310  53.8419310  59.7499310  44.2509310  53.4089310
  52.7799310  47.7569310  61.3799310  52.4029310  47.6299310  62.2499310
  52.2169310  47.2459310  60.7979310  52.6599310  47.6759310  61.4169310
  61.7869310  49.2669310  56.8349310  62.3319310  49.7679310  57.4419310
  61.0929310  49.8739310  56.5779310  61.7679310  49.4079310  56.8799310
  49.7699310  50.8329310  57.6559310  50.1639310  50.7629310  56.7859310
  50.3819310  50.3779310  58.2329310  49.8989310  50.7659310  57.6179310
  64.4909310  46.5129310  53.0279310  64.4479310  47.1319310  53.7579310
  64.1249310  45.7019310  53.3799310  64.4389310  46.4889310  53.1669310
  59.2409310  47.3769310  53.5069310  58.5689310  46.6959310  53.5369310
  59.3199310  47.5939310  52.5779310  59.1649310  47.3179310  53.3919310
  52.9279310  42.2299310  67.4699310  52.7749310  42.5099310  66.5679310
  52.6909310  42.9899310  68.0009310  52.8779310  42.3629310  67.4229310
  60.4269310  56.3559310  62.6249310  59.8779310  56.2869310  61.8449310
  60.7909310  55.4789310  62.7409310  60.4039310  56.2349310  62.5399310
  54.8609310  46.3509310  66.5759310  54.7459310  46.0669310  65.6689310
  53.9699310  46.4539310  66.9089310  54.7319310  46.3279310  66.5019310
  53.9059310  44.6779310  61.4219310  53.3159310  43.9389310  61.2699310
  54.5179310  44.6499310  60.6869310  53.9089310  44.5799310  61.3079310
  55.2909310  50.8699310  59.4539310  55.2509310  49.9149310  59.4169310
  54.8359310  51.0979310  60.2639310  55.2279310  50.7769310  59.5529310
  48.8739310  46.6249310  53.2729310  49.5389310  47.2249310  53.6109310
  48.0419310  47.0589310  53.4619310  48.8529310  46.7569310  53.3409310
  51.2069310  51.0699310  55.4749310  51.8859310  50.7899310  56.0889310
  51.3049310  52.0199310  55.4259310  51.3059310  51.1559310  55.5479310
  56.6209310  49.8059310  50.5619310  56.2379310  49.4969310  49.7409310
  56.8599310  50.7169310  50.3869310  56.6029310  49.8829310  50.4349310
  50.8769310  41.2609310  56.2399310  50.6389310  40.4419310  55.8059310
  50.1159310  41.8289310  56.1129310  50.7489310  41.2289310  56.1679310
  55.4479310  40.0759310  52.2439310  55.6929310  39.2009310  52.5449310
  55.2329310  40.5529310  53.0449310  55.4519310  40.0249310  52.3849310
  60.6799310  41.8249310  54.7819310  60.3859310  42.5399310  54.2179310
  60.4089310  42.0859310  55.6619310  60.6079310  41.9499310  54.8219310
  59.1339310  53.4809310  59.8639310  59.0699310  52.9609310  60.6659310
  59.6789310  54.2299310  60.1069310  59.1949310  53.5099310  59.9979310
  64.6329310  52.3769310  56.4829310  63.7179310  52.3869310  56.1999310
  64.7549310  51.5089310  56.8679310  64.5309310  52.2669310  56.4959310
  52.2859310  44.3409310  50.2779310  51.3609310  44.0979310  50.3159310
  52.2819310  45.2609310  50.0129310  52.1679310  44.4279310  50.2489310
  54.2549310  48.6939310  53.5669310  55.0779310  49.1799310  53.5289310
  54.3059310  48.1989310  54.3839310  54.3669310  48.6929310  53.6659310
  50.9459310  56.5689310  57.6429310  50.4039310  56.9919310  58.3099310
  51.8449310  56.7659310  57.9049310  50.9909310  56.6489310  57.7619310
  56.5499310  50.3309310  53.5689310  56.0269310  51.0339310  53.9549310
  56.5619310  50.5269310  52.6329310  56.4849310  50.4459310  53.4989310
  63.5929310  45.1979310  49.7329310  64.0709310  44.8449310  48.9839310
  64.0949310  45.9699310  49.9959310  63.7179310  45.2519310  49.6709310
  56.3949310  52.3739310  63.1379310  55.6119310  52.7799310  62.7689310
  56.1069310  51.5029310  63.4109310  56.2579310  52.3139310  63.1259310
  50.1329310  54.3859310  59.8809310  50.7879310  54.7469310  59.2839310
  49.4549310  54.0309310  59.3059310  50.1299310  54.3869310  59.7309310
  65.4449310  36.2779310  59.1319310  65.5909310  36.6829310  59.9869310
  64.4999310  36.3459310  58.9929310  65.3429310  36.3379310  59.2239310
  55.4209310  48.3309310  61.6169310  55.7459310  47.5279310  62.0239310
  54.5519310  48.0989310  61.2909310  55.3509310  48.1989310  61.6269310
  61.5329310  46.4129310  56.8459310  62.0309310  46.2059310  56.0549310
  61.7169310  47.3379310  57.0099310  61.6199310  46.5049310  56.7659310
  56.1579310  45.1589310  50.5869310  55.6769310  44.3419310  50.4559310
  56.5919310  45.3179310  49.7489310  56.1519310  45.0749310  50.4629310
  66.2209310  57.1849310  58.9139310  66.0739310  56.2419310  58.9949310
  66.8749310  57.3829310  59.5849310  66.2859310  57.0889310  59.0099310
  67.5539310  53.4629310  57.6999310  66.7099310  53.8759310  57.8839310
  67.4219310  52.5409310  57.9179310  67.4289310  53.3979310  57.7509310
  49.4599310  43.9519310  59.7409310  50.2579310  43.6019310  59.3459310
  49.4399310  43.5719310  60.6189310  49.5589310  43.8579310  59.8029310
  58.8539310  47.0089310  57.4689310  58.4469310  47.7689310  57.0529310
  59.7159310  46.9439310  57.0589310  58.9119310  47.0979310  57.3629310
  63.3909310  48.2479310  54.9509310  64.0649310  48.6599310  55.4909310
  62.5809310  48.6939310  55.1969310  63.3739310  48.3579310  55.0509310
  51.5449310  48.7389310  58.4539310  52.5019310  48.7229310  58.4349310
  51.2999310  47.9249310  58.8939310  51.6359310  48.6329310  58.5079310
  61.8479310  42.7489310  60.9929310  61.3939310  43.1909310  60.2749310
  61.3059310  42.9239310  61.7619310  61.7209310  42.8279310  60.9989310
  67.0129310  47.6769310  59.9369310  66.6239310  47.2029310  60.6729310
  66.4779310  48.4659310  59.8509310  66.8949310  47.7169310  60.0199310
  60.3869310  44.2249310  58.8029310  61.0129310  44.6749310  58.2359310
  60.2449310  43.3779310  58.3789310  60.4489310  44.1739310  58.6759310
  58.9219310  52.1019310  62.3019310  59.3149310  52.9229310  62.5979310
  58.0089310  52.1569310  62.5839310  58.8559310  52.2139310  62.3759310
  60.4109310  40.9699310  51.5589310  59.6519310  41.2179310  51.0309310
  60.9659310  41.7499310  51.5599310  60.3849310  41.1019310  51.4919310
  52.9459310  44.2629310  53.2759310  52.8559310  43.9919310  52.3629310
  52.0479310  44.4199310  53.5689310  52.8189310  44.2489310  53.1969310
  62.5329310  40.1539310  56.0719310  61.8709310  40.5599310  55.5119310
  63.2279310  39.8909310  55.4689310  62.5369310  40.1729310  55.9229310
  64.1459310  45.3859310  61.4509310  63.8809310  44.7339310  62.1009310
  64.3649310  44.8729310  60.6729310  64.1399310  45.2369310  61.4349310
  54.8919310  47.1789310  55.6759310  55.0799310  46.4269310  55.1139310
  55.7479310  47.5699310  55.8459310  55.0249310  47.1329310  55.6259310
  56.5479310  42.0389310  64.9159310  57.4699310  42.1149310  65.1599310
  56.0959310  42.6559310  65.4909310  56.6079310  42.1269310  65.0199310
  53.5389310  39.0489310  57.8349310  53.7099310  39.9699310  58.0339310
  54.1049310  38.5649310  58.4359310  53.6329310  39.1049310  57.9369310
  57.3419310  52.3859310  49.9589310  58.1859310  52.3479310  50.4099310
  57.5649310  52.5909310  49.0509310  57.4789310  52.4069310  49.9009310
  54.3929310  48.1759310  58.2279310  54.6499310  47.7579310  57.4059310
  54.4769310  47.4839310  58.8839310  54.4369310  48.0339310  58.2069310
  61.7049310  52.6309310  58.6869310  61.8029310  52.8779310  57.7669310
  60.8509310  52.9809310  58.9389310  61.6079310  52.7069310  58.6019310
  59.0949310  57.0449310  56.0259310  58.9099310  56.2179310  55.5799310
  58.7829310  57.7179310  55.4209310  59.0309310  57.0249310  55.8909310
  65.1989310  38.9149310  67.6509310  64.6579310  38.3999310  68.2489310
  64.7349310  39.7479310  67.5639310  65.0709310  38.9559310  67.7169310
  62.7929310  55.0569310  59.2259310  62.2489310  55.6569310  58.7149310
  62.4019310  54.1959310  59.0799310  62.6739310  55.0239310  59.1419310
  66.5679310  46.4659310  62.8489310  65.6719310  46.1409310  62.7619310
  66.4679310  47.3609310  63.1739310  66.4399310  46.5389310  62.8799310
  56.8849310  57.4249310  58.1989310  56.8509310  56.7379310  58.8639310
  57.3609310  57.0299310  57.4689310  56.9409310  57.2869310  58.1909310
  58.7639310  48.1529310  50.8869310  59.4939310  48.7729310  50.8759310
  57.9819310  48.7039310  50.8559310  58.7569310  48.3029310  50.8809310
  58.3959310  45.5339310  60.0029310  57.9469310  44.7799310  60.3849310
  59.1179310  45.1539310  59.5029310  58.4309310  45.3889310  59.9879310
  59.9309310  49.6579310  61.7149310  59.6549310  50.4819310  62.1169310
  60.8819310  49.6449310  61.8239310  60.0179310  49.7619310  61.7799310
  55.4189310  42.2709310  53.9859310  55.2709310  43.2139310  53.9079310
  54.6269310  41.9389310  54.4099310  55.2989310  42.3489310  54.0299310
  59.2869310  56.8809310  59.9639310  60.0769310  57.4189310  59.9099310
[truncated: 1,359,553 more chars]
