# Supplementary material for: Mg2+ Catalyzes Nonenzymatic RNA Primer Extension through a Concerted Outer-Sphere Mechanism
Source: J Am Chem Soc. 2026 Jun 8;148(23):24379–94. doi: 10.1021/jacs.6c06167 (PMC13281521; doi:10.1021/jacs.6c06167)
Supplement: Supplementary file 1 [file ja6c06167_si_001.zip › Wang Nisler NonEnzPrimerExt eSI/classical_md/coordinates/sim6_end.rst7]

TITLE : Created by VMD with 47792 atoms                                         
 47792
  45.7372742  41.8363991  14.2981014  46.5925484  42.1301918  14.6202669
  47.4246750  42.6476021  13.5898247  47.5368652  43.7312927  13.6235180
  46.8718071  42.4344635  12.6749401  48.8662910  42.0996399  13.4335995
  49.2303848  42.3121452  12.4284248  49.7696877  42.6572762  14.4242373
  50.2538643  41.5613327  15.2905436  51.2718163  41.7100143  15.6507730
  49.3920364  41.4063988  16.4948654  48.4467125  42.3573265  16.9573212
  48.1102066  43.1628189  16.3214359  47.8104744  42.0076485  18.0717030
  48.5538177  40.8627205  18.4861832  48.4103813  40.0057602  19.6712723
  47.6279793  40.0196648  20.6695461  49.2941704  38.9645348  19.6476898
  49.1299324  38.3739738  20.4504128  50.2078705  38.7017212  18.7474823
  50.8332100  37.5565300  18.7693691  50.6717529  36.9617195  19.5695171
  51.3450203  37.2181244  17.9671001  50.2941322  39.4700546  17.6298561
  49.5080795  40.4982719  17.5684948  49.0864677  40.5282898  13.4484825
  48.1951408  39.9922523  13.7745266  50.2248840  40.2890472  14.4651308
  49.8650322  39.4198494  15.0156755  51.5009651  40.0605659  13.8163881
  51.3093185  39.6986923  12.9481030  49.4513512  40.0098839  12.1523218
  48.8775673  38.6660385  11.4757032  49.8462868  38.5013809  10.4626303
  47.4517860  38.8982735  11.1584148  49.0325584  37.5197868  12.5696049
  50.2009697  36.6968727  12.5830431  51.1823692  37.1700249  12.6160383
  50.3145981  36.1794853  11.6304159  50.1987610  35.6402626  13.7408428
  51.0524063  34.9783211  13.5951605  50.2702332  36.2962761  15.0279312
  49.4703827  35.5677109  15.9764957  50.0717316  35.1748772  16.7963505
  48.3804245  36.3075943  16.6069603  47.6906853  37.4261513  16.2450886
  47.8838120  37.9286461  15.3088169  46.9271584  37.9208450  17.1379757
  46.8822708  36.8829651  18.0829144  46.0584946  36.7193184  19.2297688
  45.2423897  37.5161552  19.7407837  46.4060822  35.5960770  19.9167862
  45.8004036  35.4069366  20.7025871  47.2559052  34.6025581  19.5093803
  47.2613907  33.4488716  20.0656643  46.6983185  33.3005371  20.8909206
  47.8854752  32.7632027  19.6650677  48.0569305  34.7343636  18.4019356
  47.8683014  35.9329071  17.8121128  48.8514595  34.8550491  13.7223234
  48.0837440  35.5909348  13.4831867  48.8323326  34.4202995  15.1999998
  47.7907372  34.3413696  15.5113630  49.4955788  33.1790047  15.4916964
  50.4077415  33.1668663  15.1926699  48.7231712  33.8187828  12.7771339
  47.2920189  33.1111679  12.5152225  47.3968658  32.2401390  11.2878485
  46.2933884  34.2200890  12.5728750  46.8355980  32.2005310  13.7295151
  47.5071297  30.9184628  13.8981266  48.5638847  31.1643085  14.0026922
  47.3264389  30.2770519  13.0355473  47.0412865  30.4182758  15.2368565
  47.5871468  29.5155525  15.5111551  47.2857552  31.3930492  16.2781925
  46.3893814  31.2237873  17.3613510  46.8973808  30.9724560  18.2924080
  45.5934944  32.4654655  17.5643768  45.4070091  33.5275345  16.6999168
  45.9592972  33.5504837  15.7720966  44.6363525  34.4582138  17.1386089
  44.1716309  33.9598045  18.3578281  43.3315926  34.3643265  19.4724178
  42.6656380  35.4996986  19.6056023  41.9496956  35.5142441  20.3178635
  42.7658577  36.3049088  19.0041943  42.9095573  33.5487251  20.3942356
  43.4587822  32.3739548  20.4332657  43.1990166  31.7975941  21.3088970
  44.2837448  31.8607483  19.5766106  44.5965042  32.6450005  18.5312557
  45.6014786  30.0620651  15.4380875  45.0185013  30.8836422  15.0218515
  45.4543495  30.0536823  16.9809933  44.4246674  30.2484512  17.2808628
  46.0442429  28.8641624  17.5147095  46.0000458  28.2819767  16.7526665
  45.1044540  28.8462181  14.8838987  43.6223335  28.6641731  14.3182335
  43.5611801  27.3964233  13.5808735  43.2938538  29.9573860  13.5655317
  42.7613640  28.5288277  15.7565279  43.0565033  27.4101429  16.6586781
  44.1355553  27.4181767  16.8125839  42.7847900  26.4792328  16.1609974
  42.3326988  27.5724354  17.9267521  42.6300507  26.8774204  18.7120209
  42.5282593  28.8471565  18.6033802  41.2828484  29.2499847  19.1508255
  41.4987488  29.3882561  20.2102451  40.9053726  30.6753693  18.7448311
  41.5369987  31.2662601  17.6785412  42.2053566  30.7126980  17.0356808
  41.2347755  32.5449638  17.4054966  41.6757545  33.0414619  16.5537758
  40.1671944  33.2730064  18.0991917  39.7308083  34.3688316  17.7947731
  39.5517998  32.5625114  19.1442699  38.8368759  33.0287056  19.6843109
  39.8953171  31.2996044  19.4499264  39.3901138  30.8418064  20.4260597
  40.8179092  27.4722309  17.5926628  40.5269203  28.0189419  16.6957054
  40.2307510  28.1401348  18.8737926  39.2437859  28.5788498  18.7270279
  40.2911491  27.3453064  20.0097904  40.0796051  26.4755039  19.6629601
  40.4534187  26.1035709  17.3885918  38.9764862  25.8013802  16.8251534
  38.9727516  24.3651848  16.5479202  38.7431679  26.6697598  15.6722031
  37.9904976  26.2332687  17.9676800  37.4753990  25.2811356  18.8543854
  38.2911682  24.7748909  19.3704662  37.0063019  24.4560585  18.3183861
  36.5117836  25.9043045  19.9196491  36.3532639  25.1754036  20.7144299
  37.0320625  27.1087990  20.4936657  36.1124229  28.1229019  20.8177280
  36.2726746  28.4520302  21.8444195  36.3398552  29.2706985  19.9571095
  36.8119011  29.4090385  18.6296215  37.2154999  28.5688133  18.0841599
  36.7809143  30.6260872  18.2072506  36.2144890  31.3700447  19.2965393
  35.8525734  32.7535057  19.4344444  36.0070686  33.6473846  18.6269321
  35.2745094  33.0893669  20.6062946  34.9561501  34.0418091  20.7140274
  34.9487991  32.2040176  21.5525703  34.2103233  32.6777039  22.4882622
  33.9919243  33.6615448  22.5550709  34.0611115  32.0207634  23.2407703
  35.2237892  30.8669796  21.4885883  35.8586159  30.5182362  20.3239117
  35.1766624  26.4598045  19.4063072  35.4531517  27.0247021  18.5160542
  34.7850800  27.4295254  20.5191460  34.1470108  28.2551060  20.2038898
  34.3171730  26.6969166  21.6770134  34.0138626  27.2627640  22.3907490
  34.3010712  25.4040337  19.0883465  32.9773369  25.9009686  18.2209949
  33.4538536  26.5963364  16.9964752  32.1471558  24.7446690  17.9916706
  32.1304398  26.9429588  19.0262318  31.2530689  26.5653706  20.0672264
  30.5443726  25.8335476  19.6795597  31.8400364  26.3319550  20.9555321
  30.4746399  27.8461266  20.5236721  29.8059883  27.7070732  21.3731842
  31.2851315  28.9508820  20.9488621  30.6261635  30.1029091  20.5006313
  30.4090290  30.7147160  21.3762131  31.6126823  30.8229599  19.6269817
  32.5987320  30.3099041  18.8588943  32.7623329  29.2423973  18.8509655
  33.2122765  31.1624260  18.0981522  32.6535378  32.4116173  18.4259548
  32.6694221  33.7728157  17.8837566  33.3783531  34.2201958  16.9267941
  31.7874699  34.6525497  18.5197849  31.9283810  35.6426125  18.3782768
  30.8887138  34.2733040  19.4987965  30.0350704  35.1055717  19.8662643
  29.4837761  34.7835312  20.6488686  29.8440247  36.0261192  19.4972267
  30.7509308  33.0195808  19.8903103  31.6660461  32.1546402  19.3392563
  29.6618004  28.2130928  19.3082428  30.2971077  28.1406651  18.4254971
  29.3722610  29.7297649  19.6826191  29.2203979  30.3350029  18.7888985
  28.1790333  29.7887249  20.4692345  27.6445904  28.9979324  20.5722771
  28.4469471  27.4841137  19.0513248  28.3673534  27.2368984  18.1271229
  26.4071217  29.2756596  13.0499601  26.1957226  30.0539017  12.5291414
  25.3550110  30.8408413  13.3214817  25.3769188  30.5337620  14.3671026
  24.3022480  30.6833305  13.0869827  25.6075478  32.2848320  13.1388063
  24.7066154  32.6743736  13.6128082  26.7960281  32.9248123  13.6701984
  27.1092186  34.0677490  12.7773943  27.0790424  34.9697647  13.3885908
  28.4164371  33.7806549  12.1349573  29.1147747  32.6024780  12.1956844
  28.7197590  31.6626911  12.5522833  30.2832317  32.6085091  11.6346645
  30.3696747  33.9559479  11.2801771  31.4300308  34.7343025  10.7087812
  32.5016403  34.3433113  10.4054241  31.1387348  36.0265999  10.4332514
  31.8223553  36.5398674   9.8953705  29.9343662  36.5931587  10.7083607
  29.7925568  37.8334045  10.3367529  30.5853004  38.2565651   9.8756714
  29.0432472  38.3572998  10.7659092  28.8730202  35.9722290  11.1593876
  29.1756878  34.6740456  11.4495993  25.5844326  32.6200676  11.6056070
  26.3236504  32.0154152  11.0801888  26.0408077  34.0521584  11.7120714
  26.5352592  34.4326477  10.8182878  24.9980659  34.9440384  12.1901798
  24.3303413  34.9701538  11.5009327  24.3566208  32.4758568  11.0129328
  24.2155590  32.1648254   9.4403267  22.7502937  32.2379990   9.0218201
  25.0755520  31.0226135   9.1395617  24.9482021  33.4045868   8.6579084
  24.3339767  34.7214203   8.6995535  24.1332989  35.1049118   9.6999359
  23.3586121  34.6857758   8.2142725  25.2096176  35.7725868   8.0485754
  24.7169628  36.7446327   8.0713768  26.5050812  35.9095650   8.7110291
  27.4879837  36.3788452   7.8288760  27.8578529  37.3564682   8.1379862
  28.6559696  35.4188499   7.7076364  28.4345379  34.0969238   7.9187393
  27.4531651  33.7329979   8.1849413  29.4696217  33.1963806   7.8838038
  29.2878094  32.1342278   7.9557362  30.7810192  33.6473732   7.5167813
  31.8187122  33.0012932   7.5038590  30.8872509  34.9845505   7.1593657
  31.7525101  35.2433357   6.7071924  29.7764187  35.8282166   7.0453687
  29.8365040  36.8735275   6.4397030  25.5766964  35.5075531   6.5098219
  25.9747581  34.5031128   6.3657823  26.7515678  36.4557610   6.4792113
  27.4942188  36.1783333   5.7311440  26.3428650  37.7243462   6.2087216
  25.3903542  37.7039986   6.0907803  24.5493126  35.8473969   5.5852075
  24.4144306  34.8643684   4.3350139  23.1913872  35.2372246   3.5509651
  24.5987663  33.4664993   4.8149447  25.6825809  35.2747040   3.4977756
  25.7166519  36.6146469   2.9760070  25.5235691  37.3436089   3.7630482
  24.8840351  36.5896683   2.2729914  26.9575653  37.1024666   2.2285993
  26.8900661  38.1350136   1.8859729  28.0028248  37.1227951   3.1407065
  29.1992455  36.9415169   2.3806033  29.8604088  37.7998619   2.4997725
  29.8209991  35.7975235   3.0342541  29.2577915  34.7154770   3.6471577
  28.1882534  34.6127090   3.7563803  30.0782547  33.9328880   4.3008966
  31.3463402  34.5487938   3.8894520  32.7179489  34.2960548   4.0379524
  33.1274338  33.2943077   4.7239275  34.1174545  33.1116638   4.6426935
  32.4062958  32.6964951   5.1016598  33.7311668  34.9822235   3.4869940
  33.3777771  36.1174545   2.8481777  34.1869164  36.6657143   2.3887088
  32.1723938  36.5163879   2.6143992  31.2000465  35.6463814   3.1185191
  27.3808727  36.0979576   1.0928686  27.4461823  35.1067886   1.5416586
  28.7915516  36.6891747   0.9703973  29.5247326  36.0116081   0.5328451
  28.7645950  37.9280624   0.2446415  29.6175938  38.0125160  -0.1876332
  26.6274757  36.1056938  -0.1269531  26.9754543  35.1133804  -1.2795128
  26.1085300  35.5837517  -2.3289759  26.6139164  33.7038994  -0.8615077
  28.4501629  35.1894913  -1.6932096  28.9507561  35.8990593  -2.8127201
  28.8653927  36.9762077  -2.6693277  28.3727283  35.5458832  -3.6666853
  30.4187222  35.6527710  -2.9715033  30.7554741  36.2972488  -3.7835054
  31.0400219  35.8081436  -1.6928957  32.1675072  34.9574203  -1.5490409
  33.0361290  35.5962791  -1.3894494  32.1290550  34.0849457  -0.3952337
  31.0094185  33.6778679   0.3337554  29.9897346  33.9293556   0.0819657
  31.3140965  32.7039375   1.1268717  32.7198067  32.5699043   1.0808803
  33.6224098  31.7394085   1.8187188  33.4619942  30.9291668   2.7364745
  34.9051552  31.8200607   1.2999902  35.5711517  31.1871567   1.7194947
  35.3207817  32.6766510   0.3915873  36.5809784  32.6215210   0.1255710
  37.1647377  31.9575462   0.6138986  37.0724869  33.1836777  -0.5545034
  34.5500908  33.5336151  -0.2738215  33.2188416  33.4623795   0.1174441
  30.6552887  34.1680336  -3.3257692  30.0336933  33.4775047  -2.7557809
  32.1357803  34.1586990  -2.8260572  32.3628197  33.1097450  -2.6356776
  33.0662003  34.8826561  -3.6145320  32.6176682  35.2791710  -4.3649974
  30.6359444  33.9307747  -4.7154531  30.7355824  32.4298439  -5.2531371
  30.3016262  32.4831200  -6.6992555  30.0194988  31.4928074  -4.3101339
  32.3066254  31.9698009  -5.1969042  33.3002396  32.5650024  -6.0576925
  33.4801140  33.6300354  -5.9112277  33.0804596  32.3768196  -7.1085892
  34.6853752  31.9241486  -5.8854485  35.2360687  32.2844772  -6.7543569
  35.3033257  32.3608856  -4.6566300  35.9417839  31.2211876  -4.0707178
  36.9867172  31.3802967  -3.8044403  35.1848183  30.7256660  -2.9267902
  33.8007545  30.8461075  -2.5906649  33.1485596  31.4031429  -3.2469823
  33.5005722  30.1897144  -1.4970939  34.6897087  29.5556583  -1.0849972
  34.9377556  28.7292767   0.1043873  34.1641693  28.4788284   0.9856133
  36.1608505  28.1960392   0.1259989  36.3875694  27.6298866   0.9310889
  37.0944595  28.4827862  -0.8242076  38.2999344  27.9242878  -0.5896854
  38.4396172  27.3918343   0.2571214  39.0120735  28.1713562  -1.2619340
  37.0056763  29.2752476  -1.8816391  35.7404366  29.9002323  -1.9360681
  34.5700760  30.4269314  -5.8741889  33.6991997  30.1157475  -5.2972670
  35.8693695  30.0797672  -5.1157722  35.8811111  29.0628223  -4.7236185
  36.9726562  30.2291145  -6.0234795  36.8645897  29.5708351  -6.7138352
  34.5906410  29.7770805  -7.1505256  33.9880867  30.2092209  -7.7602644
  38.4030876  23.4918175   7.6055717  38.5472298  22.6541843   7.1592574
  39.9378586  22.5255203   6.9197187  40.3355904  21.5164852   6.8113031
  40.4751816  22.9874573   7.7479692  40.3395309  23.2558937   5.6730318
  41.3502655  22.9245243   5.4348774  39.5186539  22.9905090   4.5369406
  39.5657463  24.1258240   3.6842422  40.1188431  23.9074421   2.7707341
  38.1854019  24.6457291   3.4200892  37.1277657  24.2236080   4.2045841
  37.2473450  23.4914093   4.9894314  35.8543968  24.7292194   3.9485171
  35.1079865  24.3180618   4.6120067  35.7180290  25.6975555   3.0114229
  34.5609741  26.1429272   2.7720358  34.3582191  26.8177319   2.0484126
  33.7615433  25.7627697   3.2583406  36.7189484  26.2559967   2.3126907
  37.9554558  25.6632423   2.4780257  38.8779793  26.1747475   1.7802083
  40.4884109  24.7573929   5.7322841  39.5281105  25.0636826   6.1471534
  40.5093269  25.1549435   4.2692089  40.0968246  26.1631889   4.3063931
  41.7845612  24.9225178   3.7456992  41.7581139  25.2459240   2.8422005
  41.5496483  25.2227116   6.5034266  41.4437752  26.6634941   7.1503205
  42.7304993  26.7849445   7.8891778  40.2138481  26.7397327   7.9074206
  41.4525185  27.7871780   5.9185567  42.5488167  27.8844662   5.0054064
  42.7072105  26.8254051   4.8019314  43.4394493  28.1891289   5.5550051
  42.2978020  28.6819172   3.6758351  43.1520462  28.5164165   3.0193458
  41.3084831  28.1715794   2.8922703  40.4519196  29.3184357   2.3300395
  40.3810616  29.1991978   1.2489008  39.1307526  29.4636383   2.9231961
  38.8439140  28.9260883   4.1293616  39.6819267  28.5892620   4.7215438
  37.5904770  28.8419380   4.6004639  37.4171524  28.4589500   5.5952897
  36.5447617  29.4440861   3.8123777  35.3605537  29.3166828   4.2820468
  34.5832253  29.6306133   3.7187433  35.2342491  28.8231602   5.1541600
  36.7787781  30.1338806   2.7118702  38.0947533  30.0288734   2.1963310
  38.3174210  30.5342579   1.1286050  42.0819168  30.1474419   3.8474588
  41.4421005  30.1861553   4.7290735  41.3314438  30.5462093   2.5750253
  40.8592262  31.4864407   2.8597612  42.0578079  30.7183685   1.3978391
  42.0168648  31.6101971   1.0448995  43.3005219  30.8967266   4.0857973
  43.3908310  32.3279572   4.8421550  44.7244797  32.8513069   5.0274611
  42.4384232  32.3404579   5.9939857  42.5839081  33.1863747   3.7912924
  43.2251091  33.9267883   2.7287993  43.7662277  33.2917900   2.0273213
  43.9174652  34.6783104   3.1082230  41.9868317  34.5903931   2.0151806
  42.2935448  34.9764404   1.0430716  40.9028473  33.7242622   1.7479885
  39.6099243  34.4666061   1.8860497  39.1090050  34.3552361   0.9243954
  38.7254333  34.0879860   2.9691973  39.1413689  33.2157974   3.8896477
  40.2179871  33.1476898   3.9411867  38.3044701  32.7208824   4.8315630
  38.6876984  32.0982552   5.6264668  36.9432526  33.0402374   4.8834209
  36.1031265  32.4744072   5.5524683  36.5238724  33.8394661   3.7858372
  35.5884743  34.2201347   3.8008196  37.4159775  34.5396194   2.9855981
  37.0099449  35.5602989   2.3650863  41.4647980  35.7604332   2.8467340
  41.2622757  35.3050308   3.8161137  40.1535988  35.9338684   2.1082993
  39.5146217  36.5025406   2.7838924  40.3513718  36.5909119   0.8796244
  41.2786980  36.8380508   0.9038631  42.3012199  36.9076500   2.9655426
  42.0596542  37.7449532   4.2996950  42.9524117  38.9372215   4.1111026
  42.2192116  36.8276405   5.4562635  40.5584183  38.1470909   4.1252232
  40.2673645  39.2050209   3.2481053  40.2580872  38.8690224   2.2112257
  40.9819832  40.0133247   3.4032283  38.8506050  39.8903770   3.4039905
  38.8343163  40.7592545   2.7460427  37.8844032  38.9688377   3.0730019
  36.7779694  39.0126076   3.9400783  35.9535637  39.0726624   3.2295482
  36.6525726  37.7668495   4.7140603  37.6234283  36.9190826   5.1458058
  38.6416512  37.1175575   4.8454299  37.1426964  35.9721413   5.8759446
  35.7800903  36.2942238   6.0408955  34.7105408  35.6215477   6.6729455
  34.7179375  34.5092583   7.3605261  33.9076462  33.9103432   7.2910132
  35.5848465  33.9941216   7.3039317  33.4455147  36.1567116   6.6440654
  33.3116493  37.2567368   5.9118433  32.2834053  37.5755615   5.8254437
  34.1715927  37.9470787   5.2044239  35.4747925  37.4081268   5.3147755
  38.4426079  40.4342461   4.7992716  38.9156075  39.7769814   5.5289106
  36.9408646  40.2231903   4.9030004  36.6030960  39.9351578   5.8985162
  36.1986351  41.2332344   4.2699018  35.5513344  41.5647278   4.8965702
  38.7760696  41.7937431   5.0151467  38.8363228  42.4214516   6.4540520
  39.2589531  43.8632774   6.2463737  39.6907921  41.4613953   7.2034116
  37.3679886  42.4115028   7.0838857  36.4357147  43.4684029   6.9182801
  36.5339966  43.7093849   5.8598056  36.6613045  44.3630943   7.4985766
  34.9937134  43.1187515   7.2994881  34.4052467  43.9628181   6.9398212
  34.4442406  41.9206467   6.8086224  33.3983727  41.4458656   7.6783013
  32.4156990  41.3411674   7.2184238  33.7148514  40.1142883   8.2851429
  35.0016174  39.6675034   8.2889585  35.8291779  40.2676926   7.9406581
  35.2901573  38.4455452   8.7934771  36.2957306  38.0561180   8.8532257
  34.2009430  37.6941071   9.3030977  34.4109116  36.5538826   9.8119574
  33.7368011  36.0727272  10.3900280  35.3382111  36.1816330   9.6648235
  32.9825211  38.1477127   9.3776970  32.6683769  39.3701744   8.8538084
  31.4604435  39.6819077   8.8213196  34.6223793  43.0859642   8.8127708
  35.3149147  42.3815651   9.2735586  33.2484894  42.5070992   8.8216171
  33.0399971  41.9977951   9.7624922  32.3538551  43.5900650   8.5621691
  32.6716499  44.2753067   9.1546650  34.8111000  44.4212227   9.3071966
  34.7697449  44.6737938  10.8640709  34.6580238  46.1267319  11.0892801
  35.9438286  44.0535622  11.4185648  33.4744339  44.0200844  11.4697332
  32.2985954  44.6946945  11.5320168  31.8939381  45.0790558  10.5957384
  32.4876480  45.5006447  12.2411022  31.2179012  43.8376808  12.2101507
  30.2754784  44.3783379  12.1227770  30.9451332  42.5588036  11.4718847
  30.6284447  41.5844574  12.5080805  29.6166706  41.1913223  12.4087420
  31.5096817  40.3589020  12.6699867  32.8099365  40.4217873  12.3135700
  33.1889572  41.3865776  12.0103712  33.5546455  39.2598038  12.4690542
  34.6131439  39.2416267  12.2553940  32.9506912  38.0438194  12.9075813
  33.5586014  36.9245911  12.9829836  32.9830894  36.1186104  13.1811781
  34.5673828  36.8990097  12.9403152  31.6524963  38.0182228  13.1877213
  30.9507656  39.1898384  13.1366129  29.8646240  39.2188263  13.6079607
  31.6070213  43.4878159  13.6207161  32.6543655  43.1864853  13.6014042
  30.6314678  42.2906189  13.9011641  31.1632519  41.7371597  14.6751080
  29.2983150  42.6861763  14.2001171  29.1731949  43.6172714  14.3976231
  31.4515495  44.6091766  14.4661837  31.9700127  44.5942764  15.9301023
  31.6976070  45.8986130  16.5899372  33.4130630  44.1611404  15.8161554
  31.1543350  43.4304771  16.7468586  29.8490963  43.6619759  17.2683086
  29.0938816  43.9423294  16.5340405  29.8093281  44.5337143  17.9214478
  29.3196201  42.4523468  17.9983253  28.3191967  42.7848053  18.2753181
  29.2297306  41.2666817  17.1561909  29.6535892  40.1237373  17.9037323
  28.8101425  39.4364357  17.8379955  30.7603493  39.3104744  17.2767735
  31.7557697  39.9397545  16.5977783  31.7857895  41.0171852  16.5296478
  32.8373260  39.2895546  16.1948013  33.6071625  39.7380562  15.5843935
  32.9003525  37.8507690  16.5658703  33.8828812  37.0968781  16.2110901
  33.8382492  36.1284103  16.4942436  34.5538597  37.5662155  15.6198082
  31.9329548  37.2529755  17.2142639  30.8857613  37.9504585  17.6016808
  29.9765320  37.4316063  18.2592220  30.2496014  41.9843941  19.1570053
  31.3027210  42.1724663  18.9480362  29.8840714  40.5132065  19.3558178
  30.7434006  39.9668770  19.7446480  28.7760925  40.2968674  20.1472645
  28.5836658  41.1456871  20.5523338  29.8504391  42.7931671  20.2474098
  30.7739925  43.0650368  21.5012436  30.0487766  43.9239578  22.4617119
  32.0714951  43.6890488  21.0332508  31.0664024  41.6576805  22.1405849
  30.2518654  41.1041336  23.1077385  29.2205696  41.1489944  22.7577133
  30.2844620  41.7804108  23.9619541  30.6625347  39.6906128  23.5479393
  29.9760551  39.3059769  24.3022041  30.6642876  38.8589211  22.4617748
  31.5430584  37.8161049  22.7497997  30.8337822  37.0073318  22.9256363
  32.6087265  37.4572792  21.7404270  32.9525528  38.3375244  20.7283440
  32.6525383  39.3744888  20.7614670  33.8107567  37.9882278  19.7398396
  34.2026596  38.7927666  19.1352425  34.2459488  36.6529083  19.6363297
  35.1547852  36.2618599  18.7233868  35.3530693  35.2715149  18.7231998
  35.5051422  36.8903160  18.0145893  33.9677162  35.7753105  20.5596294
  33.1120720  36.1337852  21.5554409  32.8731842  35.2810555  22.4300900
  32.0514374  39.6418724  24.2028694  32.7522736  40.2033730  23.5850906
  32.2018700  38.1739731  24.0658569  33.2464066  37.8744431  23.9802780
  31.6034946  37.5142555  25.2526894  31.4406700  38.1654053  25.9390488
  32.1688766  40.0230370  25.5597820  33.5816727  40.3528481  26.0610847
  33.5357780  40.9123001  27.3835773  34.2928772  41.1062622  25.0158234
  34.2428322  38.9294243  26.1920929  33.9385986  38.0216217  27.2843037
  32.8639374  37.8651962  27.3777657  34.3188553  38.3867264  28.2383499
  34.6408730  36.7096596  26.8770046  34.1574287  35.9875450  27.5349808
  34.4567337  36.2789764  25.5359020  35.5100975  35.4314766  25.1623802
  35.1637306  34.4038773  25.0520439  36.0722656  35.9668083  23.9283009
  35.8609047  37.2367477  23.3612633  35.2770844  38.0066986  23.8436832
  36.3409004  37.3748207  22.1185799  36.9972534  36.2022095  21.9629765
  37.7409782  35.6093826  20.9284000  38.1864243  36.1442871  19.7720547
  38.6562042  35.5250397  19.1271210  37.9296150  37.0775337  19.4836140
  38.1679878  34.3289948  20.9399796  37.9373169  33.6139450  22.0087376
  38.2934685  32.6033249  21.8738232  37.3095131  34.0432129  23.1449966
  36.8699722  35.3339920  23.0314827  36.1003418  36.6107788  27.1294804
  36.5688629  37.5444412  26.8182564  36.5739899  35.3946304  26.2701092
  37.6158524  35.5120964  25.9720802  36.4442749  34.1272888  26.9273987
  36.4419975  34.3803902  27.8534298  36.3791122  36.3129997  28.4520073
  37.8353920  36.5474510  29.1104145  37.8008385  36.3002434  30.5967026
  38.3351822  37.8338509  28.5583572  38.8258209  35.4347229  28.4996128
  39.1374054  34.2159004  29.2048798  38.2123070  33.6709023  29.3926964
  39.5670891  34.4095688  30.1877155  40.1255951  33.2952995  28.4637280
  40.1936302  32.3697739  29.0354576  39.5997658  32.9992332  27.1723213
  40.6857529  32.8217812  26.2957630  40.6962280  31.8068581  25.8983688
  40.5685883  33.7083130  25.0234947  40.2674217  35.0220337  25.1684341
  39.9714394  35.5092659  26.0857124  40.2528458  35.8291588  24.1073914
  39.9631081  36.8648453  24.2064323  40.7918129  35.3818626  22.8189487
  41.0074081  36.1341248  21.8775215  41.1290970  34.0689354  22.7348595
  41.5404472  33.6890450  21.8942795  40.9411507  33.1900558  23.7938652
  41.0511322  32.0062866  23.6154003  41.4380188  33.9405212  28.2101784
  41.2505608  34.9673958  27.8963566  41.9878960  33.0740166  27.0739689
  42.5823021  33.6354790  26.3531742  42.4719238  31.8284359  27.5422726
  43.3908234  31.8331547  27.2644253  42.2290764  33.8471107  29.3351555
  43.4205437  34.9031906  29.5901356  43.8090820  34.8720093  31.0039158
  43.0563889  36.2078590  28.9301491  44.6645164  34.2949982  28.7925663
  45.1187897  32.8845253  28.9302826  44.2960739  32.1809578  29.0577049
  45.7812271  32.9071770  29.7955933  45.8790665  32.4277229  27.7049103
  46.1130905  31.3680496  27.8070164  45.0057335  32.4641609  26.5971909
  45.7440300  32.8013153  25.3626385  45.6531487  31.8915806  24.7691536
  45.2100983  33.9344788  24.6307983  44.4332962  34.9419899  25.1244793
  44.1627464  34.9241943  26.1698933  43.9076691  35.9840508  24.3463478
  43.1975708  36.7195816  24.6944256  44.3017197  36.0671082  22.9983654
  44.0588417  37.0477180  22.2016029  44.5594597  37.1022720  21.3260994
  43.6998444  37.8723564  22.6611614  45.1503944  35.1296883  22.5182858
  45.5765152  34.0841522  23.2510834  46.2582970  33.1976357  22.7206421
  46.9998169  33.3160210  27.2234631  46.6149559  34.3179283  27.4136295
  47.2174301  33.0834198  25.7329655  47.6802368  33.9511299  25.2628746
  47.9804230  31.9869175  25.4792786  48.8973236  32.2177620  25.3131351
  48.1362953  33.0158577  27.9389153  49.3427391  34.0800171  27.9733315
  50.1681709  33.7809029  29.1054630  48.7753372  35.4414482  27.8291512
  50.1673927  33.8699265  26.5989017  50.8726997  32.7015839  26.2987652
  50.2799149  31.7997608  26.4518089  51.7759743  32.7150078  26.9086952
  51.2899055  32.7894325  24.8395329  51.8103027  31.8638477  24.5933971
  50.1803436  32.9816933  23.9240742  50.6333809  33.9814034  22.9493275
  50.5200195  33.5648422  21.9484634  49.8537674  35.2885780  23.1023350
  49.2352371  35.6982346  24.2420483  49.3015823  35.2199783  25.2081051
  48.3909607  36.7311478  24.2651119  47.8990326  36.8963928  25.2122726
  48.2938080  37.5006485  23.0576916  47.3246460  38.3526230  23.0546970
  47.1707611  38.8167458  22.1709499  46.7237740  38.5133286  23.8504505
  48.7852707  37.1124458  21.9284611  49.6215897  36.0284653  21.9397430
  50.2548256  35.8063431  20.8773460  52.2014885  34.0007553  24.6357136
  51.8491745  34.9151077  25.1131344  52.1055794  34.2066307  23.1262150
  52.3427086  35.2045708  22.7574406  52.8484497  33.4208908  22.2469788
  52.7210732  32.4693794  22.2483673  53.5330200  33.8054466  25.0516663
  53.8316841  34.5760918  25.5400352  27.6037655  28.4059982  15.3236256
  27.9289722  27.3467922  16.3378868  26.5183372  28.1632061  14.3079443
  30.3568649  28.4434700  14.9069233  30.8009586  27.9730053  16.0374947
  30.2060146  27.3477688  16.5621109  31.7756653  27.8562965  16.2750359
  31.2976551  28.8958092  14.0539274  29.3196125  29.0960274  13.1070328
  28.5099621  29.2301102  12.4049711  29.1702175  28.6018200  14.3777380
  30.6283646  29.2990017  12.9142542  30.8985081  29.7264538  11.9599438
  27.2648335  29.7609577  16.0536079  27.6448975  32.7958832  17.8876095
  28.0682125  33.3909988  18.6967697  26.3170891  33.3540382  17.2721920
  26.4742756  34.0211716  16.4246502  25.5849552  34.0182343  18.2577438
  24.6676750  34.0775871  17.9808426  25.5600758  32.1531601  16.8427200
  25.8033733  31.9679298  15.7964907  24.1987495  32.3608894  17.0077667
  23.6900311  31.5850372  16.7610741  26.1274738  31.0825310  17.7856941
  25.3786945  30.9359150  18.5641174  26.2267208  29.7260323  17.0335560
  25.3498344  29.4684906  16.4395504  26.3944550  29.0349751  17.8596344
  27.3526535  31.4898911  18.3093224  30.8299713  34.6085892  14.5701542
  31.7935314  34.5945587  13.8377037  30.2091675  33.5871391  15.3721933
  30.4651165  32.2168694  15.6070824  29.5080738  31.8115349  16.3660812
  29.5883579  30.8219376  16.7911148  28.6224022  32.7999725  16.7217274
  29.1160069  33.9644775  16.0851688  28.6068172  35.2022247  16.1935959
  29.2446060  36.1053429  15.4220858  28.7240105  37.3093987  15.2446680
  27.8403473  37.5238647  15.6842661  29.1786823  37.9798546  14.6414585
  30.2912159  35.8641548  14.6352100  30.7615013  36.5852890  14.1071053
  33.1925888  29.6770611  13.7597847  35.3632278  11.5539303  32.3849030
  31.7020454  29.0541458  64.9335709  54.3669701  38.7674255  61.7598343
  63.9127197  52.0557671  17.1637630  11.9297876  24.0540581  28.6020260
  34.9862709  47.8948746  11.9702864  49.0386467  61.6081161  34.9749451
  54.9405670   8.2929897  19.7560406  43.6923752  32.8040619  10.0101662
  49.3113556  15.8281879  59.0091133   9.8310575  28.0990562   4.2534876
  18.2253208   2.3273895  50.2621193   9.1763668  25.8400364  13.1571560
  33.7295074  45.1466179  24.0420971  67.9588928  36.2557983  65.5281448
  45.0551796  41.1388474   9.5127649  32.1265411  52.8713722  50.9359131
  21.8184719   6.5771561  37.4806061  68.1765747  32.1369476  51.4043808
  39.8636284  25.3271828  12.3146152  43.7710457  41.1556664  19.0503006
  22.4471455  47.3032188  57.3647156  37.6263542  73.6264343  39.8679886
  46.1974754  38.5933952  45.8672676  55.7175217  37.7864304  20.3808594
  27.6468773   1.6997969  24.0744095  29.0610371  58.7690849  17.5178871
   2.6874280   0.2470280   1.6917233  26.3752651  37.2265091  19.8714962
  35.0603638  69.5542526   7.1108589  11.8831816  66.9812469  34.8229713
  67.1428146   8.7396889   7.9347987  27.1575775  51.3669319  63.7759323
   8.9215498  38.0887985  59.8285217  11.9388723  68.8005219  20.8005047
  38.7500648  46.3540535  63.4651070  43.9734497  26.7803898  22.4657440
  62.8076935  17.4300575  25.1898842  15.3222065  54.4009361  37.9426384
   9.8208971  58.2745972  14.3194275  24.8522511  31.4358177   4.7001457
  47.3707008  50.9748077  39.5940018   7.7870650  57.9250107  15.5925608
   9.7055960  71.7240753  23.3440437  33.3961716  47.8363800   3.6240184
  60.5066185  35.3133698  42.1545601  67.9489365  11.8003464   4.4235883
  51.8412743  66.2882080  34.1273079  18.9475460  54.1888657  26.8432369
  41.4657707  38.7947006  47.9022331  10.2024469  14.1940470  18.1611938
  33.5475349  52.4481544  13.4695911   3.7860441  41.2629242  59.5485573
  66.9712601  73.8869781  53.6713905  44.6264076  23.9188862  15.5277929
  58.4961853  72.1462173  27.6886539  30.3060551  60.5590286  18.5427208
  27.9848518  64.2903290  55.6152649  13.2476416  28.0035381   1.7269232
  57.7636757  21.8965416  59.4803238  17.2703190   8.9683342  48.5770493
  42.3680687  42.8171921  12.7918911  34.3207588  54.7463379  30.0283470
  60.1204987  61.0009766   0.6973215  13.5994635  15.3678083  53.8073883
  12.0608015  43.5157585  37.7696342   8.1390743  65.9273605  31.4723282
  11.9924212  59.0929222  35.5858688  33.2608795  16.6782703  25.1355667
  35.3635750  49.9611244  45.5949898  56.6197777  42.5625076  53.8753052
  42.9746933  66.1277618  40.1655312  50.9292030  57.8977928  39.9317780
  32.9914169   8.2569599  34.9318886  60.5861168  50.7639084   2.4593287
  11.6518612   4.9104624  16.5748138  19.0919151  56.7503929  41.5808830
  30.5091209  49.9120483  66.2303467  24.5260582   5.1741419  23.1220036
  29.7852345  55.0475578  47.2405510   8.7174768  21.1193790  29.5980873
  60.7085724  17.2734814  26.2779865  46.9971619  37.0551567  57.2336655
  21.9358749  27.9354038  58.0066109  35.2649040   2.3027046  33.5925560
   8.4615946  34.8471718   1.8864750  56.6203270  31.6567898  53.3904686
   0.0908619  32.0085526   3.3559682  49.9640198  46.5959854  27.0213852
  62.0822945  69.6957855   1.3504013   2.8904727  49.7225075  32.2613602
  59.3530731  28.6019039  18.4981289  14.9585962  70.9253769  34.5551376
  31.2643986   3.4864252  13.5241585  57.7143784  39.6344376  17.0528202
  23.5809364  67.8792267   7.4828749  58.2375031   7.7544556  17.0598927
   3.4437668  27.9142704  53.0786819  17.3619137  13.3223200  22.7684441
  29.2336693  69.3435974  13.9281712  52.0695915  39.6833725  37.1611748
  16.9739380  35.2313080  29.9497375  23.2656460  34.1305885  32.2067719
  34.7998352  14.0212479  56.8090820  67.6883240  31.2775288  53.6330757
  24.2853508  46.0071526  56.5864830  41.1647186  14.5039072  62.7526741
  28.7712975  59.7379112  53.8147125  28.4907169  60.6235275  53.5840874
  28.5620747  59.6550369  54.7450829  28.7190647  59.8235168  53.8893356
  21.6281147  35.3226166  52.5129128  22.0393810  34.9302025  53.2830467
  22.2691250  35.2033195  51.8121262  21.7403316  35.2680473  52.5203094
  21.5184612  45.3506966  12.4237032  21.4790363  44.5052071  11.9766865
  20.7832508  45.8466034  12.0634556  21.4358540  45.3134193  12.3376150
  51.8909416   6.3590837  61.0017509  51.8744583   7.3154922  61.0370102
  51.3564720   6.0827184  61.7461967  51.8321877   6.4316044  61.0848999
  60.4496803  19.9206390  46.3823433  59.4931335  19.9557095  46.3778610
  60.6819153  19.6061287  45.5086250  60.3724365  19.8908386  46.2886887
  68.6880188   8.6516209  20.5062923  68.4823685   9.5663557  20.3134232
  69.6091766   8.5569801  20.2639046  68.7643204   8.7390766  20.4598770
  18.9154758  62.4941177   7.3326697  18.8823528  63.3665771   6.9403114
  18.2046642  62.0135422   6.9083710  18.8361416  62.5359077   7.2455807
   9.7784319  27.5319195  61.0899620  10.6832256  27.5779743  61.3989296
   9.8487816  27.5707188  60.1361427   9.8824224  27.5409679  61.0211945
  29.6378956  23.0207043  66.2334747  29.4038639  23.7863884  65.7088852
  29.6652470  22.2991447  65.6051102  29.6158562  23.0254097  66.1105194
  12.2803564  49.3275642  11.3032455  12.9947357  49.5427170  10.7035770
  12.6963511  49.2798309  12.1640024  12.4009008  49.3454170  11.3310890
  12.0920906  35.5583916  50.5436020  11.8993340  36.4504166  50.2548714
  11.8301125  35.0062981  49.8068581  12.0435972  35.5946426  50.4342461
  40.4386101  56.4058876  58.8331566  39.9791260  57.2426529  58.7629051
  41.3637619  56.6318359  58.7368469  40.4882698  56.5192184  58.8153954
  13.2643709  63.2553329  33.8455734  14.2045155  63.1750565  33.6845894
  13.1601439  63.0345459  34.7711143  13.3535147  63.2232285  33.9271088
  38.2453232  25.1288261  34.4611359  38.8902206  25.6507034  34.9386139
  37.8161545  25.7541485  33.8771629  38.2683258  25.2511654  34.4497795
  49.1062622  11.8756638  40.9011650  49.8892441  11.5333261  40.4699135
  48.5165825  12.1024895  40.1820946  49.1268768  11.8633451  40.7784920
  36.2115211  21.6104660  40.2689514  35.9188118  22.3563499  39.7453041
  37.1205597  21.4728413  40.0025940  36.2772484  21.6753311  40.1847038
  59.5322685  37.3557053  17.9166164  60.3734055  37.6950455  17.6107273
  58.9053650  38.0494576  17.7118587  59.5551147  37.4658737  17.8621597
  18.3925705  43.5196457  20.6007710  17.8917255  43.4591370  19.7873058
  18.0645409  44.3121948  21.0256157  18.3041782  43.5977097  20.5593281
  28.6937466  50.6867409  49.5060463  27.9619522  51.2437286  49.7715111
  28.5793457  49.8830795  50.0132713  28.6035080  50.6604347  49.5884476
  45.9310608   9.5506134  39.5301857  46.0996933   9.3961353  40.4596672
  46.3391418   8.8073959  39.0859718  45.9925613   9.4548817  39.5819359
  53.4829025   3.0589902  59.6722450  53.7537422   2.8764050  58.7724991
  52.5342598   2.9313838  59.6673851  53.4106216   3.0259111  59.5757751
  27.2820988  49.1124725  21.7359619  26.5295391  48.6011009  22.0332623
  28.0397854  48.5641289  21.9395828  27.2826462  48.9994621  21.7893810
  28.6755581  17.8898849  44.2311287  28.8492928  18.2243366  45.1110115
  28.9632740  18.5915356  43.6470566  28.7247677  18.0003777  44.2626762
  58.7982483  55.4133034  59.6526718  58.9459801  54.7614403  60.3378563
  58.5819206  56.2155304  60.1279297  58.7909317  55.4293404  59.7764244
  49.7161903  56.6213036   0.6018755  49.9386406  55.6904411   0.5863208
  50.1668053  56.9879875  -0.1588619  49.7879677  56.5611382   0.5190907
  59.2339439  40.5995369  30.0232582  59.1833725  41.3964691  30.5510597
  58.6841660  39.9689369  30.4883575  59.1699219  40.6172752  30.1291428
  59.3558121  51.2002716  59.8623962  60.0744553  50.7516365  59.4168510
  58.6038094  50.6189346  59.7493782  59.3522530  51.0904312  59.8028297
  39.4733925   8.1278944  62.7047844  39.2393532   8.7743645  62.0388031
  39.1178207   8.4835558  63.5192223  39.4105148   8.2347631  62.7206154
   8.0617943  70.1674042  19.1893158   7.4813838  69.4417343  19.4190063
   7.7815967  70.8866196  19.7553978   7.9700179  70.1667175  19.2741776
  37.2966118   3.3151550  49.6404686  36.7159195   4.0730839  49.7080841
  37.2258873   2.8825717  50.4914093  37.2271423   3.3498504  49.7384224
  71.4628830  17.0704021  65.0743866  71.9974670  17.8310699  64.8467102
  71.1940918  17.2287617  65.9793167  71.4912262  17.1684093  65.1466064
  33.6395073  11.1963377  36.3409920  34.3737831  10.9830379  36.9168167
  33.4147377  10.3656931  35.9217796  33.6938400  11.0850096  36.3576927
  47.7210045  11.7885046  13.4076567  47.4569092  11.8698835  12.4912167
  47.1025314  11.1600971  13.7802486  47.6268883  11.7301693  13.3496599
  46.0226631  31.6683521  44.5856361  45.4698067  32.4493027  44.6120872
  45.9129143  31.3271542  43.6980705  45.9520035  31.7152481  44.4938049
  31.0035706  57.5644913  24.5329342  30.8372574  57.5015717  25.4734726
  30.5146523  58.3388824  24.2545280  30.9336948  57.6403656  24.6035442
  60.9141960  30.3716869  40.6927185  61.3366470  31.1906776  40.4338303
  60.2000732  30.6425018  41.2697105  60.8830948  30.4879036  40.7266426
  63.8504486  19.2648602  48.8641815  63.5792961  20.1398697  48.5865707
  63.4125252  18.6730633  48.2524376  63.7748299  19.2950630  48.7693405
  13.0119905   8.3144197   7.6409578  13.3421049   9.1830034   7.4111338
  12.9691010   8.3197861   8.5971813  13.0426207   8.4076195   7.7184224
  17.1242256   9.3129768  51.7170334  17.1275215   9.4556379  50.7705307
  17.8787918   9.8077803  52.0364571  17.2050438   9.3809576  51.6501617
  12.3365507  25.3345604  31.9123898  12.8900604  26.0677586  31.6435432
  12.8020344  24.9411011  32.6504593  12.4452171  25.3707905  31.9624290
  15.7867184  14.6359453  65.7359543  16.1361580  14.7248564  66.6226425
  15.6094599  15.5343266  65.4571686  15.8050804  14.7412310  65.8007812
  22.5755672  49.9986229  48.6974487  22.5318012  49.8550949  49.6428146
  23.2130413  50.7047882  48.5916634  22.6388817  50.0586243  48.7869797
  68.0306396   1.9740398  38.7293892  68.2298126   1.2985200  39.3776436
  67.0773468   2.0567076  38.7547760  67.9502182   1.9108173  38.8012276
   8.4178085  31.9138565  23.7957211   7.7758384  31.8727684  23.0869064
   9.1300335  32.4474106  23.4431744   8.4253006  31.9663754  23.6825352
  12.5636435  52.7676811  50.3716431  13.5157623  52.6691971  50.3706512
  12.2304611  51.8736992  50.4491997  12.6296482  52.6618423  50.3798103
  47.7779694  28.0535927  55.6273880  48.3664932  27.9428329  56.3741188
  47.0124130  28.4994278  55.9898567  47.7590904  28.0893269  55.7456741
  53.8037949  45.9298859  11.7875681  53.2653351  46.0954742  11.0136986
  53.2494545  46.1866226  12.5244675  53.6872597  45.9749222  11.7836256
  56.7199860   4.8742042  17.7376652  56.7557945   5.7722254  17.4082603
  57.2357101   4.3680716  17.1098995  56.7788010   4.9159956  17.6355915
   7.7956462  67.4372559  55.7393227   7.6398625  68.0917740  55.0584679
   6.9840465  67.4214554  56.2465553   7.6924829  67.5053711  55.7208061
  46.4082909  18.3171730  47.6715202  45.9773178  18.8212471  46.9813004
  46.9553719  18.9559441  48.1285782  46.4206734  18.4390469  47.6466560
  62.0659599  25.9820442  31.1277161  62.1580162  26.4237957  30.2835522
  61.7592010  26.6655293  31.7235165  62.0430641  26.1020412  31.1012306
  42.3876839  55.6503868  54.6878662  43.2439880  56.0754013  54.6395264
  41.9895782  55.8158531  53.8332520  42.4365463  55.7133560  54.5915756
  62.9965134   7.1653652  48.8954926  63.6869812   7.7661214  48.6151733
  63.0897179   6.4073648  48.3184471  63.0800858   7.1485968  48.8040619
   1.5208127  33.1862793  39.7071762   1.5574208  33.9058533  40.3373337
   1.1413769  33.5765190  38.9197922   1.4842532  33.3046303  39.6904068
  12.7741156  57.6052055  28.8559093  12.9945993  58.5362015  28.8264885
  12.9000044  57.3580894  29.7720509  12.8110533  57.6781349  28.9504700
  37.8785439  36.1151047  56.8512993  38.1053009  36.9071655  57.3385963
  37.5346832  36.4368095  56.0179329  37.8660545  36.2338791  56.8143959
  57.8537445  59.6517944  55.1021042  58.5942307  59.3670120  55.6376534
  57.3072891  60.1612511  55.7004967  57.8744392  59.6757545  55.2230301
  20.3660011   6.4214506   6.7191591  19.4560452   6.7141433   6.7695851
  20.4019489   5.8865499   5.9261770  20.2727947   6.3956213   6.6399722
  11.1688156  49.0521927  29.6117344  11.9028473  49.0628128  28.9974728
  10.7164803  48.2283821  29.4301872  11.1988564  48.9654732  29.5268688
  69.9630280  53.4054565  54.4234047  69.7459946  53.9716568  55.1640472
  70.8951111  53.5594215  54.2692947  70.0392838  53.4822578  54.4859543
  31.4963531  64.0675049  23.7710114  31.5382633  64.9318924  23.3619690
  31.0305004  64.2144089  24.5941944  31.4511433  64.1753540  23.8151760
   5.5725937  44.5551376  47.9793282   4.9371004  44.2918816  48.6449661
   5.0775070  44.5497894  47.1601257   5.4520268  44.5264931  47.9629517
  67.0173111  70.5730820  18.3935242  66.2255020  70.3262863  17.9156628
  67.2656937  71.4204636  18.0240841  66.9593582  70.6371307  18.3031673
  69.9641876  24.4959774  33.0234070  70.4701233  25.0203228  32.4026680
  70.3624268  23.6264973  32.9828720  70.0606079  24.4591713  32.9528885
  59.7780533  17.5176849  55.0971603  59.5369797  17.8036957  54.2160721
  58.9426727  17.4192181  55.5539665  59.6632576  17.5376835  55.0519142
  21.1830597  65.7573090  37.9193153  21.5941849  66.1494980  38.6896362
  21.7535686  65.0234451  37.6908417  21.2877426  65.7208710  37.9771004
  31.9287910  10.6717358  44.9152679  32.8190994  10.7706213  45.2526207
  31.5592422  11.5539436  44.9523621  31.9843254  10.7763605  44.9552002
  63.9228401  64.2008057  15.4245701  63.2545357  64.6901245  15.9043264
  64.3769073  63.6930733  16.0970745  63.8999939  64.1988373  15.5474491
   2.5157223  31.0955372   9.4730101   1.6990606  30.7190742   9.8009892
   2.2934415  32.0021477   9.2611580   2.4049280  31.1520729   9.4853935
  45.6846848  23.0936832  12.8181753  45.2187538  23.3120136  13.6253109
  46.5289001  23.5370636  12.9015360  45.7250252  23.1642494  12.9131393
  51.7798195  63.0800095  41.1261902  51.8296318  63.2199135  42.0718002
  52.6640739  62.8113213  40.8769188  51.8794289  63.0662766  41.2004471
   1.7090881  46.3562813  19.3585472   2.1069856  47.1554489  19.0132389
   1.6957957  46.4857712  20.3068542   1.7501029  46.4553146  19.4228516
  24.1729202  33.5310211  45.5964546  24.4181652  34.2955017  45.0752525
  24.2859707  33.8135948  46.5039825  24.2111282  33.6426811  45.6376534
  22.3549023   7.3135576  41.2358780  22.1747646   6.8844180  42.0723114
  23.1075478   7.8777113  41.4133186  22.4159546   7.3279557  41.3439980
  65.6295013  36.9060783  56.9301262  65.4117737  37.1967430  56.0444946
  65.6061096  37.7049294  57.4569283  65.6037827  37.0222626  56.8918610
  13.6749954  54.6643715  66.2327347  13.9281054  53.9887886  65.6036453
  13.0432501  55.2067375  65.7605362  13.6346169  54.6501656  66.1152954
  15.0960121  26.2393532  23.6950245  14.6147127  27.0660324  23.6606197
  15.8737354  26.4365463  24.2170334  15.1276226  26.3485394  23.7470226
  18.9260788  40.9501038  19.0841789  19.1521721  40.3321037  19.7792950
  18.0442619  41.2486763  19.3066292  18.8561516  40.9160385  19.1820297
  16.2345314  58.1442986  33.0492935  16.0588531  57.8350182  32.1606331
  17.1560612  57.9328766  33.1986809  16.3140697  58.0887680  32.9704552
  47.1384621   5.4484601  34.6179581  46.9772301   5.7332716  33.7184448
  47.4500504   6.2348590  35.0659752  47.1544952   5.5626955  34.5698090
  38.3235054  72.9994583   2.9437435  37.8567505  72.8557281   3.7669771
  38.5203896  72.1192703   2.6232126  38.2947273  72.8902664   2.9973524
  63.4502220  15.8939714  45.0763969  62.8128777  16.3288994  44.5099525
  64.2982559  16.2264347  44.7822227  63.4726906  15.9758072  44.9846191
  46.4738731  56.2052917  34.4499512  46.0783882  55.9869766  35.2938461
  45.8385963  56.7857285  34.0307236  46.3639488  56.2439117  34.4952393
  51.8578606  54.0611763  30.0095291  51.3637276  54.6814461  29.4734974
  51.7441101  53.2194786  29.5681190  51.7930336  54.0375633  29.9052925
  16.0259800  42.2008209  38.1858940  15.9089489  41.5192146  37.5241165
  15.4768534  42.9244423  37.8841248  15.9549398  42.2053032  38.0831375
  23.9176922   0.1999877  60.9697418  23.0593510   0.5992057  61.1115494
  23.8657265  -0.6448101  61.4167862  23.8206158   0.1524704  61.0325356
  24.7201519  57.8498650  60.9345856  25.2984715  58.6117477  60.8984222
  23.9370232  58.1206512  60.4554024  24.6983109  57.9599876  60.8796272
  25.7769547  69.6912155  63.4985390  26.6199894  69.2897949  63.7092171
  25.1286297  69.1075897  63.8925972  25.7977200  69.5861664  63.5630264
  37.3096199  59.8988075  41.2846146  38.1843185  60.1362572  41.5924377
  37.1351357  59.0497208  41.6906128  37.3842926  59.8335838  41.3607368
  57.7648315  73.5517654  52.6559143  57.0882225  73.8485031  52.0473289
  58.2564583  74.3440323  52.8723526  57.7451057  73.6679001  52.6140976
  10.7709379  52.6775703  58.7029877   9.8904142  52.6184464  58.3322945
  10.7198315  52.1840401  59.5215530  10.6715870  52.6186333  58.7507515
  63.6848679  11.1116371  64.4973755  63.6217728  10.2206373  64.1533279
  62.9645081  11.1779079  65.1242142  63.6013184  11.0236864  64.5275345
   8.8918676  26.4143333  34.3693504   8.1326876  26.9384918  34.1141357
   9.3516140  26.2426796  33.5475235   8.8599358  26.4519234  34.2544937
  20.0662479  21.5381584   2.3540685  20.0771561  22.1992931   1.6619613
  19.7289162  22.0002861   3.1214507  20.0314388  21.6579437   2.3620958
  47.4114532  44.2113228  63.0404205  47.7145309  43.5766945  63.6897469
  47.9442177  44.9903603  63.2000809  47.5005913  44.2267227  63.1266937
   8.6707935  72.0276260  16.9159565   8.1790161  71.4087524  17.4557514
   9.0266914  71.4949417  16.2047501   8.6563034  71.9048233  16.8976765
  26.7271614  70.6912155  60.2795982  27.3871670  71.2786331  60.6477852
  26.4004345  71.1522827  59.5070076  26.7627029  70.8030243  60.2364731
  31.4160881   1.7879684   2.9809158  32.1076927   1.3000664   2.5338509
  31.0363121   1.1581547   3.5935626  31.4493427   1.6687737   2.9985735
  40.3219566  66.3793945  20.7507992  40.8271103  66.5772705  19.9621925
  40.9757042  66.3318939  21.4483604  40.4455452  66.3954315  20.7410908
  25.6407146  36.0842133  31.4454441  25.0026627  35.3931885  31.6232262
  25.7600517  36.5225525  32.2879715  25.5853977  36.0572662  31.5542507
  12.3254166  45.7744408  65.3817444  11.3907156  45.8023338  65.1773224
  12.4227629  46.3540878  66.1372375  12.2361202  45.8392296  65.4405136
   1.5305258  62.8125381   3.6709902   1.3751223  63.4897614   4.3293600
   1.7227595  63.2980232   2.8687539   1.5344534  62.9365311   3.6556480
   0.6333903  62.8313446  42.0498199   0.7358967  63.4763374  42.7496109
  -0.3074983  62.8155632  41.8745728   0.5439841  62.8984451  42.1057549
  17.7120266  43.6393356  43.8540726  17.7275047  44.5951385  43.8047638
  16.8479176  43.4318123  44.2097130  17.6215267  43.7191315  43.8867416
   2.6103177  50.5981483  14.2736168   2.6493721  49.6424599  14.3105145
   2.8783054  50.8827248  15.1473627   2.6430612  50.5265808  14.3707294
   2.0514688  58.6858711  30.6730862   2.6921358  59.3952026  30.6218338
   2.0184357  58.4596596  31.6025848   2.1162677  58.7373924  30.7667427
  20.8964729  13.1132603  58.0647240  20.0141830  13.2805529  58.3961029
  20.8154488  13.1974211  57.1146774  20.7937431  13.1400757  57.9987488
  30.3343525  71.6948853  46.9568520  31.2346592  72.0092621  47.0396080
  29.9091949  72.3337936  46.3847733  30.3850231  71.7965469  46.9046707
  12.8220596  51.6470451  47.7507935  13.7544813  51.4732208  47.6219292
  12.7847958  52.1746330  48.5485992  12.9175205  51.6847725  47.8221321
  36.7785072  32.0628242  43.7615013  36.4589767  31.1862164  43.5477524
  35.9849968  32.5864220  43.8729515  36.6598091  32.0251808  43.7505913
   0.6262791   8.7750530  12.7839594   0.1207387   9.4728861  12.3671980
   0.2582550   8.7060137  13.6648808   0.5331209   8.8421087  12.8334579
  34.3321571  27.4345989  62.9025879  35.2283974  27.2312355  63.1702232
  34.2192535  26.9717598  62.0723686  34.4156952  27.3635540  62.8425941
  59.5798416  34.6037216  46.3032074  60.3021355  33.9770775  46.3460884
  59.0657005  34.3251038  45.5454063  59.6020393  34.5071831  46.2269669
  28.9427242  16.3210506  37.6958961  28.9305668  16.1215515  38.6320000
  29.1921673  17.2440834  37.6509438  28.9680290  16.3982105  37.7909317
  71.8427963   8.0550652  46.8971634  70.9356155   8.3570833  46.8520012
  72.3102951   8.6063766  46.2696838  71.7959061   8.1460657  46.8254318
   2.8053219   8.1129589  32.5751076   2.2325962   8.7674837  32.1753426
   2.2654922   7.3244872  32.6310425   2.6866775   8.0986748  32.5384407
  70.8668747   9.6641121  22.9874077  70.8355865   9.5409746  23.9361382
  70.3902664   8.9136410  22.6326332  70.8127136   9.5709496  23.0507488
   6.8389368  61.5968361  56.5022697   7.1627412  61.0507088  55.7859421
   6.6423631  60.9778099  57.2054062   6.8525047  61.4725800  56.5008621
  38.5019646  32.7814484  59.3719330  37.7000160  32.3099442  59.5973015
  38.2689819  33.7057343  59.4593582  38.3915977  32.8297348  59.4052887
   6.6753163  19.5124817  34.1217461   6.0536275  19.5144768  33.3939209
   7.1457577  20.3417969  34.0371742   6.6591868  19.6011333  34.0351105
  46.3236008  52.8736076  23.8629150  47.0993156  53.4179535  23.7280617
  46.2148438  52.8428955  24.8134212  46.3947258  52.9283829  23.9498978
  29.9877872  21.6739845   3.7635987  29.3316650  21.9225903   4.4146981
  29.7305679  20.7940655   3.4882557  29.8903866  21.6066608   3.8036699
  21.5989494  49.9619560  18.9681664  22.5352211  50.1271820  18.8571262
  21.1730175  50.6140976  18.4118156  21.6533737  50.0491219  18.8969936
  46.5362587  73.1516113  36.2621307  46.0238571  72.4323502  35.8928833
  46.0774536  73.3825607  37.0698395  46.4326897  73.0995331  36.3088875
  55.1895332  52.8493233  57.5859337  54.8837585  53.2486649  56.7715225
  55.5760803  53.5739326  58.0776138  55.1981468  52.9691849  57.5515175
  41.2061005  21.8696251  34.3004379  42.1083069  21.9526520  33.9916344
  40.6755295  21.9154930  33.5050621  41.2457314  21.8833694  34.1826859
  23.4289169   9.0749540  60.6926880  24.3086987   9.3420477  60.9589195
  23.4746666   8.1204128  60.6380081  23.5276165   9.0016432  60.7152481
  37.6652489   4.9294052  27.0596008  38.0537186   5.3636231  26.3001442
  38.2488289   5.1493611  27.7857437  37.7689095   4.9991670  27.0560493
  53.0718651  37.7751846  32.4946556  53.5463448  37.2229042  31.8732929
  52.1504936  37.6605759  32.2619133  53.0242081  37.7040672  32.4035721
  34.9555626  59.1187744  54.3722954  34.6311607  59.8768349  53.8861465
  34.2005959  58.8173714  54.8776741  34.8404579  59.1674728  54.3743477
  14.9920263   7.9928894   4.5287113  14.2705355   8.6048107   4.6744332
  14.5796824   7.2273593   4.1285014  14.8711128   7.9765086   4.5015721
  64.6100540  65.3400650  59.1047287  64.5994873  64.5787659  58.5245972
  64.0443497  65.0918808  59.8359032  64.5485992  65.2324066  59.1208382
  30.7399063  73.8188400  19.0204315  31.3899269  73.8467255  19.7225189
  30.5448761  74.7380219  18.8379517  30.7884274  73.9198380  19.0758438
  12.9372711  42.0657005   5.4139438  12.1647367  42.6286583   5.3639283
  12.9904814  41.6548157   4.5510573  12.8605614  42.0819168   5.3165903
  16.2359352  55.6548119  42.1740379  15.7447987  56.2502480  42.7401390
  17.0998707  56.0589828  42.0934677  16.2756901  55.7614098  42.2258148
  20.0954399   2.0918202  57.5932884  20.2292919   1.8815475  58.5174637
  19.1443253   2.1092346  57.4869347  20.0082855   2.0712535  57.6805000
   2.3819709  56.7057114  43.1252823   2.1802299  57.2168312  42.3415146
   3.3033826  56.4666977  43.0247536   2.4587176  56.7347298  43.0309792
  44.7162132  46.0526695  41.6072273  45.5166969  45.9529076  42.1224976
  44.0163307  46.0991173  42.2585678  44.7269402  46.0469856  41.7316360
   3.2163990   9.6202965  12.2817774   2.3081455   9.3289671  12.3619967
   3.1525629  10.5122328  11.9403009   3.1127338   9.6843462  12.2539167
  59.2147369   8.4807777  61.4803810  59.3200226   7.5904617  61.8157654
  59.8271713   8.5343266  60.7466965  59.2912750   8.3915443  61.4379044
  44.9634628  67.5999374  24.8775330  45.8241005  67.6261139  24.4593773
  45.0056915  66.8457870  25.4654980  45.0597458  67.5223083  24.8956413
  41.4131546  63.6212769  39.2195663  40.7698364  63.9823380  38.6096458
  41.8860893  64.3854904  39.5490227  41.3949852  63.7412796  39.1896591
  36.8981323  16.8843670  59.9826584  37.5166130  17.5074463  59.6012344
  36.0361824  17.2299919  59.7506676  36.8721695  16.9876709  59.9172401
  39.9703827  62.2940178   1.5466123  40.5723000  61.5569191   1.4435695
  40.1998634  62.8918991   0.8351998  40.0590439  62.2791710   1.4597577
  29.7280006  14.2326670  24.3135948  29.3423958  13.4815540  24.7645607
  29.3276691  14.2214355  23.4442043  29.6441879  14.1513691  24.2689724
  65.8870926  27.9016266  43.7895508  65.0318756  28.3315544  43.7876205
  65.7074585  27.0124130  44.0949402  65.7767334  27.8526478  43.8219109
   0.6853193   6.0893164  57.6764488   1.2907605   5.4833260  58.1035919
   0.3808022   6.6604619  58.3816414   0.7174103   6.0856004  57.7972031
  49.1044579  55.1341972  48.6829185  49.0268898  54.1882706  48.8071671
  50.0128784  55.3319893  48.9106941  49.1930618  55.0544128  48.7204590
  15.4213438  28.9740372  26.7246628  16.3117619  29.2312393  26.4854202
  15.1829109  29.5692139  27.4353981  15.4908724  29.0649357  26.7749424
  29.1567860  56.5536842  42.1898308  29.7856903  55.9098969  41.8638725
  28.9970894  56.2943344  43.0972824  29.2068214  56.4573708  42.2518425
   8.1413918  61.4647026   9.7345238   7.4581871  62.1347008   9.7582817
   8.8194485  61.7930031  10.3250227   8.1408424  61.5711632   9.8000288
   8.7340727  13.8110600   9.1292658   8.2020741  14.5273256   9.4759254
   9.5863457  14.2094345   8.9527426   8.7682276  13.9299269   9.1474094
  65.8244781  51.9182205  16.3619251  66.6073532  52.4680786  16.3303566
  66.0811462  51.1103134  15.9173555  65.9353409  51.8907013  16.3111496
  56.8927383  22.6805534  25.7809830  56.3026199  23.4161015  25.6167831
  57.5656128  22.7577076  25.1045818  56.9015617  22.7672215  25.6913395
  38.4923363  19.1537971  52.5736198  37.9050407  19.3155994  53.3119507
  37.9163818  18.8523331  51.8710327  38.3682861  19.1389027  52.5774307
  67.8866501  16.9456348   0.4636779  67.4412613  16.3250980   1.0405586
  68.0722198  16.4439487  -0.3301148  67.8589478  16.8259602   0.4405462
   1.0004834  56.6118851  24.1390877   1.8586471  56.3656998  23.7938614
   0.8545463  57.4981995  23.8083668   1.0764362  56.6801491  24.0670033
  65.7727509  44.6322212  50.4853020  65.3684311  44.8912659  49.6572571
  66.5662308  45.1646461  50.5412941  65.8142471  44.7166252  50.4029694
  39.7168350  62.0621452  54.9656372  40.3253937  61.4811096  55.4220200
  40.1050110  62.1825714  54.0990028  39.8231277  62.0130272  54.9218864
   9.4208603  60.6126137  62.3699036   8.5518513  60.3867798  62.7016449
   9.3434772  61.5273628  62.0988388   9.3199358  60.6860809  62.3763733
  16.4109249  22.1980762  62.6682930  16.1361580  21.2822723  62.6231651
  15.6166601  22.6748409  62.9092712  16.2969227  22.1512566  62.6891785
  36.6932182  26.1966076  28.2404461  36.7755699  25.6935673  29.0506325
  36.3677139  27.0517559  28.5215187  36.6672859  26.2341576  28.3568192
  45.2527618  34.1432457  44.9713287  44.9431458  34.4894867  44.1343803
  44.4572144  34.0233002  45.4899330  45.1349068  34.1673775  44.9373817
  30.8803787  27.3817520   3.1619151  31.4556007  27.9562607   3.6671801
  30.5401592  26.7586632   3.8039756  30.9054394  27.3765717   3.2842674
  68.3143692  30.4187279  22.2968254  68.5537415  29.7666969  22.9554482
  68.8638840  30.2092171  21.5415974  68.3984909  30.3268528  22.2865219
  30.7619514   6.0379796  63.1827660  30.0746479   6.3248916  62.5814934
  30.9657211   5.1449237  62.9049873  30.7103863   5.9733396  63.0890198
  44.9423447  11.4810381  21.5490303  45.4034004  12.2427473  21.9003944
  44.0395164  11.5884523  21.8483658  44.8952332  11.5737228  21.6184216
  67.8203049  33.1379700  59.0152016  67.5935516  34.0214386  58.7248650
  68.5182800  33.2685585  59.6570778  67.8705521  33.2461090  59.0526924
  12.9528751  25.7669525  48.5016060  13.0539236  25.5720272  49.4332848
  12.0454025  25.5341988  48.3052597  12.8668766  25.7213440  48.5800247
  63.3275642  12.9733381  42.7281227  63.5840683  12.2012587  42.2238121
  63.8559685  12.9254332  43.5248222  63.4112663  12.8858938  42.7593040
  11.4278402  34.0696373  48.3822632  12.2994766  33.6843758  48.2925072
  10.8273678  33.3574829  48.1620369  11.4567575  33.9526100  48.3492088
  38.2458992  53.9879761  61.7332764  38.1408806  54.9324760  61.6187172
  37.3563309  53.6632538  61.8727570  38.1398354  54.0540695  61.7359352
  30.7105770  54.7099342  40.7609100  31.2714958  55.4146996  40.4370155
  30.6303596  54.1083107  40.0207443  30.7618389  54.7209320  40.6474380
  57.9606056  70.3693390  33.7640457  57.1264076  69.9039612  33.8254700
  57.7397118  71.2031555  33.3490868  57.8480873  70.4086304  33.7263451
  10.1520329  26.8828068  14.6604290   9.9700441  26.7863407  15.5952053
  10.7351522  27.6399937  14.6068382  10.1948099  26.9532681  14.7544003
   1.7832556  13.1918888  30.6929054   2.5863228  13.0672903  31.1986637
   1.9490345  13.9760084  30.1695480   1.8865747  13.2622213  30.6910286
  31.0181122  22.4487305  28.8181400  31.5757103  23.2260303  28.7846718
  30.4800739  22.5057468  28.0285225  31.0201988  22.5377026  28.7303658
  20.5731945  29.5611153  21.9744091  21.1823864  30.2806816  21.8090553
  20.0050812  29.5464764  21.2041721  20.5775757  29.6362896  21.8746357
  31.1474686  56.2557755   0.0137545  31.2094402  57.2089920  -0.0476395
  31.7266083  56.0243759   0.7398975  31.2158375  56.3327484   0.0846442
  10.4312906  47.7016029  62.3761597  11.3656721  47.8962975  62.3036575
  10.1043663  47.7587090  61.4783325  10.4960699  47.7284546  62.2726822
  46.3760338  61.6170616   2.7748647  45.5449371  62.0865936   2.7037539
  46.2414513  60.9994278   3.4936473  46.2730522  61.6012688   2.8439333
   4.1610179  51.9579430   2.2442653   3.2578993  51.6642075   2.1245692
   4.4162083  52.3025589   1.3884913   4.0919218  51.9633713   2.1402400
  54.8397064  24.6989632  46.7137032  54.3854446  24.5653114  45.8818321
  54.2387581  24.3522606  47.3731651  54.7271767  24.6477375  46.6953163
  37.3841972  61.9997406   7.0200276  37.4871674  61.6372604   6.1401200
  36.6771355  61.4854813   7.4096856  37.3197746  61.9062424   6.9677467
  62.1391869  58.1242485  45.5470848  62.5302620  57.4728050  44.9649239
  62.7542191  58.1928024  46.2773399  62.2464790  58.0620880  45.5628777
  35.0349236  58.7578201  58.3163948  35.0204773  57.8049393  58.2267265
  34.2291985  59.0506973  57.8906479  34.9474602  58.6874390  58.2614288
  68.8317642  47.7558327  65.4660416  69.6397400  47.2494583  65.3824310
  69.1064911  48.5808754  65.8661194  68.9472198  47.7898178  65.4997940
  31.4061661  23.6464577   8.6317415  31.1014519  23.3207912   7.7847915
  32.3545341  23.7271862   8.5301886  31.4748058  23.6203365   8.5305920
  16.5379620  14.9914827   1.7830483  17.4380093  14.6974411   1.9233631
  16.6264133  15.8894129   1.4634709  16.6433773  15.0558825   1.7639315
  57.5438881  35.4230652  17.8786983  58.3369865  35.9323883  17.7119217
  57.2072067  35.2120476  17.0078659  57.5925598  35.4548759  17.7680473
   5.0904589  30.1756306  51.4331284   5.2302194  30.9321594  52.0026550
   4.6489425  29.5346794  51.9903374   5.0582790  30.1879559  51.5532875
  23.2905369  47.0776367  28.2141914  22.6526699  47.6415939  28.6515808
  23.0885925  46.1971703  28.5307789  23.2009773  47.0438843  28.2945976
  43.2103500  69.1453857  53.7541809  43.2026215  69.2575226  52.8036041
  44.1355934  69.1970978  53.9939423  43.3081970  69.1628571  53.6783791
  53.7817764  50.1255722  55.9999008  53.8492432  49.6870232  56.8480492
  54.5119324  50.7444687  55.9915237  53.8668365  50.1448059  56.0894547
  24.0870533  19.1063633  27.8448925  24.8941116  18.9762192  28.3428402
  24.3600616  19.0559845  26.9288349  24.2022343  19.0871124  27.8003044
  17.6769009  63.0244713  50.0049744  16.9025192  62.4630432  49.9680214
  17.3275299  63.9062119  50.1342239  17.5570621  63.0586281  50.0148163
  56.1685791  73.2656708  29.1074505  56.8265419  72.9166946  28.5061760
  55.3380890  72.9194107  28.7809200  56.1501808  73.1915283  29.0085087
  14.6127872  53.7478867   3.6820614  14.4424524  53.1554642   4.4143538
  15.2985220  53.3121376   3.1759748  14.6677504  53.6382408   3.7061844
  20.0108280  11.5528278  50.1675911  20.3865414  12.4077072  49.9572258
  19.2865028  11.4510508  49.5501556  19.9736519  11.6331396  50.0793114
  19.3268490  33.2880936  63.2791595  19.7023888  32.4087257  63.2354126
  19.6954594  33.7438660  62.5224342  19.4062061  33.2429237  63.1937943
  64.7471313   5.1790419  24.6465092  65.0028076   6.0365248  24.9864864
  65.2247925   4.5533371  25.1910820  64.8253326   5.2037592  24.7408390
  32.4701157  14.7015495  13.7314510  31.9146690  15.3782110  13.3443584
  32.9692230  14.3505373  12.9939461  32.4641075  14.7362776  13.6115227
  10.3454189  65.8043900  63.6781807  11.2656403  65.5434341  63.7146111
  10.0142469  65.6383133  64.5607758  10.4082365  65.7588501  63.7761879
  25.0453224   4.1736856  38.3165207  25.5427094   4.0587468  39.1262245
  25.5854340   4.7580881  37.7845535  25.1559620   4.2237501  38.3461380
  51.2816658   5.1224961   1.8652031  51.2144318   4.1786933   1.7204691
  50.4370193   5.3676467   2.2429698  51.1844215   5.0479908   1.8900540
  49.1890144   9.9309645  33.4124489  49.8584404   9.9597712  34.0960197
  49.4138718   9.1615686  32.8892822  49.2843819   9.8519869  33.4295540
  51.1238823  28.3041935  12.7404385  51.3515892  28.8264790  11.9712839
  51.7777519  27.6053429  12.7575388  51.2178955  28.2853642  12.6602383
   8.0357246  16.2619228  12.6415215   7.5660143  17.0650845  12.8663235
   7.6957903  15.6070108  13.2512484   7.9493833  16.2777328  12.7305164
   5.7457385   9.1275702  26.4707451   5.3272738   9.4164238  27.2817211
   6.6830926   9.2305517  26.6350441   5.8010736   9.1693563  26.5747490
  49.1861687  10.3303709   3.9183507  48.8706284  11.2189159   3.7535672
  49.3723984   9.9771538   3.0484147  49.1723785  10.3874588   3.8080068
   9.1717806   8.1726446  45.4750900   9.0271358   8.4754915  46.3715248
   9.5922499   7.3186455  45.5756989   9.2011948   8.1138697  45.5814133
  35.9606590   0.9498972  48.7422676  36.2938347   1.8367553  48.8790474
  36.1701469   0.4875266  49.5537834  36.0185318   0.9951652  48.8433952
  18.5596867  30.4374714  60.9510078  18.7572575  31.2988243  60.5832214
  18.6074772  29.8412533  60.2036972  18.5858517  30.4657459  60.8320923
  16.5033550  69.1712341  30.5603046  16.9351501  69.8207169  31.1152496
  16.8742599  69.3154907  29.6897583  16.5889568  69.2558823  30.5266495
  55.9597740  51.4118958  54.1387100  55.8346405  52.2595711  54.5653534
  55.3093262  51.3988037  53.4365845  55.8770638  51.5008965  54.1093330
  65.6704865   7.9666705  25.4652195  66.2325668   8.2788067  26.1743526
  65.8551254   8.5578222  24.7353687  65.7501144   8.0629978  25.4630089
  57.2113190  66.0901566  34.8823967  57.7552605  65.3044281  34.8277740
  56.6241760  66.0278473  34.1289940  57.2067108  65.9997177  34.7962265
  60.9455261  62.7490196  45.6564827  60.3301277  63.1928978  46.2399940
  60.3913307  62.2277412  45.0756454  60.8208008  62.7407646  45.6567650
  51.5981598  69.4736862  16.6268139  50.9871407  68.7840195  16.8861408
  51.0442848  70.2391510  16.4734344  51.4739342  69.4817734  16.6381130
  53.0237579   5.4975047  29.3403263  53.7893257   5.5680780  28.7701015
  52.3117638   5.2401247  28.7546196  53.0294685   5.4775834  29.2170563
  41.7074966  18.8274670  54.6255112  41.1078453  19.3448105  54.0879211
  42.0958290  19.4612026  55.2286758  41.6849594  18.9502201  54.6325035
  39.0011635  54.5970306  37.0296516  38.7771339  55.1859016  36.3090477
  38.1763458  54.1646385  37.2508850  38.8893127  54.6137161  36.9763985
  12.7697220  41.1789780  20.5540485  12.1351147  41.6708565  20.0329323
  12.4157562  40.2902107  20.5861416  12.6642990  41.1366539  20.5018978
  46.4415169  30.7064762  38.3373756  46.1808243  30.7937222  37.4205017
  47.1463509  31.3446445  38.4477463  46.4888802  30.7838345  38.2513695
  71.4595718  58.3279762  56.0575371  71.0352936  58.5392075  55.2259102
  71.8266983  59.1596527  56.3571587  71.4534760  58.4391937  56.0008049
  59.0696640   2.4035435  31.3131466  59.2813339   3.0523734  31.9843006
  58.8291779   1.6189463  31.8059006  59.0665894   2.3890650  31.4372673
  33.8733101   8.7436523  52.0777512  33.9557419   8.2128801  51.2854652
  34.6939888   8.5997219  52.5489235  33.9696198   8.6717014  52.0435066
   5.6394429  37.7512016  30.8734894   5.1539149  37.7171249  30.0492725
   6.4479737  38.2151909  30.6561737   5.6738882  37.7970505  30.7624187
  70.0054321  18.7593746   3.7717404  69.9872894  19.6232014   4.1836948
  69.6045227  18.1775875   4.4175129  69.9607468  18.7894516   3.8845379
  35.8302994  10.7013302  38.1637840  36.5958672  11.1876497  38.4697762
  35.1950493  10.7822905  38.8752174  35.8441963  10.7618256  38.2722855
  53.9880219   4.6472178  61.9608917  53.4686584   5.4033971  61.6876030
  53.7171402   3.9444780  61.3701210  53.9037476   4.6529169  61.8687477
   6.8991113  64.0104599   9.8711176   7.3891702  64.6573334   9.3635483
   6.6569724  64.4702377  10.6749849   6.9255500  64.1284714   9.9027157
  41.8848801  31.5998192  39.2539673  42.0648918  30.8426571  38.6967125
  41.1382790  32.0310783  38.8382378  41.8244591  31.5650654  39.1502037
  71.7082596   5.3465428  46.4569588  71.6948929   6.3021660  46.5102310
  72.6375122   5.1224117  46.4071770  71.8059311   5.4245501  46.4573288
   1.8151362  13.9342480  23.6680565   2.4211624  14.2007980  24.3593712
   1.3575184  13.1754904  24.0301418   1.8309627  13.8817577  23.7803917
  41.5542068  73.5838013  33.1870499  41.0001640  73.3907471  33.9433556
  40.9430351  73.6515579  32.4534912  41.4299469  73.5704422  33.1894760
  67.9153824  38.3697624  51.7576599  67.1734314  38.9465942  51.5759888
  67.5164719  37.5573578  52.0692711  67.7937164  38.3446426  51.7715149
  12.8269396  72.9810257  43.1348457  12.2753134  72.8174896  43.8998260
  13.6586618  73.2834473  43.4995537  12.8568096  72.9958420  43.2553139
   3.4033167  52.1657257  58.8339958   2.9645712  51.4987411  58.3059158
   2.8195183  52.9233475  58.7962685   3.2942712  52.1753922  58.7736549
  56.3302803   9.4816523  11.8357086  56.2821617   8.6700602  11.3305016
  56.2261734   9.2038088  12.7457619  56.3140450   9.3654737  11.8788815
  70.7546997  66.7140884  17.4937019  70.6220322  66.5052032  16.5690422
  70.2629318  67.5240479  17.6292267  70.6881104  66.7781906  17.4095478
  41.9767380  38.8665733  57.7854424  42.5633850  39.1744995  58.4762840
  42.5004654  38.2375145  57.2892303  42.0951500  38.8323288  57.8061981
  51.0489883  59.7649460  16.5117378  50.5900612  60.4352112  16.0054169
  51.2551003  59.0819473  15.8735666  51.0220299  59.7635880  16.3896885
  66.1177139  73.2532883  50.6965866  65.9854507  74.1713562  50.4601707
  66.4866867  73.2840271  51.5792809  66.1429596  73.3544693  50.7655067
  40.7257919   1.8626834  46.0378418  40.5386848   2.7704170  46.2770920
  40.0648842   1.3509493  46.5042763  40.6353607   1.9049133  46.1130981
  24.3608036  63.0874825  25.6398544  24.4207230  63.4234848  24.7455711
  23.4214382  63.0540123  25.8207016  24.2670193  63.1197472  25.5637722
   3.5193973  16.3080616   5.1039820   3.0177913  15.5030785   5.2329216
   3.1025367  16.9454880   5.6837640   3.4214509  16.2901936   5.1795611
  23.8695736  36.0541077  58.5247498  24.3101788  36.0656624  59.3744354
  24.5064793  35.6579819  57.9300499  23.9844818  36.0130997  58.5519409
  12.4357767  68.8285904  64.9705505  12.7178926  68.8631821  64.0565262
  11.7476921  69.4909668  65.0340652  12.3924837  68.9029160  64.8798523
  26.1235180  11.5638895  14.6126347  25.8939762  11.2500534  15.4873066
  25.5151958  12.2846994  14.4495125  26.0341663  11.6072893  14.6885157
   9.1004267  38.2237053  20.7708187   9.8987799  38.3030968  20.2487450
   8.4971476  37.7329063  20.2127838   9.1212301  38.1798325  20.6556339
  37.1951790  60.1472778  14.8474150  36.8662987  60.7321281  15.5300732
  37.7164459  59.4977150  15.3192024  37.2156982  60.1403770  14.9705267
  46.3422470  37.4714241  49.7245483  46.6455917  38.2135048  50.2475433
  45.4595718  37.2941704  50.0496559  46.2804680  37.5316582  49.8149910
  54.3135796  60.2172737  37.5948372  54.6464195  59.3325119  37.7453232
  55.0819359  60.7808647  37.6855125  54.4310112  60.1830215  37.6205559
  58.5658722  29.1318798  11.3302116  58.2647171  29.3542233  12.2111778
  59.1426353  28.3785973  11.4572563  58.5952644  29.0752602  11.4377079
  28.3486443  12.6990013  26.0081253  27.7911491  13.4770937  26.0066795
  27.8607483  12.0538330  25.4963169  28.2371616  12.7131767  25.9533920
  13.2339630  43.7594261  51.6633110  13.1522522  43.7375069  50.7098541
  13.0667343  44.6724472  51.8971024  13.2074156  43.8544540  51.5865631
  12.3712988  37.3312950  38.3776627  11.8906412  36.5048676  38.3305740
  13.2670135  37.1018562  38.1301079  12.4155607  37.2186966  38.3462410
   1.5590019   6.2126789   2.1969364   1.2053230   7.1004262   2.1417339
   1.9270610   6.0470920   1.3289816   1.5605354   6.2896910   2.0984895
  28.7297325  43.4705925   0.8671960  29.0540371  42.6232796   1.1723554
  29.0065231  44.0902214   1.5422353  28.7938347  43.4463120   0.9717257
  56.6041603  22.5362129  47.1088257  56.6508713  22.8567295  48.0095596
  56.2589912  23.2759647  46.6089668  56.5723305  22.6492825  47.1515770
  71.1865845  73.5838623  15.4400082  71.7229309  73.5764465  16.2327919
  71.6742935  74.1328354  14.8260069  71.2957916  73.6416168  15.4590740
  37.7783699  73.1899414  45.8215332  38.4999962  73.6625519  46.2364273
  37.0479622  73.8084564  45.8348045  37.7774353  73.3063049  45.8671913
  52.5914497  26.0946331  16.6122894  52.1137428  25.9766407  15.7912502
  53.4488029  25.7014732  16.4491882  52.6319351  26.0401230  16.5073395
  53.3354492  40.6711807  23.3495617  53.2847214  41.6153221  23.4987354
  53.8825684  40.5810318  22.5693264  53.3883858  40.7622528  23.2822647
  64.2324982  15.7287397  13.3649626  64.4921112  16.0465012  12.5001745
  64.9693146  15.9525452  13.9335041  64.3387527  15.7864933  13.3333702
  24.9287643  69.5708694  20.9183083  25.3819695  68.8937759  20.4159393
  24.7922478  70.2823029  20.2926369  24.9625378  69.5745316  20.7980118
  26.7559853  55.4238853  65.4675751  26.5727196  56.3630219  65.4934616
  27.3435135  55.2740021  66.2082367  26.7990971  55.5080528  65.5493240
   2.5643775  13.8345413   0.3333147   3.1360593  13.7590485   1.0973258
   2.3644977  14.7688284   0.2751200   2.6040270  13.9261236   0.4085840
  33.3048935  59.6690598  19.7853031  32.4558945  60.0505486  19.5619125
  33.8860588  59.9468689  19.0772762  33.2763290  59.7393684  19.6859741
  71.5201111  68.0131683  37.8463898  71.8571472  67.1553040  37.5881233
  72.0271149  68.6362991  37.3259201  71.6101227  67.9881363  37.7633438
  35.7394867  56.4638023  45.6273155  35.6588058  55.6615677  46.1432076
  35.6271782  57.1700439  46.2635880  35.7189064  56.4535637  45.7501869
  52.9667130  48.6378975  47.1702614  53.0062675  48.8140221  46.2302361
  52.0446396  48.7573547  47.3977318  52.8726006  48.6694183  47.0942764
  22.8028717   2.6677680   8.0660706  22.3679028   3.5051167   8.2269506
  22.8627930   2.2591898   8.9296131  22.7628746   2.7134926   8.1753168
  45.0237961  58.4129753  20.3668175  45.4557076  57.5604401  20.3132935
  44.0896149  58.2066650  20.3979435  44.9702339  58.3000603  20.3644295
  24.8911362  55.0888863  59.2613106  24.8645210  54.9047585  58.3223648
  25.0893917  56.0236969  59.3165436  24.9094391  55.1689377  59.1670723
  23.6702957  68.4030304  10.5013638  23.4757099  68.0402985   9.6371908
  24.4601479  68.9272308  10.3687773  23.7337761  68.4202499  10.3950682
   7.7246618  46.4360275  26.2671528   6.8130927  46.6362953  26.0546265
   7.7893634  46.5865631  27.2102242   7.6343508  46.4734383  26.3450584
  11.8868113  53.6905518  20.9624329  11.1405306  54.0105209  21.4693031
  12.5480986  53.4747658  21.6199780  11.8777475  53.7016640  21.0866070
  18.9180088  12.6421471   7.3241339  19.5005016  12.9265957   6.6198449
  18.8443470  11.6950960   7.2062364  18.9722710  12.5714865   7.2364545
  62.5263367  70.4131699  56.8541527  62.8301735  71.3108215  56.7194710
  63.3285713  69.9027557  56.9642868  62.6442909  70.4544678  56.8515358
  65.0121689  47.6551285  16.6736774  64.6870117  47.5668983  15.7777309
  65.8821793  48.0420570  16.5757160  65.0702744  47.6869812  16.5676861
  29.4576988  65.4020844  38.6348381  29.1315384  64.8351440  39.3337173
  28.8499660  65.2611694  37.9088631  29.3581066  65.3265915  38.6319466
  48.4949036  47.2010841   4.9234076  49.0916901  46.9408569   5.6250906
  47.8435326  46.5004539   4.8908358  48.4890823  47.0986176   4.9947624
  49.8325768  25.8424931   6.1176419  49.8863640  25.3138142   5.3215032
  50.7292023  25.8637505   6.4520683  49.9339294  25.7883797   6.0684042
  50.8359680  58.3735161  33.3176079  50.9669647  58.5202293  32.3808327
  50.5435791  57.4641418  33.3790321  50.8187561  58.2921867  33.2242584
  55.6910515  64.6758804  12.3300915  55.9586792  65.5924988  12.2636652
  56.4203339  64.2451553  12.7760220  55.7973633  64.7276993  12.3705626
   9.5412855  58.0226555  54.3593636   9.6713600  57.0755043  54.3122711
   9.8535633  58.2642365  55.2313461   9.5884581  57.9474106  54.4473305
   4.0611138  37.9528770  62.2084007   3.5682781  38.0733986  63.0200768
   3.5753059  38.4575081  61.5560417   3.9567499  38.0195427  62.2253914
  53.1235123  24.3485241  31.3633766  52.7002220  25.1945381  31.2173595
  52.8686371  24.1035404  32.2529030  53.0511932  24.4126186  31.4426670
  20.3439732  72.5930328  34.2069244  20.3166618  71.6397705  34.2892265
  20.7691479  72.7485352  33.3635521  20.3864021  72.5079575  34.1257629
  57.2792397  34.0443878  44.6313591  57.2212372  33.4691429  43.8684959
  56.8779869  34.8645287  44.3439598  57.2302628  34.0705032  44.5193596
   4.1563711  53.6840935  63.9559593   3.9794419  52.7449837  64.0107498
   5.0676503  53.7728195  64.2351151   4.2346830  53.5934067  63.9915695
  17.5158482  22.8104954   9.5363607  16.7133179  23.0698032   9.9890594
  18.1033649  22.5239391  10.2356043  17.4929199  22.8075905   9.6592054
  58.9557076   0.5618030  64.5859222  59.2599258   0.6677023  65.4872894
  59.2764206  -0.3014251  64.3247452  59.0223503   0.4810404  64.6541901
  49.3645439   8.3524237  48.2066040  48.9724998   7.4814663  48.2695999
  49.3098106   8.7045441  49.0950012  49.3168983   8.2970943  48.3080635
   4.2521358   8.4195089  58.5016479   3.8443696   8.1586332  57.6758728
   4.4399610   7.5935545  58.9474640   4.2286806   8.3036079  58.4611282
   3.9372277  44.3440056  59.8687172   3.9442561  43.3876114  59.8301086
   3.1402340  44.5582886  60.3536034   3.8529847  44.2648659  59.9163094
  34.7796249  68.1438828  30.2031841  33.8453522  68.3428879  30.1418362
  34.9837990  68.2372513  31.1336842  34.7017670  68.1750641  30.2958717
   6.9720850  18.8994732  44.0778046   6.2589130  19.3822460  44.4955940
   6.5568390  18.1083488  43.7344017   6.8517489  18.8665905  44.0857353
  35.4698639  18.1675415  54.3326836  35.7885094  17.4047890  53.8500824
  34.6416893  18.3909168  53.9078751  35.4155235  18.1100216  54.2359161
  28.5511265  35.4552917  26.2827072  28.6233749  35.9433746  27.1029434
  29.4268150  35.0961685  26.1397629  28.6522160  35.4690437  26.3549347
  59.0718956   6.6807003   2.6239479  58.8740807   7.2525525   1.8822702
  58.4454231   6.9396048   3.2997687  58.9839935   6.7692933   2.6169250
  26.9800873  51.1615219  54.0119629  27.6753712  50.7663841  53.4859619
  26.1743279  50.9535904  53.5389442  26.9683056  51.0972099  53.9054260
  22.3009396  71.1098251  40.7046051  22.1602135  71.4738846  39.8306007
  21.4302864  71.0979767  41.1021652  22.1930847  71.1473846  40.6537971
   3.8344483  71.5430222  34.2093582   4.3290610  70.7322845  34.0898170
   2.9226925  71.2911911  34.0626869   3.7899637  71.4297104  34.1809692
  54.6769791  64.9829407   1.5045501  55.0193634  64.7499619   2.3675256
  54.1800270  65.7874069   1.6532307  54.6604958  65.0438843   1.6124344
  56.3393822  15.8549767  54.0704842  57.1422653  16.1331711  53.6297836
  56.5883217  15.0604324  54.5426712  56.4515495  15.7999125  54.0738411
   7.6938434  36.7854385  37.5750198   7.9684410  37.5703354  38.0491104
   6.7407217  36.8575439  37.5241165   7.6214848  36.8768272  37.6201477
  11.1201372  55.9161720   6.4610138  11.7905779  56.5829620   6.6097908
  10.5666113  56.2827568   5.7714782  11.1326046  56.0263748   6.4033465
  16.0370407   9.1885462  55.6504860  15.2219515   9.5853415  55.9577560
  16.4684010   9.8827171  55.1522026  15.9961195   9.3048887  55.6301155
  22.9820824  11.7579622  30.6644497  22.4692554  12.5638065  30.6023788
  23.3554611  11.7789469  31.5455742  22.9672108  11.8461361  30.7517948
  20.9380150  23.4174862  64.8972473  20.1022758  23.0450840  64.6160202
  21.3247528  23.7703495  64.0959015  20.8901329  23.4154034  64.7817993
  13.8084307  53.0314827  10.1546602  14.1042662  53.4233971   9.3330050
  12.9607935  53.4424477  10.3245153  13.7495852  53.1170998  10.0851507
   8.8794127  54.5860519  56.0627136   9.3879433  54.5165901  55.2547531
   8.5111351  53.7117271  56.1898384   8.8943701  54.4854050  55.9901085
  69.3504028  32.4492416  39.0005569  68.9099121  32.4560890  39.8503532
  69.8985901  31.6648407  39.0212440  69.3618851  32.3663216  39.0933876
  57.7935104  46.8498383  51.7048073  58.2463303  46.0303612  51.5057106
  57.4206924  46.7120361  52.5755806  57.8020401  46.7477531  51.7764359
   9.8848553   6.8506021  60.5827103  10.5154419   6.2838697  61.0270119
  10.1321707   7.7369428  60.8462753   9.9784756   6.8846855  60.6581955
  55.1242943  39.5821342  19.4257622  55.6763268  40.3383369  19.2266388
  54.2944031  39.9610634  19.7154503  55.0946617  39.7031860  19.4354210
  64.8571701   0.3544955  48.3990631  64.4626541  -0.5109414  48.2913170
  64.4363098   0.7140305  49.1799850  64.7702179   0.3005455  48.4708519
  32.9292946  69.3390274  46.3100624  32.3325920  69.0583267  47.0038757
  32.3894119  69.3499298  45.5197220  32.8080864  69.3102570  46.2997665
  16.5483513  39.5407295  36.9611549  16.5881310  39.6433449  36.0103035
  17.3112602  40.0190659  37.2858047  16.6339512  39.6026802  36.8943787
  72.1465530  37.4967041  65.5523376  71.9955978  37.0470734  66.3837662
  71.8313141  38.3881226  65.7014313  72.0968323  37.5438156  65.6568985
  50.0072365  67.8681641  63.6335678  50.8360176  67.4168396  63.4733620
  50.2616119  68.7059326  64.0204315  50.1227455  67.9093704  63.6577377
  61.6056938  23.8223457  26.3266468  62.1690216  24.0236492  27.0738869
  62.2126236  23.6845341  25.5994091  61.7304916  23.8291168  26.3287811
  38.1156197  44.8173676  54.4835434  38.9378624  44.3305931  54.5400734
  38.2194710  45.3741608  53.7119064  38.2143784  44.8248367  54.4072838
   4.8437810  68.7091293  62.5929413   4.5990911  69.6021118  62.8357124
   5.7955756  68.6862869  62.6919250   4.9191875  68.8019257  62.6293869
  59.1495438  24.3873959  58.5996056  58.5482941  23.6480904  58.6899071
  59.8292885  24.0719433  58.0040627  59.1579170  24.2749157  58.5457268
  53.1200371  54.0365181  24.4210682  52.3885994  54.5886459  24.1446953
  53.8546638  54.3227997  23.8782997  53.1203804  54.1259270  24.3337135
  33.0122375  44.6906548  60.5450745  32.4300270  45.4272461  60.3588066
  32.5165138  43.9185982  60.2722778  32.8972855  44.6868706  60.4961205
  22.5104294  16.4188118  24.7668457  21.7748356  16.9764957  25.0200634
  22.1324673  15.5424519  24.6935654  22.3916779  16.3848267  24.7860336
  40.4216499  23.3775635  64.5841217  41.2961082  23.1280727  64.8829651
  40.0090141  22.5508270  64.3341751  40.4708977  23.2627926  64.5893326
  41.5712929  68.3674622  55.8334312  40.8211250  68.2668152  55.2474709
  42.2793541  68.6720428  55.2658844  41.5668030  68.3892059  55.7104187
  56.4524002  13.5024853  46.8458061  56.4754868  12.5624142  46.6670189
  56.1191711  13.8919249  46.0373955  56.4193268  13.4437656  46.7405319
  14.1572971  26.7950363  65.1890259  13.7375345  27.5104885  65.6666870
  14.9917116  27.1604576  64.8949966  14.2015162  26.9103031  65.2086105
   9.7901068  57.0316811  22.7708282   8.9168606  57.4209328  22.8172398
   9.6309366  56.1097527  22.5684814   9.6800089  56.9748764  22.7541981
  20.9297371  60.7242584  42.0098381  21.8323364  60.5469017  41.7450943
  20.9171467  60.5484390  42.9506683  21.0246487  60.6865959  42.0819359
  37.8927040  45.8311539  34.0723610  37.8934097  46.3242188  34.8927994
  38.6527519  45.2531929  34.1396103  37.9738312  45.8220978  34.1670265
  37.5067177  31.0282745  52.5046120  38.2573662  30.4675198  52.7003479
  37.0691299  30.5954494  51.7715263  37.5401039  30.9223175  52.4473076
  19.4241619  52.2188683  44.8765793  19.2285786  53.1303062  44.6591873
  19.7700291  52.2542686  45.7684059  19.4401875  52.3198395  44.9485016
  55.1153336  62.9243469  15.2268772  55.2264061  62.1539192  14.6698017
  55.9882011  63.0902786  15.5829754  55.2202644  62.8598824  15.2054453
  35.9587517  28.2419376  10.0365705  35.5397186  29.0837841   9.8578568
  36.4649010  28.3910847  10.8351946  35.9680443  28.3476181  10.1026783
  29.4028187   6.6257834  10.9170570  30.3574944   6.6764803  10.9645519
  29.1040287   7.5019193  11.1606598  29.4727631   6.7246222  10.9481001
  18.7621288   2.9574864  52.2187576  18.0883579   3.1473517  52.8716087
  19.5481110   2.7721138  52.7326660  18.7740955   2.9579656  52.3431816
  71.6578293  72.6763229  38.9367294  72.6015854  72.7125092  38.7809792
  71.3826218  73.5929413  38.9540443  71.7291260  72.7779312  38.9219666
  39.0178337  15.3783665  57.2435303  39.6828423  14.7988920  57.6152916
  38.3101921  15.3754253  57.8880920  39.0132866  15.3162565  57.3519135
  70.8629227  54.6086540  62.2354164  70.5092468  55.2695465  62.8306999
  70.5674438  54.8850098  61.3679199  70.7936935  54.7086029  62.2063866
  35.6926117  20.4834538  65.8092270  36.3159370  21.1811905  66.0113678
  34.8521690  20.9322948  65.7173920  35.6694565  20.6057262  65.8209915
   0.8036340  46.2961655  13.0855398   1.0865871  45.3817444  13.0865898
   0.8672063  46.5655022  12.1692162   0.8405880  46.2273750  12.9879332
  47.6064644  19.7186584  22.0964222  46.7958183  19.2153549  22.0204620
  48.0202599  19.6373787  21.2371197  47.5641441  19.6563187  21.9966831
  26.4520988  11.7802820  42.3717918  27.0989761  12.4576788  42.1745224
  25.6911526  12.0136557  41.8400688  26.4399357  11.8774080  42.2940521
  44.1794205   7.5996399  11.3629065  43.8264923   7.4177489  12.2338762
  44.1619835   6.7534094  10.9158916  44.1399231   7.4899993  11.4081173
   8.3447351  13.6518354   6.1408906   8.4842453  13.6476192   7.0878601
   7.6223092  14.2655621   6.0079536   8.2825718  13.7168341   6.2277002
  16.7412148  70.8445053  40.7019348  15.8607368  70.5276642  40.5004272
  16.8344078  71.6412506  40.1796799  16.6572571  70.8956833  40.6247520
  66.9029312  60.9612503  65.0115128  66.4491730  60.1891823  64.6735153
  66.2250290  61.6352692  65.0602722  66.7822495  60.9507942  64.9806671
  42.1367378  41.4589233  20.2161217  41.2468376  41.3464050  19.8819790
  42.0188866  41.6998672  21.1349735  42.0292702  41.4726181  20.2784767
   9.0365887  73.2226639  44.1398087   8.5679331  72.6717606  44.7667770
   9.9617510  73.0756531  44.3365173   9.0852718  73.1482391  44.2276459
  32.8340759  12.4816933  26.4989033  32.6507912  12.6560097  25.5757275
  32.9115295  13.3493280  26.8956947  32.8227882  12.5928087  26.4427681
  33.2940483  13.4600601  64.4917679  32.4918823  13.9807367  64.5325165
  33.3481598  13.0360842  65.3482437  33.2142754  13.4703722  64.5874481
  35.9672623  45.7267838  19.6442490  36.6998634  46.0914536  19.1477146
  35.6821175  44.9712410  19.1303596  36.0149803  45.6851006  19.5364952
  18.8493652  31.2910900  55.6644745  19.7149620  30.9476833  55.8859367
  18.2732029  30.9463768  56.3467102  18.8802299  31.2177067  55.7608490
  61.2875862  17.2764263  21.2041512  61.6364822  17.7182579  20.4300117
  60.3385849  17.2890358  21.0797920  61.2235909  17.3248882  21.1083336
  58.0879288  44.3796082  47.6374397  58.6622238  43.6171913  47.5657501
  58.6805878  45.1303024  47.5994606  58.2123756  44.3783569  47.6257439
  12.1555233   8.7124500  38.7133408  12.5774002   9.5578775  38.5600319
  11.3174133   8.7764559  38.2554016  12.1111355   8.8094330  38.6481590
   4.7407899  53.2205734  35.7584801   3.8462634  52.9523964  35.9685593
   4.7256217  53.3878555  34.8161316   4.6437788  53.2098160  35.6803894
  18.3196831  32.5056610  34.9658394  18.2314548  32.5323906  35.9185905
  18.2030640  33.4144745  34.6889114  18.2978382  32.6054306  35.0379105
  54.5536652  69.6504211   3.7172563  54.7986336  68.8604355   4.1990652
  54.7812424  70.3701630   4.3058271  54.6040573  69.6429291   3.8314030
  60.7345123  72.6159134  16.3831291  59.9273262  72.1533203  16.1579876
  60.4399948  73.4647293  16.7132835  60.6170235  72.6570969  16.3943272
  24.5934010   5.4286504   6.9600668  24.9081879   5.3830442   6.0572596
  24.3615246   4.5260758   7.1787534  24.6022434   5.3275352   6.8871112
   1.9321203  24.8867607   0.9718185   1.8454266  25.4603519   0.2104319
   1.8189266  25.4681149   1.7237800   1.9108040  25.0099258   0.9708134
  38.4842072   5.6912422  18.1060410  38.2305756   4.7810264  18.2590485
  37.9165649   5.9812484  17.3919563  38.3966255   5.6251020  18.0462055
  18.6683617  48.2202110  61.8469658  19.4172344  48.6542587  61.4382820
  17.9123020  48.7405052  61.5751190  18.6675949  48.3219833  61.7743912
   2.7563918  35.8726349  27.2001266   1.9489077  36.1933899  26.7984848
   2.4690270  35.4438171  28.0062084   2.6396356  35.8611107  27.2432556
  27.9724503  20.3067341  58.9427071  27.9145527  19.5523109  58.3564262
  27.5963440  21.0296879  58.4406013  27.9261684  20.3033791  58.8266411
  35.9670219  21.9518375  55.1018753  36.7292595  21.3841896  54.9878464
  36.0892410  22.3463745  55.9653778  36.0613403  21.9333763  55.1818008
  32.5879745   3.9767785  33.4738960  32.4355431   4.4978304  32.6855431
  33.3727264   3.4659271  33.2753334  32.6554070   3.9778664  33.3686523
  53.1028175  38.9191475  40.5888596  53.0090790  39.0435448  39.6444168
  52.5647659  38.1519012  40.7839508  53.0354424  38.8505936  40.5089455
   3.4795785   9.4970350  64.7706985   2.9802785   9.7294683  63.9878120
   3.6839831  10.3366270  65.1824417   3.4481304   9.6113567  64.7311172
  56.8862190  47.4904747  54.0450935  56.1211319  48.0540428  54.1602516
  57.6344986  48.0782166  54.1493683  56.8844261  47.6132545  54.0684967
  44.2534714   2.2486792  61.4476318  44.0711746   1.9251790  60.5653915
  44.8362198   2.9960232  61.3130455  44.2961769   2.2938786  61.3391953
  56.2418365  59.4264565   2.9201961  55.4737434  58.9310036   3.2044287
  56.3221588  60.1325455   3.5614588  56.1684914  59.4489212   3.0188923
  38.8169746  59.0070839  44.5359955  39.1887321  59.7175522  44.0132484
  39.5737610  58.4864807  44.8052101  38.9373245  59.0273323  44.5089607
   2.7760248  10.7059584  46.0902748   2.1931250  10.0388489  45.7277527
   3.1443553  10.3010588  46.8755302   2.7531428  10.5916376  46.1353569
  17.2267704   4.2851515  38.5178757  16.6167965   4.5179315  39.2178612
  17.3284912   3.3364596  38.5944824  17.1725693   4.2088056  38.6006927
  64.2108002  61.1822510  60.5116158  63.2726707  61.0200195  60.4124832
  64.4639740  61.6260185  59.7021713  64.1377563  61.2122726  60.4147263
  22.3480129  38.3075409  24.8334274  22.5171413  37.6148796  25.4720554
  21.3935852  38.3531914  24.7767143  22.2642689  38.2385406  24.8954830
  40.8427658  52.0263939  36.2731857  40.1301117  52.5663414  35.9314117
  41.5090714  52.0464172  35.5862579  40.8378258  52.0861092  36.1634827
  30.7549610  31.7408314  28.2460289  29.9936676  31.9508915  28.7868996
  30.5006790  32.0047188  27.3617592  30.6466579  31.7913742  28.2094097
  61.2250023   1.1936214  29.4019680  61.7554779   0.7020921  30.0290470
  60.3812180   1.3074098  29.8393574  61.1915932   1.1533386  29.5154839
  16.1322956  46.6007004  64.8411865  16.0989666  46.2556267  63.9489746
  15.3307686  46.2778473  65.2529526  16.0432663  46.5294724  64.7899475
  65.8920746  58.6284103   3.3879492  65.7228165  59.2012634   4.1358953
  66.2424927  59.2112350   2.7143388  65.9113922  58.7516518   3.3958764
   5.9681144  29.0347767  55.6773605   5.1941447  28.9724255  55.1176147
   6.3161888  29.9102421  55.5081291   5.9226961  29.1214886  55.5996208
  30.9846783   5.8606348  35.1749382  31.3385162   6.7307186  35.3592873
  31.7490864   5.3373375  34.9339561  31.1039295   5.8976164  35.1688995
  69.5728683  72.4177780  52.3236847  69.4862976  72.5733643  51.3831902
  68.8500595  72.9082489  52.7151222  69.4865570  72.4866714  52.2651329
  23.3616962   2.3392189  37.4112206  23.7825470   1.6323771  36.9218445
  24.0881691   2.8309681  37.7941742  23.4840488   2.3162811  37.3998718
  29.9712753  62.2826691  38.4706688  29.5740929  62.6770210  37.6941605
  29.3363609  62.4385300  39.1698265  29.8612099  62.3413429  38.4624176
  43.5205345  34.9979706  57.9471436  44.4112625  34.7287292  58.1715279
  43.0017853  34.1971893  58.0238113  43.5602036  34.8838615  57.9792480
  36.2365036  54.7384834  55.8635101  35.9601898  55.4652367  55.3051987
  37.0527344  54.4306679  55.4694939  36.2940826  54.7831612  55.7619514
  14.5905476  50.4725494  10.3029423  14.3210688  51.3744545  10.1292019
  15.2297487  50.5458641  11.0116587  14.6299753  50.5765495  10.3599930
   1.3755563   1.2179414  40.6978264   2.2917492   1.2113638  40.4207382
   1.2688483   2.0534475  41.1525536   1.4618809   1.3063395  40.7167702
  50.2303734  37.2980881  31.0267315  49.7545052  38.1179771  30.8942089
  49.8536987  36.6960945  30.3848972  50.1394577  37.3213234  30.9441528
  51.8774300  53.5916824  63.4026566  51.3769264  53.0123329  62.8281326
  52.5056648  53.0143814  63.8365593  51.8910484  53.4683380  63.3876610
  67.5392990  20.5044689  55.0982895  67.1247025  19.6774158  55.3438950
  67.4627838  21.0520630  55.8796463  67.4869308  20.4746685  55.2078056
   6.5999746  47.2756653  42.7638550   6.9764581  46.4444427  42.4747810
   6.0692081  47.5686760  42.0231361   6.5835214  47.2182693  42.6540375
  10.3489914  44.6222496  11.0557318  10.9440956  44.8659897  10.3467369
   9.7861347  43.9481583  10.6749096  10.3524303  44.5763550  10.9395123
  36.1060677  35.4557953  62.5149536  35.8470345  35.8452797  63.3500786
  35.4356422  34.7952347  62.3405495  36.0069504  35.4268875  62.5854111
  35.3214989  29.9036427  41.8399658  35.4713669  30.5790386  41.1784439
  35.8306847  29.1526241  41.5351181  35.3917809  29.8955765  41.7369118
  70.1851501   2.6896391  29.9295979  69.2782974   2.5387194  30.1961803
  70.7086487   2.2872040  30.6225853  70.1442719   2.6306286  30.0319290
  37.1165543  73.4655380  27.0318356  37.0902367  74.0144577  27.8155632
  37.8864174  73.7704163  26.5516300  37.1958466  73.5565872  27.0642033
  55.8830261  49.1199303  35.9682274  55.3369331  48.4650154  36.4030876
  56.6186562  48.6208763  35.6132278  55.9032364  48.9968681  35.9767456
  34.0484848  68.8050232  52.9225235  33.5473328  69.5064392  52.5064812
  34.4421234  69.2159500  53.6922073  34.0370178  68.9236450  52.9602356
  72.1038284  10.8760147   3.0928211  72.3930283  10.3241682   2.3661430
  72.1267548  11.7661114   2.7414889  72.1371078  10.9120865   2.9778607
  22.6945324  49.4077873  51.2809982  22.9110241  48.4754066  51.2752113
  21.8915253  49.4640045  51.7989273  22.6319847  49.3143501  51.3356133
   4.7196822  61.4095764  18.2500553   4.4544816  60.8906326  19.0093975
   5.6268573  61.1506958  18.0880470   4.7881432  61.3266258  18.3137550
  46.2887344   4.0971761   5.1194820  47.0797195   3.5923243   4.9305406
  46.0647545   4.5121169   4.2864819  46.3492012   4.0875878   5.0105004
  45.5704803  69.9652710   6.1705961  45.4677315  70.5316010   5.4057789
  46.4028511  69.5154648   6.0254602  45.6482887  69.9776993   6.0735574
   8.0500422  74.5921936  17.0206280   7.4275551  74.7107468  17.7380447
   8.2677765  73.6603775  17.0439663   8.0068789  74.5054703  17.0996227
  44.1706429  22.4063911  45.5857658  44.9091339  22.6919250  45.0478668
  44.1264343  23.0499821  46.2929230  44.2446823  22.5054741  45.6038170
  37.7597427   8.3503199  34.6954041  37.6615982   8.8426476  35.5103951
  37.3621559   7.4994388  34.8802299  37.7068787   8.3120832  34.8020248
   4.5166340   4.5700698  30.9180813   4.5077481   4.0794134  30.0962486
   5.3144011   4.2809453  31.3610325   4.6007614   4.4869127  30.8776760
  35.9038696  69.3876114  24.5527306  35.5266533  69.5924759  23.6971779
  35.1537437  69.3693008  25.1470432  35.7836494  69.4075089  24.5248699
  29.8273582  22.2875710  44.7390022  30.0568657  23.0301437  44.1803017
  28.9642086  22.0128269  44.4296150  29.7597866  22.3374615  44.6464310
  54.2767982  10.6614437   1.1364936  55.0532417  10.1884632   1.4359208
  54.5070724  10.9692097   0.2598601  54.3841591  10.6438255   1.0749395
  22.2304821  19.2138309  38.4323921  22.8191204  19.9120293  38.1455879
  21.4360657  19.3423271  37.9141045  22.2085381  19.3019905  38.3465347
  32.8668747  47.2856140   8.3755093  33.7555695  47.4825439   8.6715946
  32.3488731  47.2500191   9.1796484  32.9064064  47.3028183   8.4928389
  69.5593567  51.6029358  29.4584885  68.9857788  51.4827995  28.7016468
  68.9898529  51.4636536  30.2151203  69.4374542  51.5752716  29.4584656
  15.7292585  13.3344297  59.6289635  15.0490046  13.9067221  59.9838829
  15.6210651  13.3938990  58.6797562  15.6451769  13.4018021  59.5655861
  46.7019997  65.9197769  44.9327049  47.3313980  65.2533798  45.2083969
  45.9014740  65.4298859  44.7445526  46.6837502  65.7964630  44.9420395
  58.5187645  69.1432953   4.3299804  58.1656761  69.2064438   3.4425275
  58.1369019  68.3397217   4.6830707  58.4403877  69.0643387   4.2729955
  46.5338516   4.9329977  64.8115845  47.2544327   4.7175083  65.4036636
  46.9105186   4.8495169  63.9355736  46.6508636   4.9011149  64.7813034
  59.8295021  69.2419357  54.2133789  59.5724640  70.0911789  54.5724907
  59.7656631  68.6393356  54.9543419  59.7952843  69.2682419  54.3306923
  45.5990028  10.2607660  29.4231606  45.8858414   9.3657293  29.2418728
  45.6546745  10.3419027  30.3752880  45.6355286  10.1739702  29.5053635
   1.2923667   7.7383685  23.6283684   0.4899475   7.3635669  23.2652168
   1.4683542   8.5036402  23.0809937   1.2255632   7.7800088  23.5312691
   7.5171595   5.1986217   4.5486889   8.4438610   5.4132810   4.6553555
   7.5164022   4.3820305   4.0492797   7.6159034   5.1344309   4.5068064
  47.7706757   7.9237580  15.0716162  48.5539780   8.4520035  15.2253256
  47.0421028   8.5241423  15.2295837  47.7765121   8.0441170  15.1048536
  47.0061607  17.3073044  16.6556740  47.2836761  17.7967434  15.8812923
  46.0515594  17.3777390  16.6541481  46.9339561  17.3670101  16.5729294
  24.7221584   1.4861590  20.8762035  24.0374870   1.8009278  21.4664364
  24.8267059   2.1886120  20.2344379  24.6602936   1.5946369  20.8707066
  62.0918350  10.4363890  39.6044731  62.9756050  10.5161648  39.9633827
  61.5432930  10.2320814  40.3618317  62.1275826  10.4231081  39.7235146
   9.5984993  34.2883873  21.0332203   9.9765673  34.5525970  21.8719635
  10.0681601  34.8113174  20.3834553   9.6889019  34.3723297  21.0533733
  42.6758766  65.4800644  15.5840349  43.0845222  64.6144943  15.5783463
  41.9138718  65.3889389  15.0119534  42.6381950  65.3780441  15.5224209
  40.0486565   0.2216072   1.1496036  40.9183311   0.4760776   1.4580563
  39.7686234  -0.4611919   1.7591925  40.1115341   0.1759297   1.2475048
  39.4575348  28.9969635  44.4452286  39.5709724  29.8067741  44.9427910
  39.0586700  29.2761040  43.6210785  39.4270973  29.1130905  44.4104004
  30.3450928  16.7101803  25.4775791  31.2582664  16.8131523  25.2097359
  30.1484222  15.7887402  25.3087597  30.4215012  16.6228981  25.4310131
  14.5876274  24.6424770   9.0309715  15.0895615  24.9167118   9.7984934
  14.5019884  25.4371777   8.5043297  14.6320219  24.7564697   9.0566597
  61.8641624  40.1557274  30.2086163  62.0958176  39.6114807  29.4560452
  60.9070015  40.1633034  30.2131424  61.7867928  40.0984955  30.1288433
  11.7144070  52.4618797  56.1049614  11.5645761  52.4362106  57.0500107
  10.8402643  52.3890915  55.7218056  11.6052094  52.4513779  56.1648827
  60.4458580  14.0586214  26.8240414  60.4341507  15.0049553  26.9673882
  61.2454071  13.7605553  27.2577591  60.5298767  14.1277542  26.8855801
  67.3203125   3.3306201  17.1474495  66.4770889   3.7274990  17.3658352
  67.8823166   3.5358889  17.8946095  67.2903214   3.3948338  17.2504177
  24.0809479  42.3339233  59.1866341  24.6677704  42.1587830  58.4509697
  23.2242889  42.4711952  58.7822533  24.0521717  42.3298836  59.0650558
  12.3482752  66.3783875   1.7408093  12.7217779  67.2379837   1.9352838
  13.0064688  65.9493942   1.1940198  12.4582968  66.4243088   1.7032379
  53.0281105  37.3276329  25.2788162  53.8878136  37.6506310  25.0089703
  53.0166168  37.4423065  26.2290535  53.1185646  37.3743057  25.3513737
  53.9155998   2.1947422  56.9389114  54.5683327   2.8833747  56.8126068
  53.1192207   2.5431798  56.5381584  53.9002800   2.3053367  56.8827057
  61.0116768  74.5106888  46.8288651  61.6798859  73.9046631  47.1489525
  60.4017715  73.9582596  46.3399162  61.0178947  74.3871536  46.8108559
  65.7455368  35.6400375  47.2836189  66.0411987  36.5105820  47.0172310
  66.1664886  35.4928856  48.1306000  65.8219528  35.7171822  47.3455315
  43.8964043  42.3805008  24.3429089  43.8767395  42.9788780  25.0897636
  44.5888748  41.7547836  24.5554962  43.9681549  42.3775864  24.4452248
  36.8859787  72.7993240   5.5806065  36.0364609  73.0486221   5.2167339
  36.9512100  73.2941513   6.3973827  36.8023415  72.8786774   5.6289048
  22.6998329  73.2647400  16.5403633  22.6593361  73.1105347  15.5965357
  22.4496365  74.1828384  16.6440029  22.6688328  73.3462067  16.4507656
  13.3754425  31.6142025  25.3179283  12.9326963  32.0193062  26.0636501
  13.2987108  30.6732807  25.4760780  13.3200445  31.5570621  25.4143181
  16.3634663  70.7342453  20.5793476  16.6442757  70.3197403  21.3951683
  17.0989628  71.2934952  20.3293152  16.4718456  70.7496796  20.6396828
  43.3209381  57.8254700   2.5417712  43.1557999  57.2708740   1.7792842
  43.4938965  58.6923141   2.1744878  43.3217735  57.8587685   2.4212909
   2.9610507   3.6009018   9.2302389   2.6169295   3.5703518  10.1229200
   3.8263745   3.1965649   9.2931538   3.0166326   3.5545249   9.3321447
  29.5742016  66.2072372  46.0909576  29.5528927  67.0503769  45.6383133
  30.3666134  65.7804337  45.7651405  29.6564331  66.2516327  46.0079422
   8.0707645  11.9238787  25.0760994   7.8385539  12.6715336  25.6268482
   8.1037369  11.1823082  25.6804314   8.0495176  11.9245272  25.1992798
  54.0833168  62.4500084  26.1496487  54.5599785  61.6214485  26.1997852
  54.6667328  63.0872688  26.5616665  54.1963654  62.4296074  26.1989326
  68.0850830   0.9135717  22.4413128  67.6633224   0.9821735  23.2978439
  67.3685303   1.0059774  21.8134212  67.9636917   0.9307417  22.4656944
   5.3691502  64.3386383  58.6812668   4.5534291  64.2042465  59.1637306
   5.0886097  64.5555420  57.7921791   5.2522435  64.3474350  58.6379051
  51.9316254  52.7884674   7.8356404  51.1626968  52.3736916   7.4445610
  51.6348381  53.0779190   8.6984081  51.8179741  52.7751045   7.8859420
   0.5001214  62.5791092  20.1284523   0.8425789  62.3621407  20.9955616
   0.9376135  61.9659157  19.5378380   0.5832963  62.4905815  20.1579380
  50.3342133  25.9921837  40.7945213  49.4195023  26.1583958  40.5666809
  50.5000420  25.1016083  40.4853134  50.2543488  25.9149361  40.7372475
  36.8428154  68.8254089   7.5038190  37.0779152  68.1691055   8.1597309
  37.6733131  69.0563354   7.0876760  36.9564514  68.7800446   7.5293884
  11.8930759  24.8335114   1.9519938  12.0572166  24.2096024   1.2448673
  12.2148695  25.6690998   1.6136529  11.9448967  24.8560848   1.8405038
  50.2936974  49.7645569  23.0957336  49.7226372  50.0196571  23.8203316
  50.3239594  50.5369987  22.5312424  50.2360268  49.8741379  23.1128082
  13.1786461  46.5784988  26.5375023  13.0319633  46.2599106  27.4281311
  14.1112537  46.4305038  26.3807449  13.2624578  46.5287399  26.6157627
  26.1440887  52.6220818  31.9220924  25.5643139  52.0407104  32.4141312
  25.6926327  52.7621994  31.0897522  26.0341167  52.5750237  31.8858013
  50.4320221  41.9625702  58.7898178  50.7041435  42.8475266  58.5468445
  50.0823097  41.5889473  57.9809074  50.4237480  42.0171013  58.6776428
  63.4712448  24.9953232  43.6204071  63.1428337  25.2230015  42.7506142
  62.7409210  24.5414238  44.0409241  63.3583374  24.9711990  43.5724945
  10.5727720  15.6991568  13.3894072  10.3953362  14.7674294  13.5183735
   9.7288542  16.0702915  13.1319342  10.4638538  15.6393747  13.3757029
  61.4752312  63.2374001  49.6791000  61.2621346  63.3989639  50.5981865
  61.1763916  62.3424873  49.5176811  61.4206390  63.1591949  49.7598991
  35.2899361  18.9232903  58.8468246  34.8138313  18.3943939  58.2066460
  34.6104889  19.2645664  59.4282990  35.1667061  18.9032822  58.8405647
  18.8365250  62.9729385  44.8439102  18.4497414  63.4576683  45.5730667
  19.1018257  63.6492348  44.2206345  18.8235703  63.0967522  44.8552017
  59.5338554  62.1509209  58.0526085  58.8825455  62.0852699  58.7509727
  59.1214600  62.7075310  57.3920441  59.4204216  62.2032776  58.0566406
  16.7955246   2.4671588  29.7471695  17.5195084   1.9576892  30.1112041
  16.9403038   2.4469614  28.8011971  16.8881702   2.4106743  29.6851101
  10.6657276  55.5931168  58.1351776  10.0697203  55.0994568  57.5718803
  11.0630970  54.9315834  58.7014847  10.6445446  55.4699249  58.1354980
   8.9149799  36.8537750  64.4817047   8.7037992  35.9347763  64.6462479
   8.3218641  37.1133003  63.7766571   8.8292084  36.7834473  64.4240646
  62.4204712   6.2156210  20.6066093  61.6601524   6.0241694  20.0575256
  63.1020279   6.4793620  19.9884243  62.4120712   6.2233300  20.4821301
  12.0445156  26.7962608  51.6486130  12.2255354  25.8648300  51.5225258
  12.6288786  27.0597382  52.3594780  12.1261368  26.7250290  51.7109756
  33.0174065  67.3186646  13.8296700  32.7349129  67.2194595  12.9205017
  33.6645699  66.6248779  13.9564543  33.0562935  67.2341003  13.7462358
  17.1406746  26.1699543  25.9190254  17.0741234  26.3224506  26.8616543
  17.4617500  25.2713490  25.8438549  17.1678181  26.0903893  26.0115318
  25.1321507  41.2625885  19.8621273  25.1136494  41.9977150  19.2493629
  25.7932339  41.5071640  20.5097256  25.2006760  41.3670654  19.8658428
  71.4120483  33.8836937  63.4650269  71.0040741  33.3452225  62.7869148
  71.8907242  34.5565109  62.9808617  71.4195862  33.8980179  63.3410797
  64.9306717  70.0246353  52.6776466  65.3798447  69.4915848  52.0216560
  64.2864838  69.4331207  53.0667038  64.9098740  69.9047089  52.6491814
  63.8201866  49.8901711  58.9246521  64.3769913  50.6680450  58.8913078
  63.9502716  49.5401115  59.8059998  63.8934364  49.9357948  59.0150871
  16.2603760  60.3490982  41.2412720  17.1215153  60.0056305  41.0031548
  16.4187508  60.8660660  42.0311394  16.3690987  60.3675995  41.3001137
  67.2705307  62.4923134   9.5296535  67.0687637  61.6235008   9.8770485
  68.2260971  62.5433464   9.5523376  67.3509140  62.4051056   9.5691195
  41.1191330  61.0197372  14.8636694  41.4084587  61.4499245  14.0590191
  40.8564415  60.1424522  14.5851154  41.1219711  60.9720573  14.7481546
  19.8850517  71.2102127  41.7963486  19.2524929  70.8470154  42.4161758
  19.4717178  72.0111084  41.4739456  19.7735157  71.2568893  41.8280640
  50.2056046  17.3601646  30.6764374  51.0526390  17.5615311  31.0741997
  50.4252663  16.9504471  29.8397102  50.3193588  17.3379459  30.6296253
  -0.0861796  74.0730591  35.4436264   0.6833636  74.0764084  36.0128593
   0.2547227  74.3007736  34.5786629   0.0322399  74.0976944  35.4120903
  67.7016068  74.1910324  12.8578463  66.7480316  74.2412033  12.7914734
  67.8714905  74.0892029  13.7943316  67.6180344  74.1855240  12.9506369
   4.3526382  62.5623322  52.2427177   4.7075415  61.6935806  52.0541840
   5.0241375  62.9842224  52.7787476   4.4620953  62.5146790  52.2797737
  44.9451065  28.2318935  44.3990631  44.0056610  28.2025661  44.5802116
  45.2816734  28.9070644  44.9882164  44.8808136  28.3007660  44.4812088
  43.1281433   7.4953389   5.6911440  43.7180481   8.0330353   6.2194676
  42.7083817   6.9100342   6.3215814  43.1462898   7.4902616   5.8147159
  41.5871429  49.4976196   8.3549528  42.3909683  49.9231873   8.0566359
  41.7320442  49.3390884   9.2877464  41.6883163  49.5260963   8.4226141
  71.7246399  56.6849213  43.6642799  72.5635147  56.8180237  43.2229118
  71.6166840  57.4618874  44.2128296  71.8025894  56.7819748  43.6757126
  45.4516029  71.8527908   4.0912538  45.5667496  71.6898270   3.1550820
  46.2386589  72.3324890   4.3494477  45.5478172  71.8865662   4.0189533
  48.1853104  44.7303009   2.7969284  48.9908829  44.8753929   3.2931447
  47.8383980  43.9063683   3.1390111  48.2342224  44.6579094   2.8863258
  13.6430311   6.3837900  13.6362209  13.6513834   6.4568739  14.5905905
  14.3595295   6.9485145  13.3464823  13.7203302   6.4518065  13.7070980
   8.9601851  42.5812912   9.8851528   8.6554747  43.1148109   9.1511641
   9.6087523  41.9920464   9.4999466   8.9968538  42.5753479   9.7658005
  69.8315582  14.3881044  66.2539825  69.6536255  13.9016590  67.0589294
  70.6432724  14.0075064  65.9185867  69.8991470  14.2956419  66.3040543
  64.9006195  69.1315613  35.2478867  64.2801666  68.4154053  35.3834915
  64.6092453  69.8178024  35.8482323  64.8033829  69.1283722  35.3263702
  69.4566574   4.2630925  25.3064919  69.1207199   5.1312547  25.0836163
  70.2776260   4.4350786  25.7676487  69.5083847   4.3740153  25.3319035
  54.6877174  66.2695694  56.4878845  53.9374695  66.5566788  57.0083923
  54.8010864  65.3477097  56.7193260  54.6198006  66.2018738  56.5680733
  70.3815384  17.8153973   1.0114781  70.2108002  18.2423573   1.8509924
  69.5361099  17.4483471   0.7531238  70.2731781  17.8217850   1.0734538
  12.5930500  29.2922821  50.0792656  12.3192654  28.5116539  50.5608215
  13.1726036  28.9598618  49.3938141  12.6256580  29.1735840  50.0575218
  57.9141731  48.7287521  64.6915283  57.7263184  48.3858070  63.8178406
  58.3238869  49.5790176  64.5320892  57.9378319  48.7828560  64.5813522
  20.7336426  26.4546337  48.8221855  20.8395481  26.4950447  49.7726517
  20.5998650  27.3646412  48.5571938  20.7306709  26.5559883  48.8952866
  28.7983284  40.6223488  39.0885773  29.2725372  41.1989517  39.6876488
  28.1650848  40.1680984  39.6443596  28.7813683  40.6353951  39.2117348
  -0.1388340  60.9881821  56.7653236   0.5904224  61.4032097  57.2259369
  -0.0578823  61.2955856  55.8624496  -0.0524323  61.0652237  56.7181587
   5.3275609  70.3417358  58.0285072   4.6260443  70.0269928  58.5986328
   5.7856236  70.9987183  58.5527000   5.3015985  70.3782349  58.1452065
  27.0427284  38.0187225  56.0937157  26.0962048  38.0850067  56.2199326
  27.1448174  37.4085236  55.3633270  26.9526768  37.9607201  56.0292854
  37.2182198  41.9411201  19.6671944  36.8272285  42.0228806  18.7973251
  36.8698540  41.1180954  20.0099792  37.1393738  41.8620720  19.6109848
  69.2406311  53.6360359   1.8092749  69.4664612  52.7804260   2.1741960
  69.5781097  54.2650490   2.4469905  69.3007050  53.6118698   1.9161975
  47.3662834  15.2532463  36.6278305  48.0010796  15.9535456  36.4766655
  46.6777840  15.6630192  37.1515541  47.3605576  15.3716259  36.6675606
  34.5772285  11.1125116  24.9655285  34.6246338  11.8043404  24.3057117
  33.9407501  11.4338388  25.6041794  34.5144081  11.2205563  24.9632702
  17.5868149  16.3432674  34.5987244  18.2548389  16.8072395  35.1034088
  17.8917828  15.4362698  34.5746193  17.6905766  16.2960224  34.6499710
  64.4186020  46.5984573  35.1046066  64.9571686  47.2895279  34.7191124
  64.6918945  46.5651131  36.0213585  64.5051804  46.6685982  35.1612587
  60.0168800  54.6178436   4.3133459  60.4521332  53.8339310   4.6484003
  60.7318726  55.1788788   4.0129170  60.1395416  54.5940781   4.3170385
  72.2516403  15.9652462  10.7899065  71.5452423  15.8511047  10.1541376
  72.8160934  15.2031488  10.6601706  72.2365036  15.8718023  10.7082720
  65.7784958  70.1846466  20.8324528  66.4681473  70.2925034  21.4874153
  66.2133713  70.3536911  19.9966660  65.8984146  70.2141724  20.8131695
  64.2938690  70.0892487  12.9320364  63.7380638  70.8672943  12.8877840
  64.1650162  69.6545868  12.0890083  64.2208557  70.1258698  12.8374157
  61.6737213   9.2439384   0.6389464  62.0163078  10.1297588   0.5198283
  62.4334908   8.6747913   0.5162522  61.7912788   9.2777090   0.6131592
  33.0241890  68.1556396  23.4668541  32.3218346  67.5904694  23.7885933
  33.2472267  68.7098618  24.2147331  32.9730721  68.1544724  23.5809193
  45.8517799   3.8224568  21.7736568  46.5456047   4.4700594  21.8979473
  45.3085098   3.8999698  22.5579281  45.8678360   3.8997843  21.8705463
  25.0693035  69.1456299  37.1917343  24.1975479  69.4736176  36.9710693
  25.5137501  69.8948288  37.5884666  25.0237350  69.2604980  37.2105103
  42.3941612  15.8476362  46.6332970  42.3408241  16.1935596  47.5242081
  42.2039986  14.9142075  46.7270126  42.3681946  15.7849836  46.7383003
  54.8737106   9.3360872  45.2614517  53.9684334   9.5418034  45.4946671
  54.8895874   9.3755980  44.3051987  54.7788620   9.3622379  45.1843452
  38.1836548  45.9170837  59.2282333  38.2412872  46.3313141  58.3672295
  37.8243752  45.0475273  59.0521126  38.1514893  45.8685303  59.1176300
  11.0167837  39.3253250  37.2035713  11.5626822  38.6013260  37.5102501
  11.1909618  40.0351410  37.8216782  11.0935736  39.3238144  37.3021927
  14.9862137  14.8323984   8.4458771  14.2820740  14.3083105   8.8276491
  15.4762182  15.1606760   9.1997738  14.9633780  14.8115168   8.5669861
  68.3514481  17.5818939  50.9528885  68.5368576  17.5305252  51.8905525
  68.3393173  18.5198212  50.7621689  68.3699265  17.6764374  51.0325432
  68.3138733  22.6244812  61.1184082  67.3699112  22.6674595  61.2711334
  68.4332962  23.0051098  60.2482948  68.2259369  22.6696548  61.0419044
  26.8723907  39.3003464  40.0906334  26.3786488  38.5621643  40.4477615
  26.2019939  39.9143143  39.7908974  26.7482452  39.2871017  40.0967560
  59.4048386  23.9021244  20.5165863  58.7226906  23.2494431  20.6744270
  58.9259987  24.6973877  20.2831364  59.2810287  23.9173298  20.5085220
  31.2848797  69.7117157  44.1748772  31.1030235  69.2502975  43.3561897
  30.9415722  70.5940399  44.0338860  31.2288761  69.7565994  44.0725365
  49.2390556  11.8240929  18.7422295  49.4649849  12.7186737  18.4874516
  49.8444595  11.6177330  19.4543610  49.3277092  11.8974857  18.7910023
  64.9561768  67.8305511   2.7200065  65.1615677  66.8964539   2.7589042
  63.9996796  67.8651657   2.7080107  64.8760834  67.7346268   2.7228754
  34.8326683  61.4100189  50.1354408  34.9155617  61.3818474  49.1822548
  34.1745377  62.0856094  50.2987633  34.7713242  61.4790611  50.0512085
  55.5523872  39.0312576  57.3814964  56.3570747  39.5479851  57.4226875
  55.5124931  38.7218437  56.4765625  55.6339455  39.0533638  57.2893829
   5.9829764  18.5523911  47.9300919   5.4421616  18.9369526  48.6199188
   6.8363719  18.4173775  48.3420601   6.0163107  18.5790043  48.0475883
  57.9731140  73.5773468  60.9314079  57.2866821  74.1836929  60.6532211
  57.7396927  73.3476562  61.8308449  57.8750229  73.6175156  60.9976616
   8.9937248  10.3709831  58.9185333   8.1404438  10.0787477  59.2390671
   9.5958729  10.1885252  59.6398926   8.9669437  10.3203611  59.0296402
  39.4950562  13.8643122   5.8010840  38.9945297  14.6433783   6.0434937
  39.9922791  14.1301670   5.0275702  39.4947052  13.9757442   5.7444463
  59.1777229  10.3245697   0.1985742  59.0868492  10.6884918   1.0792185
  59.9396210   9.7479095   0.2551652  59.2492828  10.3018827   0.2985223
   7.8895216  24.9510365   6.5958133   8.3405743  24.3023186   6.0554924
   7.0051079  24.9924927   6.2320476   7.8433075  24.8862782   6.4994006
  65.8500290  60.2361412  24.4797535  65.3918991  60.7743568  25.1252537
  65.9852295  60.8202057  23.7335510  65.8155899  60.3558197  24.4690151
  45.7585411  33.0335541   9.3768063  46.5459785  32.9287796   9.9108448
  46.0788383  33.0312729   8.4747877  45.8766708  33.0221367   9.3375645
  59.7647820  32.8002968  62.3319855  59.7915077  32.1305618  61.6486320
  59.6805000  33.6259117  61.8550262  59.7586441  32.8169212  62.2082481
  35.0987320  62.0389366  11.8829012  35.9826965  61.9084816  12.2261524
  34.5317955  61.9776001  12.6517000  35.1325417  62.0184860  12.0014915
   7.8577299  54.4816742  45.8675270   8.0788345  54.9032211  46.6979752
   6.9010243  54.4515114  45.8614883   7.7792845  54.5234108  45.9554405
  49.1772957   4.7596173  20.0381794  48.8657875   4.0584993  19.4657917
  49.5727692   4.3041415  20.7813969  49.1862488   4.6362767  20.0563965
  42.0636902  15.9798698  54.5481300  41.1536331  16.0174236  54.2538185
  42.3679199  16.8862648  54.5020370  41.9990845  16.0805340  54.5118294
  24.9681435  43.3289528  50.3619804  24.8702240  44.2318687  50.0596809
  25.3557262  43.4088745  51.2335472  24.9990330  43.4337616  50.4226875
   7.3131924  18.9488010  66.4573364   7.3845191  19.2269707  65.5442276
   8.0975389  18.4215298  66.6090546   7.4044423  18.9222355  66.3761444
  22.9888325  58.1722794  28.2728996  23.7297764  58.6783447  28.6062584
  23.0221977  57.3492317  28.7604599  23.0714054  58.1384735  28.3604431
  14.0987597  12.2450151  42.5995255  14.7174864  11.5458202  42.8105621
  14.4109201  12.9997864  43.0986328  14.1980305  12.2509422  42.6752586
  65.0689316  74.1157608  62.4662094  65.9099655  74.2235107  62.9103661
  65.2285461  73.4344635  61.8130684  65.1756439  74.0545959  62.4439240
  66.1105957   7.3276243  46.4430695  66.7440720   6.6393242  46.2401276
  66.2768784   7.5431705  47.3607407  66.1958847   7.2772093  46.5192909
  21.5284615  11.7271729  42.0204010  21.1294041  12.5600882  41.7689285
  21.0513134  11.0702534  41.5134315  21.4350224  11.7459412  41.9395180
  68.3889008  72.6264725   1.1362689  67.5955582  72.6882782   0.6042779
  68.2172394  73.1923523   1.8889598  68.2859955  72.6934052   1.1598046
   8.1754808  46.0726891  58.4503746   8.7523556  46.7293739  58.8405190
   7.6014013  45.8021545  59.1669464   8.1757784  46.1138687  58.5683937
  50.3671989  68.2430954  50.1310310  50.1984978  67.3833771  50.5165901
  51.3203697  68.2892532  50.0564079  50.4508553  68.1563339  50.1641922
  17.7814178  40.8685799  29.8551369  17.8777943  39.9471283  29.6145687
  16.8805752  40.9408112  30.1705685  17.6956291  40.7780190  29.8631210
  52.2961235  16.0009518  14.8106432  51.7383881  15.2698898  14.5447235
  51.8239708  16.4112053  15.5352087  52.1862946  15.9667397  14.8595543
  26.7818298  35.9949875  57.9117012  27.2417183  36.6869011  57.4363174
  27.4537411  35.5976715  58.4656906  26.9025269  36.0264053  57.9200821
  30.8140411  49.9618530  60.8816109  31.2216759  49.1576157  60.5602570
  31.4553356  50.3288078  61.4901505  30.9259014  49.9152222  60.9122353
   3.1462481  37.2413788  11.1356096   2.8497221  37.6202545  10.3081093
   3.5596597  37.9702721  11.5982485   3.1587129  37.3595123  11.0967007
  54.5469131  62.3394852  40.8852577  54.9550591  61.5706787  41.2834892
  54.3606033  62.9207191  41.6226082  54.5705681  62.3194809  41.0063553
  30.3253994  37.7559128  60.1474609  30.4050560  38.4897957  60.7568054
  30.4893513  38.1406250  59.2864456  30.3513794  37.8751984  60.1206207
  25.8754864  61.5155067  56.0459518  25.6734562  62.3317108  55.5885353
  26.3340740  61.7926407  56.8391228  25.9028473  61.6321030  56.0817566
  37.8404312  62.8199883  51.7890778  38.7867813  62.7836952  51.9281311
  37.7415581  63.1766205  50.9063148  37.9308052  62.8541489  51.7097664
  37.9021835  57.3233528  51.3655930  37.6281090  58.2330093  51.2488060
  38.3215370  57.3081207  52.2259064  37.9176750  57.4187355  51.4448853
   1.1670535  41.4069748  31.2414265   1.9135948  41.5809097  30.6681423
   1.4690803  41.6639748  32.1126137   1.2788743  41.4529305  31.2731953
  19.8705425  35.9655647  10.0338936  19.7282333  35.0230942   9.9459810
  19.5086575  36.1833382  10.8928728  19.8167744  35.8882828  10.1161213
  39.5497437  50.0953941  17.9711742  40.2041435  50.7061806  18.3101864
  39.3675461  50.4072571  17.0847340  39.6000977  50.1937866  17.9127960
  71.2703629  45.8009262   7.7224493  72.2231598  45.8209152   7.8119278
  71.1169128  45.8655396   6.7798419  71.3556061  45.8099518   7.6314707
  13.1196394  43.4552612  64.0964966  12.9103765  44.2050552  64.6535034
  13.3422232  42.7554855  64.7105026  13.1210594  43.4605980  64.2213745
  65.6369400  21.3179207  36.1233177  65.0558624  20.9726658  36.8010941
  65.0921097  21.3556957  35.3372078  65.5168686  21.2851295  36.1117668
  57.6952019  10.1456871  48.7486954  57.6713333  10.8213110  49.4263344
  58.4521332   9.6055040  48.9756126  57.7733765  10.1601305  48.8451576
   7.7421360  60.8363037  30.8461819   7.1940160  60.0682030  30.6855049
   8.3960800  60.5360794  31.4774132   7.7534208  60.7223778  30.8963623
  31.7919483  45.9072647  19.4488220  31.7507973  45.6791000  18.5201244
  31.8357410  45.0646172  19.9007721  31.7922306  45.7930717  19.3979816
   9.4719219  70.4242859  51.8205490  10.4028215  70.2015839  51.8285637
   9.1129341  69.9808044  52.5891075   9.5329113  70.3532410  51.9033661
  56.3333359  21.6328316   4.5651340  56.0881233  20.7641201   4.2466292
  55.6615868  22.2159576   4.2116537  56.2355499  21.6023750   4.4934726
  33.2460861  41.8072739  57.8920441  32.3685684  41.6926994  57.5272598
  33.0974007  41.9990158  58.8179817  33.1366501  41.8155022  57.9518890
  59.8338928  29.4627819  53.8195000  59.3274040  28.8860741  53.2475662
  59.1749649  29.9828854  54.2794342  59.7096100  29.4567451  53.8075562
  57.0804787  58.0106087  15.7814140  57.6110039  58.8044243  15.7133522
  57.1256409  57.6169128  14.9100971  57.1418686  58.0532799  15.6812372
  12.7032471   4.2713809   1.8984849  13.4458227   3.8331079   1.4828767
  12.4198828   3.6652591   2.5829945  12.7522173   4.1600051   1.9271609
  45.8181763   2.0784609  49.5381622  46.3446693   1.3038623  49.3405914
  46.1885300   2.4184010  50.3527222  45.9138184   2.0321083  49.6039581
  49.4937057  14.9239626  65.3224106  48.9730644  14.6412096  64.5706024
  49.2224007  14.3435163  66.0335388  49.4092522  14.8319101  65.3180695
  63.7155037  48.6981506  64.2092972  63.2917938  48.8014145  65.0613708
  64.0569687  47.8039742  64.2184067  63.7067337  48.6138077  64.3011322
   4.9271851   5.9028382  35.0721436   4.6226916   6.6984515  35.5086250
   4.1699123   5.5996213  34.5713158   4.8139567   5.9553480  35.0652809
  23.0209694  57.3889503  10.3501396  22.7504082  57.7980423   9.5281467
  22.2144070  57.3220367  10.8612280  22.9061031  57.4254417  10.3169851
  58.6952515  60.0487175  44.5672340  58.1463814  59.8084908  43.8207359
  58.8881531  59.2170868  45.0001411  58.6572914  59.9344139  44.5337944
  19.3463192  73.0131073  49.3799706  19.9585037  72.3407593  49.6789856
  19.1850471  72.7986298  48.4611549  19.3944054  72.9185333  49.3138733
  54.9957047  62.7809334  10.3634558  55.3948593  63.4106827  10.9637270
  55.4670715  61.9637337  10.5254183  55.0885391  62.7609444  10.4447412
  50.0645180  42.3219147  24.2527428  50.0110245  41.9277153  25.1233616
  50.0130081  41.5798874  23.6502705  50.0533218  42.2007446  24.2813377
  11.2961197  10.6969357   9.0862474  11.8059006  10.5054951   9.8734608
  10.5164509  11.1483107   9.4096813  11.2673378  10.7246552   9.2046881
  54.3466377  59.2190132  66.1361771  55.0388756  59.5650864  66.6994400
  54.0922699  59.9601479  65.5864029  54.3933296  59.3349533  66.1376114
  66.1579132  12.3850479  32.7615776  65.3407669  12.8813591  32.8082199
  66.1486893  11.8343592  33.5444489  66.0697861  12.3792496  32.8500366
  61.1149178  49.5206795  58.3953056  60.9403763  49.9679222  57.5672112
  62.0632286  49.5862846  58.5077133  61.1974335  49.5753708  58.3189850
  31.8726883  22.9079971  61.9132614  31.7341976  22.0432472  62.2995987
  32.1231728  23.4629707  62.6518364  31.8846321  22.8749619  62.0332222
  48.4528542  31.2384377  45.5305214  48.7857323  30.5449142  44.9609184
  47.6194649  31.4938660  45.1349792  48.3994789  31.1917191  45.4275970
  54.1540108  39.3349419  63.8247681  53.8189850  40.1635780  64.1673355
  54.4230652  38.8456497  64.6022186  54.1469765  39.3711281  63.9442101
  25.7133217  55.7268639  15.3866491  25.1920357  56.2998047  14.8243074
  25.9493313  54.9892769  14.8240681  25.6828995  55.7093048  15.2666864
  53.2084274  64.4371643  13.8665495  53.5205994  63.7977104  14.5067711
  54.0055504  64.7817078  13.4639120  53.3267250  64.4057159  13.8918858
  64.6286316  62.5809441  58.2606468  65.1371613  62.3893204  57.4726677
  63.7309799  62.6884079  57.9461555  64.5871353  62.5719681  58.1430779
  16.2719860  47.7897644  35.5840683  16.2094536  46.8419952  35.4655151
  16.7709675  48.0935860  34.8258209  16.3185291  47.7210922  35.4905663
  23.8669853  29.6876030  60.1054153  23.2681370  29.5586262  59.3699036
  24.3206463  28.8494797  60.1947212  23.8515034  29.5844688  60.0365028
  50.1020164  18.0142994  13.5845022  49.2048607  18.1448135  13.8916044
  50.4976730  17.4382763  14.2386312  50.0485344  17.9667892  13.6870089
   2.2172613  26.4653358  40.2768707   1.6902291  26.0961800  39.5682144
   3.1156797  26.2131786  40.0635796   2.2568665  26.3990784  40.1785545
   8.8176441  27.9285126  41.5111198   9.2328281  27.9661083  42.3727684
   9.5001650  28.2139359  40.9037247   8.9347048  27.9629612  41.5382347
  10.8151875  70.5619354  35.7503548  11.2197924  70.8962555  34.9498825
  10.4454679  71.3368378  36.1735191  10.8189077  70.6802216  35.7101173
   4.7190657  27.5068264  27.6510029   3.8574190  27.9152145  27.5672379
   5.2608399  27.9553528  27.0017433   4.6849542  27.5982094  27.5728321
  42.2747955  73.7768173  57.8928375  41.7592430  74.5163727  57.5711327
  42.8964005  73.5936890  57.1883469  42.2861061  73.8361511  57.7834053
   2.9014516  28.7260723   4.1138153   2.7160149  29.3432770   4.8215618
   2.6004646  29.1720200   3.3221271   2.8495789  28.8394489   4.1048636
  46.9974976  54.3769913  27.3485813  46.1037941  54.3747559  27.6913929
  47.1844444  53.4571190  27.1611824  46.9221268  54.2786560  27.3651543
  39.6669922  10.1508484  13.5054073  40.0565338   9.3239212  13.7894506
  39.9414368  10.2440195  12.5931406  39.7378006  10.0725994  13.4384127
  39.7248116  14.5905409  51.7696037  39.5461388  14.7061977  50.8363647
  39.7734909  15.4813995  52.1163483  39.7109489  14.6978779  51.7070580
  28.2391052   9.0099659  19.3123283  28.4878159   9.9341421  19.3288517
  28.5395470   8.6962900  18.4593487  28.2976665   9.0750704  19.2231274
  25.8757572  45.5344238  20.0859547  25.1941185  45.4657593  20.7544479
  26.6875076  45.3286476  20.5495796  25.8896332  45.5051575  20.2066841
   1.6068712  19.1417847  52.9031754   0.8598268  19.0757408  53.4979820
   1.2699910  18.8366985  52.0607605   1.4912801  19.1022072  52.8767700
  11.3360205  23.4590130  30.4963703  11.5764465  24.0373859  31.2201881
  10.6797581  22.8698292  30.8684101  11.2916756  23.4578609  30.6132336
   7.3649821  10.6304846  34.0963783   7.1277575   9.7895508  34.4872551
   6.5382080  10.9835949  33.7677612   7.2515159  10.5784626  34.1030159
  51.2450981  59.0501862  50.6693687  51.3822708  58.8533325  49.7427292
  51.7852554  58.4100571  51.1327286  51.3173294  58.9609261  50.6199646
  39.2191925  61.7422104  35.2082367  39.5658760  62.6335297  35.2482033
  38.4299774  61.8160248  34.6716537  39.1720009  61.8451347  35.1552734
  69.2097626  68.9428406  17.7364368  68.5863724  69.6063919  18.0319176
  69.6287766  69.3326569  16.9691658  69.1879730  69.0551758  17.6861248
  31.4724655  18.2019444  31.2018585  31.0993214  17.3777199  31.5143528
  30.9266987  18.4434452  30.4534969  31.3744717  18.1398010  31.1553764
  28.5975342  37.0834618  28.2726421  27.7607460  37.3585510  27.8980179
  28.3571110  36.5567245  29.0348625  28.4826584  37.0566254  28.3139763
  42.7948151  13.3732786  16.7918262  43.0611115  12.4678202  16.9513969
  42.8577614  13.4776726  15.8424206  42.8299255  13.2878513  16.7075977
  57.1581383  66.8564529  64.1165695  58.0745850  66.8977585  63.8433418
  56.9932022  65.9247894  64.2615967  57.2382812  66.7615051  64.1028976
  45.5246925  57.7745247   7.7956667  45.0376968  57.3306732   8.4899731
  44.8721428  57.9442368   7.1162496  45.4031715  57.7452888   7.7972541
  40.9166412  58.7298889   4.0106759  41.6481323  59.0953026   3.5130565
  40.6470795  57.9600182   3.5098062  40.9659042  58.6867561   3.9041955
  54.4398918  71.1643906  62.9093895  53.9375381  71.1472702  62.0947838
  54.8535652  70.3023376  62.9538345  54.4304352  71.0706329  62.8272591
  21.0245628  37.6283035  14.1190834  20.7627964  36.9284439  14.7173367
  20.3483925  38.2977715  14.2231770  20.9245415  37.6250648  14.1939821
  56.5896263  59.5919495  59.2969742  57.0272675  58.9380455  58.7518921
  55.9483948  59.0922050  59.8022537  56.5679131  59.4689217  59.2927284
   5.8882418  29.2922878  25.9212418   5.2718863  29.7509117  25.3502750
   6.6440248  29.8770580  25.9766197   5.9031105  29.4035568  25.8662586
  54.2109337  24.5223961  36.6906815  53.8276558  25.2607517  36.2172241
  54.6282654  23.9928455  36.0112381  54.2145653  24.5446625  36.5677338
  26.4151173   1.5191531  55.1183624  25.9395142   1.2185277  54.3439865
  25.8908195   2.2461789  55.4541893  26.3084869   1.5646250  55.0715942
  10.4039593  54.2693138  50.9366417   9.7062197  53.6400833  50.7537231
  11.1636658  53.9285011  50.4644928  10.4105673  54.1658669  50.8667831
  32.2526970  12.2770319  56.5401573  31.6661148  12.8272734  57.0591850
  33.0620384  12.7840185  56.4756508  32.2764511  12.3897762  56.5886269
  31.4734859  62.9679909  11.5443840  31.5050316  63.0926704  10.5958633
  30.5895615  62.6421280  11.7138567  31.3825874  62.9465370  11.4613056
  46.2627296  38.0485268  60.5230446  46.3534813  37.6272049  59.6683617
  46.8545494  38.7998161  60.4837723  46.3355217  38.0837135  60.4277153
  26.9302845  19.3332996   5.1806884  26.7762737  18.6305389   5.8120680
  27.8438511  19.2226620   4.9172754  27.0112839  19.2465591   5.2199287
  70.4221954  15.2357035  55.9647255  69.5896454  15.0777626  56.4098663
  70.9980774  14.5389395  56.2795525  70.3948288  15.1445560  56.0457687
  40.6815147  27.4827213  59.8881187  40.1326523  27.5129337  60.6717415
  41.3988571  28.0884132  60.0746384  40.6994820  27.5505352  59.9915733
  71.6415558  17.2892666  38.7652740  72.4922791  17.5407524  38.4057617
  71.2617416  16.7135925  38.1015167  71.6917725  17.2546959  38.6561508
  57.2782669  40.9920044   1.8102280  56.7453308  41.7455902   1.5566212
  57.7805214  40.7783432   1.0238925  57.2749939  41.0495834   1.6993271
   3.6933680   1.9277885  14.4817591   4.3433170   1.9096859  15.1842337
   2.8607302   1.7553954  14.9213352   3.6738858   1.9074738  14.6035490
  56.3985863  30.8319626  61.9260445  57.0405006  30.7730007  62.6336479
  56.9230423  30.9750862  61.1382065  56.5229721  30.8409367  61.9174881
  37.4435349  61.2943344   1.2659488  38.3622704  61.5418015   1.3704575
  37.4649658  60.3477821   1.1251860  37.5437965  61.2197838   1.2620826
  12.0163670  71.5242615  62.3370132  12.6405191  70.7989578  62.3124733
  11.3990259  71.2857132  63.0285416  12.0170937  71.4214783  62.4081421
  12.2387953  42.3665810  43.1534348  12.1748829  43.0364952  42.4727287
  11.9912615  42.8197212  43.9594269  12.2055817  42.4863472  43.1667938
  12.3545208  63.4780159  36.7585030  13.1203861  63.8263397  37.2149582
  11.8838081  62.9794998  37.4264450  12.3859959  63.4619980  36.8784103
  49.1630249   8.4221697  39.1131287  49.3263817   7.5716639  38.7054710
  48.9214897   8.2128668  40.0153961  49.1546860   8.3091507  39.1658745
   5.1171999  55.2810402  60.2793083   4.6927657  55.5092430  59.4522591
   4.9903088  54.3357925  60.3608093   5.0584059  55.2045708  60.1998024
  24.1588783  27.0233574  60.0374985  24.5335178  26.2419605  59.6309319
  23.4733887  27.3036385  59.4310493  24.1257286  26.9699173  59.9294662
  59.5907173  67.2152252  62.6137810  59.8040047  66.3156891  62.3656273
  60.3278275  67.4951401  63.1565056  59.6920700  67.1491470  62.6451950
  11.8034611  65.1988297  47.9615593  11.4390430  64.5581131  48.5722237
  12.1078701  64.6763229  47.2195663  11.7970619  65.0747833  47.9475517
  31.6641293  65.1459579  51.8704071  31.7471428  65.7065964  51.0990295
  32.2692795  65.5247192  52.5080299  31.7375164  65.2461395  51.8561440
  45.6640472  45.2533417  22.4277649  45.0003395  44.5886002  22.6117287
  46.2652054  44.8286552  21.8158188  45.6573753  45.1371651  22.3821239
  46.3502197  39.6281929   8.8874931  46.6581116  39.0913773   9.6177406
  47.1081772  39.7009659   8.3074636  46.4638824  39.5787086   8.9035120
  41.2727013  55.9870834  48.9560890  40.3286819  55.8315964  48.9264450
  41.3570099  56.8929482  49.2536392  41.1810226  56.0671043  48.9846611
  68.9270401   3.2461553  19.3343353  69.0310745   3.4630718  20.2608089
  69.7587433   2.8412275  19.0882931  69.0268326   3.2261057  19.4068966
  43.3497849  24.1917171  50.1206131  43.1725807  25.0044537  50.5942039
  42.4856758  23.8074722  49.9726105  43.2387390  24.2374115  50.1553345
   4.0897880  59.0103531  32.8235092   3.9630260  59.9356117  33.0334129
   4.8336124  59.0011330  32.2211227   4.1555924  59.1080399  32.7816544
  42.2597275  27.9203606  22.1973343  41.5924950  27.5079842  21.6487179
  41.7631912  28.4516373  22.8197727  42.1356239  27.9330406  22.2052059
   4.4784503   7.7546978  10.7086315   4.1411934   8.5734701  11.0720892
   4.9874482   7.3680654  11.4211397   4.4967651   7.8007822  10.8233738
  37.4963112  17.0797977   8.9745855  37.5721664  16.8982582   8.0378246
  36.5548439  17.0620899   9.1465168  37.4039993  17.0585499   8.8930225
  44.4187241  52.2561493  25.8783684  43.6002388  52.2179070  25.3835487
  44.6325073  51.3407440  26.0588169  44.3542404  52.1544495  25.8448429
  46.7163925   3.2620633  51.5572510  46.0485344   3.2877007  52.2424812
  46.8045044   4.1722937  51.2744980  46.6545677   3.3618655  51.6001701
  11.2626047  42.0529709  34.4934082  11.3077583  42.2902489  35.4196358
  12.1695004  42.0970726  34.1903801  11.3641329  42.0829773  34.5598679
   7.7429423  44.0415688   7.1514850   7.7587738  44.0674896   6.1947670
   8.1500368  44.8651657   7.4201694   7.7880435  44.1321602   7.0781121
   9.8103361  41.2599297  43.1902275   9.8236074  40.3030014  43.2088623
  10.7039509  41.5072746  42.9525185   9.9070473  41.1842575  43.1668663
  52.3673820   5.1313658  48.3932762  52.0435829   5.0224671  47.4991150
  52.6908493   4.2643886  48.6381264  52.3673477   5.0272970  48.3240318
  41.9727287   3.9053245  55.6197281  41.0770454   3.7385015  55.9132385
  42.5128670   3.7386363  56.3921890  41.9348145   3.8697584  55.7334061
  43.2933998  46.0288773  13.7025843  42.7101097  45.9424820  14.4566002
  43.1629372  45.2215805  13.2051086  43.2172813  45.9335709  13.7299423
  30.6244602  52.2071075  52.1647491  30.3664131  52.7125473  52.9355736
  30.2150860  51.3512001  52.2915077  30.5532856  52.1697311  52.2604675
  42.2980194  12.4367790  42.9339066  43.0121193  12.1197100  43.4868660
  42.2506828  13.3748512  43.1183281  42.3691254  12.5030041  43.0125427
  29.6372910   4.5507851  37.4407120  30.2815247   5.0392742  36.9282951
  30.0206852   4.4939165  38.3159294  29.7468777   4.5968137  37.4794006
  23.9176941  68.1675110  64.7638626  24.2116623  67.2629166  64.8711929
  22.9696865  68.1278534  64.8901291  23.8479462  68.0668106  64.7887726
  63.3893242   7.0167408  60.6086807  62.8003387   6.2627015  60.5812073
  64.2515411   6.6408329  60.7861710  63.4184608   6.8962417  60.6246796
  25.4374905   5.2988353  18.4325752  24.9264297   5.7943287  19.0725250
  25.4851513   4.4149151  18.7967815  25.3880730   5.2574129  18.5396595
  39.3016090  38.0366707  39.0545769  39.0640221  38.6504250  39.7496223
  39.9775124  38.4926529  38.5531158  39.3483505  38.1507492  39.0752220
   8.5221815  39.2146912  38.9425125   9.4256649  39.5302162  38.9227028
   7.9905152  40.0040512  38.8401642   8.5618324  39.3325195  38.9294853
  42.9413261   8.8050499  29.2301521  43.3206062   9.6530361  28.9992905
  42.2497711   8.6677494  28.5827465  42.9080238   8.8808384  29.1364918
  39.2357140  63.2515450  27.9730988  38.9542274  62.3457909  27.8442440
  38.6697655  63.7628250  27.3947163  39.1453438  63.2094803  27.8976784
  39.0685501   5.6692219  24.6632137  38.6462440   6.4918280  24.4158096
  38.8657875   5.0702991  23.9445972  39.0018921   5.6930761  24.5601959
  40.1382751   4.4368849  46.4982033  40.0956917   5.1290154  47.1580315
  40.9571114   4.6017141  46.0306931  40.2210541   4.5282722  46.5187111
  70.6471100  49.0153465  61.9375229  69.7696381  49.0443764  62.3188705
  70.6214752  49.6578217  61.2284355  70.5508041  49.0869560  61.9025726
  57.3828278  48.7310562  20.6734791  57.1485596  49.3581772  21.3576355
  56.6530304  48.7674026  20.0551682  57.2800179  48.8018112  20.6805000
  11.8163462  12.0015068  44.2913361  12.5308771  11.8448238  43.6739807
  12.1844883  12.6065855  44.9352188  11.9318037  12.0493240  44.2941666
  56.5632553  26.9647732  38.8604050  55.9997101  27.5823078  38.3942451
  55.9849014  26.5478592  39.4990921  56.4414787  26.9861679  38.8788033
  64.8057709   8.8579359  32.3358002  64.7533875   7.9893794  32.7346687
  63.9931107   8.9418564  31.8370285  64.7135239   8.7742605  32.3251457
   4.0486231  31.3246918  13.6243200   4.0673232  30.8138618  14.4336004
   3.4952919  30.8152618  13.0322571   3.9916093  31.2158890  13.6474848
  41.5865936  48.0329590  44.8728752  41.5768547  47.7346420  45.7823486
  40.6639748  48.0581093  44.6191635  41.4871674  48.0038261  44.9428062
  47.7506599  24.8402348  12.8341599  48.2462845  25.6552868  12.9133892
  48.2408752  24.3229752  12.1951246  47.8557930  24.8719902  12.7744608
  44.3365517  40.8276749  13.9465504  44.0235176  40.0770073  14.4512625
  43.5625381  41.3791428  13.8324594  44.2206268  40.8064346  13.9882069
  66.6857300  28.8867664   8.9274349  67.0982056  29.4778671   9.5572701
  66.7411118  29.3505325   8.0919199  66.7356262  28.9992599   8.9055004
  69.6652298  23.7300816  18.7597961  70.2567215  24.2501392  19.3037758
  69.1741409  24.3772564  18.2536087  69.6759415  23.8545570  18.7638264
  48.8476906  72.4643250   4.8804693  49.1391373  72.1828842   5.7476959
  48.7508850  71.6512222   4.3847661  48.8684502  72.3476028   4.9200892
  57.7633095  46.0035820   2.5894990  57.8397102  46.4798660   1.7627275
  57.6265907  46.6856079   3.2470577  57.7568779  46.1271057   2.5714538
  26.9023151   2.5432844  49.0733757  26.1220512   2.8119476  48.5883636
  26.5630875   2.1873310  49.8946266  26.7829323   2.5339756  49.1092339
   1.6769553  60.5244980  43.0817833   1.7397492  59.9520988  42.3171616
   1.1900357  61.2875175  42.7704315   1.6317260  60.5448265  42.9670410
   1.4575822  25.2364235  42.9430237   1.4323758  25.2409344  41.9861679
   1.1553566  26.1090927  43.1946945   1.4226644  25.3299675  42.8678207
  15.2863588  56.9257507  60.5229454  14.6777506  56.1905823  60.4497719
  15.8901911  56.6683731  61.2196350  15.2858496  56.8199043  60.5894394
  65.6118469  46.2777786  61.4438934  65.1564789  47.0873070  61.2125206
  65.3487396  46.1049385  62.3478508  65.5352249  46.3456764  61.5156174
  60.2547035  45.9680595  35.9526253  59.8897858  45.9774513  36.8374863
  61.1856995  46.1534767  36.0755119  60.3150711  45.9888344  36.0600929
  59.7636223  53.3600578  61.2628708  59.6007271  52.6486244  60.6435509
  60.7166214  53.4476318  61.2817879  59.8478813  53.2935295  61.1988411
  12.3451672  56.9594002  31.5640545  11.5476570  56.5536270  31.9039955
  13.0563755  56.5043907  32.0150337  12.3359642  56.8676033  31.6483994
  68.4860306  41.6401329  45.6399345  68.8399887  41.3545723  46.4821930
  67.5466690  41.7379951  45.7956886  68.4235992  41.6201172  45.7463646
  57.9598007  39.7516327  60.0027809  58.6578674  39.1384926  60.2329903
  58.0932388  39.9277840  59.0714378  58.0484734  39.7050323  59.9280090
   9.0505657  67.8244781  48.9253464   8.4825420  68.3725052  48.3838272
   8.7489777  67.9782486  49.8206825   8.9578295  67.8993149  48.9630775
  55.5797958  54.2692032  23.5321217  55.8390579  53.7567825  24.2979126
  55.6080818  53.6459885  22.8061485  55.6104584  54.1480980  23.5363674
  35.6138763  44.9377098  14.7855949  34.8035507  44.5948677  15.1625137
  35.6535606  44.5509758  13.9108973  35.5316925  44.8599052  14.7325106
   2.3515456  52.1883469  26.2957058   1.7722291  52.3720856  25.5562038
   1.7789425  51.8018684  26.9582691   2.2287033  52.1667252  26.2875004
  12.8789597  39.8380432  27.5370197  12.5566425  39.8303261  28.4382877
  13.8099976  39.6294708  27.6138210  12.9438744  39.8149757  27.6413212
  37.6286049  31.1701736  29.6848145  37.0419540  31.8732204  29.4058952
  37.8586884  30.7147655  28.8749390  37.5905800  31.1965809  29.5687046
  38.9094734  30.0662575  23.0084724  38.9557915  30.1508560  22.0561428
  39.5413780  30.7059097  23.3367634  38.9818001  30.1434917  22.9419231
   7.9103837  61.6686020  44.4769249   8.7451963  61.3374176  44.8080406
   8.1076298  61.9721069  43.5908051   8.0204439  61.6656494  44.4177361
  51.8593864  69.7483521   4.6784115  51.5062675  70.5105286   4.2194691
  52.7812881  69.7204971   4.4223747  51.9200439  69.8266602   4.6021652
  62.6813507  31.3118267  37.3853035  63.0785942  30.9210205  38.1635704
  61.9414940  30.7398453  37.1811409  62.6448135  31.2091541  37.4465256
  29.4629383  54.8612900  19.3709049  28.8253727  54.6897964  18.6778450
  29.0849438  54.4538765  20.1502419  29.3546371  54.7995567  19.3801060
   5.1744275  37.0826187   5.3959308   5.8964305  37.0463791   4.7685313
   4.4259057  36.7217903   4.9207973   5.1715994  37.0402756   5.2783551
  70.0369568  20.4264412  48.4869995  70.3068771  21.3434315  48.4369354
  69.1425323  20.4210873  48.1461029  69.9703598  20.5236588  48.4453049
  29.3336315  62.2003593  35.8855629  29.8818340  61.8611145  35.1780205
  28.9191628  61.4234848  36.2609444  29.3478928  62.0813370  35.8501396
  35.7729263  23.6113949  38.5524025  36.1986389  23.2671394  37.7672386
  34.8460732  23.4044514  38.4325943  35.7194824  23.5526142  38.4558945
  70.1284180  73.7232971  30.9299812  69.3024368  73.9517136  31.3563747
  70.2332153  72.7866364  31.0970688  70.0515137  73.6477737  30.9932709
  41.6390266  51.6569023  59.6827278  40.9667091  51.0196762  59.9238968
  41.1996994  52.5048332  59.7478218  41.5204811  51.6793747  59.7153893
  71.1038437  74.7464523   3.9209335  71.7396317  75.0871506   4.5501571
  71.3087006  73.8137894   3.8545873  71.1934891  74.6833267   3.9809594
   2.5587649  39.5355873  14.3296328   1.8435322  39.6974602  14.9448328
   3.3367879  39.4582863  14.8818436   2.5654609  39.5446053  14.4541273
  44.7072754  46.8292046  24.5356998  44.7925568  46.4223366  25.3979168
  45.2942619  46.3238640  23.9732819  44.7789688  46.7319260  24.5676708
  47.1443787   6.3375993  32.1035385  46.6710968   7.0573459  31.6861649
  47.7098541   5.9907527  31.4134884  47.1542130   6.3773656  31.9854412
   7.8843555  61.7129898  15.5041533   8.3798437  62.5316391  15.5273905
   7.0976748  61.9233627  15.0010548   7.8533025  61.8227272  15.4529800
  50.4796524  53.1902618  38.3216324  50.7136574  53.5977669  39.1555481
  51.2035103  52.5921402  38.1358719  50.5817986  53.1699333  38.3907547
  15.1800766  58.4924583  42.7203178  15.5094852  59.3052559  42.3368034
  15.0020771  58.7138329  43.6343956  15.1962233  58.6027412  42.7768974
  46.3263893   0.1695531  32.5767632  46.5814629   0.9771168  32.1306572
  46.9796028   0.0611849  33.2679977  46.4232521   0.2441162  32.6029053
   8.2050333  22.6244583  17.1880245   8.4911509  21.7338352  17.3909035
   7.4688787  22.5085392  16.5872993   8.1570415  22.5171204  17.1455975
   6.1330485  27.7833500  38.9048996   7.0880842  27.8235092  38.8546371
   5.8832765  28.5864449  39.3619385   6.2082591  27.8732758  38.9482803
   4.3540978   4.0805593  51.7461357   3.7438736   4.8107624  51.6428833
   5.0700455   4.4390702  52.2706566   4.3653722   4.1966610  51.7910614
   4.6739650   9.3888483  40.0150299   4.3393059  10.2058306  39.6451988
   4.7328606   8.7939472  39.2674637   4.6445570   9.4125309  39.8958702
  35.9539833  47.2167435   7.7719684  35.6785889  46.3281441   7.9973192
  36.8718147  47.1253967   7.5160856  36.0224953  47.1122398   7.7687125
  47.5399857  72.9604111  51.6732521  48.2686806  73.5809708  51.6614037
  46.7639084  73.5048141  51.8057709  47.5349312  73.0846481  51.6861191
  31.4860020  71.1433029  12.9715376  32.2432365  70.8319473  13.4674006
  30.7684803  70.5725403  13.2465334  31.4902363  71.0492325  13.0537424
  58.3442802  74.3672180  30.0638371  58.4832840  74.2350616  31.0016251
  57.6056671  73.7976990  29.8485889  58.2803345  74.2923965  30.1408901
  43.4919930  59.6875114  23.6670914  44.2397919  60.2586975  23.4916592
  42.8254662  59.9658432  23.0389919  43.5006599  59.7781067  23.5814018
  23.3770752  61.6420898  33.4274559  23.7251492  61.0694885  34.1109772
  22.9701405  61.0453339  32.7993507  23.3707981  61.5173874  33.4333649
   6.1006894   9.7208548  65.8831711   6.3494062   8.8555498  66.2081604
   5.3174825   9.5627232  65.3560867   6.0436907   9.6117144  65.8616180
  62.6961403  67.6453857  59.5859261  63.1095467  68.4598465  59.2995911
  63.3405914  66.9664764  59.3859367  62.8089523  67.6598434  59.5340652
  62.2764244  41.8070335  46.3394699  63.0765839  42.3314934  46.3090591
  62.2361488  41.3816757  45.4829216  62.3574600  41.8176041  46.2448845
  35.5810471   8.6990252  47.4563255  35.2526245   8.7995749  48.3497810
  35.9547806   9.5535212  47.2409363  35.5858765   8.8008728  47.5286369
  64.8842163  37.0748596   8.0320835  65.5918427  36.9537773   8.6652021
  65.2150497  37.7388496   7.4271884  64.9949570  37.1327553   8.0350933
  27.2867546  64.0557556   3.9179900  26.7849255  64.7757721   3.5359282
  28.0678787  64.4739532   4.2801867  27.3165398  64.1771317   3.9158714
  68.6066132  41.3886261  37.9253502  68.8013382  40.6487885  37.3500671
  69.0716553  42.1269226  37.5317917  68.6769714  41.3884621  37.8220329
  40.0526772  68.4125366  29.7167912  39.2315826  68.3780441  29.2260284
  40.5215645  69.1605530  29.3468723  40.0151176  68.4886246  29.6250076
  54.5705185  31.4951820  23.9432144  53.7894173  31.2081070  23.4702415
  54.3114548  32.3192253  24.3556137  54.4595947  31.5524445  23.9367561
  64.1295013   7.0815969  14.3082180  63.7463455   7.8362041  13.8610182
  63.3766060   6.5578246  14.5821438  64.0083542   7.1062136  14.2897396
  57.9868279  28.8520737  32.3473320  57.3870468  29.4982471  31.9745674
  58.7271729  28.8346024  31.7408562  58.0018196  28.9191208  32.2429047
  62.6078491  10.9873276  61.3861275  61.8103828  11.3177767  61.7997437
  62.6357765  11.4255428  60.5355835  62.5257874  11.0692987  61.3395309
  35.0670013  13.7815905  53.5977783  35.3911057  12.8822155  53.6458588
  34.7910919  13.9848499  54.4915314  35.0721397  13.7073555  53.6982193
   3.2168903  34.8021240  62.3733215   3.2137985  35.0799065  61.4573212
   3.9223332  35.3092918  62.7750244   3.2917900  34.8858337  62.3184776
  70.5967484  43.1095810  46.6927147  71.3861389  43.3581543  46.2117767
  70.1079254  42.5579605  46.0819740  70.6287994  43.0772667  46.5762978
  56.7072182  34.0057182   4.5557990  55.7771263  34.2306900   4.5793200
  56.7413368  33.0966034   4.8534288  56.6116676  33.9327583   4.5900469
  64.5425873  32.2999153   9.5388517  64.8399124  33.1281586   9.9154644
  64.8819122  31.6309280  10.1334505  64.6104813  32.3168983   9.6424227
  64.5326309  45.1129494   5.9601002  65.3416824  45.6223183   5.9131746
  64.7088013  44.3343697   5.4318900  64.6376953  45.0842400   5.8987665
  43.9547958  49.3690567  23.9043961  43.7253036  49.4934082  22.9834728
  44.0314064  48.4203720  24.0061550  43.9384956  49.2811508  23.8170395
  17.8193398  63.4693108  58.0420532  18.1171455  63.4264221  58.9507370
  18.5660267  63.1581001  57.5303497  17.9307251  63.4315491  58.0843887
  33.8199463  63.7489166  29.9190292  33.3865242  62.9204025  30.1238327
  34.6616898  63.6972160  30.3718262  33.8634872  63.6550484  29.9891567
  20.5732689   5.0378289   4.4177055  20.7416210   4.1047077   4.2866526
  21.2780037   5.4774780   3.9420059  20.6663761   4.9852042   4.3530006
  38.3750648  49.7249260  26.4635773  38.0668526  49.8946533  27.3537636
  39.3233986  49.8457947  26.5113335  38.4433289  49.7559166  26.5636005
  17.1673870  64.2314682   5.9947639  16.5594120  63.7191658   6.5278158
  17.5178661  64.8886566   6.5960150  17.1399269  64.2469177   6.1157274
  67.4420853   8.3619270   3.9326227  67.2808609   9.3043566   3.9780736
  66.6900253   8.0130806   3.4541450  67.3446884   8.4252272   3.8864441
  72.3776627  71.1158981  61.5311165  71.6266785  70.6794510  61.9333191
  72.0873413  71.3219147  60.6425781  72.2666168  71.0913239  61.4792519
  52.4994049   3.4385431  31.8640270  53.0228806   4.0760708  31.3784714
  51.6260681   3.8280857  31.9061108  52.4620972   3.5480711  31.8167343
  55.3668365  65.0341492  37.3188553  55.0818214  64.1336288  37.1637230
  55.7165070  65.3232651  36.4760170  55.3737297  64.9689484  37.2124290
  43.4821701  28.8213024  63.4221153  44.0557442  28.0572147  63.3636856
  43.3944817  29.1246243  62.5184898  43.5339851  28.7721653  63.3195190
   7.0460119  21.4205837  10.2609901   6.3396254  20.8047142  10.0661726
   6.9217453  22.1335449   9.6345100   6.9574299  21.4309387  10.1734056
  60.8769302  56.3816986  38.0862427  61.5038834  57.0764313  37.8849831
  61.1263733  55.6595421  37.5096169  60.9703903  56.3787727  38.0032883
  59.4040489  13.3215799  52.6865692  58.7794533  12.5984221  52.7427330
  59.8166389  13.2156773  51.8293724  59.3814392  13.2331676  52.6011467
  25.1113834  26.7593555  35.3817329  26.0166798  26.7634430  35.6926231
  25.1691074  26.4424267  34.4803696  25.2140808  26.7259922  35.3187637
  33.5798874  28.0228539   6.3630991  33.7523346  28.8188686   6.8659449
  33.4372368  28.3310719   5.4681778  33.5830650  28.1406116   6.3212876
  39.4226112  22.2962360  51.0694504  39.1653633  23.1672173  50.7670479
  39.8876038  22.4555302  51.8908157  39.4447632  22.4061050  51.1247940
  69.5176010  68.5163040  35.9161720  70.1934967  68.7014465  36.5681801
  68.9336700  67.8921509  36.3470955  69.5274048  68.4694901  36.0316582
  32.5714226  20.0849113  16.6923752  32.2634010  20.9482403  16.4166584
  32.7455826  20.1805325  17.6287289  32.5571480  20.1871758  16.7628269
  12.9198818  13.2133932   9.4733019  12.4439697  13.6510029   8.7674427
  13.1344166  12.3506250   9.1185646  12.8920078  13.1680536   9.3601990
  29.2806206   3.7581217   5.5271854  30.1872272   3.5235314   5.7253299
  28.7582397   3.2155218   6.1178927  29.3215942   3.6752410   5.6113095
  20.6613998  63.2002220  40.9650192  19.8622608  63.4681969  40.5113678
  20.4404869  62.3576164  41.3618088  20.5526199  63.1389427  40.9589577
  36.0107384  62.1935883  54.6738358  36.5204887  61.4986954  55.0903854
  36.5648117  62.9710999  54.7424698  36.1241875  62.2024002  54.7255783
  38.0313835  24.0921535  24.1459827  38.0197563  24.5924911  24.9619236
  38.1974335  23.1902905  24.4203968  38.0478516  24.0493355  24.2622585
  10.5154371  68.0307770   3.4246173  10.4974308  67.2583237   3.9896080
  11.1697397  67.8241653   2.7572107  10.5832920  67.9263687   3.4136956
  50.0645256  56.0390739   7.7999010  49.6152840  55.2697563   8.1499891
  50.6502800  55.6894608   7.1284151  50.0790863  55.9197502   7.7656269
   2.8037508  21.2449665  24.2579994   3.6892493  21.3443184  23.9083519
   2.7782216  20.3492355  24.5945187   2.8954589  21.1600399  24.2565994
  48.7930145  46.1694984  66.4257889  48.8521500  45.4332390  67.0345993
  49.4315414  45.9668236  65.7420959  48.8674164  46.0693703  66.4178009
  42.1227455  18.2532616  24.9135265  42.9269447  18.7572308  24.7889824
  41.7900009  18.1103535  24.0274734  42.1730232  18.2917652  24.8057556
  42.0425110  15.8379755   8.3424721  42.5933723  16.5413437   8.6860695
  41.9008141  16.0711918   7.4249949  42.0861435  15.9378538   8.2812729
  21.9639683  58.1066704  40.0281830  22.1202908  57.1625938  40.0509949
  21.2838478  58.2527809  40.6856956  21.9081097  58.0215721  40.1007347
  30.1544170  21.3189430  33.3201828  29.9240475  21.4386082  32.3988571
  30.6177235  20.4816914  33.3444290  30.1792583  21.2424183  33.2245178
  47.3828583  37.0942154   6.0553598  47.7478409  37.3870163   6.8903966
  47.9418831  36.3628883   5.7929025  47.4813957  37.0474510   6.1164207
  45.4430313  10.1752434  32.1207695  45.8378448   9.7522554  32.8832855
  44.5624390   9.8034935  32.0698357  45.3912277  10.0904913  32.1966553
  27.3990116   7.9108410  37.2153778  28.1260338   7.7250299  37.8096390
  27.0273628   7.0516529  37.0156174  27.4369087   7.7994008  37.2574501
  60.5511093  45.9296112  44.5446129  61.1306229  46.5184631  44.0612373
  61.0081940  45.0885963  44.5423660  60.6616554  45.9027176  44.4928284
  69.0430527  19.7286987  10.5105534  68.8687820  18.8921814  10.9419441
  69.9907227  19.7359409  10.3759842  69.1255341  19.6402645  10.5422068
  70.8420944  66.4471664  25.9945507  71.3304749  66.2524719  26.7944317
  71.1092300  65.7648010  25.3787289  70.9226608  66.3536377  26.0141792
   3.6065764   5.8988428  22.7908745   2.8740525   6.2922606  23.2650700
   4.1289425   6.6446176  22.4956036   3.5841649   6.0203276  22.8099556
   8.5983553  38.0894814  55.5923729   8.8876514  38.7603569  54.9739380
   7.8491259  37.6757317  55.1637726   8.5493078  38.1169014  55.4807167
  68.6416550  18.0040016   5.8442392  68.7461166  17.4593735   6.6244311
  67.9559174  17.5683441   5.3380814  68.5796661  17.8994637   5.8734627
  40.1293564  50.8669662  64.0128174  39.1781845  50.9077301  64.1120377
  40.4524498  50.6520386  64.8878326  40.0623779  50.8483925  64.1167145
  46.6990433  13.5554256  22.3710003  47.3563347  13.1611633  22.9443722
  47.2048416  14.0898552  21.7588062  46.8230743  13.5703735  22.3668613
  68.8131866  34.8558044   0.5104364  68.7434540  33.9445000   0.7948466
  69.6086273  35.1786575   0.9338446  68.8905792  34.7930527   0.5859191
  71.4654694  55.8563499  38.5839882  71.9234161  56.5215569  39.0978088
  70.5839539  56.2100830  38.4654999  71.4202957  55.9650116  38.6261444
  35.5444603  60.9497223   9.1184578  34.5879669  60.9858932   9.1249418
  35.8160553  61.6981621   9.6497812  35.4714203  61.0333939   9.1758099
  26.0118103  68.0024338  60.1763878  26.1644726  68.1342468  59.2406769
  26.1746464  68.8601837  60.5687981  26.0454559  68.1079636  60.1184502
  17.5513020  62.6944008  30.5979214  17.0464725  61.9237061  30.3382912
  17.9422951  63.0101929  29.7832870  17.5391617  62.6458893  30.4833603
  22.3585186  27.9084129  40.9931526  22.8027821  27.9014301  41.8409805
  21.9864368  28.7876949  40.9249573  22.3662148  28.0014362  41.0762939
  52.9926109  40.3514862   1.4230331  53.4239426  41.2056961   1.4005760
  53.2108917  39.9955177   2.2843535  53.0618858  40.4046173   1.5124907
  37.9745178   6.4840670  57.6007614  38.2215691   7.3645053  57.3178711
  38.6626015   6.2279239  58.2149010  38.0742416   6.5506425  57.6360855
  13.9426813   3.1070564  32.0891075  13.4266863   3.8900914  31.8971786
  14.8382587   3.4293253  32.1906776  13.9831610   3.2249277  32.0794716
  31.6888924  30.7403412  49.5903130  31.8706532  30.5562630  50.5118942
  32.5275688  30.6052895  49.1491585  31.7977123  30.7063084  49.6415482
  13.6891499  60.0423660  48.4809647  12.9484119  59.4378738  48.5270653
  13.3765011  60.8376350  48.9122772  13.5768156  60.0627098  48.5318756
  46.5754089   7.7592607  28.9100685  47.4228973   7.4317908  28.6088009
  46.0312996   6.9760027  28.9918137  46.6077614   7.6408110  28.8866577
  22.6352234  54.4819298  62.1761932  22.5730705  55.1320610  62.8759766
  21.9376945  54.7199974  61.5654488  22.5542107  54.5766487  62.1856880
  16.2378998  67.4340210  42.5871887  15.4015198  67.6072159  42.1550980
  16.4998169  68.2801971  42.9499741  16.1766376  67.5427246  42.5797958
  57.4328194  48.7898407  47.4584465  56.6323318  48.3300438  47.7115021
  57.3716431  49.6374283  47.8990021  57.3409309  48.8311958  47.5324135
  28.5791645  41.9274483  60.2439461  28.0905914  42.3395996  60.9564438
  27.9097309  41.4970818  59.7120819  28.4556732  41.9255028  60.2632065
  56.3440514  24.2478409  56.4936295  57.1328239  24.3857613  57.0180779
  56.3907242  24.9166183  55.8104095  56.4331436  24.3338680  56.4766998
   4.2981100   4.7708974  27.5354080   5.1095977   4.4769602  27.1214981
   4.5715256   5.4709487  28.1282005   4.4138055   4.8142056  27.5544834
  38.5276222   3.3085029  13.5167933  39.0254974   2.8725884  14.2084074
  38.7248611   2.8057928  12.7264690  38.6017494   3.2084067  13.5062666
  22.3301086  42.9250870  51.0011139  21.9986744  42.2809334  50.3754539
  23.2030754  43.1466637  50.6769791  22.3878593  42.8800240  50.8998260
  48.6905403  34.7685204  53.1335144  49.0194206  34.4396782  52.2968979
  49.4782181  34.9920998  53.6293106  48.8096123  34.7572975  53.0971680
  54.2588005  73.3686905  50.6293106  53.4049911  73.0352783  50.9051323
  54.4508209  72.8950348  49.8199806  54.1882248  73.2826233  50.5724144
  68.2079849  10.5484381  62.6036415  67.4424210  10.1621361  62.1782990
  68.1830673  11.4709826  62.3496323  68.1236877  10.6056232  62.5311966
  23.3004303   6.5815454  33.1933632  22.3833218   6.6308336  33.4630127
  23.6892414   7.3941445  33.5170021  23.2440929   6.6734581  33.2566338
   5.5675125  50.4380112  61.3655472   5.4097695  49.8872490  60.5987320
   4.7087436  50.8028984  61.5791054   5.4591103  50.4181900  61.3065453
  55.7169609  29.7859306  34.4797058  55.7742043  28.9891930  35.0071182
  54.8260765  29.7779884  34.1297112  55.6280594  29.7001190  34.4986229
  30.9898758  25.9239311  62.7498512  30.5909538  26.3306465  61.9806442
  30.2562275  25.5243435  63.2170982  30.8690968  25.9246902  62.7176476
  57.7270355  38.3801804  20.0313282  58.4863129  38.6568985  20.5443172
  57.8770752  38.7516098  19.1619835  57.8240051  38.4492989  19.9933262
  65.8613892  48.2274971  58.1522865  66.0546188  48.3530121  57.2232323
  65.2018890  48.8919830  58.3516579  65.8116608  48.3117447  58.0744705
  25.1797237  47.6775703  63.6614494  25.3600979  47.1951790  62.8546066
  24.9852352  46.9989243  64.3078613  25.1782188  47.5537567  63.6443405
  57.7109146  65.0626221  39.0936661  58.1021729  65.9356461  39.1248779
  57.1030579  65.0988388  38.3551331  57.6878166  65.1595840  39.0182381
  68.2377396  35.9295387  22.1174393  68.9874725  36.0315018  21.5311451
  68.1040115  34.9833527  22.1729126  68.3034286  35.8395119  22.0608311
   0.7263771  42.0701904  17.6904163   0.7482010  42.9721680  17.3707390
  -0.1203250  41.9923096  18.1300316   0.6384110  42.1580734  17.7032070
  19.9068432  27.0724564  26.4651451  19.8760643  26.2886543  27.0137234
  19.0088539  27.1810532  26.1520081  19.8077984  27.0004520  26.4902534
  10.6494665  24.8016815  47.3200836  10.7417488  23.9156322  46.9698982
   9.9193878  24.7409096  47.9361420  10.5814505  24.7007122  47.3484383
  47.1422081  66.7508698   0.3044479  46.4746017  66.3913879   0.8886619
  46.8731308  67.6585236   0.1630371  47.0423203  66.8093338   0.3516691
  52.3523521  19.6441860  56.2241325  51.8943748  20.3351936  55.7455978
  52.8377190  20.1070461  56.9070778  52.3552704  19.7672367  56.2459297
  54.2705650  20.2834225  52.5102501  54.1288490  20.1778431  51.5695038
  54.6042747  19.4340172  52.7990074  54.2910385  20.1815815  52.4407196
  63.0969505  35.6042824  63.7726212  63.0157013  34.8318253  63.2132034
  63.7182655  35.3434029  64.4524307  63.1545448  35.4940834  63.7854576
   1.7420220  56.5146599   1.9226547   2.6790259  56.6306114   2.0801692
   1.5126840  55.7250404   2.4126887   1.8174886  56.4428215   1.9917102
  11.9474363  16.1464920   1.5888565  12.1219101  15.2404528   1.8435764
  11.9736414  16.6357517   2.4111526  11.9688368  16.1020470   1.7037109
  41.8134232  61.2458916  50.1786537  41.5633049  60.3670502  50.4638023
  42.5237389  61.1017418  49.5534286  41.8624992  61.1367989  50.1423874
  12.9375658  11.3829489  27.6896687  12.3985643  12.1135092  27.3863678
  12.9169941  11.4502735  28.6442757  12.8778925  11.4680367  27.7591248
  49.7072105  50.4195023  62.9188309  49.1269150  51.1519089  62.7112846
  49.4352837  50.1386185  63.7925529  49.6163292  50.4676552  62.9898720
  56.7607880  20.5179806  56.6681061  56.0254135  21.0405426  56.3481331
  57.1131668  21.0236034  57.4005051  56.7199440  20.6276264  56.7120895
  20.7680798  43.7914963  55.6611633  20.8350983  43.3523598  54.8132820
  19.9754562  43.4288521  56.0567245  20.6907005  43.7059937  55.6129265
   2.1227696  13.6088095  54.5609207   2.8893569  13.2180672  54.9803200
   1.4332513  13.5528765  55.2224846   2.1309884  13.5611753  54.6761932
  40.1577606  37.3415718  31.3516350  39.3430367  36.9728699  31.0102959
  39.9657631  38.2707863  31.4778442  40.0504036  37.4013481  31.3286934
  11.1515236  60.9286919  17.7274799  10.4151430  60.9725189  18.3374424
  11.9144697  60.7721634  18.2839375  11.1543570  60.9166718  17.8518696
  50.1709137  71.5473022  15.4877424  50.4238472  72.4687424  15.4311047
  49.2906303  71.5632172  15.8633471  50.1040115  71.6472626  15.5217571
  11.4354429  13.1268826  37.2399521  10.9369555  12.4022274  36.8623047
  11.1292810  13.1821098  38.1451836  11.3496342  13.0554943  37.2962112
  24.8608418  36.3652763  14.4248543  24.8319626  35.6835060  13.7535944
  25.7262421  36.7621956  14.3260269  24.9500484  36.3348999  14.3427305
  25.3476410  16.2530594  17.7762012  25.2929688  16.9010906  18.4785519
  25.8069706  16.7051029  17.0684547  25.3907948  16.3703728  17.7756252
  60.4090843  37.1040726  32.2437706  59.5693321  36.7659874  32.5548134
  60.5048332  37.9488945  32.6834717  60.3297424  37.1581116  32.3238335
  18.8902206  68.2884293  35.6738853  19.0835400  69.1343536  36.0779572
  18.0652275  68.0145264  36.0746307  18.8228569  68.3494263  35.7597122
  19.4603100  40.0437241  52.0636711  20.1235008  39.4406052  51.7280197
  18.6288910  39.5947533  51.9106941  19.4423695  39.9315262  52.0115623
  72.0399399  31.4990807   6.6804070  72.0215912  30.5889645   6.9763494
  72.1779480  31.4407845   5.7350030  72.0527039  31.3958073   6.6111479
  47.6177635  67.2615051  10.5495071  48.1377525  67.0878983  11.3341751
  47.8279724  66.5387878   9.9581308  47.6956329  67.1659164  10.5701199
  38.7617874  57.7739639  54.0990524  38.9015694  57.0373802  54.6941490
  37.8845673  57.6314888  53.7434998  38.6831474  57.6802216  54.1245995
   8.5095224   6.9322639   9.7306442   8.2953081   7.7066007  10.2509775
   8.5450678   6.2182798  10.3671942   8.4904690   6.9386997   9.8540163
  59.5219116  57.5394478  45.8276176  59.4466095  56.5973854  45.6756973
  60.4575653  57.7219620  45.7411766  59.6136589  57.4584503  45.8021965
  15.1332207  62.9630547   7.1978054  15.2467737  62.0211868   7.3251815
  14.2005873  63.1147232   7.3508539  15.0458727  62.8787880   7.2277102
  20.7507229  45.4426460  44.7114105  21.5763359  45.1685333  44.3120918
  20.3218460  44.6240349  44.9607506  20.7930298  45.3261147  44.6954155
  21.5776978  72.8529968  43.7886391  22.4797516  72.6526871  43.5388336
  21.0548420  72.5856171  43.0327530  21.6181355  72.8031235  43.6813889
   1.4517399  67.5331345  35.3935890   0.8309927  67.3491669  34.6885605
   1.1925948  66.9426804  36.1010056   1.3579069  67.4505463  35.3938408
  39.8025322  43.7885590  16.8265343  39.0666924  44.2733955  16.4527645
  39.3952255  43.0670509  17.3058662  39.6806259  43.7633209  16.8377914
   1.4924470  36.1805191  49.4370537   1.7383015  37.1019096  49.3544006
   2.1395094  35.8130531  50.0391388   1.5876689  36.2395897  49.4924469
  62.0623055  26.5011044  23.7683067  61.9565506  27.4476109  23.6725178
  61.2531319  26.1325989  23.4138031  61.9647369  26.5627441  23.7202873
  60.7570190  50.3324852  63.3521843  60.6707649  49.7499237  62.5975876
  60.6370125  51.2109718  62.9915085  60.7350235  50.3640404  63.2332497
  54.1995773  69.3614807  58.6170425  54.8759460  69.3010330  59.2916565
  54.4016228  70.1705399  58.1471214  54.2932510  69.4413147  58.6388702
  35.0409508   4.5600638  27.6679230  34.5155945   5.0614281  27.0443325
  35.9205704   4.9298019  27.5917854  35.0787315   4.6529593  27.5933037
   8.5417871  57.2933998  64.1359940   8.3283443  57.3631554  63.2055016
   9.3962927  57.7168465  64.2181091   8.6101503  57.3459969  64.0455170
  14.1552782  68.6326981  48.0399742  13.3027124  68.3196030  47.7377548
  14.4355612  69.2521057  47.3661728  14.0942488  68.6653671  47.9358902
  63.0796051  44.6974220  30.4302483  63.7580719  44.6466980  31.1035538
  63.3715439  45.3992081  29.8484402  63.1830902  44.7668495  30.4400043
  63.0420494  43.1992645  33.8710861  63.3778305  42.7508812  33.0949173
  62.2704010  42.6930275  34.1250839  62.9955673  43.0974617  33.8154030
  18.1226864  36.0666389  17.7066727  18.2551727  35.4817276  16.9606438
  17.8285904  35.4912758  18.4128571  18.1054516  35.9429054  17.7024231
  70.1464462  39.9200096   8.2872639  70.4806671  39.0233231   8.2653484
  70.6617126  40.3510780   8.9691038  70.2370300  39.8703537   8.3576393
  14.7085981  40.0402794  62.8645744  14.4189701  39.9728851  63.7744141
  14.9832973  39.1527290  62.6342964  14.7070065  39.9384422  62.9370461
  33.1803055  22.9257698  13.2405567  33.8922691  22.3083820  13.0727100
  33.4621429  23.4113579  14.0158014  33.2862854  22.9117146  13.3053312
  13.4497738   7.1336164  37.1044464  12.9053640   6.3476353  37.0588036
  13.0527954   7.6599712  37.7984123  13.3493824   7.1059294  37.1735840
  66.6161041  30.8550491  41.7975731  65.9567642  31.0149479  42.4728012
  66.6526260  29.9017410  41.7194519  66.5496902  30.7704372  41.8612480
  63.5087852  59.3311462  22.9913006  62.9109306  60.0220146  23.2767830
  64.3161163  59.4967651  23.4781437  63.5311241  59.4224815  23.0736618
  44.5330048  42.6660500  60.7887802  45.4801216  42.7062836  60.6561813
  44.2168388  43.5290375  60.5213318  44.6002884  42.7623711  60.7461166
  53.8413162  73.7515488   4.0324073  53.7035942  74.5950394   3.6013868
  53.9767723  73.1344299   3.3133454  53.8410759  73.7756882   3.9097610
  58.0845718  18.5160809  43.8629417  57.8052711  19.0405254  44.6133957
  58.5268364  17.7605667  44.2500229  58.1019516  18.4914398  43.9842491
  11.3857346  61.0803528  21.4173889  10.6523781  60.4899216  21.2447376
  12.1050224  60.7286301  20.8928452  11.3842344  60.9798813  21.3430405
  20.2291985  56.7066422  49.3718338  20.3187943  56.3613129  48.4836044
  19.3324184  57.0391235  49.4102211  20.1431198  56.7052727  49.2812042
  55.1253204  50.4772758  43.7119942  55.5693855  50.6919022  42.8916435
  55.7091942  49.8541603  44.1444893  55.2349434  50.4337120  43.6706314
  50.6566544  46.1646957  45.4686584  50.5174828  45.2744865  45.1455650
  51.6066551  46.2804031  45.4502258  50.7431221  46.0821037  45.4322357
  38.3807030  35.4468117  40.0156746  37.5851974  35.9041290  40.2881851
  39.0014534  36.1464844  39.8122978  38.3620644  35.5701942  40.0230484
  60.9193192   0.5470794  25.1240540  61.3084564   1.3704236  25.4188557
  61.0781746  -0.0640346  25.8434544  60.9777565   0.5697119  25.2322102
  53.5636787  21.0643482  58.2525482  54.1161385  21.4404907  57.5673218
  52.8463860  21.6902504  58.3523865  53.5461006  21.1712074  58.1901207
  21.9240131  23.9282761  62.4341393  22.5414162  23.3736668  62.9110603
  22.3106117  24.8031826  62.4703827  22.0310802  23.9624329  62.4888649
  24.1801529  41.6253738  45.3262253  23.5677929  40.9886436  45.6947632
  25.0443058  41.3012695  45.5800591  24.2070045  41.5229073  45.3925972
  36.8141060  31.6049004  15.6793499  36.9046288  31.4597969  16.6211472
  36.4190445  32.4738274  15.6077690  36.7816315  31.6820889  15.7721510
  21.7822952  61.6155167  20.1487541  21.9825230  61.5225525  21.0801487
  21.8255768  60.7235031  19.8042679  21.8082619  61.5104790  20.2113419
  61.8331299  33.6567688  23.9486256  61.3579559  33.5982742  23.1197586
  61.5717201  34.5013504  24.3154755  61.7545776  33.7406006  23.8993549
  30.4271507  72.1722488  43.5125198  30.9876499  72.8777313  43.8355637
  29.6105461  72.2719955  44.0018463  30.3998394  72.2581177  43.5991516
  70.6861115  47.2971725  28.3727741  70.4942398  46.3650017  28.4751034
  70.0660858  47.5978050  27.7083874  70.5995331  47.2298241  28.3128357
  31.1875305  33.3459625  57.2199898  30.9356003  34.2275467  56.9450874
  30.9865990  33.3202057  58.1555099  31.1392365  33.4372292  57.2904396
   6.6278362  51.9960670  54.5380821   6.3341384  51.3993187  53.8497009
   6.4273334  52.8688622  54.2000580   6.5751343  52.0255051  54.4286232
  37.9374313  59.3321037   5.2182879  37.6315918  58.7555695   5.9185028
  38.8160667  59.0131950   5.0120625  37.9985161  59.2366142   5.2709680
  63.4366531  53.0677986  50.7331085  63.1486435  53.0426369  51.6456032
  63.8628654  53.9197845  50.6398811  63.4513931  53.1559715  50.8204765
   0.1725937  33.2721024  46.0631866  -0.2843546  33.2056465  45.2247276
   0.2015297  32.3736382  46.3920631   0.1269499  33.1692009  46.0088463
  20.6183643  35.5278587  15.7518139  21.3463135  35.0295067  16.1232510
  20.1756706  34.9086647  15.1714239  20.6487846  35.4086838  15.7295313
  31.1879959   2.0777254  34.8526306  31.6863499   2.6501083  34.2693176
  31.8525200   1.6446002  35.3883934  31.3120060   2.0925763  34.8475609
  41.7864990  62.0004120  12.2322102  41.5796814  61.7765617  11.3248253
  42.1315689  62.8920670  12.1862488  41.8012428  62.0716286  12.1305437
  10.8417664  28.7587433  55.8817444  10.7436075  29.5671444  55.3786697
  11.7740469  28.7213612  56.0954933  10.9307184  28.8409653  55.8508911
   6.5146661  47.1212921  48.9155159   5.7585807  47.5973244  48.5720634
   6.2081022  46.2192001  49.0075912   6.4013438  47.0758591  48.8887100
  31.3896065  16.2211971  45.7358437  31.9042168  16.8409901  45.2188644
  31.1423988  16.7108650  46.5202827  31.4181232  16.3395119  45.7643661
   7.8064852  67.2760162  51.5404739   8.4020796  66.5676041  51.2962265
   7.0840316  67.2074432  50.9163017   7.7929568  67.1931534  51.4478645
  33.8073425  17.3886604   5.3333325  33.6930618  16.5952587   5.8564792
  34.0058632  18.0715065   5.9740686  33.8163261  17.3768711   5.4574504
  17.7750893  63.1868248  16.9273148  17.5700665  63.7169266  17.6975040
  18.0683060  62.3486176  17.2846165  17.7844944  63.1539688  17.0475521
  46.0903130  56.3028145  44.0318146  45.7095718  57.0461159  44.4995461
  46.8600388  56.0637474  44.5481529  46.1317940  56.3565865  44.1367569
  35.9928207  26.7370872  42.7932281  35.6723785  25.8584309  42.5894890
  35.2012787  27.2461815  42.9679031  35.8742371  26.6976776  42.7901306
   5.1804252   7.6233549   1.6772306   4.7847323   8.4392462   1.9837942
   4.8917289   6.9649072   2.3091583   5.1074409   7.6401448   1.7773126
  39.1655655   8.8681545  32.5247040  38.8422661   8.7206488  33.4134941
  39.0935707   8.0139542  32.0988045  39.1234093   8.7613316  32.5740662
  66.8780289  32.9994736   1.2153777  66.1772690  32.4018440   0.9546022
  66.4301147  33.7039757   1.6836475  66.7555389  33.0108681   1.2375051
  63.1037292  62.1807785  43.4189491  62.5841827  61.4888992  43.8283501
  62.7133331  62.9942894  43.7383537  63.0066910  62.1937485  43.4966698
  48.5752068  40.2160797   7.4421601  48.3023796  41.0645180   7.0929489
  49.3646469  40.4080391   7.9482884  48.6302986  40.3270302   7.4588938
  28.7999306  10.1280489  47.8195839  28.7267990  10.9136972  47.2776947
  28.4468975   9.4262104  47.2727547  28.7544842  10.1369858  47.7034798
  44.8395462  45.9394646  27.4055843  45.6686363  46.3939629  27.5548191
  45.0940857  45.0854340  27.0561924  44.9551048  45.8968582  27.3842392
  63.5288582  44.7303810  38.1989822  62.8591537  44.1101685  38.4871902
  63.4010277  45.4974251  38.7571335  63.4438057  44.7460365  38.2892380
  56.0332565  37.5035591  61.9527359  56.8784332  37.8028641  62.2878838
  55.9199104  36.6323013  62.3325958  56.1113014  37.4425659  62.0289841
  29.3242855  59.7030869  49.7380219  28.8335457  59.2601547  50.4302788
  29.2073917  59.1466789  48.9679718  29.2594872  59.5965157  49.7297287
  43.6917229   3.5215855  15.4047966  43.8156509   3.4453256  14.4587212
  43.6374397   4.4638810  15.5640593  43.6991501   3.6139407  15.3208895
  17.6974354  45.9576263  58.6782379  16.9397869  45.4382095  58.4091492
  18.2460957  45.3449783  59.1679993  17.6751480  45.8369026  58.7017708
   9.5928345  69.7944717   6.5862279   9.3875265  69.9163818   7.5131683
  10.5119171  69.5271835   6.5776191   9.6689520  69.7789688   6.6841602
  47.9141769  15.1632519  20.6099415  47.2694626  15.8109732  20.3252811
  48.1256294  14.6711302  19.8166351  47.8679733  15.1798449  20.4949856
  51.5739784  74.5120926  49.0441093  52.4460793  74.4317245  48.6578331
  51.7353935  74.8040009  49.9413109  51.6841965  74.5346527  49.0985947
  50.1516075   6.4953418  16.3223019  50.5975189   6.1589322  15.5449858
  49.2262154   6.3046880  16.1688957  50.1004753   6.4391351  16.2230492
  63.1826477  46.5745163  40.0973129  63.5557518  46.1332626  40.8604126
  62.7333832  47.3387108  40.4584236  63.1745262  46.6089554  40.2172012
  22.5683861  40.8213615  19.0950871  22.0414600  41.6204720  19.0933361
  23.3747463  41.0671692  19.5485115  22.5981846  40.9327927  19.1432552
  56.7398605   8.0445986   9.5191031  55.8883514   8.3712015   9.2284231
  56.9046097   7.2804775   8.9666462  56.6666222   7.9979410   9.4291897
  42.8915634  12.3471756  11.2747507  43.2899132  13.2150650  11.3404589
  42.9140091  12.0050535  12.1684399  42.9364395  12.4032440  11.3770618
  52.6249466  40.3218346  20.3493004  52.1698036  41.0968094  20.0199165
  52.0515862  39.9810791  21.0358696  52.5152664  40.3681374  20.3873901
  36.9788742  67.4136047  13.0673065  37.8439217  67.1000824  13.3311710
  36.3913155  67.1037445  13.7565031  37.0084648  67.3471298  13.1689425
  26.8693848  50.8728218  60.2197876  27.0809669  50.3777237  59.4283714
  27.1929398  51.7562294  60.0433273  26.9264526  50.9142303  60.1165733
  60.2650223  57.2840614  22.5593815  61.1932030  57.1216545  22.7277184
  59.8612175  57.2874527  23.4272308  60.3209419  57.2671013  22.6698818
  41.9028702  70.4821243  64.4948044  42.8337822  70.6908493  64.4169235
  41.4618263  71.1594543  63.9820290  41.9551086  70.5766144  64.4318161
  30.5329990  70.8122406  61.5927658  31.4433250  71.0297546  61.3922119
  30.2531776  70.2577667  60.8644180  30.6002369  70.7763062  61.4937057
  55.4933586  10.2685528  20.1215668  55.9578094  10.6137514  20.8840313
  55.5505943  10.9671659  19.4697266  55.5489922  10.3798656  20.1333637
  20.4243221  57.2703171  11.1685448  19.9835587  58.0675278  10.8745813
  20.4609070  57.3543053  12.1213512  20.3812199  57.3642883  11.2388048
  21.4275894   4.1856532  65.2806473  22.1310463   3.8191040  64.7449036
  20.7015705   4.3109450  64.6695557  21.4251842   4.1599250  65.1583405
  15.9564295  63.7224884  34.0682793  15.8011999  64.1955490  33.2507553
  16.8201485  63.3257294  33.9551277  16.0319843  63.7306252  33.9690323
  70.3353500  16.1840134  36.8747902  70.6357880  16.8160934  36.2217598
  70.7951889  15.3741760  36.6535568  70.4164276  16.1650581  36.7815552
  33.0321198  45.9280624  34.0399933  33.8739014  45.4727249  34.0573120
  32.7678871  45.9080887  33.1202011  33.0937080  45.8773727  33.9437523
  43.5901489  38.9079933  30.4892750  43.1213837  38.0743675  30.4497280
  44.1459351  38.9074478  29.7099590  43.5994263  38.8190346  30.4019508
  31.0065784  15.6222563  61.8155174  30.4610977  15.0361166  61.2909966
  31.9004002  15.4424400  61.5240097  31.0437260  15.5405741  61.7284966
  14.1177349  64.1805496  28.7592182  13.3043346  64.4668655  28.3437252
  13.9769382  63.2526093  28.9471874  14.0159779  64.1121292  28.7349548
  59.1597977  15.2045164   1.9351977  59.8712463  14.5974712   1.7313172
  59.3518295  15.5094080   2.8219874  59.2561455  15.1722937   2.0080240
   6.6316028  28.0832005  33.8482285   6.1652355  28.2576313  34.6657295
   6.3225780  28.7608109  33.2469139   6.5489140  28.1740627  33.8712845
  68.2017975   7.0088539  16.1052170  68.4605637   6.1697459  15.7242088
  68.5120697   6.9670358  17.0097675  68.2624817   6.9149108  16.1610489
  54.4178200   7.0009189  34.1623344  54.0830574   6.9902425  33.2656441
  55.3638229   6.8911242  34.0661430  54.4830055   6.9880714  34.0564537
  42.9727592  43.9230957  31.1798458  42.2727966  43.3035431  31.3858585
  43.7406883  43.3735123  31.0233898  42.9800072  43.7984161  31.1851311
  61.5937233  30.8035259  65.2429733  60.8132324  30.2568913  65.1521149
  61.7319946  31.1706333  64.3698502  61.5252380  30.7843800  65.1401749
  44.5751953  43.0475540  18.8593941  44.2248840  43.8948288  18.5843754
  45.3401222  43.2660217  19.3917370  44.6194077  43.1612053  18.8868370
  40.0992317   7.8724279  16.9788895  40.7787323   8.0326519  17.6337452
  39.5800209   7.1554265  17.3429775  40.1163254   7.8130527  17.0875511
  34.8875618  69.4149323  19.0946960  34.1338539  68.8637390  18.8841190
  35.5582199  68.8001480  19.3921700  34.8787041  69.2905884  19.1039619
  25.5810165   8.5769558  58.3145065  26.0927353   8.2468786  59.0530357
  25.7702847   9.5149918  58.2921791  25.6557713   8.6417894  58.3908806
  71.4455414  17.8734379  34.7896500  72.3446350  17.6236267  34.5764198
  71.5080109  18.7917557  35.0523720  71.5480881  17.9447269  34.7949295
  36.2832336  10.8776913  10.1471920  36.1361771  11.4693022   9.4092207
  35.5040054  10.9784355  10.6938982  36.1844521  10.9515247  10.1267958
  14.3144035  44.6430855  10.7130508  14.0948219  43.9359741  11.3196878
  14.7541370  44.2054138   9.9841394  14.3378811  44.5210037  10.7000113
  14.6973133  30.3855190  54.0768280  13.9592381  30.8796787  53.7200584
  15.3750210  31.0440292  54.2295036  14.6908760  30.5084419  54.0550613
   5.0119143  62.3401680  48.1764603   4.3567591  63.0019493  48.3979263
   5.5202932  62.7342453  47.4675980   4.9962621  62.4527664  48.1244850
  20.5037422  73.7931671  36.6822395  19.7159576  74.3148193  36.8355789
  20.3200703  73.3137741  35.8743591  20.4001446  73.7976761  36.6124382
  55.7475357  14.2463045  44.2930946  55.5658188  15.1691542  44.1154442
  54.9105110  13.8051577  44.1481514  55.6388969  14.2976742  44.2586937
   1.1175992  20.1445503  12.4604216   1.9630142  20.5185051  12.2121029
   0.5554239  20.2981892  11.7010889   1.1478043  20.2008133  12.3529644
  44.3681870  64.5103912  29.3697166  43.7222519  65.0853806  29.7800617
  43.8469048  63.8876152  28.8631134  44.2437134  64.5052948  29.3594513
  57.3873558  38.7754402  30.9696484  57.2133331  38.3730392  31.8205433
  56.6660118  39.3920212  30.8442783  57.2918739  38.7982788  31.0470200
  71.6696777  25.7443352  56.3653717  72.2212906  26.1628532  55.7044640
  71.3397980  24.9545593  55.9368134  71.6933212  25.7047443  56.2491913
   3.4981668  66.6707230  19.1751728   3.8744729  67.4917984  18.8582191
   2.6845212  66.5734253  18.6804523   3.4515283  66.7479019  19.0886154
  53.9423981  51.0228958  52.3668900  53.0146179  50.8070030  52.4609222
  53.9516983  51.8037529  51.8133469  53.8444519  51.0831451  52.3178864
  24.3984470  59.6390457  56.9253654  23.6472034  60.1068344  57.2901077
  24.9335175  60.3226585  56.5221214  24.3753948  59.7618294  56.9212570
  32.8620796  65.5207901  11.5557604  32.5372543  64.6254578  11.6511593
  32.2417755  65.9382172  10.9580908  32.7612915  65.4698257  11.5021973
  57.3865623  27.3801804  62.9359741  57.9144211  27.5689220  62.1601067
  56.4904861  27.5900917  62.6728859  57.3472939  27.4226933  62.8251801
  17.5229626  33.9700775  20.8178730  17.1759262  33.3135529  21.4218388
  18.4438496  33.7325859  20.7092590  17.5841579  33.8747406  20.8706970
   2.5481308  33.4600334  13.8954954   2.4137986  33.6701736  12.9713593
   3.1408250  32.7084618  13.8865223   2.5970111  33.4022942  13.7959881
   6.4557357  52.3101273  24.6811256   7.3987732  52.2876663  24.8436298
   6.2716961  53.2241898  24.4646721   6.5366759  52.4052086  24.6753731
  12.5081053  50.3111839  23.6547413  12.2059088  50.0041809  22.7999554
  12.2149086  49.6377029  24.2684917  12.4446125  50.2066231  23.6290379
  11.5411701   4.7556701  37.2306519  12.0180645   4.6415272  38.0527039
  11.7422724   3.9677544  36.7256966  11.6134729   4.6594734  37.2644653
  56.9317055   7.7554002  20.0014248  57.5867043   7.7070351  19.3051033
  57.4425964   7.7609057  20.8108635  57.0560379   7.7508297  20.0134888
  38.2846756  31.6665096  35.0068398  38.9864845  31.0685120  34.7497482
  38.6266365  32.5376472  34.8057976  38.3959846  31.6956387  34.9579849
  25.6047878  37.6090317  48.6043091  26.3406811  37.5698509  49.2151794
  25.0567780  36.8608322  48.8411865  25.6248245  37.5250664  48.6947136
  58.5669403  16.0168362  52.6069183  59.3709908  16.5067120  52.4344139
  58.8609314  15.1176491  52.7527390  58.6840363  15.9731855  52.6040726
   1.9177296  72.1806793  14.7420025   2.0710540  71.7752075  13.8885889
   1.9444650  73.1216202  14.5683851   1.9369314  72.2377853  14.6324787
  31.9360981   8.1284456  31.9544106  31.0664978   7.7495527  32.0827408
  32.3737640   8.0147886  32.7980690  31.8900356   8.0759192  32.0580635
  70.3396530  70.1698914  63.0646057  70.1894684  69.2893982  62.7204971
  69.4626312  70.5126648  63.2365494  70.2301102  70.1125488  63.0462456
   2.2745552  70.4291382  58.1792030   2.6539433  70.2079086  57.3287010
   2.6753342  71.2673264  58.4095116   2.3577533  70.4949341  58.1130676
  49.8703308   6.2574906   4.4402437  49.6682205   5.5229011   5.0196929
  49.0549202   6.7565842   4.3928962  49.7618217   6.2323771   4.4969878
  17.9824409  37.2465286  26.3186569  18.2677555  37.4956017  27.1977425
  18.1441555  36.3042259  26.2723618  18.0301132  37.1726036  26.4074669
  23.4621506  13.9189148   1.4308598  22.6760693  14.1440725   1.9284660
  23.7401657  14.7451191   1.0354787  23.4079685  14.0310335   1.4417613
  43.9184685  15.0535412  26.0407906  44.6802444  15.0653906  26.6202641
  43.2981186  15.6579685  26.4483051  43.9335480  15.1192617  26.1460438
  19.5575027  51.4404297  59.8933220  19.0556126  52.1876831  60.2188148
  18.8968143  50.7780457  59.6909142  19.4335232  51.4494781  59.9064484
  51.2336502   3.7571125  64.5663376  51.7096748   3.0098519  64.2040710
  50.9557800   3.4658880  65.4347916  51.2547798   3.6463671  64.6203156
  42.4028664  21.9306564  28.3004932  43.1819000  21.6345329  28.7712917
  41.6854439  21.4253159  28.6828079  42.4094353  21.8451862  28.3914700
  36.3073616  19.3212547  28.2466240  37.2503548  19.4129963  28.3829498
  35.9389954  19.2963562  29.1297531  36.3686409  19.3283825  28.3553410
  63.9584846  35.6941566  51.8295784  64.2771454  34.8318329  51.5629578
  63.2785568  35.5085144  52.4772415  63.9199600  35.5824013  51.8702126
  54.7973595  61.4509392  45.2871170  55.7165642  61.6290817  45.4860191
  54.4477921  61.0688972  46.0921478  54.8581085  61.4291954  45.3941765
  48.2281723  52.0614281  52.1836624  48.3187408  52.1400223  51.2340012
  47.8475914  52.8958244  52.4578323  48.1972427  52.1587906  52.1116257
  15.3243065   2.3334537  47.4624901  14.7288971   2.9148622  46.9895401
  14.7814245   1.5852561  47.7109070  15.2029171   2.3156672  47.4385452
  46.9356461  74.2570877   4.9746861  46.8006096  74.5575104   4.0759401
  47.6089592  73.5805740   4.9024768  46.9930496  74.2169800   4.8711419
  37.6501160  33.9911575  64.1539307  37.2142944  34.5425262  63.5040970
  38.3433380  34.5455360  64.5121841  37.6775665  34.1090775  64.1228333
  34.3234711   7.4224844  12.0532322  34.5149536   8.2081985  11.5411587
  34.5671387   7.6552196  12.9491625  34.3698769   7.5310936  12.0941668
  35.4435692  55.9145088  11.8032579  35.6895027  56.8385506  11.8468094
  35.3142433  55.7448006  10.8701420  35.4560051  55.9949493  11.7083941
  66.8613586  36.0293427  52.7412643  65.9669876  36.3703232  52.7486877
  67.1371994  36.0605545  53.6573257  66.7954025  36.0690346  52.8397484
  50.4036713  60.8254166  30.6143398  50.3213463  61.5472183  29.9910774
  51.2402191  60.9815903  31.0525475  50.4841042  60.9190445  30.5946045
   6.9372659  62.8232155   5.2790494   6.8829274  62.2774429   4.4945693
   6.4882488  63.6336403   5.0385733   6.8835874  62.8514366   5.1697469
  61.3889122  24.2452850  57.0260315  61.3370819  23.3277264  56.7583961
  62.1857338  24.2961483  57.5539703  61.4683571  24.1528606  57.0537910
  64.5075684  65.7819595  31.2762413  64.3944626  66.7002487  31.0309143
  65.1792145  65.7971802  31.9580669  64.5671310  65.8815079  31.3227901
  46.8033752  13.4210806   5.6236315  46.5488396  12.6555424   6.1387963
  46.3111992  14.1449003   6.0110307  46.7237473  13.4166317   5.7198825
   5.4859471  60.0516701   6.3871965   4.9672165  60.5856895   5.7855549
   6.3945904  60.2464294   6.1577015   5.5275278  60.1293869   6.2985630
  44.6145706  17.8589115  42.0914345  44.5481529  17.5544777  42.9964981
  43.9213638  18.5136223  42.0074806  44.5335617  17.8962650  42.1789970
  64.3177032   6.5039935  18.7205868  64.3106842   5.5777378  18.4792709
  64.7234497   6.9431725  17.9731102  64.3602219   6.4520507  18.6151409
  64.0417099  70.6819229  37.4002762  63.6458511  71.5269699  37.6134186
  64.9598999  70.7768707  37.6535263  64.0974121  70.7821655  37.4500122
  27.5105190  11.5463734  17.3686943  26.7368774  10.9834003  17.3965015
  27.5295086  11.9699020  18.2268867  27.4300423  11.5315027  17.4631786
  62.6095085   2.7740684  25.5276852  62.7834435   3.3863604  26.2425823
  62.3336525   3.3294020  24.7984791  62.5986404   2.8985856  25.5261593
   2.8472142  58.9323158  16.9390030   2.6012559  59.6834106  17.4789963
   3.7091303  58.6743736  17.2658062   2.9129007  58.9849052  17.0314388
  12.2420301   0.5541497  65.5650482  11.9683542   1.4487528  65.7675781
  12.4616251   0.5759228  64.6336288  12.2362633   0.6518734  65.4873199
  25.2837219  24.2074852  60.3890915  24.3446102  24.0386124  60.3130417
  25.6916161  23.5511150  59.8242607  25.2270718  24.1194801  60.3207474
  69.2640686  72.4419403  21.7198219  68.9924774  71.6489944  22.1821136
  68.5317001  73.0478134  21.8328724  69.1570053  72.4219894  21.7811775
  11.6714830  17.7956505   6.5083785  12.5456123  17.4249859   6.6297736
  11.1057253  17.0355415   6.3727818  11.7043676  17.6750641   6.5068641
   8.7564430  35.4735069   6.9848814   8.7953339  36.0432549   7.7530680
   8.4682207  36.0475960   6.2752438   8.7298536  35.5954895   6.9911251
  42.0414429  51.5561905  47.2446365  42.0748291  52.5013885  47.3920135
  41.1310196  51.3831558  47.0050201  41.9479141  51.6385345  47.2347984
  44.7311935  57.4455376  37.7159920  45.1378975  58.1441536  37.2033882
  43.8205719  57.4313278  37.4213753  44.6774559  57.5185242  37.6299095
  34.6612854   0.1739166  31.2421780  33.9445839   0.6126313  30.7838116
  34.7215614   0.6279639  32.0826759  34.5912819   0.2691219  31.2829285
  65.8470764  72.3726349   2.8743358  65.8472214  71.6484451   2.2484102
  65.1033554  72.9153595   2.6125076  65.7677841  72.3532791   2.7796645
  51.0136757  68.1302185  20.7149334  51.7087784  68.4077606  21.3116188
  50.2226257  68.5446701  21.0594540  51.0034447  68.2040100  20.8153038
  34.3471680  58.3590164   7.2919598  35.2358971  58.1624260   6.9957409
  33.8134804  58.3073349   6.4990273  34.3850288  58.3325386   7.1758108
  41.9009132   1.6524218  10.2497406  42.1109619   2.0801921   9.4196053
  42.1505165   0.7378106  10.1177683  41.9499321   1.6005045  10.1471395
  39.7836151  73.5124893  13.2133875  40.1993294  72.6511536  13.1744604
  38.8451271  73.3272400  13.1794796  39.7278671  73.4008789  13.2056208
  30.0189648  62.4856110  52.0230789  30.7395535  62.8526077  52.5352287
  30.3804245  61.6866264  51.6394043  30.1343555  62.4395447  52.0367775
  44.0945854  21.7542629  53.7249413  44.4491463  20.9473476  54.0983086
  44.1877632  22.4023895  54.4231377  44.1423302  21.7373295  53.8392143
  12.0268373   8.3396578  24.0844154  12.8569794   8.6875381  24.4101086
  12.2148056   7.4236765  23.8797760  12.1354103   8.2790747  24.0973263
  17.8276520   3.9028060  55.7391548  18.6955929   4.2669153  55.9133224
  17.2373447   4.6543574  55.7933769  17.8572598   4.0217814  55.7635078
  63.4251251  41.3256645  54.0962715  62.8000717  41.2228775  54.8138885
  63.8484840  42.1671906  54.2660789  63.4036140  41.4044456  54.1909065
   7.8920002  28.8496780  28.9757328   7.8468590  28.0940132  28.3899307
   8.4028330  28.5420876  29.7245121   7.9416623  28.7362919  28.9931126
  37.0116348  46.4689789   0.7233201  36.9563484  46.0411034   1.5777768
  36.1702614  46.9143829   0.6236112  36.9160118  46.4708481   0.8038074
   6.6311679  71.2721634  14.3698635   6.3707533  72.1883316  14.4649897
   7.5570951  71.2599487  14.6122293   6.7021389  71.3685608  14.4058542
  33.1802025  70.2995834   6.8385038  32.8936577  70.8516846   6.1109719
  32.6373482  70.5756836   7.5769563  33.0917511  70.3879013   6.8396683
  49.3368454   9.1633434  50.7378464  50.0161743   8.7130470  51.2398148
  48.8640938   9.6835432  51.3875580  49.3588753   9.1707983  50.8606606
  63.5017204  42.2890053  29.2192764  62.6579514  41.9133606  29.4706230
  63.4350548  43.2122192  29.4631214  63.4046288  42.3473969  29.2720833
  22.9923649  21.4867935  56.0436363  22.6530514  22.2571487  55.5879517
  22.3200035  20.8175564  55.9160347  22.8844795  21.4975758  55.9814339
   6.0322428  54.8895302  26.3859921   6.6704597  54.2754745  26.7490978
   5.2430253  54.7524719  26.9099979   6.0161400  54.8094330  26.4805946
  14.8894482  51.8511543  19.5733032  14.4253864  52.6412392  19.2964516
  15.5974007  52.1724663  20.1316891  14.9154568  51.9696770  19.6033249
  17.6013451  28.3842106  34.2691231  17.8279896  28.4370193  35.1976051
  18.0941601  29.0963421  33.8614006  17.6780701  28.4657860  34.3246574
  31.9716568  18.4991741  39.6995049  32.8133965  18.7466526  40.0822067
  32.1232986  17.6296196  39.3292198  32.0775909  18.4328365  39.7008286
   8.7008896  23.6814728  45.3594627   8.2928286  24.0293522  46.1523666
   9.3267746  23.0309772  45.6778259   8.7241182  23.6492023  45.4779701
  53.5082703  52.9037628  44.2062912  53.8385544  52.0496063  43.9277954
  53.1154594  52.7406807  45.0638084  53.5016022  52.7952843  44.2680397
  64.0644073   8.4304981  62.7912712  63.5010719   7.7985992  62.3445168
  64.4103622   7.9521718  63.5447617  64.0412292   8.3121023  62.8239822
  69.3361359  32.6661491  24.7074051  69.1913528  31.7199650  24.7100315
  68.7548752  32.9992905  25.3910599  69.2587128  32.6007729  24.7805920
  38.1883926  56.4252930  48.9430618  38.1200447  55.4897308  49.1335411
  38.2567825  56.8404007  49.8028526  38.1883965  56.3697929  49.0550652
  64.9761047  62.5976295   2.9416699  64.2021790  62.0503502   2.8083968
  65.2765121  62.3770256   3.8233292  64.9256058  62.5157394   3.0214789
  11.6959133  13.6000261  55.3432121  12.2806215  14.2013597  54.8819695
  10.8778706  13.6338434  54.8473320  11.6710300  13.6677599  55.2411423
  43.9720001  62.0069656  56.8000374  44.2414665  61.6179199  57.6320610
  43.7051125  62.8976440  57.0274010  43.9722748  62.0604591  56.9130135
  28.5801029  21.4838581  61.9569778  28.9587002  22.2431927  61.5139122
  28.2466602  20.9343319  61.2477036  28.5849190  21.5062332  61.8340912
  49.5038910  18.3915176  54.4898300  50.1209297  17.8990688  53.9485435
  49.9790916  19.1863766  54.7319336  49.6203690  18.4237671  54.4579239
  20.5383663   9.6132889  32.7753983  20.7248554   9.6351948  31.8367939
  19.5837841   9.5670042  32.8289108  20.4564552   9.6106892  32.6810112
  22.7081318  56.2568398  30.3934383  23.0240116  55.4531937  29.9803905
  23.1423016  56.2744141  31.2463264  22.7881184  56.1730118  30.4403439
  12.9680929  66.1070786   5.5967884  12.1735477  66.0877457   5.0633502
  12.8641958  66.8788757   6.1533508  12.8722820  66.1873169   5.5992541
  66.2346725  12.7959642  39.7764893  66.2458115  13.5630531  40.3489265
  66.2441330  13.1581240  38.8904953  66.2368698  12.9163895  39.7430496
  13.6034765  56.8789330  21.4587212  12.9052191  56.8522758  20.8045368
  13.1573324  57.0993958  22.2763920  13.4814358  56.8996010  21.4761562
  14.2943020  47.2734222  38.8992195  14.7134514  48.0155678  38.4636002
  14.6081047  47.3174515  39.8024483  14.3724651  47.3572617  38.9490852
  50.2463303  46.2545357  59.7282181  49.4892693  46.6517181  59.2977028
  50.9065704  46.9474983  59.7390175  50.2360039  46.3707924  59.6834564
   1.2583081  16.8589344  60.9011726   1.0181373  17.3281002  60.1021500
   1.4759475  17.5489635  61.5278473   1.2559053  16.9825535  60.8827934
  19.3492222  47.1216850  11.4896469  18.6920815  47.8126640  11.4062986
  19.2099228  46.5650063  10.7235298  19.2642879  47.1360092  11.3990593
  36.1432915  65.9453125  30.0318623  35.5695686  66.6996460  30.1662006
  36.9108162  66.3044205  29.5866871  36.1639595  66.0640488  29.9987144
  20.4347153  42.2964287  22.0214996  20.0478439  42.0336456  22.8566685
  19.6981030  42.6342163  21.5120583  20.3149052  42.3044281  22.0562363
  47.6204033  59.2718964  42.6107330  47.2912483  59.5418167  43.4680748
  46.8348999  59.0437813  42.1135674  47.5015373  59.2763557  42.6491432
  71.6655579  34.5697784  11.5043087  72.6008148  34.3866692  11.4148769
  71.3543930  33.9231453  12.1377726  71.7321091  34.4812965  11.5623255
  10.9269981   1.8386484  37.0271072  10.9542303   1.7635267  37.9809647
  10.0147581   2.0507913  36.8295059  10.8326197   1.8532605  37.1077538
  44.9528275   7.9280810  26.3137150  45.8199539   8.1472492  26.6547279
  44.4179420   8.6980858  26.5066433  44.9882584   8.0335674  26.3706551
  38.8679123  19.5158730  26.4830246  39.0356026  18.5850582  26.3357334
  39.4770355  19.7617359  27.1792679  38.9507523  19.4428291  26.5415668
  23.7392769  48.8311195   1.0847194  22.9559765  49.3425484   0.8819593
  23.4026718  47.9934692   1.4029486  23.6198483  48.7963295   1.0970333
  28.8674049  35.4720421  60.2527618  29.6202507  34.9070244  60.4265747
  29.2403736  36.3498726  60.1718864  28.9874649  35.5054016  60.2626724
  11.8107204  13.9478779  51.6910057  12.3748560  14.4369812  52.2899742
  11.1333723  13.5719090  52.2532158  11.7986469  13.9599428  51.8148346
   5.6178899  16.6312923  21.9787827   4.8159695  16.2343235  21.6388245
   6.2259679  15.8983021  22.0746880   5.5972185  16.5107918  21.9527550
  38.7791023  38.0568733  12.4850216  39.6909943  37.8716431  12.7094622
  38.5111160  38.7314034  13.1090622  38.8477707  38.1090546  12.5755043
  42.6697845  39.1837158  44.0004272  42.1727753  38.4448662  44.3515854
  42.3882980  39.2496758  43.0879364  42.5867653  39.1119576  43.9405670
  41.5272675  57.4168129  66.6809387  41.7006111  58.1462326  66.0858536
  41.3204269  56.6812744  66.1043625  41.5236931  57.4161606  66.5559845
   1.1678219  18.8327179  14.8148422   1.2653773  19.3326092  14.0043955
   0.9420369  17.9487381  14.5252991   1.1541473  18.7917576  14.6975374
   9.5678520  48.1601830  59.7299881  10.2952089  47.5872078  59.4873199
   9.4486732  48.7306213  58.9706306   9.6327085  48.1599121  59.6231308
   5.5467305   8.0402203  22.2302952   6.3395109   7.5042377  22.2516079
   5.8635516   8.9398060  22.3115444   5.6650596   8.0789957  22.2412319
  39.3073959  12.2799911  44.4357605  38.4655342  11.8424110  44.3091774
  39.1870766  13.1472769  44.0490150  39.2047882  12.3258162  44.3810158
  71.9207840  58.0275383  39.9518433  71.5348282  58.5635605  39.2590599
  71.1729660  57.7339439  40.4722290  71.7998734  58.0533905  39.9334564
  28.2976170  35.7523270  46.0310135  28.6713772  35.7106209  46.9112396
  27.7756767  36.5547028  46.0301971  28.2818146  35.8334465  46.1247940
  17.5439510   8.3239241  57.7782593  16.9086819   8.4179249  57.0684509
  17.9704247   9.1791286  57.8328171  17.5216846   8.4251480  57.7083817
  35.7946739   8.7662401  63.0172997  35.0344849   8.1848459  62.9993057
  36.1286774   8.7516108  62.1203804  35.7492256   8.7026796  62.9197311
  20.6998806  31.0470314  45.7416992  21.2472706  31.7672100  45.4287491
  21.1973190  30.6647530  46.4646454  20.8113022  31.0830650  45.7854233
  51.8056717   3.0250657   9.6550713  51.8818245   3.7762969  10.2433596
  52.0982628   3.3553998   8.8056583  51.8449936   3.1404052   9.6272240
  52.3309212  42.3030472  49.1040535  53.0775261  42.7192421  49.5348663
  52.2240639  41.4695091  49.5623398  52.3991470  42.2585411  49.1988678
   7.9219842  51.4632988  42.0411682   7.0818796  51.7724419  41.7022209
   8.3870678  51.1396942  41.2696724   7.8819914  51.4617577  41.9227486
  38.7494545  50.8040924  39.4036102  38.0392723  51.3764343  39.6939507
  39.4886322  51.3945656  39.2580490  38.7525482  50.9280968  39.4190521
  23.6626530  47.5722122   9.7354307  23.0783367  46.8475876   9.5124454
  23.1147175  48.1762085  10.2366180  23.5419083  47.5593491   9.7650986
  22.4647827  68.0094299  21.6238766  23.3856926  67.8771057  21.3988285
  22.4833851  68.6244659  22.3570976  22.5649738  68.0609055  21.6780701
  65.7264862  22.2347317  65.3796082  65.0190201  21.7327843  65.7842941
  66.5273285  21.8056831  65.6809464  65.7364426  22.1354504  65.4549026
  20.4104881  54.1782913  33.8673286  21.0080624  53.4514351  33.6917725
  20.4108505  54.6894684  33.0580521  20.4742527  54.1552887  33.7623062
   1.9640161   0.3956365  37.0099945   2.3224766   1.2636975  36.8250427
   2.2610123   0.1981467  37.8982658   2.0339148   0.4671471  37.0849991
  53.1423950  71.0714874  38.4764862  52.9656448  70.1785355  38.7725143
  53.6755447  71.4537735  39.1735077  53.1804008  71.0170288  38.5823860
  34.9964752  30.0182934  44.9827461  34.9778442  29.7613926  44.0608521
  34.2768059  29.5296345  45.3821487  34.9177437  29.9387856  44.9270248
   9.2156134  60.4034157   1.3490534   9.2190876  59.4949303   1.6505079
  10.1391783  60.6545143   1.3346317   9.3144741  60.3333092   1.3796630
  49.7090073  72.0145569   7.3459105  49.5671387  72.1943970   8.2752981
  50.4823532  72.5302963   7.1174836  49.7763481  72.0887375   7.4206619
   8.0016947  52.8903465  59.0014954   7.9316416  52.4600296  59.8536377
   7.1338081  52.7899857  58.6104279   7.9016714  52.8337555  59.0506630
  48.8555107  48.6193466  30.8705654  48.2861748  47.9032593  30.5889454
  49.0375061  49.1100082  30.0690899  48.8142052  48.5953064  30.7550621
  23.5512543  43.9541283  24.2411098  22.8173714  43.4885521  24.6422195
  23.6924057  44.7124138  24.8079529  23.4880447  43.9853439  24.3443336
  68.5582275  39.0882759  54.2767639  68.5547943  39.1126747  53.3198814
  68.0033417  38.3407364  54.4992867  68.4986877  39.0111580  54.1984520
  11.8639717   4.7176547  42.4719849  12.0751104   3.9179857  42.9538345
  12.0407171   5.4248400  43.0923729  11.9053364   4.7077923  42.5895271
  39.0953484   2.8477395  64.3248825  38.4910851   2.1924000  63.9761276
  39.2357597   3.4547966  63.5982437  39.0458832   2.8425906  64.2101974
  41.6800423  41.6607628  26.6598930  41.3110619  42.5407677  26.5845490
  42.5927010  41.8043518  26.9102287  41.7380219  41.7699203  26.6785545
  38.3648453  27.6589184  61.2344475  38.4391403  28.5557003  61.5607796
  37.9277649  27.7476768  60.3875008  38.3261566  27.7640171  61.1789284
  20.4567051  58.8814621  29.5458107  20.7298031  59.3354263  30.3430328
  21.2758179  58.6033592  29.1359997  20.5731792  58.9002151  29.5871239
  55.3575058   8.1592178  63.5942955  56.0029602   8.3889265  64.2627640
  55.8801689   7.9192386  62.8291359  55.4820747   8.1581221  63.5839844
  14.6400175  67.2653503  23.4354897  14.2096996  67.9973602  23.8773270
  14.1579885  66.4919968  23.7283993  14.5427237  67.2609406  23.5138435
   2.8189688  10.0532198  62.1233177   2.7845182  11.0082130  62.1783905
   3.7515671   9.8438301  62.1747742   2.9147484  10.1327324  62.1346779
   1.3796622  12.5048676  35.3781967   2.3174736  12.6348238  35.5190964
   1.3036815  12.2992649  34.4464302   1.4715689  12.4968004  35.2938576
  47.9087105  16.5022011  49.5776978  48.8511467  16.6500549  49.4990387
  47.5800591  17.2832813  50.0228195  47.9741669  16.6012650  49.6167755
  63.5652962   3.5452511  20.5839043  62.8031578   3.1647091  20.1473694
  63.9103928   2.8353801  21.1254044  63.5208244   3.4289680  20.5950985
  64.9619446  57.9427795   8.8036613  64.0345764  57.7355461   8.6884365
  65.3801193  57.6220360   8.0046053  64.9076462  57.8864746   8.7061605
  41.1296043   2.9236372  19.8791199  41.0435829   3.4638503  20.6646156
  40.2324448   2.8152187  19.5635624  41.0247574   2.9696841  19.9292355
   2.9017525  19.7462292  57.1342354   2.6097271  20.6296978  56.9096603
   2.1564901  19.1855793  56.9186249   2.7911346  19.7806549  57.0872917
  20.1882706  40.8976517  45.9313927  20.9457664  40.3279190  45.7978401
  19.8949757  40.7015152  46.8211899  20.2377739  40.8159752  46.0120392
  21.7707367  52.1214790  32.2818947  21.4433670  51.2614670  32.0183792
  21.5697308  52.6919022  31.5399780  21.7143898  52.0905952  32.1746750
  64.4921799  22.1055374  53.2534103  63.5437355  22.1670189  53.1397743
  64.6610794  21.1687794  53.3543510  64.4090500  22.0121956  53.2520599
   5.1821833  44.8303528  41.8064537   4.5744686  45.5651093  41.7225151
   4.7628965  44.2434235  42.4356956   5.0726624  44.8461151  41.8646049
  55.4693031  44.0488739   8.0643244  56.0963058  44.3201294   8.7347879
  55.9666710  43.4620552   7.4946709  55.5892067  44.0152206   8.0750751
  49.1016121  52.7908287   6.8362327  48.4181404  52.6794586   7.4970622
  49.4294472  51.9053459   6.6791463  49.0636864  52.6845207   6.8899522
  56.9526291  59.7794952   0.2594756  56.7357330  59.5104103   1.1521016
  57.7982750  60.2204742   0.3410520  57.0196800  59.7978249   0.3633659
   5.5050597  32.7417450  17.2691345   5.4449039  33.2442818  18.0815811
   6.1048517  32.0247040  17.4748821   5.5626073  32.7188721  17.3777161
  49.1522598  70.6455154  52.9088898  48.8819809  70.0689087  52.1942482
  48.6943970  71.4686966  52.7386818  49.0746117  70.6718140  52.8145294
  24.9863472  60.7757912  63.8545265  25.3942490  60.7626266  64.7203674
  24.7581882  61.6942825  63.7111931  25.0055141  60.8723373  63.9315758
  23.3056068  57.6630936   3.3789322  22.9632511  56.7773590   3.2585351
  22.6837692  58.0813370   3.9744351  23.2027836  57.6132431   3.4295983
  64.8677979  40.3123055  15.1048059  64.3785324  40.0406036  14.3282557
  64.9140167  41.2659950  15.0372324  64.8205490  40.3850327  15.0147867
  48.9693451  50.4009895  65.6242447  48.0503654  50.1819572  65.7783051
  49.4566345  49.7982941  66.1859741  48.9233093  50.3133583  65.7005768
  14.5028124   4.1334844  64.3903809  14.1416245   4.9655695  64.0847549
  14.1520166   4.0306211  65.2750244  14.4268856   4.2112494  64.4521332
   2.7650261   3.2234056  43.8309517   2.4250064   2.3876510  44.1505318
   3.7157862   3.1126518  43.8354988   2.8301563   3.1224687  43.8655167
  46.2214546  14.0044651   9.7635269  46.6799889  13.2997885  10.2211418
  46.7358093  14.7887306   9.9548349  46.3252068  14.0129528   9.8327293
  36.6812439  37.7394600  37.9488831  36.6741371  38.2391472  37.1324921
  37.6047707  37.5361786  38.0972404  36.7789726  37.7710686  37.8776436
   1.9722797  69.6631699  38.8325500   2.6565559  69.0182266  39.0115662
   2.3802676  70.5062790  39.0298729   2.0887601  69.6843033  38.8726845
   6.3841090  13.3117247  63.9661331   6.8086934  12.5368700  63.5979500
   7.1012416  13.8213511  64.3432693   6.5058632  13.2834406  63.9670868
  66.2755432  25.0701103  43.7559319  65.3502731  25.0631962  43.5108566
  66.7442627  25.0821533  42.9214363  66.2268524  25.0706558  43.6408043
  19.4586430  53.2804909  62.9896545  20.2370720  52.7928619  63.2588997
  19.7272778  53.7403107  62.1942711  19.5703030  53.2775269  62.9335480
  37.6312828  67.3610306  16.0734997  38.0720520  67.8387756  16.7761440
  38.2559013  67.3715210  15.3482590  37.7448959  67.4130936  16.0710888
  20.8557701  18.7885990  33.4930840  20.2836094  18.3566456  32.8588295
  21.6588459  18.9716377  33.0054359  20.8803959  18.7620544  33.3734436
   6.7539525   8.9664097  59.7173882   7.0686917   8.0660992  59.6360779
   6.0142927   9.0171585  59.1119461   6.7086382   8.8758116  59.6441536
  67.4117050  20.0152416  19.2674866  68.0655518  20.6258316  18.9270496
  66.5810623  20.4839058  19.1861382  67.3928528  20.1303349  19.2225056
  43.6904335  40.6669693  59.2181740  44.0276566  41.3025627  59.8494682
  44.4636269  40.3765717  58.7343674  43.8088493  40.7037811  59.2339020
   8.5267410  36.2727127  58.7651558   9.1897860  35.5935707  58.6411858
   7.7732210  35.9667778  58.2603378   8.5170927  36.1676636  58.6981010
  65.7673645  24.6700420  21.8260956  66.3450928  24.3663139  21.1259441
  66.3319321  24.7207146  22.5974102  65.8891830  24.6430569  21.8336849
  31.9730701  44.7449112  53.0430412  32.5830917  45.2113190  53.6145058
  32.3906479  44.7623215  52.1819038  32.0826569  44.7965088  53.0121498
   2.8156106  43.0772247   0.3043835   3.5889282  43.6389999   0.3555819
   2.8478556  42.5518723   1.1038816   2.9015169  43.0811081   0.3951029
  31.2650623  59.7911224  31.7470589  31.6234436  59.0328789  31.2856903
  30.5679150  60.1120415  31.1750221  31.2289352  59.7444839  31.6368561
  69.3027039  45.1998978  14.8476515  70.1337891  45.5120659  15.2055473
  68.6948013  45.2373085  15.5860825  69.3265076  45.2371788  14.9645653
   9.8740616  70.5344772  38.7485847   9.0832882  70.4235916  39.2764206
   9.8865566  71.4659805  38.5286446   9.7910643  70.6219864  38.7814178
  70.8030930  60.5377159  49.4047699  70.4135208  60.5028191  50.2784081
  70.7686844  61.4634972  49.1639824  70.7578812  60.6327209  49.4722557
  19.7957458  59.7287331  10.3116255  20.3645458  59.4220047   9.6054993
  20.3775635  60.2200966  10.8915262  19.9184494  59.7484245  10.2981653
  22.1676750  12.2100010  45.3922882  22.8688011  12.7281113  44.9970474
  21.3613129  12.6201496  45.0795708  22.1564522  12.3089914  45.3167915
  44.4334030  58.6170616  61.0117569  44.2325096  59.1605225  61.7736778
  45.1660004  58.0696907  61.2944489  44.4901047  58.6166420  61.1231537
  33.3941917  20.6679211  51.5119476  33.2739754  20.1378365  50.7240448
  34.3196182  20.9120731  51.4974632  33.4800606  20.6374283  51.4263802
  30.5451736  40.0396957  61.6780472  29.9981918  40.5764465  61.1045113
  31.4053440  40.0404320  61.2581177  30.5785732  40.0970116  61.5721016
  23.4504795   7.7602773  37.9588165  24.2534771   7.6523604  38.4685020
  23.4810162   8.6667366  37.6528244  23.5393696   7.8454351  37.9805374
  10.1616173  46.5681877  48.8791847   9.7385702  47.1097450  49.5455017
   9.7054920  45.7280884  48.9283180  10.0678616  46.5363503  48.9554825
  44.3798904  73.7545624  17.6688385  43.9824219  74.6228333  17.6029167
  44.7443161  73.7245026  18.5534420  44.3763695  73.8439484  17.7561436
  15.4141617   9.7958031   1.3333863  14.8731861  10.0211267   2.0902259
  15.3295727   8.8457556   1.2528502  15.3474503   9.7185173   1.4055082
  55.3035660  46.2958717  56.7007942  56.2371750  46.1140556  56.8082695
  55.0571899  45.8221169  55.9063835  55.3768539  46.2259598  56.6275406
  17.9736710  54.4291153  47.5067635  18.6000309  53.7527847  47.7645988
  18.4851494  55.2381477  47.4972305  18.0950108  54.4432678  47.5332413
  13.4316769  44.1770592  55.7694511  13.0544844  44.5715294  54.9831009
  13.6909151  43.2973442  55.4953461  13.4190979  44.1253090  55.6563644
   1.9890875  35.3680954  41.2766190   1.8470434  35.6435432  42.1822586
   2.8773682  35.0114975  41.2712517   2.0686672  35.3594398  41.3726273
  56.6292381  26.3174915  54.6493263  57.3303947  26.1177845  54.0290642
  55.8526878  26.4371014  54.1026115  56.6211967  26.3089485  54.5248795
  33.7851639  53.7728539  42.3422890  33.1525993  53.3559685  41.7572212
  33.7145882  53.2813797  43.1606407  33.7101784  53.6759834  42.3671646
  68.2942505  33.8534203  15.7121992  69.0082550  34.4630318  15.8987465
  67.4984055  34.3585281  15.8786840  68.2855225  33.9722939  15.7498465
   8.1537952  40.2907410  22.2749233   7.8296185  40.8984718  21.6102390
   8.2749825  39.4651718  21.8059025   8.1321478  40.2675095  22.1540222
   7.8854890  18.2280178  49.9331245   8.7808151  17.9872456  50.1711426
   7.5841446  18.7760067  50.6577835   7.9488320  18.2607803  50.0357857
  15.4700537  19.6907539  21.1223526  16.0191879  19.0044613  20.7432938
  15.9659023  20.0036678  21.8789558  15.5814924  19.6509361  21.1626129
  65.7391281  43.5885162  53.3974075  66.5003891  44.1218796  53.1688538
  64.9868317  44.1317520  53.1624947  65.7400818  43.7033272  53.3479843
  22.7602406  74.3818436   3.8290048  22.7818851  75.2615356   4.2056999
  21.8807945  74.0588608   4.0251894  22.6687641  74.4412079   3.8900974
  28.1634521  15.3036995  32.7258987  27.7605572  16.1052189  32.3920212
  27.7530785  14.6012745  32.2214966  28.0767250  15.3142672  32.6365051
   7.6837554  24.8452892  53.1485252   8.4200926  24.6099033  52.5840492
   7.0278029  25.2026539  52.5499840   7.6923280  24.8582973  53.0244980
  17.1291828  10.4971552  63.6842308  17.3391552  10.8469839  64.5501175
  16.8910084   9.5842867  63.8460274  17.1261749  10.4371119  63.7938271
   0.5846186  28.1829128  16.1350212   0.3056387  28.9521275  15.6383209
  -0.1391044  27.5631924  16.0433483   0.4776889  28.1988544  16.0722752
  28.1803532  65.3851166  16.0811806  27.5721951  66.1203384  16.1575279
  28.9238796  65.7389984  15.5931568  28.1947899  65.5012589  16.0372791
  36.7944069   2.4252958   6.7104607  36.6465034   2.8626075   5.8719416
  37.6503143   2.0075085   6.6150117  36.8699112   2.4273779   6.6108613
  16.2481976  61.5551796  20.9855461  15.8916349  60.6672859  20.9583683
  16.3359318  61.7495918  21.9186802  16.2195301  61.4812241  21.0821590
  20.8667488  35.7611160   7.3716002  20.0109940  36.0111084   7.0231519
  20.7995377  35.9250870   8.3122530  20.7683239  35.8052635   7.4347534
  12.2817974  43.0454826  58.1468735  11.8206854  43.6907425  58.6828270
  12.4914637  43.5120316  57.3377953  12.2549829  43.1640472  58.1177444
  61.7469521  62.6684189  39.3222198  62.3414726  62.3053513  39.9786987
  61.8112831  63.6162910  39.4389572  61.8172150  62.7307816  39.4046783
  17.2283211  71.5913010  60.8685303  17.2657471  70.9410706  60.1670837
  17.5495720  72.3976593  60.4650307  17.2665710  71.6079483  60.7506981
  30.7029209  13.1799707   8.8168497  30.5980778  14.0280581   9.2481136
  29.9055004  13.0749655   8.2978830  30.6067028  13.2592144   8.8074970
  61.8382912  24.5972042   5.5286131  62.6539993  24.6562901   6.0259681
  61.3066368  23.9667454   6.0145135  61.8685837  24.5362720   5.6334686
  35.4453964  16.2206154  41.0019798  36.2412376  15.7718964  40.7164612
  35.3678093  16.0028877  41.9308548  35.5219917  16.1495438  41.0705872
  36.7160149  38.6229630  35.2292747  37.4102554  39.2499771  35.0265007
  35.9685631  38.9164352  34.7082939  36.7103424  38.7211227  35.1520920
  25.9503117  31.1805744  53.6818886  25.1781673  30.7597103  54.0599098
  26.3554020  30.4996624  53.1447716  25.9111671  31.0630798  53.6649208
  29.4596310  42.0805206  45.8408432  28.6699696  42.5255890  45.5333061
  29.3738327  42.0718994  46.7941513  29.3662701  42.1270638  45.9097099
  51.2269859  30.0752010  15.0192966  51.4337921  29.5369911  15.7833624
  51.2178421  29.4584885  14.2873039  51.2480659  29.9520378  15.0227175
  50.2046928  64.8717575  38.9362640  50.9861298  64.3873444  38.6699448
  50.3547516  65.0801392  39.8583794  50.3040276  64.8423233  39.0061989
  36.6360703  34.6809883  51.9114189  36.7136116  34.1747551  52.7200890
  37.4428749  34.4920273  51.4322586  36.7303810  34.6068535  51.9465599
  15.7972412  55.9842148   2.1736991  15.4024725  55.2756958   2.6820197
  16.7387390  55.8188553   2.2233801  15.8555450  55.8910217   2.2332053
  52.5523415  69.5466309  32.1563683  53.0168457  69.0249176  32.8107986
  51.6852531  69.6898575  32.5356750  52.5094070  69.5062637  32.2666054
  26.9083538  15.6590700   8.0705490  26.1953411  15.6081228   8.7071400
  26.4946995  15.9908371   7.2736478  26.7882042  15.6890163   8.0534534
  71.1161957  34.6348114   5.0688767  71.6018906  33.9403877   4.6237822
  70.7595139  34.2140694   5.8511753  71.1299515  34.5158882   5.1048369
  22.0519428  25.0199909  18.1427288  22.3110847  24.2376041  18.6294994
  21.1602440  24.8344841  17.8482952  21.9844856  24.9167747  18.1632404
  59.7912712  20.0767956  58.3275261  59.2956390  19.2602425  58.3893433
  59.1822128  20.7501869  58.6305504  59.6734657  20.0615292  58.3664360
  40.8728867   9.2552109  54.5330315  40.4665184  10.0490913  54.8806686
  41.4392242   8.9466028  55.2403183  40.8899460   9.3069611  54.6455307
   4.4262667  12.2207994  58.5766411   3.5234892  12.4758787  58.7667999
   4.9260020  12.5262938  59.3337212   4.3832855  12.2805796  58.6776543
  20.6329155  54.7626152  51.2796745  19.9016590  54.6459808  51.8862152
  20.3439102  55.4561539  50.6866264  20.5241146  54.8241386  51.2811127
  57.8127632  57.6237068  57.9581680  58.4009018  56.8687019  57.9752159
  57.1238251  57.3767548  57.3412323  57.8020134  57.5168571  57.8941956
  45.5789337  49.0264854   1.8821690  45.0176277  48.5817261   2.5172708
  46.2131615  49.5045090   2.4164767  45.5867119  49.0300331   2.0068765
   6.1567125  56.5555916  36.5869217   5.2593718  56.5047836  36.9162102
   6.6121922  55.8339844  37.0205727   6.1095920  56.4732170  36.6682816
  27.5288067  49.0148239  28.0747509  27.5449009  49.4452438  28.9295673
  26.6735954  49.2406960  27.7089233  27.4393215  49.0848122  28.1268978
  17.6225758  50.2292404   6.3664732  17.3038177  50.5825844   5.5359492
  18.5618000  50.1055298   6.2294054  17.6887436  50.2537270   6.2632880
  19.8335152  42.6925087   8.4264479  19.3002033  42.8775749   9.1994677
  19.3712502  43.1237373   7.7077093  19.7273464  42.7582321   8.4322367
   0.6941903  40.7583199   9.7335033   1.1045549  41.3867569   9.1394510
   1.2217928  40.8027840  10.5309305   0.7942164  40.8300781   9.7551918
  58.5294685   2.3059671   2.3023753  59.2699356   2.1035099   2.8741736
  58.1098747   1.4600954   2.1452940  58.5636864   2.1941719   2.3466012
  58.6617622  71.7611847   2.1341765  57.8647804  71.2387238   2.0442562
  59.0332909  71.7850189   1.2523435  58.6163902  71.7080078   2.0305474
  57.5686836   4.7840085  53.5179253  57.3280983   4.3416572  52.7038765
  57.0372963   5.5801396  53.5239868  57.4863586   4.8217363  53.4317627
  24.4403152   9.0600023  44.7734375  24.7356300   9.9625044  44.8938980
  23.4849243   9.1188059  44.7718658  24.3699226   9.1625175  44.7861137
  59.8192177   6.1353927  62.8007317  59.3064041   5.9789171  63.5936813
  60.2682915   5.3058209  62.6383286  59.8124199   6.0302391  62.8679733
  63.3886147  19.6881599  53.6768761  62.9410782  19.1792850  53.0008659
  63.0462990  19.3438644  54.5018082  63.3043861  19.5971775  53.6927567
  35.7985306  58.4655952  43.8389816  36.7154198  58.6826096  44.0076523
  35.6640129  57.6299934  44.2860985  35.8819656  58.3996277  43.9046516
  68.2607651  13.1506720  20.9944477  68.1435318  12.7537832  20.1313324
  68.9721375  12.6499014  21.3937130  68.3241272  13.0549440  20.9449825
  26.5537949   0.7253552   0.7410778  26.1413555   0.6836807  -0.1217023
  25.8372478   0.9379659   1.3390653  26.4333992   0.7435841   0.7128400
   1.5876907  54.6180344  64.2560425   2.5191216  54.3989220  64.2816925
   1.1450192  53.8145866  64.5294418   1.6398127  54.5089874  64.2879333
  35.0115356  48.5601273  10.0056210  34.7978783  49.4897995   9.9262962
  35.7134705  48.4206009   9.3699684  35.0636063  48.6443901   9.9293747
  26.3691273  74.0971680  32.3803139  26.2977734  73.7589111  33.2729073
  27.2995949  74.2942581  32.2725372  26.4607449  74.0821152  32.4640083
  55.5773354  13.7939281  52.2268066  55.7847900  14.4860592  52.8546219
  55.1648216  13.1089954  52.7530518  55.5554657  13.7946959  52.3498764
   7.7326851  50.7437668   0.2250006   7.4481626  50.7681046   1.1386124
   6.9988427  50.3464661  -0.2438916   7.6240854  50.7039948   0.2724261
  34.2882462  74.1357498  34.9049683  34.9800301  73.4949188  34.7406502
  34.6364975  74.9579086  34.5599785  34.3991585  74.1550903  34.8506546
  22.8146992  18.8180447  31.2588425  23.6038895  18.2857456  31.3591709
  22.2680054  18.3231831  30.6485386  22.8405590  18.7085075  31.2044582
   6.6656823  58.3834305  34.8965034   6.4567537  57.6472549  35.4715080
   7.6149831  58.3367805  34.7829971   6.7446365  58.2999496  34.9457169
  16.6027641  39.1678429  12.1467819  15.7890253  39.3606033  12.6125116
  16.4994602  38.2643700  11.8479624  16.5049686  39.0920525  12.1645813
  69.5954514   8.7332563  35.7852669  69.5084839   8.3514318  36.6586952
  68.7654800   8.5329170  35.3525581  69.4976730   8.6711740  35.8322639
  71.3483353   1.3689134  11.7730570  70.3959274   1.3520491  11.6789074
  71.6288681   0.4870875  11.5282745  71.2766876   1.2730759  11.7369127
  23.7171631  35.7271805  49.9021072  24.2191238  34.9189453  49.7971344
  23.0430031  35.6801872  49.2242203  23.6987991  35.6359787  49.8186226
  17.7046757  69.9208298  22.8421669  18.6365852  70.1350174  22.8857346
  17.3017712  70.4659958  23.5179596  17.7610893  70.0018082  22.9188805
  29.9203606  73.5147858  13.9103165  30.4941196  72.9578400  13.3841543
  29.6586514  72.9615250  14.6462812  29.9536381  73.3963928  13.9326897
  20.8623943  29.1249981  49.1598969  20.1017113  29.5851746  48.8051682
  21.5495472  29.2595901  48.5072594  20.8545532  29.1884251  49.0524712
  24.2026882  10.4588375  63.8421440  24.6412411  11.2171068  63.4562302
  23.2859039  10.5556040  63.5845146  24.1516895  10.5500193  63.7735138
  12.5545807  73.5267715  16.8880653  13.3662424  73.7640762  17.3365364
  12.0376396  73.0720367  17.5530605  12.5860100  73.5035858  17.0068073
  54.5037422   8.2257013  51.4565926  54.3600655   9.0713615  51.0317993
  55.3638763   7.9441724  51.1449165  54.5801430   8.2858610  51.3780556
  40.5269661   4.0509119  66.2894745  40.0269737   4.5325933  66.9484329
  39.8835449   3.8268604  65.6171341  40.4050293   4.0783863  66.2880478
  18.3434830  32.3545761  14.0378180  18.1038284  31.4632683  14.2915268
  18.8540497  32.2461205  13.2354517  18.3723736  32.2479591  13.9793091
  47.8415794  34.5993690  63.8024292  47.4064789  35.3041306  64.2822571
  47.4339142  34.6119576  62.9364738  47.7517052  34.6758690  63.7612534
  69.0873260   7.9985266  48.6053810  68.1345749   8.0897522  48.5922661
  69.3781357   8.6187239  49.2739716  69.0167389   8.0743942  48.6752815
  27.4649067  58.5105400  21.4138336  27.8944721  58.3670235  22.2571049
  26.9957142  59.3378487  21.5217724  27.4606800  58.5834618  21.5152721
  32.1020241  23.1502094   1.2793101  32.9850693  23.3983459   1.0056422
  31.7439632  22.6741581   0.5300445  32.1580086  23.1259041   1.1702231
  67.2728043   8.4616327  44.0586739  67.0040359   8.2794380  44.9591179
  67.5081329   7.6054916  43.7010765  67.2692413   8.3509026  44.1165619
  41.3352852  34.6684837  49.1448402  40.7438240  35.3799210  49.3903275
  40.7738152  34.0323296  48.7017899  41.2123337  34.6765099  49.1237717
  55.7364235  64.1969223   3.9363770  56.3457146  63.4589272   3.9173596
  56.2187881  64.8943787   4.3803492  55.8528404  64.1925964   3.9816947
  42.1326904  15.2150774  43.5554123  42.7020226  15.7391300  44.1188507
  41.2454414  15.4432707  43.8328056  42.0987892  15.2952986  43.6450806
  46.0949974  53.7660942  66.4002075  45.5923500  53.9882545  65.6164856
  45.5329742  53.1584244  66.8809357  45.9814606  53.7249832  66.3678970
  44.2244225  65.5182114  63.0592422  44.9275131  64.8694916  63.0917282
  44.6551590  66.3241882  62.7744751  44.3453369  65.5349808  63.0323372
  62.4385033   6.2475510  64.1061325  61.8377647   5.5101852  63.9982605
  61.9264221   7.0135884  63.8469200  62.3198318   6.2506084  64.0669861
  62.9599113  68.4812088  53.5877419  62.4784546  68.2515030  54.3825150
  62.3127060  68.9168091  53.0331154  62.8395500  68.5031662  53.6133499
  13.0904350  16.0301208  44.0457458  12.7105942  15.3407173  44.5904236
  12.5384331  16.0491543  43.2639771  12.9910622  15.9586315  44.0204620
  29.0936527  58.4511032  63.0950394  29.1862965  58.5633888  64.0411072
  29.0089912  57.5054665  62.9732323  29.0945034  58.3622322  63.1829376
  20.7704487  39.7741356  21.0828743  21.3525524  39.9735260  20.3496418
  20.6497517  40.6129875  21.5278378  20.8196545  39.8848572  21.0521317
  71.2403946  40.8048820  58.2273369  71.8682709  41.4614220  57.9257584
  70.6303024  40.7035484  57.4967499  71.2422867  40.8640900  58.1172676
  29.3882580  37.8047752  35.3850403  28.7656078  38.4921570  35.1482964
  29.9522076  38.2091637  36.0443344  29.3819981  37.9212036  35.4301033
  18.7432346  54.7697411   6.1709561  18.4497528  54.7435188   5.2602353
  18.2826500  54.0439301   6.5920148  18.6628189  54.6895447   6.1187382
  66.4668274  66.3112640  51.3771477  67.0996017  65.5948486  51.4279556
  65.6215897  65.8970566  51.5510101  66.4441681  66.1906967  51.4011078
  18.6190128   6.9081683  52.1858902  17.9705524   7.5750866  51.9601707
  18.6797009   6.9464688  53.1403961  18.5563316   6.9833736  52.2636070
  30.3718662  30.5479755  44.5122566  30.5576916  30.8263378  45.4090385
  30.4497013  29.5942535  44.5365181  30.3999844  30.4759541  44.6104774
   2.6639011  16.7666016  48.8410759   3.2639151  16.8354931  49.5836868
   2.3804584  15.8523445  48.8461838   2.6976607  16.6764507  48.9208145
  38.5122681  34.4712830   7.7803469  37.9238777  34.9710846   7.2144647
  39.3673096  34.5378914   7.3552647  38.5407028  34.5316849   7.6746693
  59.3387871  21.0302563   1.1100413  58.4870338  20.6870098   1.3801013
  59.1291580  21.7514076   0.5165538  59.2255974  21.0705566   1.0755504
  45.2590065  20.8595085  16.6030159  44.5658913  20.2253895  16.4194031
  44.9203606  21.6888561  16.2657681  45.1489792  20.8803291  16.5474720
  11.0738993   7.3770499   9.7301073  10.1278648   7.2444696   9.7907104
  11.3000364   7.0884871   8.8458986  10.9971285   7.3321385   9.6422768
  62.6975021  74.2243881  64.2119293  63.4497108  74.0892105  63.6356163
  62.7796822  73.5411377  64.8772507  62.7864838  74.1371078  64.2214203
  58.4678993   0.6268276  21.6359787  58.2434807   0.6626152  20.7061481
  58.2017899  -0.2499070  21.9130249  58.4155884   0.5371479  21.5663643
  55.1946869  26.5017357  59.7144775  56.0838966  26.5464706  59.3629990
  55.1534424  27.2136307  60.3530159  55.2851143  26.5824242  59.7450905
  55.3359375  46.3718414  14.6342382  55.1837692  45.4712410  14.3478889
  55.0280571  46.3903122  15.5403852  55.2868767  46.2777672  14.7003345
  51.1185837  55.8281784  14.1502695  51.2176628  55.0173302  14.6492052
  51.6179008  56.4770508  14.6461315  51.1823959  55.8109055  14.2563562
  55.0512161  47.1557770  62.6154594  55.1274490  46.3833847  62.0552559
  55.4755898  47.8550491  62.1183128  55.1046028  47.1479797  62.5027008
  69.5036850  39.1755447  36.8031502  69.0497971  39.1339188  35.9614372
  69.3377914  38.3237648  37.2071075  69.4375916  39.0802727  36.7564697
  28.4824467  13.1764259  50.5120888  28.6434078  13.5030651  49.6268578
  28.6406078  12.2342854  50.4521942  28.5164776  13.1107883  50.4113007
  11.0013628  49.3884239  47.6117363  11.5880470  50.1288338  47.4573746
  11.3278027  48.6994553  47.0329514  11.0987396  49.3939095  47.5335541
  31.3778133  11.3034487  28.6070728  31.8334351  11.6376352  27.8344421
  30.9591293  10.4963675  28.3078136  31.3817520  11.2530184  28.4927654
  27.5890102  18.1322803  60.9299812  27.5301342  18.8193035  60.2660828
  27.0093937  18.4274979  61.6322098  27.5209217  18.2370281  60.9340706
  47.4418182  18.9266376  50.9540482  46.8311920  19.6261978  51.1863899
  47.9822540  19.3016052  50.2586632  47.4343338  19.0412273  50.9046669
  16.1754837  57.4392509  30.2767544  15.4730892  56.8846626  29.9371853
  16.9635410  57.1266403  29.8323784  16.1846180  57.3467712  30.1931534
   6.2990274  24.0259914  65.2921524   5.8457036  23.8135853  64.4763031
   7.1982870  24.2151661  65.0242386   6.3465829  24.0235138  65.1765823
  66.5727692  42.7605934  29.3263016  65.6517487  42.5004005  29.3104477
  66.8954620  42.5528717  28.4494038  66.5089645  42.7106972  29.2310982
  40.3286514  64.2620850  45.8500443  40.5910454  64.5243378  44.9676590
  39.5604668  63.7068672  45.7164116  40.2747116  64.2308426  45.7416954
  52.3645439  46.2824516  42.6970215  52.6064568  46.3317947  41.7722130
  53.0421944  45.7344856  43.0929451  52.4626083  46.2292786  42.6406212
  29.1883717   6.5323691   4.2128339  30.0859470   6.7185030   3.9372489
  29.2574005   5.7270970   4.7256727  29.2914524   6.4663434   4.2381349
  26.6480064  24.9785690  16.2393875  27.2417278  25.7282944  16.2798405
  25.8387108  25.2918797  16.6432552  26.6250172  25.0919323  16.2867699
  10.4220257   3.4569707  63.2176437   9.5465441   3.1212757  63.0251007
  10.4175501   3.6095958  64.1625900  10.3281851   3.4374478  63.2978821
  27.8245296  35.6196365  40.1229172  28.4916267  35.5603561  40.8068008
  28.3018990  35.4619827  39.3083649  27.9465771  35.5965042  40.1089821
  59.4101219  23.1785221  24.5202236  59.9010239  23.4946976  25.2786942
  59.3993378  23.9205303  23.9156227  59.4613228  23.2913685  24.5366325
   7.6703753  65.9187469  44.2947617   7.3275828  66.6636200  43.8009186
   8.6189833  65.9696808  44.1773720   7.7349801  66.0036087  44.2295799
  31.1237335  64.2776642  64.8573074  30.1682510  64.3171768  64.8988266
  31.3900433  63.9956322  65.7323837  31.0502396  64.2518005  64.9550552
  48.0527039  20.4009495  48.7530518  48.8170013  20.8367977  49.1300316
  47.5641632  21.1031437  48.3235359  48.0821114  20.5223122  48.7474518
  45.2826767  63.5750008  22.6369228  45.9551849  64.2521744  22.5635033
  45.6525230  62.8196030  22.1799526  45.3938332  63.5666580  22.5803623
  53.5899734  41.1626129  42.2666435  53.6736183  40.4306412  41.6555367
  54.1591682  40.9287491  42.9998245  53.6595917  41.0596161  42.2796631
  33.9882355  72.3206711  32.2426453  34.1198273  73.1875534  31.8586788
  33.2797928  72.4436111  32.8744888  33.9267197  72.4262314  32.2690773
  43.4996910  39.9546013   1.8677837  43.2191772  39.5761147   2.7010252
  43.0886917  39.4017868   1.2031704  43.4259453  39.8552856   1.8857665
  27.7750225   7.7986302   8.2054644  28.0220699   8.6694679   8.5166578
  26.9892673   7.5793400   8.7061968  27.7175732   7.8681126   8.2920494
  59.0216255  70.2021561  40.2609520  58.7450333  69.4516830  40.7868004
  59.3233871  69.8192444  39.4372101  59.0243111  70.0812912  40.2291832
  61.4200630  67.0701370   3.1724806  61.8527336  66.6305466   2.4405048
  61.2541695  67.9576569   2.8546300  61.4485130  67.1179047   3.0605257
  32.4618225  62.4542542  58.6812820  32.0324020  63.2948723  58.8399963
  32.9098511  62.5686340  57.8431778  32.4638062  62.5560951  58.6088333
  53.1631622  35.3049316  42.0822449  53.5832634  35.5422020  42.9089546
  53.0602036  34.3544884  42.1300354  53.1969833  35.2288780  42.1755028
   5.6908536   7.9810987  16.1314468   6.2998719   7.7006636  15.4483032
   5.2246494   8.7233152  15.7467394   5.7060833   8.0303440  16.0175686
  63.3296051  60.2734299   8.1220188  63.3723831  60.7055054   7.2689595
  64.1999893  59.8936081   8.2420368  63.4269867  60.2789993   8.0438461
  41.3879776  64.2852554  18.2626858  41.1012611  65.1045532  18.6661377
  42.1984863  64.5132751  17.8073730  41.4438362  64.3969421  18.2571564
  12.9356613  63.5871887  45.0635223  13.7296381  63.1186180  44.8060875
  13.2146463  64.4980927  45.1565361  13.0500832  63.6343613  45.0459862
  23.5333900  19.2500858  62.2661018  23.4552021  20.1928158  62.4123077
  23.7057076  19.1666374  61.3282471  23.5434284  19.3417206  62.1816788
  26.9378185  51.7092361  42.0965233  26.5577755  50.8309669  42.1175575
  26.3873978  52.1937141  41.4812584  26.8385925  51.6672401  42.0331535
  42.3468742  20.3760586  47.6054878  42.0311661  19.4815598  47.7336617
  42.7326317  20.6168957  48.4477615  42.3543472  20.3063507  47.7089806
  38.8425140  42.6362228  40.5439415  38.6229401  42.4708023  39.6270676
  38.0775909  43.0922432  40.8948975  38.7375259  42.6672134  40.4835892
   6.1901817  14.3156786  19.5060253   6.7150435  13.6105928  19.8849792
   5.4364491  14.3940554  20.0908127   6.1657748  14.2488461  19.6088009
  35.3828506  26.3314228  12.8335056  34.7363167  25.7188931  12.4827461
  35.6196785  25.9672909  13.6864719  35.3391571  26.2272701  12.8870621
  36.0458641  21.8178997  44.7944336  36.6550865  21.4088287  44.1798286
  36.5499458  22.5255680  45.1961060  36.1645889  21.8497429  44.7717247
  66.3383484  53.5748978  31.9996948  66.6468430  54.2159386  32.6401100
  66.3136749  54.0556641  31.1723557  66.3686142  53.6945305  31.9797611
  11.4500713  62.3512306  46.8953438  11.9700670  62.2983704  47.6972427
  12.0242357  62.7875175  46.2658844  11.5667534  62.3921204  46.9137344
  33.3373070  52.6475334   1.3631645  33.2454262  52.0034599   2.0652766
  32.8304634  53.4022789   1.6626636  33.2734566  52.6593361   1.4699777
   9.0444021  51.9743042  45.6204262   8.4347057  52.7029076  45.5036507
   9.8839617  52.3927269  45.8109398   9.0689154  52.0966263  45.6282883
  -0.1791480  32.7136154  49.8780479   0.4851048  32.0268021  49.9353981
   0.3215961  33.5284500  49.8389778  -0.0549111  32.7272682  49.8799973
  52.6950912  57.2088890  52.0207291  52.9223824  57.1073532  52.9449921
  53.4606857  56.8816833  51.5484657  52.8009758  57.1631699  52.0689316
   0.3745248  13.5010281  39.1436043   0.8252879  14.2947693  39.4317360
  -0.0710624  13.1805687  39.9278183   0.3750767  13.5514994  39.2579613
   2.6623209  47.3139229  49.6227798   3.2524095  47.9427147  49.2072678
   2.3768387  47.7483521  50.4265213   2.6948044  47.4273071  49.6641808
  37.9793816  65.2167664  26.4242973  38.4708824  65.3282700  25.6105232
  37.0645752  65.3383179  26.1701565  37.9342384  65.2416229  26.3104134
  10.4818745  27.2614441  64.7193756   9.8423195  27.3504086  65.4259796
  10.4788742  28.1143131  64.2848206  10.4133511  27.3618813  64.7483902
   2.1901865  15.3756819  45.0120163   3.1439974  15.4556999  45.0034218
   1.8963023  16.0762024  45.5943680   2.2605622  15.4589195  45.0732040
   3.4098129  41.7171631  24.0784359   3.7415025  42.6065178  23.9548759
   4.1049991  41.1530495  23.7397289   3.5193205  41.7518501  24.0291386
  54.6284332  18.0274353  55.1777000  54.0527077  18.7318478  55.4753151
  54.1054192  17.2320728  55.2781258  54.5112648  18.0177364  55.2201500
   7.8829622  69.0838547  53.5536003   7.1011457  69.6308746  53.4776840
   7.8987975  68.5748978  52.7430801   7.8012772  69.0879135  53.4590683
  42.8986359  53.2002487  11.8209686  43.5242157  52.5180664  12.0649204
  42.8847389  53.1813774  10.8640556  42.9638672  53.1254883  11.7449369
  40.3348274  53.7216797  14.9390602  40.3003120  53.6961632  13.9828234
  39.4539337  53.9868431  15.2035313  40.2372055  53.7472382  14.8652897
  38.4047966  18.5172634  19.2978420  37.4605637  18.5065727  19.1412029
  38.5694504  17.7337017  19.8223953  38.3216629  18.4325619  19.3370781
   2.4977810  48.6564369  45.2439919   2.0076356  48.0949020  45.8445511
   3.1707766  48.0837746  44.8760681   2.5172803  48.5354843  45.2688026
  25.9571495  23.7827129  44.2451553  26.3486042  24.3511982  44.9083443
  25.1986542  24.2725067  43.9273186  25.9180069  23.8955708  44.2819824
  51.5243912  64.6740417  20.3978748  52.1427269  65.1785583  19.8693333
  50.7176933  65.1889420  20.3793850  51.5043068  64.7827530  20.3395386
   0.7352406  59.4166260  47.6262741   0.2833815  59.7956238  48.3802071
   1.0937537  60.1705894  47.1580429   0.7252861  59.5374451  47.6567383
  62.1327553   3.3980451  16.8365459  62.1736908   2.7605927  16.1236572
  61.3482628   3.1565955  17.3289909  62.0534630   3.3043177  16.8130360
  22.7359104  14.8267775  17.0142498  22.3417625  14.8331280  17.8865089
  23.6360664  15.1197786  17.1560364  22.7898731  14.8587008  17.1223888
  12.1276751  23.1415939  62.0262451  12.7573862  22.6629372  62.5653038
  12.0286045  23.9858379  62.4663277  12.1842632  23.1805820  62.1306610
  20.5060883  73.8600159  22.3186722  20.3912964  74.4799423  21.5984325
  21.3059444  74.1487961  22.7580662  20.5791454  73.9569168  22.2887211
   8.5845327  21.3679543  33.8612709   8.6341162  22.0344791  34.5464859
   8.3016949  21.8462715  33.0818825   8.5596581  21.4900417  33.8512306
  55.6301689  65.7157059  32.6781311  55.3112030  66.1945038  31.9131184
  54.9311714  65.0936966  32.8799553  55.5216103  65.7004318  32.6180725
  35.8674736  34.3783722  15.8128643  35.8878403  34.2088966  16.7547207
  34.9360504  34.4367027  15.6000881  35.7703171  34.3665199  15.8906145
  24.6301308   2.6812451  47.6332016  24.3444004   3.5816472  47.4787140
  24.7027798   2.2995832  46.7583923  24.6074066   2.7365644  47.5234337
  42.3145370  41.2785454  39.4103889  42.4990311  41.8051910  40.1880989
  42.6371803  41.8075600  38.6808167  42.3686180  41.3911209  39.4155197
  35.8844299  20.0586452  19.1003513  36.2897415  20.7667866  19.6008415
  35.6711731  19.3940201  19.7553520  35.9049110  20.0632858  19.2235737
  56.6514931  72.2263489  25.0142250  56.2115479  73.0764542  25.0147362
  57.2072449  72.2438049  25.7933712  56.6638412  72.3188629  25.0973682
   2.0058434  69.2455292  45.3155518   1.4546840  68.5553741  44.9465828
   1.5906439  69.4631195  46.1501160   1.9027896  69.1951370  45.3652039
  28.8578415  41.5433388   6.5143085  28.6425552  41.3341217   7.4232154
  29.3049850  40.7623444   6.1882076  28.8825665  41.4377403   6.5764594
  41.1264114  37.0360489   8.9559755  40.9579010  36.2680740   8.4100351
  41.0618439  37.7770424   8.3534861  41.1015549  37.0331726   8.8335056
  19.2447128  26.0497589  33.4842606  18.7175083  26.7846699  33.7976151
  19.4889584  26.2936878  32.5914726  19.2145367  26.1541424  33.4224701
   9.4870729  70.5936127   2.6810725   9.3687611  70.4988861   1.7359474
   9.9048424  69.7765274   2.9532378   9.5190077  70.4963760   2.6093071
  36.2180634  22.2029381  58.0952415  35.7132683  21.4266586  57.8527489
  36.6351166  21.9681263  58.9241943  36.2087059  22.0951138  58.1577835
  59.9916039  10.3178625  41.6271133  59.9465523   9.7915096  42.4253311
  59.1731873  10.1279373  41.1684685  59.8995209  10.2414780  41.6633263
  70.8539886  58.7830048  45.2534218  70.4229889  59.5106621  44.8051071
  71.5396881  59.1969795  45.7775116  70.8811493  58.9047508  45.2615013
   6.9359694  11.5050583  43.7199783   7.8608046  11.7517395  43.7122231
   6.8623447  10.8304758  43.0448875   7.0267434  11.4594269  43.6471596
  33.2109566   6.7833881  24.1654396  33.1029930   7.1177583  23.2750607
  32.8249359   7.4586577  24.7233219  33.1582756   6.8910575  24.1299820
  50.6064606  21.1989384  54.8702888  50.0207214  21.9333782  55.0539742
  50.7827682  21.2621651  53.9315910  50.5627975  21.2840023  54.7897720
  10.9120207  35.4107132  33.4011650  10.5782461  35.7335358  32.5641403
  10.1280355  35.1706886  33.8951149  10.7928219  35.4195404  33.3645782
  58.6448097  67.8857498  41.7319794  57.8164406  67.5146408  42.0358124
  59.2476387  67.1424637  41.7130890  58.6207581  67.7669144  41.7623672
  63.9949875  50.4970703   7.5496798  63.4462395  51.0145035   8.1390600
  64.1354599  51.0654907   6.7924495  63.9514503  50.6128693   7.5317802
  53.6718369  15.6367369  34.4810143  52.8891869  16.1614513  34.6494408
  53.3481789  14.7383661  34.4146194  53.5538597  15.5968895  34.4918938
  22.4263153  39.9842148  28.6688290  21.9775162  39.2958755  29.1597462
  22.4004173  40.7465706  29.2470798  22.3756924  39.9921074  28.7828465
  17.1821880   7.9068050   6.5894971  17.1302700   7.0015216   6.8960881
  16.3526402   8.0537310   6.1350813  17.0881882   7.8259325   6.5737329
  64.0715408   6.3427806  45.0056534  64.7062531   6.8040843  45.5538979
  64.6063538   5.8420796  44.3896141  64.1962585   6.3385792  44.9984245
  19.4032860  49.1812286  47.5248795  20.2425842  48.8935814  47.8841438
  19.2736607  48.6332550  46.7508278  19.4789658  49.0921173  47.4806480
  45.8383942  49.1885796  15.1064653  45.8380394  50.1448174  15.0635462
  45.7433739  48.9079399  14.1962757  45.8282242  49.2606277  15.0048246
  22.7356625  63.4650459  43.1141319  21.9520493  63.3597679  42.5746002
  22.4510460  64.0130768  43.8454895  22.6217461  63.5122643  43.1345863
  15.0864315  62.5306816  23.9021454  15.1423759  61.9507065  24.6615753
  15.9543018  62.9298210  23.8411484  15.1849480  62.5113945  23.9766273
   4.8517585  41.9667206  45.4302521   4.8334341  41.8991432  44.4756165
   5.0770216  41.0854950  45.7284622   4.8738265  41.8655396  45.3602486
  52.8258057  31.2850475  49.0805817  53.5167580  31.5675564  48.4814110
  53.2338715  31.3110695  49.9460526  52.9430084  31.3179493  49.1089783
  35.9915123   2.7761543  40.0820732  36.3961067   3.6211896  40.2781563
  35.1800423   2.9992034  39.6260071  35.9481201   2.8900561  40.0543480
  62.7157288   8.4524708  56.2208481  62.3187752   9.1735554  56.7094154
  62.4149055   8.5786533  55.3209496  62.6413155   8.5428247  56.1769829
  15.7478266  49.1094475  22.3280106  15.4631939  48.5991096  21.5698719
  16.4732113  49.6410522  22.0002270  15.7948294  49.1117134  22.2122078
  61.2394485   5.4064898   3.4463048  60.9451790   5.0686865   4.2921925
  60.5587006   6.0271459   3.1863117  61.1354713   5.4366536   3.5087855
  24.4359398  45.9919357  25.6281796  24.3570900  46.0985870  26.5761471
  25.2398529  46.4590378  25.4006500  24.5132618  46.0531197  25.7050095
  41.8043938  29.5299530  37.2727623  42.5908356  29.0437241  37.0251350
  41.2399025  28.8773861  37.6871719  41.8280640  29.4085102  37.2905464
  30.6258507   3.2943006  50.5946045  30.6686954   4.1211615  50.1142960
  30.2405853   2.6762099  49.9735031  30.5893345   3.3165641  50.4771500
  36.5269012  66.9083481  54.7463264  36.6412697  66.3815994  55.5373306
  36.4282494  66.2663574  54.0432320  36.5285797  66.7837143  54.7557030
   9.7659025   9.9793673  29.0521584  10.0081501  10.5227232  29.8020325
  10.5811625   9.5486269  28.7951679   9.8786764   9.9913769  29.1047192
  52.0056038  64.2183685  60.0276146  51.3295174  63.8735619  60.6109238
  52.8223991  63.8484459  60.3626175  52.0206070  64.1421509  60.1255455
  26.4388027  72.1535873  26.2967968  26.3756466  71.1992722  26.2576313
  25.7316303  72.4164429  26.8859024  26.3566532  72.0798492  26.3554440
  58.3903847  60.6290627  31.7805634  58.4678421  59.6760674  31.8256702
  57.4803734  60.8069153  32.0182114  58.3016014  60.5463982  31.8107166
  70.8098602  70.1502228  43.9211731  70.5345154  70.6216812  44.7073975
  70.1133194  70.3163910  43.2859955  70.7062149  70.2182236  43.9372826
  34.3622665  47.4052887  36.2360954  34.4188118  46.7920036  36.9688454
  33.9334946  46.9076881  35.5398331  34.3225708  47.2868195  36.2399864
  28.2805042  58.7439499  13.2032490  29.1275692  58.6116295  12.7775669
  27.8080692  57.9245071  13.0564432  28.3204556  58.6424522  13.1421976
  43.2584915  23.1116562  25.8017063  42.5620537  23.7649899  25.7356644
  42.9767303  22.5319290  26.5093498  43.1541748  23.1195049  25.8701267
  42.8411369  67.8315811  23.1427650  43.6589966  67.8131866  23.6397572
  42.1551971  67.8346786  23.8103790  42.8552055  67.8299484  23.2669601
   5.1999998  48.2351151  59.6607742   5.5163760  48.5223923  58.8042641
   5.5725603  47.3605270  59.7727203   5.2734690  48.1724815  59.5813751
  71.6773682  20.8172951  42.8938446  72.3686905  21.3260994  43.3174286
  71.4697723  20.1256771  43.5221786  71.7289505  20.7978001  43.0060234
  71.3736267  22.1888962  33.1849365  70.7007675  21.5501575  32.9493484
  72.1820908  21.8317089  32.8174667  71.3880920  22.0826893  33.1206284
  54.8992844  65.1718597  27.0461025  55.8515892  65.1087341  27.1193447
  54.5909538  65.2030563  27.9517479  54.9679604  65.1684570  27.1504936
  31.1451569   1.1994268  45.8808365  31.7727051   1.3169012  46.5940094
  30.3341579   1.5877547  46.2090378  31.1255932   1.2533662  45.9918900
   9.5097437  44.6968918  43.8713799  10.2228689  44.3710251  44.4204674
   8.9306660  45.1570129  44.4789925   9.5240383  44.7112083  43.9947319
  18.7919445  15.5143757  16.9754982  19.5872860  15.8856115  17.3573971
  18.3019733  15.1757078  17.7248077  18.8245087  15.5178480  17.0961323
  66.9484406  22.2498302  39.1637878  67.5666046  22.9483204  38.9487915
  67.2999039  21.4753704  38.7245636  67.0518417  22.2417297  39.0940208
  51.5469437  32.8047295  64.5170059  51.9430809  31.9334946  64.5330887
  50.7054253  32.6934090  64.9593735  51.4994469  32.6999474  64.5658951
  24.3534374  71.5568085   6.9524641  23.9095020  70.7216644   6.8052030
  23.6435280  72.1870728   7.0750647  24.2303905  71.5349579   6.9498343
  57.7335396  31.1172199  35.9965172  57.3317413  31.0960178  36.8650436
  57.0652466  30.7553711  35.4145546  57.6194229  31.0763702  36.0270767
   5.6308131  18.5330830  61.4678307   5.2755165  19.3496132  61.1167259
   5.5871763  17.9183769  60.7353935   5.5882702  18.5546055  61.3522797
  69.5466537  30.0116005  61.7507935  70.4838257  30.1880379  61.8333626
  69.1828079  30.2451878  62.6047745  69.6077957  30.0553265  61.8506699
   4.1365509  54.9861946  46.0365868   3.2150402  55.1077957  45.8079758
   4.3187103  55.6776314  46.6729546   4.0577054  55.0728989  46.0800705
  22.7738705  74.4396362  24.0787430  22.4304810  73.7259979  24.6163654
  22.6640663  75.2214584  24.6199665  22.7255421  74.4469070  24.1937923
  20.9654999  13.9300947  49.5761070  20.1881180  14.4835043  49.6512451
  21.5695934  14.2751350  50.2335663  20.9470215  14.0259066  49.6542320
  15.3734875  26.8866405   7.2427335  14.8177652  27.3377953   6.6072297
  16.1717606  27.4135590   7.2794971  15.3993540  26.9909439   7.1788831
  21.3366394   8.5588808  55.4942780  22.1022930   8.4445210  54.9313126
  21.6952133   8.8668633  56.3266258  21.4565277   8.5795288  55.5230064
  18.9515038  65.8181229  57.7403450  18.4847641  64.9924240  57.8692284
  19.6228790  65.6146240  57.0891342  18.9733257  65.7083664  57.6846428
  63.9121399  24.4653416  58.7251968  64.6197739  23.8989410  59.0329056
  63.6756554  24.9901390  59.4899788  63.9623833  24.4609051  58.8395691
  41.1496010   9.2873602  47.1182976  40.6763153   9.5065985  46.3156967
  40.7365570   9.8246469  47.7942772  41.0550804   9.3680372  47.1047935
  18.3552589  69.1240692  16.3029480  18.2086563  68.7076035  15.4536562
  19.1798515  69.5986557  16.1978321  18.4275608  69.1302643  16.2011681
  10.5727272  21.8348389   7.7818036  10.7146282  21.1205940   8.4030514
  11.0147285  22.5867023   8.1762247  10.6349955  21.8388500   7.8901157
  68.7714539   5.5426812  47.6599197  69.1394653   6.4089956  47.8339844
  69.2028885   4.9677615  48.2920303  68.8567047   5.5737562  47.7458916
  52.7661285  72.8609543  10.6179714  51.8158875  72.7457504  10.6181431
  53.0554886  72.4630356   9.7968950  52.6956520  72.8062286  10.5304298
  56.7659798  34.7408371  52.4141312  57.4395065  34.8760338  51.7475624
  56.9763756  33.8896027  52.7980156  56.8602409  34.6644783  52.3839874
  21.8779449  22.5687695  42.6772995  21.2855740  22.9404526  42.0237083
  21.7741222  23.1333733  43.4432487  21.8037014  22.6686153  42.6892815
  50.8618736  17.9120636   2.9319417  50.8260841  17.4647388   2.0864522
  50.6851006  18.8297672   2.7250514  50.8392029  17.9622250   2.8197145
  23.9383507  55.7266731  32.7602196  24.8759995  55.5764885  32.6398315
  23.6597881  55.0339241  33.3591652  24.0086365  55.6367798  32.8112526
  50.7934685  16.7570133  49.4607162  50.7147026  15.8043451  49.5102196
  51.1739464  16.9213715  48.5979004  50.8256416  16.6729469  49.3739815
  30.8463993  15.9326725  32.7794304  29.9603157  15.5932188  32.6534920
  31.0963898  15.6314220  33.6529198  30.7785645  15.8643465  32.8591499
  44.8020782  52.4204178  54.2087631  44.9695587  51.4833717  54.3094063
  45.3518066  52.8347702  54.8738480  44.8785591  52.3646774  54.2904205
  26.3538837  72.7833557  17.5532970  25.9514179  73.5887527  17.2283573
  27.2369289  72.7909622  17.1839657  26.4051342  72.8700562  17.4792595
   6.8089852  71.7434921  64.8777313   6.6615863  72.3873825  65.5704880
   5.9437556  71.6031570  64.4931335   6.7009974  71.7971954  64.9105911
  46.2639160  28.6250706  58.0675812  45.6400795  29.2877655  57.7711029
  46.9149818  29.1162014  58.5687103  46.2668190  28.7481155  58.0894051
  25.1142712  65.3968506  47.1771889  24.6104927  65.9352722  47.7875481
  24.5217266  64.6826706  46.9425011  24.9973583  65.3781052  47.2172508
  61.4309120  53.1693192  48.5146980  62.0809631  53.0850182  49.2122345
  61.0126495  52.3094025  48.4718895  61.4556313  53.0686264  48.5845222
  52.9988022  28.5668602  56.2294769  53.3872948  28.7759476  55.3800163
  52.4690590  29.3341541  56.4459572  52.9837379  28.6709824  56.1619759
  56.3766747  43.8284302  45.2876472  56.5715790  43.9125786  46.2210083
  56.6743813  44.6539688  44.9054260  56.4292068  43.9254417  45.3464203
  49.9632454  26.1966000  37.6737289  50.1528358  27.1261578  37.5464134
  49.4463158  26.1656551  38.4787521  49.9283371  26.2924290  37.7460022
  61.6791878  57.7446556  64.3770294  60.8299828  57.3149109  64.2750549
  62.2938690  57.1724968  63.9176483  61.6541786  57.6378136  64.3171616
  27.7102699   5.2537041  55.6376495  27.4741135   6.1698809  55.7828484
  27.4405098   4.8067813  56.4399719  27.6563187   5.3037462  55.7386932
  65.6976242  71.7800293  41.7103691  65.6980667  71.1846466  40.9608688
  65.5264282  71.2157669  42.4643822  65.6794128  71.6563644  41.7108498
  56.1992683  26.6720123  51.3631287  55.8074532  27.5095844  51.1157722
  57.1403809  26.8452721  51.3859138  56.2578468  26.7798100  51.3391800
  15.2834024  17.5964069  35.3805237  15.8911066  18.3350430  35.4172020
  15.8450184  16.8221455  35.4170914  15.4081001  17.5926094  35.3883362
   6.2757168  37.4240723  53.9243317   6.2172823  36.5188408  53.6187630
   5.9510260  37.9459839  53.1905632   6.2348599  37.3831940  53.8134956
  12.5660028  28.9673233  25.5443668  12.9966640  28.2061481  25.9334373
  11.6330881  28.7548847  25.5721436  12.5124416  28.8634949  25.5888214
  12.1984186  68.0708694  54.3147888  12.5346184  68.7638245  54.8831329
  12.2260199  68.4478836  53.4353981  12.2372150  68.1849747  54.2816200
  11.9804726  46.8939056  35.7128754  11.0831079  46.9348412  35.3822823
  12.1008654  45.9787331  35.9662476  11.8976154  46.8006744  35.7046432
  59.4375191  67.3823395   9.3837767  59.1673241  66.9499969   8.5736494
  58.9124069  68.1820374   9.4151306  59.3527069  67.4215164   9.3007278
  67.8678970  67.0939026  40.7861633  68.5176697  67.6931763  41.1534538
  67.2104263  67.0016022  41.4756889  67.8670731  67.1479645  40.8988647
  21.5655060  48.2013206  16.6654453  22.4006863  47.8958015  16.3113842
  21.6409588  48.0637093  17.6096916  21.6626167  48.1540642  16.7283821
  55.4245186   0.2825502  24.5035667  56.3222198   0.6108850  24.5542145
  55.1484680   0.1982680  25.4162140  55.4908142   0.3085763  24.6062946
  36.2546387  35.7652931  12.9516602  36.5846786  35.8606033  12.0582266
  36.8489609  35.1362457  13.3607025  36.3532143  35.7083740  12.9000034
  38.9637451  39.9806824  41.0577469  38.8681984  40.9157639  40.8768578
  39.9062042  39.8526459  41.1654854  39.0540619  40.0667458  41.0499458
  11.4338293  15.7103186  49.7685013  12.3095322  15.9232826  49.4459763
  11.5887213  15.1658182  50.5403557  11.5437326  15.6749630  49.8164177
  44.9415131  50.2909126  50.3107719  45.2564392  49.8191452  51.0818024
  44.6106949  51.1201591  50.6559372  44.9398193  50.3290367  50.4298058
  24.2207088  10.4770784  51.1602478  23.9565182  10.4749517  52.0802650
  23.3965759  10.5096254  50.6744728  24.1046486  10.4803228  51.2065544
  15.1701221   2.2999251  56.5865631  14.4817724   2.9034231  56.8661995
  15.1339188   1.5845397  57.2214966  15.0928545   2.2879932  56.6840935
  35.5448418  71.5354080  61.8740349  36.3588142  71.4088364  61.3865318
  35.8242645  71.6410675  62.7834244  35.6614418  71.5331726  61.9190254
  18.9374237  66.8950958  19.4246464  19.8794155  66.7266998  19.4017448
  18.8443146  67.7827454  19.0787601  19.0279484  66.9717941  19.3853188
  69.3023300  29.8777771  27.7733936  69.4482346  29.1357861  28.3602428
  70.1772614  30.1169167  27.4675598  69.4111938  29.8241520  27.8033619
  15.7771559  64.9587479  55.0590324  15.0819998  64.3287964  55.2491570
  15.6939678  65.6214294  55.7447205  15.6941528  64.9622421  55.1524315
  69.1584244  62.2114944  53.5113029  69.0307465  61.6619377  52.7380486
  68.7954407  63.0618019  53.2634048  69.1061020  62.2435646  53.4024048
   8.9580221  58.5460014  28.3773422   9.7709608  58.6504745  27.8829250
   9.1408548  58.9479675  29.2265949   9.0642128  58.6000099  28.4151821
  42.9325790  48.2741737  65.6654663  43.3041801  49.0076904  65.1754684
  43.3114243  47.4962578  65.2561264  43.0126076  48.2694397  65.5695572
  60.3549538   2.5454345  12.7263632  60.6680756   2.1040013  13.5158710
  60.3922157   3.4772394  12.9421940  60.3923187   2.5977285  12.8335743
  59.9264526  18.1218910  17.9749737  59.5464706  18.9696274  17.7443504
  60.8338051  18.3209705  18.2058697  59.9826927  18.2335243  17.9750023
  32.5148087  51.5452423  62.4112358  31.9102097  52.2231941  62.7130165
  32.9726944  51.2629738  63.2030067  32.4991646  51.5874367  62.5278549
   5.3019567  34.3650093  19.7261105   6.1960478  34.2754593  20.0559788
   4.7496428  34.0560341  20.4442444   5.3384042  34.3225098  19.8378696
   3.4132667  36.8308830  32.2956581   4.2510457  37.1513672  31.9615211
   3.1057727  37.5259705  32.8774948   3.4698169  36.9391861  32.3220749
  43.8763161  57.1799660  58.2368202  44.7121124  56.8835487  57.8765221
  44.0929565  57.4996796  59.1126518  43.9885521  57.1824493  58.2917976
  40.5660362  64.7021942  30.8645267  41.1748466  65.4349365  30.7714176
  40.9326019  64.0141754  30.3091125  40.6700516  64.7069626  30.7953682
  64.8804016  49.5715370  41.3757439  65.3324356  48.7358208  41.4918137
  65.1933746  49.8979874  40.5321159  64.9619827  49.5172272  41.2981567
  18.7841282   6.3099961  48.9223518  18.3576450   7.1662383  48.8878098
  19.4641876   6.4078588  49.5888138  18.8111706   6.4117432  48.9897385
  13.7894325  16.1755772  47.4528999  14.5440187  16.6424370  47.0939102
  14.1117411  15.7899895  48.2675591  13.9042740  16.1842442  47.5014915
   4.1717710  65.7963638  35.6237602   3.3515189  66.2693253  35.4833107
   4.2899780  65.2798996  34.8265610   4.0969043  65.7917252  35.5237694
  65.2803040  63.5294762  35.1120644  64.9195557  63.7815094  35.9621048
  64.5229568  63.2279053  34.6103592  65.1610718  63.5241928  35.1492119
  27.8717918  37.6866493  49.9056435  28.2207203  38.0119209  50.7355080
  28.2855663  36.8311920  49.7907028  27.9531269  37.6301117  49.9818840
  28.2904644  64.0491333  59.9848557  28.5534649  63.3742294  60.6106110
  29.1147213  64.3744278  59.6228981  28.4064121  64.0118484  60.0129890
  12.5384779  66.6029358  30.5847816  13.3298073  66.7864532  30.0784702
  12.8414564  66.5476379  31.4910812  12.6551771  66.6166077  30.6274357
  51.2135315  10.2309818  39.8786469  51.9460487   9.9494934  39.3305473
  50.4860840   9.6680212  39.6138382  51.2140732  10.1409292  39.7919579
  13.6999302  21.6131344  49.7835884  13.7611570  20.6664124  49.6563148
  14.3485146  21.8062344  50.4605560  13.7756252  21.5327663  49.8422089
  67.5579758   2.9087853  30.7166538  67.1423035   2.0971196  31.0075970
  66.8884354   3.3453465  30.1899986  67.4422455   2.8687837  30.6915169
   4.8329554  19.0443306  32.2280006   4.7224426  18.6414013  31.3668003
   4.0514636  18.7847195  32.7159615   4.7378311  18.9736767  32.1881981
   2.5143509  22.5491657  46.4674644   2.3302200  21.6988850  46.8666496
   2.0943944  22.5064182  45.6083717   2.4499302  22.4539318  46.4184189
  71.2610779   9.4828510  25.7927227  72.1726227   9.1950722  25.7426548
  71.2105560   9.9771500  26.6108589  71.3528976   9.5048742  25.8746300
   8.8520384  21.5530396  55.7483788   9.1857748  20.9361668  55.0969810
   8.6269884  21.0072823  56.5018616   8.8636293  21.4290543  55.7592659
  59.0805893  41.6257553   9.4416428  59.6566238  40.8716431   9.3162279
  59.4193001  42.2885818   8.8398380  59.1781387  41.6160202   9.3640909
  53.6875229  28.9493046  30.1796341  54.2738380  28.1952477  30.2417908
  54.0178986  29.4486675  29.4328289  53.7852783  28.9221439  30.1066227
  62.6775169  36.0847588  54.2434311  62.1903419  36.2225838  55.0557709
  63.2740860  35.3628693  54.4414597  62.6891823  36.0224724  54.3511772
   9.2008677  14.1019602  49.2456818   8.7884674  14.3158340  48.4087715
   9.7678280  14.8504601  49.4315224   9.2173500  14.2045889  49.1762505
  45.0550995  68.4172821  29.2031460  44.8218803  67.9582672  30.0100822
  44.7736473  69.3201065  29.3512421  45.0002136  68.4646149  29.3049908
  18.2297707   2.4474440  16.9388027  17.7895489   2.1739893  17.7435760
  17.5564919   2.9149790  16.4444981  18.1110249   2.4681408  16.9719124
  70.0095749  35.7662201  35.1639748  70.9158249  35.7827682  34.8563042
  69.9672546  35.0056152  35.7435646  70.1016998  35.6868706  35.1929703
  47.3291588  58.0135803   0.4274599  48.1585312  57.5526657   0.3012349
  46.6734467  57.3179131   0.4755710  47.3476791  57.8902397   0.4191297
  25.2418251  16.7438869  49.6909752  25.7747517  16.7628040  48.8960762
  24.8511524  15.8700600  49.6966743  25.2569962  16.6527176  49.6068115
  30.9373417   5.3073416  45.1412659  30.9044361   6.2487321  45.3113632
  31.1158867   4.9155779  45.9961777  30.9528732   5.3659544  45.2505722
  63.2645416  70.4632187  30.1769085  63.8870087  69.7634430  30.3746185
  62.4306602  70.0119705  30.0455761  63.2419968  70.3404694  30.1839867
  42.7665558  61.7738762  35.8011284  42.3888550  61.4511299  34.9829559
  42.0543022  61.7058716  36.4369698  42.6503220  61.7322083  35.7816849
  53.4684410  51.6612320  40.9272728  54.3818741  51.8787766  41.1131248
  53.4522400  51.4778824  39.9879379  53.5641212  51.6648788  40.8469200
  18.4869156  43.2685852  39.0157471  18.4847622  42.7800598  39.8388939
  17.6193333  43.1128616  38.6425400  18.3941650  43.1998825  39.0637321
  64.8592682  43.1747856   3.8604066  64.1414566  43.4354744   3.2833257
  65.6482697  43.4865227   3.4170933  64.8668594  43.2358322   3.7515903
  28.8391628   0.3097712  12.0806217  29.1734409  -0.1426149  12.8551130
  29.6158352   0.6936186  11.6735945  28.9576359   0.3024621  12.1198092
  71.1903992  36.5356636  13.6043453  71.9893570  36.9739799  13.3114614
  71.3400345  35.6103210  13.4104919  71.2915573  36.4837265  13.5524397
  39.1717873  44.6925545  47.6986504  39.0707321  44.1291771  46.9314308
  40.0418625  45.0789490  47.5991325  39.2537956  44.6736832  47.6062202
  57.7762566  27.6090794  45.3450546  57.7399368  27.1943607  46.2069817
  58.4872627  27.1565380  44.8912849  57.8482056  27.5165939  45.3885803
  34.7683144  60.6833153  28.5151253  35.2894859  61.3980675  28.8808327
  34.5020561  60.9986115  27.6514549  34.7954979  60.7931633  28.4620209
  31.2217941  45.1029968  63.5013542  31.0797291  45.6953392  62.7629929
  30.9785748  45.6172295  64.2711868  31.1807060  45.2210045  63.5047112
  22.2641048  58.7219582  59.6310768  22.0792370  59.1197090  60.4818726
  22.3218231  59.4628563  59.0277786  22.2505455  58.8433838  59.6574707
  39.8919525  29.7349834  33.9848061  39.5889969  29.9931545  33.1142883
  40.8343887  29.6034355  33.8811722  39.9601479  29.7484875  33.8809204
  51.2355957  44.6399727  10.8225050  51.6493797  44.1115990  11.5050268
  51.0078011  45.4603920  11.2598305  51.2554283  44.6711159  10.9419270
  57.6622543   7.3758206  36.5877342  58.2919998   7.5123763  37.2955513
  56.9973297   8.0504999  36.7252579  57.6585045   7.4623318  36.6778831
  36.5846748  21.4077854  51.5009956  37.5209122  21.5883770  51.5851555
  36.5297508  20.7429142  50.8145866  36.6786613  21.3561401  51.4367714
  40.3636551  58.1792831  14.3615017  40.5087242  57.3062630  14.7262249
  40.4358521  58.0583458  13.4147205  40.3868256  58.0732880  14.2994299
  63.6061554  55.3519936   7.9281592  63.7931480  54.6535950   8.5554571
  62.6608200  55.3003960   7.7870402  63.5252838  55.2720146   7.9800062
  28.4612789  50.4198799  62.3641281  27.9985390  50.3138695  61.5329437
  29.3883018  50.3970871  62.1267624  28.5107899  50.4061432  62.2501755
  57.7334976  16.8650417  12.3269243  58.2690697  16.4594860  11.6450748
  57.9631920  16.3904839  13.1258392  57.8151054  16.7711849  12.3394079
   4.0219293  54.8404732  52.2442627   4.1458273  54.6295853  53.1696854
   3.9136829  55.7913895  52.2277184   4.0235982  54.9193916  52.3411865
   9.7541075  27.2417049  11.7401705   9.5563564  28.1497173  11.9695997
  10.4605837  27.3054676  11.0974760   9.8083582  27.3453350  11.6960993
  38.0351105  45.3503494  15.7317667  38.2584114  46.1049042  15.1867800
  37.2189598  45.0180702  15.3579760  37.9718895  45.3953819  15.6337872
  70.5367661  12.2744179  22.3014126  70.4622803  12.7531719  23.1269302
  70.6780396  11.3648319  22.5639515  70.5438843  12.2284737  22.4174442
  13.4856129  26.1489182  13.5771103  13.1792994  27.0310097  13.3665895
  13.6011829  26.1559143  14.5272827  13.4652719  26.2437305  13.6559877
  35.9509430   4.6413293   8.9518929  36.2932930   4.2378964   8.1542273
  35.1394615   4.1663914   9.1312351  35.9009132   4.5476584   8.8859539
  39.8055496   4.4532642  61.9852066  40.3658600   5.2286439  62.0179100
  40.0279312   4.0319014  61.1550102  39.8890152   4.4910169  61.9001617
  43.4604073  39.8304291   9.0488997  42.5092583  39.9365387   9.0318508
  43.6492500  39.2447777   8.3156986  43.3791122  39.7792892   8.9688921
  50.9855652   7.0148931  44.2779045  50.0966377   6.8127618  44.5697632
  51.1538467   6.3903022  43.5723534  50.9087143   6.9267306  44.2337875
  42.2258186  69.9846039  39.0803032  43.1072502  70.2484970  39.3442535
  42.3658524  69.3595200  38.3690453  42.3347511  69.9460907  39.0326004
  69.3977280  29.9149704  24.8109875  69.1730881  29.4373856  25.6095352
  70.3347626  29.7584515  24.6938839  69.4737015  29.8473492  24.8836575
  29.0792904  40.9666786  63.8775368  29.6258125  40.6522865  63.1573257
  28.6214104  40.1860046  64.1891861  29.0887432  40.8498993  63.8339653
   4.9913054   2.8130448  11.3941994   4.2691197   2.4331052  11.8945246
   4.6702280   3.6741047  11.1263990   4.8800502   2.8643522  11.4189959
  54.3215408  29.7022438  12.4804688  54.8010483  29.3487453  11.7312384
  54.2839470  28.9773331  13.1044264  54.3686676  29.5872402  12.4671087
  13.3870058  36.5600357  54.7315445  12.7930021  37.0601234  54.1718102
  13.5622091  35.7582779  54.2388763  13.3423443  36.5278664  54.6193161
  51.0554352  44.0434189   6.7394648  50.4477959  43.5443459   7.2852945
  50.5360451  44.3028412   5.9784346  50.9352493  44.0178642   6.7165155
  47.7229767  52.0958633  44.0000954  48.3409195  52.5634804  44.5619774
  47.2714653  51.4927597  44.5905495  47.7407265  52.0814133  44.1229820
  62.4385834  32.7682419  63.4156837  62.7792015  32.0939102  62.8278999
  61.5302238  32.8901062  63.1395264  62.3780365  32.7093239  63.3235512
  46.5114632  64.8544540  38.2078362  45.6552925  64.5537033  37.9032822
  46.3307037  65.2853928  39.0432091  46.4008827  64.8683395  38.2644463
  29.3576241  59.4801483  40.7938309  29.2659912  58.6330795  41.2300797
  29.4441528  59.2633553  39.8655281  29.3570805  59.3666954  40.7413597
  41.5438042  70.4126663   0.7321284  41.6948357  70.4033890  -0.2130359
  42.2472763  69.8727036   1.0923997  41.6349297  70.3540955   0.6697546
   4.2616086  26.0475197  58.9986877   4.2355852  25.6513691  58.1276970
   4.3596358  26.9850807  58.8325462   4.2692871  26.1052551  58.8880844
  53.7819328  54.6798782  15.4385977  54.1746025  55.5470848  15.5385733
  54.4630547  54.1556740  15.0172720  53.8964424  54.7164574  15.4043283
  36.9913521   5.4336963  43.7423706  37.0052605   6.2511134  44.2402344
  36.4833412   4.8310652  44.2854996  36.9386597   5.4566016  43.8533821
  43.6582031  52.2964592  35.5595436  44.5752258  52.3722496  35.2958107
  43.6029892  52.7890587  36.3784027  43.7501068  52.3570709  35.6187439
  63.0402260  14.8315687   5.8665371  63.1583214  14.9232063   4.9210811
  62.2810326  14.2558737   5.9583931  62.9718590  14.7799482   5.7755079
  29.3608761  31.1049442   4.6274505  29.8528347  30.6134758   5.2852254
  29.8110752  31.9478436   4.5719895  29.4613495  31.1424217   4.6916823
  67.9041748  23.0552044  50.0615196  67.4658051  23.2179489  50.8967285
  68.7065811  23.5751324  50.1068726  67.9430008  23.1280060  50.1554260
  27.1549568  36.9845695  33.5000916  27.9062386  37.5769539  33.4703140
  26.5440407  37.4028320  34.1067772  27.1699257  37.0923462  33.5616112
   4.9847345   9.0066929  19.7429180   5.8058696   8.9962826  19.2511253
   5.2252297   8.6998692  20.6171341   5.0979486   8.9728622  19.7837009
  22.0983295  56.2831306  56.3808441  22.6793594  57.0390930  56.4654121
  22.2723942  55.9443092  55.5027008  22.1788540  56.3276138  56.2962151
  58.3987999  60.0871506  23.2312260  58.8388138  60.7915993  22.7554455
  57.9663582  59.5718880  22.5502472  58.3996048  60.1073265  23.1078663
  23.8400593  47.8593140  47.7602043  23.3359737  48.6305962  48.0195427
  23.2295666  47.3385315  47.2383690  23.7211990  47.8860283  47.7322121
  68.5611420   5.5775471  58.2200050  69.0366440   6.2001128  58.7700424
  69.1338120   5.4382868  57.4657555  68.6729202   5.6290874  58.1982269
  36.7564583  49.6310692  20.9343014  36.1310539  50.1697884  20.4496498
  36.3620377  49.5265999  21.8001842  36.6477013  49.6773796  20.9749565
   1.4079518  42.7348251  39.3449745   2.0438395  43.3335075  38.9532433
   0.7784758  42.5623398  38.6448021   1.4086355  42.7802734  39.2285309
  65.1161423  54.4276161  53.9532852  65.9840240  54.1189766  53.6929855
  64.5364761  53.6855927  53.7811775  65.1468811  54.3155708  53.9071732
  55.6362343   5.3730717  49.8711624  56.0046806   4.5818543  50.2641716
  55.0676689   5.0507059  49.1718483  55.6148949   5.2543178  49.8384972
  69.0496902  57.2152443   1.3600934  69.0628967  58.0446472   0.8824455
  69.6653671  56.6561203   0.8862189  69.1167526  57.2440643   1.2586217
  19.7329807  70.7372589  62.5875359  18.9788055  70.7684021  61.9989090
  20.1369343  71.6011276  62.5051651  19.6956329  70.8327026  62.5159798
  59.9444389   8.5401917  43.7786980  59.5261345   7.8497543  44.2930412
  59.8132820   9.3358660  44.2943840  59.8858452   8.5514145  43.8885422
  65.4836884  63.0019722  49.7852898  65.5255585  63.6210251  49.0564194
  66.3267136  62.5491219  49.7636375  65.5780563  63.0196991  49.7052536
  57.2604027  74.6516342   2.0630379  57.4266548  73.7454453   2.3226936
  57.8120575  74.7849731   1.2922418  57.3369598  74.5692139   2.0085292
  41.2746201  67.8068008  25.2407188  41.5698128  67.1807098  25.9018593
  41.0095673  68.5777359  25.7423573  41.2778320  67.8222504  25.3647194
  11.6666985   7.7447572  12.2867289  12.4373026   7.2203465  12.5044327
  11.4883308   7.5388865  11.3691053  11.7298555   7.6668792  12.2120886
  21.6278324  22.2964993  35.3895721  21.1692295  22.1720619  34.5586510
  22.5191803  22.5376434  35.1374168  21.6739807  22.3089447  35.2740707
  46.5543365  29.7765827  10.3562717  46.8463631  30.4964085  10.9155607
  46.7194023  30.0837402   9.4648466  46.6030807  29.8861027  10.3208523
  15.7210846  62.8091011  39.0322304  15.5433397  63.3723030  38.2789459
  15.4350777  61.9391479  38.7536354  15.6716290  62.7763863  38.9221916
  32.7837219  58.1229019  10.4421902  32.6029091  58.8161583   9.8074160
  33.7012482  58.2516479  10.6826143  32.8622856  58.2105637  10.4001360
  70.4009171  15.9032764  15.2366648  71.2162399  16.0577641  14.7595806
  70.0103531  16.7720547  15.3310680  70.4462128  16.0123997  15.1958551
  34.8099136  13.0581589  28.9487686  35.4496498  13.2212582  28.2556820
  34.0049934  13.4690094  28.6332722  34.7923012  13.1193657  28.8412113
  33.1555557  14.5925684  44.6192970  32.3718948  15.0126095  44.9738007
  32.8259506  14.0075283  43.9371567  33.0368385  14.5749731  44.5843582
  58.9303169  29.4355183  25.7231464  59.6741333  29.9926186  25.4937897
  58.2094650  30.0475464  25.8715611  58.9327660  29.5601959  25.7145138
  65.3023682  53.4587593   9.9427853  65.6111679  52.5551491   9.8767681
  64.6486359  53.4380074  10.6416645  65.2655869  53.3601837  10.0102749
  64.5558243  40.7437325   7.2871962  65.3857193  40.2690277   7.2406878
  64.8096695  41.6583748   7.4105964  64.6713943  40.7906494   7.2953963
  57.7735138  61.7966728  60.2678909  57.3196373  60.9814529  60.0542412
  57.0779305  62.4524460  60.3164330  57.6509323  61.7796707  60.2502823
  49.4473000  20.1367416  61.2162437  49.9608917  20.7647667  60.7082710
  48.5921707  20.5543270  61.3192558  49.4108772  20.2482471  61.1730576
  23.3888931  72.1138458  35.3609962  22.9864826  71.2882462  35.6305847
  23.3383598  72.1040649  34.4051819  23.3405895  72.0247650  35.2878189
  54.1335068   3.2678924   0.6646574  54.9271164   2.8134785   0.3819464
  53.9873390   2.9605353   1.5593071  54.2025528   3.1866562   0.7299154
  60.5917244  45.1821136  31.2092857  60.7628937  45.0900879  32.1465492
  61.4132500  44.9268188  30.7895813  60.6975861  45.1450768  31.2644787
  33.0248260  63.2460594  50.3774986  32.4824333  62.4582367  50.3404350
  32.7670174  63.6762047  51.1928139  32.9394913  63.2079163  50.4604912
   9.1345816  51.8787308  55.6703720   9.1239338  51.0503311  56.1498260
   8.3310041  51.8649025  55.1504669   9.0477514  51.7889137  55.6660576
   1.9236094  67.6039658  15.6008959   1.6831685  67.1280594  16.3958397
   1.5389434  68.4728394  15.7163134   1.8569471  67.6458740  15.6979780
  70.5532455  65.6443405   0.7601615  70.8123932  65.6253510   1.6814187
  70.1215210  66.4915466   0.6502109  70.5348434  65.7326660   0.8466803
   8.6546850   2.7411249  40.3856812   7.8615642   2.2235820  40.5247498
   8.4006414   3.6350465  40.6150208   8.5430145   2.7812624  40.4249687
  14.8650093  57.3386040  49.0157700  15.3468876  57.9322433  48.4399033
  14.4499378  56.7131691  48.4218216  14.8721333  57.3352127  48.8910179
  55.7762108   2.8007658  14.6980925  55.8229294   2.7949438  13.7420511
  56.4615288   3.4122410  14.9676619  55.8542747   2.8653533  14.6248865
  53.4393883  34.5427437  57.1150398  52.9020767  34.0097885  57.7011185
  54.1044121  33.9388695  56.7844162  53.4530106  34.4215088  57.1422806
  56.8002243  60.8039856  11.0532722  56.3672447  60.1529770  10.5010490
  57.7288475  60.7231178  10.8356628  56.8530807  60.7259369  10.9711761
  65.2023849  59.8915253  47.3267899  64.9578857  60.7982292  47.5120964
  65.7331238  59.9442329  46.5319557  65.2329102  59.9938393  47.2617912
  11.7883577   9.2202749   2.3924742  11.8623438   8.5230122   3.0440743
  10.8869104   9.5312300   2.4757326  11.7001162   9.1790781   2.4708405
  56.8320503  23.5374107  13.1595011  57.0350952  22.7316074  13.6345644
  55.8800850  23.5236626  13.0604744  56.7521820  23.4500122  13.1996021
  67.9310074  59.4420052  42.1357880  67.8458557  59.6413803  41.2034607
  67.2047272  58.8465500  42.3206825  67.8444748  59.3997650  42.0560799
  37.0585976  50.6175232  28.6785641  37.4403763  49.8935051  29.1748257
  37.6139183  51.3690987  28.8858852  37.1585312  50.6204605  28.7535954
  64.9354401   0.9721254  28.8732910  64.6474915   0.6962068  29.7434559
  64.5428696   0.3339770  28.2775669  64.8628693   0.8746480  28.9025574
  61.4092331  65.2098312  54.3686752  61.1354218  64.5739441  53.7076836
  62.3565140  65.0908737  54.4375534  61.4810524  65.1293335  54.3055305
  46.8708038   7.0026259  55.3441200  46.2888680   6.3170033  55.6719971
  46.4169388   7.3564610  54.5792427  46.7603455   6.9672437  55.2975159
  22.9721966  14.7089939  64.4977264  22.6534786  13.9699984  63.9795227
  23.8141441  14.4132843  64.8440094  23.0279942  14.5986519  64.4793930
  47.7274513  42.0393982  48.2666512  47.0783806  42.4115372  47.6696167
  48.2735329  42.7833633  48.5206947  47.7164688  42.1584206  48.2300758
  58.3354111   4.0225258  58.9405441  57.8069038   3.9157357  58.1496544
  57.7091599   4.2916236  59.6125755  58.2122650   4.0398345  58.9278679
  23.0654793  61.6252632  49.5402794  22.9769878  60.7666931  49.9541168
  23.9984112  61.6992607  49.3392982  23.1555309  61.5415955  49.5629768
  64.2180252  64.8749466  54.8853073  64.6389694  64.4247971  54.1529121
  64.7692566  65.6411819  55.0442123  64.3217010  64.9086533  54.8241501
  68.5259018  14.0702314  51.1275482  68.2179718  14.9757957  51.1644974
  68.1710358  13.7299023  50.3062820  68.4552231  14.1305094  51.0439072
  46.9085464  45.8873367  54.7495804  47.5972595  45.8335381  54.0870018
  46.1015892  45.6937714  54.2725220  46.8959389  45.8609581  54.6280479
   3.6298056  62.9737892  16.2330532   2.7650640  63.3219833  16.4503422
   3.8276391  62.3634148  16.9433613   3.5586855  62.9458313  16.3319721
   5.6216946  26.1047306  45.2320709   5.6204472  25.1481380  45.1979599
   5.0002036  26.3204098  45.9273834   5.5552850  26.0257187  45.3025818
  70.5780487  51.0706673  35.2992935  70.8576202  51.6271629  36.0261917
  69.7218475  51.4170799  35.0479965  70.5165558  51.1669540  35.3500137
   4.4809446  36.8900604  19.3000259   4.2684197  36.7280846  18.3808804
   4.6771255  36.0237541  19.6567593   4.4792018  36.7804031  19.2400494
  31.6055069  12.4107513  49.8503914  32.2782898  12.9743233  50.2324715
  31.4024792  11.7787704  50.5400391  31.6556034  12.4034567  49.9646835
  25.2135830  29.8700180  27.3873558  25.6300755  30.5668030  27.8945580
  25.4304466  29.0668087  27.8606987  25.2811241  29.8586693  27.4919224
  15.6809254  58.9406319  11.7001972  16.1421185  59.0099678  10.8642988
  15.5360775  59.8475952  11.9697752  15.7146606  59.0447464  11.6398039
  51.6739960  12.4832878  53.8042603  51.0965157  12.8417873  54.4782219
  51.3695526  12.8840475  52.9900513  51.5799484  12.5642557  53.7893028
  31.6556854  54.2349167   6.9334517  30.9190865  53.8106575   7.3735170
  32.0248489  54.8202782   7.5947394  31.6165028  54.2520981   7.0509014
  71.8426361  72.2426605  28.0663376  71.0106735  72.3806915  27.6135502
  71.8492050  72.9008865  28.7612648  71.7546158  72.3275757  28.0921593
   4.8974032  46.3615723  37.6859474   4.5602322  46.8061142  36.9081764
   4.3222351  45.6046104  37.7974052   4.8001099  46.3282547  37.6148911
  27.9416027  30.7679405  32.2806282  28.0587196  31.4947796  32.8923607
  28.5801258  30.1127338  32.5620995  28.0221863  30.7755795  32.3758812
   9.6506195  62.9043770  48.9148636  10.1663294  62.4289551  48.2635193
   9.9354925  62.5447006  49.7549286   9.7359943  62.8153191  48.9349899
  18.6041355  73.3857803  65.2920685  18.5770454  74.2164536  64.8172226
  19.5087662  73.3132553  65.5963974  18.6977177  73.4666290  65.2738876
  51.2240372  72.0496979   3.6513174  51.3386154  72.7850494   3.0493524
  50.3351784  72.1542892   3.9907584  51.1414642  72.1392670   3.6233215
   7.0477724  71.7029190  60.2138290   7.3146443  72.2490005  60.9532928
   7.8370671  71.6225204  59.6783104   7.1604033  71.7525787  60.2355766
  17.7195015  51.1031151  66.2778397  18.6190662  51.4291916  66.3041229
  17.7498264  50.3654823  65.6685638  17.8186665  51.0592232  66.2156677
  35.6492310  33.5063744  29.5786457  35.0592384  34.2017021  29.8696098
  36.2241631  33.3509216  30.3279896  35.6476250  33.5639458  29.6895847
  10.3989754  62.4791985  38.4234200  10.6934948  62.2279243  39.2988319
  10.3972244  61.6606827  37.9271774  10.4301968  62.3651161  38.4638557
  55.5947609  54.3487282   5.8927469  56.0923271  53.6390991   6.2990556
  56.2487946  54.8537598   5.4096131  55.7175713  54.3269119   5.8845544
  36.8806190   6.6353784  51.1641655  36.9926376   7.5840726  51.2246857
  36.3484459   6.5066452  50.3790207  36.8358116   6.7228203  51.0868874
  38.5367584  61.3256569  37.8981743  38.8271599  61.5425415  37.0122490
  38.4856033  62.1696587  38.3468094  38.5622749  61.4387894  37.8515396
  22.3991642  56.7614555  15.1326885  23.0996456  57.2172890  14.6660252
  21.6043320  56.9834290  14.6477137  22.3891029  56.8337364  15.0312042
  30.9425430  61.4320068  63.8695831  30.1365414  61.0420876  64.2080460
  30.9746532  62.3009567  64.2697449  30.8600140  61.4830933  63.9483490
   9.2523594  12.9889212  44.1612816   9.3166800  13.9102449  44.4127922
  10.1501617  12.7361317  43.9461555   9.3549614  13.0602150  44.1651611
   3.8817122   5.7288356   3.4536598   2.9735880   5.8984208   3.2030950
   3.9293914   5.9907455   4.3730950   3.7899532   5.7748508   3.5249889
  25.9111176  20.8923187  34.0347977  25.9871063  20.3065796  33.2815590
  26.8147755  21.0474625  34.3096848  26.0155888  20.8463993  33.9837837
  62.6528358  44.5091972  14.3437738  62.9783134  44.7498169  13.4763651
  63.3487930  43.9701576  14.7196903  62.7617645  44.4773712  14.2913609
   6.1040478  21.4664078  58.3230591   6.1344204  22.4085693  58.1568069
   5.4623356  21.3678761  59.0264320   6.0388536  21.5563736  58.3803406
  63.0115967  32.5895462  66.4752121  62.6249084  33.4582977  66.3658142
  62.3988762  31.9979191  66.0384216  62.9050179  32.6190987  66.4169617
  33.1287460  61.6237564  26.4063320  32.9294968  61.1068611  25.6257248
  33.5542259  62.4121971  26.0693436  33.1528702  61.6527138  26.2871513
  -0.1184148  64.8144608  23.6455841   0.7895238  65.0671310  23.8130283
  -0.2841295  65.0983429  22.7465954  -0.0392630  64.8716812  23.5675697
  15.0916719  59.0608025  21.1698742  15.8971949  58.8593979  21.6461124
  14.5871859  58.2478218  21.1979656  15.1237745  58.9526253  21.2236576
  65.8581238  16.8969803  44.8869896  65.6416092  17.7671146  45.2219810
  65.8929672  17.0079498  43.9368820  65.8387527  17.0016060  44.8213921
   8.2775297  65.0123978  48.0571823   8.6899061  64.2738037  48.5051231
   8.9739294  65.6644897  47.9794731   8.3957710  65.0031738  48.0966644
  37.1384583  22.9792900  35.8961411  36.5654068  22.7906342  35.1530037
  37.7293472  23.6608829  35.5759621  37.1403618  23.0318584  35.7827492
  38.0243225  39.1840897  55.3223076  38.7303429  39.4451790  54.7310371
  38.4552956  39.0533791  56.1669426  38.1455727  39.1979942  55.3493271
  59.8364334   9.8087521  12.9698677  59.8425140  10.7656078  12.9947901
  60.7590370   9.5616512  13.0328922  59.9354706   9.8844414  12.9792471
   2.1548467  20.2821407  48.1425056   2.7402163  19.8065758  48.7319221
   1.3369604  19.7853622  48.1649933   2.1300507  20.1784496  48.2077599
  71.7820816  23.6417503  30.0035610  71.4142303  23.9575233  29.1782093
  71.0651703  23.1605721  30.4167595  71.6664047  23.6241112  29.9596081
  62.5931282   9.2446918  13.0039768  63.1621704  10.0080576  13.1024466
  62.7975006   8.9043713  12.1329746  62.6756058   9.2898064  12.9215927
  42.0458374   6.9393826  39.6964073  42.3670082   7.6764235  40.2158775
  42.2252922   7.1890225  38.7899246  42.0992241   7.0446033  39.6551361
  47.5818291  44.4718399  44.4374847  46.8604393  45.0284958  44.1442909
  48.0314674  44.2181473  43.6314468  47.5528488  44.5041466  44.3202591
  40.2121429   6.0418859  20.3420887  39.9145699   5.6388750  19.5264511
  39.4582329   6.5451994  20.6495342  40.1000137   6.0525823  20.2878933
  71.7646790  47.0239944  52.6876221  71.2778625  47.5378990  52.0433006
  71.9536362  46.1981850  52.2420197  71.7329178  46.9907341  52.5713921
  17.8319378  40.8795929  63.0738640  16.8754158  40.8488960  63.0927086
  18.0833015  40.1600685  62.4947815  17.7567387  40.7995872  63.0141182
  48.2014923   0.3300296  10.7893286  48.5938759   0.6063842   9.9611406
  47.5534744  -0.3286147  10.5393486  48.1742325   0.2892617  10.6743517
  45.2886505  22.9545403  35.4645004  44.8307228  23.6422749  35.9477806
  46.1617889  23.3135719  35.3065300  45.3329277  23.0661697  35.4991913
  29.2201767  59.4980431  24.0678883  28.9246445  60.2130089  24.6315517
  28.6744308  58.7531319  24.3198795  29.1304626  59.4948502  24.1548710
  43.7381935  44.2431679  56.9379234  43.3478355  43.3743019  56.8434486
  43.0691299  44.8434067  56.6088371  43.6252174  44.2145195  56.8927536
  52.1491394  37.6863060  48.0810738  51.6151352  37.6981659  48.8753853
  52.9174576  37.1663246  48.3167458  52.1741295  37.6321182  48.1909142
  28.9369583  71.2591705   9.3787708  28.1764660  71.1305008   8.8119116
  28.5926838  71.7287674  10.1384974  28.8191452  71.2955246   9.3993387
  32.6933784  35.7600632  55.6064186  33.0316315  35.9116402  56.4889374
  33.0977745  34.9366722  55.3330612  32.7725754  35.6884193  55.6713791
   5.6981564  14.0711908  24.5465755   6.4079819  14.0009260  23.9082642
   6.0603967  13.6971159  25.3497467   5.8124828  14.0238066  24.5641575
  70.8355026  46.1205635  64.9690323  71.4268875  46.8725739  65.0002441
  71.3842545  45.3741646  65.2098541  70.9570847  46.1211586  64.9980469
  33.8747215  26.2893372  31.0504036  34.0910721  27.2176762  30.9631538
  32.9543381  26.2327442  30.7936554  33.7996407  26.3823013  31.0137196
  64.5169373  28.5840797  32.3121490  64.3315735  28.4272804  31.3862534
  65.2137375  27.9634075  32.5253716  64.5714722  28.5011692  32.2361488
   7.6261644   6.4534879   7.1165829   7.4093108   6.0177093   6.2923846
   8.5811291   6.5184431   7.1091418   7.7048779   6.4139428   7.0278959
  43.7234840  30.5625362  24.4163036  43.7639313  29.9593830  25.1584644
  42.7875519  30.7000465  24.2701607  43.6279869  30.5128784  24.4798622
  71.3751755   7.8933907  42.9112167  71.6495743   8.5565414  43.5445976
  71.0237503   7.1818790  43.4464569  71.3669662   7.8882337  43.0358391
   3.4414041   2.4868484  28.5172729   2.5976317   2.3173776  28.0982761
   3.7572882   3.2900827  28.1034336   3.3851094   2.5544336  28.4284592
  44.0641441  69.6319656   9.0647335  44.9210091  70.0546951   9.1222839
  43.5294609  70.0846252   9.7170000  44.0984993  69.7253189   9.1404295
  18.6155167   1.1821263  36.4352112  19.0803776   1.9499269  36.7678070
  17.9246845   1.5426019  35.8792992  18.5914192   1.3024472  36.4113960
  21.6491909  24.5127640  44.8163300  20.8216019  24.8368263  44.4609261
  21.4389000  24.2514782  45.7128448  21.5385113  24.5194588  44.8740349
  15.2637157  22.2726307  41.7024841  15.3677521  22.0307159  42.6227493
  15.2188568  21.4365273  41.2386398  15.2700262  22.1576691  41.7511559
   6.3163838  11.4138308  48.5894012   5.5793538  11.9259701  48.9221687
   6.4895463  11.7791338  47.7217598   6.2562523  11.5074024  48.5323601
   5.3996181  47.7576828  40.3028679   4.5026307  48.0914764  40.2877808
   5.4541888  47.1829872  39.5393410   5.3097816  47.7319946  40.2198334
  29.1432800  39.7896576  44.4155464  28.5834351  40.1078339  43.7073326
  29.2490063  40.5443611  44.9947472  29.0948524  39.9040718  44.4017868
  36.6144218  13.0344820  42.0935555  36.2440567  13.7396803  42.6243629
  36.4426804  12.2393990  42.5981140  36.5566139  13.0248966  42.2039680
   0.9076998  17.2472172  31.1763268   0.4847597  18.0420303  30.8513260
   0.5820729  16.5518112  30.6048298   0.8278716  17.2578182  31.0807228
   4.8507123   3.3932567   6.3841572   5.6880293   3.1641290   6.7874351
   4.5362496   4.1404595   6.8931103   4.9064703   3.4485049   6.4814386
  48.6518974  53.1927795  65.2941208  47.7967072  53.1859856  65.7240448
  48.9860802  52.3035316  65.4115448  48.5963364  53.0972252  65.3524933
  10.3869753  58.4344864  51.4810677  10.0916615  58.2053833  52.3622818
  11.2537804  58.0351410  51.4075661  10.4479198  58.3674660  51.5672035
  36.8323936  46.2243462  27.1888199  36.9274559  45.5907173  26.4776878
  36.5488091  47.0295486  26.7558517  36.8122902  46.2426453  27.0668106
  11.4175453  36.0666428  63.1587448  11.1240654  35.2566414  63.5758781
  11.5390539  36.6792221  63.8841476  11.3992062  36.0455894  63.2805862
  36.9211617   4.9898977  53.4364510  35.9837456   5.1492343  53.5464134
  37.1597557   5.4923573  52.6574516  36.8466377   5.0604725  53.3651047
  20.1982708  70.8193359   3.3722529  19.8157978  71.6720810   3.5790651
  20.9570332  70.7502823   3.9516852  20.2383976  70.9029083   3.4560990
  19.8333168  10.5159693   4.3796215  19.6778107  10.1800680   5.2623553
  18.9660683  10.7693663   4.0635486  19.7242489  10.5071707   4.4400511
  18.1019535  72.5814285   7.2390747  18.7955742  73.2037811   7.4577055
  17.6353149  72.9893723   6.5096493  18.1261597  72.6913071   7.1846027
   2.9890907  71.8615341   4.6430268   3.1631765  70.9204483   4.6260929
   2.2300920  71.9543839   5.2188153   2.9267149  71.7710724   4.7026238
   7.8328061  53.3118591  64.0818481   7.7665896  52.6717224  63.3732796
   7.3400126  54.0696106  63.7668877   7.7731924  53.3244019  63.9726982
  27.0065098   1.8646383  15.2196426  26.9527836   2.6480901  14.6723318
  27.9287834   1.6108251  15.1846714  27.0991325   1.9211197  15.1575470
  15.4222574  51.4493675  46.7544594  15.4731312  52.4015732  46.6711044
  15.9685488  51.2458725  47.5136642  15.4859400  51.5292091  46.8265343
  72.2909012  25.1937923   9.5598822  71.7529373  24.4284286   9.3572884
  72.0518646  25.4236755  10.4577951  72.2080383  25.1366882   9.6340322
  64.7332230  73.1479263  21.6126728  64.8817978  72.8985138  22.5247860
  64.7776184  72.3233414  21.1286068  64.7537994  73.0333939  21.6583214
  55.8790054  74.4067993  36.4578400  56.7897339  74.2279739  36.6919823
  55.6883965  75.2516785  36.8653603  55.9557991  74.4778290  36.5262680
  53.6308098  43.0887299  30.8651924  52.8861046  42.4946022  30.7721558
  53.4554939  43.7922249  30.2402191  53.5326996  43.1003952  30.7886219
  20.5747070   5.4541082  14.2389860  21.1425362   4.8189926  14.6753693
  21.1722050   5.9931226  13.7206306  20.6989803   5.4438601  14.2302446
  68.8596268  15.8641224  20.4847050  68.4010696  15.0311804  20.5950108
  69.6427612  15.6415672  19.9813156  68.8942413  15.7515631  20.4427853
   4.3821015  23.6769104  50.1027794   4.6823273  24.3293514  50.7355652
   5.1477780  23.5046844  49.5547752   4.4957709  23.7281208  50.1118202
  59.7220573   2.6801491  42.7176971  59.7897072   1.7302917  42.6206093
  60.2248154   3.0323894  41.9832649  59.7828865   2.6164184  42.6290245
  50.8298035  49.9768066  55.4203033  51.6362991  50.4923515  55.4240112
  50.3858757  50.2207298  56.2324982  50.8684692  50.0577965  55.5073090
  42.0634422   9.8698664  52.0341110  41.5486221   9.5100060  52.7563896
  41.7474632  10.7684050  51.9391518  41.9748459   9.9273119  52.1010094
  28.6463566  25.5364227  52.3458862  27.8273182  25.5356331  51.8504982
  29.1544476  26.2539825  51.9674911  28.6131973  25.6128597  52.2527046
  11.8156633  28.4336777   4.8830652  12.1907101  28.9809723   5.5730233
  12.5506544  27.9069748   4.5690536  11.9340391  28.4358749   4.9231567
  48.7224808  17.1994858   4.1625605  49.5173798  17.4825363   3.7106211
  48.9874153  16.4167061   4.6455679  48.8355026  17.1461945   4.1658735
   5.8755860  40.6796799   6.0591550   6.0963111  40.4990959   6.9728842
   6.7106385  40.6210899   5.5949492   5.9881759  40.6541748   6.1070929
   4.9479160  20.5279312  36.7596550   4.2847013  20.5490456  36.0697746
   5.4552703  21.3289852  36.6287460   4.9312949  20.6156101  36.6721268
  29.1838112  74.6494141  52.2761955  29.4063358  74.4038544  51.3781891
  28.5049725  74.0256882  52.5338364  29.1351490  74.5567093  52.2079048
   6.5675464  30.0915928  44.8564949   7.4201207  29.8332386  45.2066422
   6.2813015  29.3369446  44.3419037   6.6279407  29.9835644  44.8389587
  67.6132355  70.2971420  52.0975761  66.6980896  70.5630798  52.1870804
  68.1099854  71.1082535  52.2051468  67.5686188  70.4119949  52.1185913
  54.1091270  34.3703308   5.5211844  54.6071663  34.1985970   6.3203702
  53.6957932  33.5327187   5.3119068  54.1181602  34.2626915   5.5840931
  19.4426003  56.0399323  57.0567551  19.2327099  55.1069717  57.0987549
  20.2530308  56.0804863  56.5490227  19.5066433  55.9447670  57.0070877
  38.3093948  37.1443672  44.3503151  37.9006958  36.5860672  43.6888771
  38.1759300  36.6762619  45.1745071  38.2515793  37.0349083  44.3676720
  27.0326385  28.6690178   6.4721022  26.7228088  27.8950729   6.9424701
  27.8918076  28.8522968   6.8521943  27.0912209  28.6060295   6.5627961
  70.0390320  12.8938437  48.3715591  69.6785583  13.1847820  47.5339127
  69.9543381  11.9406281  48.3506241  69.9915543  12.8232174  48.2799988
  51.0495796  50.7059326  44.4803200  50.9689217  51.2589378  43.7032013
  51.7747002  50.1143723  44.2791138  51.1183052  50.7018204  44.3759880
   3.4630017  32.8581047  54.9887924   3.8075638  32.3903923  55.7495499
   2.5124876  32.7787590  55.0691566   3.3983822  32.7997665  55.0784912
   5.4216590  38.4121513  12.5681725   6.2935429  38.7371979  12.7926598
   5.5285945  37.4629822  12.5059414   5.5260415  38.3455925  12.5854759
  40.9136238  27.8915977  63.7863121  41.3010101  27.0622406  63.5064316
  41.6212807  28.3434505  64.2459641  41.0304031  27.8513393  63.8054810
  69.9658661  48.1274300  11.3177423  69.4000397  48.4223709  10.6042404
  70.8197327  48.5128250  11.1212358  69.9965820  48.1999817  11.2206984
  36.1434097  54.1545753  13.8357592  36.0993423  54.8806763  13.2136097
  35.3996544  53.5973206  13.6065731  36.0593948  54.1725807  13.7449713
  62.4188576  73.4469528  34.1347466  63.2271843  73.4658661  34.6470757
  61.9008331  74.1751480  34.4776917  62.4498177  73.5266266  34.2259521
  22.3575745  34.1985016  59.5223083  22.8616314  34.8184891  58.9952621
  22.9854774  33.8614731  60.1613541  22.4782887  34.2286758  59.5342522
  20.0946560  73.2473907   4.5872030  19.4603882  73.9635010   4.6207271
  20.3048477  73.0704880   5.5041308  20.0494328  73.3048935   4.6885605
  41.4248772  41.7678452  48.8062935  41.3021660  40.9118690  48.3958321
  41.8594589  42.2949028  48.1357880  41.4581337  41.7327690  48.6910172
  30.7401142  30.9040298  64.6256638  30.5719452  31.1304722  63.7109642
  29.9852619  31.2511215  65.1010132  30.6416817  30.9651928  64.5788116
  32.4750977  51.9062157  40.8326836  32.4013062  51.2117844  41.4873238
  31.9408131  51.6016579  40.0991821  32.4102516  51.7996826  40.8242722
   5.5845108  16.7929363  38.0147591   6.5289149  16.7349529  38.1595726
   5.4947643  16.9296589  37.0716362   5.6756525  16.8013344  37.9296265
  52.4688644  27.3641243  23.9161129  53.1070328  27.2665005  23.2093983
  52.2514877  26.4666653  24.1681957  52.5137405  27.2580070  23.8676300
   4.7627459  18.8742924   7.1158714   4.1890445  19.5485973   7.4797530
   4.2309546  18.0784340   7.1221976   4.6448545  18.8613300   7.1553507
  49.9121284  23.6703987   4.0143299  49.5266380  24.3214245   3.4279897
  49.2206116  23.0202293   4.1380754  49.7972755  23.6704903   3.9649982
  42.0335045  58.0316162  20.5075722  41.9180222  57.4139557  19.7854977
  41.7080574  57.5642471  21.2769108  41.9864845  57.9159088  20.5126133
  45.8108673  10.8011627  46.0714188  46.2968445  11.3937759  46.6448898
  45.2246780  10.3254976  46.6599426  45.8001785  10.8136349  46.1953354
  30.3057194  25.3575172  29.2171898  31.1890755  25.1440086  28.9166431
  30.0806999  26.1608791  28.7479248  30.3759251  25.4204197  29.1350956
  57.1696358  45.8016472  59.3893204  56.3576355  46.3035431  59.3187027
  57.8584900  46.4281120  59.1673927  57.1565018  45.9219780  59.3581238
  60.7383194  50.3020096  37.9026260  60.9855118  50.8906174  37.1894150
  60.5536728  50.8836327  38.6400871  60.7449913  50.4268036  37.9052124
  33.9296837  29.1546173  28.1468792  33.8183022  30.1052704  28.1378174
  34.6345673  28.9900703  27.5205421  33.9929771  29.2384491  28.0791206
  27.2744331  38.8344078  64.2985229  27.3995991  38.2064095  65.0099869
  27.0014915  38.3001137  63.5526924  27.2586746  38.7104607  64.2948608
  42.7941628   7.6144958  45.4666862  43.5595703   7.8662252  44.9499512
  42.6486130   8.3549995  46.0555000  42.8602676   7.7203088  45.4743729
  55.0887184  16.4643688  12.0975161  56.0063248  16.7317581  12.0452633
  54.6587563  17.1753483  12.5727777  55.1407204  16.5687027  12.1426258
  60.9232903  48.1942101  61.1220665  60.7581367  47.9290123  60.2172852
  61.7468910  47.7636719  61.3513145  60.9935074  48.1200142  61.0500259
  42.1963005  21.3313103  59.4136047  42.4378700  22.2572479  59.4363098
  42.3686905  21.0608501  58.5117378  42.2404442  21.4012127  59.3198509
   8.1124573  52.7345657  50.5508842   7.6994433  52.3527641  49.7763634
   7.3800292  52.9858055  51.1136055   7.9903059  52.7206421  50.5282974
  33.4991760  21.3805466  43.5497017  34.3360100  21.4889488  44.0015717
  33.1830139  20.5228386  43.8336182  33.5547028  21.3006382  43.6281662
  40.5799599  51.3803291  53.7339096  41.2147446  51.9038239  54.2230263
  40.2114601  50.7819748  54.3838425  40.6083565  51.3723488  53.8553810
  14.5298624  39.7830887  24.9089642  14.8325253  40.6895142  24.9639606
  13.5766773  39.8517380  24.8545837  14.4604893  39.8870735  24.9090290
  63.8808708  47.0464630  14.3893509  63.7924728  47.3482056  13.4852648
  63.6780472  46.1117935  14.3508158  63.8498154  46.9789658  14.2888279
  13.5811405  12.0575914  50.6557617  12.9607763  12.7322931  50.9317245
  13.9455566  11.7184629  51.4733315  13.5538464  12.0933781  50.7723770
  16.0481834  36.5922203  21.3647499  16.1924286  36.6423912  22.3096886
  16.8713322  36.2515945  21.0145607  16.1513481  36.5612450  21.4281750
   7.1105947  60.8600578  49.3404808   6.2636704  60.9455376  48.9027061
   7.1053753  59.9734230  49.7011490   7.0197206  60.7746201  49.3322563
  39.9732399  55.8281670  56.1109543  40.7962914  56.2297058  55.8324127
  39.9677963  55.9286804  57.0628471  40.0604324  55.8817062  56.1827621
  18.6060448  23.8534470  25.7014141  18.0924053  23.0737915  25.9124737
  19.3253727  23.8445415  26.3328552  18.6279793  23.7693539  25.7912598
  29.4011707  41.0318718  29.6365185  29.2330170  41.8192863  30.1541462
  28.9907894  40.3253136  30.1351109  29.3394756  41.0404968  29.7448902
  28.5060520  11.2055635  32.3404617  29.1499081  10.8598127  31.7222881
  29.0066643  11.3733912  33.1388702  28.6280994  11.1865902  32.3596840
  11.1022434  22.4683018  11.5739889  10.2800913  22.1683502  11.9617081
  11.7624664  22.2880001  12.2431889  11.0849752  22.4170856  11.6866999
  26.3502827   4.0113811  13.7533197  27.1203537   4.2214346  13.2250204
  26.3755589   4.6405244  14.4742718  26.4350986   4.1008739  13.7738647
   1.1696295  23.1680260  26.0903492   1.6974628  23.0158749  25.3064651
   0.3031119  23.3977184  25.7547588   1.1335117  23.1762962  25.9709663
  51.7578087  20.2658749  25.5011406  51.6960526  19.7468395  24.6992569
  52.0401344  19.6414738  26.1694565  51.7813301  20.1439362  25.4868965
  12.9650583  72.8202209   7.9584208  13.8252239  73.1481476   8.2207394
  12.9148846  73.0032120   7.0202150  13.0514374  72.8747101   7.8863435
  34.6766281   1.8818362  20.9815350  34.9498062   2.5083201  20.3113689
  34.2566795   1.1748704  20.4915619  34.6609764   1.8732535  20.8578167
  37.3761177  60.8983002  47.9582787  37.5139618  60.1484947  47.3794670
  38.2569923  61.1566696  48.2294502  37.4847527  60.8458939  47.9254723
  14.1357527  52.9901390  53.8570366  14.5636463  53.6304245  54.4255180
  14.8575144  52.5325661  53.4258537  14.2583532  53.0096245  53.8716774
  28.1349030   2.1595998  65.4298553  28.1201248   1.8939440  66.3493347
  27.3627186   2.7161722  65.3289108  28.0509796   2.1906235  65.5171509
  26.0449619   6.7508388  32.0620422  25.8278198   5.9039369  32.4517059
  26.5904312   7.1838260  32.7187119  26.0799751   6.7066984  32.1736259
  60.3747826  28.1074638  56.7823944  59.7923813  28.4212036  56.0905762
  61.2558289  28.2447929  56.4343605  60.4066315  28.1555672  56.6715012
  61.6517906   5.9581828  15.2471113  61.7342033   6.6348128  15.9191322
  61.9794273   5.1626906  15.6667290  61.6955185   5.9455070  15.3635254
  50.1707420  59.1648407  10.3529472  50.1372337  59.5393181  11.2332191
  50.9956017  58.6797371  10.3302727  50.2551346  59.1530457  10.4444027
  12.6404953  38.2108192  12.2731009  13.4617691  38.6833344  12.4090099
  12.8822031  37.2869034  12.3378181  12.7538538  38.1626816  12.2944956
   6.8273430  51.3046799  10.8146229   7.3282628  51.8890076  11.3837194
   6.7769151  51.7691956   9.9792109   6.8753839  51.4165306  10.7862225
  28.7984943  71.4310837  49.9598618  28.2531700  70.9906158  50.6116600
  28.5529518  71.0252609  49.1284485  28.7141552  71.3408356  49.9407043
  19.2637634  34.6359711  46.8144989  18.6515503  34.0937080  47.3118668
  19.2899857  34.2331085  45.9466019  19.2012730  34.5351830  46.7749863
  54.1130104  36.0628548  44.5975113  53.3536835  36.4909935  44.9929276
  54.8341980  36.6762428  44.7384834  54.1089439  36.1739235  44.6547127
  18.3618526  52.0851746  24.3089905  18.5774078  52.6915817  25.0175381
  19.1286812  52.1035805  23.7363911  18.4666157  52.1518059  24.3234882
  59.5834846   8.8634071  30.0891571  59.4175873   9.2129478  30.9646759
  60.3210716   8.2646427  30.2061119  59.6444511   8.8368301  30.1949959
  64.0100937  57.5079575  47.5341835  64.5352859  58.2952461  47.6776237
  63.2692719  57.6018448  48.1330185  63.9870949  57.6019249  47.6133385
  50.4586830   3.6094048  22.3192348  50.2091103   2.6911967  22.4233437
  50.9530525   3.8146865  23.1127663  50.4847908   3.5333774  22.4149609
  39.2757683  56.5902100  33.1816902  39.0515633  56.9296761  32.3152428
  38.4393196  56.3091240  33.5526047  39.1626587  56.5964355  33.1288452
  44.8213081  16.1538334  29.7256851  44.4334831  17.0003967  29.5039787
  45.3710518  15.9376183  28.9725151  44.8385773  16.2210541  29.6217232
  11.8952751  12.9789124  33.7924004  12.7251520  13.4460125  33.6956825
  12.1414623  12.0540543  33.8085709  12.0100279  12.9300966  33.7838097
  65.0745010  42.3373566  12.6294470  64.1465607  42.1535149  12.4833193
  65.5251923  41.5479698  12.3294859  65.0236130  42.2335701  12.5818758
  32.3964844  54.8210449  15.0437212  32.1085777  54.2458649  15.7526016
  32.6597176  54.2243576  14.3430738  32.3938522  54.6960754  15.0445986
  32.6944504  45.3686905   0.9651415  32.9710579  45.9307327   1.6888993
  33.4718323  44.8523750   0.7522262  32.8068504  45.3735657   1.0196184
  66.8097687  22.9303436  47.4922638  67.3458710  22.9098949  48.2849884
  67.3725433  23.3363247  46.8329430  66.9269562  22.9714565  47.5064926
   4.7190318  28.9704247  58.5714989   5.2864246  28.8273907  57.8139763
   5.3231215  29.0814342  59.3056526   4.8439603  28.9670105  58.5690041
  28.9861679  67.8287888  21.7663250  28.2865543  67.6455307  22.3933754
  29.0356998  68.7841949  21.7351837  28.9168434  67.9111328  21.8298740
   9.4932489  72.9171524   6.0740204   9.4896498  71.9621964   6.1394229
   8.5755081  73.1511917   5.9354215   9.3949957  72.8402710   6.0662146
  64.9314651  68.3045425  30.6378555  65.5376434  68.1463852  29.9141350
  65.4961319  68.5145264  31.3816967  65.0563278  68.3100739  30.6400013
  20.1251431  28.8775196  18.1341934  19.7070160  29.4627647  18.7657719
  20.5581913  28.2146816  18.6721039  20.1267338  28.8692455  18.2589092
  38.3361397  73.9780426  41.8844872  38.2846527  74.7857361  42.3955688
  38.5221710  73.2970276  42.5308990  38.3504868  73.9915466  42.0079231
  50.5265045  48.4548988  40.0146942  51.4782906  48.4623222  40.1161003
  50.2047958  48.0213814  40.8051338  50.5936966  48.4094582  40.1098022
  54.4729004  52.0700417  11.3251266  53.8424263  52.7876663  11.3863430
  53.9374847  51.2944603  11.1576805  54.3485680  52.0638618  11.3137980
  42.5966339  18.8947678  18.4598083  42.2125969  18.0195827  18.4069157
  41.8545265  19.4890728  18.3488522  42.4765396  18.8648148  18.4423351
   7.4359341  63.7589760  40.5824623   6.8384595  64.1130295  41.2411766
   6.8940768  63.6513824  39.8007698   7.3144341  63.7852592  40.5693474
   4.3799944  23.5000114  53.8624916   3.6357393  22.9256783  54.0426521
   5.1299863  23.0488873  54.2500877   4.3806062  23.3906555  53.9230385
  37.0124474  63.7433014  49.1967812  36.7277908  62.8452682  49.0272408
  37.5924034  63.9529648  48.4647141  37.0439377  63.6698914  49.1006317
  17.9074154  22.2535057  44.0491142  18.0522861  22.8424492  44.7896500
  18.2307415  22.7389908  43.2901726  17.9573441  22.3680840  44.0471535
   6.1692643   0.2498555  52.5983047   5.5369720   0.6144291  51.9790115
   6.9291024   0.0260017  52.0609322   6.1828661   0.2648620  52.4749565
  53.1639519  56.0929947   2.0183487  52.6735115  56.5863953   1.3608867
  53.9624329  55.8199921   1.5665419  53.1968002  56.1164970   1.9000548
  66.8781509  33.7395210  55.4966469  67.2202759  33.1437035  54.8301735
  65.9272232  33.6831856  55.4028511  66.8132324  33.6699753  55.4155693
  44.1787949  49.8379707  31.4288654  43.6500015  49.0545540  31.5800743
  45.0312271  49.6289635  31.8108463  44.2133102  49.7321396  31.4857254
  42.8434105  21.5755138  64.3759918  43.3255463  21.8293324  63.5890007
  42.4255295  20.7462292  64.1438370  42.8502617  21.5141449  64.2673035
  43.9155922   3.3676362  57.3618050  43.8304138   2.5802288  57.8993607
  44.8407822   3.3919566  57.1175461  44.0051727   3.2862594  57.3930817
  26.9354477  67.9804153  15.4817905  27.5020752  68.5680847  14.9819784
  26.0889721  68.0286026  15.0375042  26.9056034  68.0482254  15.3811102
   6.3701248  44.1285362  17.7102127   5.5745897  44.5247231  18.0657310
   7.0730715  44.7198563  17.9793549   6.3602509  44.2338448  17.7768269
  43.7847366  18.5084190  60.9894333  43.9609451  18.0475273  61.8096542
  42.8455429  18.3917542  60.8461304  43.7033730  18.4468269  61.0616188
   8.1201811  12.5476246  35.7501259   7.6839423  11.8626080  35.2434883
   8.1232824  13.3091917  35.1702652   8.0739908  12.5557880  35.6342621
  57.0981293  19.9448223  37.2059669  56.2698708  20.2654476  36.8490067
  57.5639191  20.7356434  37.4777718  57.0594749  20.0633488  37.1968842
  14.8474226  48.6258316  15.3611164  15.1922007  49.2397881  16.0095139
  15.5255833  48.5836029  14.6869164  14.9565096  48.6868019  15.3583651
  43.1131363  36.3287697  48.0170174  42.5336609  37.0893097  48.0619316
  42.5256271  35.5758629  48.0818138  42.9886856  36.3295860  48.0287170
  56.5471878  23.6872444  43.1552277  56.5723000  23.2093544  42.3262405
  57.0495834  23.1424503  43.7610588  56.6034431  23.5781841  43.1314316
  17.8254318  53.0482788  50.6447678  17.7295628  53.7782974  50.0331192
  17.9102192  53.4641953  51.5027084  17.8242493  53.1704826  50.6710320
   1.9211154  65.6153030  21.1627636   2.3471513  64.8727951  21.5910206
   2.6159244  66.0258789  20.6480789   2.0406439  65.5799026  21.1535454
  14.0957174  20.4037514  26.6193123  13.9164562  20.6177769  25.7037296
  14.3876143  19.4923592  26.5995140  14.1077290  20.3293839  26.5195618
   9.7986002  58.8062973  56.7885399  10.0093279  59.7318192  56.9119682
   9.3362274  58.5571442  57.5887680   9.7717638  58.8784256  56.8870392
  62.7808800  48.5171852  55.6303368  62.4361191  49.4080811  55.5697021
  62.3049431  48.0298996  54.9578247  62.6933594  48.5602264  55.5521545
   2.6385078  29.9770451  27.3073521   3.0174956  30.3603287  26.5163441
   1.7089043  29.8759232  27.1027946   2.5797894  30.0071354  27.2011833
  22.5653019  32.9759254  61.9496994  22.4540997  32.0298996  62.0440254
  23.3983898  33.1634598  62.3821678  22.6422844  32.8950386  62.0058784
  36.8690796  57.4168472   6.8396821  36.5636597  56.5122337   6.7716532
  37.1240158  57.5152206   7.7570486  36.8636932  57.3308678   6.9302568
  53.7367325  16.9266605  17.8158684  53.9722748  17.7715645  18.1991329
  52.8308182  17.0385704  17.5277271  53.6652451  17.0286961  17.8260136
  50.2662239  70.2792664  65.8061142  51.0703163  70.7979889  65.7819824
  49.6387863  70.7859192  65.2904968  50.2850609  70.3886108  65.7485504
  58.4013519  12.5550365  12.0013571  58.2812767  13.3164749  12.5688295
  57.5592117  12.4513178  11.5583277  58.2987404  12.6251764  12.0146275
  43.3207779  17.9555454  32.3849792  43.7987442  17.9394951  33.2141495
  43.1562309  17.0339375  32.1854973  43.3542023  17.8555527  32.4521294
  27.9168816  29.7461281  35.5556335  27.2073307  29.7496357  34.9131737
  27.5156593  29.4021778  36.3537254  27.7984276  29.7098217  35.5722313
  29.1706791  35.3411865  49.5670547  29.5198593  35.1366196  48.6996117
  29.9265175  35.2766876  50.1508179  29.2885189  35.3124962  49.5368042
   3.7360754  44.5143738  45.9200020   3.8758559  45.1694603  45.2362213
   4.1464109  43.7200203  45.5781517   3.7947404  44.4995232  45.8106270
  66.8039474  62.3791885   4.9630919  67.3362885  62.4281387   4.1690860
  67.2813263  62.9056244   5.6043463  66.9116287  62.4405479   4.9468021
   7.0167642  33.8761063  44.0429878   6.2271638  34.4035378  43.9222412
   6.9073701  33.1398773  43.4411316   6.9208941  33.8538399  43.9659271
  68.7275696  20.3014393  50.8666916  68.2055054  21.0797043  50.6717911
  69.4183960  20.3043442  50.2041321  68.7455673  20.3847446  50.7752495
  17.7876358  60.6622124  24.4923820  18.1615047  60.9575157  23.6621723
  18.4708366  60.8389931  25.1390781  17.9003620  60.7125549  24.4728127
  54.4192924  73.9528122  21.1868076  54.5957298  74.0525131  20.2513065
  53.4661980  74.0057678  21.2577629  54.3364677  73.9690857  21.0946102
  25.2262459  62.3171883  40.0388489  24.4466820  62.6398087  39.5867081
  25.3384342  62.9142838  40.7785263  25.1550751  62.4152679  40.0695114
  27.6871529  16.2263718  28.2018337  27.7743263  15.8105907  27.3440704
  26.7984734  16.0096741  28.4838352  27.6016788  16.1589241  28.1404343
  44.1182747  15.4897356  18.4082680  43.9126320  14.6314688  18.0376968
  44.2879257  16.0448380  17.6471424  44.1144333  15.4574051  18.2875824
  40.3889694  60.4492569  24.8579750  41.0293884  59.9002647  24.4055347
  40.7211189  61.3408241  24.7530155  40.4926872  60.4857903  24.7985325
  23.6761932   4.0576191  12.5700998  24.5975285   4.2199178  12.7726641
  23.2217312   4.1857104  13.4027395  23.7259808   4.0885868  12.6804953
  67.2264862  18.5248356  34.6249275  67.5334854  19.2511997  35.1674957
  67.9806061  18.2964401  34.0814476  67.3396454  18.5779400  34.6248283
  41.8574944  46.2520332   4.3873219  41.7113380  47.0324135   4.9219956
  41.0057106  45.8160820   4.3619838  41.7510719  46.2887650   4.4416380
  32.0223389  48.4354019  39.0720596  31.2277336  48.5903358  39.5827751
  32.6356964  49.1052589  39.3742523  32.0030136  48.5233574  39.1587486
  29.7356853  67.8670959  52.1256065  29.7196827  66.9202271  51.9862671
  30.2344551  67.9817505  52.9345055  29.7871685  67.7783432  52.1970100
  67.8297958  28.9744396  17.0858498  68.0502853  28.5306530  17.9047966
  67.7400818  29.8957958  17.3293419  67.8437424  29.0253677  17.1991501
  28.2829933  66.9098969  61.7730064  27.4056301  67.2735672  61.6538124
  28.2039642  65.9975357  61.4944496  28.1810017  66.8513794  61.7305908
  21.0351830  32.4302750  57.5431519  21.5423088  31.6194859  57.5021973
  21.4747524  32.9541473  58.2129021  21.1361389  32.3996773  57.6102066
  38.4743652   2.1007533  18.9156132  37.5720558   2.3119702  18.6759033
  38.3987732   1.6419456  19.7522812  38.3700790   2.0743499  18.9792747
  53.7089272  56.8527451  42.0967560  54.5096474  56.6698761  41.6051865
  53.1007652  57.1989899  41.4436951  53.7294617  56.8701668  41.9746895
  51.5016212  61.6408157   0.9521124  51.9252968  62.3305435   0.4412229
  50.6286354  61.9848137   1.1413140  51.4537048  61.7510567   0.9178072
   9.5757961  65.0045853  38.9638786   9.7552996  64.1746140  38.5221062
   8.9551830  64.7779312  39.6564827   9.5287552  64.8919067  38.9906273
  14.9084272  45.1363754  62.5936813  14.6952200  45.0491486  61.6646156
  14.2253304  44.6394386  63.0438652  14.8128443  45.0740814  62.5426140
  60.5002747   7.0905471  38.2989006  60.9802856   6.9042659  39.1058197
  60.2944298   8.0238028  38.3526802  60.5295105   7.1702056  38.3906860
  65.5834656  36.9856339  37.6646614  66.1880112  36.2727089  37.8708076
  65.7640305  37.6520271  38.3276443  65.6671906  36.9806709  37.7573471
  34.9619141  29.3427658  39.1079521  35.0240288  28.3884163  39.1478615
  35.5386047  29.5903015  38.3851852  35.0300369  29.2673893  39.0351295
  15.0720673  14.5104084  33.2844505  14.6400890  15.3644409  33.3004341
  15.5518045  14.5001211  32.4562111  15.0771608  14.6003866  33.1978302
   6.7882757  70.9223175   3.1670687   7.7305212  70.8785477   3.0043151
   6.6060882  70.1657410   3.7244172   6.8693290  70.8369675   3.2091489
  38.0326500  31.9247475   8.7875433  38.9002228  31.5583420   8.6163807
  38.0416832  32.7761421   8.3501921  38.1261330  31.9764690   8.7226505
  33.3666840  23.1219368  59.6279602  33.5553093  22.1839600  59.5987663
  32.9235039  23.2511368  60.4664879  33.3395386  23.0356884  59.7142677
   5.5844202  60.9863091  35.5114441   5.0835013  61.0697403  34.7000580
   6.2692332  60.3499374  35.3057899   5.6040306  60.9273415  35.4029846
  58.6374702  31.4722462   9.6300583  59.0695992  31.0459919   8.8899193
  58.9419441  30.9871006  10.3969765  58.7160225  31.3750534   9.6329145
  21.6072330  12.9827518  53.4387474  21.4698429  13.8536816  53.0661392
  21.0255928  12.9527483  54.1983719  21.5305538  13.0724297  53.4800186
  25.4956398   4.5415082  60.4808578  25.3110905   5.3838248  60.0653152
  25.0023918   3.9056013  59.9626312  25.4233589   4.5635200  60.3812790
  17.1931934  24.2277584  58.2644119  17.6545067  25.0571461  58.3890572
  16.6927643  24.1083736  59.0716019  17.1890221  24.3034744  58.3637848
  67.6590042  33.6850166  26.7497749  68.1101456  34.2665749  27.3617306
  66.8116760  34.1046906  26.6009750  67.6167526  33.7917900  26.7991657
  28.6190968  22.4715614   9.7037382  29.2624664  22.0484028   9.1351929
  29.1343117  22.8175316  10.4324980  28.7426491  22.4633312   9.7208233
  41.3277283  13.5987234  14.3582859  41.0833206  14.3470049  14.9028683
  40.5187950  13.3559589  13.9078169  41.2154007  13.6526327  14.3683224
  60.4868660  24.1170235  36.6962891  61.3455620  24.2482109  36.2942162
  60.6786041  23.9324017  37.6157379  60.5988846  24.1113262  36.7514648
   0.5189344  33.0587540  15.8239517   0.6597862  33.0908432  16.7701874
   1.3683367  33.2889099  15.4474220   0.6245365  33.0867195  15.8847065
  44.0958595  67.9667969  15.2767353  43.5918274  67.1533432  15.2548237
  44.9843369  67.7046051  15.0357018  44.1368561  67.8520889  15.2486944
   2.3011489  31.9826736  62.8512650   2.3156114  32.8762894  62.5085182
   2.1222515  32.0874329  63.7857437   2.2836132  32.0891418  62.9143677
   7.5901093  74.4061127  30.0291595   6.9314070  74.3401031  29.3377934
   7.0922632  74.3258514  30.8427544   7.4667735  74.3905182  30.0421944
  26.4427662   3.9475203  57.4827881  25.6580009   3.4805503  57.7696953
  27.1448536   3.3004863  57.5509911  26.4339485   3.8287213  57.5206566
  27.3199387  21.3085957  43.9692192  26.7163391  20.9460011  43.3208199
  26.8553276  22.0617180  44.3341522  27.2060242  21.3502426  43.9389915
  69.4372864   0.4321037  40.8080063  70.0829239   0.7069752  40.1569824
  69.9355698   0.3546194  41.6216049  69.5592728   0.4531533  40.8253441
  48.1454353  27.9821491  20.6687546  48.7397079  28.6011906  20.2446575
  47.3536034  28.4910717  20.8426304  48.1243668  28.1024380  20.6420708
   9.8206959  25.7593822  31.9487457   9.6483221  26.5970860  31.5188980
  10.7737169  25.7238808  32.0307388   9.9039459  25.8449306  31.9116497
  36.3856087  30.3242683  36.5075455  35.8705711  31.0632801  36.8313255
  37.1660805  30.7254601  36.1252670  36.4139137  30.4458618  36.5013084
  15.0461798  32.0888443   5.1082821  15.9297838  32.4389038   4.9945512
  14.9623079  31.9522228   6.0519619  15.1314640  32.1116066   5.1967893
  50.9682312  33.6214600   2.0237699  50.9701767  32.6874275   2.2330856
  51.7751312  33.7572861   1.5270871  51.0544853  33.5363388   1.9931246
  51.1392670  26.2311573  30.3008556  50.7975540  26.8400402  30.9556293
  51.3338852  26.7804508  29.5414925  51.1235809  26.3546677  30.2897034
  40.0010223  53.9784698  33.2968292  39.3356705  53.6717415  33.9128304
  39.6887321  54.8384666  33.0155678  39.8967667  54.0374718  33.3325272
  61.9138718  54.1602020  36.7130318  61.8620720  53.4801064  36.0414543
  62.7679329  54.0264130  37.1240196  61.9994278  54.0734100  36.6852417
  12.7302370  37.5521049   7.2209482  12.1336241  37.4840469   7.9663696
  13.3350697  38.2539024   7.4615541  12.7311134  37.6196861   7.3260994
  34.4400520  72.7106171  49.7426872  34.8609543  73.4543304  50.1739082
  34.9987831  72.5235291  48.9883308  34.5445213  72.7699738  49.7082253
   2.9575820  39.1456642   6.1557622   3.0226479  40.0689240   5.9116540
   3.7657080  38.7530861   5.8255405   3.0507004  39.2022552   6.0945148
  33.0797577  58.7070198  56.1573105  32.7630615  57.8867455  56.5355682
  32.3459091  59.3140602  56.2532005  32.9677277  58.6842804  56.2078743
  68.4113922  64.3832703  52.0042038  68.9282684  64.0195007  51.2853546
  68.7743835  65.2582932  52.1413345  68.5052261  64.4377899  51.9421692
  60.5241356  63.8464851  52.0368156  59.8165588  63.2388992  51.8213921
  60.1660576  64.7115097  51.8374519  60.4104919  63.8739395  51.9925804
  33.5198936  52.3372688  44.6610641  33.9854851  51.5630417  44.9773369
  32.9408951  52.5803108  45.3835068  33.5078011  52.2806244  44.7718353
  68.1600876   5.4659677  62.8523445  68.4302750   4.5477695  62.8642540
  67.8749008   5.6433592  63.7486877  68.1584854   5.3869667  62.9492035
  63.8435669   7.8214436   0.5014882  64.4375839   7.9380932  -0.2399762
  63.5045280   6.9321661   0.3991667  63.8707581   7.7390494   0.4115057
  25.6047764  60.4194489  22.0817337  24.9988651  59.8167648  21.6506023
  25.3333626  61.2870750  21.7820778  25.5112171  60.4477043  22.0038013
  56.9691162  68.3704071  31.5209827  57.2783051  68.6825409  30.6705666
  57.3153000  67.4806671  31.5898666  57.0390053  68.3088074  31.4376392
  15.7742290  53.7143402  23.0149555  14.8510532  53.5080261  23.1612854
  16.1262321  52.9396095  22.5766411  15.7133188  53.6097183  22.9838181
  12.9163055   7.6941695  47.2319031  12.4144535   6.9532642  47.5716591
  12.2644539   8.3810349  47.0921211  12.7932730   7.6884069  47.2532272
   9.4931183   2.4887421  54.8319626   9.5154400   2.3413215  55.7774773
   9.5266380   1.6108992  54.4518318   9.4990730   2.3794065  54.8922577
   9.1792822  62.5310593  19.0867939   8.2879629  62.7553101  18.8194141
   9.4672813  63.2784042  19.6109734   9.1149435  62.6346703  19.1141796
  37.0673141  12.4241772   7.4935336  37.8515320  12.7407608   7.9418764
  37.3893089  12.0853491   6.6582212  37.1852837  12.4218054   7.4522667
  35.5930786  47.0716400  57.3631554  34.8651848  46.5760078  56.9879875
  35.2587318  47.9650116  57.4427147  35.4798012  47.1140556  57.3316307
  28.9974022  24.9196434  64.5351486  28.1798630  24.5597439  64.1911469
  28.7224541  25.5136681  65.2335510  28.8808975  24.9446106  64.5729370
  16.6045780  39.8853073  22.9546547  15.8503895  39.4338722  23.3336506
  17.1848679  39.1810608  22.6656399  16.5860329  39.7620621  22.9642506
  18.7301025  13.9124985  33.8837357  19.6174946  13.7806158  34.2174644
  18.2027302  13.2567549  34.3399277  18.7684956  13.8285046  33.9679756
   8.4639473  34.6724701  34.6101913   7.8080564  34.1067429  34.2027664
   8.5119333  34.3691711  35.5167999   8.3991194  34.5797958  34.6634254
   4.3504410  35.1294861  10.4038267   3.9984128  35.9389572  10.7740536
   4.2887359  35.2526665   9.4565926   4.3063197  35.2289467  10.3422937
  71.2311249  62.8397827  33.9924774  70.9673615  63.7412834  33.8082008
  70.4735489  62.3121414  33.7396736  71.1222076  62.8796501  33.9458656
  70.7521362  12.5173779  45.1243286  70.3106766  13.2960978  45.4633560
  71.6742020  12.6498270  45.3445320  70.8033905  12.6145458  45.1839676
  53.4313698  49.0532875  58.5442047  54.2744331  49.3995743  58.8367119
  52.8152275  49.7721062  58.6852875  53.4555702  49.1668739  58.5904427
  53.9936218  23.8347816  13.3029938  53.3633194  23.1337891  13.4690132
  53.5100670  24.6401539  13.4867926  53.8748360  23.8459129  13.3402987
   0.7304789   0.5537040  13.9101133   0.7572898   1.0844055  14.7062721
   0.1542820   1.0379778  13.3187523   0.6718916   0.6619424  13.9319534
  19.0907784  21.1183529  48.1157150  18.5667477  20.3313198  48.2647171
  19.0574131  21.5894890  48.9482689  19.0313377  21.0846653  48.2203903
  31.8210144  13.0542955  42.2125816  30.8738956  12.9620962  42.3159981
  31.9483204  13.1781054  41.2719994  31.7335892  13.0576658  42.1233063
  18.0063248  53.1074371  19.8917313  17.3829613  53.1344223  19.1658363
  17.7675285  53.8545418  20.4404049  17.9143829  53.1899872  19.8728333
   1.9823604   0.4720394  44.5746689   2.8931942   0.1792950  44.6049080
   1.6307561   0.0787075  43.7759819   2.0419974   0.3988753  44.4927177
  37.7307892  59.8235779  20.6806545  37.3498650  59.2057724  21.3047104
  38.1978264  60.4570389  21.2254791  37.7399712  59.8252487  20.8053055
   9.4750881  59.0258484  10.3243303   9.6606188  58.4753418   9.5635719
   8.7531700  59.5878792  10.0429277   9.4178867  59.0270767  10.2131929
  34.5681648  42.8855476  37.9830513  35.1515083  42.2363510  37.5900002
  33.8527451  42.3702354  38.3556824  34.5540810  42.7613640  37.9808731
  40.7846756  60.2835846  33.6100807  40.9669533  59.4191742  33.9785957
  40.1381836  60.6655464  34.2037010  40.7351685  60.2321358  33.7126846
  47.3100471  11.0568953  58.6710472  47.1904182  10.1786737  58.3095932
  48.1143570  10.9962587  59.1864510  47.3830643  10.9567738  58.6874657
  60.3643379  30.7606258  49.2388649  59.4155960  30.8168621  49.3526840
  60.7133217  31.4643669  49.7858505  60.3003807  30.8416710  49.3093338
  48.4229317  55.7465477   2.9323435  49.0593719  56.0284004   2.2752750
  48.8423042  55.0054817   3.3695805  48.5355263  55.6975784   2.9089003
  24.0061932  52.4637108  48.0962219  23.4940147  53.1408043  47.6541290
  24.5173492  52.0555077  47.3974190  24.0060844  52.4923859  47.9745560
  33.7102013  31.8554001  10.0975885  34.5609894  32.1488152  10.4236164
  33.2262955  32.6639824   9.9294739  33.7493248  31.9729195  10.1144285
  64.5046310  56.8036423  52.2905769  64.9487534  56.0061836  52.5787506
  63.5883598  56.6680946  52.5320396  64.4542770  56.7041435  52.3470573
  34.3747139  61.3212547  21.9332638  34.1684418  60.6122169  21.3242092
  33.6107101  61.3735542  22.5075474  34.2712402  61.2512207  21.9295559
  51.8133812  54.8325768  43.3384972  52.2849083  54.0233765  43.5362015
  52.4348869  55.3539124  42.8303909  51.9299431  54.8018799  43.3053970
  12.4847498  72.2444077  48.7101326  12.5024204  72.9123077  48.0246964
  11.7226200  72.4690933  49.2439003  12.4053593  72.3395920  48.6939583
  18.8803177  73.2627029  24.3283195  17.9609108  73.0193405  24.2201729
  19.1566086  73.5479736  23.4573898  18.8117332  73.2671738  24.2239094
  25.3789883  74.1531601  56.6622620  24.7607193  74.3941727  57.3521080
  25.9047928  74.9412842  56.5258217  25.3691273  74.2629089  56.7212753
  65.9944763   9.7875099   9.3389149  65.8476791   9.4128761  10.2074375
  65.6194763  10.6666670   9.3907881  65.9388275   9.8413134   9.4370670
  31.1583385  68.5558319  32.8883057  31.1282692  67.9965134  33.6645088
  30.4176617  69.1528015  32.9944115  31.0761452  68.5598450  32.9823952
  52.1236725  16.8901329  55.7667274  51.9432106  16.9047623  54.8268051
  52.0649109  17.8067398  56.0361900  52.0981598  16.9894409  55.6952286
  35.2953568  63.7824326  65.5372925  34.7066307  64.0851593  64.8459244
  36.1594086  64.0962601  65.2705383  35.3247185  63.8481827  65.4351120
   3.9445662  43.8435326  49.8565140   3.4888937  43.1546173  49.3727875
   3.3061223  44.1446838  50.5029869   3.8278880  43.8021812  49.8738670
  62.7177620  29.3277092  23.8320789  62.1469193  29.7481041  24.4752254
  62.6630821  29.8901157  23.0594597  62.6510544  29.4325161  23.8182716
  24.9932365  55.9736671  62.7640839  24.8025188  56.7972298  62.3150826
  24.3842125  55.3439598  62.3783569  24.9079514  55.9943428  62.6750679
   3.7180724  23.8335762   3.4384248   4.6080451  23.5911694   3.6941962
   3.6663401  23.6091194   2.5093527   3.8074636  23.7837887   3.3666232
  69.9912949  63.6036682  49.8986282  69.5418930  63.5136452  49.0582886
  70.6990814  64.2246399  49.7264061  70.0188446  63.6602898  49.7906456
  70.0292435  33.5199242   7.5090013  70.8849030  33.0919113   7.5387778
  69.4020615  32.7984123   7.4610915  70.0536118  33.3973389   7.5070677
  58.5067787  40.1025581  46.1412010  58.8813515  40.7611427  46.7261734
  57.5954742  40.0225487  46.4228973  58.4495392  40.1642609  46.2336235
  27.4331264  55.3911591  28.1632481  26.4852085  55.4603767  28.2767925
  27.7332439  56.2976761  28.0970173  27.3640442  55.4952126  28.1682930
   4.2916574  26.5287075   3.3967915   3.7063770  27.2794342   3.2963550
   3.7548556  25.7729206   3.1583352   4.1719971  26.5281677   3.3606515
  64.3928528  18.8170433  15.8242188  63.5717583  18.8343639  15.3325491
  64.3205261  18.0440063  16.3840542  64.2975769  18.7364521  15.8314877
  57.6737442  13.6239643  55.5681686  57.2451935  13.6564236  56.4234581
  58.5926743  13.8177710  55.7532005  57.7260399  13.6480942  55.6791115
  30.6955376  17.0385361   5.0148816  31.1749573  17.0585995   5.8431249
  29.8977985  16.5475235   5.2117343  30.6615906  16.9883137   5.1241994
  56.2079887  38.9928894  27.9745159  56.2631836  39.7541008  28.5522194
  56.8665199  39.1563644  27.2993507  56.2841034  39.0914993  27.9641228
  44.0343475  37.2902565  56.2796173  44.9680862  37.2943001  56.4902115
  43.7186775  36.4479065  56.6067657  44.1002579  37.2008591  56.3369637
  26.6200562  40.5697212  25.3754425  27.3130188  40.7545090  26.0093861
  25.8316479  40.4610901  25.9072742  26.6098766  40.5778427  25.4997616
  30.6866035  51.5666428  12.1316805  31.4640675  51.9750519  12.5124464
  30.7147694  50.6617889  12.4426155  30.7725163  51.5136986  12.2054443
  10.5154686  70.6415863  64.4792862  10.4393921  71.4018784  65.0558395
   9.6992645  70.1590195  64.6103058  10.4203148  70.6712036  64.5547485
  42.4758224  70.8245239   7.0993872  42.9910088  71.4503632   6.5903225
  43.0070381  70.6534805   7.8770666  42.5874138  70.8730240   7.1280327
  20.0831985  19.9626637  63.4913826  20.6528301  19.8097553  64.2452850
  20.5714874  19.6109295  62.7470093  20.1960163  19.9088478  63.4923973
  66.3640289  49.5898552  55.7922554  67.2235489  49.3111763  55.4763336
  65.8080673  49.5810471  55.0131187  66.3964005  49.5592003  55.6754761
  66.2066345  42.6774902  61.9348450  66.6014709  42.0789642  61.3007278
  66.5005646  42.3527260  62.7859421  66.2800827  42.5790291  61.9579849
  34.8419647  73.7511902  64.0324783  35.2909355  73.0338745  64.4798203
  34.5983582  74.3555832  64.7336197  34.8638649  73.7391434  64.1549530
  31.8134537  58.8650742  45.5102997  31.8736210  58.0823898  44.9625587
  31.6104145  59.5714912  44.8971252  31.7982178  58.8569412  45.3864975
   5.2186084  39.1650848  49.3638992   5.4774323  39.0660973  50.2801132
   4.2653799  39.2475777  49.3918686   5.1445560  39.1633263  49.4645882
   0.1125930   4.0753179  21.2429790   0.2629996   3.7135046  22.1163063
   0.9888729   4.2675257  20.9091797   0.2220803   4.0572309  21.3005142
  55.2880630   8.6202145  17.7058067  56.1620178   8.4840927  17.3398743
  54.6938667   8.4608717  16.9724770  55.3178978   8.5887060  17.5885792
  31.4246082   8.4047499  48.3822479  30.7274246   8.9629307  48.0378647
  30.9879284   7.8443999  49.0237694  31.3036919   8.4045191  48.4139366
  23.7246590  72.5551910  62.1337738  24.6275005  72.4719543  62.4406624
  23.4879742  71.6741257  61.8440552  23.7957001  72.4523544  62.1356049
  54.9539604  17.9736004  35.3649940  54.4811401  17.1654053  35.1662636
  55.4580803  18.1572647  34.5723000  54.9572983  17.9069996  35.2592659
  54.1418877  23.0259838  40.9145699  54.6233597  22.3350773  41.3696136
  53.7868462  22.5974598  40.1357613  54.1553688  22.9066067  40.8800430
  35.2560768  43.9361382  31.1102962  35.9416656  43.5591965  30.5588264
  34.9452667  44.6969528  30.6195927  35.2960434  43.9770737  30.9991570
  62.6458168  41.6441765  39.2232590  63.5798073  41.5401688  39.4051399
  62.3481979  40.7652435  38.9884605  62.7136803  41.5393562  39.2176170
  40.0978622  10.2972288   6.2996435  40.4874458  10.6928844   7.0793314
  39.4230194  10.9190226   6.0272675  40.0674438  10.4057312   6.3537436
  56.7069702  21.9039955  53.5196877  55.8534737  21.5940342  53.2168770
  56.5366783  22.2610054  54.3913383  56.5977936  21.9090137  53.5803490
  36.9333420  26.2368336  63.2725410  36.4989777  25.5766315  62.7324600
  37.4011230  26.7889156  62.6459503  36.9369087  26.2253036  63.1481285
  30.2499275  44.7678871  56.7097816  30.3515797  45.2196426  55.8720360
  30.4846096  43.8591232  56.5218697  30.2857952  44.7191505  56.6004028
  60.4167061  53.6757011  11.3142672  59.7583656  53.8500214  11.9868994
  59.9991837  53.9430923  10.4954805  60.3019753  53.7228050  11.2986813
  71.7513275  57.6479263  17.6380653  72.4127426  57.8005409  18.3129520
  70.9825974  58.1300812  17.9427166  71.7398834  57.7156181  17.7425251
  34.7411842  43.4242592  44.8826485  33.9821243  42.8411522  44.8890648
  34.7545624  43.8096542  45.7587357  34.6616631  43.4031754  44.9767609
  64.9169846  63.0076256  17.8332195  65.2526855  63.2823792  18.6864777
  64.5369492  62.1436195  17.9922638  64.9122543  62.9447861  17.9411736
  27.6544380  39.4435349   4.5529914  27.5215015  38.5001640   4.4602242
  26.9821568  39.7200546   5.1757317  27.5685692  39.3724213   4.6095085
  66.1243286   1.3637340  66.1599426  65.1785889   1.4006039  66.3029251
  66.2549133   1.7866715  65.3112335  66.0373993   1.4127685  66.0846786
   9.8266916  68.0772400  14.2983027  10.7368021  67.7992172  14.1951761
   9.5331373  67.6436691  15.0995998   9.8924417  68.0013504  14.3727570
  24.2428341   1.7916930  45.0749054  24.9008102   1.2508714  44.6380844
  23.5593281   1.1740620  45.3348694  24.2401123   1.6681540  45.0560455
  31.0806427  21.2446251  56.6248856  31.5539913  20.6507072  56.0422783
  30.1700764  21.1892986  56.3349915  31.0340176  21.1753883  56.5318413
  68.6533127  47.9691505  58.5243759  67.7471848  48.2664337  58.4420280
  68.6953659  47.5663834  59.3916931  68.5611649  47.9579010  58.6080856
  34.4814262  43.1679993   0.3464969  34.2586708  42.4185600  -0.2057260
  35.2748947  42.8975830   0.8085774  34.5422897  43.0592422   0.3368840
  53.4455299   1.5236565  15.1756725  53.3612099   1.1560168  14.2959213
  54.2574883   2.0297501  15.1469555  53.5231247   1.5384214  15.0787926
   9.2315235  29.7161808  12.5414553   9.1013699  30.2090797  11.7313051
   9.2262688  30.3812084  13.2298908   9.2170830  29.8396645  12.5284758
   8.1565628  74.1259232  24.8571949   8.4609346  74.1497650  25.7643986
   8.5052290  73.3052597  24.5090752   8.2262039  74.0409470  24.9168167
  52.8231239  70.4836044  51.5272980  52.7294426  70.7593994  52.4391060
  51.9780884  70.6884689  51.1270790  52.7230186  70.5348663  51.5818558
  26.4056854   1.3585801  11.4166107  27.2667179   0.9446900  11.4761934
  26.5927238   2.2681997  11.1845760  26.5174522   1.4114454  11.3982201
  70.8138962  43.2886086   4.8031249  70.3440552  44.0710602   5.0916505
  70.1412888  42.7410622   4.3981204  70.6920624  43.3136597   4.7907033
  11.4661369  67.1580505  19.5873737  11.6958303  66.4336166  20.1693306
  11.7932673  66.8887405  18.7290668  11.5255175  67.0520782  19.5579033
  27.0812702  53.0329056  62.5502396  26.2029057  53.0079765  62.1706505
  27.2640724  53.9648209  62.6700020  27.0070934  53.1296272  62.5225296
  50.6733704  25.6042213  14.7479458  50.1434784  26.3689156  14.5227976
  50.2676544  25.2571926  15.5424242  50.5735970  25.6487617  14.8086596
  70.9146271   0.3808487  43.5130920  71.6134262  -0.1972067  43.2068748
  70.4235382  -0.1489017  44.1411285  70.9367828   0.2627108  43.5474091
   2.2009044  49.1992760  36.4429779   1.4129019  49.1118889  35.9066505
   2.8513498  48.6510658  36.0040970   2.1862352  49.1314964  36.3389816
  61.5114059  65.4106293  16.1496582  61.6856537  65.8837204  15.3359890
  60.5838013  65.5690079  16.3248577  61.4310684  65.4779739  16.0815697
  60.6444969  27.5562210  35.8548737  60.4132423  28.4565182  36.0833855
  60.9741936  27.6138763  34.9580956  60.6549950  27.6583786  35.7836075
  45.2171059  41.2977219  36.4361954  45.6604576  42.0037003  35.9658089
  45.8287468  40.5624924  36.3966064  45.3296127  41.2946014  36.3818130
  28.3965378  29.5956097  47.7195396  28.2631226  28.8756084  47.1030769
  27.8507538  29.3701496  48.4728813  28.3241062  29.4947853  47.7341385
  16.1513710  60.8365021  32.7231674  16.1762028  59.8796616  32.7145157
  15.8013210  61.0592194  33.5857773  16.1166878  60.7582130  32.8142319
  51.2677155  73.4334946  31.3485546  50.5519753  73.4266815  31.9840832
  51.1612930  72.6177444  30.8592129  51.1800385  73.3457718  31.3641453
  37.9876175  57.0736465  30.2617779  38.8372002  56.7965050  29.9188042
  37.7357826  57.8132439  29.7087784  38.0513611  57.1229630  30.1662312
  54.1280937  61.2717438  64.3666687  53.8915367  62.1621284  64.6264420
  53.5262260  61.0627785  63.6522980  54.0386848  61.3444099  64.3181839
  14.1711378  49.7700729  63.7642555  13.8128529  50.6491737  63.6415939
  15.1121254  49.9079285  63.8727531  14.2332783  49.8785210  63.7627449
  14.7517967  42.2384415  18.2870846  14.2704821  41.8801689  19.0328789
  15.1133766  41.4707336  17.8442345  14.7390280  42.1183662  18.3193913
  20.7192898  37.7298508  53.8955307  20.7241478  36.9791031  53.3017426
  21.2512836  37.4496117  54.6403008  20.7765408  37.6199036  53.9116325
  55.7089310  37.5999069  24.5831356  56.1996384  36.7782288  24.5663662
  56.3496017  38.2559280  24.8577442  55.8295822  37.5822411  24.6106319
  31.1831379  35.8118896  52.1088333  31.0591793  34.8969040  51.8565063
  32.1033249  35.8666840  52.3666725  31.2680492  35.7201576  52.1094208
   1.7967068  63.3466606  50.7989273   2.4360495  63.6304665  51.4523239
   2.1736758  63.6171646  49.9616966   1.9050877  63.4057732  50.7793236
  45.2765694  37.5578003  27.9526939  45.9906273  37.0810318  28.3758316
  44.4942932  37.0430832  28.1510429  45.2692947  37.4520683  28.0189705
  55.5849304   4.5086861  47.2702332  55.4387970   3.5866160  47.0588989
  55.2330208   4.9853959  46.5184784  55.5318184   4.4611926  47.1675301
   8.9565706   2.4063721   0.5872424   8.4665365   2.8052137   1.3062861
   8.2906160   2.1897726  -0.0653075   8.8332939   2.4258065   0.5943334
  29.4370060  45.4901772   2.9720404  29.7248859  46.4005928   3.0391290
  30.2483158  44.9822693   2.9658587  29.5542240  45.5331001   2.9785357
  36.4261780  20.5534172  63.1232376  36.0043907  20.5246677  63.9820137
  36.6741982  19.6457253  62.9477005  36.4076462  20.4535542  63.1960983
  53.7266922  70.7678299  17.7609501  53.0905991  70.1585770  17.3862057
  53.5556755  70.7435837  18.7024364  53.6406212  70.7002716  17.8213882
  65.2875214  38.5302887  54.2863731  64.3603897  38.7611504  54.2284546
  65.6871185  39.2605400  54.7589035  65.2312622  38.6327820  54.3305855
  23.4487171  11.0800352  53.7089806  24.1519794  11.7231379  53.6191254
  22.6499100  11.6046371  53.7631035  23.4385281  11.2045603  53.7051697
  62.4258919  61.9352951  65.3829117  62.5411987  61.6574783  64.4741974
  61.8970222  61.2431374  65.7797089  62.3817902  61.8318558  65.3283234
  12.4004087   0.7379979  21.5333786  12.2888212   0.7839513  22.4829407
  11.7747936   1.3746171  21.1876125  12.3217926   0.8107884  21.5977688
  37.9622879  12.1902046  19.1242580  38.4764137  12.5650835  18.4091549
  37.2011185  12.7657232  19.1993141  37.9359436  12.2915564  19.0560017
  13.0478849  74.4203110  46.6847534  13.7630310  74.3680954  46.0506592
  12.7668724  75.3348160  46.6540680  13.0941820  74.5122681  46.6138573
  22.9756336  26.4021873  62.2092819  23.3925076  26.5616455  61.3625107
  22.1716061  26.9208584  62.1818695  22.9343472  26.4745045  62.1160583
  46.0146942  70.9096527  11.5219307  45.1990929  71.3180008  11.8122349
  46.0677299  71.1173630  10.5890446  45.9333725  70.9753494  11.4534044
  11.6407547  17.9266872  45.6527176  12.2612772  17.4061089  45.1426353
  11.0731459  18.3325329  44.9974747  11.6463976  17.9144516  45.5284462
  49.2528229  19.6217861  57.8366814  49.3273659  20.5192356  58.1611176
  49.1578674  19.7168274  56.8889542  49.2506485  19.7276268  57.7702141
  18.2675095  39.8761292  48.2747917  17.4651203  39.9070740  47.7537842
  18.3114662  38.9746475  48.5935860  18.1866302  39.7832947  48.2532272
  46.3781242   0.3497857  59.2079468  46.5274391  -0.4560200  58.7133636
  46.8233223   1.0283214  58.7003860  46.4415245   0.3362134  59.1010780
  32.3240433   5.4282522  31.1960526  31.4175663   5.4559450  30.8898487
  32.5279160   6.3354645  31.4232826  32.2491188   5.5279517  31.1876297
  62.4230576  67.7875519  18.3833961  62.1964455  66.9325867  18.0174580
  61.5836906  68.2379456  18.4774055  62.3093834  67.7444077  18.3543968
  28.2060184  30.1669769  40.0647736  28.0467548  29.6368713  40.8457031
  27.7817497  31.0041275  40.2529411  28.1437893  30.1997204  40.1681175
  39.1557884  18.2630062  59.1673737  39.2423820  18.3009224  58.2148514
  40.0144157  17.9720840  59.4745407  39.2565880  18.2360249  59.0985527
  67.6421127  54.5518303  42.1023827  66.7467728  54.7839584  41.8559952
  67.9663696  55.3177490  42.5761566  67.5812149  54.6582603  42.1266327
  43.9482002  49.5712013  17.0933704  44.0953369  50.5064163  17.2346172
  44.4681511  49.3614273  16.3175621  44.0193405  49.6485634  17.0257015
  56.7948418  29.0947418   4.2639380  57.7044067  28.9139214   4.0268135
  56.2785416  28.5999527   3.6276586  56.8367805  29.0226936   4.1707969
  67.6174469  34.1883774  44.7974968  67.9365845  33.3042221  44.6167793
  66.7968140  34.0545425  45.2717018  67.5639648  34.0798149  44.8287926
  35.9775505  12.3781118  13.3515511  35.7466965  12.5737448  14.2596617
  36.9264221  12.4985161  13.3143711  36.0541229  12.4118147  13.4444284
  27.3931065  61.7651672   2.2534063  27.2513542  61.0080147   2.8216138
  27.5617542  62.4890327   2.8565702  27.3959751  61.7616158   2.3783231
  60.9432335  32.9718285  12.2955465  61.4978485  32.1916847  12.2928362
  61.0357704  33.3345490  11.4145784  61.0122452  32.9273148  12.2013102
  43.3053246   0.6492158  24.0095139  42.6331520   0.7825081  23.3411942
  43.4637413   1.5227287  24.3674374  43.2505341   0.7565829  23.9764118
  54.3243370  60.9915199  19.7347374  54.3863754  61.8917732  19.4154758
  54.8485298  60.4816818  19.1170635  54.3868523  61.0331535  19.6348209
   5.1433244  70.8312988   0.9166910   5.6496186  71.1931763   1.6439745
   5.2999640  69.8880768   0.9617432   5.2140203  70.7693024   0.9990540
  40.5708847  73.2254562  22.0566826  41.3495369  73.0041809  22.5675354
  39.9953346  72.4671936  22.1567287  40.5925446  73.1209946  22.1218300
  23.2049313  49.6064491  64.4112930  22.8650932  49.2756195  65.2427368
  23.7358646  48.8883362  64.0668335  23.2253094  49.4945869  64.4632263
  64.3773956   4.5249100  31.8429661  64.3940582   4.1502290  30.9623013
  63.4923744   4.3479896  32.1618233  64.2847900   4.4660864  31.7830544
  27.4220657   6.6747322  52.6630363  28.3651867   6.5702085  52.7888451
  27.3442974   7.2537532  51.9048004  27.5143490   6.7253332  52.5955925
   3.5831480  66.2904663  53.0687981   4.1526542  65.7551727  52.5162125
   3.9846811  67.1592789  53.0558891   3.6867011  66.3260345  53.0084953
  69.7412949  65.2522583  40.2197380  69.6440887  65.0814896  39.2829208
  69.0418167  65.8729630  40.4238930  69.6563339  65.3002396  40.1416054
   6.3626442   1.1572676  45.9012108   7.1655025   1.0640233  45.3884163
   6.5932541   1.7722466  46.5975227   6.4728546   1.2129060  45.9207802
  45.1552238  17.1757774  58.9715004  44.7619934  17.6745720  59.6876030
  44.6908684  16.3387928  58.9793510  45.0637703  17.1397133  59.0487022
  45.5409698  39.0468063  25.2903824  44.7165642  39.0211716  24.8046589
  45.3935814  38.4737358  26.0427799  45.4373360  38.9829597  25.3188210
  27.8764095  24.5395699  46.1798706  28.0120926  24.1189995  47.0289536
  28.7580280  24.6506653  45.8240051  27.9848957  24.5065670  46.2324677
  68.1596985   2.6789722  56.8769302  67.6507874   2.9184144  57.6514626
  67.6083450   2.9379840  56.1385841  68.0466309   2.7321281  56.8807869
  41.5251961  70.5534973  16.6657391  41.3907967  71.4702759  16.9059258
  41.5888062  70.0934677  17.5027332  41.5176468  70.6022034  16.7806110
  50.2393494  23.1208515  40.3944664  50.9812393  23.0566692  39.7930412
  49.5211296  22.6844521  39.9362717  50.2418747  23.0674686  40.2814674
  31.3343143  72.8007584   1.1832883  31.6802864  73.0846939   0.3371694
  30.4223232  73.0914230   1.1788762  31.2739525  72.8620300   1.0925865
  12.5648756  30.7794380  19.5816231  11.9623013  31.3801651  19.1431465
  12.0167227  30.3031559  20.2052555  12.4421606  30.7927074  19.6013680
  64.4727402  25.3437309  51.7839470  64.7603989  26.0391846  51.1924858
  65.2277832  24.7592926  51.8515892  64.5839310  25.3555698  51.7280846
  68.7923584  17.4363060  25.9444256  68.0586929  17.4949398  26.5564156
  69.5590210  17.6734085  26.4661884  68.7958755  17.4678440  26.0653305
  49.8711586  -0.2963162  39.1742210  49.9913673   0.2728679  38.4140854
  49.7098389   0.3054539  39.9009132  49.8667717  -0.1714440  39.1706543
  62.7268524  55.6925240  41.5837898  61.9775162  55.1279945  41.7736244
  62.3399963  56.5449944  41.3841171  62.6056862  55.7232323  41.5827408
  56.8037033   5.5090470   8.1345100  57.0953674   5.5542693   7.2239504
  56.0733795   4.8904266   8.1216326  56.7569237   5.4478989   8.0360327
  68.6925583  41.8333740   4.3430886  68.1983566  42.2879562   3.6609259
  68.3282318  42.1646881   5.1638970  68.6010056  41.9171829   4.3578739
   4.5541124  55.1558495  14.2287636   3.8463554  55.7119865  14.5543766
   4.6900072  54.5104179  14.9224358   4.4931283  55.1463280  14.3374615
  53.6265755  60.9608002  55.1689453  53.4401436  61.8894272  55.0306320
  54.5114479  60.9458923  55.5336533  53.7010574  61.0582390  55.1930885
  18.0266476  62.1186295  63.0060692  17.1150532  62.2071381  63.2842636
  18.1239452  62.7555237  62.2981644  17.9398098  62.1959877  62.9602470
   5.1181850   4.2447319  57.2168274   4.4961429   4.4618149  57.9112129
   5.6625366   3.5519209  57.5908966   5.1099000   4.1939998  57.3307686
  56.9685287  53.6850739  17.2238235  57.5165749  53.0435333  17.6758194
  57.5086937  54.4741707  17.1816578  57.0845757  53.7008095  17.2675285
  27.9565201   8.5003796  45.7941284  28.8000259   8.3384762  45.3716125
  27.3101196   8.1538610  45.1790466  27.9775391   8.4461613  45.6834755
  64.5445251  14.6673403  54.6677322  64.5976791  13.8271790  54.2121735
  63.8286591  15.1306992  54.2329178  64.4738541  14.6271582  54.5727844
  23.9042320  25.2387981  43.1263161  23.1331253  24.8544388  43.5433235
  23.8764229  26.1623440  43.3763580  23.8190346  25.2962990  43.1974525
  24.1132088   4.1118517  52.2348671  24.5582848   3.3411105  51.8825912
  24.4895439   4.8474708  51.7516823  24.2008057   4.1081061  52.1457710
  25.7125435  39.8699303  29.3206387  25.8826027  40.6823235  28.8438511
  24.8502712  39.9998970  29.7153873  25.6387253  39.9704247  29.3118896
  38.8753662  45.7787666  40.1868935  38.9975014  46.6869354  40.4635620
  39.6410637  45.3186150  40.5306931  38.9700470  45.8265419  40.2530632
   9.7286243  46.1005096  64.4916763  10.0015202  46.7356033  63.8295479
   9.4034243  46.6347313  65.2163010   9.7230463  46.2252045  64.4983444
  13.1913662  15.4119835  13.2074308  13.1022701  14.5457516  12.8100185
  12.2999191  15.6525726  13.4597607  13.0867996  15.3452644  13.1919594
  35.6168137  36.3524895   0.1274703  35.6840973  35.4821510  -0.2652358
  36.0082054  36.2545052   0.9954821  35.6657295  36.2492256   0.1781575
  61.1785774  47.3843498   1.4792234  61.4493256  48.0178261   0.8146679
  60.6720886  47.8985176   2.1079772  61.1534386  47.5067368   1.4754055
  39.1106873  70.7650528   1.9993582  39.4840927  70.4269714   2.8133025
  39.8235054  70.7003326   1.3637993  39.2265244  70.7220993   2.0183814
  71.5931091  15.5128546  62.3985367  72.4193954  15.9491291  62.1908264
  71.3237381  15.8951635  63.2337112  71.6524963  15.6001492  62.4654503
   5.3569331  28.4693031  30.0306034   5.0935268  28.1619568  29.1632004
   6.3126364  28.4162693  30.0234814   5.4307609  28.4308720  29.9373436
  11.5897188  54.6744156  24.8667679  11.8504448  55.5845222  24.7255058
  11.6220074  54.5606918  25.8166409  11.6209660  54.7593422  24.9529991
  25.4610729  71.7294464   0.4392317  26.3537636  71.5615463   0.1373269
  25.0795689  72.2865295  -0.2392549  25.5155869  71.7709503   0.3346814
   3.5051980  15.9891396  13.6131754   3.6184671  16.6049252  14.3371983
   3.8457098  16.4533386  12.8484516   3.5535898  16.1043110  13.6088352
  42.5630646  20.0974445  38.6499062  42.4186096  19.8172417  39.5537033
  43.4869881  20.3459663  38.6209679  42.6461906  20.0940647  38.7432022
  29.0632591  13.8425083  60.0881462  28.4170837  14.4072437  60.5121307
  28.5736427  13.0553179  59.8497353  28.9421368  13.8187857  60.1079330
  65.6069946  72.7022781  57.7730255  66.3535538  72.4273758  57.2407608
  65.8222961  73.5944290  58.0449562  65.7095718  72.7681046  57.7452621
   9.7151899   7.9854174  34.3985710   8.9234295   8.3038960  34.8320656
  10.1904879   7.5149932  35.0834236   9.6814423   7.9692135  34.5178337
  40.5709991  54.1961174  60.3213196  40.2348671  55.0077248  59.9411354
  39.9023781  53.9329643  60.9537239  40.4638481  54.2546043  60.3482170
  29.8665218  58.2313080  47.0920563  29.9053326  57.2748985  47.0940018
  30.5940018  58.4993973  46.5306931  29.9482403  58.1579056  47.0323982
  26.3662262  47.9570732  55.0682030  25.6382599  47.4873924  55.4752617
  26.1337986  48.8814735  55.1559372  26.2638073  48.0055656  55.1209679
   8.2812500  26.6046753  27.8518543   7.7462187  26.3607349  28.6071453
   7.8812952  26.1419449  27.1155453   8.1815414  26.5293159  27.8538780
  18.6656761  71.5597458  44.3512840  18.8947811  72.3286896  43.8292999
  18.7846928  71.8417816  45.2582130  18.7028008  71.6718216  44.3923340
  51.7078323  11.3834839  27.3330936  51.5690117  11.5553169  28.2644558
  51.8256416  10.4350767  27.2794762  51.7055931  11.3006687  27.4266968
  64.3312302  15.8995733  21.1831646  65.0778275  15.4810553  21.6117249
  64.1216278  15.3219328  20.4492512  64.3884964  15.7933416  21.1506023
  16.1690712  36.5863991  24.2814217  15.3237629  36.4085922  24.6938190
  16.6644020  37.0641022  24.9467621  16.1317482  36.6183777  24.3963528
   6.0252533  44.8848839  32.8008156   6.6807957  45.5821457  32.8187943
   5.8056059  44.7388649  33.7209625   6.0717378  44.9436684  32.9008598
  69.6886597   8.8548031  40.7932014  70.4882660   9.1384115  40.3500023
  69.9759216   8.6120520  41.6734200  69.8045654   8.8591604  40.8398056
   6.0931268  70.8976059  52.1588097   6.9915881  71.1538391  52.3669930
   5.5492525  71.5427856  52.6106606   6.1309404  70.9937286  52.2291985
   1.5652626  18.8176651  37.9029808   1.9549934  19.3851242  37.2378998
   2.2287071  18.7642517  38.5908890   1.6775746  18.8724842  37.9054146
  13.9366283  26.2349262  59.9745522  13.4011545  26.0939674  59.1937637
  14.4973507  25.4606934  60.0234032  13.9393206  26.1373291  59.8964958
  45.3501968  23.7787533  27.4392052  45.6045303  24.7015400  27.4357624
  44.7361183  23.6968346  26.7095280  45.3118324  23.8684235  27.3610249
  65.7265854  34.9727631   2.3858480  64.8605194  35.3281212   2.5855396
  66.3018723  35.3583717   3.0465956  65.6955795  35.0517807   2.4776065
   3.1364229   6.6286736  49.2365570   3.3504558   5.8213315  48.7689896
   2.6271336   7.1412220  48.6087418   3.1049364   6.5972362  49.1197433
  28.6358089  39.9997177  55.9771767  28.5873699  40.4930344  55.1583214
  27.9035168  39.3850861  55.9301910  28.5525513  39.9867821  55.8848419
   1.7806381  15.5121565  34.8168602   1.4843320  15.0435572  35.5971489
   1.1656214  15.2497692  34.1319237   1.6834534  15.4342031  34.8270264
  51.9914589  51.5866089  49.0684624  51.7934113  50.6629524  49.2229538
  52.0948944  51.6538734  48.1192474  51.9813690  51.4952812  48.9837112
  60.2029305  74.3953323   9.3646040  59.8540764  75.2770538   9.4953642
  59.4375229  73.8655548   9.1416302  60.0841026  74.4328613   9.3547697
  38.8610268  68.1633835  54.3068275  39.4621429  67.4625168  54.0544930
  38.0248184  67.7208862  54.4524002  38.8359566  68.0414505  54.2954407
  59.4105263  17.8209248   8.1824150  59.5603333  18.3029747   8.9956913
  58.4578171  17.7864342   8.0964508  59.3249054  17.8686543   8.2599764
  44.1931953  43.7700119  65.6544189  44.2079430  43.1646996  64.9130554
  43.2919235  44.0910950  65.6835709  44.0986557  43.7397003  65.5784683
  14.3583841  12.3606157   0.1231331  14.9163857  13.0424204  -0.2510440
  14.9520922  11.6275473   0.2854674  14.4812040  12.3551493   0.1005419
  35.4749641  13.4852104  31.7376347  35.7489777  14.3250771  32.1061020
  35.0490761  13.7136755  30.9114037  35.4587669  13.5991383  31.6888180
  58.3380318  43.0487671   5.0376863  57.6428604  43.5911789   4.6651812
  57.9448280  42.6580772   5.8180599  58.2219658  43.0649490   5.0811820
  51.3245621   3.3258271  56.0761147  51.1041451   3.5372469  56.9832764
  52.0199471   3.9429786  55.8485222  51.3752136   3.4141872  56.1485825
  30.4364624  15.0919685  29.0684452  29.7712746  15.7638121  28.9188404
  29.9743195  14.2640095  28.9375286  30.3162422  15.0753202  29.0385303
  34.8858452  10.7381639  30.5442715  34.9748154  11.3268547  29.7947655
  35.2810898   9.9168386  30.2519703  34.9374847  10.7133551  30.4331722
  23.3130226  59.5345764  44.2698479  22.3845043  59.7128944  44.4191360
  23.4686565  59.8144760  43.3678131  23.2306023  59.5834427  44.1895752
  56.0939369  43.0335159  38.4399033  55.7187119  42.2658424  38.0084915
  55.9170761  42.8956566  39.3704643  56.0350609  42.9369507  38.4931335
  19.7496014  27.6868267  66.0222397  20.6890945  27.8232231  65.8998489
  19.4052258  28.5573006  66.2220230  19.8130646  27.7941990  66.0304947
  13.0862398  20.4869137  63.0727654  13.9912949  20.2012444  63.1972656
  12.7365885  20.5684052  63.9600830  13.1454687  20.4651394  63.1806641
  63.0126610  27.9455948   4.9613142  62.3293839  27.2753029   4.9696922
  63.7779388  27.5122414   5.3391848  63.0214081  27.8278999   5.0025043
  20.8227863  23.8477058  47.2506905  20.7065353  23.3286629  48.0464973
  20.7419014  24.7556057  47.5429382  20.8017635  23.8891754  47.3667221
  56.3759575   7.3453045  47.7808762  55.4871902   7.6726260  47.6423607
  56.2889481   6.3928022  47.7434502  56.2719002   7.2786345  47.7621117
  68.1454468  28.9665985  14.0967340  68.0156708  29.9137344  14.0484905
  68.1092453  28.7672348  15.0322428  68.1277466  29.0463428  14.1913538
  65.9847870  11.2049742  35.0854149  66.6791916  11.4736433  35.6869621
  66.0841522  10.2556581  35.0135918  66.0694351  11.1323891  35.1419067
  13.3382244  17.1488514  33.5422630  13.8813601  17.2024803  34.3286209
  13.5484753  17.9432087  33.0513229  13.4185667  17.2392826  33.5737686
  12.4704065  67.9166565  14.6934843  12.5550022  68.8046036  15.0408020
  12.6409016  67.3484039  15.4446507  12.4976101  67.9507523  14.8106279
  33.9942093  63.9546509  20.9705563  34.4555435  63.1388283  21.1650639
  33.1992645  63.6775360  20.5150375  33.9586334  63.8381004  20.9427223
  26.1946926  45.6587715   1.5966339  26.3936176  44.7227097   1.5754808
  26.5818443  45.9674530   2.4158165  26.2571926  45.5918655   1.6817368
  22.6791592  40.7781982  11.6134281  22.3119030  41.1652260  12.4081373
  23.6215897  40.9285583  11.6872387  22.7404957  40.8355064  11.7060480
  30.2945480  53.6960869  54.5939407  31.1418762  53.3105392  54.8166924
  30.4814281  54.6256599  54.4627876  30.4048367  53.7541046  54.6037064
  70.4121399  21.2817020   4.4959760  71.1865540  21.7168980   4.8525066
  69.7636108  21.3337440   5.1980724  70.4255600  21.3336620   4.6088696
  27.5035381  20.7124958  40.5516701  28.3598194  20.5967636  40.1398201
  27.5651741  21.5562973  40.9993668  27.6014252  20.7901363  40.5554924
  43.5121193  22.7033939  18.2390327  42.6469383  22.2991657  18.1735382
  43.7149696  22.9811192  17.3457508  43.4414864  22.6899033  18.1367874
  16.4795189  21.4714336  33.8585396  16.6610126  22.3747349  34.1180382
  15.5243273  21.4190731  33.8253937  16.3970108  21.5621796  33.8826790
  34.0979462  59.0068321  34.8304787  34.4803429  59.8207703  34.5025940
  33.5728951  58.6779137  34.1008453  34.0827332  59.0585556  34.7177048
   2.2902443  74.3115768  66.1298370   2.9887784  74.4504776  65.4903107
   1.6735955  73.7278442  65.6879959   2.2989769  74.2641449  66.0145187
  35.3634148  66.6541824  17.4346352  35.9386787  67.0982132  16.8116283
  35.9499397  66.3493652  18.1269569  35.4873085  66.6690292  17.4420280
  58.2889175   3.0703955  63.2607880  58.4106865   2.2695336  63.7707138
  59.1745529   3.4108553  63.1344147  58.3963470   3.0212975  63.3016930
  31.3117123  43.3936081   2.3579762  32.0237503  43.3386421   2.9953258
  31.6552391  43.9549294   1.6628926  31.4242802  43.4476051   2.3518193
  67.6786499  53.5726433  59.6023216  67.5325012  54.4033699  60.0548286
  67.1933899  52.9296570  60.1193542  67.6113205  53.5926666  59.7057152
  33.9273338   7.4146266   7.1570244  34.2200470   7.9877543   7.8655968
  33.9940796   7.9543638   6.3693314  33.9656677   7.5333042   7.1485872
  72.0191803  29.2687359  26.7274857  71.5109100  28.4789581  26.5426998
  71.9870529  29.3568172  27.6800823  71.9615555  29.1939068  26.8093662
  35.0465050  65.3022156  50.2833481  35.7737961  64.7401581  50.0162048
  34.2620926  64.8001099  50.0623970  35.0404129  65.1887283  50.2312965
  40.2379723  17.5986137   6.5494595  40.8816719  17.0627327   6.0860839
  40.1946106  18.4107761   6.0447407  40.3019943  17.6280766   6.4462204
  48.4643745   1.7987757  57.9330482  48.6512222   2.6391926  57.5146942
  48.4325256   1.1728959  57.2095184  48.4809036   1.8216542  57.8112755
  20.8922901  42.6639633   2.5013607  20.7270279  42.0591888   3.2246628
  21.7822399  42.4578934   2.2154300  20.9695721  42.5774956   2.5480025
  28.8418865  70.1441193  56.3070869  28.4868755  71.0322037  56.3460426
  28.7073574  69.7935638  57.1875648  28.7896824  70.2014465  56.4051361
  13.8572283  49.7981262   6.4125452  13.0559711  49.7121086   6.9290900
  13.7448893  49.1788864   5.6913309  13.7598019  49.7229195   6.3907189
  21.4390316  17.9031467  28.2120857  22.3577366  18.1665592  28.2652454
  21.4677086  16.9503422  28.1250706  21.5400620  17.8296299  28.2084751
  53.8988113  37.4963722  28.1290760  53.9493332  37.2952881  29.0635509
  54.4828796  38.2458572  28.0134392  53.9664841  37.5548553  28.2163982
  18.7462749  56.8768616  38.4908333  17.9259453  57.3537102  38.3647194
  18.8235378  56.7800179  39.4399834  18.6670341  56.9173851  38.5786018
  63.2811852  67.1854248  34.7070808  62.6200256  67.6491241  34.1931839
  63.9526901  66.9421844  34.0697861  63.2822876  67.2089386  34.5843163
  36.2771530  56.2841301  32.2503548  36.9600945  56.4664612  31.6049271
  35.6179771  55.7857666  31.7672863  36.2796860  56.2504272  32.1300087
   1.3389099  61.2921295  38.3538513   1.8659886  61.8459702  38.9297676
   1.9727663  60.8983383  37.7543640   1.4627136  61.3091965  38.3513374
   7.9247637  65.7577972  26.9527473   8.1804314  65.3110809  27.7597885
   8.2813148  66.6413269  27.0447712   7.9900513  65.8043747  27.0486259
   2.7490883   2.0675068  48.8454628   2.0107317   2.2027786  49.4394035
   2.3444047   1.8445773  48.0071526   2.6271927   2.0581589  48.8194046
   6.7039680  14.4806900  14.2734327   5.8568096  14.0417929  14.3503942
   7.1272411  14.3343897  15.1194048   6.6587644  14.4182835  14.3718557
  58.5484276  42.8204079  21.9050846  59.0610428  42.2015762  22.4251862
  59.0499039  42.9269104  21.0967484  58.6565704  42.7657738  21.8743477
   9.0136700  51.3736191  37.1631317   9.4901085  50.7282639  36.6408691
   8.0909948  51.1934776  36.9829865   8.9660826  51.2855873  37.0882263
  59.9642372  20.6415977  63.3536606  60.0674133  21.4016190  62.7809868
  59.4689445  20.0122051  62.8294601  59.9224205  20.6555271  63.2366867
  64.1657410   1.8142880  57.3601685  64.2166977   2.6045310  56.8224411
  63.7275734   2.0983117  58.1623993  64.1244507   1.9288493  57.3883743
  48.1466637  39.0945854  30.5627689  47.7295036  38.2638702  30.3344612
  47.9555435  39.2107468  31.4934750  48.0817947  39.0183830  30.6376743
  59.9950752  57.3085098  19.6781769  60.2640953  57.6181068  20.5430527
  59.2182770  56.7748985  19.8457355  59.9409256  57.2846222  19.7882767
   4.9853702  70.6662827  18.9344234   4.8535638  71.0151520  19.8159866
   4.6696343  71.3582687  18.3533096   4.9376435  70.7772827  18.9664650
  68.0851288  13.8049145  56.0681763  68.7078476  13.1641779  55.7247963
  67.7334137  14.2377949  55.2902679  68.1140289  13.7827482  55.9486008
   6.0745635  11.6833477   1.6593889   6.8071990  11.5374956   2.2578902
   6.3059907  11.1895809   0.8727077   6.1773725  11.6151371   1.6393211
  49.8618355  37.3603020   8.0839853  49.3180885  36.5961533   8.2754240
  49.8483353  37.8724861   8.8925123  49.8024101  37.3334312   8.1906233
  56.4729843  60.1831665  63.9450035  55.5644073  60.4842262  63.9538879
  56.6879082  60.0430603  64.8671799  56.3990135  60.2003326  64.0442886
  53.9214668  39.2456474   3.6781228  53.7346878  39.7182541   4.4892859
  53.9605522  38.3259010   3.9403632  53.9057159  39.1979637   3.7925920
  25.1000614  74.5060120  65.0481949  24.3486137  75.0379410  64.7862625
  25.3522549  74.0390320  64.2516022  25.0468216  74.5129395  64.9353104
  12.9392099  66.3246918  17.3750439  13.5467300  66.1097870  16.6672554
  12.5218248  65.4914932  17.5936813  12.9594860  66.2129211  17.3228798
  58.3268509  49.8218727  54.0151863  58.8963013  49.9675789  53.2597198
  57.5323563  50.3168831  53.8152580  58.3028526  49.8901978  53.9132996
  31.7992058  63.5382462  14.4204311  31.0104675  63.2642746  14.8884735
  31.5934124  63.3905640  13.4973545  31.6931477  63.4932785  14.3719053
  58.1136208  66.2987747   0.8485015  58.6365509  66.9583893   0.3927692
  58.7110329  65.9252548   1.4964297  58.2330971  66.3292847   0.8689975
  14.7210083   8.6864738  24.5325050  15.2257786   8.4880543  25.3212185
  14.9870110   9.5747852  24.2950649  14.8032045   8.7600451  24.5912933
   6.7528644   1.0692861  41.8409157   6.3355412   1.8136063  42.2745743
   6.0952535   0.3744393  41.8720284   6.6382318   1.0745621  41.8904800
   7.1223783  31.6816025  55.4334297   7.9531641  31.2995415  55.1504860
   7.2955875  32.0030289  56.3182526   7.2294459  31.6751366  55.4976158
  68.0562286  57.9490547  54.5432777  68.0003510  57.3997879  55.3252068
  68.6836777  57.4982147  53.9782219  68.1171799  57.8424034  54.5664024
  43.7170258  19.0717468  11.2385054  43.3629646  18.2994289  10.7976017
  44.6154709  19.1410198  10.9156599  43.7750816  18.9967728  11.1570578
  62.0095673  48.4660988  21.5276375  61.8384132  49.3797112  21.2990627
  61.1405869  48.0777130  21.6289463  61.8986473  48.5221100  21.5140648
  38.7498283  14.4463472  42.8284035  38.2376404  13.8294878  42.3055496
  39.2905121  14.9106693  42.1894226  38.7528687  14.4300804  42.7045021
  50.8456001  61.6782532  34.0125694  51.3392067  61.2570000  33.3089142
  51.5079689  62.1401787  34.5264931  50.9688721  61.6825905  33.9923363
  55.7742081   1.2943643  34.3541908  55.8845062   0.5949830  34.9983444
  55.0169563   1.0242844  33.8347092  55.7052155   1.1909797  34.3674850
  11.2762632  41.9791031  53.6137123  10.7456093  42.7756882  53.6042595
  12.0893583  42.2277336  53.1740608  11.3063831  42.0905647  53.5658188
  46.6013222  28.4751987  39.7824631  46.7489357  28.8677921  40.6428757
  46.7164841  29.1985264  39.1662102  46.6293449  28.5942020  39.8084984
  71.1542206   9.3042107   7.8200893  71.1632843   9.3485556   6.8639598
  71.9126053   8.7639894   8.0420036  71.2360611   9.2513294   7.7417912
  18.6246433   5.4228592  21.5304108  17.8835201   4.8254185  21.4302483
  18.5404949   5.7615514  22.4217243  18.5366364   5.3952661  21.6147804
  62.6354256  47.7853355  31.6241207  62.5388489  46.9979858  32.1598320
  61.9517136  47.7076569  30.9587383  62.5522156  47.6930847  31.6102924
  55.6229515  16.9000816   5.4105015  54.6991463  16.9063911   5.6610498
  55.8587036  15.9726391   5.3880687  55.5495758  16.8018513   5.4348283
  15.3197212  50.5559387  17.2921143  15.7410917  51.2585373  16.7971020
  15.0057945  50.9804344  18.0905418  15.3311796  50.6761360  17.3244705
  22.6595135  65.3910141   5.4004831  22.8336391  66.2539749   5.7762623
  23.4798870  64.9108429   5.5129533  22.7655678  65.4318390   5.4525509
   8.5303650  12.8942833  13.2869892   9.1498508  12.6926813  13.9882927
   7.8611808  13.4349594  13.7066240   8.5250654  12.9304428  13.4065275
  53.7943840   0.2686920  47.5803032  53.7901154   0.3425901  46.6259689
  53.9403229  -0.6623738  47.7477837  53.8094940   0.1772824  47.4963913
  70.0379410  45.5636368  21.7396393  70.5600891  45.3162689  22.5027924
  69.5926208  46.3683891  22.0047684  70.0461273  45.6230774  21.8492966
  15.4110851  44.5042038  14.8334713  16.0972729  43.9126129  15.1423388
  15.2738228  45.1119232  15.5601530  15.4696236  44.5059242  14.9439030
   5.6570630  31.0780067  32.7946205   5.8532143  31.3790112  33.6818390
   5.7650013  31.8564968  32.2482376   5.6894917  31.1931267  32.8309708
  12.7439146  68.8065567  34.1113129  13.5097399  69.3141556  34.3798027
  12.6388407  69.0055466  33.1809387  12.8143778  68.8819122  34.0407295
  15.5934372  24.8493862  18.0096340  15.7951736  24.5797787  17.1136169
  16.1681442  25.5979404  18.1696587  15.6762381  24.9004612  17.9311466
  39.4770279  13.3906069   8.5182438  40.1459389  12.7176409   8.6443510
  39.6826210  13.7760324   7.6665335  39.5702858  13.3599434   8.4408636
  38.2130127  51.0989799  59.9943733  38.4291611  51.1844368  59.0658226
  37.5924377  50.3710632  60.0298271  38.1698837  51.0304680  59.8991318
  43.4692497  21.7180538  42.4677925  44.3637543  22.0251942  42.3202820
  43.1908760  22.1659851  43.2666054  43.5349541  21.7985764  42.5372467
  68.2365723  24.7910061   1.1983193  68.9886932  24.3673553   1.6119138
  68.3722305  24.6572266   0.2602730  68.3312454  24.7315598   1.1423911
  24.9451542  72.4347610   2.9311996  24.3816662  73.2019577   3.0318151
  25.2039318  72.4468460   2.0097220  24.9126606  72.5178680   2.8436615
   2.1200545  72.8879089  62.2792625   2.4103789  73.7560272  61.9994125
   1.2692673  72.7719803  61.8562355   2.0602858  72.9681244  62.2043076
   0.2832318  49.0550041  43.1394234   0.9741569  48.7550430  43.7300797
  -0.4081495  48.3988075  43.2267838   0.2831832  48.9530373  43.2117271
  32.4621849  72.6910858  64.5620346  33.2629509  73.0770950  64.2070694
  31.9579716  73.4385910  64.8833313  32.4938087  72.8119659  64.5584412
  39.0971184  53.9937897  51.9618721  38.3277397  53.6646767  51.4971466
  39.8332176  53.5252113  51.5683899  39.0935707  53.9087219  51.8703499
  37.4832153  20.1426678   3.7790501  37.6167603  19.8422585   2.8800771
  36.6524086  20.6172886   3.7520525  37.4088593  20.1612453   3.6803033
  48.4340553  42.1792679  37.5835571  47.5000038  42.3282166  37.7305069
  48.4877357  41.8682365  36.6798897  48.3401718  42.1619835  37.5028572
  10.0606632  24.2229748  57.5119591   9.9912615  23.4990005  56.8896408
   9.2459707  24.7130833  57.4010429   9.9663820  24.1980343  57.4337654
  29.2274761  41.1296959   9.1196518  28.5720081  40.7074089   9.6748695
  29.9526825  40.5057373   9.0883093  29.2349148  41.0181236   9.1755180
  56.9803085  12.7437305  35.3316422  57.3635635  13.0267944  34.5014496
  56.9986000  13.5260000  35.8829613  57.0231323  12.8573399  35.3019028
  68.7446899  65.1046829  22.3122311  69.6020584  64.8956451  21.9414845
  68.6040878  66.0243073  22.0869408  68.8211288  65.1804657  22.2486687
  46.8789444  21.0523148  60.6155357  47.5113220  21.7701836  60.6470528
  46.0737839  21.4265251  60.9731865  46.8605156  21.1687756  60.6570358
  44.8842125  25.5351810   7.5369005  44.0584221  25.8977470   7.8575988
  44.7086296  25.3113499   6.6229520  44.7774239  25.5499763   7.4736357
  44.0598335  60.2718086   0.9608924  44.0007057  60.9421120   0.2801388
  44.8763733  60.4682236   1.4201496  44.1406059  60.3642349   0.9372717
  12.1632271  45.4706573   9.2922840  12.3823090  46.3910637   9.1470690
  12.9612675  45.0893669   9.6583166  12.2716951  45.5281487   9.3158321
  48.8351212  10.1250477  43.6170998  48.7446938   9.6914558  44.4656601
  49.7605553  10.0245228  43.3941765  48.9241676  10.0680885  43.6838188
  54.8285294  31.0647030  58.4045639  54.7523422  30.1306934  58.5996399
  55.6989098  31.3054466  58.7219086  54.9132233  30.9907722  58.4592094
  15.7755232  26.2484169  33.7291336  15.8758678  26.1238613  32.7853928
  16.4670734  26.8671741  33.9639282  15.8599720  26.3011189  33.6535301
  22.3724194  74.9003220  19.4139729  23.3179207  74.8119736  19.5341949
  22.0683708  74.0089188  19.2431564  22.4408245  74.7958450  19.4085770
  26.5388813  46.3639984  50.9709435  26.0921364  46.4255295  51.8152580
  26.9026489  45.4787331  50.9564018  26.5300331  46.2761536  51.0594330
  28.2334423  45.1041870  63.3789482  27.5234356  44.8920135  63.9848404
  29.0206947  44.7637482  63.8038826  28.2416801  45.0452538  63.4888763
  69.1234818  26.0271683  51.2298737  69.7642746  25.7946396  51.9018478
  69.6496964  26.2227993  50.4545937  69.2479324  26.0232334  51.2188568
  52.4522591  46.5034981   3.5707455  51.7538223  47.1458626   3.4451249
  52.7174759  46.2614441   2.6834445  52.4060593  46.5461884   3.4627261
  69.3833313   3.7548881  36.8546219  68.5540695   4.2182403  36.7368813
  69.1392746   2.9299779  37.2743759  69.2688675   3.7163310  36.8868294
  31.1897430  12.0659351  13.9859161  31.5856228  12.9310980  14.0908127
  30.2973309  12.1692333  14.3163118  31.1367912  12.1692133  14.0323362
  65.0106201  68.4738922  14.9648829  65.7940063  68.1031342  14.5585766
  64.6923828  69.1156311  14.3299580  65.0602264  68.5027924  14.8538446
  54.2155190  26.5629349  53.3733368  54.7635231  26.6923180  52.5992699
  53.5587845  27.2573090  53.3206367  54.2039223  26.6507816  53.2851677
  66.7070236  47.5176086  29.3689079  66.8109207  47.4505424  30.3180847
  65.7619400  47.4635620  29.2270012  66.6173172  47.5046921  29.4549961
  17.3467350  11.7610626  35.1912727  17.7092247  11.3116684  35.9547348
  17.6215477  11.2268648  34.4460564  17.4146976  11.6561708  35.1932182
  27.3602734  43.9276314   7.7520494  27.0856762  44.8063698   8.0140533
  27.7092819  44.0394440   6.8677855  27.3682098  44.0332642   7.6856909
  52.0745964  16.7299385  38.4601326  52.9155769  16.3327599  38.6864777
  51.4334145  16.0353642  38.6107445  52.0959015  16.6135120  38.5003319
   3.8890700  60.1036224  46.5956192   4.3565407  60.9315109  46.7065353
   4.5247746  59.5239716  46.1759529   4.0067139  60.1300926  46.5626907
  64.0212708  19.7563648  37.5351830  64.1147385  19.0623360  36.8826332
  63.1619225  20.1384811  37.3570175  63.9395981  19.7231026  37.4465942
  46.7301445  67.3945084  62.4691010  47.3333931  66.8510132  62.9759865
  46.9946556  68.2931976  62.6656227  46.8226814  67.4323883  62.5441132
  51.6733551  22.2976265  60.9042892  52.5037117  22.6529446  60.5872841
  51.9170837  21.4964428  61.3678970  51.7878990  22.2500782  60.9199219
  25.4558582  45.6186943  14.5214281  26.3477669  45.8309441  14.2463303
  25.2503872  44.8050957  14.0609179  25.5290604  45.5545654  14.4429817
  60.9793282  14.6293421  31.0470791  61.1371269  14.1872196  31.8812599
  61.3306389  15.5107975  31.1729679  61.0336189  14.6761932  31.1494617
  23.5026417  58.4708977  21.8619614  23.5080624  59.1344604  22.5518055
  23.9264107  57.7097015  22.2584896  23.5484123  58.4604836  21.9778137
  25.4368210   8.5074158  48.0359383  25.4866085   7.8555655  47.3367615
  25.8511391   9.2871580  47.6663780  25.4863129   8.5210543  47.9219666
  37.8905525   2.4605970  52.9645653  37.4583282   3.2665133  53.2472534
  37.2352486   1.7765206  53.1018524  37.7745743   2.4735901  53.0093536
  51.3576241  47.4918022  30.6905270  50.4805412  47.7984352  30.9206009
  51.8948669  47.7092552  31.4523125  51.3213844  47.5476913  30.7963009
  55.0267639  40.4256172  30.2533150  55.0555344  41.1506653  30.8775826
  54.2725563  39.9036407  30.5270691  54.9494019  40.4472733  30.3490810
  35.4626160  74.7146683  45.0605278  35.0908546  74.1595154  44.3750877
  34.7135468  74.9571228  45.6049042  35.3430901  74.6813202  45.0454865
  11.9178591  35.0355682   9.3204794  12.7578020  34.7660408   8.9488840
  11.2633142  34.6393852   8.7452917  11.9376307  34.9645767   9.2195129
   0.9250830  33.1360626   8.6285477   1.1045415  33.8913956   8.0686388
   0.5269336  32.4925880   8.0423307   0.9017615  33.1479912   8.5063229
  66.6249161  25.0899487  11.0314217  66.2213821  25.9168262  10.7674751
  67.2784882  25.3401051  11.6844902  66.6515808  25.2048054  11.0729179
  22.7942352  44.9939194  17.3462067  22.2551155  45.2484398  16.5973396
  22.2197361  45.1050720  18.1037197  22.6754780  45.0329170  17.3471279
  67.5252838  22.4935265  14.6185036  67.6955109  22.4846764  13.6766024
  67.2298584  23.3856964  14.8001318  67.5119324  22.5877266  14.5374269
  57.8219337  45.1263580  15.3745070  58.3645821  44.3601990  15.5609627
  57.0463409  44.7706909  14.9407015  57.7970924  45.0067253  15.3481293
  16.4499149  32.6289062  54.7316818  16.4572506  33.5791588  54.8465538
  17.3347797  32.3520546  54.9695892  16.5450611  32.7007179  54.7693024
   5.0225420  15.0412140  33.8519363   4.5961246  15.8470631  34.1434975
   5.9481859  15.1721363  34.0575447   5.0757804  15.1411133  33.9049568
  23.7775421  31.9920425  55.6353455  23.0218925  31.4736729  55.3587341
  23.6004086  32.8711433  55.3006287  23.6780701  32.0305099  55.5701523
  66.3908081  69.2051239  32.8004570  66.1467285  69.9867325  32.3047333
  65.8363113  69.2331848  33.5801926  66.3056412  69.2914658  32.8307457
  67.4976349  14.8168793  53.7888298  67.7116699  14.4870911  52.9160995
  66.6900711  15.3156233  53.6650047  67.4343414  14.8348970  53.6825562
  30.3448009  11.3668480  21.4717541  30.9135075  11.2407112  20.7122192
  30.9216576  11.7260637  22.1458683  30.4669647  11.3917046  21.4626446
   2.9266081  46.3119392  57.5536995   3.6681101  46.1494560  56.9706001
   3.0873530  45.7462234  58.3089218   3.0228250  46.2342834  57.5720558
  17.2675495  50.5377884  45.2099457  17.9952793  51.1540222  45.1269035
  16.6528358  50.9714432  45.8018074  17.2796021  50.6497498  45.2642059
  57.0383606  48.6174889  16.3931789  57.4188385  48.0837975  15.6955805
  56.8820534  48.0007935  17.1083641  57.0622673  48.4948082  16.3950539
  63.7466774  56.6262207  63.0673027  64.0638885  55.7327538  63.1989403
  63.8221588  56.7706490  62.1240768  63.7885551  56.5463409  62.9807549
  10.1668139  28.7711735   2.2989981  11.0640955  28.5960732   2.0153484
   9.9098034  29.5536327   1.8112130  10.2350931  28.8359432   2.2167313
   8.3133917  13.8675613  59.3711624   8.9717999  14.0094080  60.0513153
   7.6658254  13.2937708  59.7806168   8.3145475  13.8214979  59.4873581
  43.5018616   9.8144007  14.9906960  43.3869972   9.5128527  15.8918657
  43.0733795   9.1447420  14.4575987  43.4439163   9.7108297  15.0299482
  16.8855953  26.5346661  28.7669849  16.3537922  27.3200035  28.6379089
  17.6936073  26.8556995  29.1673412  16.9150505  26.6526508  28.7959137
  24.5397606  44.1032066  37.7140961  23.8129559  43.6742363  37.2624664
  24.1226788  44.6133614  38.4083710  24.4177742  44.1118622  37.7399750
   6.5059667  55.8807335   5.8357873   6.3908730  55.1618347   5.2143626
   5.6289563  56.2497520   5.9402452   6.4001675  55.8434219   5.7806573
  27.0168400  67.1254578  23.4106464  27.1166210  66.8075027  24.3079643
  26.3491726  66.5563889  23.0277500  26.9562798  67.0308685  23.4655056
  50.6150818  68.8328857  39.1626129  50.9044342  68.6634140  38.2660713
  50.0687904  68.0788651  39.3845520  50.5876808  68.7344055  39.0906754
  40.3382492  19.8204975  28.8940105  39.7479668  19.8069820  29.6474152
  41.1560249  19.4480057  29.2237453  40.3625107  19.7793331  29.0095177
  24.3553295  47.2661858  19.0300312  24.9595890  46.6038895  19.3653851
  24.1210785  46.9557533  18.1553955  24.3947868  47.1624527  18.9725227
  16.2919636  67.5460129  27.5176506  17.0998726  67.2385254  27.9287052
  16.1019802  66.8925629  26.8444977  16.3578606  67.4435425  27.4897003
  63.4728432  57.5774193  26.3562603  63.4581223  58.3640556  26.9014378
  64.3352661  57.5898018  25.9411621  63.5632439  57.6626282  26.3701324
  68.1838074  44.8773956  53.2209206  68.8798523  45.4822044  53.4777412
  68.1327820  44.9613609  52.2687759  68.2525940  44.9508476  53.1467705
  35.8549767  25.4981976  56.1150131  35.6748810  26.4380245  56.0921478
  35.0102234  25.0878754  55.9299316  35.7456856  25.5546646  56.0928383
  63.0150833  52.3362274  40.3374405  63.2110062  51.5411682  39.8417282
  63.1197357  52.0792007  41.2535248  63.0471382  52.2240295  40.3822670
  64.9462814   2.2320297  14.2280350  65.1934662   1.5755723  13.5767336
  65.5057526   2.0442269  14.9816628  65.0323029   2.1419966  14.2389469
  65.5317764  27.0668488   5.5468202  65.9191360  26.3913307   4.9901648
  66.0697861  27.0623569   6.3385015  65.6304626  26.9943314   5.5718837
  47.0389595  59.1038094  55.4935951  46.8286552  59.1918488  56.4232483
  47.9025192  59.5069199  55.4041672  47.1086235  59.1561852  55.5831985
  14.4063387  15.5637398  61.4906235  14.1652927  16.2338715  60.8510513
  14.0491056  15.8837366  62.3190079  14.3425379  15.6693277  61.5107574
  27.7480030  49.3867569  58.1274300  27.0468674  49.5061874  57.4868279
  27.7128353  48.4565506  58.3503799  27.6694832  49.3002968  58.0828934
  69.6148300  46.9885406  24.8603840  69.5804825  46.0344238  24.9290352
  69.1285095  47.3012199  25.6232414  69.5593033  46.9201355  24.9490566
  66.2574844   9.4649639  61.0580215  65.4280853   9.1395960  61.4079628
  66.5422897   8.7858772  60.4464989  66.1994095   9.3578482  61.0301247
  29.4001961  27.4550896  27.1951599  28.6667938  27.0645905  26.7199097
  29.0011024  28.1422062  27.7288532  29.2794247  27.4867210  27.2013931
  21.2903328  46.4712830  33.1428185  20.9532700  45.7914925  32.5592880
  21.1403656  47.2894592  32.6691856  21.2383957  46.4860382  33.0300789
  16.7301521  43.7646370  55.8318176  16.1358833  43.2636833  55.2731400
  17.2806606  44.2524033  55.2192383  16.7254848  43.7632294  55.7069130
  22.3572502   9.6281958  21.9088898  21.7199898  10.3109818  22.1184921
  22.7957478   9.9441986  21.1188946  22.3360538   9.7347078  21.8469963
  34.3835106  58.8126526  25.6054230  34.1041908  58.1387329  24.9857101
  34.5842247  58.3314705  26.4081726  34.3751297  58.6894684  25.6249428
  31.4520092  60.5515060  50.9724197  32.2112350  60.0405998  50.6917381
  30.7250824  60.2038460  50.4557571  31.4554539  60.4599495  50.8873901
  30.4102211   8.8830090  38.2030640  31.3484306   8.8045750  38.3758202
  30.1881695   9.7704420  38.4848213  30.4865932   8.9692822  38.2515335
   9.8281059  32.6498718  30.6802921  10.3451405  32.5915222  29.8768616
  10.4521818  32.4607201  31.3809948   9.9497957  32.6234779  30.6693382
  63.7342453  73.9710541  27.0362911  62.7790184  73.9452667  26.9805565
  63.9862251  73.0719833  27.2470379  63.6592522  73.8724289  27.0528221
  19.4636078  65.7217255  42.9992065  19.0140915  65.9430161  42.1836128
  19.5285892  66.5526352  43.4699402  19.4226017  65.8339310  42.9624329
   4.6530304  38.2796936  58.7722664   4.9083366  38.4439468  57.8644829
   4.4020061  39.1395149  59.1097946   4.6534872  38.3889008  58.7114525
  19.1716728  51.1130943  15.6280956  18.7484322  50.4151039  16.1280041
  19.4101639  50.7018929  14.7972717  19.1519718  50.9948082  15.5928059
  63.5465126  23.2079792  20.3723755  63.4540367  23.8033047  19.6285553
  64.0095139  23.7216759  21.0341740  63.5860252  23.3262463  20.3636284
  60.2977486  34.3845825  27.7830715  61.2534370  34.3684998  27.8343887
  60.0365334  35.0721130  28.3956871  60.3718109  34.4561844  27.8538742
  41.4383049  25.6654282   0.9978850  40.5285416  25.9428368   1.1056412
  41.9108810  26.4706955   0.7870619  41.3916817  25.7808857   0.9868938
  36.3917465  64.5732880  24.0481796  36.9985085  63.8334007  24.0733929
  36.4553490  64.9047852  23.1524677  36.4632339  64.5297394  23.9553471
  62.6786079  52.5547142  53.4344749  62.6276855  51.6358566  53.1711464
  61.7659111  52.8320084  53.5140076  62.5758476  52.4862976  53.4148750
   0.1861581   5.2213774  14.0659428  -0.5360531   4.6839471  13.7406569
   0.6638021   5.4826179  13.2786427   0.1600772   5.1919241  13.9472952
   1.6549588  18.1323433   6.6712904   1.7983999  18.7280159   5.9358788
   0.9951451  17.5154114   6.3546329   1.5998921  18.1300755   6.5590963
  58.3511734   2.6384101  49.3329239  58.1476326   1.8211823  48.8780174
  58.3584099   3.3014266  48.6425705  58.3302383   2.6219647  49.2107925
  69.8508682  43.2385559  54.6435661  70.2337723  43.8711777  55.2513580
  69.0824661  43.6840515  54.2867508  69.8097610  43.3535271  54.6703300
  18.9778786  13.5151224   9.8921223  19.1086788  13.3283358   8.9624805
  18.1488838  13.0879984  10.1079140  18.9034214  13.4496546   9.8159962
   1.4081858  27.2868385  29.8582115   1.2478877  28.1253452  30.2911549
   2.1125429  26.8853474  30.3670502   1.4662051  27.3334427  29.9586430
  71.7956619  40.9752769  24.8837147  71.4749527  40.3827972  24.2037563
  71.4667969  40.6018257  25.7014027  71.7263870  40.8722687  24.8984013
  32.9510193  67.8061981  18.2791004  32.7884140  67.1549911  18.9615383
  33.7057419  67.4661407  17.7984886  33.0141640  67.7004929  18.3006229
  61.1858025  41.3432770   5.8031301  60.8167496  40.5152740   6.1104465
  62.0343513  41.1036758   5.4305840  61.2369385  41.2294235   5.7961740
   2.2635868  57.1495895  54.3675194   1.6795821  56.4051552  54.5123787
   2.4539652  57.4791145  55.2458115   2.2216098  57.1053429  54.4766273
  33.2756042  46.9022598  41.6265144  33.4709282  45.9858055  41.8219376
  33.2663040  47.3327332  42.4814072  33.2954407  46.8504372  41.7385216
  51.7943573  49.7982559   4.8688078  52.1936264  50.5160942   4.3773603
  51.3663483  50.2250710   5.6110129  51.7912903  49.9203224   4.8955488
  24.6035366  25.0676880  13.3175936  25.2793751  24.8872471  13.9709816
  24.9517841  24.7005177  12.5051031  24.7127457  25.0092888  13.3006268
  71.9626617  54.6224098  35.9905396  72.0975800  55.3594780  36.5861549
  71.8645554  53.8640556  36.5663033  71.9665909  54.6201401  36.1154556
  60.8335724  52.2304039  14.0949087  59.9319077  51.9574471  14.2643929
  60.8842888  53.1199646  14.4446840  60.7428246  52.2961617  14.1502829
  46.4877014  50.3022804  23.4397297  45.6733551  49.9041405  23.7472363
  46.2698784  51.2256966  23.3129101  46.3776283  50.3582954  23.4589977
  36.3418884  39.1504631  51.0004387  36.7878990  39.8455315  50.5165100
  37.0500641  38.6344299  51.3856964  36.4649696  39.1695557  50.9899139
  61.0753517  33.5444908  37.2757950  61.7947922  34.1189270  37.5378227
  61.3809738  32.6636963  37.4926605  61.1846657  33.5118217  37.3268661
  62.4185333  29.0869751  53.1633415  61.5190163  29.3815308  53.3059731
  62.4648666  28.9046040  52.2248192  62.3275490  29.0989399  53.0784683
  28.7560120   9.1027937  14.6181965  28.4598293  10.0054483  14.7353382
  29.7108746   9.1570549  14.6572361  28.8262539   9.2048397  14.6348515
  36.6005020  61.2552605  61.7565269  35.9616547  61.9619408  61.6631966
  36.8061867  61.2402267  62.6912460  36.5543098  61.3290176  61.8462524
  28.9311028  17.9633961   7.5736146  28.5469475  18.2716503   8.3943672
  28.4880123  17.1331463   7.3987174  28.8428841  17.9077301   7.6424894
  54.9427185  58.2565079  31.4260731  55.1573639  58.7315712  32.2288628
  55.5970345  57.5595169  31.3780022  55.0353851  58.2328415  31.5065575
  44.5192490  24.1887894  47.4478760  44.8845673  25.0731163  47.4751396
  44.1299934  24.0636616  48.3133545  44.5166969  24.2697506  47.5430794
  30.7804909  28.1635246  56.6608086  31.2920208  28.4687386  55.9115334
  30.3321304  28.9467754  56.9797478  30.7872276  28.2796001  56.6149178
   9.9403343  36.9516792  16.8111153   9.4322691  37.7554893  16.9206142
   9.2975321  36.2480392  16.9001446   9.8176041  36.9623604  16.8322868
  12.0511360   7.1672077  52.1046448  12.1604939   6.2208118  52.1974220
  11.3312607   7.2651744  51.4814186  11.9860296   7.0767303  52.0480766
   0.9940543  63.5723419  16.8392410   0.2237991  63.6174278  16.2727547
   0.7211823  63.0187836  17.5709152   0.8828138  63.5181160  16.8568573
   7.6676049  13.9680214  56.7041435   7.9448061  13.1361656  56.3202095
   7.8482928  13.8722458  57.6392441   7.7164350  13.8690968  56.7629204
  42.3691025  73.8154526   9.1615534  42.2396202  73.0700378   9.7479095
  41.8353653  73.6116180   8.3935652  42.2983780  73.7142258   9.1421843
  50.5665894   0.5943336  34.6062775  49.6967087   0.4135650  34.9624481
  50.9369240  -0.2701930  34.4282913  50.5133171   0.4828618  34.6252785
  32.9319878  26.9181042  27.0355225  33.1403885  27.6738300  27.5847759
  32.1880112  27.2048321  26.5058880  32.8748741  27.0292721  27.0376148
  60.9611435  31.2796192  17.2225285  60.4489517  30.8749657  17.9226341
  60.7497177  30.7655487  16.4432583  60.8839760  31.1816463  17.2140865
  24.1990204  39.2739029  14.7848701  23.8495102  40.0040703  14.2740564
  24.2367477  38.5448570  14.1657572  24.1657715  39.2740250  14.6643734
  47.7829857   0.4641655  34.9158020  47.6209869   1.3215266  35.3093987
  47.1991310  -0.1300097  35.3872910  47.7034492   0.4922321  35.0080566
  45.1692200  38.1021233  44.0522156  44.2453499  38.3486633  44.0084419
  45.4221878  37.9582634  43.1403236  45.0976753  38.1130753  43.9503021
  35.4945946  53.0499725  62.7134399  34.9641762  53.0166740  63.5095367
  35.4415970  52.1647606  62.3531227  35.4323807  52.9520187  62.7599106
  27.3847408  47.1120758  66.1103821  28.1325512  46.6570511  65.7231293
  27.0322266  46.4927177  66.7494202  27.4268951  46.9975014  66.1372375
  15.3434191  13.1102648  30.6867943  14.4598360  13.1816263  30.3256588
  15.8467779  13.7788439  30.2221832  15.3028717  13.1891727  30.5987358
  21.1289482  30.2053967   8.7377386  21.6855946  30.9679241   8.8956289
  21.7047920  29.5735207   8.3071938  21.2497177  30.2193298   8.7086620
  15.1971855  41.2245789  30.4458275  15.1325779  41.5620918  31.3392143
  14.4960251  40.5759430  30.3835506  15.1155224  41.1914024  30.5344582
  13.1587315  66.0416565  33.4366302  13.1484413  65.0845718  33.4262772
  13.9524002  66.2778549  32.9564934  13.2422724  65.9647827  33.3843231
  51.0917854  18.6993752  40.1117706  51.2556114  18.4467659  41.0203819
  51.4622726  17.9846516  39.5939445  51.1487656  18.5962181  40.1534424
  47.6457825  64.0214081  56.8234673  48.3178482  64.6994705  56.8926964
  47.8920517  63.5184669  56.0471725  47.7437172  64.0400848  56.7480659
  12.0665293  40.1501808  61.6094437  12.8457069  39.6874352  61.9176331
  12.0444155  40.9540977  62.1285400  12.1472635  40.1865654  61.6976662
  39.5373344  30.4362316  31.4968452  40.3497696  30.6654739  31.0455952
  38.8440056  30.7368317  30.9093342  39.5500336  30.4927349  31.3860703
   7.6706052  12.3182621  20.9008732   8.3642397  12.7855453  21.3664360
   8.1184168  11.5873880  20.4748230   7.7923303  12.2901516  20.9050865
  40.5024223  53.9456520   3.0493975  39.9637985  53.3276558   3.5435576
  40.4784470  53.6184845   2.1501663  40.4424248  53.8448601   3.0062001
  69.8725510  36.0551300  64.5415802  70.5675812  36.6467781  64.8298874
  70.3263626  35.2413483  64.3223801  69.9950638  36.0314407  64.5489502
  54.0465469  10.3057604  50.0589409  54.8606834  10.7896719  50.1976471
  54.2431717   9.7079153  49.3377266  54.1543350  10.2936106  49.9968224
  46.2868118  55.8369370  57.3619690  46.1031227  54.9115410  57.2003136
  47.2241669  55.9284782  57.1910477  46.3671837  55.7480164  57.3265038
  63.1810684  70.1216965  25.1345329  62.3449211  70.1516037  25.5995045
  62.9691887  70.3973846  24.2427177  63.0693054  70.1542892  25.0890141
  25.2390347  40.3826256   5.5800447  25.0008373  41.2417831   5.2317042
  25.2071838  40.4922714   6.5304103  25.2102356  40.4859428   5.6442456
  70.4469528  35.4677238   9.1992178  70.9221954  35.0209274   9.8997574
  70.0173645  34.7632294   8.7140684  70.4518204  35.3449478   9.2221870
  60.7894325  41.4675102  58.6844254  60.7949562  41.3353882  59.6324501
  59.8813858  41.6898308  58.4788666  60.6931877  41.4771271  58.7636032
  58.7989120  16.3886204  34.2582550  58.5385399  16.0194244  35.1021309
  59.7201576  16.6218700  34.3728638  58.8693886  16.3741226  34.3604698
  34.7155457  10.9862957   1.4136032  35.0140572  10.4213934   0.7008578
  33.9074402  11.3800488   1.0847307  34.6612015  10.9680443   1.3025236
  62.5931320   4.3355875  34.0017281  61.6422920   4.2259588  34.0125084
  62.8076782   4.6523356  34.8791504  62.5146141   4.3576751  34.0964470
  51.2429085  30.7296638  35.8373795  50.3011818  30.7028637  36.0066719
  51.5002480  29.8102379  35.7690887  51.1699257  30.6287575  35.8481483
  17.2468071  31.4482384   1.7653176  17.9887905  31.9397564   1.4130355
  16.7979565  32.0699806   2.3382044  17.2780685  31.5669575   1.7888432
  22.0213318  23.9945049  12.5021715  22.8802147  24.3310986  12.7576237
  22.0642624  23.0578232  12.6945667  22.1175022  23.9305115  12.5499306
  63.9100876  13.1663971  25.4164543  63.4022484  13.1121750  24.6068935
  64.6271286  13.7658396  25.2096920  63.9323997  13.2245407  25.3080730
  52.5378914   0.1054992  57.8889389  53.1415863   0.7345421  57.4938583
  51.8627357   0.6463370  58.2986832  52.5302696   0.2302569  57.8905029
  32.5716553  65.8433762  27.0702114  32.8120575  65.5900879  26.1789856
  33.2986794  65.5351105  27.6111736  32.6748238  65.7834930  27.0328598
  11.4583864  13.1730080  26.3733997  10.6283455  13.4665651  26.7490139
  11.2078142  12.6952295  25.5827198  11.3431492  13.1533623  26.3291359
  44.3148193  62.0513000  18.4718781  44.5889130  62.9658508  18.5404530
  43.3928566  62.0576439  18.7291241  44.2457314  62.1495056  18.5066242
  49.6613121  51.6645088  24.9442940  49.0691147  52.1903305  24.4066639
  49.2781105  51.6932945  25.8209705  49.5572929  51.7236519  24.9804516
  70.4130554  27.1195698  39.3474503  71.0327301  26.5109291  38.9452209
  70.3384323  26.8212261  40.2539024  70.4711838  27.0228481  39.4012222
  35.5978584  24.2670193  61.4048119  35.8017998  23.3807125  61.1063118
  35.5226746  24.7794895  60.5998535  35.6115875  24.2271519  61.2871361
  24.2664108  32.3465996  30.0847263  23.9316635  31.4843426  30.3310757
  24.0613346  32.9061127  30.8338070  24.2088432  32.3143158  30.1908798
  41.6819611  25.3080215  13.4328613  42.3671036  25.8799992  13.7787676
  41.9655571  24.4247799  13.6688433  41.7852669  25.2748280  13.4949150
  45.3183365  45.4197998  32.0132446  44.4980927  45.1564102  31.5960426
  45.6317749  44.6264038  32.4474182  45.2642899  45.3071022  32.0150566
  43.8456459   1.1321520  59.0445328  44.6997108   0.7266977  58.8948212
  43.2253761   0.4039572  59.0095177  43.8705788   1.0112580  59.0248337
   3.7921999  29.1318874  42.9405251   4.5621514  28.5757523  42.8216972
   3.3786542  28.8012066  43.7379341   3.8302073  29.0373154  43.0128899
  58.3777618  18.2837391  23.7411423  57.7086487  17.6817322  23.4154034
  58.3254662  18.2071934  24.6938438  58.3008270  18.2113781  23.8080025
  70.1459351  10.0674238   0.3635200  69.4219818   9.8345118  -0.2177511
  69.8463440  10.8565874   0.8148490  70.0367813  10.1267433   0.3496628
  45.5875473  71.4553146  39.7934723  45.5594482  70.5190430  39.5964241
  46.3026581  71.5461807  40.4232292  45.6608086  71.3651657  39.8396187
  57.6959686  57.4102287  47.8549881  58.3970070  57.4749336  47.2064590
  58.0326233  56.8004875  48.5115776  57.8066292  57.3521042  47.8558464
  53.2464943   7.6157022  13.9305382  54.1362915   7.5198622  13.5909710
  52.7684860   8.0571852  13.2285185  53.2904091   7.6525621  13.8194618
  65.6193924  14.6508312  41.7686958  64.9042816  14.2057238  42.2233658
  65.3471832  15.5678558  41.7340622  65.5141068  14.7011566  41.8134880
  67.8172379  40.4731293  20.2129021  68.6547394  40.6331787  19.7779236
  68.0489883  40.3154335  21.1281376  67.9312668  40.4733810  20.2641182
  17.9753742  55.1694984  29.8403454  17.0489311  54.9290619  29.8515472
  18.3568039  54.6213493  29.1545792  17.9172535  55.0854034  29.7684097
  11.6453142  25.4270172  22.3965588  11.1909952  24.8869514  21.7499104
  11.9221191  26.2027035  21.9087868  11.6263838  25.4521446  22.2755833
  42.4938164  47.0635376  62.8547325  42.7704468  46.1733131  62.6374588
  42.7592735  47.5879440  62.0992432  42.5516243  47.0245247  62.7509956
  65.5232925  24.7293587  64.5018005  65.5221558  23.7952881  64.7109451
  65.1636276  24.7769032  63.6160202  65.4848175  24.6348190  64.4296494
  67.4194870  28.3204327  40.5665588  67.3227921  27.3701839  40.6290894
  67.3107910  28.5114498  39.6349297  67.3975830  28.2394676  40.4738770
   2.0895593  72.6635056  38.8373222   2.7909155  72.8144150  39.4710083
   2.5362256  72.3228302  38.0622978   2.2119861  72.6432648  38.8222504
  59.2760811  33.4713860  35.2293358  59.9472084  33.2738724  35.8826370
  58.7347717  32.6826477  35.1960258  59.2899246  33.3662109  35.2954521
  62.5402565   9.6505709  31.1807022  62.1309586  10.3190737  30.6313286
  62.3528061   9.9294233  32.0769920  62.4766197   9.7515984  31.2176971
  51.4332581  12.0611620  29.9738960  51.5511856  13.0027046  30.0996857
  50.5567665  11.8819675  30.3143120  51.3523636  12.1424599  30.0236130
  67.8065567   9.4985170  32.0676537  66.8959045   9.6479797  32.3218384
  67.8623123   9.8291035  31.1710854  67.7153854   9.5497103  31.9991493
  45.5356903  37.0163765  35.2826424  46.3293190  36.5351486  35.0485382
  44.8290482  36.3797264  35.1750908  45.5449677  36.8971634  35.2462082
  11.7718620  65.3488541  56.3985329  11.8277349  65.8759613  55.6014977
  11.0023489  64.7951965  56.2660751  11.6957579  65.3460236  56.2994080
  11.8519726  27.7239742   9.9957304  12.3520117  28.1079311  10.7159872
  12.5146790  27.3369598   9.4236536  11.9759693  27.7236481  10.0115328
  20.9293480  63.7022781  12.7246008  20.4900875  64.3544617  12.1787605
  20.6597614  63.9166412  13.6176872  20.8537560  63.7946892  12.7616310
  38.8801384  19.9573441  22.3242626  39.0172920  19.0645313  22.6409702
  39.0437660  19.9052277  21.3825932  38.9122162  19.8565769  22.2576160
  24.4554329   1.7085921  14.0343008  24.3354740   2.3944306  13.3774385
  25.3719826   1.7878298  14.2986736  24.5403824   1.7901809  13.9924450
  44.8653946  17.9683552  34.5762825  44.2851906  18.4545059  35.1621590
  44.6466408  17.0493984  34.7308655  44.7801933  17.9222012  34.6552467
  60.7176781  13.3161173   5.9945045  61.0083313  12.4880505   6.3766799
  60.6011276  13.1227598   5.0643106  60.7362442  13.2071915   5.9360628
  57.7003174  62.9089203  35.6662598  58.1329575  62.8842239  36.5197487
  58.3439026  62.5409546  35.0607605  57.8150864  62.8670464  35.6927071
  22.8117886  15.6463823  47.1473618  22.9905224  16.5366650  46.8445702
  21.8674088  15.6313210  47.3027763  22.7301388  15.7397165  47.1316452
  64.6650085  56.2675209  55.9671745  64.7829895  57.0533752  55.4335632
  64.7549744  55.5424080  55.3488312  64.6871796  56.2739983  55.8443298
  69.5777664  46.9109230  54.0526772  69.4635925  47.6946945  54.5901642
  70.4194565  47.0406952  53.6156998  69.6553497  47.0083466  54.0633965
  17.7867508  29.6981907  25.6111202  17.6377068  30.6421509  25.5567722
  18.6139526  29.5593739  25.1499271  17.8590698  29.7840519  25.5561428
  28.5505810   2.2744563  62.6336975  28.3836060   2.4844508  63.5525322
  27.7694492   1.7989663  62.3509064  28.4494743   2.2461436  62.7015266
  36.6962471  12.7278671  26.9033070  36.2784500  11.9711657  26.4921112
  36.3096428  13.4841433  26.4619236  36.6104622  12.7278223  26.8123856
   2.5217483  13.1579294   4.5468788   3.0311742  13.3626852   3.7627919
   2.4705346  12.2021484   4.5564060   2.5706127  13.0778389   4.4642787
   0.2358976  12.5886126  56.1972046  -0.2565905  12.6623116  57.0146713
   0.8463523  11.8672495  56.3495560   0.2484778  12.5195446  56.3006248
  68.4985580  38.9928284   4.6699977  68.8200531  39.8943977   4.6766968
  69.2897491  38.4568024   4.6159792  68.6172180  39.0318108   4.6649513
   3.5758328  17.1464939  65.1973801   3.7038581  17.9740524  64.7337112
   4.2221508  17.1649303  65.9031906   3.6584101  17.2367134  65.2232056
  68.4841385  37.1455040  17.7198334  67.6547318  36.7051277  17.5343761
  69.1281509  36.6766968  17.1890774  68.4643707  37.0485458  17.6434555
  47.8625221   8.7588243  18.3997040  47.1078796   9.2601852  18.7085476
  48.6195221   9.2131863  18.7694855  47.8627739   8.8607435  18.4720745
  26.2303543  23.3987370  53.7615891  26.0024223  22.4722729  53.6845169
  25.7781372  23.6916351  54.5527534  26.1578217  23.3311729  53.8377419
  59.0973091  22.8222427   4.5419488  58.3236465  22.2713909   4.4226193
  59.2687836  23.1857872   3.6732354  59.0330925  22.8022671   4.4365826
  26.3596935  21.7492142  63.8026123  26.5640640  22.2328358  64.6029739
  26.8925381  22.1683254  63.1268539  26.4383106  21.8454819  63.8159027
  22.1745205  35.5942955  11.6544924  22.5092525  36.4873962  11.7354612
  21.3323936  35.6934814  11.2104044  22.1204109  35.7001152  11.6157684
  67.9411011  32.2740746   5.8059168  68.4094543  31.7100143   5.1905212
  67.4080353  31.6717510   6.3248405  67.9342041  32.1496887   5.7956290
  69.8152313  20.8952370  40.6252289  70.3244171  21.0379543  41.4230957
  68.9211426  21.1389732  40.8648872  69.7741852  20.9364491  40.7358742
  55.6919022  45.1659317  34.8746300  56.2055702  45.9550896  35.0466805
  56.2523270  44.4469757  35.1666183  55.8064461  45.1734161  34.9241142
  54.3282585  21.1022320   0.3778369  55.0796623  20.9265480   0.9441938
  54.0995483  20.2479992   0.0114900  54.3839989  20.9924011   0.3991662
  36.5131836  49.0711632  59.7734604  36.6181641  48.1233444  59.8561935
  36.0737381  49.1908875  58.9315681  36.4775162  48.9828568  59.6925049
  61.1979294  74.2545853  13.7815723  61.0715294  73.8893738  14.6572866
  60.4207268  73.9819260  13.2938795  61.1015663  74.1865616  13.8229513
  30.6252861  64.5070419  28.3662510  29.9989262  64.9878311  28.9073105
  31.3386021  65.1276016  28.2168655  30.6345596  64.6244888  28.4080200
  42.8843765  65.6164627  55.7466125  42.5716972  66.4817963  55.4826584
  43.8382454  65.6962204  55.7466850  42.9527550  65.7172470  55.7184715
   0.1781128  49.1563835  34.6912842  -0.4536298  49.8736534  34.7428474
   0.7355868  49.3813019  33.9463921   0.1701927  49.2568588  34.6173477
  68.6464310  31.2750416  57.0263329  68.2140427  31.8133049  57.6893158
  68.2163239  31.5146751  56.2054672  68.5544510  31.3579960  57.0094948
  64.2233429  25.9105415  16.2793255  63.9137268  25.0697765  15.9424505
  63.4395218  26.3294220  16.6348438  64.1067352  25.8655510  16.2813129
  40.4466591  24.0332012  40.5595703  41.2483063  24.3220654  40.1235046
  40.5830536  24.2524357  41.4812889  40.5466957  24.0873852  40.6113586
  60.7995491  26.6879635  59.0125351  60.6173668  27.1606274  58.2003593
  60.1876450  25.9519405  59.0037270  60.7148666  26.6598778  58.9249840
  13.7515640  49.4203796  60.1239128  14.3247309  48.7570000  59.7396774
  13.6157084  49.1268005  61.0247917  13.7981997  49.3183289  60.1790085
  44.8725929  52.5069656   4.0139456  44.3031082  51.9959946   4.5891190
  44.2777863  53.0958977   3.5496202  44.7484322  52.5152817   4.0257668
  70.9636383  23.5417728  24.8517284  71.1696930  22.8846092  24.1869659
  71.4642639  24.3139610  24.5884171  71.0390015  23.5540390  24.7527580
   3.0697305  31.5077324  20.1538124   3.9214931  31.2055511  19.8385029
   2.6053960  30.7061367  20.3947926   3.1110466  31.3900242  20.1458855
  57.7765923  15.3078814  59.7584229  58.3832092  14.6837940  60.1568756
  57.3454399  14.8118458  59.0625153  57.7953033  15.1884298  59.7267036
  26.0006733   8.9517956  53.9072189  25.0906887   8.6548834  53.9091034
  26.5111923   8.1582689  53.7462311  25.9580746   8.8355093  53.8902512
  64.1388397  24.2849979   7.0845933  63.6931038  24.4076443   7.9227509
  64.6981354  25.0566826   6.9955812  64.1509476  24.3803711   7.1644831
  37.9635849   1.2966592  43.8283310  38.1565208   1.4671540  44.7502518
  37.0563736   0.9913857  43.8259659  37.8874130   1.2822862  43.9263954
  20.1686459  29.1323795  12.2801008  20.4566574  28.3038349  11.8969641
  20.3585434  29.0432262  13.2140293  20.2196102  29.0345154  12.3388386
  29.5651989  70.3371277  64.1476746  30.2978020  70.2345505  63.5402222
  29.0238895  69.5609970  64.0033188  29.5855980  70.2434235  64.0675049
  42.2376785   2.1477060  40.1127968  42.3104248   1.2190318  40.3330345
  41.6869202   2.5153458  40.8039818  42.1867027   2.0878766  40.2099915
  37.5091743  69.3636551  41.7694931  37.8778801  68.7967606  41.0920601
  36.5635185  69.3234863  41.6268463  37.4476471  69.2989197  41.6820374
  61.6311340  10.5158968  57.7575874  61.5350418   9.7966375  58.3818169
  62.1956596  11.1468306  58.2042007  61.6810875  10.5064774  57.8717842
  35.4000359   3.8598337  36.1004562  35.2515068   3.3791218  35.2861557
  35.4195023   4.7794461  35.8355675  35.3862724   3.9066386  35.9853706
  51.4698257  62.0471916  50.8283958  51.5510406  61.0937462  50.8043175
  51.9080544  62.3044930  51.6395569  51.5252190  61.9729538  50.9123306
  37.9015999   2.9361312  46.8828430  37.8352242   3.0282454  47.8332825
  38.6319618   3.5041559  46.6375847  37.9724083   3.0065293  46.9580421
  50.8235283  25.8081932   9.9481153  50.9897308  25.2969723  10.7401142
  49.9599609  26.1958961  10.0901241  50.7491608  25.7950211  10.0477190
  27.8435078  69.1745529  27.8653831  27.3117428  69.1820984  28.6612492
  27.2191334  69.3383331  27.1585846  27.7202148  69.1928177  27.8748817
  49.2364731  21.7511234   8.7514954  48.9181824  22.5659332   8.3629007
  49.0252419  21.8308640   9.6816854  49.1800041  21.8465195   8.8092518
  67.0032425  67.3163071  18.1936913  67.6587448  67.9392853  17.8799324
  66.1714325  67.7830734  18.1133518  66.9844437  67.4325256  18.1516647
  25.0721931  57.8634529  26.0494175  24.2920074  57.7388115  26.5897923
  25.1522045  58.8130760  25.9597130  24.9975262  57.9514313  26.0974789
  28.1072979  43.1586990  33.8792114  28.7503567  43.6422234  34.3977776
  28.5844727  42.3930817  33.5592613  28.2267609  43.1286163  33.9003906
  69.7591629  56.8658714  50.4014587  70.5436935  56.7523880  49.8649330
  70.0251083  56.5850525  51.2770424  69.8711853  56.8238220  50.4376144
   5.2309294  68.8730392  12.2463560   5.3187752  68.7842865  13.1953754
   4.3290510  68.6095047  12.0636148   5.1441197  68.8354721  12.3280735
  10.8327589   4.5513306  58.6888885  11.1702700   4.9103608  59.5095100
  10.2290716   5.2199593  58.3652725  10.8043737   4.6609216  58.7418900
  16.9489574  45.7589378  40.3411179  17.3059139  46.4067879  39.7335777
  17.3584671  45.9669685  41.1809120  17.0306950  45.8502083  40.3658867
  19.1178303  26.2719707  57.5864372  18.7018833  26.4958229  56.7539062
  19.9416313  26.7593670  57.5812798  19.1613235  26.3478203  57.4971046
  38.4040794  27.8516273  52.1045036  38.8724480  27.0817966  52.4273415
  37.4867477  27.6808453  52.3179741  38.3562012  27.7513199  52.1616974
  24.3765621  48.2858620  22.3622055  24.5903397  47.3577461  22.4577885
  23.6716022  48.3038406  21.7149487  24.3241806  48.1888008  22.3033752
  11.9389372   8.1394997  54.7489815  12.3528051   8.9975624  54.8421173
  12.0035801   7.9425678  53.8144913  11.9899664   8.2100039  54.6592598
  21.2923889  58.6159630  46.8853683  20.9874611  59.1020508  47.6515083
  22.2240543  58.8266182  46.8232841  21.3592262  58.6902657  46.9604492
  39.2168427  15.5605354  49.3658218  38.9572525  14.9551907  48.6712685
  39.7915802  16.1909428  48.9316597  39.2504501  15.5632086  49.2454529
  49.1679916  51.6175919  33.5779839  48.6712379  51.7753639  32.7751312
  49.2786789  52.4857445  33.9656601  49.1268234  51.7269974  33.5337105
   9.4668655  70.8212662  14.5985680   9.7729712  69.9839325  14.2501354
  10.0447683  71.4720917  14.2002172   9.5611372  70.8013763  14.5189304
  22.4915333   6.9581847   2.6407437  22.0228958   7.7409406   2.3510821
  23.3893509   7.2565889   2.7860434  22.5373020   7.0734811   2.6253488
  43.2289963  34.4876823  61.7895241  42.7762871  34.7967339  62.5742378
  42.9378738  35.0799141  61.0961723  43.1496735  34.5837936  61.7992668
   0.3994999  29.7136536  10.2054882  -0.3821219  29.7699413  10.7551527
   0.0926636  29.3105049   9.3933592   0.2834252  29.6766644  10.1774988
  41.7726402  39.3342400  41.5617027  42.3782692  39.9800568  41.1978760
  42.1005745  38.4928703  41.2442360  41.8721962  39.3133888  41.4890480
  57.0057068  71.3810272  50.7605171  57.3724709  70.5501785  51.0628395
  56.8882065  71.8956451  51.5590096  57.0322914  71.3473053  50.8779068
   7.7256575  59.9787750  54.6369209   8.0216713  59.0781708  54.5045586
   7.1340489  60.1466904  53.9034119   7.6941347  59.9006386  54.5445824
  44.3825378  30.8661880  48.0305214  44.1612015  31.7376251  48.3589134
  45.1171646  30.5842915  48.5755844  44.4372749  30.9290581  48.1236687
  54.8610802  69.1652527  28.7057247  54.7647018  68.6986847  27.8755093
  55.8023033  69.1530609  28.8794575  54.9511757  69.1141968  28.6357174
  53.8238182  50.6111526  27.8373909  53.3621826  49.7918434  28.0158615
  53.2855530  51.0508995  27.1792679  53.7171898  50.5706749  27.7862396
  40.1031494  39.6805229  53.5567665  39.7080002  40.5204620  53.3231239
  41.0148697  39.8922462  53.7571983  40.1582375  39.7926750  53.5532227
  43.9683609  34.3666649  11.2491379  44.7276497  34.3156166  11.8297434
  43.6668205  35.2716827  11.3281851  44.0171738  34.4577332  11.3194838
  67.3091125  64.4009323  58.9674377  66.5218277  64.9376984  59.0585938
  66.9888916  63.5592308  58.6430473  67.1910019  64.3684158  58.9425659
  13.9273167  48.5185242  42.4359779  14.3228636  47.8565979  43.0031052
  12.9867029  48.4384346  42.5942917  13.8691902  48.4393921  42.5133400
  72.0798416  26.0747128  59.0844841  71.3582382  26.6828346  58.9241333
  72.2677994  25.6944790  58.2263908  72.0229340  26.0990162  58.9758759
  40.0659142  73.8115234  30.9759216  40.6715660  73.8848495  30.2383327
  39.4691925  74.5524902  30.8704243  40.0668640  73.8983612  30.8860149
  68.6803436  58.0385475   9.3612404  69.3915863  57.6489754   8.8527145
  68.1248932  57.2974167   9.6029720  68.6969604  57.9179688   9.3327894
  37.5283470  61.9330063  64.5408936  37.4229431  62.8840141  64.5142670
  37.2261238  61.6828880  65.4140167  37.4848747  62.0077515  64.6311646
  56.8720856  55.2569885  37.9009590  56.5340614  54.3926430  37.6666985
  57.5540276  55.4313545  37.2522774  56.9087601  55.1834068  37.8068008
  33.7136154  40.3119469  48.5330276  34.4318810  39.9044075  48.0490456
  32.9376640  40.1406784  47.9993668  33.7074661  40.2502213  48.4245071
  24.6735039  10.1509953  38.8936958  24.8044643  10.7704430  38.1758041
  24.3353691  10.6852446  39.6123543  24.6514111  10.2740269  38.8937759
  20.3897953  46.1206856  61.1612892  20.1434155  45.2200356  61.3718910
  19.6695728  46.6517296  61.5011482  20.2867146  46.0812721  61.2199898
  63.5901222  72.4988098  66.1280746  63.7676468  71.5648499  66.0165329
  63.5520668  72.6237946  67.0763168  63.6049957  72.4125366  66.2173004
  17.6644249   1.4824052  48.3493271  16.9405460   1.8745278  47.8609924
  18.1222191   0.9414878  47.7058449  17.6360493   1.4665375  48.2286263
  30.0050163  47.8330841  51.0315323  29.8229408  47.7592430  50.0947151
  29.9028664  46.9421806  51.3663330  29.9747066  47.7302017  50.9673347
  72.3106155  25.9975948  64.4923019  71.9498520  26.2646103  63.6468506
  71.6149216  26.1897964  65.1210327  72.1979523  26.0465660  64.4691849
  33.9531097  47.2843513  50.1921501  33.5790977  47.9223175  50.7998886
  34.8997192  47.3939285  50.2824440  34.0141716  47.3640709  50.2665901
  17.3119183  23.9848747  34.3399048  16.5615520  24.5679474  34.2249680
  17.9758129  24.3281765  33.7418938  17.3026962  24.0836639  34.2638779
  69.1823578  58.7501411  24.6442032  68.8048172  59.2092171  25.3944988
  70.1089554  58.9898491  24.6582317  69.2409134  58.8246613  24.7257118
  70.0299225  52.4886856  11.8166924  69.8128891  53.2234039  12.3905525
  70.6919479  51.9945526  12.3002090  70.0773773  52.5143394  11.9294519
   9.3682928  14.2062149  41.1725044   9.9683876  14.8926716  41.4638748
   9.3502731  13.5805902  41.8967285   9.4303665  14.2127018  41.2808113
  38.9142532  64.7596359  58.8222466  39.0795326  63.8569298  59.0943489
  38.1778450  65.0422363  59.3645363  38.8533478  64.6935043  58.9090958
  15.0454073  15.0067301   4.1721215  15.6538029  14.5534725   4.7557688
  15.4603376  14.9603567   3.3107767  15.1545362  14.9534483   4.1425076
  40.4474564   6.5995350  53.2889328  39.9107971   6.1759033  53.9588318
  40.6510315   7.4605360  53.6542664  40.4119377   6.6461763  53.3993301
  42.0619812  58.7119217  27.8778572  41.2509232  58.7974701  28.3789539
  42.5235367  59.5372124  28.0264969  42.0247078  58.8090553  27.9471455
   5.1737227  33.3018570  47.7126007   4.9084363  34.0379448  48.2639847
   4.6395974  33.3892860  46.9231110   5.0884724  33.3896751  47.6872101
  64.2702637  53.8615303  24.7280903  63.8027115  53.1802444  25.2112846
  63.6099434  54.2390823  24.1470051  64.1499863  53.8291397  24.7176514
  17.0047951  15.6325359  55.8396721  16.2401905  15.2875690  56.3007698
  16.6626949  16.3590317  55.3187103  16.8867741  15.6732235  55.8332863
  16.5869884  35.3370476  45.0084190  16.8038883  34.4066353  45.0677490
  16.8955078  35.7080917  45.8350830  16.6430206  35.2773933  45.1029015
   1.0580882  13.0535526  45.7573853   1.5323207  13.8835058  45.7072563
   1.7432185  12.3913441  45.8485336   1.1817243  13.0714417  45.7617607
  45.9930458  65.1601715  40.8800659  45.0789833  65.4147644  40.7539597
  45.9659958  64.2077026  40.9711876  45.8926849  65.0857468  40.8763351
  36.2503166  48.7487679   5.3591986  35.8994560  48.2444000   6.0931888
  35.5183067  48.8212013   4.7467079  36.1348381  48.7027054   5.3721557
  49.0806084  66.2819977  54.3136635  48.1371307  66.2335739  54.1595993
  49.2533646  67.2134018  54.4510574  48.9984169  66.3761597  54.3118858
  32.5142937  65.5895767  31.3344803  32.5549698  66.2808838  30.6736679
  33.0202408  64.8690796  30.9588127  32.5725861  65.5864639  31.2239494
  68.4466858   8.5634289  26.3550014  68.4362030   9.3387766  25.7937889
  69.3653030   8.4598665  26.6032848  68.5435257   8.6350689  26.3216305
  48.5527649  48.4036369  61.8107834  48.8844032  49.1307144  62.3376656
  47.7070961  48.1888161  62.2043953  48.4979477  48.4582634  61.9089470
  54.5399246  44.7751160  43.2292671  54.7246780  44.1323051  43.9140244
  54.6296425  44.2861786  42.4112663  54.5691948  44.6544266  43.2150574
  46.4967575  29.6828079  42.0935211  45.7668343  30.0177536  41.5727005
  46.0799484  29.2294521  42.8263054  46.3744698  29.6701813  42.1161270
  21.6124096  61.4981117   6.6631641  20.6579037  61.5674934   6.6814418
  21.9044743  62.0137520   7.4148579  21.5417671  61.5604973   6.7452745
  47.9228325  14.3765974  58.5053062  47.4773293  14.5450258  57.6750107
  47.2204056  14.3621807  59.1553993  47.8004150  14.3930216  58.4860916
  65.2515411  30.4539413  11.5945139  64.8409882  29.6092453  11.7793674
  65.4616470  30.8119812  12.4570065  65.2301636  30.4020424  11.7062044
  45.9470291   7.5152049  63.2208519  46.1716690   8.3597641  62.8303566
  46.6885185   7.3098054  63.7902718  46.0500603   7.5833659  63.2399330
  21.7679996  25.8072777   8.9404182  20.8709621  25.4870701   8.8454256
  22.3068504  25.0162029   8.9320087  21.7298012  25.6887703   8.9293909
  64.8789825  43.0271873  46.4364929  65.4046478  42.3246803  46.8191071
  65.2346268  43.8287010  46.8203163  64.9729691  43.0377464  46.5182266
  27.5965977  47.6491165  40.1960602  27.4527016  46.9997025  40.8843803
  27.8955708  47.1384506  39.4436836  27.6131344  47.5254059  40.1892281
  44.8730164  44.4761887  53.5444756  44.0005684  44.8180351  53.7399368
  44.8981857  43.6225624  53.9768181  44.7826614  44.4216118  53.6114235
  41.4795113  53.5290489  22.7229939  42.3573837  53.9012794  22.6392403
  41.5421791  52.6709557  22.3034973  41.5798111  53.4772377  22.6693268
  61.2310066  53.2532463  19.9939423  60.4453201  53.4879799  20.4877357
  61.6121902  54.0928497  19.7370510  61.1878700  53.3678169  20.0192070
  34.4385605  67.8781357   6.0892787  33.7955017  67.7928848   5.3854012
  35.1990433  67.3860626   5.7798119  34.4510841  67.8165665   5.9812140
  40.5902176   1.3197219  57.2433281  40.5073776   1.4342854  56.2966232
  39.9191933   0.6744925  57.4661293  40.5098228   1.2631310  57.1661301
  61.5388489  10.4207945  33.8723488  61.4915123   9.4790058  34.0367432
  62.0268860  10.7698765  34.6181335  61.5858459  10.3575869  33.9694099
  12.5138788  49.2470207  14.0261803  11.8725080  49.0440140  14.7071085
  13.3596611  49.0432854  14.4253998  12.5356770  49.2036438  14.1413689
   2.7485905  61.4893990  57.4885063   3.2460678  61.9282722  56.7984772
   2.9378650  61.9951134  58.2788582   2.8218265  61.5901299  57.4992027
  32.3810310   9.1402845  25.3960209  31.5481071   9.5225449  25.1197071
  33.0128326   9.8540201  25.3086243  32.3595810   9.2571630  25.3572350
   5.9181433  51.8795052  57.4007378   5.1149874  52.1461334  57.8480415
   5.8963032  52.3509483  56.5679703   5.8301644  51.9582138  57.3596306
  24.5601063  60.1939049  51.8631439  24.7126617  59.8070946  51.0009727
  25.1256924  60.9658890  51.8827820  24.6366901  60.2349815  51.7732925
  41.1034317  34.5513420  43.8991585  40.2721443  34.5819435  43.4255981
  41.1144257  35.3569107  44.4160423  41.0159569  34.6405144  43.9037781
   6.4654183  28.0245342  10.9008322   5.8005657  28.6990662  10.7622318
   6.0377989  27.2092934  10.6386223   6.3489156  28.0095291  10.8580894
  33.0670204  13.2062693   7.2801242  32.3054619  13.0883636   7.8478913
  33.7947350  13.3562679   7.8835816  33.0634079  13.2096920   7.4050250
  27.5134907  28.3554497  24.0688515  26.8929482  29.0553780  24.2719746
  27.2112465  28.0028324  23.2318687  27.4150829  28.3924866  24.0012569
[truncated: 1,344,588 more chars]
