# Supplementary material for: Mg2+ Catalyzes Nonenzymatic RNA Primer Extension through a Concerted Outer-Sphere Mechanism
Source: J Am Chem Soc. 2026 Jun 8;148(23):24379–94. doi: 10.1021/jacs.6c06167 (PMC13281521; doi:10.1021/jacs.6c06167)
Supplement: Supplementary file 1 [file ja6c06167_si_001.zip › Wang Nisler NonEnzPrimerExt eSI/classical_md/coordinates/sim1_start.rst7]

TITLE : Created by VMD with 48206 atoms                                         
 48206
  38.5062485  37.4647369  52.5731812  37.6386719  37.8576546  52.6937027
  36.4806709  36.9986534  52.7277031  36.6741676  36.3481865  53.5806694
  36.4461594  36.4014854  51.8164940  35.1486702  37.6886520  52.9207039
  34.5565109  36.9027748  53.3895721  35.0896721  38.8436546  53.8997040
  34.1836700  39.8516541  53.4237022  33.5426636  40.1697540  54.2459106
  34.9086723  41.0766525  53.0537033  36.2826729  41.2916527  52.9707031
  36.9509239  40.4702225  53.1830444  36.6356735  42.4966545  52.6377029
  35.4456711  43.1516533  52.4557037  35.2036705  44.4816513  52.1867027
  36.1036720  45.3106537  51.9627037  33.8646698  44.8286514  52.0947037
  33.5820999  45.7709122  51.9149818  32.8856735  43.9196548  52.3517036
  31.6766720  44.4366531  52.4017029  31.4254475  45.4076843  52.2830238
  30.9203167  43.7970543  52.5990372  33.0586700  42.6186523  52.6427040
  34.3656731  42.3286514  52.7067032  34.4916725  38.3176537  51.6767044
  34.8521156  38.7219658  50.7308121  33.4206734  39.2506523  52.2567024
  33.1294327  39.7771568  51.3478165  32.3256721  38.5586548  52.7617035
  31.6447258  39.2089157  52.9489746  33.9306717  37.2626534  50.8017044
  33.6896706  37.4206543  49.2427025  33.0456734  36.1536522  48.7527046
  34.9566727  37.8496513  48.6007042  32.6876717  38.5816536  49.0397034
  31.2686710  38.4656525  49.3147049  31.1517391  38.0837479  50.3288918
  30.9106903  37.7214775  48.6032600  30.4316711  39.7656517  49.1587029
  29.4246616  39.5827446  49.5336380  30.9746723  40.7546539  50.0517044
  30.6906719  42.0316544  49.4517059  30.1721554  42.6556168  50.1796532
  31.9656715  42.6966515  49.2767029  33.2496719  42.1856537  49.4167023
  33.4202843  41.1832314  49.7806320  34.1936722  43.0636520  49.0587044
  33.4676704  44.2606544  48.7307053  33.9336700  45.5416527  48.3207054
  35.0696716  45.9036522  48.1227036  32.8236732  46.3866539  48.0687027
  33.0127525  47.1626816  47.4670181  31.5086708  46.1116524  48.3507042
  30.6676712  47.1006546  47.9227028  30.9261875  47.9602280  47.4596710
  29.6835480  46.9667511  48.1062012  31.0796719  44.8366547  48.7517052
  32.0596733  44.0026550  48.8967056  30.4696712  40.4836540  47.8417053
  31.0897846  40.5529823  46.9479752  29.9706726  41.7896538  48.1817055
  30.2278004  42.2936516  47.2500572  28.5696716  41.7956543  48.3477058
  28.2937431  42.7148438  48.3711510  29.6956711  39.7106514  46.8657036
  29.7856712  39.9486542  45.3107033  28.7466717  39.1666527  44.6307030
  31.1416721  39.6606522  44.7747040  29.4396725  41.4496536  45.0817032
  28.0596714  41.8646545  44.7767029  27.4139671  41.5212784  45.5849495
  27.7133236  41.4447708  43.8323288  27.9996719  43.4166527  44.6987038
  26.9898605  43.7358360  44.9565849  28.8796711  44.1106529  45.6967049
  29.3286724  45.3606529  45.0737038  29.1173725  46.3405724  45.5017395
  30.7616711  45.4206543  44.8077049  31.7036724  44.4216537  45.0727043
  31.3731956  43.4228020  45.3165932  32.9356728  44.8046532  44.9337044
  32.8076706  46.1346550  44.5877037  33.7386703  47.1116524  44.2957039
  35.0246735  46.9966545  44.4487038  35.6327057  47.7663651  44.2079964
  35.4156380  46.1376076  44.8082657  33.3046722  48.3886528  43.9937057
  31.9606724  48.6576538  44.0317039  31.5368767  49.6286392  43.8219795
  31.0086708  47.7806549  44.3257027  31.4866714  46.5456543  44.5337029
  28.4416714  43.9266548  43.3607025  29.1920300  43.6980171  42.6038780
  28.5406723  45.4286537  43.7517052  28.9354019  45.8539658  42.8289909
  27.2366714  45.9096527  43.9687042  27.2972946  46.8655281  44.0337257
  27.5676708  43.6856537  42.2497025  28.2116718  42.9916534  40.9967041
  27.1696720  42.3986549  40.1677055  29.2596722  42.0576515  41.2777023
  28.9126720  44.2126541  40.1787033  28.2586708  45.5506516  40.0767059
  27.7415924  45.6408081  41.0320053  27.5365620  45.6315804  39.2642326
  29.3266716  46.7246513  39.9467049  28.6903858  47.6093788  39.9244003
  30.2106724  46.9486542  41.0397034  31.3086720  47.6836548  40.5857048
  31.2843170  48.6026840  41.1712685  32.5776711  47.0626526  40.9967041
  32.6736717  45.7016525  41.2227058  31.7818947  45.0924988  41.2147636
  33.8536720  45.1076546  41.3997040  33.9337578  44.0319023  41.5560493
  35.0886726  45.9026527  41.1857033  36.1636734  45.4946518  40.9477043
  34.8726730  47.2476540  41.1027031  35.7808838  47.8427734  41.0074158
  33.6966705  47.9066544  40.9827042  33.6086731  49.1306534  40.7287025
  30.2456722  46.6156540  38.7007027  30.7448158  45.8070221  38.1667862
  31.2656708  47.6856537  39.0707054  32.0684280  47.3295822  38.4250298
  30.8196716  48.9266548  38.6157036  31.5709152  49.5235367  38.6467667
  29.5276718  46.5906525  37.4277039  30.2906723  46.2026520  36.1257057
  29.3156719  46.0816536  35.0767059  31.0946712  45.0436516  36.5157051
  31.2486725  47.3616524  35.9887047  30.8296719  48.6686516  35.5017052
  29.9556961  49.0238571  36.0476875  30.5588856  48.4880066  34.4614449
  31.9336720  49.7426529  35.5587044  31.5420704  50.7590446  35.5999298
  32.8686714  49.6556549  36.7157059  34.2016716  49.7366524  36.2857056
  34.8052101  50.5854454  36.6072502  35.0406723  48.5466537  36.6487045
  34.6096725  47.3146515  37.0707054  33.5548782  47.0837440  37.0485649
  35.5466728  46.5296516  37.4677048  36.6966705  47.2536545  37.4067039
  38.0566711  46.8996544  37.7107048  38.3696709  45.7406540  38.0617027
  38.8986702  47.9916534  37.5427055  39.8709068  47.8327675  37.7144890
  38.5266724  49.2476540  37.1327057  39.4806709  50.1166534  37.1967049
  40.4252586  49.9597473  37.5180130  39.2524796  51.0587997  36.9131813
  37.3596725  49.5846519  36.6807022  36.4366722  48.5266533  36.9037056
  32.9116707  49.4746513  34.3267059  33.1340523  48.6229095  33.6839142
  34.1896706  50.1056519  34.7777023  34.8232422  49.5900345  34.0560226
  34.2226715  51.4926529  34.5247040  35.1366386  51.7725372  34.6137619
  32.3946724  49.8716545  32.9857025  33.2207794  50.3173790  32.7866554
  41.3125267  40.2337532  26.0618668  41.9586716  39.9666519  26.7197037
  43.1556702  40.7846527  26.9107037  42.7603951  41.7501564  27.2263985
  43.7033195  40.9048920  25.9759712  44.1166725  40.2486534  27.9977036
  45.1041718  40.6436882  27.7591782  43.7726707  40.8696518  29.3167038
  44.2466736  40.0016518  30.2747040  44.8672867  40.7380409  30.7852669
  43.1856728  39.6926537  31.2617035  41.8486710  39.8306541  31.0537033
  41.4164200  40.3118362  30.1888218  41.1686707  39.2856522  32.0767059
  42.1056709  38.7946548  32.9377060  41.9696732  38.1046524  34.2067032
  40.9046707  37.8886528  34.7587051  43.2816734  37.8166542  34.6927032
  43.3355103  37.3527527  35.5769539  44.4536705  38.0486526  34.0327034
  45.4906731  37.6096535  34.7407036  45.4638100  37.1712685  35.6502075
  46.4049759  37.7465858  34.3340149  44.5206718  38.5616531  32.8277054
  43.3516731  38.9676514  32.3997040  44.1446724  38.7366524  28.2017040
  43.5844879  37.8262100  27.9886589  44.7506714  38.6456528  29.5987034
  44.3353539  37.6821747  29.8942051  46.1186714  38.5336533  29.4627037
  46.4642639  38.2619095  30.3161221  44.9016724  38.1006546  27.1157036
  44.6546707  36.5596542  27.0177040  45.2766724  35.9336548  25.8177032
  43.2506714  36.2556534  27.1677036  45.3746719  35.8506546  28.2617035
  46.8566704  35.9136543  28.1587048  47.1133194  36.9641800  28.0222359
  47.2535172  35.3321533  27.3265553  47.4736710  35.4116516  29.4607048
  48.5096550  35.7503853  29.4704952  46.8736725  36.0426521  30.6227036
  46.9286728  35.0426521  31.7497044  47.4394836  35.4877281  32.6035652
  45.6156731  34.7626534  32.2677040  44.5656700  34.8836517  31.3697033
  44.7707748  35.0131416  30.3172951  43.2806702  34.7896538  31.7737045
  42.4496422  34.9824829  31.0952454  43.0166702  34.4686546  33.0837059
  41.8606720  34.4376526  33.5027046  44.0976715  34.2166519  33.8917046
  43.8485870  33.8574371  34.8902130  45.4006729  34.3476524  33.6047058
  46.2516708  34.1066513  34.4567032  47.3546715  33.8666534  29.6857033
  46.9193764  32.9262543  29.3476715  47.6326714  33.7886543  31.1707039
  47.1837234  32.7978325  31.2401142  49.0246735  33.7026520  31.4797039
  49.0930367  33.3604164  32.3740196  48.3666725  33.2376518  28.8637047
  47.9586716  31.8356533  28.2847042  49.1366730  31.2056541  27.6507034
  46.7586708  32.0756531  27.3767033  47.4516716  31.0176525  29.5667038
  48.3396721  30.2006531  30.3367043  49.0082664  30.9076138  30.8279152
  48.9258041  29.5006943  29.7412148  47.5576706  29.4246540  31.4007034
  48.3554840  28.9145241  31.9404831  46.9056702  30.2416534  32.4037056
  45.7676735  29.5656528  32.8877029  45.8360252  29.4848137  33.9725494
  44.5516701  30.2796535  32.6957054  44.2736702  31.2736530  31.8397045
  45.0282402  31.6448593  31.1620369  43.0046730  31.6686535  31.8887043
  42.4926720  30.7826538  32.8887024  41.1866722  30.6016541  33.4407043
  40.1346703  31.4726524  33.1437035  39.2223358  31.3192902  33.5489540
  40.2868118  32.2554169  32.5238380  40.9936714  29.6226540  34.3037033
  42.0196724  28.8836536  34.7017059  41.8814888  28.0405254  35.3623390
  43.2986717  29.0316525  34.3877029  43.4336700  29.9746532  33.3987045
  46.4476700  28.4776535  30.9237041  45.7815781  28.3501968  30.0703716
  45.6936722  28.2136536  32.1887054  44.7996407  27.8128662  31.7110233
  46.2876701  27.2046528  33.0097046  45.6334038  26.9564457  33.6669159
  47.0706711  27.3706532  30.2237034  46.1976700  26.4106541  29.2987041
  47.2126732  25.7736530  28.4337044  45.1546707  27.1776524  28.6157036
  45.4686699  25.3716526  30.2177048  46.2526703  24.5046539  31.0037041
  47.0922279  25.0570602  31.4257164  46.6278572  23.7248650  30.3409328
  45.4606705  23.8646526  32.1287041  46.1593781  23.4199886  32.8373489
  44.7556725  24.8836536  32.9007034  43.4696732  24.4436531  33.3597031
  43.5341797  24.6752319  34.4228630  42.3636703  25.3026524  32.8807030
  42.3216705  26.1556530  31.8017044  43.2139511  26.3565254  31.2273426
  41.1536713  26.6516533  31.5837040  40.3806725  26.1476536  32.5767059
  39.0496712  26.4936523  32.8467026  38.3456726  27.2986526  32.2337036
  38.5956726  25.7676525  33.9427032  37.6705399  25.9772873  34.2592278
  39.3016701  24.8116531  34.6377029  38.6116714  24.2006531  35.5707054
  37.6486931  24.3700371  35.8238525  39.1010780  23.4984970  36.1069489
  40.6136703  24.5346527  34.3967056  41.0696716  25.3006535  33.3647041
  44.2986717  22.9166527  31.7087040  43.7035370  22.8083191  30.8019657
  43.3646698  22.9826527  32.9307022  42.5032616  22.5017757  32.4672050
  43.8186722  22.1866531  34.0377045  43.0885315  22.1262207  34.6580582
  44.7826729  21.6396523  31.2737045  43.9466705  20.6876526  30.4327049
  44.7096710  19.3796539  30.4167042  43.5796700  21.3516541  29.1457043
  42.7306709  20.5536537  31.3087044  42.4486732  19.4506531  32.1697044
  43.0815315  19.5552254  33.0509834  42.7679672  18.5813675  31.5948181
  41.0016708  19.2556534  32.6117058  40.9410095  18.5320339  33.4245987
  40.4856720  20.4496536  33.1617050  39.0706711  20.5556526  32.9627037
  38.5867577  20.5611343  33.9393806  38.6636734  21.8586540  32.3597031
  39.4426727  22.7076530  31.5877037  40.4759979  22.4768505  31.3747139
  38.7666702  23.8056526  31.1637039  37.4966736  23.6236534  31.7677040
  36.2896729  24.3306541  31.5287037  36.2016716  25.3336525  30.8057041
  35.2096710  23.6716537  32.0967026  34.3347054  24.1449718  31.9947224
  35.2276726  22.5816536  32.8417053  34.0216713  22.3296528  33.3477058
  33.1818962  22.8756084  33.2180443  33.9422340  21.5158215  33.9405518
  36.3576698  21.9006538  33.1647034  37.4236717  22.4226532  32.5037041
  40.0446701  18.9776535  31.4797039  39.9849625  18.9015579  30.3940048
  38.6486702  19.3826523  32.0507050  38.2326889  19.6009865  31.0671444
  37.9246712  18.2986526  32.6447029  37.0093613  18.5788841  32.7173576
  40.1376724  17.5526524  31.1337032  39.5631027  17.2710514  30.4180450
  26.9651718  29.5585213  31.7206917  27.4176712  28.7706528  32.0307045
  26.7116718  27.8506527  32.8897057  25.8666553  27.4990387  32.2977448
  26.3441277  28.3419685  33.7906036  27.6086712  26.6146526  33.3007050
  26.8990612  25.8503475  33.6175499  28.3226719  26.0066528  32.1617050
  29.5586720  25.4706535  32.6427040  29.6059322  24.4059792  32.4139328
  30.7666721  26.0386524  31.9447041  30.7306709  27.2386532  31.2377033
  29.8072357  27.7973976  31.1993675  31.8266716  27.7286530  30.5927048
  31.7729015  28.5969372  29.9359760  33.0186729  26.9316540  30.7487049
  34.1686707  27.3086529  30.1297035  34.9844208  26.7276363  30.2603588
  34.1911011  28.1436176  29.5618744  33.0486717  25.7596531  31.3867035
  31.9776726  25.2716541  31.9807034  32.0846710  24.2156525  32.6457024
  28.6716709  26.8756523  34.3137054  29.2006874  27.7616024  34.6648979
  29.6476727  25.7606525  34.1087036  30.4367695  26.3334122  34.5959129
  29.4336720  24.5446529  34.8227043  30.2629013  24.0611496  34.8084679
  28.1906719  26.9956532  35.6397057  28.8376713  27.8016529  36.8707047
  27.9296722  27.6746540  38.0267029  29.2566719  29.0976524  36.3447037
  30.0746708  26.9486523  37.1067047  30.0676708  25.6856537  37.8627052
  29.3015919  25.0634098  37.4000664  29.8098602  25.8622169  38.9069557
  31.3896713  24.9746532  37.7937050  31.2000504  23.9871559  38.2144089
  31.7296715  24.7186527  36.4007034  33.1736717  24.6956539  36.3357048
  33.4190903  23.7378845  35.8768463  33.8146706  25.7066536  35.4157028
  33.1156731  26.8006535  35.0147057  32.0926399  26.9456367  35.3290024
  33.6956711  27.7296524  34.2107048  33.2165108  28.6975384  34.0633812
  34.9566727  27.4176540  33.6997032  35.5486717  28.2016525  32.8257027
  36.4605980  27.9262924  32.4900475  35.0945282  29.0468655  32.5103149
  35.6816711  26.3476524  34.1617050  35.1926727  25.4876537  35.0137024
  35.7966728  24.4726524  35.4117050  32.6686707  25.6566525  38.3857040
  33.0495720  26.6502037  38.6220703  33.7346725  24.8646526  37.6987038
  34.6002274  25.4863338  37.9276733  33.8726730  23.5606537  38.3777046
  34.6784134  23.1562805  38.0477600  32.6766701  25.5826530  39.8417053
  33.1676712  26.8726540  40.5977058  33.0736732  26.6366539  42.0407028
  32.3596725  27.9956532  40.0227051  34.7056732  26.9986534  40.1997032
  35.5536728  25.9706535  40.8067055  35.0559311  25.0067444  40.7007179
  35.6315575  26.2244720  41.8638763  36.9666710  25.8796539  40.2027054
  37.4466934  24.9476566  40.5011330  36.9336700  25.8236523  38.7547035
  38.0416718  26.5406532  38.2137032  38.4603310  25.7156601  37.6373291
  37.7556725  27.5916538  37.1497040  36.5726700  28.2756538  37.1477051
  35.7896614  27.9462566  37.8146324  36.3646698  29.3496532  36.4047050
  35.4061508  29.8648834  36.3424606  37.4456711  29.7586536  35.5307045
  37.3766708  30.7296524  34.7087059  38.5306702  28.9846535  35.5117035
  39.1764832  29.0656166  34.6373634  38.8366699  28.0046539  36.4147034
  39.9276733  27.4376526  36.4847031  37.8196716  27.1236534  40.4817047
  37.5279694  28.1446724  40.7277260  38.8456726  27.1466541  39.3897057
  39.1933365  28.1760731  39.4764442  39.9176712  26.2636528  39.6567039
  40.6009521  26.4474487  39.0078964  38.4216728  27.1286526  41.7777023
  39.1116714  28.4206524  42.3857040  39.0496712  28.3156528  43.9017029
  38.4636726  29.5956535  41.8137054  40.5596733  28.2376537  41.8557053
  41.6586723  27.5076523  42.4487038  41.4270439  26.4476318  42.3447723
  41.8318939  27.7398510  43.4995041  42.9326706  27.8296528  41.6417046
  43.6300468  27.0456791  41.9369202  42.7316704  27.6226540  40.2737045
  43.5896721  28.4856529  39.4927025  44.0602493  27.8770447  38.7205315
  42.8386726  29.5246525  38.6957054  41.5026703  29.8576527  38.7977028
  40.8656387  29.4690628  39.5784645  41.1736717  30.6866531  37.9307022
  42.2556725  31.0426540  37.2907028  42.4596710  32.0636520  36.2797050
  41.4366722  32.9036522  35.9197044  41.5884056  33.6111336  35.2150421
  40.5317268  32.8146477  36.3593063  43.7416725  32.3676529  35.9677048
  44.7136726  31.5466537  36.3827057  45.6826286  31.5922375  35.9078903
  44.6986732  30.6166534  37.3457031  43.3886719  30.3896523  37.7527046
  43.5266724  29.2046528  41.7277031  43.1220207  30.2076321  41.8633156
  44.4696732  29.1986523  40.5557022  44.6873779  30.2666531  40.5646248
  45.6616707  28.4756527  40.7537041  46.2535744  28.7078934  40.0344543
  44.2146721  29.5636539  42.9477043  43.7976723  30.9246540  43.6187057
  44.3196716  31.0156536  44.9717026  42.3366699  31.0406532  43.4967041
  44.5436707  32.0616531  42.8307037  45.9216728  31.9476528  42.4697037
  45.8716507  30.9427948  42.0503502  46.7325974  31.9975986  43.1963425
  46.1956711  32.9636536  41.3287048  47.2049255  32.5872650  41.1618500
  45.5216713  32.7716522  40.0587044  45.6156731  33.9996529  39.3317032
  46.3042793  33.8832970  38.4948158  44.3666725  34.5036545  38.6927032
  43.1796722  33.9216537  39.0797043  43.1018333  33.1644707  39.8458710
  42.0446701  34.3406525  38.4447060  41.1189575  33.8610077  38.7626495
  42.0876732  35.3876534  37.4697037  40.9696732  35.9166527  36.9117050
  41.0881882  36.6532059  36.2308617  40.0572395  35.5752106  37.1781311
  43.3366699  35.9346542  37.1157036  44.4476700  35.4646530  37.6577034
  45.5716705  35.7626534  37.2387047  46.1606712  34.5006523  41.5777054
  45.6448441  35.2504959  42.1774979  46.3486710  35.0396538  40.1137047
  45.9575157  36.0429420  40.2825356  47.7626724  35.1246529  39.7317047
  47.8050804  35.6459198  38.9266663  47.2346725  34.9196548  42.5027046
  47.1056709  36.4156532  43.0967026  48.0536728  36.4666519  44.2257042
  45.6966705  36.8136520  43.3437042  47.6806717  37.2286530  41.8887024
  49.0606728  37.5556526  41.8227043  49.6443481  36.6351585  41.8332062
  49.2592964  38.1216087  42.7328377  49.4706726  38.4026527  40.5987053
  50.5391769  38.3498459  40.3898811  48.8156700  37.8836517  39.3467026
  48.5626717  39.0326538  38.4757042  48.9071579  38.6785240  37.5040970
  47.0816727  39.2096519  38.2847023  46.1346703  38.7236519  39.1547050
  46.4548569  38.2418976  40.0667305  44.8026733  38.8326530  38.8987045
  44.0837936  38.2696877  39.4940071  44.4336700  39.6356544  37.8117027
  43.1396713  39.7056541  37.5947037  42.8233337  40.2730026  36.8213043
  42.4958305  39.2037506  38.1893997  45.3626709  40.2326546  37.0137024
  46.6686707  40.0266533  37.2487030  47.5426712  40.5956535  36.5387039
  48.9486732  39.8226547  40.7067032  48.1574631  40.3696213  41.2194519
  49.0396729  40.2986526  39.2547035  48.4947510  41.2382584  39.3458252
  50.3726730  40.5636520  38.8747025  50.3385239  41.0199814  38.0307846
  49.7766724  40.5226517  41.6607056  49.2236710  41.7266541  42.4487038
  50.2266731  42.0276527  43.4687042  47.8616714  41.3826523  42.8787041
  49.0406723  42.9356537  41.3667030  50.3266716  43.4716530  40.8777046
  50.9740524  42.6360512  40.6116791  50.7959442  44.0566826  41.6686668
  50.1296730  44.3256531  39.6967049  51.1226425  44.5746841  39.3224182
  49.4466705  43.6626549  38.5377045  48.6056709  44.5976524  37.8747025
  48.8475838  44.5786705  36.8120575  47.1706734  44.1936531  37.9167023
  46.7256699  43.2346535  38.8687057  47.4323807  42.8307762  39.5785255
  45.4016724  42.8006516  38.9117050  45.1020241  42.0181198  39.6088066
  44.4996719  43.4476547  38.0507050  43.1486702  43.1486549  38.1577034
  42.5121765  43.6215553  37.5321350  42.8281174  42.4790039  38.8424797
  44.9166718  44.3766518  37.1517029  46.1876717  44.7076530  37.0447044
  46.5316734  45.4676514  36.2077026  49.2156715  45.5646515  39.9397049
  48.4358597  45.9051437  40.6209221  48.8206711  45.9056549  38.5007057
  48.0472107  46.6343231  38.7434006  49.8696709  46.5466537  37.8147049
  49.4938850  46.9224739  37.0152397  49.9756699  46.5786514  40.6747055
  49.2126732  47.3776550  41.7337036  50.1266708  48.3986549  42.3437042
  48.5026703  46.4166527  42.6637039  48.1656723  48.0936546  40.8697052
  48.4336700  49.2216530  40.0587044  49.0962334  48.9156151  39.2491035
  48.9448967  49.9473686  40.6912308  47.1056709  49.9046516  39.4307022
  47.3989830  50.6932220  38.7377205  46.3176727  49.0296516  38.6567039
  44.9726715  49.4946518  38.6077042  45.0314064  49.6978836  37.5384293
  43.9166718  48.4466515  38.7097054  44.1696701  47.3416519  39.5437050
  45.1255341  47.1943779  40.0243645  43.1706734  46.4226532  39.7527046
  43.3142548  45.6207733  40.4769096  41.9196701  46.6486549  39.0617027
  40.9606705  45.7096519  39.1477051  40.0922394  45.8795433  38.6608162
  41.1182060  44.8687248  39.6844788  41.6726723  47.8166542  38.4337044
  42.6736717  48.7416534  38.2957039  42.3936729  49.8726540  37.9507027
  46.1196709  50.3666534  40.5107040  45.8341026  50.0655785  41.5186234
  44.8326721  50.5646515  39.6407051  44.0877800  50.5785141  40.4363441
  44.8626709  51.8526535  38.9877052  43.9853935  52.0061607  38.6293449
  46.6536713  51.4286537  41.2447052  45.8396721  51.9626541  42.4907036
  46.6166725  53.0626526  43.1647034  45.5116730  50.7236519  43.2267036
  44.4596710  52.5036545  41.9277039  44.1626701  53.7806549  41.3627052
  44.8408623  53.8422203  40.5116081  44.3685417  54.6006203  42.0507240
  42.7066727  53.8926544  40.8607025  42.7562256  54.7081032  40.1391182
  42.3346710  52.7756538  40.1027031  40.9276733  52.5906525  40.1797028
  40.4665337  52.6200905  39.1924934  40.5706711  51.2716522  40.6677055
  41.3086700  50.3726540  41.3457031  42.2877502  50.6528702  41.7052650
  40.7246704  49.2536545  41.5507050  39.4516716  49.4326515  41.0567055
  38.2666702  48.5836525  40.9277039  38.3376732  47.3316536  41.2507057
  37.5232010  46.7407303  41.1638260  39.2075195  46.9460678  41.5895081
  37.1796722  49.2266541  40.4157028  37.2816734  50.4376526  39.8837051
  36.4591522  50.8091469  39.2905350  38.2426720  51.3156548  39.9447060
  39.3216705  50.6836548  40.4987030  41.5486717  54.0886536  41.9187050
  41.3082848  53.9415131  42.9716339  40.3716736  53.6986542  41.0787048
  39.6675949  53.5337219  41.8942833  39.9256706  54.8246536  40.2747040
  39.0570717  54.5993729  39.9335518  41.6316719  55.3586540  42.3967056
  40.8386726  55.8186531  43.6037025  41.0336723  57.2896538  43.7937050
  41.2886734  54.9516525  44.7437057  39.3186722  55.4686546  43.3557053
  38.3576698  56.4486542  42.8017044  38.6961784  56.7174568  41.8010750
  38.3984070  57.3265152  43.4465294  36.9006729  55.9416542  42.7257042
  36.3538132  56.6188164  42.0695801  36.8466721  54.6646538  42.0537033
  35.8246727  53.8466530  42.4897041  35.0026054  53.5631332  41.8324928
  36.2246704  52.6276550  43.0357056  37.5556717  52.2976532  43.2707024
  38.2518845  53.1165314  43.1652107  38.0116730  51.1276550  43.6437035
  39.0588074  50.9085732  43.8525314  37.0186729  50.0826530  43.8247032
  37.2346725  48.9286537  44.1837044  35.7126732  50.3956528  43.6197052
  34.9448738  49.6917953  43.9409103  35.2936707  51.5246544  43.0667038
  34.1596718  51.5696526  42.6437035  36.1826706  55.6396523  44.0407028
  36.5136871  55.3521309  45.0386314  35.0816727  54.7196541  43.5937042
  34.7780037  54.3781242  44.5832710  33.9716721  55.3916550  42.9547043
  33.2571907  54.7537727  42.8896828  35.6686707  56.7636528  44.7307053
  35.3656731  56.6706543  46.3387032  34.7096710  58.0166550  46.6917038
  36.5616722  56.2006531  47.0737038  34.2736702  55.4816513  46.4977036
  32.8526726  55.6806526  46.4277039  32.5588150  55.9864883  45.4236031
  32.6638527  56.4965897  47.1253395  32.0296707  54.4656525  46.8427048
  30.9676743  54.6521111  46.6830330  32.3336716  53.3346519  45.9837036
  32.0616722  52.0746536  46.7447052  31.4124508  51.5924149  46.0139122
  33.2606735  51.2036514  46.7767029  34.5136719  51.6876526  46.7097054
  34.6428604  52.7580528  46.6468315  35.5906715  50.9076538  46.7177048
  36.5872803  51.3232307  46.5688248  35.3536720  49.5236549  46.9767036
  36.3466721  48.6866531  47.1097031  36.1235428  47.7186317  47.2920494
  37.2999191  49.0108757  47.0303574  34.1146698  48.9966545  47.1417046
  33.0726700  49.8796539  47.1297035  31.9116726  49.5076523  47.4197044
  32.3776703  53.8616524  48.2447052  33.1990128  53.7712097  48.9555626
  31.6456718  52.4966545  48.1227036  31.9712601  52.0458603  49.0601883
  30.2686710  52.6166534  48.1237030  29.9098377  51.7312202  48.2177467
  31.7526722  54.6866531  49.3037033  32.1746712  54.3676529  50.7607040
  31.9126720  55.5576515  51.5587044  33.5936699  53.8606529  50.8037033
  31.2956715  53.2206535  51.2827034  29.8476715  53.0786514  51.3487053
  29.4703197  53.4653511  50.4020424  29.4246044  53.6558495  52.1708717
  29.4306717  51.6136551  51.4957047  28.4423714  51.4506493  51.0658302
  30.2806721  50.6456528  50.8297043  30.9396725  49.9226532  51.9107056
  30.4248123  49.0307274  52.2677574  32.2776718  49.4316521  51.5537033
  33.1266708  50.3026543  50.8757057  32.7491837  51.2795715  50.6120071
  34.3626709  49.9846535  50.5457039  35.0250854  50.7547340  50.1503754
  34.7686729  48.6346550  50.7387047  35.9656715  48.1946526  50.4377060
  36.1643257  47.2193947  50.6094780  36.6553230  48.8212357  50.0479965
  33.9016724  47.6836548  51.2807045  32.6456718  48.0976524  51.6757050
  31.8206711  47.2716522  52.0607033  29.4316711  51.3246536  53.0157051
  29.0610008  51.7082672  53.9662514  30.8266716  50.7876549  53.2007027
  31.2484512  51.7917366  53.2456474  31.1186714  50.0916519  54.4217033
  32.0745850  50.0554657  54.5024452  28.4066715  50.3896523  53.4407043
  28.3954525  50.2008438  54.3818855  40.2246704  49.8906517  33.6417046
  40.6486702  50.6276550  34.3387032  40.9096718  49.9896545  32.2397041
  41.6856728  49.2126541  32.1757050  41.4636726  51.2806549  31.9867039
  42.1896706  51.0816536  31.3907032  39.6936722  49.6476517  31.3507042
  39.4936714  48.5706520  31.4527035  39.8076706  50.0676537  29.9637032
  40.1906700  50.9476547  29.9547043  38.6106720  50.4036522  32.0837059
  38.7566719  51.4796524  31.9047050  37.1706734  49.9206543  31.7957039
  36.9096718  49.9516525  30.7167034  36.4676704  50.5806541  32.3477058
  38.8696709  50.2556534  33.4817047  42.0166702  45.7056541  35.5367050
  41.8276711  44.5436516  35.9627037  40.9996719  46.6206551  35.0627060
  39.6206703  46.4086533  34.7407036  39.2336731  47.5486526  34.2597046
  38.2506714  47.7176514  33.8197060  40.2556725  48.4966545  34.2057037
  41.3276711  47.8976517  34.7017059  42.5866699  48.4626541  34.7257042
  43.5546722  47.6096535  35.1297035  44.8116722  48.0276527  35.2917023
  44.9616699  48.9866524  35.0497055  45.5586700  47.4496536  35.6187057
  43.2816734  46.2996521  35.4997025  43.9116707  45.6336517  35.9217033
  35.6876717  47.7016525  31.9617043  35.3546715  46.6526527  33.0147057
  34.5206718  48.6226540  31.5147038  38.5426712  44.2666550  29.1727047
  38.3246727  43.8796539  27.7147045  38.4726715  43.1496544  30.2047043
  37.1666718  45.8566513  30.8227043  37.4726715  45.1306534  32.0307045
  37.9496727  44.2516518  32.0097046  37.1576729  45.4536514  32.9237022
  36.3866730  46.9106522  30.7477036  37.0646706  46.4806519  28.7417049
  37.3036728  46.6086540  27.6927032  37.5516701  45.5536537  29.6117039
  36.3506699  47.3606529  29.4437046  35.7826729  48.2316513  29.1427040
  36.8966713  48.6376534  32.3947029  40.0946732  44.7496529  29.3447037
  43.2456703  45.0146523  30.6927032  44.1956711  45.5146523  30.9367046
  43.2616730  44.3456535  29.3507042  42.4396706  43.6186523  29.2737045
  44.4656715  43.5966530  29.0987034  44.3706703  42.6636543  29.3037033
  42.9566727  45.4416542  28.3057041  42.6316719  44.9566536  27.3737049
  44.1266708  46.1786537  27.9527035  44.7086716  45.6096535  27.4427032
  41.9616699  46.3586540  29.0797043  42.1756706  47.3886528  28.7587032
  40.5536728  45.9596519  28.7987041  40.3926735  45.9226532  27.6997032
  39.8536720  46.7436523  29.1577034  42.2886734  46.0836525  30.5177040
  43.1196709  41.9376526  34.5307045  42.5076714  41.1876526  35.3017044
  42.6216736  42.7906532  33.5297050  41.3886719  42.8356514  33.0067024
  41.4596710  43.6386528  31.8837032  40.6746712  43.8446541  31.1557045
  42.7606735  44.0956535  31.7377033  43.5186729  43.6036530  32.8107033
  44.8036728  43.7246513  33.0857048  45.3416710  42.8526535  33.9567032
  46.6086731  42.7776527  34.2367058  47.2216721  43.3616524  33.7057037
  47.0206718  41.9506531  34.6187057  44.5076714  42.0006523  34.6597023
  44.9526711  41.4796524  35.4017029  33.0795746  49.5489235  31.0534878
  17.1456718  11.9826536   5.3967042   5.2796717  40.3666534  46.4687042
  64.4286728  16.0046539   4.7027040  27.1586723  70.7246552  24.5057049
  46.4156723  14.7846537  53.4637032  40.6696701  59.1686516  70.2247009
  27.8526726  13.5896530  20.3777046  22.9956722  23.2546539  39.3927040
  31.7086716  60.3836517  36.5067024  39.9496727  61.0076523  44.8677025
  35.6246719  35.3036537  29.6857033  49.9926720  51.8516541  49.8407059
  56.3416710   9.8166533  13.6717043  56.1966705  37.0526543  41.0377045
  33.4756699  19.6086540  73.8377075   4.0426717  18.2556534  69.7357025
  12.0406713  72.4086533  73.6227036  10.6316719  50.3026543  72.5677032
  15.3226719  13.8106527  23.8367043  50.4736710  49.3006516  65.4177017
  19.5066719  69.7996521  68.5737076  34.1856728  24.2166538  26.9127045
  19.1086712  57.4686546  43.9857025  66.4566727  39.5686531  28.9447041
  26.0346718  37.0946541  52.9727058  52.9746704  63.3806534  49.1427040
  33.0886726   9.5866528  11.8117037  59.3856735  20.5836525  37.5337029
  69.5646744   5.3746533  33.7467041  13.4116716  36.2486534  67.0167007
  46.2106705  11.9466534  72.0377045  41.1296730   6.3076534  19.8947048
   5.1546717   7.8066530  11.7167044  59.9046707  67.3556519  44.2757034
  30.0406723  27.2146530  55.6117058  49.8376732  16.7636528  16.7787037
  15.7046719  67.8316498  51.8587036  60.0696716  54.4176521  25.5597038
  25.6666718  43.0596542  12.5257044  38.8886719  13.9356527  33.1627045
  61.2326698  55.7166519  51.8267059  13.4936714   3.9906533  29.4827042
  59.1116714   8.0606527  16.8467045  63.1436729  55.0856514  16.5987034
  47.5036736  60.0326538  67.3067017  68.8106689  38.4836540  24.8787041
  27.6516724  31.5096531  27.4927044  52.7726707  66.0186539   5.1077042
  53.9576721  69.8336563  26.9357033  47.1736717  52.6366539  64.6827011
  57.9116707  22.4086533  33.5437050  39.5606728  59.2246513  28.5997047
  63.7366714  22.3246536  41.4697037  45.3256721  71.7626495  50.2847023
  59.4886703  51.2626534  37.7987022  17.9486713  37.3566513  39.4617043
  73.2576752  33.1676521  42.4157028  15.8746719  39.5546532   8.2107038
  25.1836720   5.8826532  19.3347034  11.9836721  71.7826538  42.0897026
  13.9956713  54.1556549   9.6767044  50.5246735  36.7916527   7.8277040
  58.9876709  63.0026550  74.0217056  14.9486713  14.4086533  66.4327011
  19.4576721  65.6566544  25.2057037  26.9256725  25.9506531  67.3457031
  22.4306717  12.9066534  67.5757065  62.7386703  12.3556528  10.7467041
  13.6316719  41.0276527  55.3367043  27.4326725  67.6536560  39.7707024
  19.0326710  28.9706535  10.0787039   8.8726721   9.3106527   9.7067041
   8.0866718  18.7166538  68.7527008  21.7166710  14.6936531  51.6507034
  33.4576721  13.5736532  25.0597038   5.3066716  48.0006523  71.3987045
  12.1996717  59.7876549  13.7957039  13.1056719  11.5466528   8.0497046
  26.1296711  20.7406540  18.9147034  67.4526749  36.5196533  51.6927032
  60.0366707  14.3616533  72.2767029  61.0246735  39.7266541  69.3437042
  32.3816719  10.7636528   7.8987041  54.0966721  50.0166550  28.9297047
  14.6096716  58.5936546  43.6467056  28.4436722  24.9506531  26.0727043
  30.1196709  67.2566528  54.6127052  69.5006714  70.5636520  39.7657051
  16.8786716  67.8226547  65.5107040  67.6756744  64.9016495  42.8257027
  73.1346741  20.5636539   8.4137039  45.2226715  14.7026529  60.7297058
  46.3946724   9.6656532  49.5167046  53.1666718  60.2736549  38.9607048
  73.3486710   5.6936531  16.6797047  56.0176735  25.8156528  25.7557049
  10.3516722  31.6786537  70.2147064  24.5726719  65.8256531  72.2657013
  28.6976719   5.2866530   9.2127037  69.3436737   7.4826531  43.8757057
  34.3606720  66.1576538  28.6907043  28.0406723  28.8506527  63.7417030
  64.4136734  49.4726524  66.5697021  17.5446720   6.6476531  10.4497042
  68.8856735  71.2566528  58.6467056  43.1326714  21.3536530  14.4117041
  19.7906723  59.3616524  35.3007050  12.9536715  55.7876549  32.1977043
  76.5489273  71.6809311  74.7209320  76.3749313  71.8419342  75.6489334
  75.7839279  71.1949310  74.4149323  76.4289322  71.6389313  74.8009338
  73.1199341  66.5779343  70.0519333  72.9659348  67.0349274  70.8789291
  73.8319321  65.9679337  70.2439346  73.1909332  66.5579300  70.1819305
  70.0069275  72.8339310  75.0149307  70.0449295  73.7269287  74.6709290
  69.2079315  72.8129272  75.5409317  69.9099274  72.9459305  75.0379333
  74.7179337  74.6239319  71.7039337  73.9189301  74.0969315  71.7139282
  75.0619278  74.5209274  70.8169327  74.6599274  74.5429306  71.5919342
  76.5929337  60.6599312  69.4129333  76.3269348  60.1969299  70.2079315
  76.6089325  59.9829292  68.7369308  76.5609283  60.5139313  69.4289322
  72.5269318  62.7839317  74.8239288  72.1199341  62.7829323  73.9569321
  72.0409317  63.4469299  75.3149338  72.4129333  62.8689308  74.7759323
  71.9539337  59.9709320  73.5419312  71.1959305  59.9579315  74.1269302
  72.4859314  59.2269325  73.8229294  71.9249344  59.8739319  73.6529312
  76.6139297  64.1699295  73.3729324  75.7889328  64.1519318  72.8879318
  76.3629303  63.9839325  74.2779312  76.4759293  64.1439285  73.4269333
  71.9659348  72.0279312  76.7049332  71.2419281  72.3309326  76.1569290
  72.5599289  72.7779312  76.7529297  71.9499283  72.1629333  76.6409302
  71.4389343  65.7919312  68.0429306  70.8359299  66.5289307  67.9469299
  72.0679321  66.0819321  68.7039337  71.4419327  65.9229279  68.1149292
  75.8659286  74.2539291  69.3359299  76.3249283  73.4319305  69.5079346
  76.5639343  74.8939285  69.1969299  76.0139313  74.2309341  69.3399277
  73.5939331  59.0629311  68.3529282  73.9359283  59.0719299  69.2469330
  73.1089325  59.8849297  68.2749329  73.5759277  59.1699295  68.4569321
  76.1969299  63.5739326  76.0069275  76.2829285  62.7899323  76.5499344
  76.6369324  64.2609329  76.5069275  76.2639313  63.5619316  76.1399307
  71.0029297  74.3209305  71.0599289  70.4209290  74.8189316  71.6329346
  71.2319336  74.9319305  70.3599319  70.9579315  74.4629288  71.0439301
  68.6299286  69.6999283  76.5159302  69.0239334  69.6299286  75.6459274
  69.2419281  69.2449341  77.0929337  68.7589340  69.6329346  76.4779282
  67.7339325  65.4919281  72.1329346  68.3989334  66.0919342  72.4709320
  66.9019318  65.9259338  72.3219299  67.7129288  65.6239319  72.2009277
  70.0669327  69.9369278  74.3349304  70.7459335  69.6569290  74.9489288
  70.1649323  70.8869324  74.2859344  70.1659317  70.0229340  74.4079285
  75.4809341  68.6729279  69.4219284  75.0979309  68.3639297  68.6009293
  75.7199326  69.5839310  69.2469330  75.4629288  68.7499313  69.2949295
  69.7369308  60.1279297  75.0999298  69.4989319  59.3089294  74.6659317
  68.9759293  60.6959305  74.9729309  69.6089325  60.0959320  75.0279312
  74.3079300  58.9429321  71.1039276  74.5529327  58.0679321  71.4049301
  74.0929337  59.4199295  71.9049301  74.3119278  58.8919296  71.2449341
  71.1459274  63.2079315  69.1379318  70.2209320  62.9649315  69.1759338
  71.1419296  64.1279297  68.8729324  71.0279312  63.2949295  69.1089325
  73.1149292  67.5609283  72.4269333  73.9379272  68.0469284  72.3889313
  73.1659317  67.0659332  73.2439346  73.2269287  67.5599289  72.5259323
  75.4099274  69.1979294  72.4289322  74.8869324  69.9009323  72.8149338
  75.4219284  69.3939285  71.4929276  75.3449326  69.3129272  72.3589325
  75.0179291  64.0259323  69.4469299  74.5369339  63.2089310  69.3159332
  75.4519348  64.1849289  68.6089325  75.0119324  63.9419327  69.3229294
  68.9819336  69.0629272  69.9049301  69.7489319  68.7399292  70.3799286
  68.2399292  68.8239288  70.4599304  68.9849319  68.9909286  70.0369339
  70.4049301  67.6059341  77.3139343  71.3619308  67.5899277  77.2949295
  70.1599274  66.7919312  77.7539291  70.4959335  67.4999313  77.3679276
  71.8059311  63.1299324  72.1359329  71.7159348  62.8589325  71.2229309
  70.9079285  63.2869301  72.4289322  71.6789322  63.1159325  72.0569305
  73.7519302  66.0459290  74.5359344  73.9399338  65.2939301  73.9739304
  74.6079330  66.4369278  74.7059326  73.8849335  65.9999313  74.4859314
  72.3989334  57.9159317  76.6949310  72.5699310  58.8369293  76.8939285
  72.9649277  57.4319305  77.2959290  72.4929276  57.9719315  76.7969284
  76.2019348  71.2529297  68.8189316  77.0459290  71.2149277  69.2699280
  76.4249344  71.4579315  67.9109344  76.3389282  71.2739334  68.7609329
  73.2529297  67.0429306  77.0879288  73.5099335  66.6249313  76.2659302
  73.3369293  66.3509293  77.7439346  73.2969284  66.9009323  77.0669327
  74.2789307  61.1379318  72.8459320  74.1309280  62.0809326  72.7679291
  73.4869308  60.8059311  73.2699280  74.1589279  61.2159309  72.8899307
  73.5349274  61.6269302  69.4409332  72.6179276  61.4119301  69.6069336
  74.0099335  61.2389297  70.1759338  73.4779282  61.5499306  69.5559311
  69.1399307  63.3539314  73.3239288  69.5399323  63.9389305  73.9679337
  68.6759338  63.9389305  72.7249298  69.1319275  63.5039291  73.3299332
  71.0999298  58.0329323  69.3689346  71.1009293  58.7749329  69.9729309
  71.6039276  58.3369293  68.6149292  71.1649323  58.1669312  69.3499298
  72.0159302  70.0689316  69.6529312  72.1019287  70.0179291  68.7009277
  71.4629288  70.8369293  69.8019333  71.9559326  70.1609344  69.5499344
  72.6259308  69.4469299  75.6179276  72.5389328  70.2269287  76.1669312
  72.6979294  68.7229309  76.2409286  72.6239319  69.4539337  75.7679291
  68.2569275  60.5309296  70.8229294  68.1999283  60.2769318  69.9019318
  67.7089310  61.3129311  70.8909302  68.1799316  60.5989304  70.7139282
  73.8099289  58.1039314  74.2539291  73.4049301  57.7729301  75.0559311
  73.9169312  57.3299294  73.7019348  73.7719345  57.9629326  74.2859344
  74.3529282  64.1499329  72.1399307  74.7259293  64.0849304  71.2609329
  73.4479294  63.8539314  72.0389328  74.2849274  64.1029282  72.0149307
  74.0519333  71.3069305  70.5739288  73.3199310  70.8179321  70.1979294
  74.7119293  71.3199310  69.8819275  74.0419312  71.2459335  70.4379272
  76.4979324  61.0469322  74.5249329  75.6459274  60.9089317  74.1129303
  76.5479279  61.9939308  74.6609344  76.3959274  61.1509323  74.4899292
  73.8929291  70.8899307  73.7369308  73.2569275  70.4349289  74.2879333
  73.4049301  71.6239319  73.3639297  73.7499313  70.9259338  73.7599335
  77.0069275  73.9129333  73.1859283  76.7689285  73.0999298  73.6299286
  76.2019348  74.1909332  72.7489319  76.8739319  73.8449326  73.1869278
  69.8039322  67.2679291  72.7999344  70.7599335  67.2999344  72.8269348
  69.5329285  68.1849289  72.8379288  69.8919296  67.3889313  72.8079300
  71.1629333  60.5579300  70.7709274  71.4709320  60.6229324  71.6749344
  70.2449341  60.2999306  70.8499298  71.0849304  60.5329323  70.8969345
  67.0919342  70.8709335  69.1159286  67.7199326  70.3479309  69.6149292
  67.5859299  71.1769333  68.3549347  67.2359314  70.8429337  69.0829315
  72.7639313  72.9549332  72.3869324  72.0639343  73.3529282  71.8699341
  73.1959305  72.3519287  71.7809296  72.7299347  72.9289322  72.2429276
  76.1829300  67.2819290  74.5279312  76.6969299  66.6819305  73.9879303
  75.9089279  67.9719315  73.9239273  76.2129288  67.2929306  74.3819275
  68.6699295  74.6369324  68.5739288  69.2269287  73.8779297  68.7459335
  69.2379303  75.3909302  68.7299347  68.8139343  74.6359329  68.6159286
  73.9589310  60.6659317  76.4389343  73.7809296  61.2559319  75.7069321
  74.4439316  59.9389305  76.0489273  73.9979324  60.6489296  76.2959290
  67.5639343  67.2559280  75.0159302  68.1609344  67.5119324  74.3119278
  67.8669281  67.7509308  75.7779312  67.6789322  67.3519287  75.0229340
  74.3849335  60.0509300  62.4379311  74.6129303  60.0229301  63.3669319
  73.7559280  59.3389320  62.3249321  74.3339310  59.9559326  62.5429306
  71.7839279  74.2369308  62.6979294  70.8299332  74.1689301  62.6659317
  71.9729309  74.5439301  63.5839310  71.6859283  74.2679291  62.8069305
  76.5489273  71.6809311  55.8609314  76.3749313  71.8419342  56.7889328
  75.7839279  71.1949310  55.5549316  76.4289322  71.6389313  55.9409294
  72.3009338  58.3369293  61.9439316  71.7409286  58.7849312  62.5779305
  72.1549301  57.4059296  62.1109314  72.2109299  58.2749329  62.0459328
  73.1199341  66.5779343  51.1919327  72.9659348  67.0349274  52.0189323
  73.8319321  65.9679337  51.3839302  73.1909332  66.5579300  51.3219299
  74.7179337  74.6239319  52.8439293  73.9189301  74.0969315  52.8539314
  75.0619278  74.5209274  51.9569321  74.6599274  74.5429306  52.7319298
  76.5929337  60.6599312  50.5529327  76.3269348  60.1969299  51.3479309
  76.6089325  59.9829292  49.8769302  76.5609283  60.5139313  50.5689316
  67.9519348  62.1779327  62.3939323  68.2289276  62.7469292  63.1119308
  67.3499298  61.5549316  62.8009300  67.9109344  62.1709328  62.5379295
  68.8249283  68.5149307  64.9869308  67.9039307  68.2949295  64.8469315
  68.9049301  68.6219330  65.9339294  68.7169342  68.4999313  65.0899277
  72.5269318  62.7839317  55.9639320  72.1199341  62.7829323  55.0969315
  72.0409317  63.4469299  56.4549294  72.4129333  62.8689308  55.9159317
  70.6459274  59.1799316  63.9819298  70.8529282  60.0779305  64.2389297
  70.2899323  58.7789307  64.7749329  70.6269302  59.2429314  64.1159286
  71.9539337  59.9709320  54.6819305  71.1959305  59.9579315  55.2669296
  72.4859314  59.2269325  54.9629326  71.9249344  59.8739319  54.7929306
  76.6139297  64.1699295  54.5129318  75.7889328  64.1519318  54.0279312
  76.3629303  63.9839325  55.4179306  76.4759293  64.1439285  54.5669327
  73.7279282  73.8349304  59.1299324  73.4669342  73.4599304  59.9709320
  74.4589310  73.2899323  58.8409309  73.7879333  73.7169342  59.1999321
  68.5149307  62.1819305  68.0349274  68.3169327  62.2629318  67.1029282
  67.7209320  62.4849319  68.4759293  68.3879318  62.2309303  67.9719315
  71.4389343  65.7919312  49.1829300  70.8359299  66.5289307  49.0869293
  72.0679321  66.0819321  49.8439293  71.4419327  65.9229279  49.2549324
  75.8659286  74.2539291  50.4759293  76.3249283  73.4319305  50.6479301
  76.5639343  74.8939285  50.3369293  76.0139313  74.2309341  50.4799309
  74.5889282  64.7449341  59.4579315  75.4699326  65.0369339  59.6899300
  74.6749344  64.4109344  58.5649300  74.7129288  64.7399292  59.3729324
  68.4829330  71.2079315  66.7919312  67.7209320  71.7759323  66.6749344
  68.6879272  70.8979340  65.9099274  68.4109344  71.2409286  66.6639328
  70.5539322  72.5029297  68.1289291  71.0369339  73.0639343  67.5219345
  70.1109314  71.8669281  67.5679321  70.5589294  72.4939346  67.9799347
  74.1799316  74.2389297  66.9269333  74.7539291  74.1519318  67.6879272
  74.1379318  75.1809311  66.7649307  74.2479324  74.3479309  67.0029297
  74.5349274  68.0929337  66.8279343  74.3779297  67.1489334  66.7919312
  74.4459305  68.3849335  65.9209290  74.5029297  68.0089340  66.7069321
  71.5609283  73.9899292  65.8419342  71.3089294  74.8939285  66.0329285
  72.4659348  73.9249344  66.1449280  71.6449280  74.0979309  65.9049301
  73.5939331  59.0629311  49.4929314  73.9359283  59.0719299  50.3869324
  73.1089325  59.8849297  49.4149323  73.5759277  59.1699295  49.5969315
  68.7629318  58.9789314  59.3969307  69.5969315  59.4329300  59.2729301
  68.1749344  59.3779297  58.7569313  68.7949295  59.0879326  59.2999306
  69.8619308  58.1119308  66.4089279  69.0289307  57.6849327  66.6099319
  69.8289337  58.9389305  66.8889313  69.7509308  58.1629295  66.4959335
  76.1969299  63.5739326  57.1469307  76.2829285  62.7899323  57.6899300
  76.6369324  64.2609329  57.6469307  76.2639313  63.5619316  57.2799301
  75.6249313  72.0619278  58.3559303  75.1449280  71.2539291  58.5329323
  76.3549347  72.0479279  58.9749298  75.6569290  71.9569321  58.4579315
  75.1679306  64.5629272  62.7429314  74.3229294  64.2429276  63.0599327
  75.6409302  63.7719307  62.4839325  75.1199341  64.4209290  62.7509308
  72.0949326  69.7489319  67.0769348  72.9059296  69.2609329  66.9349289
  71.8259277  70.0259323  66.2009277  72.1639328  69.7219315  66.9459305
  71.0029297  74.3209305  52.1999321  70.4209290  74.8189316  52.7729301
  71.2319336  74.9319305  51.4999313  70.9579315  74.4629288  52.1839294
  74.3569336  68.7889328  64.1049347  75.2369308  68.4159317  64.0529327
  73.8189316  68.2079315  63.5679321  74.4009323  68.6669312  64.0299301
  71.6399307  66.6239319  61.3799324  71.2629318  66.4969330  62.2499313
  71.0769348  66.1129303  60.7979317  71.5199280  66.5429306  61.4169312
  71.7879333  61.0969315  67.4699326  71.6349335  61.3769302  66.5679321
  71.5509338  61.8569298  68.0009308  71.7379303  61.2299309  67.4229279
  73.7209320  65.2179337  66.5759277  73.6059341  64.9339294  65.6689301
  72.8299332  65.3209305  66.9089279  73.5919342  65.1949310  66.5019302
  72.7659302  63.5449295  61.4219322  72.1759338  62.8059311  61.2699318
  73.3779297  63.5169296  60.6869316  72.7689285  63.4469299  61.3079300
  74.1509323  69.7369308  59.4539299  74.1109314  68.7819290  59.4169312
  73.6959305  69.9649277  60.2639313  74.0879288  69.6439285  59.5529327
  67.7339325  65.4919281  53.2729301  68.3989334  66.0919342  53.6109314
  66.9019318  65.9259338  53.4619293  67.7129288  65.6239319  53.3409309
  75.4809341  68.6729279  50.5619316  75.0979309  68.3639297  49.7409325
  75.7199326  69.5839310  50.3869324  75.4629288  68.7499313  50.4349327
  69.7369308  60.1279297  56.2399292  69.4989319  59.3089294  55.8059311
  68.9759293  60.6959305  56.1129303  69.6089325  60.0959320  56.1679306
  74.3079300  58.9429321  52.2439308  74.5529327  58.0679321  52.5449295
  74.0929337  59.4199295  53.0449295  74.3119278  58.8919296  52.3849297
  71.1459274  63.2079315  50.2779312  70.2209320  62.9649315  50.3159294
  71.1419296  64.1279297  50.0129318  71.0279312  63.2949295  50.2489319
  73.1149292  67.5609283  53.5669327  73.9379272  68.0469284  53.5289307
  73.1659317  67.0659332  54.3839302  73.2269287  67.5599289  53.6659317
  75.4099274  69.1979294  53.5689316  74.8869324  69.9009323  53.9549294
  75.4219284  69.3939285  52.6329308  75.3449326  69.3129272  53.4989319
  71.3469315  69.5009308  64.5629272  71.3089294  69.8179321  63.6609306
  70.4749298  69.1419296  64.7279282  71.2299347  69.4949341  64.4689331
  75.2549286  71.2409286  63.1379318  74.4719315  71.6469345  62.7689323
  74.9669342  70.3699341  63.4109306  75.1179276  71.1809311  63.1259308
  74.2809296  67.1979294  61.6169319  74.6059341  66.3949280  62.0239296
  73.4119339  66.9659348  61.2909317  74.2109299  67.0659332  61.6269302
  69.8969345  68.1319275  67.5859299  70.6999283  68.6419296  67.4759293
  69.4469299  68.5499344  68.3199310  69.9419327  68.2509308  67.6659317
  75.0179291  64.0259323  50.5869293  74.5369339  63.2089310  50.4559326
  75.4519348  64.1849289  49.7489319  75.0119324  63.9419327  50.4629326
  68.9819336  69.0629272  51.0449295  69.7489319  68.7399292  51.5199318
  68.2399292  68.8239288  51.5999298  68.9849319  68.9909286  51.1769295
  68.3199310  62.8189316  59.7409325  69.1179276  62.4689293  59.3459320
  68.2999344  62.4389305  60.6189308  68.4189301  62.7249298  59.8029327
  71.8059311  63.1299324  53.2759323  71.7159348  62.8589325  52.3629303
  70.9079285  63.2869301  53.5689316  71.6789322  63.1159325  53.1969299
  73.7519302  66.0459290  55.6759300  73.9399338  65.2939301  55.1139297
  74.6079330  66.4369278  55.8459320  73.8849335  65.9999313  55.6259308
  75.4079285  60.9059296  64.9159317  76.3299332  60.9819298  65.1599274
  74.9559326  61.5229301  65.4909286  75.4679337  60.9939308  65.0199280
  72.3989334  57.9159317  57.8349304  72.5699310  58.8369293  58.0339317
  72.9649277  57.4319305  58.4359322  72.4929276  57.9719315  57.9369316
  76.2019348  71.2529297  49.9589310  77.0459290  71.2149277  50.4099312
  76.4249344  71.4579315  49.0509300  76.3389282  71.2739334  49.9009323
  73.2529297  67.0429306  58.2279320  73.5099335  66.6249313  57.4059296
  73.3369293  66.3509293  58.8839302  73.2969284  66.9009323  58.2069321
  74.2789307  61.1379318  53.9859314  74.1309280  62.0809326  53.9079323
  73.4869308  60.8059311  54.4099312  74.1589279  61.2159309  54.0299301
  73.5349274  61.6269302  50.5809326  72.6179276  61.4119301  50.7469292
  74.0099335  61.2389297  51.3159294  73.4779282  61.5499306  50.6959305
  70.1769333  66.3729324  63.8519325  69.4979324  67.0119324  64.0719299
  69.7679291  65.5239334  64.0149307  70.0369339  66.3459320  63.9009323
  68.3249283  59.2819328  62.4339294  69.1869278  59.2429314  62.8479309
  68.5109329  59.4319305  61.5069313  68.4589310  59.2959328  62.3679314
  67.7839279  64.4529343  66.4209290  67.1839294  65.1859283  66.5619278
  68.3309326  64.4359283  67.2069321  67.7769318  64.5449295  66.5399323
  69.1399307  63.3539314  54.4639320  69.5399323  63.9389305  55.1079292
  68.6759338  63.9389305  53.8649292  69.1319275  63.5039291  54.4699326
  71.0999298  58.0329323  50.5089302  71.1009293  58.7749329  51.1129303
  71.6039276  58.3369293  49.7549324  71.1649323  58.1669312  50.4899292
  72.0159302  70.0689316  50.7929306  72.1019287  70.0179291  49.8409309
  71.4629288  70.8369293  50.9419327  71.9559326  70.1609344  50.6899300
  69.5299301  65.2899323  59.6519318  68.7509308  65.7959290  59.8829308
  69.2679291  64.3769302  59.7749329  69.3969345  65.2379303  59.6969299
  72.6259308  69.4469299  56.7579308  72.5389328  70.2269287  57.3069305
  72.6979294  68.7229309  57.3809319  72.6239319  69.4539337  56.9079323
  68.2569275  60.5309296  51.9629326  68.1999283  60.2769318  51.0419312
  67.7089310  61.3129311  52.0309296  68.1799316  60.5989304  51.8539314
  72.7279282  64.5879288  63.9419327  72.6369324  64.4679337  62.9969292
  72.0039291  65.1659317  64.1799316  72.6239319  64.6469345  63.8509293
  73.8099289  58.1039314  55.3939323  73.4049301  57.7729301  56.1959305
  73.9169312  57.3299294  54.8419304  73.7719345  57.9629326  55.4259300
  74.3529282  64.1499329  53.2799301  74.7259293  64.0849304  52.4009323
  73.4479294  63.8539314  53.1789322  74.2849274  64.1029282  53.1549301
  74.0519333  71.3069305  51.7139320  73.3199310  70.8179321  51.3379326
  74.7119293  71.3199310  51.0219307  74.0419312  71.2459335  51.5779305
  76.4979324  61.0469322  55.6649323  75.6459274  60.9089317  55.2529297
  76.5479279  61.9939308  55.8009300  76.3959274  61.1509323  55.6299324
  71.3699341  61.7149315  64.8559341  72.1609344  61.7479324  64.3189316
  71.0099335  62.6009293  64.8079300  71.4249344  61.8319321  64.7809296
  72.9129333  72.0159302  61.6829300  72.3429337  72.7029343  62.0299301
  72.4609299  71.1999283  61.8969307  72.7819290  71.9999313  61.7549324
  76.4709320  61.3559303  59.0409317  75.6199341  60.9249306  58.9539299
  76.5699310  61.5029297  59.9819298  76.3739319  61.3199310  59.1499329
  75.1019287  58.3769302  66.1919327  74.5489273  58.6879311  66.9079285
  75.1629333  59.1229324  65.5949326  75.0389328  58.5119324  66.2069321
  73.8929291  70.8899307  54.8769302  73.2569275  70.4349289  55.4279327
  73.4049301  71.6239319  54.5039291  73.7499313  70.9259338  54.8999329
  76.1829300  72.5309296  65.8639297  75.7959290  72.1659317  65.0679321
  75.5349274  73.1599274  66.1789322  76.0499344  72.5639343  65.8029327
  68.5429306  71.8849335  63.2329292  68.1609344  72.7279282  63.4769325
  69.3669281  72.1109314  62.8019295  68.5989304  72.0219345  63.2089310
  70.4459305  61.5109291  58.6549301  70.3519287  61.0439301  57.8249321
  71.2689285  61.1879311  59.0199318  70.5389328  61.4099312  58.5959320
  72.6089325  60.7689323  59.9109306  73.0609283  60.1899300  60.5249329
  73.1719284  60.7839317  59.1379318  72.7389297  60.6969299  59.8909302
  69.1909332  63.8689308  64.1799316  68.6249313  64.2299347  63.4979324
  68.6949310  63.9849319  64.9899292  69.0549316  63.9299316  64.1959305
  77.0069275  73.9129333  54.3259315  76.7689285  73.0999298  54.7699318
  76.2019348  74.1909332  53.8889313  76.8739319  73.8449326  54.3269310
  69.8039322  67.2679291  53.9399300  70.7599335  67.2999344  53.9669304
  69.5329285  68.1849289  53.9779320  69.8919296  67.3889313  53.9479294
  74.6439285  62.7269325  66.8829346  73.8789291  62.3299294  67.3009338
  74.3899307  63.6379318  66.7349319  74.5129318  62.7929306  66.9179306
  71.1629333  60.5579300  51.9109306  71.4709320  60.6229324  52.8149300
  70.2449341  60.2999306  51.9899292  71.0849304  60.5329323  52.0369301
  67.0919342  70.8709335  50.2559319  67.7199326  70.3479309  50.7549324
  67.5859299  71.1769333  49.4949303  67.2359314  70.8429337  50.2229309
  72.7639313  72.9549332  53.5269318  72.0639343  73.3529282  53.0099297
  73.1959305  72.3519287  52.9209328  72.7299347  72.9289322  53.3829308
  76.1829300  67.2819290  55.6679306  76.6969299  66.6819305  55.1279297
  75.9089279  67.9719315  55.0639305  76.2129288  67.2929306  55.5219307
  68.6699295  74.6369324  49.7139320  69.2269287  73.8779297  49.8859291
  69.2379303  75.3909302  49.8699303  68.8139343  74.6359329  49.7559319
  73.9589310  60.6659317  57.5789299  73.7809296  61.2559319  56.8469315
  74.4439316  59.9389305  57.1889305  73.9979324  60.6489296  57.4359322
  67.5639343  67.2559280  56.1559296  68.1609344  67.5119324  55.4519310
  67.8669281  67.7509308  56.9179306  67.6789322  67.3519287  56.1629295
  76.8629303  65.2639313  64.8469315  76.1089325  64.9339294  64.3579330
  76.6619339  65.0659332  65.7609329  76.7409286  65.1959305  64.9009323
  74.3849335  60.0509300  43.5779305  74.6129303  60.0229301  44.5069313
  73.7559280  59.3389320  43.4649315  74.3339310  59.9559326  43.6829300
  71.7839279  74.2369308  43.8379326  70.8299332  74.1689301  43.8059311
  71.9729309  74.5439301  44.7239304  71.6859283  74.2679291  43.9469299
  76.5489273  71.6809311  37.0009308  76.3749313  71.8419342  37.9289322
  75.7839279  71.1949310  36.6949310  76.4289322  71.6389313  37.0809326
  72.3009338  58.3369293  43.0839310  71.7409286  58.7849312  43.7179298
  72.1549301  57.4059296  43.2509308  72.2109299  58.2749329  43.1859322
  73.1199341  66.5779343  32.3319321  72.9659348  67.0349274  33.1589317
  73.8319321  65.9679337  32.5239296  73.1909332  66.5579300  32.4619293
  74.7179337  74.6239319  33.9839325  73.9189301  74.0969315  33.9939308
  75.0619278  74.5209274  33.0969315  74.6599274  74.5429306  33.8719292
  76.5929337  60.6599312  31.6929302  76.3269348  60.1969299  32.4879303
  76.6089325  59.9829292  31.0169315  76.5609283  60.5139313  31.7089310
  68.8249283  68.5149307  46.1269302  67.9039307  68.2949295  45.9869308
  68.9049301  68.6219330  47.0739326  68.7169342  68.4999313  46.2299309
  72.5269318  62.7839317  37.1039314  72.1199341  62.7829323  36.2369308
  72.0409317  63.4469299  37.5949326  72.4129333  62.8689308  37.0559311
  70.6459274  59.1799316  45.1219292  70.8529282  60.0779305  45.3789291
  70.2899323  58.7789307  45.9149323  70.6269302  59.2429314  45.2559319
  71.9539337  59.9709320  35.8219299  71.1959305  59.9579315  36.4069328
  72.4859314  59.2269325  36.1029320  71.9249344  59.8739319  35.9329300
  76.6139297  64.1699295  35.6529312  75.7889328  64.1519318  35.1679306
  76.3629303  63.9839325  36.5579300  76.4759293  64.1439285  35.7069321
  73.7279282  73.8349304  40.2699318  73.4669342  73.4599304  41.1109314
  74.4589310  73.2899323  39.9809303  73.7879333  73.7169342  40.3399315
  68.5149307  62.1819305  49.1749306  68.3169327  62.2629318  48.2429314
  67.7209320  62.4849319  49.6159325  68.3879318  62.2309303  49.1119308
  71.4389343  65.7919312  30.3229313  70.8359299  66.5289307  30.2269306
  72.0679321  66.0819321  30.9839306  71.4419327  65.9229279  30.3949318
  75.8659286  74.2539291  31.6159306  76.3249283  73.4319305  31.7879314
  76.5639343  74.8939285  31.4769306  76.0139313  74.2309341  31.6199303
  74.5889282  64.7449341  40.5979309  75.4699326  65.0369339  40.8299294
  74.6749344  64.4109344  39.7049294  74.7129288  64.7399292  40.5129318
  68.4829330  71.2079315  47.9319305  67.7209320  71.7759323  47.8149300
  68.6879272  70.8979340  47.0499306  68.4109344  71.2409286  47.8039322
  70.5539322  72.5029297  49.2689323  71.0369339  73.0639343  48.6619301
  70.1109314  71.8669281  48.7079315  70.5589294  72.4939346  49.1199303
  74.1799316  74.2389297  48.0669327  74.7539291  74.1519318  48.8279305
  74.1379318  75.1809311  47.9049301  74.2479324  74.3479309  48.1429329
  74.5349274  68.0929337  47.9679298  74.3779297  67.1489334  47.9319305
  74.4459305  68.3849335  47.0609322  74.5029297  68.0089340  47.8469315
  71.5609283  73.9899292  46.9819298  71.3089294  74.8939285  47.1729317
  72.4659348  73.9249344  47.2849312  71.6449280  74.0979309  47.0449295
  73.5939331  59.0629311  30.6329308  73.9359283  59.0719299  31.5269318
  73.1089325  59.8849297  30.5549316  73.5759277  59.1699295  30.7369308
  68.7629318  58.9789314  40.5369301  69.5969315  59.4329300  40.4129295
  68.1749344  59.3779297  39.8969307  68.7949295  59.0879326  40.4399300
  69.8619308  58.1119308  47.5489311  69.0289307  57.6849327  47.7499313
  69.8289337  58.9389305  48.0289307  69.7509308  58.1629295  47.6359291
  76.1969299  63.5739326  38.2869301  76.2829285  62.7899323  38.8299294
  76.6369324  64.2609329  38.7869301  76.2639313  63.5619316  38.4199295
  75.6249313  72.0619278  39.4959297  75.1449280  71.2539291  39.6729317
  76.3549347  72.0479279  40.1149292  75.6569290  71.9569321  39.5979309
  75.1679306  64.5629272  43.8829308  74.3229294  64.2429276  44.1999321
  75.6409302  63.7719307  43.6239319  75.1199341  64.4209290  43.8909302
  72.0949326  69.7489319  48.2169304  72.9059296  69.2609329  48.0749321
  71.8259277  70.0259323  47.3409309  72.1639328  69.7219315  48.0859299
  71.0029297  74.3209305  33.3399315  70.4209290  74.8189316  33.9129295
  71.2319336  74.9319305  32.6399307  70.9579315  74.4629288  33.3239326
  74.3569336  68.7889328  45.2449303  75.2369308  68.4159317  45.1929321
  73.8189316  68.2079315  44.7079315  74.4009323  68.6669312  45.1699295
  71.7879333  61.0969315  48.6099319  71.6349335  61.3769302  47.7079315
  71.5509338  61.8569298  49.1409302  71.7379303  61.2299309  48.5629311
  73.7209320  65.2179337  47.7159309  73.6059341  64.9339294  46.8089294
  72.8299332  65.3209305  48.0489311  73.5919342  65.1949310  47.6419296
  72.7659302  63.5449295  42.5619316  72.1759338  62.8059311  42.4099312
  73.3779297  63.5169296  41.8269310  72.7689285  63.4469299  42.4479294
  74.1509323  69.7369308  40.5939293  74.1109314  68.7819290  40.5569305
  73.6959305  69.9649277  41.4039307  74.0879288  69.6439285  40.6929321
  67.7339325  65.4919281  34.4129295  68.3989334  66.0919342  34.7509308
  66.9019318  65.9259338  34.6019325  67.7129288  65.6239319  34.4809303
  75.4809341  68.6729279  31.7019310  75.0979309  68.3639297  30.8809319
  75.7199326  69.5839310  31.5269318  75.4629288  68.7499313  31.5749302
  69.7369308  60.1279297  37.3799324  69.4989319  59.3089294  36.9459305
  68.9759293  60.6959305  37.2529297  69.6089325  60.0959320  37.3079300
  74.3079300  58.9429321  33.3839302  74.5529327  58.0679321  33.6849327
  74.0929337  59.4199295  34.1849327  74.3119278  58.8919296  33.5249329
  71.1459274  63.2079315  31.4179306  70.2209320  62.9649315  31.4559307
  71.1419296  64.1279297  31.1529312  71.0279312  63.2949295  31.3889313
  73.1149292  67.5609283  34.7069321  73.9379272  68.0469284  34.6689301
  73.1659317  67.0659332  35.5239296  73.2269287  67.5599289  34.8059311
  75.4099274  69.1979294  34.7089310  74.8869324  69.9009323  35.0949326
  75.4219284  69.3939285  33.7729301  75.3449326  69.3129272  34.6389313
  71.3469315  69.5009308  45.7029305  71.3089294  69.8179321  44.8009300
  70.4749298  69.1419296  45.8679314  71.2299347  69.4949341  45.6089325
  75.2549286  71.2409286  44.2779312  74.4719315  71.6469345  43.9089317
  74.9669342  70.3699341  44.5509300  75.1179276  71.1809311  44.2659302
  74.2809296  67.1979294  42.7569313  74.6059341  66.3949280  43.1639328
  73.4119339  66.9659348  42.4309311  74.2109299  67.0659332  42.7669296
  69.8969345  68.1319275  48.7259293  70.6999283  68.6419296  48.6159325
  69.4469299  68.5499344  49.4599304  69.9419327  68.2509308  48.8059311
  75.0179291  64.0259323  31.7269306  74.5369339  63.2089310  31.5959301
  75.4519348  64.1849289  30.8889313  75.0119324  63.9419327  31.6029301
  68.9819336  69.0629272  32.1849327  69.7489319  68.7399292  32.6599312
  68.2399292  68.8239288  32.7399292  68.9849319  68.9909286  32.3169327
  71.8059311  63.1299324  34.4159317  71.7159348  62.8589325  33.5029297
  70.9079285  63.2869301  34.7089310  71.6789322  63.1159325  34.3369293
  73.7519302  66.0459290  36.8159294  73.9399338  65.2939301  36.2539291
  74.6079330  66.4369278  36.9859314  73.8849335  65.9999313  36.7659302
  75.4079285  60.9059296  46.0559311  76.3299332  60.9819298  46.2999306
  74.9559326  61.5229301  46.6309319  75.4679337  60.9939308  46.1599312
  72.3989334  57.9159317  38.9749298  72.5699310  58.8369293  39.1739311
  72.9649277  57.4319305  39.5759315  72.4929276  57.9719315  39.0769310
  76.2019348  71.2529297  31.0989304  77.0459290  71.2149277  31.5499306
  76.4249344  71.4579315  30.1909313  76.3389282  71.2739334  31.0409317
  73.2529297  67.0429306  39.3679314  73.5099335  66.6249313  38.5459328
  73.3369293  66.3509293  40.0239296  73.2969284  66.9009323  39.3469315
  74.2789307  61.1379318  35.1259308  74.1309280  62.0809326  35.0479317
  73.4869308  60.8059311  35.5499306  74.1589279  61.2159309  35.1699295
  73.5349274  61.6269302  31.7209301  72.6179276  61.4119301  31.8869305
  74.0099335  61.2389297  32.4559326  73.4779282  61.5499306  31.8359318
  68.3249283  59.2819328  43.5739326  69.1869278  59.2429314  43.9879303
  68.5109329  59.4319305  42.6469307  68.4589310  59.2959328  43.5079308
  67.7839279  64.4529343  47.5609322  67.1839294  65.1859283  47.7019310
  68.3309326  64.4359283  48.3469315  67.7769318  64.5449295  47.6799316
  69.1399307  63.3539314  35.6039314  69.5399323  63.9389305  36.2479324
  68.6759338  63.9389305  35.0049324  69.1319275  63.5039291  35.6099319
  71.0999298  58.0329323  31.6489315  71.1009293  58.7749329  32.2529297
  71.6039276  58.3369293  30.8949318  71.1649323  58.1669312  31.6299305
  72.0159302  70.0689316  31.9329319  72.1019287  70.0179291  30.9809303
  71.4629288  70.8369293  32.0819321  71.9559326  70.1609344  31.8299313
  68.2569275  60.5309296  33.1029320  68.1999283  60.2769318  32.1819305
  67.7089310  61.3129311  33.1709328  68.1799316  60.5989304  32.9939308
  72.7279282  64.5879288  45.0819321  72.6369324  64.4679337  44.1369324
  72.0039291  65.1659317  45.3199310  72.6239319  64.6469345  44.9909325
  73.8099289  58.1039314  36.5339317  73.4049301  57.7729301  37.3359299
  73.9169312  57.3299294  35.9819298  73.7719345  57.9629326  36.5659294
  74.3529282  64.1499329  34.4199295  74.7259293  64.0849304  33.5409317
  73.4479294  63.8539314  34.3189316  74.2849274  64.1029282  34.2949295
  74.0519333  71.3069305  32.8539314  73.3199310  70.8179321  32.4779320
  74.7119293  71.3199310  32.1619301  74.0419312  71.2459335  32.7179298
  76.4979324  61.0469322  36.8049316  75.6459274  60.9089317  36.3929329
  76.5479279  61.9939308  36.9409294  76.3959274  61.1509323  36.7699318
  71.3699341  61.7149315  45.9959297  72.1609344  61.7479324  45.4589310
  71.0099335  62.6009293  45.9479294  71.4249344  61.8319321  45.9209328
  72.9129333  72.0159302  42.8229294  72.3429337  72.7029343  43.1699295
  72.4609299  71.1999283  43.0369301  72.7819290  71.9999313  42.8949318
  76.4709320  61.3559303  40.1809311  75.6199341  60.9249306  40.0939293
  76.5699310  61.5029297  41.1219292  76.3739319  61.3199310  40.2899323
  75.1019287  58.3769302  47.3319321  74.5489273  58.6879311  48.0479317
  75.1629333  59.1229324  46.7349319  75.0389328  58.5119324  47.3469315
  73.8929291  70.8899307  36.0169296  73.2569275  70.4349289  36.5679321
  73.4049301  71.6239319  35.6439323  73.7499313  70.9259338  36.0399323
  76.1829300  72.5309296  47.0039291  75.7959290  72.1659317  46.2079315
  75.5349274  73.1599274  47.3189316  76.0499344  72.5639343  46.9429321
  68.5429306  71.8849335  44.3729324  68.1609344  72.7279282  44.6169319
  69.3669281  72.1109314  43.9419327  68.5989304  72.0219345  44.3489304
  70.4459305  61.5109291  39.7949295  70.3519287  61.0439301  38.9649315
  71.2689285  61.1879311  40.1599312  70.5389328  61.4099312  39.7359314
  72.6089325  60.7689323  41.0509300  73.0609283  60.1899300  41.6649323
  73.1719284  60.7839317  40.2779312  72.7389297  60.6969299  41.0309296
  77.0069275  73.9129333  35.4659309  76.7689285  73.0999298  35.9099312
  76.2019348  74.1909332  35.0289307  76.8739319  73.8449326  35.4669304
  69.8039322  67.2679291  35.0799294  70.7599335  67.2999344  35.1069298
  69.5329285  68.1849289  35.1179314  69.8919296  67.3889313  35.0879326
  74.6439285  62.7269325  48.0229301  73.8789291  62.3299294  48.4409294
  74.3899307  63.6379318  47.8749313  74.5129318  62.7929306  48.0579300
  71.1629333  60.5579300  33.0509300  71.4709320  60.6229324  33.9549294
  70.2449341  60.2999306  33.1299324  71.0849304  60.5329323  33.1769295
  67.0919342  70.8709335  31.3959312  67.7199326  70.3479309  31.8949318
  67.5859299  71.1769333  30.6349316  67.2359314  70.8429337  31.3629303
  72.7639313  72.9549332  34.6669312  72.0639343  73.3529282  34.1499329
  73.1959305  72.3519287  34.0609322  72.7299347  72.9289322  34.5229301
  76.1829300  67.2819290  36.8079300  76.6969299  66.6819305  36.2679329
  75.9089279  67.9719315  36.2039299  76.2129288  67.2929306  36.6619301
  68.6699295  74.6369324  30.8539314  69.2269287  73.8779297  31.0259304
  69.2379303  75.3909302  31.0099316  68.8139343  74.6359329  30.8959312
  73.9589310  60.6659317  38.7189293  73.7809296  61.2559319  37.9869308
  74.4439316  59.9389305  38.3289299  73.9979324  60.6489296  38.5759315
  76.8629303  65.2639313  45.9869308  76.1089325  64.9339294  45.4979324
  76.6619339  65.0659332  46.9009323  76.7409286  65.1959305  46.0409317
  74.3849335  60.0509300  24.7179317  74.6129303  60.0229301  25.6469307
  73.7559280  59.3389320  24.6049309  74.3339310  59.9559326  24.8229313
  71.7839279  74.2369308  24.9779301  70.8299332  74.1689301  24.9459305
  71.9729309  74.5439301  25.8639317  71.6859283  74.2679291  25.0869312
  76.5489273  71.6809311  18.1409302  76.3749313  71.8419342  19.0689316
  75.7839279  71.1949310  17.8349304  76.4289322  71.6389313  18.2209301
  72.3009338  58.3369293  24.2239304  71.7409286  58.7849312  24.8579311
  72.1549301  57.4059296  24.3909302  72.2109299  58.2749329  24.3259315
  73.1199341  66.5779343  13.4719315  72.9659348  67.0349274  14.2989311
  73.8319321  65.9679337  13.6639309  73.1909332  66.5579300  13.6019306
  70.0069275  72.8339310  18.4349308  70.0449295  73.7269287  18.0909309
  69.2079315  72.8129272  18.9609318  69.9099274  72.9459305  18.4579315
  74.7179337  74.6239319  15.1239309  73.9189301  74.0969315  15.1339312
  75.0619278  74.5209274  14.2369308  74.6599274  74.5429306  15.0119314
  76.5929337  60.6599312  12.8329306  76.3269348  60.1969299  13.6279306
  76.6089325  59.9829292  12.1569309  76.5609283  60.5139313  12.8489313
  67.9519348  62.1779327  24.6739311  68.2289276  62.7469292  25.3919315
  67.3499298  61.5549316  25.0809307  67.9109344  62.1709328  24.8179302
  68.8249283  68.5149307  27.2669315  67.9039307  68.2949295  27.1269302
  68.9049301  68.6219330  28.2139301  68.7169342  68.4999313  27.3699303
  72.5269318  62.7839317  18.2439308  72.1199341  62.7829323  17.3769302
  72.0409317  63.4469299  18.7349319  72.4129333  62.8689308  18.1959305
  70.6459274  59.1799316  26.2619305  70.8529282  60.0779305  26.5189304
  70.2899323  58.7789307  27.0549316  70.6269302  59.2429314  26.3959312
  71.9539337  59.9709320  16.9619312  71.1959305  59.9579315  17.5469303
  72.4859314  59.2269325  17.2429314  71.9249344  59.8739319  17.0729313
  76.6139297  64.1699295  16.7929306  75.7889328  64.1519318  16.3079319
  76.3629303  63.9839325  17.6979313  76.4759293  64.1439285  16.8469315
  73.7279282  73.8349304  21.4099312  73.4669342  73.4599304  22.2509308
  74.4589310  73.2899323  21.1209316  73.7879333  73.7169342  21.4799309
  71.9659348  72.0279312  20.1249313  71.2419281  72.3309326  19.5769310
  72.5599289  72.7779312  20.1729317  71.9499283  72.1629333  20.0609303
  68.5149307  62.1819305  30.3149319  68.3169327  62.2629318  29.3829308
  67.7209320  62.4849319  30.7559319  68.3879318  62.2309303  30.2519302
  71.4389343  65.7919312  11.4629307  70.8359299  66.5289307  11.3669310
  72.0679321  66.0819321  12.1239309  71.4419327  65.9229279  11.5349312
  75.8659286  74.2539291  12.7559309  76.3249283  73.4319305  12.9279308
  76.5639343  74.8939285  12.6169310  76.0139313  74.2309341  12.7599306
  74.5889282  64.7449341  21.7379303  75.4699326  65.0369339  21.9699306
  74.6749344  64.4109344  20.8449306  74.7129288  64.7399292  21.6529312
  68.4829330  71.2079315  29.0719318  67.7209320  71.7759323  28.9549313
  68.6879272  70.8979340  28.1899319  68.4109344  71.2409286  28.9439316
  70.5539322  72.5029297  30.4089317  71.0369339  73.0639343  29.8019314
  70.1109314  71.8669281  29.8479309  70.5589294  72.4939346  30.2599316
  74.1799316  74.2389297  29.2069302  74.7539291  74.1519318  29.9679317
  74.1379318  75.1809311  29.0449314  74.2479324  74.3479309  29.2829304
  74.5349274  68.0929337  29.1079311  74.3779297  67.1489334  29.0719318
  74.4459305  68.3849335  28.2009315  74.5029297  68.0089340  28.9869308
  71.5609283  73.9899292  28.1219311  71.3089294  74.8939285  28.3129311
  72.4659348  73.9249344  28.4249306  71.6449280  74.0979309  28.1849308
  73.5939331  59.0629311  11.7729311  73.9359283  59.0719299  12.6669312
  73.1089325  59.8849297  11.6949310  73.5759277  59.1699295  11.8769312
  68.7629318  58.9789314  21.6769314  69.5969315  59.4329300  21.5529308
  68.1749344  59.3779297  21.0369301  68.7949295  59.0879326  21.5799313
  69.8619308  58.1119308  28.6889305  69.0289307  57.6849327  28.8899307
  69.8289337  58.9389305  29.1689301  69.7509308  58.1629295  28.7759304
  76.1969299  63.5739326  19.4269314  76.2829285  62.7899323  19.9699306
  76.6369324  64.2609329  19.9269314  76.2639313  63.5619316  19.5599308
  75.6249313  72.0619278  20.6359310  75.1449280  71.2539291  20.8129311
  76.3549347  72.0479279  21.2549305  75.6569290  71.9569321  20.7379303
  75.1679306  64.5629272  25.0229301  74.3229294  64.2429276  25.3399315
  75.6409302  63.7719307  24.7639313  75.1199341  64.4209290  25.0309315
  72.0949326  69.7489319  29.3569317  72.9059296  69.2609329  29.2149315
  71.8259277  70.0259323  28.4809303  72.1639328  69.7219315  29.2259312
  71.0029297  74.3209305  14.4799309  70.4209290  74.8189316  15.0529308
  71.2319336  74.9319305  13.7799311  70.9579315  74.4629288  14.4639311
  74.3569336  68.7889328  26.3849316  75.2369308  68.4159317  26.3329315
  73.8189316  68.2079315  25.8479309  74.4009323  68.6669312  26.3099308
  71.6399307  66.6239319  23.6599312  71.2629318  66.4969330  24.5299301
  71.0769348  66.1129303  23.0779305  71.5199280  66.5429306  23.6969318
  68.6299286  69.6999283  19.9359303  69.0239334  69.6299286  19.0659313
  69.2419281  69.2449341  20.5129318  68.7589340  69.6329346  19.8979301
  71.7879333  61.0969315  29.7499313  71.6349335  61.3769302  28.8479309
  71.5509338  61.8569298  30.2809315  71.7379303  61.2299309  29.7029305
  73.7209320  65.2179337  28.8559303  73.6059341  64.9339294  27.9489307
  72.8299332  65.3209305  29.1889305  73.5919342  65.1949310  28.7819309
  72.7659302  63.5449295  23.7019310  72.1759338  62.8059311  23.5499306
  73.3779297  63.5169296  22.9669304  72.7689285  63.4469299  23.5879307
  74.1509323  69.7369308  21.7339306  74.1109314  68.7819290  21.6969318
  73.6959305  69.9649277  22.5439301  74.0879288  69.6439285  21.8329315
  67.7339325  65.4919281  15.5529308  68.3989334  66.0919342  15.8909311
  66.9019318  65.9259338  15.7419310  67.7129288  65.6239319  15.6209307
  70.0669327  69.9369278  17.7549305  70.7459335  69.6569290  18.3689308
  70.1649323  70.8869324  17.7059307  70.1659317  70.0229340  17.8279305
  75.4809341  68.6729279  12.8419313  75.0979309  68.3639297  12.0209312
  75.7199326  69.5839310  12.6669312  75.4629288  68.7499313  12.7149305
  69.7369308  60.1279297  18.5199318  69.4989319  59.3089294  18.0859318
  68.9759293  60.6959305  18.3929310  69.6089325  60.0959320  18.4479313
  74.3079300  58.9429321  14.5239305  74.5529327  58.0679321  14.8249311
  74.0929337  59.4199295  15.3249311  74.3119278  58.8919296  14.6649313
  71.1459274  63.2079315  12.5579309  70.2209320  62.9649315  12.5959311
  71.1419296  64.1279297  12.2929306  71.0279312  63.2949295  12.5289307
  73.1149292  67.5609283  15.8469315  73.9379272  68.0469284  15.8089314
  73.1659317  67.0659332  16.6639309  73.2269287  67.5599289  15.9459314
  75.4099274  69.1979294  15.8489313  74.8869324  69.9009323  16.2349319
  75.4219284  69.3939285  14.9129314  75.3449326  69.3129272  15.7789307
  71.3469315  69.5009308  26.8429317  71.3089294  69.8179321  25.9409313
  70.4749298  69.1419296  27.0079308  71.2299347  69.4949341  26.7489319
  75.2549286  71.2409286  25.4179306  74.4719315  71.6469345  25.0489311
  74.9669342  70.3699341  25.6909313  75.1179276  71.1809311  25.4059315
  68.9929276  73.2529297  22.1609306  69.6479340  73.6139297  21.5639305
  68.3149338  72.8979340  21.5859318  68.9899292  73.2539291  22.0109310
  74.2809296  67.1979294  23.8969307  74.6059341  66.3949280  24.3039303
  73.4119339  66.9659348  23.5709305  74.2109299  67.0659332  23.9069309
  69.8969345  68.1319275  29.8659306  70.6999283  68.6419296  29.7559319
  69.4469299  68.5499344  30.5999317  69.9419327  68.2509308  29.9459305
  75.0179291  64.0259323  12.8669310  74.5369339  63.2089310  12.7359314
  75.4519348  64.1849289  12.0289307  75.0119324  63.9419327  12.7429314
  68.9819336  69.0629272  13.3249311  69.7489319  68.7399292  13.7999306
  68.2399292  68.8239288  13.8799314  68.9849319  68.9909286  13.4569311
  68.3199310  62.8189316  22.0209312  69.1179276  62.4689293  21.6259308
  68.2999344  62.4389305  22.8989315  68.4189301  62.7249298  22.0829315
  70.4049301  67.6059341  20.7339306  71.3619308  67.5899277  20.7149315
  70.1599274  66.7919312  21.1739311  70.4959335  67.4999313  20.7879314
  71.8059311  63.1299324  15.5559311  71.7159348  62.8589325  14.6429310
  70.9079285  63.2869301  15.8489313  71.6789322  63.1159325  15.4769306
  73.7519302  66.0459290  17.9559307  73.9399338  65.2939301  17.3939304
  74.6079330  66.4369278  18.1259308  73.8849335  65.9999313  17.9059315
  75.4079285  60.9059296  27.1959305  76.3299332  60.9819298  27.4399319
  74.9559326  61.5229301  27.7709312  75.4679337  60.9939308  27.2999306
  72.3989334  57.9159317  20.1149311  72.5699310  58.8369293  20.3139305
  72.9649277  57.4319305  20.7159309  72.4929276  57.9719315  20.2169304
  76.2019348  71.2529297  12.2389307  77.0459290  71.2149277  12.6899309
  76.4249344  71.4579315  11.3309307  76.3389282  71.2739334  12.1809311
  73.2529297  67.0429306  20.5079308  73.5099335  66.6249313  19.6859303
  73.3369293  66.3509293  21.1639309  73.2969284  66.9009323  20.4869308
  74.2789307  61.1379318  16.2659302  74.1309280  62.0809326  16.1879311
  73.4869308  60.8059311  16.6899319  74.1589279  61.2159309  16.3099308
  73.5349274  61.6269302  12.8609314  72.6179276  61.4119301  13.0269308
  74.0099335  61.2389297  13.5959311  73.4779282  61.5499306  12.9759312
  70.1769333  66.3729324  26.1319313  69.4979324  67.0119324  26.3519306
  69.7679291  65.5239334  26.2949314  70.0369339  66.3459320  26.1809311
  68.3249283  59.2819328  24.7139301  69.1869278  59.2429314  25.1279316
  68.5109329  59.4319305  23.7869301  68.4589310  59.2959328  24.6479301
  67.7839279  64.4529343  28.7009315  67.1839294  65.1859283  28.8419304
  68.3309326  64.4359283  29.4869308  67.7769318  64.5449295  28.8199310
  69.1399307  63.3539314  16.7439308  69.5399323  63.9389305  17.3879318
  68.6759338  63.9389305  16.1449318  69.1319275  63.5039291  16.7499313
  71.0999298  58.0329323  12.7889309  71.1009293  58.7749329  13.3929310
  71.6039276  58.3369293  12.0349312  71.1649323  58.1669312  12.7699308
  72.0159302  70.0689316  13.0729313  72.1019287  70.0179291  12.1209307
  71.4629288  70.8369293  13.2219315  71.9559326  70.1609344  12.9699306
  69.5299301  65.2899323  21.9319305  68.7509308  65.7959290  22.1629314
  69.2679291  64.3769302  22.0549316  69.3969345  65.2379303  21.9769306
  72.6259308  69.4469299  19.0379314  72.5389328  70.2269287  19.5869312
  72.6979294  68.7229309  19.6609306  72.6239319  69.4539337  19.1879311
  68.2569275  60.5309296  14.2429314  68.1999283  60.2769318  13.3219309
  67.7089310  61.3129311  14.3109312  68.1799316  60.5989304  14.1339312
  72.7279282  64.5879288  26.2219315  72.6369324  64.4679337  25.2769318
  72.0039291  65.1659317  26.4599304  72.6239319  64.6469345  26.1309319
  73.8099289  58.1039314  17.6739311  73.4049301  57.7729301  18.4759312
  73.9169312  57.3299294  17.1219311  73.7719345  57.9629326  17.7059307
  74.3529282  64.1499329  15.5599308  74.7259293  64.0849304  14.6809311
  73.4479294  63.8539314  15.4589310  74.2849274  64.1029282  15.4349308
  74.0519333  71.3069305  13.9939308  73.3199310  70.8179321  13.6179314
  74.7119293  71.3199310  13.3019314  74.0419312  71.2459335  13.8579311
  76.4979324  61.0469322  17.9449310  75.6459274  60.9089317  17.5329304
  76.5479279  61.9939308  18.0809307  76.3959274  61.1509323  17.9099312
  71.3699341  61.7149315  27.1359310  72.1609344  61.7479324  26.5989304
  71.0099335  62.6009293  27.0879307  71.4249344  61.8319321  27.0609303
  72.9129333  72.0159302  23.9629307  72.3429337  72.7029343  24.3099308
  72.4609299  71.1999283  24.1769314  72.7819290  71.9999313  24.0349312
  76.4709320  61.3559303  21.3209305  75.6199341  60.9249306  21.2339306
  76.5699310  61.5029297  22.2619305  76.3739319  61.3199310  21.4299316
  75.1019287  58.3769302  28.4719315  74.5489273  58.6879311  29.1879311
  75.1629333  59.1229324  27.8749313  75.0389328  58.5119324  28.4869308
  73.8929291  70.8899307  17.1569309  73.2569275  70.4349289  17.7079315
  73.4049301  71.6239319  16.7839317  73.7499313  70.9259338  17.1799316
  76.1829300  72.5309296  28.1439304  75.7959290  72.1659317  27.3479309
  75.5349274  73.1599274  28.4589310  76.0499344  72.5639343  28.0829315
  68.5429306  71.8849335  25.5129318  68.1609344  72.7279282  25.7569313
  69.3669281  72.1109314  25.0819302  68.5989304  72.0219345  25.4889317
  70.4459305  61.5109291  20.9349308  70.3519287  61.0439301  20.1049309
  71.2689285  61.1879311  21.2999306  70.5389328  61.4099312  20.8759308
  72.6089325  60.7689323  22.1909313  73.0609283  60.1899300  22.8049316
  73.1719284  60.7839317  21.4179306  72.7389297  60.6969299  22.1709309
  69.1909332  63.8689308  26.4599304  68.6249313  64.2299347  25.7779312
  68.6949310  63.9849319  27.2699318  69.0549316  63.9299316  26.4759312
  77.0069275  73.9129333  16.6059303  76.7689285  73.0999298  17.0499306
  76.2019348  74.1909332  16.1689301  76.8739319  73.8449326  16.6069317
  71.6079330  69.6269302  24.0349312  71.1469345  69.9709320  23.2699318
  71.6889343  68.6889343  23.8629303  71.5589294  69.5509338  23.9149303
  69.8039322  67.2679291  16.2199306  70.7599335  67.2999344  16.2469311
  69.5329285  68.1849289  16.2579308  69.8919296  67.3889313  16.2279301
  74.6439285  62.7269325  29.1629314  73.8789291  62.3299294  29.5809307
  74.3899307  63.6379318  29.0149307  74.5129318  62.7929306  29.1979313
  71.1629333  60.5579300  14.1909313  71.4709320  60.6229324  15.0949306
  70.2449341  60.2999306  14.2699308  71.0849304  60.5329323  14.3169308
  67.0919342  70.8709335  12.5359306  67.7199326  70.3479309  13.0349312
  67.5859299  71.1769333  11.7749310  67.2359314  70.8429337  12.5029306
  72.7639313  72.9549332  15.8069305  72.0639343  73.3529282  15.2899313
  73.1959305  72.3519287  15.2009306  72.7299347  72.9289322  15.6629314
  76.1829300  67.2819290  17.9479313  76.6969299  66.6819305  17.4079304
  75.9089279  67.9719315  17.3439312  76.2129288  67.2929306  17.8019314
  68.6699295  74.6369324  11.9939308  69.2269287  73.8779297  12.1659307
  69.2379303  75.3909302  12.1499310  68.8139343  74.6359329  12.0359306
  73.9589310  60.6659317  19.8589306  73.7809296  61.2559319  19.1269302
  74.4439316  59.9389305  19.4689312  73.9979324  60.6489296  19.7159309
  67.5639343  67.2559280  18.4359303  68.1609344  67.5119324  17.7319317
  67.8669281  67.7509308  19.1979313  67.6789322  67.3519287  18.4429302
  70.2449341  70.7629318  22.2409306  70.5039291  71.4559326  21.6329308
  69.3729324  71.0219345  22.5399303  70.1669312  70.8849335  22.2009315
  76.8629303  65.2639313  27.1269302  76.1089325  64.9339294  26.6379318
  76.6619339  65.0659332  28.0409317  76.7409286  65.1959305  27.1809311
  74.3849335  60.0509300   5.8579311  74.6129303  60.0229301   6.7869310
  73.7559280  59.3389320   5.7449312  74.3339310  59.9559326   5.9629312
  71.7839279  74.2369308   6.1179309  70.8299332  74.1689301   6.0859308
  71.9729309  74.5439301   7.0039310  71.6859283  74.2679291   6.2269311
  72.3009338  58.3369293   5.3639312  71.7409286  58.7849312   5.9979310
  72.1549301  57.4059296   5.5309310  72.2109299  58.2749329   5.4659309
  67.9519348  62.1779327   5.8139310  68.2289276  62.7469292   6.5319309
  67.3499298  61.5549316   6.2209311  67.9109344  62.1709328   5.9579310
  68.8249283  68.5149307   8.4069309  67.9039307  68.2949295   8.2669306
  68.9049301  68.6219330   9.3539314  68.7169342  68.4999313   8.5099306
  70.6459274  59.1799316   7.4019308  70.8529282  60.0779305   7.6589308
  70.2899323  58.7789307   8.1949310  70.6269302  59.2429314   7.5359311
  73.7279282  73.8349304   2.5499310  73.4669342  73.4599304   3.3909309
  74.4589310  73.2899323   2.2609310  73.7879333  73.7169342   2.6199310
  68.5149307  62.1819305  11.4549313  68.3169327  62.2629318  10.5229311
  67.7209320  62.4849319  11.8959312  68.3879318  62.2309303  11.3919306
  74.5889282  64.7449341   2.8779311  75.4699326  65.0369339   3.1099310
  74.6749344  64.4109344   1.9849310  74.7129288  64.7399292   2.7929311
  68.4829330  71.2079315  10.2119312  67.7209320  71.7759323  10.0949306
  68.6879272  70.8979340   9.3299313  68.4109344  71.2409286  10.0839310
  70.5539322  72.5029297  11.5489311  71.0369339  73.0639343  10.9419308
  70.1109314  71.8669281  10.9879313  70.5589294  72.4939346  11.3999310
  74.1799316  74.2389297  10.3469315  74.7539291  74.1519318  11.1079311
  74.1379318  75.1809311  10.1849308  74.2479324  74.3479309  10.4229307
  74.5349274  68.0929337  10.2479305  74.3779297  67.1489334  10.2119312
  74.4459305  68.3849335   9.3409309  74.5029297  68.0089340  10.1269312
  71.5609283  73.9899292   9.2619314  71.3089294  74.8939285   9.4529314
  72.4659348  73.9249344   9.5649309  71.6449280  74.0979309   9.3249311
  68.7629318  58.9789314   2.8169310  69.5969315  59.4329300   2.6929309
  68.1749344  59.3779297   2.1769309  68.7949295  59.0879326   2.7199309
  69.8619308  58.1119308   9.8289309  69.0289307  57.6849327  10.0299311
  69.8289337  58.9389305  10.3089314  69.7509308  58.1629295   9.9159307
  75.6249313  72.0619278   1.7759310  75.1449280  71.2539291   1.9529310
  76.3549347  72.0479279   2.3949311  75.6569290  71.9569321   1.8779310
  75.1679306  64.5629272   6.1629310  74.3229294  64.2429276   6.4799309
  75.6409302  63.7719307   5.9039311  75.1199341  64.4209290   6.1709309
  72.0949326  69.7489319  10.4969311  72.9059296  69.2609329  10.3549309
  71.8259277  70.0259323   9.6209307  72.1639328  69.7219315  10.3659306
  74.3569336  68.7889328   7.5249310  75.2369308  68.4159317   7.4729309
  73.8189316  68.2079315   6.9879308  74.4009323  68.6669312   7.4499311
  71.6399307  66.6239319   4.7999310  71.2629318  66.4969330   5.6699309
  71.0769348  66.1129303   4.2179308  71.5199280  66.5429306   4.8369312
  71.7879333  61.0969315  10.8899307  71.6349335  61.3769302   9.9879313
  71.5509338  61.8569298  11.4209309  71.7379303  61.2299309  10.8429308
  73.7209320  65.2179337   9.9959307  73.6059341  64.9339294   9.0889311
  72.8299332  65.3209305  10.3289309  73.5919342  65.1949310   9.9219313
  72.7659302  63.5449295   4.8419309  72.1759338  62.8059311   4.6899309
  73.3779297  63.5169296   4.1069312  72.7689285  63.4469299   4.7279310
  74.1509323  69.7369308   2.8739309  74.1109314  68.7819290   2.8369310
  73.6959305  69.9649277   3.6839311  74.0879288  69.6439285   2.9729309
  71.3469315  69.5009308   7.9829311  71.3089294  69.8179321   7.0809312
  70.4749298  69.1419296   8.1479311  71.2299347  69.4949341   7.8889308
  75.2549286  71.2409286   6.5579309  74.4719315  71.6469345   6.1889310
  74.9669342  70.3699341   6.8309312  75.1179276  71.1809311   6.5459309
  68.9929276  73.2529297   3.3009310  69.6479340  73.6139297   2.7039311
  68.3149338  72.8979340   2.7259309  68.9899292  73.2539291   3.1509309
  74.2809296  67.1979294   5.0369310  74.6059341  66.3949280   5.4439311
  73.4119339  66.9659348   4.7109308  74.2109299  67.0659332   5.0469308
  69.8969345  68.1319275  11.0059309  70.6999283  68.6419296  10.8959312
  69.4469299  68.5499344  11.7399311  69.9419327  68.2509308  11.0859308
  68.3199310  62.8189316   3.1609311  69.1179276  62.4689293   2.7659309
  68.2999344  62.4389305   4.0389309  68.4189301  62.7249298   3.2229309
  70.4049301  67.6059341   1.8739311  71.3619308  67.5899277   1.8549310
  70.1599274  66.7919312   2.3139310  70.4959335  67.4999313   1.9279310
  75.4079285  60.9059296   8.3359308  76.3299332  60.9819298   8.5799313
  74.9559326  61.5229301   8.9109306  75.4679337  60.9939308   8.4399309
  70.1769333  66.3729324   7.2719312  69.4979324  67.0119324   7.4919310
  69.7679291  65.5239334   7.4349308  70.0369339  66.3459320   7.3209310
  68.3249283  59.2819328   5.8539310  69.1869278  59.2429314   6.2679310
  68.5109329  59.4319305   4.9269309  68.4589310  59.2959328   5.7879310
  67.7839279  64.4529343   9.8409309  67.1839294  65.1859283   9.9819307
  68.3309326  64.4359283  10.6269312  67.7769318  64.5449295   9.9599314
  69.5299301  65.2899323   3.0719309  68.7509308  65.7959290   3.3029311
  69.2679291  64.3769302   3.1949310  69.3969345  65.2379303   3.1169310
  72.7279282  64.5879288   7.3619308  72.6369324  64.4679337   6.4169312
  72.0039291  65.1659317   7.5999308  72.6239319  64.6469345   7.2709308
  71.3699341  61.7149315   8.2759314  72.1609344  61.7479324   7.7389312
  71.0099335  62.6009293   8.2279310  71.4249344  61.8319321   8.2009306
  72.9129333  72.0159302   5.1029310  72.3429337  72.7029343   5.4499311
  72.4609299  71.1999283   5.3169308  72.7819290  71.9999313   5.1749310
  76.4709320  61.3559303   2.4609311  75.6199341  60.9249306   2.3739309
  76.5699310  61.5029297   3.4019310  76.3739319  61.3199310   2.5699310
  75.1019287  58.3769302   9.6119308  74.5489273  58.6879311  10.3279314
  75.1629333  59.1229324   9.0149307  75.0389328  58.5119324   9.6269312
  76.1829300  72.5309296   9.2839308  75.7959290  72.1659317   8.4879313
  75.5349274  73.1599274   9.5989313  76.0499344  72.5639343   9.2229309
  68.5429306  71.8849335   6.6529312  68.1609344  72.7279282   6.8969312
  69.3669281  72.1109314   6.2219310  68.5989304  72.0219345   6.6289310
  72.6089325  60.7689323   3.3309309  73.0609283  60.1899300   3.9449310
  73.1719284  60.7839317   2.5579309  72.7389297  60.6969299   3.3109310
  69.1909332  63.8689308   7.5999308  68.6249313  64.2299347   6.9179311
  68.6949310  63.9849319   8.4099312  69.0549316  63.9299316   7.6159310
  71.6079330  69.6269302   5.1749310  71.1469345  69.9709320   4.4099312
  71.6889343  68.6889343   5.0029311  71.5589294  69.5509338   5.0549312
  74.6439285  62.7269325  10.3029308  73.8789291  62.3299294  10.7209311
  74.3899307  63.6379318  10.1549311  74.5129318  62.7929306  10.3379307
  70.2449341  70.7629318   3.3809309  70.5039291  71.4559326   2.7729311
  69.3729324  71.0219345   3.6799309  70.1669312  70.8849335   3.3409309
  76.8629303  65.2639313   8.2669306  76.1089325  64.9339294   7.7779312
  76.6619339  65.0659332   9.1809311  76.7409286  65.1959305   8.3209314
  76.5489273  52.8139305  74.7209320  76.3749313  52.9749298  75.6489334
  75.7839279  52.3279305  74.4149323  76.4289322  52.7719307  74.8009338
  73.1199341  47.7109299  70.0519333  72.9659348  48.1679306  70.8789291
  73.8319321  47.1009293  70.2439346  73.1909332  47.6909294  70.1819305
  70.0069275  53.9669304  75.0149307  70.0449295  54.8599319  74.6709290
  69.2079315  53.9459305  75.5409317  69.9099274  54.0789299  75.0379333
  74.7179337  55.7569313  71.7039337  73.9189301  55.2299309  71.7139282
  75.0619278  55.6539307  70.8169327  74.6599274  55.6759300  71.5919342
  76.5929337  41.7929306  69.4129333  76.3269348  41.3299294  70.2079315
  76.6089325  41.1159325  68.7369308  76.5609283  41.6469307  69.4289322
  72.5269318  43.9169312  74.8239288  72.1199341  43.9159317  73.9569321
  72.0409317  44.5799294  75.3149338  72.4129333  44.0019302  74.7759323
  71.9539337  41.1039314  73.5419312  71.1959305  41.0909309  74.1269302
  72.4859314  40.3599319  73.8229294  71.9249344  41.0069313  73.6529312
  76.6139297  45.3029327  73.3729324  75.7889328  45.2849312  72.8879318
  76.3629303  45.1169319  74.2779312  76.4759293  45.2769318  73.4269333
  71.9659348  53.1609306  76.7049332  71.2419281  53.4639320  76.1569290
  72.5599289  53.9109306  76.7529297  71.9499283  53.2959328  76.6409302
  71.4389343  46.9249306  68.0429306  70.8359299  47.6619301  67.9469299
  72.0679321  47.2149315  68.7039337  71.4419327  47.0559311  68.1149292
  75.8659286  55.3869324  69.3359299  76.3249283  54.5649300  69.5079346
  76.5639343  56.0269318  69.1969299  76.0139313  55.3639297  69.3399277
  73.5939331  40.1959305  68.3529282  73.9359283  40.2049294  69.2469330
  73.1089325  41.0179329  68.2749329  73.5759277  40.3029327  68.4569321
  76.1969299  44.7069321  76.0069275  76.2829285  43.9229317  76.5499344
  76.6369324  45.3939323  76.5069275  76.2639313  44.6949310  76.1399307
  69.2719345  56.9289322  72.5259323  68.4909286  56.7979317  71.9879303
  69.2419281  57.8539314  72.7699280  69.1679306  57.0309296  72.4879303
  71.0029297  55.4539299  71.0599289  70.4209290  55.9519310  71.6329346
  71.2319336  56.0649300  70.3599319  70.9579315  55.5959320  71.0439301
  68.6299286  50.8329315  76.5159302  69.0239334  50.7629318  75.6459274
  69.2419281  50.3779297  77.0929337  68.7589340  50.7659302  76.4779282
  67.7339325  46.6249313  72.1329346  68.3989334  47.2249298  72.4709320
  66.9019318  47.0589294  72.3219299  67.7129288  46.7569313  72.2009277
  70.0669327  51.0699310  74.3349304  70.7459335  50.7899323  74.9489288
  70.1649323  52.0199318  74.2859344  70.1659317  51.1559296  74.4079285
  75.4809341  49.8059311  69.4219284  75.0979309  49.4969292  68.6009293
  75.7199326  50.7169304  69.2469330  75.4629288  49.8829308  69.2949295
  69.7369308  41.2609291  75.0999298  69.4989319  40.4419327  74.6659317
  68.9759293  41.8289299  74.9729309  69.6089325  41.2289314  75.0279312
  74.3079300  40.0759315  71.1039276  74.5529327  39.2009315  71.4049301
  74.0929337  40.5529327  71.9049301  74.3119278  40.0249329  71.2449341
  71.1459274  44.3409309  69.1379318  70.2209320  44.0979309  69.1759338
  71.1419296  45.2609291  68.8729324  71.0279312  44.4279327  69.1089325
  73.1149292  48.6939316  72.4269333  73.9379272  49.1799316  72.3889313
  73.1659317  48.1989326  73.2439346  73.2269287  48.6929321  72.5259323
  69.8059311  56.5689316  76.5029297  69.2639313  56.9919319  77.1699295
  70.7049332  56.7659302  76.7649307  69.8509293  56.6489296  76.6219330
  75.4099274  50.3309326  72.4289322  74.8869324  51.0339317  72.8149338
  75.4219284  50.5269318  71.4929276  75.3449326  50.4459305  72.3589325
  75.0179291  45.1589317  69.4469299  74.5369339  44.3419304  69.3159332
  75.4519348  45.3179321  68.6089325  75.0119324  45.0749321  69.3229294
  68.9819336  50.1959305  69.9049301  69.7489319  49.8729324  70.3799286
  68.2399292  49.9569321  70.4599304  68.9849319  50.1239319  70.0369339
  70.4049301  48.7389297  77.3139343  71.3619308  48.7229309  77.2949295
  70.1599274  47.9249306  77.7539291  70.4959335  48.6329308  77.3679276
  71.8059311  44.2629318  72.1359329  71.7159348  43.9919319  71.2229309
  70.9079285  44.4199295  72.4289322  71.6789322  44.2489319  72.0569305
  73.7519302  47.1789322  74.5359344  73.9399338  46.4269295  73.9739304
  74.6079330  47.5699310  74.7059326  73.8849335  47.1329308  74.4859314
  72.3989334  39.0489311  76.6949310  72.5699310  39.9699326  76.8939285
  72.9649277  38.5649300  77.2959290  72.4929276  39.1049309  76.7969284
  76.2019348  52.3859291  68.8189316  77.0459290  52.3479309  69.2699280
  76.4249344  52.5909309  67.9109344  76.3389282  52.4069328  68.7609329
  73.2529297  48.1759300  77.0879288  73.5099335  47.7579308  76.2659302
  73.3369293  47.4839325  77.7439346  73.2969284  48.0339317  77.0669327
  75.7449341  57.4249306  77.0589294  75.7109299  56.7379303  77.7239304
  76.2209320  57.0299301  76.3289337  75.8009338  57.2869301  77.0509338
  74.2789307  42.2709312  72.8459320  74.1309280  43.2139320  72.7679291
  73.4869308  41.9389305  73.2699280  74.1589279  42.3489304  72.8899307
  73.5349274  42.7599297  69.4409332  72.6179276  42.5449295  69.6069336
  74.0099335  42.3719292  70.1759338  73.4779282  42.6829300  69.5559311
  69.1399307  44.4869308  73.3239288  69.5399323  45.0719299  73.9679337
  68.6759338  45.0719299  72.7249298  69.1319275  44.6369324  73.3299332
  71.0999298  39.1659317  69.3689346  71.1009293  39.9079323  69.9729309
  71.6039276  39.4699326  68.6149292  71.1649323  39.2999306  69.3499298
  72.0159302  51.2019310  69.6529312  72.1019287  51.1509323  68.7009277
  71.4629288  51.9699326  69.8019333  71.9559326  51.2939301  69.5499344
  72.6259308  50.5799294  75.6179276  72.5389328  51.3599319  76.1669312
  72.6979294  49.8559303  76.2409286  72.6239319  50.5869293  75.7679291
  68.2569275  41.6639328  70.8229294  68.1999283  41.4099312  69.9019318
  67.7089310  42.4459305  70.8909302  68.1799316  41.7319298  70.7139282
  73.8099289  39.2369308  74.2539291  73.4049301  38.9059296  75.0559311
  73.9169312  38.4629326  73.7019348  73.7719345  39.0959320  74.2859344
  74.3529282  45.2829323  72.1399307  74.7259293  45.2179298  71.2609329
  73.4479294  44.9869308  72.0389328  74.2849274  45.2359314  72.0149307
  74.0519333  52.4399300  70.5739288  73.3199310  51.9509315  70.1979294
  74.7119293  52.4529305  69.8819275  74.0419312  52.3789291  70.4379272
  76.4979324  42.1799316  74.5249329  75.6459274  42.0419312  74.1129303
  76.5479279  43.1269302  74.6609344  76.3959274  42.2839317  74.4899292
  73.8929291  52.0229301  73.7369308  73.2569275  51.5679321  74.2879333
  73.4049301  52.7569313  73.3639297  73.7499313  52.0589294  73.7599335
  77.0069275  55.0459328  73.1859283  76.7689285  54.2329292  73.6299286
  76.2019348  55.3239326  72.7489319  76.8739319  54.9779320  73.1869278
  69.8039322  48.4009323  72.7999344  70.7599335  48.4329300  72.8269348
  69.5329285  49.3179321  72.8379288  69.8919296  48.5219307  72.8079300
  71.1629333  41.6909294  70.7709274  71.4709320  41.7559319  71.6749344
  70.2449341  41.4329300  70.8499298  71.0849304  41.6659317  70.8969345
  72.7639313  54.0879326  72.3869324  72.0639343  54.4859314  71.8699341
  73.1959305  53.4849319  71.7809296  72.7299347  54.0619316  72.2429276
  76.1829300  48.4149323  74.5279312  76.6969299  47.8149300  73.9879303
  75.9089279  49.1049309  73.9239273  76.2129288  48.4259300  74.3819275
  68.6699295  55.7699318  68.5739288  69.2269287  55.0109291  68.7459335
  69.2379303  56.5239296  68.7299347  68.8139343  55.7689323  68.6159286
  73.9589310  41.7989311  76.4389343  73.7809296  42.3889313  75.7069321
  74.4439316  41.0719299  76.0489273  73.9979324  41.7819328  76.2959290
  67.5639343  48.3889313  75.0159302  68.1609344  48.6449318  74.3119278
  67.8669281  48.8839302  75.7779312  67.6789322  48.4849319  75.0229340
  74.3849335  41.1839294  62.4379311  74.6129303  41.1559296  63.3669319
  73.7559280  40.4719315  62.3249321  74.3339310  41.0889320  62.5429306
  71.7839279  55.3699303  62.6979294  70.8299332  55.3019295  62.6659317
  71.9729309  55.6769295  63.5839310  71.6859283  55.4009323  62.8069305
  76.5489273  52.8139305  55.8609314  76.3749313  52.9749298  56.7889328
  75.7839279  52.3279305  55.5549316  76.4289322  52.7719307  55.9409294
  72.3009338  39.4699326  61.9439316  71.7409286  39.9179306  62.5779305
  72.1549301  38.5389328  62.1109314  72.2109299  39.4079323  62.0459328
  73.1199341  47.7109299  51.1919327  72.9659348  48.1679306  52.0189323
  73.8319321  47.1009293  51.3839302  73.1909332  47.6909294  51.3219299
  70.0069275  53.9669304  56.1549301  70.0449295  54.8599319  55.8109322
  69.2079315  53.9459305  56.6809311  69.9099274  54.0789299  56.1779327
  74.7179337  55.7569313  52.8439293  73.9189301  55.2299309  52.8539314
  75.0619278  55.6539307  51.9569321  74.6599274  55.6759300  52.7319298
  76.5929337  41.7929306  50.5529327  76.3269348  41.3299294  51.3479309
  76.6089325  41.1159325  49.8769302  76.5609283  41.6469307  50.5689316
  67.9519348  43.3109322  62.3939323  68.2289276  43.8799324  63.1119308
  67.3499298  42.6879311  62.8009300  67.9109344  43.3039322  62.5379295
  68.8249283  49.6479301  64.9869308  67.9039307  49.4279327  64.8469315
  68.9049301  49.7549324  65.9339294  68.7169342  49.6329308  65.0899277
  72.5269318  43.9169312  55.9639320  72.1199341  43.9159317  55.0969315
  72.0409317  44.5799294  56.4549294  72.4129333  44.0019302  55.9159317
  70.6459274  40.3129311  63.9819298  70.8529282  41.2109299  64.2389297
  70.2899323  39.9119301  64.7749329  70.6269302  40.3759308  64.1159286
  71.9539337  41.1039314  54.6819305  71.1959305  41.0909309  55.2669296
  72.4859314  40.3599319  54.9629326  71.9249344  41.0069313  54.7929306
  76.6139297  45.3029327  54.5129318  75.7889328  45.2849312  54.0279312
  76.3629303  45.1169319  55.4179306  76.4759293  45.2769318  54.5669327
  73.7279282  54.9679298  59.1299324  73.4669342  54.5929298  59.9709320
  74.4589310  54.4229317  58.8409309  73.7879333  54.8499298  59.1999321
  71.9659348  53.1609306  57.8449326  71.2419281  53.4639320  57.2969322
  72.5599289  53.9109306  57.8929329  71.9499283  53.2959328  57.7809296
  68.5149307  43.3149300  68.0349274  68.3169327  43.3959312  67.1029282
  67.7209320  43.6179314  68.4759293  68.3879318  43.3639297  67.9719315
  71.4389343  46.9249306  49.1829300  70.8359299  47.6619301  49.0869293
  72.0679321  47.2149315  49.8439293  71.4419327  47.0559311  49.2549324
  75.8659286  55.3869324  50.4759293  76.3249283  54.5649300  50.6479301
  76.5639343  56.0269318  50.3369293  76.0139313  55.3639297  50.4799309
  74.5889282  45.8779297  59.4579315  75.4699326  46.1699295  59.6899300
  74.6749344  45.5439301  58.5649300  74.7129288  45.8729324  59.3729324
  68.4829330  52.3409309  66.7919312  67.7209320  52.9089317  66.6749344
  68.6879272  52.0309296  65.9099274  68.4109344  52.3739319  66.6639328
  70.5539322  53.6359291  68.1289291  71.0369339  54.1969299  67.5219345
  70.1109314  52.9999313  67.5679321  70.5589294  53.6269302  67.9799347
  74.1799316  55.3719292  66.9269333  74.7539291  55.2849312  67.6879272
  74.1379318  56.3139305  66.7649307  74.2479324  55.4809303  67.0029297
  74.5349274  49.2259293  66.8279343  74.3779297  48.2819328  66.7919312
  74.4459305  49.5179329  65.9209290  74.5029297  49.1419296  66.7069321
  71.5609283  55.1229324  65.8419342  71.3089294  56.0269318  66.0329285
  72.4659348  55.0579300  66.1449280  71.6449280  55.2309303  65.9049301
  73.5939331  40.1959305  49.4929314  73.9359283  40.2049294  50.3869324
  73.1089325  41.0179329  49.4149323  73.5759277  40.3029327  49.5969315
  68.7629318  40.1119308  59.3969307  69.5969315  40.5659294  59.2729301
  68.1749344  40.5109291  58.7569313  68.7949295  40.2209320  59.2999306
  69.8619308  39.2449303  66.4089279  69.0289307  38.8179321  66.6099319
  69.8289337  40.0719299  66.8889313  69.7509308  39.2959328  66.4959335
  76.1969299  44.7069321  57.1469307  76.2829285  43.9229317  57.6899300
  76.6369324  45.3939323  57.6469307  76.2639313  44.6949310  57.2799301
  69.2719345  56.9289322  53.6659317  68.4909286  56.7979317  53.1279297
  69.2419281  57.8539314  53.9099312  69.1679306  57.0309296  53.6279297
  75.6249313  53.1949310  58.3559303  75.1449280  52.3869324  58.5329323
  76.3549347  53.1809311  58.9749298  75.6569290  53.0899315  58.4579315
  75.1679306  45.6959305  62.7429314  74.3229294  45.3759308  63.0599327
  75.6409302  44.9049301  62.4839325  75.1199341  45.5539322  62.7509308
  72.0949326  50.8819313  67.0769348  72.9059296  50.3939323  66.9349289
  71.8259277  51.1589317  66.2009277  72.1639328  50.8549309  66.9459305
  71.0029297  55.4539299  52.1999321  70.4209290  55.9519310  52.7729301
  71.2319336  56.0649300  51.4999313  70.9579315  55.5959320  52.1839294
  74.3569336  49.9219322  64.1049347  75.2369308  49.5489311  64.0529327
  73.8189316  49.3409309  63.5679321  74.4009323  49.7999306  64.0299301
  71.6399307  47.7569313  61.3799324  71.2629318  47.6299324  62.2499313
  71.0769348  47.2459297  60.7979317  71.5199280  47.6759300  61.4169312
  68.6299286  50.8329315  57.6559296  69.0239334  50.7629318  56.7859306
  69.2419281  50.3779297  58.2329292  68.7589340  50.7659302  57.6179314
  71.7879333  42.2299309  67.4699326  71.6349335  42.5099297  66.5679321
  71.5509338  42.9899292  68.0009308  71.7379303  42.3629303  67.4229279
  73.7209320  46.3509293  66.5759277  73.6059341  46.0669327  65.6689301
  72.8299332  46.4539299  66.9089279  73.5919342  46.3279305  66.5019302
  72.7659302  44.6779327  61.4219322  72.1759338  43.9389305  61.2699318
  73.3779297  44.6499329  60.6869316  72.7689285  44.5799294  61.3079300
  74.1509323  50.8699303  59.4539299  74.1109314  49.9149323  59.4169312
  73.6959305  51.0979309  60.2639313  74.0879288  50.7769318  59.5529327
  67.7339325  46.6249313  53.2729301  68.3989334  47.2249298  53.6109314
  66.9019318  47.0589294  53.4619293  67.7129288  46.7569313  53.3409309
  70.0669327  51.0699310  55.4749298  70.7459335  50.7899323  56.0889320
  70.1649323  52.0199318  55.4259300  70.1659317  51.1559296  55.5479317
  75.4809341  49.8059311  50.5619316  75.0979309  49.4969292  49.7409325
  75.7199326  50.7169304  50.3869324  75.4629288  49.8829308  50.4349327
  69.7369308  41.2609291  56.2399292  69.4989319  40.4419327  55.8059311
  68.9759293  41.8289299  56.1129303  69.6089325  41.2289314  56.1679306
  74.3079300  40.0759315  52.2439308  74.5529327  39.2009315  52.5449295
  74.0929337  40.5529327  53.0449295  74.3119278  40.0249329  52.3849297
  71.1459274  44.3409309  50.2779312  70.2209320  44.0979309  50.3159294
  71.1419296  45.2609291  50.0129318  71.0279312  44.4279327  50.2489319
  73.1149292  48.6939316  53.5669327  73.9379272  49.1799316  53.5289307
  73.1659317  48.1989326  54.3839302  73.2269287  48.6929321  53.6659317
  69.8059311  56.5689316  57.6429329  69.2639313  56.9919319  58.3099327
  70.7049332  56.7659302  57.9049301  69.8509293  56.6489296  57.7619324
  75.4099274  50.3309326  53.5689316  74.8869324  51.0339317  53.9549294
  75.4219284  50.5269318  52.6329308  75.3449326  50.4459305  53.4989319
  71.3469315  50.6339302  64.5629272  71.3089294  50.9509315  63.6609306
  70.4749298  50.2749329  64.7279282  71.2299347  50.6279297  64.4689331
  75.2549286  52.3739319  63.1379318  74.4719315  52.7799301  62.7689323
  74.9669342  51.5029297  63.4109306  75.1179276  52.3139305  63.1259308
  68.9929276  54.3859291  59.8809319  69.6479340  54.7469292  59.2839317
  68.3149338  54.0309296  59.3059311  68.9899292  54.3869324  59.7309303
  74.2809296  48.3309326  61.6169319  74.6059341  47.5279312  62.0239296
  73.4119339  48.0989304  61.2909317  74.2109299  48.1989326  61.6269302
  69.8969345  49.2649307  67.5859299  70.6999283  49.7749329  67.4759293
  69.4469299  49.6829300  68.3199310  69.9419327  49.3839302  67.6659317
  75.0179291  45.1589317  50.5869293  74.5369339  44.3419304  50.4559326
  75.4519348  45.3179321  49.7489319  75.0119324  45.0749321  50.4629326
  68.9819336  50.1959305  51.0449295  69.7489319  49.8729324  51.5199318
  68.2399292  49.9569321  51.5999298  68.9849319  50.1239319  51.1769295
  68.3199310  43.9519310  59.7409325  69.1179276  43.6019325  59.3459320
  68.2999344  43.5719299  60.6189308  68.4189301  43.8579292  59.8029327
  70.4049301  48.7389297  58.4539299  71.3619308  48.7229309  58.4349327
  70.1599274  47.9249306  58.8939323  70.4959335  48.6329308  58.5079308
  71.8059311  44.2629318  53.2759323  71.7159348  43.9919319  52.3629303
  70.9079285  44.4199295  53.5689316  71.6789322  44.2489319  53.1969299
  73.7519302  47.1789322  55.6759300  73.9399338  46.4269295  55.1139297
  74.6079330  47.5699310  55.8459320  73.8849335  47.1329308  55.6259308
  75.4079285  42.0389328  64.9159317  76.3299332  42.1149292  65.1599274
  74.9559326  42.6559296  65.4909286  75.4679337  42.1269302  65.0199280
  72.3989334  39.0489311  57.8349304  72.5699310  39.9699326  58.0339317
  72.9649277  38.5649300  58.4359322  72.4929276  39.1049309  57.9369316
  76.2019348  52.3859291  49.9589310  77.0459290  52.3479309  50.4099312
  76.4249344  52.5909309  49.0509300  76.3389282  52.4069328  49.9009323
  73.2529297  48.1759300  58.2279320  73.5099335  47.7579308  57.4059296
  73.3369293  47.4839325  58.8839302  73.2969284  48.0339317  58.2069321
  75.7449341  57.4249306  58.1989326  75.7109299  56.7379303  58.8639297
  76.2209320  57.0299301  57.4689293  75.8009338  57.2869301  58.1909294
  74.2789307  42.2709312  53.9859314  74.1309280  43.2139320  53.9079323
  73.4869308  41.9389305  54.4099312  74.1589279  42.3489304  54.0299301
  73.5349274  42.7599297  50.5809326  72.6179276  42.5449295  50.7469292
  74.0099335  42.3719292  51.3159294  73.4779282  42.6829300  50.6959305
  70.1769333  47.5059319  63.8519325  69.4979324  48.1449318  64.0719299
  69.7679291  46.6569328  64.0149307  70.0369339  47.4789314  63.9009323
  68.3249283  40.4149323  62.4339294  69.1869278  40.3759308  62.8479309
  68.5109329  40.5649300  61.5069313  68.4589310  40.4289322  62.3679314
  67.7839279  45.5859299  66.4209290  67.1839294  46.3189316  66.5619278
  68.3309326  45.5689316  67.2069321  67.7769318  45.6779327  66.5399323
  69.1399307  44.4869308  54.4639320  69.5399323  45.0719299  55.1079292
  68.6759338  45.0719299  53.8649292  69.1319275  44.6369324  54.4699326
  71.0999298  39.1659317  50.5089302  71.1009293  39.9079323  51.1129303
  71.6039276  39.4699326  49.7549324  71.1649323  39.2999306  50.4899292
  72.0159302  51.2019310  50.7929306  72.1019287  51.1509323  49.8409309
  71.4629288  51.9699326  50.9419327  71.9559326  51.2939301  50.6899300
  69.5299301  46.4229317  59.6519318  68.7509308  46.9289322  59.8829308
  69.2679291  45.5099297  59.7749329  69.3969345  46.3709297  59.6969299
  72.6259308  50.5799294  56.7579308  72.5389328  51.3599319  57.3069305
  72.6979294  49.8559303  57.3809319  72.6239319  50.5869293  56.9079323
  68.2569275  41.6639328  51.9629326  68.1999283  41.4099312  51.0419312
  67.7089310  42.4459305  52.0309296  68.1799316  41.7319298  51.8539314
  72.7279282  45.7209320  63.9419327  72.6369324  45.6009293  62.9969292
  72.0039291  46.2989311  64.1799316  72.6239319  45.7799301  63.8509293
  73.8099289  39.2369308  55.3939323  73.4049301  38.9059296  56.1959305
  73.9169312  38.4629326  54.8419304  73.7719345  39.0959320  55.4259300
  74.3529282  45.2829323  53.2799301  74.7259293  45.2179298  52.4009323
  73.4479294  44.9869308  53.1789322  74.2849274  45.2359314  53.1549301
  74.0519333  52.4399300  51.7139320  73.3199310  51.9509315  51.3379326
  74.7119293  52.4529305  51.0219307  74.0419312  52.3789291  51.5779305
  76.4979324  42.1799316  55.6649323  75.6459274  42.0419312  55.2529297
  76.5479279  43.1269302  55.8009300  76.3959274  42.2839317  55.6299324
  68.9979324  55.7849312  62.2849312  68.7049332  55.5119324  61.4149323
  68.6899338  56.6869316  62.3689308  68.9209290  55.8649292  62.1839294
  71.3699341  42.8479309  64.8559341  72.1609344  42.8809319  64.3189316
  71.0099335  43.7339325  64.8079300  71.4249344  42.9649315  64.7809296
  72.9129333  53.1489296  61.6829300  72.3429337  53.8359299  62.0299301
  72.4609299  52.3329315  61.8969307  72.7819290  53.1329308  61.7549324
  76.4709320  42.4889297  59.0409317  75.6199341  42.0579300  58.9539299
  76.5699310  42.6359291  59.9819298  76.3739319  42.4529305  59.1499329
  75.1019287  39.5099297  66.1919327  74.5489273  39.8209305  66.9079285
  75.1629333  40.2559319  65.5949326  75.0389328  39.6449318  66.2069321
  73.8929291  52.0229301  54.8769302  73.2569275  51.5679321  55.4279327
  73.4049301  52.7569313  54.5039291  73.7499313  52.0589294  54.8999329
  76.1829300  53.6639328  65.8639297  75.7959290  53.2989311  65.0679321
  75.5349274  54.2929306  66.1789322  76.0499344  53.6969299  65.8029327
  68.5429306  53.0179329  63.2329292  68.1609344  53.8609314  63.4769325
  69.3669281  53.2439308  62.8019295  68.5989304  53.1549301  63.2089310
  70.4459305  42.6439323  58.6549301  70.3519287  42.1769295  57.8249321
  71.2689285  42.3209305  59.0199318  70.5389328  42.5429306  58.5959320
  72.6089325  41.9019318  59.9109306  73.0609283  41.3229294  60.5249329
  73.1719284  41.9169312  59.1379318  72.7389297  41.8299294  59.8909302
  69.1909332  45.0019302  64.1799316  68.6249313  45.3629303  63.4979324
  68.6949310  45.1179314  64.9899292  69.0549316  45.0629311  64.1959305
  77.0069275  55.0459328  54.3259315  76.7689285  54.2329292  54.7699318
  76.2019348  55.3239326  53.8889313  76.8739319  54.9779320  54.3269310
  71.6079330  50.7599297  61.7549324  71.1469345  51.1039314  60.9899292
  71.6889343  49.8219299  61.5829315  71.5589294  50.6839294  61.6349297
  69.8039322  48.4009323  53.9399300  70.7599335  48.4329300  53.9669304
  69.5329285  49.3179321  53.9779320  69.8919296  48.5219307  53.9479294
  74.6439285  43.8599319  66.8829346  73.8789291  43.4629326  67.3009338
  74.3899307  44.7709312  66.7349319  74.5129318  43.9259300  66.9179306
  71.1629333  41.6909294  51.9109306  71.4709320  41.7559319  52.8149300
  70.2449341  41.4329300  51.9899292  71.0849304  41.6659317  52.0369301
  67.0919342  52.0039291  50.2559319  67.7199326  51.4809303  50.7549324
  67.5859299  52.3099327  49.4949303  67.2359314  51.9759293  50.2229309
  72.7639313  54.0879326  53.5269318  72.0639343  54.4859314  53.0099297
  73.1959305  53.4849319  52.9209328  72.7299347  54.0619316  53.3829308
  76.1829300  48.4149323  55.6679306  76.6969299  47.8149300  55.1279297
  75.9089279  49.1049309  55.0639305  76.2129288  48.4259300  55.5219307
  68.6699295  55.7699318  49.7139320  69.2269287  55.0109291  49.8859291
  69.2379303  56.5239296  49.8699303  68.8139343  55.7689323  49.7559319
  73.9589310  41.7989311  57.5789299  73.7809296  42.3889313  56.8469315
  74.4439316  41.0719299  57.1889305  73.9979324  41.7819328  57.4359322
  67.5639343  48.3889313  56.1559296  68.1609344  48.6449318  55.4519310
  67.8669281  48.8839302  56.9179306  67.6789322  48.4849319  56.1629295
  70.2449341  51.8959312  59.9609299  70.5039291  52.5889320  59.3529320
  69.3729324  52.1549301  60.2599297  70.1669312  52.0179329  59.9209328
  76.8629303  46.3969307  64.8469315  76.1089325  46.0669327  64.3579330
  76.6619339  46.1989326  65.7609329  76.7409286  46.3289299  64.9009323
  74.3849335  41.1839294  43.5779305  74.6129303  41.1559296  44.5069313
  73.7559280  40.4719315  43.4649315  74.3339310  41.0889320  43.6829300
  71.7839279  55.3699303  43.8379326  70.8299332  55.3019295  43.8059311
  71.9729309  55.6769295  44.7239304  71.6859283  55.4009323  43.9469299
  76.5489273  52.8139305  37.0009308  76.3749313  52.9749298  37.9289322
  75.7839279  52.3279305  36.6949310  76.4289322  52.7719307  37.0809326
  72.3009338  39.4699326  43.0839310  71.7409286  39.9179306  43.7179298
  72.1549301  38.5389328  43.2509308  72.2109299  39.4079323  43.1859322
  73.1199341  47.7109299  32.3319321  72.9659348  48.1679306  33.1589317
  73.8319321  47.1009293  32.5239296  73.1909332  47.6909294  32.4619293
  70.0069275  53.9669304  37.2949295  70.0449295  54.8599319  36.9509315
  69.2079315  53.9459305  37.8209305  69.9099274  54.0789299  37.3179321
  74.7179337  55.7569313  33.9839325  73.9189301  55.2299309  33.9939308
  75.0619278  55.6539307  33.0969315  74.6599274  55.6759300  33.8719292
  76.5929337  41.7929306  31.6929302  76.3269348  41.3299294  32.4879303
  76.6089325  41.1159325  31.0169315  76.5609283  41.6469307  31.7089310
  67.9519348  43.3109322  43.5339317  68.2289276  43.8799324  44.2519302
  67.3499298  42.6879311  43.9409294  67.9109344  43.3039322  43.6779327
  68.8249283  49.6479301  46.1269302  67.9039307  49.4279327  45.9869308
  68.9049301  49.7549324  47.0739326  68.7169342  49.6329308  46.2299309
  72.5269318  43.9169312  37.1039314  72.1199341  43.9159317  36.2369308
  72.0409317  44.5799294  37.5949326  72.4129333  44.0019302  37.0559311
  70.6459274  40.3129311  45.1219292  70.8529282  41.2109299  45.3789291
  70.2899323  39.9119301  45.9149323  70.6269302  40.3759308  45.2559319
  71.9539337  41.1039314  35.8219299  71.1959305  41.0909309  36.4069328
  72.4859314  40.3599319  36.1029320  71.9249344  41.0069313  35.9329300
  76.6139297  45.3029327  35.6529312  75.7889328  45.2849312  35.1679306
  76.3629303  45.1169319  36.5579300  76.4759293  45.2769318  35.7069321
  73.7279282  54.9679298  40.2699318  73.4669342  54.5929298  41.1109314
  74.4589310  54.4229317  39.9809303  73.7879333  54.8499298  40.3399315
  71.9659348  53.1609306  38.9849319  71.2419281  53.4639320  38.4369316
  72.5599289  53.9109306  39.0329323  71.9499283  53.2959328  38.9209328
  68.5149307  43.3149300  49.1749306  68.3169327  43.3959312  48.2429314
  67.7209320  43.6179314  49.6159325  68.3879318  43.3639297  49.1119308
  71.4389343  46.9249306  30.3229313  70.8359299  47.6619301  30.2269306
  72.0679321  47.2149315  30.9839306  71.4419327  47.0559311  30.3949318
  75.8659286  55.3869324  31.6159306  76.3249283  54.5649300  31.7879314
  76.5639343  56.0269318  31.4769306  76.0139313  55.3639297  31.6199303
  74.5889282  45.8779297  40.5979309  75.4699326  46.1699295  40.8299294
  74.6749344  45.5439301  39.7049294  74.7129288  45.8729324  40.5129318
  68.4829330  52.3409309  47.9319305  67.7209320  52.9089317  47.8149300
  68.6879272  52.0309296  47.0499306  68.4109344  52.3739319  47.8039322
  70.5539322  53.6359291  49.2689323  71.0369339  54.1969299  48.6619301
  70.1109314  52.9999313  48.7079315  70.5589294  53.6269302  49.1199303
  74.1799316  55.3719292  48.0669327  74.7539291  55.2849312  48.8279305
  74.1379318  56.3139305  47.9049301  74.2479324  55.4809303  48.1429329
  74.5349274  49.2259293  47.9679298  74.3779297  48.2819328  47.9319305
  74.4459305  49.5179329  47.0609322  74.5029297  49.1419296  47.8469315
  71.5609283  55.1229324  46.9819298  71.3089294  56.0269318  47.1729317
  72.4659348  55.0579300  47.2849312  71.6449280  55.2309303  47.0449295
  73.5939331  40.1959305  30.6329308  73.9359283  40.2049294  31.5269318
  73.1089325  41.0179329  30.5549316  73.5759277  40.3029327  30.7369308
  68.7629318  40.1119308  40.5369301  69.5969315  40.5659294  40.4129295
  68.1749344  40.5109291  39.8969307  68.7949295  40.2209320  40.4399300
  69.8619308  39.2449303  47.5489311  69.0289307  38.8179321  47.7499313
  69.8289337  40.0719299  48.0289307  69.7509308  39.2959328  47.6359291
  76.1969299  44.7069321  38.2869301  76.2829285  43.9229317  38.8299294
  76.6369324  45.3939323  38.7869301  76.2639313  44.6949310  38.4199295
  69.2719345  56.9289322  34.8059311  68.4909286  56.7979317  34.2679329
  69.2419281  57.8539314  35.0499306  69.1679306  57.0309296  34.7679329
  75.6249313  53.1949310  39.4959297  75.1449280  52.3869324  39.6729317
  76.3549347  53.1809311  40.1149292  75.6569290  53.0899315  39.5979309
  75.1679306  45.6959305  43.8829308  74.3229294  45.3759308  44.1999321
  75.6409302  44.9049301  43.6239319  75.1199341  45.5539322  43.8909302
  72.0949326  50.8819313  48.2169304  72.9059296  50.3939323  48.0749321
  71.8259277  51.1589317  47.3409309  72.1639328  50.8549309  48.0859299
  71.0029297  55.4539299  33.3399315  70.4209290  55.9519310  33.9129295
  71.2319336  56.0649300  32.6399307  70.9579315  55.5959320  33.3239326
  74.3569336  49.9219322  45.2449303  75.2369308  49.5489311  45.1929321
  73.8189316  49.3409309  44.7079315  74.4009323  49.7999306  45.1699295
  71.6399307  47.7569313  42.5199318  71.2629318  47.6299324  43.3899307
  71.0769348  47.2459297  41.9379311  71.5199280  47.6759300  42.5569305
  68.6299286  50.8329315  38.7959328  69.0239334  50.7629318  37.9259300
  69.2419281  50.3779297  39.3729324  68.7589340  50.7659302  38.7579308
  71.7879333  42.2299309  48.6099319  71.6349335  42.5099297  47.7079315
  71.5509338  42.9899292  49.1409302  71.7379303  42.3629303  48.5629311
  73.7209320  46.3509293  47.7159309  73.6059341  46.0669327  46.8089294
  72.8299332  46.4539299  48.0489311  73.5919342  46.3279305  47.6419296
  72.7659302  44.6779327  42.5619316  72.1759338  43.9389305  42.4099312
  73.3779297  44.6499329  41.8269310  72.7689285  44.5799294  42.4479294
  74.1509323  50.8699303  40.5939293  74.1109314  49.9149323  40.5569305
  73.6959305  51.0979309  41.4039307  74.0879288  50.7769318  40.6929321
  67.7339325  46.6249313  34.4129295  68.3989334  47.2249298  34.7509308
  66.9019318  47.0589294  34.6019325  67.7129288  46.7569313  34.4809303
  70.0669327  51.0699310  36.6149292  70.7459335  50.7899323  37.2289314
  70.1649323  52.0199318  36.5659294  70.1659317  51.1559296  36.6879311
  75.4809341  49.8059311  31.7019310  75.0979309  49.4969292  30.8809319
  75.7199326  50.7169304  31.5269318  75.4629288  49.8829308  31.5749302
  69.7369308  41.2609291  37.3799324  69.4989319  40.4419327  36.9459305
  68.9759293  41.8289299  37.2529297  69.6089325  41.2289314  37.3079300
  74.3079300  40.0759315  33.3839302  74.5529327  39.2009315  33.6849327
  74.0929337  40.5529327  34.1849327  74.3119278  40.0249329  33.5249329
  71.1459274  44.3409309  31.4179306  70.2209320  44.0979309  31.4559307
  71.1419296  45.2609291  31.1529312  71.0279312  44.4279327  31.3889313
  73.1149292  48.6939316  34.7069321  73.9379272  49.1799316  34.6689301
  73.1659317  48.1989326  35.5239296  73.2269287  48.6929321  34.8059311
  69.8059311  56.5689316  38.7829323  69.2639313  56.9919319  39.4499321
  70.7049332  56.7659302  39.0449295  69.8509293  56.6489296  38.9019318
  75.4099274  50.3309326  34.7089310  74.8869324  51.0339317  35.0949326
  75.4219284  50.5269318  33.7729301  75.3449326  50.4459305  34.6389313
  71.3469315  50.6339302  45.7029305  71.3089294  50.9509315  44.8009300
  70.4749298  50.2749329  45.8679314  71.2299347  50.6279297  45.6089325
  75.2549286  52.3739319  44.2779312  74.4719315  52.7799301  43.9089317
  74.9669342  51.5029297  44.5509300  75.1179276  52.3139305  44.2659302
  68.9929276  54.3859291  41.0209312  69.6479340  54.7469292  40.4239311
  68.3149338  54.0309296  40.4459305  68.9899292  54.3869324  40.8709297
  74.2809296  48.3309326  42.7569313  74.6059341  47.5279312  43.1639328
  73.4119339  48.0989304  42.4309311  74.2109299  48.1989326  42.7669296
  69.8969345  49.2649307  48.7259293  70.6999283  49.7749329  48.6159325
  69.4469299  49.6829300  49.4599304  69.9419327  49.3839302  48.8059311
  75.0179291  45.1589317  31.7269306  74.5369339  44.3419304  31.5959301
  75.4519348  45.3179321  30.8889313  75.0119324  45.0749321  31.6029301
  68.9819336  50.1959305  32.1849327  69.7489319  49.8729324  32.6599312
  68.2399292  49.9569321  32.7399292  68.9849319  50.1239319  32.3169327
  68.3199310  43.9519310  40.8809319  69.1179276  43.6019325  40.4859314
  68.2999344  43.5719299  41.7589302  68.4189301  43.8579292  40.9429321
  70.4049301  48.7389297  39.5939293  71.3619308  48.7229309  39.5749321
  70.1599274  47.9249306  40.0339317  70.4959335  48.6329308  39.6479301
  71.8059311  44.2629318  34.4159317  71.7159348  43.9919319  33.5029297
  70.9079285  44.4199295  34.7089310  71.6789322  44.2489319  34.3369293
  73.7519302  47.1789322  36.8159294  73.9399338  46.4269295  36.2539291
  74.6079330  47.5699310  36.9859314  73.8849335  47.1329308  36.7659302
  75.4079285  42.0389328  46.0559311  76.3299332  42.1149292  46.2999306
  74.9559326  42.6559296  46.6309319  75.4679337  42.1269302  46.1599312
  72.3989334  39.0489311  38.9749298  72.5699310  39.9699326  39.1739311
  72.9649277  38.5649300  39.5759315  72.4929276  39.1049309  39.0769310
  76.2019348  52.3859291  31.0989304  77.0459290  52.3479309  31.5499306
  76.4249344  52.5909309  30.1909313  76.3389282  52.4069328  31.0409317
  73.2529297  48.1759300  39.3679314  73.5099335  47.7579308  38.5459328
  73.3369293  47.4839325  40.0239296  73.2969284  48.0339317  39.3469315
  75.7449341  57.4249306  39.3389320  75.7109299  56.7379303  40.0039291
  76.2209320  57.0299301  38.6089325  75.8009338  57.2869301  39.3309326
  74.2789307  42.2709312  35.1259308  74.1309280  43.2139320  35.0479317
  73.4869308  41.9389305  35.5499306  74.1589279  42.3489304  35.1699295
  73.5349274  42.7599297  31.7209301  72.6179276  42.5449295  31.8869305
  74.0099335  42.3719292  32.4559326  73.4779282  42.6829300  31.8359318
  70.1769333  47.5059319  44.9919319  69.4979324  48.1449318  45.2119293
  69.7679291  46.6569328  45.1549301  70.0369339  47.4789314  45.0409317
  68.3249283  40.4149323  43.5739326  69.1869278  40.3759308  43.9879303
  68.5109329  40.5649300  42.6469307  68.4589310  40.4289322  43.5079308
  67.7839279  45.5859299  47.5609322  67.1839294  46.3189316  47.7019310
  68.3309326  45.5689316  48.3469315  67.7769318  45.6779327  47.6799316
  69.1399307  44.4869308  35.6039314  69.5399323  45.0719299  36.2479324
  68.6759338  45.0719299  35.0049324  69.1319275  44.6369324  35.6099319
  71.0999298  39.1659317  31.6489315  71.1009293  39.9079323  32.2529297
  71.6039276  39.4699326  30.8949318  71.1649323  39.2999306  31.6299305
  72.0159302  51.2019310  31.9329319  72.1019287  51.1509323  30.9809303
  71.4629288  51.9699326  32.0819321  71.9559326  51.2939301  31.8299313
  69.5299301  46.4229317  40.7919312  68.7509308  46.9289322  41.0229301
  69.2679291  45.5099297  40.9149323  69.3969345  46.3709297  40.8369293
  72.6259308  50.5799294  37.8979301  72.5389328  51.3599319  38.4469299
  72.6979294  49.8559303  38.5209312  72.6239319  50.5869293  38.0479317
  68.2569275  41.6639328  33.1029320  68.1999283  41.4099312  32.1819305
  67.7089310  42.4459305  33.1709328  68.1799316  41.7319298  32.9939308
  72.7279282  45.7209320  45.0819321  72.6369324  45.6009293  44.1369324
  72.0039291  46.2989311  45.3199310  72.6239319  45.7799301  44.9909325
  73.8099289  39.2369308  36.5339317  73.4049301  38.9059296  37.3359299
  73.9169312  38.4629326  35.9819298  73.7719345  39.0959320  36.5659294
  74.3529282  45.2829323  34.4199295  74.7259293  45.2179298  33.5409317
  73.4479294  44.9869308  34.3189316  74.2849274  45.2359314  34.2949295
  74.0519333  52.4399300  32.8539314  73.3199310  51.9509315  32.4779320
  74.7119293  52.4529305  32.1619301  74.0419312  52.3789291  32.7179298
  76.4979324  42.1799316  36.8049316  75.6459274  42.0419312  36.3929329
  76.5479279  43.1269302  36.9409294  76.3959274  42.2839317  36.7699318
  68.9979324  55.7849312  43.4249306  68.7049332  55.5119324  42.5549316
  68.6899338  56.6869316  43.5089302  68.9209290  55.8649292  43.3239326
  71.3699341  42.8479309  45.9959297  72.1609344  42.8809319  45.4589310
  71.0099335  43.7339325  45.9479294  71.4249344  42.9649315  45.9209328
  72.9129333  53.1489296  42.8229294  72.3429337  53.8359299  43.1699295
  72.4609299  52.3329315  43.0369301  72.7819290  53.1329308  42.8949318
  76.4709320  42.4889297  40.1809311  75.6199341  42.0579300  40.0939293
  76.5699310  42.6359291  41.1219292  76.3739319  42.4529305  40.2899323
  75.1019287  39.5099297  47.3319321  74.5489273  39.8209305  48.0479317
  75.1629333  40.2559319  46.7349319  75.0389328  39.6449318  47.3469315
  73.8929291  52.0229301  36.0169296  73.2569275  51.5679321  36.5679321
  73.4049301  52.7569313  35.6439323  73.7499313  52.0589294  36.0399323
  76.1829300  53.6639328  47.0039291  75.7959290  53.2989311  46.2079315
  75.5349274  54.2929306  47.3189316  76.0499344  53.6969299  46.9429321
  68.5429306  53.0179329  44.3729324  68.1609344  53.8609314  44.6169319
  69.3669281  53.2439308  43.9419327  68.5989304  53.1549301  44.3489304
  70.4459305  42.6439323  39.7949295  70.3519287  42.1769295  38.9649315
  71.2689285  42.3209305  40.1599312  70.5389328  42.5429306  39.7359314
  72.6089325  41.9019318  41.0509300  73.0609283  41.3229294  41.6649323
  73.1719284  41.9169312  40.2779312  72.7389297  41.8299294  41.0309296
  69.1909332  45.0019302  45.3199310  68.6249313  45.3629303  44.6379318
  68.6949310  45.1179314  46.1299324  69.0549316  45.0629311  45.3359299
  77.0069275  55.0459328  35.4659309  76.7689285  54.2329292  35.9099312
  76.2019348  55.3239326  35.0289307  76.8739319  54.9779320  35.4669304
  71.6079330  50.7599297  42.8949318  71.1469345  51.1039314  42.1299324
  71.6889343  49.8219299  42.7229309  71.5589294  50.6839294  42.7749329
  69.8039322  48.4009323  35.0799294  70.7599335  48.4329300  35.1069298
  69.5329285  49.3179321  35.1179314  69.8919296  48.5219307  35.0879326
  74.6439285  43.8599319  48.0229301  73.8789291  43.4629326  48.4409294
  74.3899307  44.7709312  47.8749313  74.5129318  43.9259300  48.0579300
  71.1629333  41.6909294  33.0509300  71.4709320  41.7559319  33.9549294
  70.2449341  41.4329300  33.1299324  71.0849304  41.6659317  33.1769295
  67.0919342  52.0039291  31.3959312  67.7199326  51.4809303  31.8949318
  67.5859299  52.3099327  30.6349316  67.2359314  51.9759293  31.3629303
  72.7639313  54.0879326  34.6669312  72.0639343  54.4859314  34.1499329
  73.1959305  53.4849319  34.0609322  72.7299347  54.0619316  34.5229301
  76.1829300  48.4149323  36.8079300  76.6969299  47.8149300  36.2679329
  75.9089279  49.1049309  36.2039299  76.2129288  48.4259300  36.6619301
  68.6699295  55.7699318  30.8539314  69.2269287  55.0109291  31.0259304
  69.2379303  56.5239296  31.0099316  68.8139343  55.7689323  30.8959312
  73.9589310  41.7989311  38.7189293  73.7809296  42.3889313  37.9869308
  74.4439316  41.0719299  38.3289299  73.9979324  41.7819328  38.5759315
  67.5639343  48.3889313  37.2959328  68.1609344  48.6449318  36.5919304
  67.8669281  48.8839302  38.0579300  67.6789322  48.4849319  37.3029327
  70.2449341  51.8959312  41.1009293  70.5039291  52.5889320  40.4929314
  69.3729324  52.1549301  41.3999329  70.1669312  52.0179329  41.0609322
  76.8629303  46.3969307  45.9869308  76.1089325  46.0669327  45.4979324
  76.6619339  46.1989326  46.9009323  76.7409286  46.3289299  46.0409317
  74.3849335  41.1839294  24.7179317  74.6129303  41.1559296  25.6469307
  73.7559280  40.4719315  24.6049309  74.3339310  41.0889320  24.8229313
  71.7839279  55.3699303  24.9779301  70.8299332  55.3019295  24.9459305
  71.9729309  55.6769295  25.8639317  71.6859283  55.4009323  25.0869312
  76.5489273  52.8139305  18.1409302  76.3749313  52.9749298  19.0689316
  75.7839279  52.3279305  17.8349304  76.4289322  52.7719307  18.2209301
  73.1199341  47.7109299  13.4719315  72.9659348  48.1679306  14.2989311
  73.8319321  47.1009293  13.6639309  73.1909332  47.6909294  13.6019306
  70.0069275  53.9669304  18.4349308  70.0449295  54.8599319  18.0909309
  69.2079315  53.9459305  18.9609318  69.9099274  54.0789299  18.4579315
  74.7179337  55.7569313  15.1239309  73.9189301  55.2299309  15.1339312
  75.0619278  55.6539307  14.2369308  74.6599274  55.6759300  15.0119314
  76.5929337  41.7929306  12.8329306  76.3269348  41.3299294  13.6279306
  76.6089325  41.1159325  12.1569309  76.5609283  41.6469307  12.8489313
  67.9519348  43.3109322  24.6739311  68.2289276  43.8799324  25.3919315
  67.3499298  42.6879311  25.0809307  67.9109344  43.3039322  24.8179302
  68.8249283  49.6479301  27.2669315  67.9039307  49.4279327  27.1269302
  68.9049301  49.7549324  28.2139301  68.7169342  49.6329308  27.3699303
  72.5269318  43.9169312  18.2439308  72.1199341  43.9159317  17.3769302
  72.0409317  44.5799294  18.7349319  72.4129333  44.0019302  18.1959305
  71.9539337  41.1039314  16.9619312  71.1959305  41.0909309  17.5469303
  72.4859314  40.3599319  17.2429314  71.9249344  41.0069313  17.0729313
  76.6139297  45.3029327  16.7929306  75.7889328  45.2849312  16.3079319
  76.3629303  45.1169319  17.6979313  76.4759293  45.2769318  16.8469315
  73.7279282  54.9679298  21.4099312  73.4669342  54.5929298  22.2509308
  74.4589310  54.4229317  21.1209316  73.7879333  54.8499298  21.4799309
  71.9659348  53.1609306  20.1249313  71.2419281  53.4639320  19.5769310
  72.5599289  53.9109306  20.1729317  71.9499283  53.2959328  20.0609303
  68.5149307  43.3149300  30.3149319  68.3169327  43.3959312  29.3829308
  67.7209320  43.6179314  30.7559319  68.3879318  43.3639297  30.2519302
  71.4389343  46.9249306  11.4629307  70.8359299  47.6619301  11.3669310
  72.0679321  47.2149315  12.1239309  71.4419327  47.0559311  11.5349312
  75.8659286  55.3869324  12.7559309  76.3249283  54.5649300  12.9279308
  76.5639343  56.0269318  12.6169310  76.0139313  55.3639297  12.7599306
  74.5889282  45.8779297  21.7379303  75.4699326  46.1699295  21.9699306
  74.6749344  45.5439301  20.8449306  74.7129288  45.8729324  21.6529312
  68.4829330  52.3409309  29.0719318  67.7209320  52.9089317  28.9549313
  68.6879272  52.0309296  28.1899319  68.4109344  52.3739319  28.9439316
  70.5539322  53.6359291  30.4089317  71.0369339  54.1969299  29.8019314
  70.1109314  52.9999313  29.8479309  70.5589294  53.6269302  30.2599316
  74.1799316  55.3719292  29.2069302  74.7539291  55.2849312  29.9679317
  74.1379318  56.3139305  29.0449314  74.2479324  55.4809303  29.2829304
  74.5349274  49.2259293  29.1079311  74.3779297  48.2819328  29.0719318
  74.4459305  49.5179329  28.2009315  74.5029297  49.1419296  28.9869308
  71.5609283  55.1229324  28.1219311  71.3089294  56.0269318  28.3129311
  72.4659348  55.0579300  28.4249306  71.6449280  55.2309303  28.1849308
  73.5939331  40.1959305  11.7729311  73.9359283  40.2049294  12.6669312
  73.1089325  41.0179329  11.6949310  73.5759277  40.3029327  11.8769312
  76.1969299  44.7069321  19.4269314  76.2829285  43.9229317  19.9699306
  76.6369324  45.3939323  19.9269314  76.2639313  44.6949310  19.5599308
  69.2719345  56.9289322  15.9459314  68.4909286  56.7979317  15.4079313
  69.2419281  57.8539314  16.1899319  69.1679306  57.0309296  15.9079313
  75.6249313  53.1949310  20.6359310  75.1449280  52.3869324  20.8129311
  76.3549347  53.1809311  21.2549305  75.6569290  53.0899315  20.7379303
  75.1679306  45.6959305  25.0229301  74.3229294  45.3759308  25.3399315
  75.6409302  44.9049301  24.7639313  75.1199341  45.5539322  25.0309315
  72.0949326  50.8819313  29.3569317  72.9059296  50.3939323  29.2149315
  71.8259277  51.1589317  28.4809303  72.1639328  50.8549309  29.2259312
  71.0029297  55.4539299  14.4799309  70.4209290  55.9519310  15.0529308
  71.2319336  56.0649300  13.7799311  70.9579315  55.5959320  14.4639311
  74.3569336  49.9219322  26.3849316  75.2369308  49.5489311  26.3329315
  73.8189316  49.3409309  25.8479309  74.4009323  49.7999306  26.3099308
  71.6399307  47.7569313  23.6599312  71.2629318  47.6299324  24.5299301
  71.0769348  47.2459297  23.0779305  71.5199280  47.6759300  23.6969318
  68.6299286  50.8329315  19.9359303  69.0239334  50.7629318  19.0659313
  69.2419281  50.3779297  20.5129318  68.7589340  50.7659302  19.8979301
  71.7879333  42.2299309  29.7499313  71.6349335  42.5099297  28.8479309
  71.5509338  42.9899292  30.2809315  71.7379303  42.3629303  29.7029305
  73.7209320  46.3509293  28.8559303  73.6059341  46.0669327  27.9489307
  72.8299332  46.4539299  29.1889305  73.5919342  46.3279305  28.7819309
  72.7659302  44.6779327  23.7019310  72.1759338  43.9389305  23.5499306
  73.3779297  44.6499329  22.9669304  72.7689285  44.5799294  23.5879307
  74.1509323  50.8699303  21.7339306  74.1109314  49.9149323  21.6969318
  73.6959305  51.0979309  22.5439301  74.0879288  50.7769318  21.8329315
  67.7339325  46.6249313  15.5529308  68.3989334  47.2249298  15.8909311
  66.9019318  47.0589294  15.7419310  67.7129288  46.7569313  15.6209307
  70.0669327  51.0699310  17.7549305  70.7459335  50.7899323  18.3689308
  70.1649323  52.0199318  17.7059307  70.1659317  51.1559296  17.8279305
  75.4809341  49.8059311  12.8419313  75.0979309  49.4969292  12.0209312
  75.7199326  50.7169304  12.6669312  75.4629288  49.8829308  12.7149305
  69.7369308  41.2609291  18.5199318  69.4989319  40.4419327  18.0859318
  68.9759293  41.8289299  18.3929310  69.6089325  41.2289314  18.4479313
  74.3079300  40.0759315  14.5239305  74.5529327  39.2009315  14.8249311
  74.0929337  40.5529327  15.3249311  74.3119278  40.0249329  14.6649313
  71.1459274  44.3409309  12.5579309  70.2209320  44.0979309  12.5959311
  71.1419296  45.2609291  12.2929306  71.0279312  44.4279327  12.5289307
  73.1149292  48.6939316  15.8469315  73.9379272  49.1799316  15.8089314
  73.1659317  48.1989326  16.6639309  73.2269287  48.6929321  15.9459314
  69.8059311  56.5689316  19.9229317  69.2639313  56.9919319  20.5899315
  70.7049332  56.7659302  20.1849308  69.8509293  56.6489296  20.0419312
  75.4099274  50.3309326  15.8489313  74.8869324  51.0339317  16.2349319
  75.4219284  50.5269318  14.9129314  75.3449326  50.4459305  15.7789307
  71.3469315  50.6339302  26.8429317  71.3089294  50.9509315  25.9409313
  70.4749298  50.2749329  27.0079308  71.2299347  50.6279297  26.7489319
  75.2549286  52.3739319  25.4179306  74.4719315  52.7799301  25.0489311
  74.9669342  51.5029297  25.6909313  75.1179276  52.3139305  25.4059315
  68.9929276  54.3859291  22.1609306  69.6479340  54.7469292  21.5639305
  68.3149338  54.0309296  21.5859318  68.9899292  54.3869324  22.0109310
  74.2809296  48.3309326  23.8969307  74.6059341  47.5279312  24.3039303
  73.4119339  48.0989304  23.5709305  74.2109299  48.1989326  23.9069309
  69.8969345  49.2649307  29.8659306  70.6999283  49.7749329  29.7559319
  69.4469299  49.6829300  30.5999317  69.9419327  49.3839302  29.9459305
  75.0179291  45.1589317  12.8669310  74.5369339  44.3419304  12.7359314
  75.4519348  45.3179321  12.0289307  75.0119324  45.0749321  12.7429314
  68.9819336  50.1959305  13.3249311  69.7489319  49.8729324  13.7999306
  68.2399292  49.9569321  13.8799314  68.9849319  50.1239319  13.4569311
  68.3199310  43.9519310  22.0209312  69.1179276  43.6019325  21.6259308
  68.2999344  43.5719299  22.8989315  68.4189301  43.8579292  22.0829315
  70.4049301  48.7389297  20.7339306  71.3619308  48.7229309  20.7149315
  70.1599274  47.9249306  21.1739311  70.4959335  48.6329308  20.7879314
  71.8059311  44.2629318  15.5559311  71.7159348  43.9919319  14.6429310
  70.9079285  44.4199295  15.8489313  71.6789322  44.2489319  15.4769306
  73.7519302  47.1789322  17.9559307  73.9399338  46.4269295  17.3939304
  74.6079330  47.5699310  18.1259308  73.8849335  47.1329308  17.9059315
  75.4079285  42.0389328  27.1959305  76.3299332  42.1149292  27.4399319
  74.9559326  42.6559296  27.7709312  75.4679337  42.1269302  27.2999306
  72.3989334  39.0489311  20.1149311  72.5699310  39.9699326  20.3139305
  72.9649277  38.5649300  20.7159309  72.4929276  39.1049309  20.2169304
  76.2019348  52.3859291  12.2389307  77.0459290  52.3479309  12.6899309
  76.4249344  52.5909309  11.3309307  76.3389282  52.4069328  12.1809311
  73.2529297  48.1759300  20.5079308  73.5099335  47.7579308  19.6859303
  73.3369293  47.4839325  21.1639309  73.2969284  48.0339317  20.4869308
  75.7449341  57.4249306  20.4789314  75.7109299  56.7379303  21.1439304
  76.2209320  57.0299301  19.7489319  75.8009338  57.2869301  20.4709301
  74.2789307  42.2709312  16.2659302  74.1309280  43.2139320  16.1879311
  73.4869308  41.9389305  16.6899319  74.1589279  42.3489304  16.3099308
  73.5349274  42.7599297  12.8609314  72.6179276  42.5449295  13.0269308
  74.0099335  42.3719292  13.5959311  73.4779282  42.6829300  12.9759312
  70.1769333  47.5059319  26.1319313  69.4979324  48.1449318  26.3519306
  69.7679291  46.6569328  26.2949314  70.0369339  47.4789314  26.1809311
  67.7839279  45.5859299  28.7009315  67.1839294  46.3189316  28.8419304
  68.3309326  45.5689316  29.4869308  67.7769318  45.6779327  28.8199310
  69.1399307  44.4869308  16.7439308  69.5399323  45.0719299  17.3879318
  68.6759338  45.0719299  16.1449318  69.1319275  44.6369324  16.7499313
  71.0999298  39.1659317  12.7889309  71.1009293  39.9079323  13.3929310
  71.6039276  39.4699326  12.0349312  71.1649323  39.2999306  12.7699308
  72.0159302  51.2019310  13.0729313  72.1019287  51.1509323  12.1209307
  71.4629288  51.9699326  13.2219315  71.9559326  51.2939301  12.9699306
  69.5299301  46.4229317  21.9319305  68.7509308  46.9289322  22.1629314
  69.2679291  45.5099297  22.0549316  69.3969345  46.3709297  21.9769306
  72.6259308  50.5799294  19.0379314  72.5389328  51.3599319  19.5869312
  72.6979294  49.8559303  19.6609306  72.6239319  50.5869293  19.1879311
  68.2569275  41.6639328  14.2429314  68.1999283  41.4099312  13.3219309
  67.7089310  42.4459305  14.3109312  68.1799316  41.7319298  14.1339312
  72.7279282  45.7209320  26.2219315  72.6369324  45.6009293  25.2769318
  72.0039291  46.2989311  26.4599304  72.6239319  45.7799301  26.1309319
  73.8099289  39.2369308  17.6739311  73.4049301  38.9059296  18.4759312
  73.9169312  38.4629326  17.1219311  73.7719345  39.0959320  17.7059307
  74.3529282  45.2829323  15.5599308  74.7259293  45.2179298  14.6809311
  73.4479294  44.9869308  15.4589310  74.2849274  45.2359314  15.4349308
  74.0519333  52.4399300  13.9939308  73.3199310  51.9509315  13.6179314
  74.7119293  52.4529305  13.3019314  74.0419312  52.3789291  13.8579311
  76.4979324  42.1799316  17.9449310  75.6459274  42.0419312  17.5329304
  76.5479279  43.1269302  18.0809307  76.3959274  42.2839317  17.9099312
  68.9979324  55.7849312  24.5649319  68.7049332  55.5119324  23.6949310
  68.6899338  56.6869316  24.6489315  68.9209290  55.8649292  24.4639301
  71.3699341  42.8479309  27.1359310  72.1609344  42.8809319  26.5989304
  71.0099335  43.7339325  27.0879307  71.4249344  42.9649315  27.0609303
  72.9129333  53.1489296  23.9629307  72.3429337  53.8359299  24.3099308
  72.4609299  52.3329315  24.1769314  72.7819290  53.1329308  24.0349312
  76.4709320  42.4889297  21.3209305  75.6199341  42.0579300  21.2339306
  76.5699310  42.6359291  22.2619305  76.3739319  42.4529305  21.4299316
  75.1019287  39.5099297  28.4719315  74.5489273  39.8209305  29.1879311
  75.1629333  40.2559319  27.8749313  75.0389328  39.6449318  28.4869308
  73.8929291  52.0229301  17.1569309  73.2569275  51.5679321  17.7079315
  73.4049301  52.7569313  16.7839317  73.7499313  52.0589294  17.1799316
  76.1829300  53.6639328  28.1439304  75.7959290  53.2989311  27.3479309
  75.5349274  54.2929306  28.4589310  76.0499344  53.6969299  28.0829315
  68.5429306  53.0179329  25.5129318  68.1609344  53.8609314  25.7569313
  69.3669281  53.2439308  25.0819302  68.5989304  53.1549301  25.4889317
  70.4459305  42.6439323  20.9349308  70.3519287  42.1769295  20.1049309
  71.2689285  42.3209305  21.2999306  70.5389328  42.5429306  20.8759308
  72.6089325  41.9019318  22.1909313  73.0609283  41.3229294  22.8049316
  73.1719284  41.9169312  21.4179306  72.7389297  41.8299294  22.1709309
  69.1909332  45.0019302  26.4599304  68.6249313  45.3629303  25.7779312
  68.6949310  45.1179314  27.2699318  69.0549316  45.0629311  26.4759312
  77.0069275  55.0459328  16.6059303  76.7689285  54.2329292  17.0499306
  76.2019348  55.3239326  16.1689301  76.8739319  54.9779320  16.6069317
  71.6079330  50.7599297  24.0349312  71.1469345  51.1039314  23.2699318
  71.6889343  49.8219299  23.8629303  71.5589294  50.6839294  23.9149303
  69.8039322  48.4009323  16.2199306  70.7599335  48.4329300  16.2469311
  69.5329285  49.3179321  16.2579308  69.8919296  48.5219307  16.2279301
  74.6439285  43.8599319  29.1629314  73.8789291  43.4629326  29.5809307
  74.3899307  44.7709312  29.0149307  74.5129318  43.9259300  29.1979313
  71.1629333  41.6909294  14.1909313  71.4709320  41.7559319  15.0949306
  70.2449341  41.4329300  14.2699308  71.0849304  41.6659317  14.3169308
  67.0919342  52.0039291  12.5359306  67.7199326  51.4809303  13.0349312
  67.5859299  52.3099327  11.7749310  67.2359314  51.9759293  12.5029306
  72.7639313  54.0879326  15.8069305  72.0639343  54.4859314  15.2899313
  73.1959305  53.4849319  15.2009306  72.7299347  54.0619316  15.6629314
  76.1829300  48.4149323  17.9479313  76.6969299  47.8149300  17.4079304
  75.9089279  49.1049309  17.3439312  76.2129288  48.4259300  17.8019314
  68.6699295  55.7699318  11.9939308  69.2269287  55.0109291  12.1659307
  69.2379303  56.5239296  12.1499310  68.8139343  55.7689323  12.0359306
  73.9589310  41.7989311  19.8589306  73.7809296  42.3889313  19.1269302
  74.4439316  41.0719299  19.4689312  73.9979324  41.7819328  19.7159309
  67.5639343  48.3889313  18.4359303  68.1609344  48.6449318  17.7319317
  67.8669281  48.8839302  19.1979313  67.6789322  48.4849319  18.4429302
  70.2449341  51.8959312  22.2409306  70.5039291  52.5889320  21.6329308
  69.3729324  52.1549301  22.5399303  70.1669312  52.0179329  22.2009315
  76.8629303  46.3969307  27.1269302  76.1089325  46.0669327  26.6379318
  76.6619339  46.1989326  28.0409317  76.7409286  46.3289299  27.1809311
  74.3849335  41.1839294   5.8579311  74.6129303  41.1559296   6.7869310
  73.7559280  40.4719315   5.7449312  74.3339310  41.0889320   5.9629312
  71.7839279  55.3699303   6.1179309  70.8299332  55.3019295   6.0859308
  71.9729309  55.6769295   7.0039310  71.6859283  55.4009323   6.2269311
  72.3009338  39.4699326   5.3639312  71.7409286  39.9179306   5.9979310
  72.1549301  38.5389328   5.5309310  72.2109299  39.4079323   5.4659309
  67.9519348  43.3109322   5.8139310  68.2289276  43.8799324   6.5319309
  67.3499298  42.6879311   6.2209311  67.9109344  43.3039322   5.9579310
  68.8249283  49.6479301   8.4069309  67.9039307  49.4279327   8.2669306
  68.9049301  49.7549324   9.3539314  68.7169342  49.6329308   8.5099306
  70.6459274  40.3129311   7.4019308  70.8529282  41.2109299   7.6589308
  70.2899323  39.9119301   8.1949310  70.6269302  40.3759308   7.5359311
  73.7279282  54.9679298   2.5499310  73.4669342  54.5929298   3.3909309
  74.4589310  54.4229317   2.2609310  73.7879333  54.8499298   2.6199310
  68.5149307  43.3149300  11.4549313  68.3169327  43.3959312  10.5229311
  67.7209320  43.6179314  11.8959312  68.3879318  43.3639297  11.3919306
  74.5889282  45.8779297   2.8779311  75.4699326  46.1699295   3.1099310
  74.6749344  45.5439301   1.9849310  74.7129288  45.8729324   2.7929311
  68.4829330  52.3409309  10.2119312  67.7209320  52.9089317  10.0949306
  68.6879272  52.0309296   9.3299313  68.4109344  52.3739319  10.0839310
  70.5539322  53.6359291  11.5489311  71.0369339  54.1969299  10.9419308
  70.1109314  52.9999313  10.9879313  70.5589294  53.6269302  11.3999310
  74.1799316  55.3719292  10.3469315  74.7539291  55.2849312  11.1079311
  74.1379318  56.3139305  10.1849308  74.2479324  55.4809303  10.4229307
  74.5349274  49.2259293  10.2479305  74.3779297  48.2819328  10.2119312
  74.4459305  49.5179329   9.3409309  74.5029297  49.1419296  10.1269312
  71.5609283  55.1229324   9.2619314  71.3089294  56.0269318   9.4529314
  72.4659348  55.0579300   9.5649309  71.6449280  55.2309303   9.3249311
  68.7629318  40.1119308   2.8169310  69.5969315  40.5659294   2.6929309
  68.1749344  40.5109291   2.1769309  68.7949295  40.2209320   2.7199309
  69.8619308  39.2449303   9.8289309  69.0289307  38.8179321  10.0299311
  69.8289337  40.0719299  10.3089314  69.7509308  39.2959328   9.9159307
  75.6249313  53.1949310   1.7759310  75.1449280  52.3869324   1.9529310
  76.3549347  53.1809311   2.3949311  75.6569290  53.0899315   1.8779310
  75.1679306  45.6959305   6.1629310  74.3229294  45.3759308   6.4799309
  75.6409302  44.9049301   5.9039311  75.1199341  45.5539322   6.1709309
  72.0949326  50.8819313  10.4969311  72.9059296  50.3939323  10.3549309
  71.8259277  51.1589317   9.6209307  72.1639328  50.8549309  10.3659306
  74.3569336  49.9219322   7.5249310  75.2369308  49.5489311   7.4729309
  73.8189316  49.3409309   6.9879308  74.4009323  49.7999306   7.4499311
  71.6399307  47.7569313   4.7999310  71.2629318  47.6299324   5.6699309
  71.0769348  47.2459297   4.2179308  71.5199280  47.6759300   4.8369312
  71.7879333  42.2299309  10.8899307  71.6349335  42.5099297   9.9879313
  71.5509338  42.9899292  11.4209309  71.7379303  42.3629303  10.8429308
  73.7209320  46.3509293   9.9959307  73.6059341  46.0669327   9.0889311
  72.8299332  46.4539299  10.3289309  73.5919342  46.3279305   9.9219313
  72.7659302  44.6779327   4.8419309  72.1759338  43.9389305   4.6899309
  73.3779297  44.6499329   4.1069312  72.7689285  44.5799294   4.7279310
  74.1509323  50.8699303   2.8739309  74.1109314  49.9149323   2.8369310
  73.6959305  51.0979309   3.6839311  74.0879288  50.7769318   2.9729309
  71.3469315  50.6339302   7.9829311  71.3089294  50.9509315   7.0809312
  70.4749298  50.2749329   8.1479311  71.2299347  50.6279297   7.8889308
  75.2549286  52.3739319   6.5579309  74.4719315  52.7799301   6.1889310
  74.9669342  51.5029297   6.8309312  75.1179276  52.3139305   6.5459309
  68.9929276  54.3859291   3.3009310  69.6479340  54.7469292   2.7039311
  68.3149338  54.0309296   2.7259309  68.9899292  54.3869324   3.1509309
  74.2809296  48.3309326   5.0369310  74.6059341  47.5279312   5.4439311
  73.4119339  48.0989304   4.7109308  74.2109299  48.1989326   5.0469308
  69.8969345  49.2649307  11.0059309  70.6999283  49.7749329  10.8959312
  69.4469299  49.6829300  11.7399311  69.9419327  49.3839302  11.0859308
  68.3199310  43.9519310   3.1609311  69.1179276  43.6019325   2.7659309
  68.2999344  43.5719299   4.0389309  68.4189301  43.8579292   3.2229309
  70.4049301  48.7389297   1.8739311  71.3619308  48.7229309   1.8549310
  70.1599274  47.9249306   2.3139310  70.4959335  48.6329308   1.9279310
  75.4079285  42.0389328   8.3359308  76.3299332  42.1149292   8.5799313
  74.9559326  42.6559296   8.9109306  75.4679337  42.1269302   8.4399309
  70.1769333  47.5059319   7.2719312  69.4979324  48.1449318   7.4919310
  69.7679291  46.6569328   7.4349308  70.0369339  47.4789314   7.3209310
  68.3249283  40.4149323   5.8539310  69.1869278  40.3759308   6.2679310
  68.5109329  40.5649300   4.9269309  68.4589310  40.4289322   5.7879310
  67.7839279  45.5859299   9.8409309  67.1839294  46.3189316   9.9819307
  68.3309326  45.5689316  10.6269312  67.7769318  45.6779327   9.9599314
  69.5299301  46.4229317   3.0719309  68.7509308  46.9289322   3.3029311
  69.2679291  45.5099297   3.1949310  69.3969345  46.3709297   3.1169310
  72.7279282  45.7209320   7.3619308  72.6369324  45.6009293   6.4169312
  72.0039291  46.2989311   7.5999308  72.6239319  45.7799301   7.2709308
  68.9979324  55.7849312   5.7049308  68.7049332  55.5119324   4.8349309
  68.6899338  56.6869316   5.7889309  68.9209290  55.8649292   5.6039310
  71.3699341  42.8479309   8.2759314  72.1609344  42.8809319   7.7389312
  71.0099335  43.7339325   8.2279310  71.4249344  42.9649315   8.2009306
  72.9129333  53.1489296   5.1029310  72.3429337  53.8359299   5.4499311
  72.4609299  52.3329315   5.3169308  72.7819290  53.1329308   5.1749310
  76.4709320  42.4889297   2.4609311  75.6199341  42.0579300   2.3739309
  76.5699310  42.6359291   3.4019310  76.3739319  42.4529305   2.5699310
  75.1019287  39.5099297   9.6119308  74.5489273  39.8209305  10.3279314
  75.1629333  40.2559319   9.0149307  75.0389328  39.6449318   9.6269312
  76.1829300  53.6639328   9.2839308  75.7959290  53.2989311   8.4879313
  75.5349274  54.2929306   9.5989313  76.0499344  53.6969299   9.2229309
  68.5429306  53.0179329   6.6529312  68.1609344  53.8609314   6.8969312
  69.3669281  53.2439308   6.2219310  68.5989304  53.1549301   6.6289310
  72.6089325  41.9019318   3.3309309  73.0609283  41.3229294   3.9449310
  73.1719284  41.9169312   2.5579309  72.7389297  41.8299294   3.3109310
  69.1909332  45.0019302   7.5999308  68.6249313  45.3629303   6.9179311
  68.6949310  45.1179314   8.4099312  69.0549316  45.0629311   7.6159310
  71.6079330  50.7599297   5.1749310  71.1469345  51.1039314   4.4099312
  71.6889343  49.8219299   5.0029311  71.5589294  50.6839294   5.0549312
  74.6439285  43.8599319  10.3029308  73.8789291  43.4629326  10.7209311
  74.3899307  44.7709312  10.1549311  74.5129318  43.9259300  10.3379307
  70.2449341  51.8959312   3.3809309  70.5039291  52.5889320   2.7729311
  69.3729324  52.1549301   3.6799309  70.1669312  52.0179329   3.3409309
  76.8629303  46.3969307   8.2669306  76.1089325  46.0669327   7.7779312
  76.6619339  46.1989326   9.1809311  76.7409286  46.3289299   8.3209314
  76.5489273  33.9469299  74.7209320  76.3749313  34.1079292  75.6489334
  75.7839279  33.4609299  74.4149323  76.4289322  33.9049301  74.8009338
  73.1199341  28.8439312  70.0519333  72.9659348  29.3009319  70.8789291
  73.8319321  28.2339306  70.2439346  73.1909332  28.8239307  70.1819305
  70.0069275  35.0999298  75.0149307  70.0449295  35.9929314  74.6709290
  69.2079315  35.0789299  75.5409317  69.9099274  35.2119293  75.0379333
  74.7179337  36.8899307  71.7039337  73.9189301  36.3629303  71.7139282
  75.0619278  36.7869301  70.8169327  74.6599274  36.8089294  71.5919342
  76.5929337  22.9259319  69.4129333  76.3269348  22.4629307  70.2079315
  76.6089325  22.2489319  68.7369308  76.5609283  22.7799301  69.4289322
  72.5269318  25.0499306  74.8239288  72.1199341  25.0489311  73.9569321
  72.0409317  25.7129307  75.3149338  72.4129333  25.1349316  74.7759323
  71.9539337  22.2369308  73.5419312  71.1959305  22.2239304  74.1269302
  72.4859314  21.4929314  73.8229294  71.9249344  22.1399307  73.6529312
  76.6139297  26.4359303  73.3729324  75.7889328  26.4179306  72.8879318
  76.3629303  26.2499313  74.2779312  76.4759293  26.4099312  73.4269333
  71.9659348  34.2939301  76.7049332  71.2419281  34.5969315  76.1569290
  72.5599289  35.0439301  76.7529297  71.9499283  34.4289322  76.6409302
  71.4389343  28.0579319  68.0429306  70.8359299  28.7949314  67.9469299
  72.0679321  28.3479309  68.7039337  71.4419327  28.1889305  68.1149292
  75.8659286  36.5199318  69.3359299  76.3249283  35.6979294  69.5079346
  76.5639343  37.1599312  69.1969299  76.0139313  36.4969292  69.3399277
  73.5939331  21.3289318  68.3529282  73.9359283  21.3379307  69.2469330
  73.1089325  22.1509304  68.2749329  73.5759277  21.4359303  68.4569321
  76.1969299  25.8399315  76.0069275  76.2829285  25.0559311  76.5499344
  76.6369324  26.5269318  76.5069275  76.2639313  25.8279305  76.1399307
  69.2719345  38.0619316  72.5259323  68.4909286  37.9309311  71.9879303
  69.2419281  38.9869308  72.7699280  69.1679306  38.1639328  72.4879303
  71.0029297  36.5869293  71.0599289  70.4209290  37.0849304  71.6329346
  71.2319336  37.1979294  70.3599319  70.9579315  36.7289314  71.0439301
  68.6299286  31.9659309  76.5159302  69.0239334  31.8959312  75.6459274
  69.2419281  31.5109310  77.0929337  68.7589340  31.8989315  76.4779282
  67.7339325  27.7579308  72.1329346  68.3989334  28.3579311  72.4709320
  66.9019318  28.1919308  72.3219299  67.7129288  27.8899307  72.2009277
  70.0669327  32.2029305  74.3349304  70.7459335  31.9229317  74.9489288
  70.1649323  33.1529312  74.2859344  70.1659317  32.2889328  74.4079285
  75.4809341  30.9389305  69.4219284  75.0979309  30.6299305  68.6009293
  75.7199326  31.8499317  69.2469330  75.4629288  31.0159302  69.2949295
  69.7369308  22.3939304  75.0999298  69.4989319  21.5749302  74.6659317
  68.9759293  22.9619312  74.9729309  69.6089325  22.3619308  75.0279312
  74.3079300  21.2089310  71.1039276  74.5529327  20.3339310  71.4049301
  74.0929337  21.6859303  71.9049301  74.3119278  21.1579304  71.2449341
  71.1459274  25.4739304  69.1379318  70.2209320  25.2309303  69.1759338
  71.1419296  26.3939304  68.8729324  71.0279312  25.5609303  69.1089325
  73.1149292  29.8269310  72.4269333  73.9379272  30.3129311  72.3889313
  73.1659317  29.3319302  73.2439346  73.2269287  29.8259315  72.5259323
  69.8059311  37.7019310  76.5029297  69.2639313  38.1249313  77.1699295
  70.7049332  37.8989296  76.7649307  69.8509293  37.7819328  76.6219330
  75.4099274  31.4639301  72.4289322  74.8869324  32.1669312  72.8149338
  75.4219284  31.6599312  71.4929276  75.3449326  31.5789318  72.3589325
  75.0179291  26.2919312  69.4469299  74.5369339  25.4749317  69.3159332
  75.4519348  26.4509315  68.6089325  75.0119324  26.2079315  69.3229294
  68.9819336  31.3289318  69.9049301  69.7489319  31.0059319  70.3799286
  68.2399292  31.0899315  70.4599304  68.9849319  31.2569313  70.0369339
  70.4049301  29.8719311  77.3139343  71.3619308  29.8559303  77.2949295
  70.1599274  29.0579319  77.7539291  70.4959335  29.7659302  77.3679276
  71.8059311  25.3959312  72.1359329  71.7159348  25.1249313  71.2229309
  70.9079285  25.5529308  72.4289322  71.6789322  25.3819313  72.0569305
  73.7519302  28.3119316  74.5359344  73.9399338  27.5599308  73.9739304
  74.6079330  28.7029305  74.7059326  73.8849335  28.2659302  74.4859314
  72.3989334  20.1819305  76.6949310  72.5699310  21.1029301  76.8939285
  72.9649277  19.6979313  77.2959290  72.4929276  20.2379303  76.7969284
  76.2019348  33.5189323  68.8189316  77.0459290  33.4809303  69.2699280
  76.4249344  33.7239304  67.9109344  76.3389282  33.5399323  68.7609329
  73.2529297  29.3089314  77.0879288  73.5099335  28.8909302  76.2659302
  73.3369293  28.6169319  77.7439346  73.2969284  29.1669312  77.0669327
  75.7449341  38.5579300  77.0589294  75.7109299  37.8709297  77.7239304
  76.2209320  38.1629295  76.3289337  75.8009338  38.4199295  77.0509338
  74.2789307  23.4039307  72.8459320  74.1309280  24.3469315  72.7679291
  73.4869308  23.0719318  73.2699280  74.1589279  23.4819317  72.8899307
  73.5349274  23.8929310  69.4409332  72.6179276  23.6779308  69.6069336
  74.0099335  23.5049305  70.1759338  73.4779282  23.8159313  69.5559311
  69.1399307  25.6199303  73.3239288  69.5399323  26.2049313  73.9679337
  68.6759338  26.2049313  72.7249298  69.1319275  25.7699318  73.3299332
  71.0999298  20.2989311  69.3689346  71.1009293  21.0409317  69.9729309
  71.6039276  20.6029301  68.6149292  71.1649323  20.4329319  69.3499298
  72.0159302  32.3349304  69.6529312  72.1019287  32.2839317  68.7009277
  71.4629288  33.1029320  69.8019333  71.9559326  32.4269295  69.5499344
  72.6259308  31.7129307  75.6179276  72.5389328  32.4929314  76.1669312
  72.6979294  30.9889317  76.2409286  72.6239319  31.7199306  75.7679291
  68.2569275  22.7969303  70.8229294  68.1999283  22.5429306  69.9019318
  67.7089310  23.5789318  70.8909302  68.1799316  22.8649311  70.7139282
  73.8099289  20.3699303  74.2539291  73.4049301  20.0389309  75.0559311
  73.9169312  19.5959301  73.7019348  73.7719345  20.2289314  74.2859344
  74.3529282  26.4159317  72.1399307  74.7259293  26.3509312  71.2609329
  73.4479294  26.1199303  72.0389328  74.2849274  26.3689308  72.0149307
  74.0519333  33.5729294  70.5739288  73.3199310  33.0839310  70.1979294
  74.7119293  33.5859299  69.8819275  74.0419312  33.5119324  70.4379272
  76.4979324  23.3129311  74.5249329  75.6459274  23.1749306  74.1129303
  76.5479279  24.2599316  74.6609344  76.3959274  23.4169312  74.4899292
  73.8929291  33.1559296  73.7369308  73.2569275  32.7009315  74.2879333
  73.4049301  33.8899307  73.3639297  73.7499313  33.1919327  73.7599335
  77.0069275  36.1789322  73.1859283  76.7689285  35.3659325  73.6299286
  76.2019348  36.4569321  72.7489319  76.8739319  36.1109314  73.1869278
  69.8039322  29.5339317  72.7999344  70.7599335  29.5659313  72.8269348
  69.5329285  30.4509315  72.8379288  69.8919296  29.6549301  72.8079300
  71.1629333  22.8239307  70.7709274  71.4709320  22.8889313  71.6749344
  70.2449341  22.5659313  70.8499298  71.0849304  22.7989311  70.8969345
  67.0919342  33.1369324  69.1159286  67.7199326  32.6139297  69.6149292
  67.5859299  33.4429321  68.3549347  67.2359314  33.1089325  69.0829315
  72.7639313  35.2209320  72.3869324  72.0639343  35.6189308  71.8699341
  73.1959305  34.6179314  71.7809296  72.7299347  35.1949310  72.2429276
  76.1829300  29.5479317  74.5279312  76.6969299  28.9479313  73.9879303
  75.9089279  30.2379303  73.9239273  76.2129288  29.5589314  74.3819275
  68.6699295  36.9029312  68.5739288  69.2269287  36.1439323  68.7459335
  69.2379303  37.6569328  68.7299347  68.8139343  36.9019318  68.6159286
  73.9589310  22.9319305  76.4389343  73.7809296  23.5219307  75.7069321
  74.4439316  22.2049313  76.0489273  73.9979324  22.9149303  76.2959290
  67.5639343  29.5219307  75.0159302  68.1609344  29.7779312  74.3119278
  67.8669281  30.0169315  75.7779312  67.6789322  29.6179314  75.0229340
  74.3849335  22.3169308  62.4379311  74.6129303  22.2889309  63.3669319
  73.7559280  21.6049309  62.3249321  74.3339310  22.2219315  62.5429306
  71.7839279  36.5029297  62.6979294  70.8299332  36.4349327  62.6659317
  71.9729309  36.8099327  63.5839310  71.6859283  36.5339317  62.8069305
  76.5489273  33.9469299  55.8609314  76.3749313  34.1079292  56.7889328
  75.7839279  33.4609299  55.5549316  76.4289322  33.9049301  55.9409294
  72.3009338  20.6029301  61.9439316  71.7409286  21.0509319  62.5779305
  72.1549301  19.6719303  62.1109314  72.2109299  20.5409317  62.0459328
  73.1199341  28.8439312  51.1919327  72.9659348  29.3009319  52.0189323
  73.8319321  28.2339306  51.3839302  73.1909332  28.8239307  51.3219299
  70.0069275  35.0999298  56.1549301  70.0449295  35.9929314  55.8109322
  69.2079315  35.0789299  56.6809311  69.9099274  35.2119293  56.1779327
  74.7179337  36.8899307  52.8439293  73.9189301  36.3629303  52.8539314
  75.0619278  36.7869301  51.9569321  74.6599274  36.8089294  52.7319298
  76.5929337  22.9259319  50.5529327  76.3269348  22.4629307  51.3479309
  76.6089325  22.2489319  49.8769302  76.5609283  22.7799301  50.5689316
  67.9519348  24.4439316  62.3939323  68.2289276  25.0129318  63.1119308
  67.3499298  23.8209305  62.8009300  67.9109344  24.4369316  62.5379295
  68.8249283  30.7809315  64.9869308  67.9039307  30.5609303  64.8469315
  68.9049301  30.8879318  65.9339294  68.7169342  30.7659302  65.0899277
  72.5269318  25.0499306  55.9639320  72.1199341  25.0489311  55.0969315
  72.0409317  25.7129307  56.4549294  72.4129333  25.1349316  55.9159317
  70.6459274  21.4459305  63.9819298  70.8529282  22.3439312  64.2389297
  70.2899323  21.0449314  64.7749329  70.6269302  21.5089302  64.1159286
  71.9539337  22.2369308  54.6819305  71.1959305  22.2239304  55.2669296
  72.4859314  21.4929314  54.9629326  71.9249344  22.1399307  54.7929306
  76.6139297  26.4359303  54.5129318  75.7889328  26.4179306  54.0279312
  76.3629303  26.2499313  55.4179306  76.4759293  26.4099312  54.5669327
  73.7279282  36.1009293  59.1299324  73.4669342  35.7259293  59.9709320
  74.4589310  35.5559311  58.8409309  73.7879333  35.9829292  59.1999321
  71.9659348  34.2939301  57.8449326  71.2419281  34.5969315  57.2969322
  72.5599289  35.0439301  57.8929329  71.9499283  34.4289322  57.7809296
  68.5149307  24.4479313  68.0349274  68.3169327  24.5289307  67.1029282
  67.7209320  24.7509308  68.4759293  68.3879318  24.4969311  67.9719315
  71.4389343  28.0579319  49.1829300  70.8359299  28.7949314  49.0869293
  72.0679321  28.3479309  49.8439293  71.4419327  28.1889305  49.2549324
  75.8659286  36.5199318  50.4759293  76.3249283  35.6979294  50.6479301
  76.5639343  37.1599312  50.3369293  76.0139313  36.4969292  50.4799309
  74.5889282  27.0109310  59.4579315  75.4699326  27.3029308  59.6899300
  74.6749344  26.6769314  58.5649300  74.7129288  27.0059319  59.3729324
  68.4829330  33.4739304  66.7919312  67.7209320  34.0419312  66.6749344
  68.6879272  33.1639328  65.9099274  68.4109344  33.5069313  66.6639328
  70.5539322  34.7689323  68.1289291  71.0369339  35.3299294  67.5219345
  70.1109314  34.1329308  67.5679321  70.5589294  34.7599297  67.9799347
  74.1799316  36.5049324  66.9269333  74.7539291  36.4179306  67.6879272
  74.1379318  37.4469299  66.7649307  74.2479324  36.6139297  67.0029297
  74.5349274  30.3589306  66.8279343  74.3779297  29.4149303  66.7919312
  74.4459305  30.6509304  65.9209290  74.5029297  30.2749310  66.7069321
  71.5609283  36.2559319  65.8419342  71.3089294  37.1599312  66.0329285
  72.4659348  36.1909294  66.1449280  71.6449280  36.3639297  65.9049301
  73.5939331  21.3289318  49.4929314  73.9359283  21.3379307  50.3869324
  73.1089325  22.1509304  49.4149323  73.5759277  21.4359303  49.5969315
  68.7629318  21.2449303  59.3969307  69.5969315  21.6989307  59.2729301
  68.1749344  21.6439304  58.7569313  68.7949295  21.3539314  59.2999306
  69.8619308  20.3779316  66.4089279  69.0289307  19.9509315  66.6099319
  69.8289337  21.2049313  66.8889313  69.7509308  20.4289303  66.4959335
  76.1969299  25.8399315  57.1469307  76.2829285  25.0559311  57.6899300
  76.6369324  26.5269318  57.6469307  76.2639313  25.8279305  57.2799301
  75.6249313  34.3279305  58.3559303  75.1449280  33.5199318  58.5329323
  76.3549347  34.3139305  58.9749298  75.6569290  34.2229309  58.4579315
  75.1679306  26.8289318  62.7429314  74.3229294  26.5089302  63.0599327
  75.6409302  26.0379314  62.4839325  75.1199341  26.6869316  62.7509308
  72.0949326  32.0149307  67.0769348  72.9059296  31.5269318  66.9349289
  71.8259277  32.2919312  66.2009277  72.1639328  31.9879303  66.9459305
  74.3569336  31.0549316  64.1049347  75.2369308  30.6819305  64.0529327
  73.8189316  30.4739304  63.5679321  74.4009323  30.9329319  64.0299301
  71.6399307  28.8899307  61.3799324  71.2629318  28.7629318  62.2499313
  71.0769348  28.3789310  60.7979317  71.5199280  28.8089314  61.4169312
  68.6299286  31.9659309  57.6559296  69.0239334  31.8959312  56.7859306
  69.2419281  31.5109310  58.2329292  68.7589340  31.8989315  57.6179314
  71.7879333  23.3629303  67.4699326  71.6349335  23.6429310  66.5679321
  71.5509338  24.1229305  68.0009308  71.7379303  23.4959316  67.4229279
  73.7209320  27.4839306  66.5759277  73.6059341  27.1999302  65.6689301
  72.8299332  27.5869312  66.9089279  73.5919342  27.4609318  66.5019302
  72.7659302  25.8109303  61.4219322  72.1759338  25.0719318  61.2699318
  73.3779297  25.7829304  60.6869316  72.7689285  25.7129307  61.3079300
  74.1509323  32.0029297  59.4539299  74.1109314  31.0479317  59.4169312
  73.6959305  32.2309303  60.2639313  74.0879288  31.9099312  59.5529327
  67.7339325  27.7579308  53.2729301  68.3989334  28.3579311  53.6109314
  66.9019318  28.1919308  53.4619293  67.7129288  27.8899307  53.3409309
  70.0669327  32.2029305  55.4749298  70.7459335  31.9229317  56.0889320
  70.1649323  33.1529312  55.4259300  70.1659317  32.2889328  55.5479317
  75.4809341  30.9389305  50.5619316  75.0979309  30.6299305  49.7409325
  75.7199326  31.8499317  50.3869324  75.4629288  31.0159302  50.4349327
  69.7369308  22.3939304  56.2399292  69.4989319  21.5749302  55.8059311
  68.9759293  22.9619312  56.1129303  69.6089325  22.3619308  56.1679306
  74.3079300  21.2089310  52.2439308  74.5529327  20.3339310  52.5449295
  74.0929337  21.6859303  53.0449295  74.3119278  21.1579304  52.3849297
  71.1459274  25.4739304  50.2779312  70.2209320  25.2309303  50.3159294
  71.1419296  26.3939304  50.0129318  71.0279312  25.5609303  50.2489319
  73.1149292  29.8269310  53.5669327  73.9379272  30.3129311  53.5289307
  73.1659317  29.3319302  54.3839302  73.2269287  29.8259315  53.6659317
  69.8059311  37.7019310  57.6429329  69.2639313  38.1249313  58.3099327
  70.7049332  37.8989296  57.9049301  69.8509293  37.7819328  57.7619324
  75.4099274  31.4639301  53.5689316  74.8869324  32.1669312  53.9549294
  75.4219284  31.6599312  52.6329308  75.3449326  31.5789318  53.4989319
  71.3469315  31.7669315  64.5629272  71.3089294  32.0839310  63.6609306
  70.4749298  31.4079304  64.7279282  71.2299347  31.7609310  64.4689331
  75.2549286  33.5069313  63.1379318  74.4719315  33.9129295  62.7689323
  74.9669342  32.6359291  63.4109306  75.1179276  33.4469299  63.1259308
  68.9929276  35.5189323  59.8809319  69.6479340  35.8799324  59.2839317
  68.3149338  35.1639328  59.3059311  68.9899292  35.5199318  59.7309303
  74.2809296  29.4639301  61.6169319  74.6059341  28.6609306  62.0239296
  73.4119339  29.2319317  61.2909317  74.2109299  29.3319302  61.6269302
  69.8969345  30.3979301  67.5859299  70.6999283  30.9079304  67.4759293
  69.4469299  30.8159313  68.3199310  69.9419327  30.5169315  67.6659317
  75.0179291  26.2919312  50.5869293  74.5369339  25.4749317  50.4559326
  75.4519348  26.4509315  49.7489319  75.0119324  26.2079315  50.4629326
  68.9819336  31.3289318  51.0449295  69.7489319  31.0059319  51.5199318
  68.2399292  31.0899315  51.5999298  68.9849319  31.2569313  51.1769295
  68.3199310  25.0849304  59.7409325  69.1179276  24.7349319  59.3459320
  68.2999344  24.7049313  60.6189308  68.4189301  24.9909306  59.8029327
  70.4049301  29.8719311  58.4539299  71.3619308  29.8559303  58.4349327
  70.1599274  29.0579319  58.8939323  70.4959335  29.7659302  58.5079308
  71.8059311  25.3959312  53.2759323  71.7159348  25.1249313  52.3629303
  70.9079285  25.5529308  53.5689316  71.6789322  25.3819313  53.1969299
  73.7519302  28.3119316  55.6759300  73.9399338  27.5599308  55.1139297
  74.6079330  28.7029305  55.8459320  73.8849335  28.2659302  55.6259308
  75.4079285  23.1719303  64.9159317  76.3299332  23.2479305  65.1599274
  74.9559326  23.7889309  65.4909286  75.4679337  23.2599316  65.0199280
  72.3989334  20.1819305  57.8349304  72.5699310  21.1029301  58.0339317
  72.9649277  19.6979313  58.4359322  72.4929276  20.2379303  57.9369316
  76.2019348  33.5189323  49.9589310  77.0459290  33.4809303  50.4099312
  76.4249344  33.7239304  49.0509300  76.3389282  33.5399323  49.9009323
  73.2529297  29.3089314  58.2279320  73.5099335  28.8909302  57.4059296
  73.3369293  28.6169319  58.8839302  73.2969284  29.1669312  58.2069321
  75.7449341  38.5579300  58.1989326  75.7109299  37.8709297  58.8639297
  76.2209320  38.1629295  57.4689293  75.8009338  38.4199295  58.1909294
  74.2789307  23.4039307  53.9859314  74.1309280  24.3469315  53.9079323
  73.4869308  23.0719318  54.4099312  74.1589279  23.4819317  54.0299301
  73.5349274  23.8929310  50.5809326  72.6179276  23.6779308  50.7469292
  74.0099335  23.5049305  51.3159294  73.4779282  23.8159313  50.6959305
  70.1769333  28.6389313  63.8519325  69.4979324  29.2779312  64.0719299
  69.7679291  27.7899303  64.0149307  70.0369339  28.6119308  63.9009323
  68.3249283  21.5479317  62.4339294  69.1869278  21.5089302  62.8479309
  68.5109329  21.6979313  61.5069313  68.4589310  21.5619316  62.3679314
  67.7839279  26.7189312  66.4209290  67.1839294  27.4519310  66.5619278
  68.3309326  26.7019310  67.2069321  67.7769318  26.8109303  66.5399323
  69.1399307  25.6199303  54.4639320  69.5399323  26.2049313  55.1079292
  68.6759338  26.2049313  53.8649292  69.1319275  25.7699318  54.4699326
  71.0999298  20.2989311  50.5089302  71.1009293  21.0409317  51.1129303
  71.6039276  20.6029301  49.7549324  71.1649323  20.4329319  50.4899292
  72.0159302  32.3349304  50.7929306  72.1019287  32.2839317  49.8409309
  71.4629288  33.1029320  50.9419327  71.9559326  32.4269295  50.6899300
  69.5299301  27.5559311  59.6519318  68.7509308  28.0619316  59.8829308
  69.2679291  26.6429310  59.7749329  69.3969345  27.5039310  59.6969299
  72.6259308  31.7129307  56.7579308  72.5389328  32.4929314  57.3069305
  72.6979294  30.9889317  57.3809319  72.6239319  31.7199306  56.9079323
  68.2569275  22.7969303  51.9629326  68.1999283  22.5429306  51.0419312
  67.7089310  23.5789318  52.0309296  68.1799316  22.8649311  51.8539314
  72.7279282  26.8539314  63.9419327  72.6369324  26.7339306  62.9969292
  72.0039291  27.4319305  64.1799316  72.6239319  26.9129314  63.8509293
  73.8099289  20.3699303  55.3939323  73.4049301  20.0389309  56.1959305
  73.9169312  19.5959301  54.8419304  73.7719345  20.2289314  55.4259300
  74.3529282  26.4159317  53.2799301  74.7259293  26.3509312  52.4009323
  73.4479294  26.1199303  53.1789322  74.2849274  26.3689308  53.1549301
  74.0519333  33.5729294  51.7139320  73.3199310  33.0839310  51.3379326
  74.7119293  33.5859299  51.0219307  74.0419312  33.5119324  51.5779305
  76.4979324  23.3129311  55.6649323  75.6459274  23.1749306  55.2529297
  76.5479279  24.2599316  55.8009300  76.3959274  23.4169312  55.6299324
  68.9979324  36.9179306  62.2849312  68.7049332  36.6449318  61.4149323
  68.6899338  37.8199310  62.3689308  68.9209290  36.9979324  62.1839294
  71.3699341  23.9809303  64.8559341  72.1609344  24.0139313  64.3189316
  71.0099335  24.8669319  64.8079300  71.4249344  24.0979309  64.7809296
  72.9129333  34.2819328  61.6829300  72.3429337  34.9689293  62.0299301
  72.4609299  33.4659309  61.8969307  72.7819290  34.2659302  61.7549324
  76.4709320  23.6219311  59.0409317  75.6199341  23.1909313  58.9539299
  76.5699310  23.7689304  59.9819298  76.3739319  23.5859318  59.1499329
  75.1019287  20.6429310  66.1919327  74.5489273  20.9539318  66.9079285
  75.1629333  21.3889313  65.5949326  75.0389328  20.7779312  66.2069321
  73.8929291  33.1559296  54.8769302  73.2569275  32.7009315  55.4279327
  73.4049301  33.8899307  54.5039291  73.7499313  33.1919327  54.8999329
  76.1829300  34.7969322  65.8639297  75.7959290  34.4319305  65.0679321
  75.5349274  35.4259300  66.1789322  76.0499344  34.8299294  65.8029327
  68.5429306  34.1509323  63.2329292  68.1609344  34.9939308  63.4769325
  69.3669281  34.3769302  62.8019295  68.5989304  34.2879295  63.2089310
  70.4459305  23.7769318  58.6549301  70.3519287  23.3099308  57.8249321
  71.2689285  23.4539318  59.0199318  70.5389328  23.6759319  58.5959320
  72.6089325  23.0349312  59.9109306  73.0609283  22.4559307  60.5249329
  73.1719284  23.0499306  59.1379318  72.7389297  22.9629307  59.8909302
  69.1909332  26.1349316  64.1799316  68.6249313  26.4959316  63.4979324
  68.6949310  26.2509308  64.9899292  69.0549316  26.1959305  64.1959305
  77.0069275  36.1789322  54.3259315  76.7689285  35.3659325  54.7699318
  76.2019348  36.4569321  53.8889313  76.8739319  36.1109314  54.3269310
  71.6079330  31.8929310  61.7549324  71.1469345  32.2369308  60.9899292
  71.6889343  30.9549313  61.5829315  71.5589294  31.8169308  61.6349297
  69.8039322  29.5339317  53.9399300  70.7599335  29.5659313  53.9669304
  69.5329285  30.4509315  53.9779320  69.8919296  29.6549301  53.9479294
  74.6439285  24.9929314  66.8829346  73.8789291  24.5959301  67.3009338
  74.3899307  25.9039307  66.7349319  74.5129318  25.0589314  66.9179306
  71.1629333  22.8239307  51.9109306  71.4709320  22.8889313  52.8149300
  70.2449341  22.5659313  51.9899292  71.0849304  22.7989311  52.0369301
  72.7639313  35.2209320  53.5269318  72.0639343  35.6189308  53.0099297
  73.1959305  34.6179314  52.9209328  72.7299347  35.1949310  53.3829308
  76.1829300  29.5479317  55.6679306  76.6969299  28.9479313  55.1279297
  75.9089279  30.2379303  55.0639305  76.2129288  29.5589314  55.5219307
  73.9589310  22.9319305  57.5789299  73.7809296  23.5219307  56.8469315
  74.4439316  22.2049313  57.1889305  73.9979324  22.9149303  57.4359322
  67.5639343  29.5219307  56.1559296  68.1609344  29.7779312  55.4519310
  67.8669281  30.0169315  56.9179306  67.6789322  29.6179314  56.1629295
  70.2449341  33.0289307  59.9609299  70.5039291  33.7219315  59.3529320
  69.3729324  33.2879295  60.2599297  70.1669312  33.1509323  59.9209328
  76.8629303  27.5299301  64.8469315  76.1089325  27.1999302  64.3579330
  76.6619339  27.3319302  65.7609329  76.7409286  27.4619312  64.9009323
  74.3849335  22.3169308  43.5779305  74.6129303  22.2889309  44.5069313
  73.7559280  21.6049309  43.4649315  74.3339310  22.2219315  43.6829300
  76.5489273  33.9469299  37.0009308  76.3749313  34.1079292  37.9289322
  75.7839279  33.4609299  36.6949310  76.4289322  33.9049301  37.0809326
  72.3009338  20.6029301  43.0839310  71.7409286  21.0509319  43.7179298
  72.1549301  19.6719303  43.2509308  72.2109299  20.5409317  43.1859322
  73.1199341  28.8439312  32.3319321  72.9659348  29.3009319  33.1589317
  73.8319321  28.2339306  32.5239296  73.1909332  28.8239307  32.4619293
  70.0069275  35.0999298  37.2949295  70.0449295  35.9929314  36.9509315
  69.2079315  35.0789299  37.8209305  69.9099274  35.2119293  37.3179321
  74.7179337  36.8899307  33.9839325  73.9189301  36.3629303  33.9939308
  75.0619278  36.7869301  33.0969315  74.6599274  36.8089294  33.8719292
  76.5929337  22.9259319  31.6929302  76.3269348  22.4629307  32.4879303
  76.6089325  22.2489319  31.0169315  76.5609283  22.7799301  31.7089310
  67.9519348  24.4439316  43.5339317  68.2289276  25.0129318  44.2519302
  67.3499298  23.8209305  43.9409294  67.9109344  24.4369316  43.6779327
  68.8249283  30.7809315  46.1269302  67.9039307  30.5609303  45.9869308
  68.9049301  30.8879318  47.0739326  68.7169342  30.7659302  46.2299309
  72.5269318  25.0499306  37.1039314  72.1199341  25.0489311  36.2369308
  72.0409317  25.7129307  37.5949326  72.4129333  25.1349316  37.0559311
  70.6459274  21.4459305  45.1219292  70.8529282  22.3439312  45.3789291
  70.2899323  21.0449314  45.9149323  70.6269302  21.5089302  45.2559319
  71.9539337  22.2369308  35.8219299  71.1959305  22.2239304  36.4069328
  72.4859314  21.4929314  36.1029320  71.9249344  22.1399307  35.9329300
  76.6139297  26.4359303  35.6529312  75.7889328  26.4179306  35.1679306
  76.3629303  26.2499313  36.5579300  76.4759293  26.4099312  35.7069321
  68.5149307  24.4479313  49.1749306  68.3169327  24.5289307  48.2429314
  67.7209320  24.7509308  49.6159325  68.3879318  24.4969311  49.1119308
  71.4389343  28.0579319  30.3229313  70.8359299  28.7949314  30.2269306
  72.0679321  28.3479309  30.9839306  71.4419327  28.1889305  30.3949318
  75.8659286  36.5199318  31.6159306  76.3249283  35.6979294  31.7879314
  76.5639343  37.1599312  31.4769306  76.0139313  36.4969292  31.6199303
  74.5889282  27.0109310  40.5979309  75.4699326  27.3029308  40.8299294
  74.6749344  26.6769314  39.7049294  74.7129288  27.0059319  40.5129318
  68.4829330  33.4739304  47.9319305  67.7209320  34.0419312  47.8149300
  68.6879272  33.1639328  47.0499306  68.4109344  33.5069313  47.8039322
  74.1799316  36.5049324  48.0669327  74.7539291  36.4179306  48.8279305
  74.1379318  37.4469299  47.9049301  74.2479324  36.6139297  48.1429329
  74.5349274  30.3589306  47.9679298  74.3779297  29.4149303  47.9319305
  74.4459305  30.6509304  47.0609322  74.5029297  30.2749310  47.8469315
  71.5609283  36.2559319  46.9819298  71.3089294  37.1599312  47.1729317
  72.4659348  36.1909294  47.2849312  71.6449280  36.3639297  47.0449295
  73.5939331  21.3289318  30.6329308  73.9359283  21.3379307  31.5269318
  73.1089325  22.1509304  30.5549316  73.5759277  21.4359303  30.7369308
  68.7629318  21.2449303  40.5369301  69.5969315  21.6989307  40.4129295
  68.1749344  21.6439304  39.8969307  68.7949295  21.3539314  40.4399300
  69.8619308  20.3779316  47.5489311  69.0289307  19.9509315  47.7499313
  69.8289337  21.2049313  48.0289307  69.7509308  20.4289303  47.6359291
  76.1969299  25.8399315  38.2869301  76.2829285  25.0559311  38.8299294
  76.6369324  26.5269318  38.7869301  76.2639313  25.8279305  38.4199295
  69.2719345  38.0619316  34.8059311  68.4909286  37.9309311  34.2679329
  69.2419281  38.9869308  35.0499306  69.1679306  38.1639328  34.7679329
  75.1679306  26.8289318  43.8829308  74.3229294  26.5089302  44.1999321
  75.6409302  26.0379314  43.6239319  75.1199341  26.6869316  43.8909302
  72.0949326  32.0149307  48.2169304  72.9059296  31.5269318  48.0749321
  71.8259277  32.2919312  47.3409309  72.1639328  31.9879303  48.0859299
  71.0029297  36.5869293  33.3399315  70.4209290  37.0849304  33.9129295
  71.2319336  37.1979294  32.6399307  70.9579315  36.7289314  33.3239326
  71.6399307  28.8899307  42.5199318  71.2629318  28.7629318  43.3899307
  71.0769348  28.3789310  41.9379311  71.5199280  28.8089314  42.5569305
  68.6299286  31.9659309  38.7959328  69.0239334  31.8959312  37.9259300
  69.2419281  31.5109310  39.3729324  68.7589340  31.8989315  38.7579308
  71.7879333  23.3629303  48.6099319  71.6349335  23.6429310  47.7079315
  71.5509338  24.1229305  49.1409302  71.7379303  23.4959316  48.5629311
  73.7209320  27.4839306  47.7159309  73.6059341  27.1999302  46.8089294
  72.8299332  27.5869312  48.0489311  73.5919342  27.4609318  47.6419296
  72.7659302  25.8109303  42.5619316  72.1759338  25.0719318  42.4099312
  73.3779297  25.7829304  41.8269310  72.7689285  25.7129307  42.4479294
  67.7339325  27.7579308  34.4129295  68.3989334  28.3579311  34.7509308
  66.9019318  28.1919308  34.6019325  67.7129288  27.8899307  34.4809303
  70.0669327  32.2029305  36.6149292  70.7459335  31.9229317  37.2289314
  70.1649323  33.1529312  36.5659294  70.1659317  32.2889328  36.6879311
  75.4809341  30.9389305  31.7019310  75.0979309  30.6299305  30.8809319
  75.7199326  31.8499317  31.5269318  75.4629288  31.0159302  31.5749302
  69.7369308  22.3939304  37.3799324  69.4989319  21.5749302  36.9459305
  68.9759293  22.9619312  37.2529297  69.6089325  22.3619308  37.3079300
  74.3079300  21.2089310  33.3839302  74.5529327  20.3339310  33.6849327
  74.0929337  21.6859303  34.1849327  74.3119278  21.1579304  33.5249329
  71.1459274  25.4739304  31.4179306  70.2209320  25.2309303  31.4559307
  71.1419296  26.3939304  31.1529312  71.0279312  25.5609303  31.3889313
  73.1149292  29.8269310  34.7069321  73.9379272  30.3129311  34.6689301
  73.1659317  29.3319302  35.5239296  73.2269287  29.8259315  34.8059311
  69.8059311  37.7019310  38.7829323  69.2639313  38.1249313  39.4499321
  70.7049332  37.8989296  39.0449295  69.8509293  37.7819328  38.9019318
  75.4099274  31.4639301  34.7089310  74.8869324  32.1669312  35.0949326
  75.4219284  31.6599312  33.7729301  75.3449326  31.5789318  34.6389313
  68.9929276  35.5189323  41.0209312  69.6479340  35.8799324  40.4239311
  68.3149338  35.1639328  40.4459305  68.9899292  35.5199318  40.8709297
  69.8969345  30.3979301  48.7259293  70.6999283  30.9079304  48.6159325
  69.4469299  30.8159313  49.4599304  69.9419327  30.5169315  48.8059311
  75.0179291  26.2919312  31.7269306  74.5369339  25.4749317  31.5959301
  75.4519348  26.4509315  30.8889313  75.0119324  26.2079315  31.6029301
  68.9819336  31.3289318  32.1849327  69.7489319  31.0059319  32.6599312
  68.2399292  31.0899315  32.7399292  68.9849319  31.2569313  32.3169327
  68.3199310  25.0849304  40.8809319  69.1179276  24.7349319  40.4859314
  68.2999344  24.7049313  41.7589302  68.4189301  24.9909306  40.9429321
  70.4049301  29.8719311  39.5939293  71.3619308  29.8559303  39.5749321
  70.1599274  29.0579319  40.0339317  70.4959335  29.7659302  39.6479301
  71.8059311  25.3959312  34.4159317  71.7159348  25.1249313  33.5029297
  70.9079285  25.5529308  34.7089310  71.6789322  25.3819313  34.3369293
  73.7519302  28.3119316  36.8159294  73.9399338  27.5599308  36.2539291
  74.6079330  28.7029305  36.9859314  73.8849335  28.2659302  36.7659302
  75.4079285  23.1719303  46.0559311  76.3299332  23.2479305  46.2999306
  74.9559326  23.7889309  46.6309319  75.4679337  23.2599316  46.1599312
  72.3989334  20.1819305  38.9749298  72.5699310  21.1029301  39.1739311
  72.9649277  19.6979313  39.5759315  72.4929276  20.2379303  39.0769310
  76.2019348  33.5189323  31.0989304  77.0459290  33.4809303  31.5499306
  76.4249344  33.7239304  30.1909313  76.3389282  33.5399323  31.0409317
  73.2529297  29.3089314  39.3679314  73.5099335  28.8909302  38.5459328
  73.3369293  28.6169319  40.0239296  73.2969284  29.1669312  39.3469315
  75.7449341  38.5579300  39.3389320  75.7109299  37.8709297  40.0039291
  76.2209320  38.1629295  38.6089325  75.8009338  38.4199295  39.3309326
  74.2789307  23.4039307  35.1259308  74.1309280  24.3469315  35.0479317
  73.4869308  23.0719318  35.5499306  74.1589279  23.4819317  35.1699295
  73.5349274  23.8929310  31.7209301  72.6179276  23.6779308  31.8869305
  74.0099335  23.5049305  32.4559326  73.4779282  23.8159313  31.8359318
  70.1769333  28.6389313  44.9919319  69.4979324  29.2779312  45.2119293
  69.7679291  27.7899303  45.1549301  70.0369339  28.6119308  45.0409317
  68.3249283  21.5479317  43.5739326  69.1869278  21.5089302  43.9879303
  68.5109329  21.6979313  42.6469307  68.4589310  21.5619316  43.5079308
  67.7839279  26.7189312  47.5609322  67.1839294  27.4519310  47.7019310
  68.3309326  26.7019310  48.3469315  67.7769318  26.8109303  47.6799316
  69.1399307  25.6199303  35.6039314  69.5399323  26.2049313  36.2479324
  68.6759338  26.2049313  35.0049324  69.1319275  25.7699318  35.6099319
  71.0999298  20.2989311  31.6489315  71.1009293  21.0409317  32.2529297
  71.6039276  20.6029301  30.8949318  71.1649323  20.4329319  31.6299305
  72.0159302  32.3349304  31.9329319  72.1019287  32.2839317  30.9809303
  71.4629288  33.1029320  32.0819321  71.9559326  32.4269295  31.8299313
  69.5299301  27.5559311  40.7919312  68.7509308  28.0619316  41.0229301
  69.2679291  26.6429310  40.9149323  69.3969345  27.5039310  40.8369293
  72.6259308  31.7129307  37.8979301  72.5389328  32.4929314  38.4469299
  72.6979294  30.9889317  38.5209312  72.6239319  31.7199306  38.0479317
  68.2569275  22.7969303  33.1029320  68.1999283  22.5429306  32.1819305
  67.7089310  23.5789318  33.1709328  68.1799316  22.8649311  32.9939308
  72.7279282  26.8539314  45.0819321  72.6369324  26.7339306  44.1369324
  72.0039291  27.4319305  45.3199310  72.6239319  26.9129314  44.9909325
  73.8099289  20.3699303  36.5339317  73.4049301  20.0389309  37.3359299
  73.9169312  19.5959301  35.9819298  73.7719345  20.2289314  36.5659294
  74.3529282  26.4159317  34.4199295  74.7259293  26.3509312  33.5409317
  73.4479294  26.1199303  34.3189316  74.2849274  26.3689308  34.2949295
  74.0519333  33.5729294  32.8539314  73.3199310  33.0839310  32.4779320
  74.7119293  33.5859299  32.1619301  74.0419312  33.5119324  32.7179298
  76.4979324  23.3129311  36.8049316  75.6459274  23.1749306  36.3929329
  76.5479279  24.2599316  36.9409294  76.3959274  23.4169312  36.7699318
  68.9979324  36.9179306  43.4249306  68.7049332  36.6449318  42.5549316
  68.6899338  37.8199310  43.5089302  68.9209290  36.9979324  43.3239326
  71.3699341  23.9809303  45.9959297  72.1609344  24.0139313  45.4589310
  71.0099335  24.8669319  45.9479294  71.4249344  24.0979309  45.9209328
  76.4709320  23.6219311  40.1809311  75.6199341  23.1909313  40.0939293
  76.5699310  23.7689304  41.1219292  76.3739319  23.5859318  40.2899323
  75.1019287  20.6429310  47.3319321  74.5489273  20.9539318  48.0479317
  75.1629333  21.3889313  46.7349319  75.0389328  20.7779312  47.3469315
  73.8929291  33.1559296  36.0169296  73.2569275  32.7009315  36.5679321
  73.4049301  33.8899307  35.6439323  73.7499313  33.1919327  36.0399323
  76.1829300  34.7969322  47.0039291  75.7959290  34.4319305  46.2079315
  75.5349274  35.4259300  47.3189316  76.0499344  34.8299294  46.9429321
  68.5429306  34.1509323  44.3729324  68.1609344  34.9939308  44.6169319
  69.3669281  34.3769302  43.9419327  68.5989304  34.2879295  44.3489304
  70.4459305  23.7769318  39.7949295  70.3519287  23.3099308  38.9649315
  71.2689285  23.4539318  40.1599312  70.5389328  23.6759319  39.7359314
  72.6089325  23.0349312  41.0509300  73.0609283  22.4559307  41.6649323
  73.1719284  23.0499306  40.2779312  72.7389297  22.9629307  41.0309296
  69.1909332  26.1349316  45.3199310  68.6249313  26.4959316  44.6379318
  68.6949310  26.2509308  46.1299324  69.0549316  26.1959305  45.3359299
  77.0069275  36.1789322  35.4659309  76.7689285  35.3659325  35.9099312
  76.2019348  36.4569321  35.0289307  76.8739319  36.1109314  35.4669304
  69.8039322  29.5339317  35.0799294  70.7599335  29.5659313  35.1069298
  69.5329285  30.4509315  35.1179314  69.8919296  29.6549301  35.0879326
  74.6439285  24.9929314  48.0229301  73.8789291  24.5959301  48.4409294
  74.3899307  25.9039307  47.8749313  74.5129318  25.0589314  48.0579300
  71.1629333  22.8239307  33.0509300  71.4709320  22.8889313  33.9549294
  70.2449341  22.5659313  33.1299324  71.0849304  22.7989311  33.1769295
  67.0919342  33.1369324  31.3959312  67.7199326  32.6139297  31.8949318
  67.5859299  33.4429321  30.6349316  67.2359314  33.1089325  31.3629303
  72.7639313  35.2209320  34.6669312  72.0639343  35.6189308  34.1499329
  73.1959305  34.6179314  34.0609322  72.7299347  35.1949310  34.5229301
  76.1829300  29.5479317  36.8079300  76.6969299  28.9479313  36.2679329
  75.9089279  30.2379303  36.2039299  76.2129288  29.5589314  36.6619301
  68.6699295  36.9029312  30.8539314  69.2269287  36.1439323  31.0259304
  69.2379303  37.6569328  31.0099316  68.8139343  36.9019318  30.8959312
  73.9589310  22.9319305  38.7189293  73.7809296  23.5219307  37.9869308
  74.4439316  22.2049313  38.3289299  73.9979324  22.9149303  38.5759315
  67.5639343  29.5219307  37.2959328  68.1609344  29.7779312  36.5919304
  67.8669281  30.0169315  38.0579300  67.6789322  29.6179314  37.3029327
  76.8629303  27.5299301  45.9869308  76.1089325  27.1999302  45.4979324
  76.6619339  27.3319302  46.9009323  76.7409286  27.4619312  46.0409317
  74.3849335  22.3169308  24.7179317  74.6129303  22.2889309  25.6469307
  73.7559280  21.6049309  24.6049309  74.3339310  22.2219315  24.8229313
  76.5489273  33.9469299  18.1409302  76.3749313  34.1079292  19.0689316
  75.7839279  33.4609299  17.8349304  76.4289322  33.9049301  18.2209301
  72.3009338  20.6029301  24.2239304  71.7409286  21.0509319  24.8579311
  72.1549301  19.6719303  24.3909302  72.2109299  20.5409317  24.3259315
  73.1199341  28.8439312  13.4719315  72.9659348  29.3009319  14.2989311
  73.8319321  28.2339306  13.6639309  73.1909332  28.8239307  13.6019306
  70.0069275  35.0999298  18.4349308  70.0449295  35.9929314  18.0909309
  69.2079315  35.0789299  18.9609318  69.9099274  35.2119293  18.4579315
  74.7179337  36.8899307  15.1239309  73.9189301  36.3629303  15.1339312
  75.0619278  36.7869301  14.2369308  74.6599274  36.8089294  15.0119314
  76.5929337  22.9259319  12.8329306  76.3269348  22.4629307  13.6279306
  76.6089325  22.2489319  12.1569309  76.5609283  22.7799301  12.8489313
  67.9519348  24.4439316  24.6739311  68.2289276  25.0129318  25.3919315
  67.3499298  23.8209305  25.0809307  67.9109344  24.4369316  24.8179302
  68.8249283  30.7809315  27.2669315  67.9039307  30.5609303  27.1269302
  68.9049301  30.8879318  28.2139301  68.7169342  30.7659302  27.3699303
  72.5269318  25.0499306  18.2439308  72.1199341  25.0489311  17.3769302
  72.0409317  25.7129307  18.7349319  72.4129333  25.1349316  18.1959305
  70.6459274  21.4459305  26.2619305  70.8529282  22.3439312  26.5189304
  70.2899323  21.0449314  27.0549316  70.6269302  21.5089302  26.3959312
  71.9539337  22.2369308  16.9619312  71.1959305  22.2239304  17.5469303
  72.4859314  21.4929314  17.2429314  71.9249344  22.1399307  17.0729313
  76.6139297  26.4359303  16.7929306  75.7889328  26.4179306  16.3079319
  76.3629303  26.2499313  17.6979313  76.4759293  26.4099312  16.8469315
  73.7279282  36.1009293  21.4099312  73.4669342  35.7259293  22.2509308
  74.4589310  35.5559311  21.1209316  73.7879333  35.9829292  21.4799309
  71.9659348  34.2939301  20.1249313  71.2419281  34.5969315  19.5769310
  72.5599289  35.0439301  20.1729317  71.9499283  34.4289322  20.0609303
  68.5149307  24.4479313  30.3149319  68.3169327  24.5289307  29.3829308
  67.7209320  24.7509308  30.7559319  68.3879318  24.4969311  30.2519302
  71.4389343  28.0579319  11.4629307  70.8359299  28.7949314  11.3669310
  72.0679321  28.3479309  12.1239309  71.4419327  28.1889305  11.5349312
  75.8659286  36.5199318  12.7559309  76.3249283  35.6979294  12.9279308
  76.5639343  37.1599312  12.6169310  76.0139313  36.4969292  12.7599306
  74.5889282  27.0109310  21.7379303  75.4699326  27.3029308  21.9699306
  74.6749344  26.6769314  20.8449306  74.7129288  27.0059319  21.6529312
  68.4829330  33.4739304  29.0719318  67.7209320  34.0419312  28.9549313
  68.6879272  33.1639328  28.1899319  68.4109344  33.5069313  28.9439316
  70.5539322  34.7689323  30.4089317  71.0369339  35.3299294  29.8019314
  70.1109314  34.1329308  29.8479309  70.5589294  34.7599297  30.2599316
  74.1799316  36.5049324  29.2069302  74.7539291  36.4179306  29.9679317
  74.1379318  37.4469299  29.0449314  74.2479324  36.6139297  29.2829304
  74.5349274  30.3589306  29.1079311  74.3779297  29.4149303  29.0719318
  74.4459305  30.6509304  28.2009315  74.5029297  30.2749310  28.9869308
  71.5609283  36.2559319  28.1219311  71.3089294  37.1599312  28.3129311
  72.4659348  36.1909294  28.4249306  71.6449280  36.3639297  28.1849308
  68.7629318  21.2449303  21.6769314  69.5969315  21.6989307  21.5529308
  68.1749344  21.6439304  21.0369301  68.7949295  21.3539314  21.5799313
  69.8619308  20.3779316  28.6889305  69.0289307  19.9509315  28.8899307
  69.8289337  21.2049313  29.1689301  69.7509308  20.4289303  28.7759304
  76.1969299  25.8399315  19.4269314  76.2829285  25.0559311  19.9699306
  76.6369324  26.5269318  19.9269314  76.2639313  25.8279305  19.5599308
  69.2719345  38.0619316  15.9459314  68.4909286  37.9309311  15.4079313
  69.2419281  38.9869308  16.1899319  69.1679306  38.1639328  15.9079313
  75.6249313  34.3279305  20.6359310  75.1449280  33.5199318  20.8129311
  76.3549347  34.3139305  21.2549305  75.6569290  34.2229309  20.7379303
  75.1679306  26.8289318  25.0229301  74.3229294  26.5089302  25.3399315
  75.6409302  26.0379314  24.7639313  75.1199341  26.6869316  25.0309315
  72.0949326  32.0149307  29.3569317  72.9059296  31.5269318  29.2149315
  71.8259277  32.2919312  28.4809303  72.1639328  31.9879303  29.2259312
  71.0029297  36.5869293  14.4799309  70.4209290  37.0849304  15.0529308
  71.2319336  37.1979294  13.7799311  70.9579315  36.7289314  14.4639311
  74.3569336  31.0549316  26.3849316  75.2369308  30.6819305  26.3329315
  73.8189316  30.4739304  25.8479309  74.4009323  30.9329319  26.3099308
  71.6399307  28.8899307  23.6599312  71.2629318  28.7629318  24.5299301
  71.0769348  28.3789310  23.0779305  71.5199280  28.8089314  23.6969318
  68.6299286  31.9659309  19.9359303  69.0239334  31.8959312  19.0659313
  69.2419281  31.5109310  20.5129318  68.7589340  31.8989315  19.8979301
  71.7879333  23.3629303  29.7499313  71.6349335  23.6429310  28.8479309
  71.5509338  24.1229305  30.2809315  71.7379303  23.4959316  29.7029305
  73.7209320  27.4839306  28.8559303  73.6059341  27.1999302  27.9489307
  72.8299332  27.5869312  29.1889305  73.5919342  27.4609318  28.7819309
  72.7659302  25.8109303  23.7019310  72.1759338  25.0719318  23.5499306
  73.3779297  25.7829304  22.9669304  72.7689285  25.7129307  23.5879307
  74.1509323  32.0029297  21.7339306  74.1109314  31.0479317  21.6969318
  73.6959305  32.2309303  22.5439301  74.0879288  31.9099312  21.8329315
  67.7339325  27.7579308  15.5529308  68.3989334  28.3579311  15.8909311
  66.9019318  28.1919308  15.7419310  67.7129288  27.8899307  15.6209307
  70.0669327  32.2029305  17.7549305  70.7459335  31.9229317  18.3689308
  70.1649323  33.1529312  17.7059307  70.1659317  32.2889328  17.8279305
  75.4809341  30.9389305  12.8419313  75.0979309  30.6299305  12.0209312
  75.7199326  31.8499317  12.6669312  75.4629288  31.0159302  12.7149305
  69.7369308  22.3939304  18.5199318  69.4989319  21.5749302  18.0859318
  68.9759293  22.9619312  18.3929310  69.6089325  22.3619308  18.4479313
  74.3079300  21.2089310  14.5239305  74.5529327  20.3339310  14.8249311
  74.0929337  21.6859303  15.3249311  74.3119278  21.1579304  14.6649313
  71.1459274  25.4739304  12.5579309  70.2209320  25.2309303  12.5959311
  71.1419296  26.3939304  12.2929306  71.0279312  25.5609303  12.5289307
  73.1149292  29.8269310  15.8469315  73.9379272  30.3129311  15.8089314
  73.1659317  29.3319302  16.6639309  73.2269287  29.8259315  15.9459314
  69.8059311  37.7019310  19.9229317  69.2639313  38.1249313  20.5899315
  70.7049332  37.8989296  20.1849308  69.8509293  37.7819328  20.0419312
  75.4099274  31.4639301  15.8489313  74.8869324  32.1669312  16.2349319
  75.4219284  31.6599312  14.9129314  75.3449326  31.5789318  15.7789307
  71.3469315  31.7669315  26.8429317  71.3089294  32.0839310  25.9409313
  70.4749298  31.4079304  27.0079308  71.2299347  31.7609310  26.7489319
  75.2549286  33.5069313  25.4179306  74.4719315  33.9129295  25.0489311
  74.9669342  32.6359291  25.6909313  75.1179276  33.4469299  25.4059315
  74.2809296  29.4639301  23.8969307  74.6059341  28.6609306  24.3039303
  73.4119339  29.2319317  23.5709305  74.2109299  29.3319302  23.9069309
  69.8969345  30.3979301  29.8659306  70.6999283  30.9079304  29.7559319
  69.4469299  30.8159313  30.5999317  69.9419327  30.5169315  29.9459305
  75.0179291  26.2919312  12.8669310  74.5369339  25.4749317  12.7359314
  75.4519348  26.4509315  12.0289307  75.0119324  26.2079315  12.7429314
  68.9819336  31.3289318  13.3249311  69.7489319  31.0059319  13.7999306
  68.2399292  31.0899315  13.8799314  68.9849319  31.2569313  13.4569311
  68.3199310  25.0849304  22.0209312  69.1179276  24.7349319  21.6259308
  68.2999344  24.7049313  22.8989315  68.4189301  24.9909306  22.0829315
  70.4049301  29.8719311  20.7339306  71.3619308  29.8559303  20.7149315
  70.1599274  29.0579319  21.1739311  70.4959335  29.7659302  20.7879314
  71.8059311  25.3959312  15.5559311  71.7159348  25.1249313  14.6429310
  70.9079285  25.5529308  15.8489313  71.6789322  25.3819313  15.4769306
  73.7519302  28.3119316  17.9559307  73.9399338  27.5599308  17.3939304
  74.6079330  28.7029305  18.1259308  73.8849335  28.2659302  17.9059315
  75.4079285  23.1719303  27.1959305  76.3299332  23.2479305  27.4399319
  74.9559326  23.7889309  27.7709312  75.4679337  23.2599316  27.2999306
  72.3989334  20.1819305  20.1149311  72.5699310  21.1029301  20.3139305
  72.9649277  19.6979313  20.7159309  72.4929276  20.2379303  20.2169304
  76.2019348  33.5189323  12.2389307  77.0459290  33.4809303  12.6899309
  76.4249344  33.7239304  11.3309307  76.3389282  33.5399323  12.1809311
  73.2529297  29.3089314  20.5079308  73.5099335  28.8909302  19.6859303
  73.3369293  28.6169319  21.1639309  73.2969284  29.1669312  20.4869308
  75.7449341  38.5579300  20.4789314  75.7109299  37.8709297  21.1439304
  76.2209320  38.1629295  19.7489319  75.8009338  38.4199295  20.4709301
  74.2789307  23.4039307  16.2659302  74.1309280  24.3469315  16.1879311
  73.4869308  23.0719318  16.6899319  74.1589279  23.4819317  16.3099308
  73.5349274  23.8929310  12.8609314  72.6179276  23.6779308  13.0269308
  74.0099335  23.5049305  13.5959311  73.4779282  23.8159313  12.9759312
  70.1769333  28.6389313  26.1319313  69.4979324  29.2779312  26.3519306
  69.7679291  27.7899303  26.2949314  70.0369339  28.6119308  26.1809311
  68.3249283  21.5479317  24.7139301  69.1869278  21.5089302  25.1279316
  68.5109329  21.6979313  23.7869301  68.4589310  21.5619316  24.6479301
  67.7839279  26.7189312  28.7009315  67.1839294  27.4519310  28.8419304
  68.3309326  26.7019310  29.4869308  67.7769318  26.8109303  28.8199310
  69.1399307  25.6199303  16.7439308  69.5399323  26.2049313  17.3879318
  68.6759338  26.2049313  16.1449318  69.1319275  25.7699318  16.7499313
  71.0999298  20.2989311  12.7889309  71.1009293  21.0409317  13.3929310
  71.6039276  20.6029301  12.0349312  71.1649323  20.4329319  12.7699308
  72.0159302  32.3349304  13.0729313  72.1019287  32.2839317  12.1209307
  71.4629288  33.1029320  13.2219315  71.9559326  32.4269295  12.9699306
  69.5299301  27.5559311  21.9319305  68.7509308  28.0619316  22.1629314
  69.2679291  26.6429310  22.0549316  69.3969345  27.5039310  21.9769306
  72.6259308  31.7129307  19.0379314  72.5389328  32.4929314  19.5869312
  72.6979294  30.9889317  19.6609306  72.6239319  31.7199306  19.1879311
  68.2569275  22.7969303  14.2429314  68.1999283  22.5429306  13.3219309
  67.7089310  23.5789318  14.3109312  68.1799316  22.8649311  14.1339312
  72.7279282  26.8539314  26.2219315  72.6369324  26.7339306  25.2769318
  72.0039291  27.4319305  26.4599304  72.6239319  26.9129314  26.1309319
  73.8099289  20.3699303  17.6739311  73.4049301  20.0389309  18.4759312
  73.9169312  19.5959301  17.1219311  73.7719345  20.2289314  17.7059307
  74.3529282  26.4159317  15.5599308  74.7259293  26.3509312  14.6809311
  73.4479294  26.1199303  15.4589310  74.2849274  26.3689308  15.4349308
  74.0519333  33.5729294  13.9939308  73.3199310  33.0839310  13.6179314
  74.7119293  33.5859299  13.3019314  74.0419312  33.5119324  13.8579311
  76.4979324  23.3129311  17.9449310  75.6459274  23.1749306  17.5329304
  76.5479279  24.2599316  18.0809307  76.3959274  23.4169312  17.9099312
  71.3699341  23.9809303  27.1359310  72.1609344  24.0139313  26.5989304
  71.0099335  24.8669319  27.0879307  71.4249344  24.0979309  27.0609303
  72.9129333  34.2819328  23.9629307  72.3429337  34.9689293  24.3099308
  72.4609299  33.4659309  24.1769314  72.7819290  34.2659302  24.0349312
  76.4709320  23.6219311  21.3209305  75.6199341  23.1909313  21.2339306
  76.5699310  23.7689304  22.2619305  76.3739319  23.5859318  21.4299316
  75.1019287  20.6429310  28.4719315  74.5489273  20.9539318  29.1879311
  75.1629333  21.3889313  27.8749313  75.0389328  20.7779312  28.4869308
  73.8929291  33.1559296  17.1569309  73.2569275  32.7009315  17.7079315
  73.4049301  33.8899307  16.7839317  73.7499313  33.1919327  17.1799316
  76.1829300  34.7969322  28.1439304  75.7959290  34.4319305  27.3479309
  75.5349274  35.4259300  28.4589310  76.0499344  34.8299294  28.0829315
  70.4459305  23.7769318  20.9349308  70.3519287  23.3099308  20.1049309
  71.2689285  23.4539318  21.2999306  70.5389328  23.6759319  20.8759308
  72.6089325  23.0349312  22.1909313  73.0609283  22.4559307  22.8049316
  73.1719284  23.0499306  21.4179306  72.7389297  22.9629307  22.1709309
  69.1909332  26.1349316  26.4599304  68.6249313  26.4959316  25.7779312
  68.6949310  26.2509308  27.2699318  69.0549316  26.1959305  26.4759312
  77.0069275  36.1789322  16.6059303  76.7689285  35.3659325  17.0499306
  76.2019348  36.4569321  16.1689301  76.8739319  36.1109314  16.6069317
  71.6079330  31.8929310  24.0349312  71.1469345  32.2369308  23.2699318
  71.6889343  30.9549313  23.8629303  71.5589294  31.8169308  23.9149303
  69.8039322  29.5339317  16.2199306  70.7599335  29.5659313  16.2469311
  69.5329285  30.4509315  16.2579308  69.8919296  29.6549301  16.2279301
  74.6439285  24.9929314  29.1629314  73.8789291  24.5959301  29.5809307
  74.3899307  25.9039307  29.0149307  74.5129318  25.0589314  29.1979313
  71.1629333  22.8239307  14.1909313  71.4709320  22.8889313  15.0949306
  70.2449341  22.5659313  14.2699308  71.0849304  22.7989311  14.3169308
  67.0919342  33.1369324  12.5359306  67.7199326  32.6139297  13.0349312
  67.5859299  33.4429321  11.7749310  67.2359314  33.1089325  12.5029306
  72.7639313  35.2209320  15.8069305  72.0639343  35.6189308  15.2899313
  73.1959305  34.6179314  15.2009306  72.7299347  35.1949310  15.6629314
  76.1829300  29.5479317  17.9479313  76.6969299  28.9479313  17.4079304
  75.9089279  30.2379303  17.3439312  76.2129288  29.5589314  17.8019314
  68.6699295  36.9029312  11.9939308  69.2269287  36.1439323  12.1659307
  69.2379303  37.6569328  12.1499310  68.8139343  36.9019318  12.0359306
  73.9589310  22.9319305  19.8589306  73.7809296  23.5219307  19.1269302
  74.4439316  22.2049313  19.4689312  73.9979324  22.9149303  19.7159309
  67.5639343  29.5219307  18.4359303  68.1609344  29.7779312  17.7319317
  67.8669281  30.0169315  19.1979313  67.6789322  29.6179314  18.4429302
  70.2449341  33.0289307  22.2409306  70.5039291  33.7219315  21.6329308
  69.3729324  33.2879295  22.5399303  70.1669312  33.1509323  22.2009315
  76.8629303  27.5299301  27.1269302  76.1089325  27.1999302  26.6379318
  76.6619339  27.3319302  28.0409317  76.7409286  27.4619312  27.1809311
  71.7839279  36.5029297   6.1179309  70.8299332  36.4349327   6.0859308
  71.9729309  36.8099327   7.0039310  71.6859283  36.5339317   6.2269311
  67.9519348  24.4439316   5.8139310  68.2289276  25.0129318   6.5319309
  67.3499298  23.8209305   6.2209311  67.9109344  24.4369316   5.9579310
  68.8249283  30.7809315   8.4069309  67.9039307  30.5609303   8.2669306
  68.9049301  30.8879318   9.3539314  68.7169342  30.7659302   8.5099306
  73.7279282  36.1009293   2.5499310  73.4669342  35.7259293   3.3909309
  74.4589310  35.5559311   2.2609310  73.7879333  35.9829292   2.6199310
  68.5149307  24.4479313  11.4549313  68.3169327  24.5289307  10.5229311
  67.7209320  24.7509308  11.8959312  68.3879318  24.4969311  11.3919306
  74.5889282  27.0109310   2.8779311  75.4699326  27.3029308   3.1099310
  74.6749344  26.6769314   1.9849310  74.7129288  27.0059319   2.7929311
  68.4829330  33.4739304  10.2119312  67.7209320  34.0419312  10.0949306
  68.6879272  33.1639328   9.3299313  68.4109344  33.5069313  10.0839310
  70.5539322  34.7689323  11.5489311  71.0369339  35.3299294  10.9419308
  70.1109314  34.1329308  10.9879313  70.5589294  34.7599297  11.3999310
  74.1799316  36.5049324  10.3469315  74.7539291  36.4179306  11.1079311
  74.1379318  37.4469299  10.1849308  74.2479324  36.6139297  10.4229307
  74.5349274  30.3589306  10.2479305  74.3779297  29.4149303  10.2119312
  74.4459305  30.6509304   9.3409309  74.5029297  30.2749310  10.1269312
  71.5609283  36.2559319   9.2619314  71.3089294  37.1599312   9.4529314
  72.4659348  36.1909294   9.5649309  71.6449280  36.3639297   9.3249311
  68.7629318  21.2449303   2.8169310  69.5969315  21.6989307   2.6929309
  68.1749344  21.6439304   2.1769309  68.7949295  21.3539314   2.7199309
  75.6249313  34.3279305   1.7759310  75.1449280  33.5199318   1.9529310
  76.3549347  34.3139305   2.3949311  75.6569290  34.2229309   1.8779310
  75.1679306  26.8289318   6.1629310  74.3229294  26.5089302   6.4799309
  75.6409302  26.0379314   5.9039311  75.1199341  26.6869316   6.1709309
  72.0949326  32.0149307  10.4969311  72.9059296  31.5269318  10.3549309
  71.8259277  32.2919312   9.6209307  72.1639328  31.9879303  10.3659306
  74.3569336  31.0549316   7.5249310  75.2369308  30.6819305   7.4729309
  73.8189316  30.4739304   6.9879308  74.4009323  30.9329319   7.4499311
  71.6399307  28.8899307   4.7999310  71.2629318  28.7629318   5.6699309
  71.0769348  28.3789310   4.2179308  71.5199280  28.8089314   4.8369312
  73.7209320  27.4839306   9.9959307  73.6059341  27.1999302   9.0889311
  72.8299332  27.5869312  10.3289309  73.5919342  27.4609318   9.9219313
  72.7659302  25.8109303   4.8419309  72.1759338  25.0719318   4.6899309
  73.3779297  25.7829304   4.1069312  72.7689285  25.7129307   4.7279310
  74.1509323  32.0029297   2.8739309  74.1109314  31.0479317   2.8369310
  73.6959305  32.2309303   3.6839311  74.0879288  31.9099312   2.9729309
  71.3469315  31.7669315   7.9829311  71.3089294  32.0839310   7.0809312
  70.4749298  31.4079304   8.1479311  71.2299347  31.7609310   7.8889308
  75.2549286  33.5069313   6.5579309  74.4719315  33.9129295   6.1889310
  74.9669342  32.6359291   6.8309312  75.1179276  33.4469299   6.5459309
  68.9929276  35.5189323   3.3009310  69.6479340  35.8799324   2.7039311
  68.3149338  35.1639328   2.7259309  68.9899292  35.5199318   3.1509309
  74.2809296  29.4639301   5.0369310  74.6059341  28.6609306   5.4439311
  73.4119339  29.2319317   4.7109308  74.2109299  29.3319302   5.0469308
  69.8969345  30.3979301  11.0059309  70.6999283  30.9079304  10.8959312
  69.4469299  30.8159313  11.7399311  69.9419327  30.5169315  11.0859308
  68.3199310  25.0849304   3.1609311  69.1179276  24.7349319   2.7659309
  68.2999344  24.7049313   4.0389309  68.4189301  24.9909306   3.2229309
  70.4049301  29.8719311   1.8739311  71.3619308  29.8559303   1.8549310
  70.1599274  29.0579319   2.3139310  70.4959335  29.7659302   1.9279310
  70.1769333  28.6389313   7.2719312  69.4979324  29.2779312   7.4919310
  69.7679291  27.7899303   7.4349308  70.0369339  28.6119308   7.3209310
  68.3249283  21.5479317   5.8539310  69.1869278  21.5089302   6.2679310
  68.5109329  21.6979313   4.9269309  68.4589310  21.5619316   5.7879310
  67.7839279  26.7189312   9.8409309  67.1839294  27.4519310   9.9819307
  68.3309326  26.7019310  10.6269312  67.7769318  26.8109303   9.9599314
  69.5299301  27.5559311   3.0719309  68.7509308  28.0619316   3.3029311
  69.2679291  26.6429310   3.1949310  69.3969345  27.5039310   3.1169310
  72.7279282  26.8539314   7.3619308  72.6369324  26.7339306   6.4169312
  72.0039291  27.4319305   7.5999308  72.6239319  26.9129314   7.2709308
  68.9979324  36.9179306   5.7049308  68.7049332  36.6449318   4.8349309
  68.6899338  37.8199310   5.7889309  68.9209290  36.9979324   5.6039310
  72.9129333  34.2819328   5.1029310  72.3429337  34.9689293   5.4499311
  72.4609299  33.4659309   5.3169308  72.7819290  34.2659302   5.1749310
  76.4709320  23.6219311   2.4609311  75.6199341  23.1909313   2.3739309
  76.5699310  23.7689304   3.4019310  76.3739319  23.5859318   2.5699310
  76.1829300  34.7969322   9.2839308  75.7959290  34.4319305   8.4879313
  75.5349274  35.4259300   9.5989313  76.0499344  34.8299294   9.2229309
  68.5429306  34.1509323   6.6529312  68.1609344  34.9939308   6.8969312
  69.3669281  34.3769302   6.2219310  68.5989304  34.2879295   6.6289310
  72.6089325  23.0349312   3.3309309  73.0609283  22.4559307   3.9449310
  73.1719284  23.0499306   2.5579309  72.7389297  22.9629307   3.3109310
  69.1909332  26.1349316   7.5999308  68.6249313  26.4959316   6.9179311
  68.6949310  26.2509308   8.4099312  69.0549316  26.1959305   7.6159310
  71.6079330  31.8929310   5.1749310  71.1469345  32.2369308   4.4099312
  71.6889343  30.9549313   5.0029311  71.5589294  31.8169308   5.0549312
  74.6439285  24.9929314  10.3029308  73.8789291  24.5959301  10.7209311
  74.3899307  25.9039307  10.1549311  74.5129318  25.0589314  10.3379307
  70.2449341  33.0289307   3.3809309  70.5039291  33.7219315   2.7729311
  69.3729324  33.2879295   3.6799309  70.1669312  33.1509323   3.3409309
  76.8629303  27.5299301   8.2669306  76.1089325  27.1999302   7.7779312
  76.6619339  27.3319302   9.1809311  76.7409286  27.4619312   8.3209314
  76.5489273  15.0799313  74.7209320  76.3749313  15.2409306  75.6489334
  75.7839279  14.5939312  74.4149323  76.4289322  15.0379314  74.8009338
  73.1199341   9.9769306  70.0519333  72.9659348  10.4339314  70.8789291
  73.8319321   9.3669310  70.2439346  73.1909332   9.9569311  70.1819305
  70.0069275  16.2329311  75.0149307  70.0449295  17.1259308  74.6709290
  69.2079315  16.2119312  75.5409317  69.9099274  16.3449306  75.0379333
  74.7179337  18.0229301  71.7039337  73.9189301  17.4959316  71.7139282
  75.0619278  17.9199314  70.8169327  74.6599274  17.9419308  71.5919342
  76.5929337   4.0589309  69.4129333  76.3269348   3.5959311  70.2079315
  76.6089325   3.3819311  68.7369308  76.5609283   3.9129310  69.4289322
  72.5269318   6.1829309  74.8239288  72.1199341   6.1819310  73.9569321
  72.0409317   6.8459311  75.3149338  72.4129333   6.2679310  74.7759323
  71.9539337   3.3699310  73.5419312  71.1959305   3.3569310  74.1269302
  72.4859314   2.6259310  73.8229294  71.9249344   3.2729311  73.6529312
  76.6139297   7.5689311  73.3729324  75.7889328   7.5509310  72.8879318
  76.3629303   7.3829312  74.2779312  76.4759293   7.5429311  73.4269333
  71.9659348  15.4269314  76.7049332  71.2419281  15.7299309  76.1569290
  72.5599289  16.1769314  76.7529297  71.9499283  15.5619307  76.6409302
  71.4389343   9.1909313  68.0429306  70.8359299   9.9279308  67.9469299
  72.0679321   9.4809313  68.7039337  71.4419327   9.3219309  68.1149292
  75.8659286  17.6529312  69.3359299  76.3249283  16.8309307  69.5079346
  76.5639343  18.2929306  69.1969299  76.0139313  17.6299305  69.3399277
  73.5939331   2.4619310  68.3529282  73.9359283   2.4709311  69.2469330
  73.1089325   3.2839310  68.2749329  73.5759277   2.5689311  68.4569321
  76.1969299   6.9729309  76.0069275  76.2829285   6.1889310  76.5499344
  76.6369324   7.6599312  76.5069275  76.2639313   6.9609308  76.1399307
  69.2719345  19.1949310  72.5259323  68.4909286  19.0639305  71.9879303
  69.2419281  20.1199303  72.7699280  69.1679306  19.2969303  72.4879303
  71.0029297  17.7199306  71.0599289  70.4209290  18.2179317  71.6329346
  71.2319336  18.3309307  70.3599319  70.9579315  17.8619308  71.0439301
  68.6299286  13.0989313  76.5159302  69.0239334  13.0289307  75.6459274
  69.2419281  12.6439314  77.0929337  68.7589340  13.0319309  76.4779282
  67.7339325   8.8909311  72.1329346  68.3989334   9.4909306  72.4709320
  66.9019318   9.3249311  72.3219299  67.7129288   9.0229311  72.2009277
  70.0669327  13.3359308  74.3349304  70.7459335  13.0559311  74.9489288
  70.1649323  14.2859306  74.2859344  70.1659317  13.4219313  74.4079285
  75.4809341  12.0719309  69.4219284  75.0979309  11.7629309  68.6009293
  75.7199326  12.9829311  69.2469330  75.4629288  12.1489305  69.2949295
  69.7369308   3.5269310  75.0999298  69.4989319   2.7079310  74.6659317
  68.9759293   4.0949311  74.9729309  69.6089325   3.4949310  75.0279312
  71.1459274   6.6069312  69.1379318  70.2209320   6.3639312  69.1759338
  71.1419296   7.5269308  68.8729324  71.0279312   6.6939311  69.1089325
  73.1149292  10.9599314  72.4269333  73.9379272  11.4459314  72.3889313
  73.1659317  10.4649305  73.2439346  73.2269287  10.9589310  72.5259323
  69.8059311  18.8349304  76.5029297  69.2639313  19.2579308  77.1699295
  70.7049332  19.0319309  76.7649307  69.8509293  18.9149303  76.6219330
  75.4099274  12.5969315  72.4289322  74.8869324  13.2999306  72.8149338
  75.4219284  12.7929306  71.4929276  75.3449326  12.7119312  72.3589325
  75.0179291   7.4249310  69.4469299  74.5369339   6.6079311  69.3159332
  75.4519348   7.5839310  68.6089325  75.0119324   7.3409309  69.3229294
  68.9819336  12.4619312  69.9049301  69.7489319  12.1389313  70.3799286
  68.2399292  12.2229309  70.4599304  68.9849319  12.3899307  70.0369339
  70.4049301  11.0049314  77.3139343  71.3619308  10.9889307  77.2949295
  70.1599274  10.1909313  77.7539291  70.4959335  10.8989305  77.3679276
  71.8059311   6.5289311  72.1359329  71.7159348   6.2579312  71.2229309
  70.9079285   6.6859312  72.4289322  71.6789322   6.5149312  72.0569305
  73.7519302   9.4449310  74.5359344  73.9399338   8.6929312  73.9739304
  74.6079330   9.8359308  74.7059326  73.8849335   9.3989305  74.4859314
  76.2019348  14.6519308  68.8189316  77.0459290  14.6139307  69.2699280
  76.4249344  14.8569307  67.9109344  76.3389282  14.6729307  68.7609329
  73.2529297  10.4419308  77.0879288  73.5099335  10.0239305  76.2659302
  73.3369293   9.7499313  77.7439346  73.2969284  10.2999306  77.0669327
  75.7449341  19.6909313  77.0589294  75.7109299  19.0039310  77.7239304
  76.2209320  19.2959309  76.3289337  75.8009338  19.5529308  77.0509338
  74.2789307   4.5369310  72.8459320  74.1309280   5.4799309  72.7679291
  73.4869308   4.2049308  73.2699280  74.1589279   4.6149311  72.8899307
  73.5349274   5.0259309  69.4409332  72.6179276   4.8109312  69.6069336
  74.0099335   4.6379309  70.1759338  73.4779282   4.9489312  69.5559311
  69.1399307   6.7529311  73.3239288  69.5399323   7.3379312  73.9679337
  68.6759338   7.3379312  72.7249298  69.1319275   6.9029312  73.3299332
  72.0159302  13.4679308  69.6529312  72.1019287  13.4169312  68.7009277
  71.4629288  14.2359314  69.8019333  71.9559326  13.5599308  69.5499344
  72.6259308  12.8459311  75.6179276  72.5389328  13.6259308  76.1669312
  72.6979294  12.1219311  76.2409286  72.6239319  12.8529310  75.7679291
  68.2569275   3.9299309  70.8229294  68.1999283   3.6759310  69.9019318
  67.7089310   4.7119312  70.8909302  68.1799316   3.9979310  70.7139282
  74.3529282   7.5489311  72.1399307  74.7259293   7.4839311  71.2609329
  73.4479294   7.2529311  72.0389328  74.2849274   7.5019312  72.0149307
  74.0519333  14.7059307  70.5739288  73.3199310  14.2169313  70.1979294
  74.7119293  14.7189312  69.8819275  74.0419312  14.6449308  70.4379272
  76.4979324   4.4459310  74.5249329  75.6459274   4.3079309  74.1129303
  76.5479279   5.3929310  74.6609344  76.3959274   4.5499310  74.4899292
  73.8929291  14.2889309  73.7369308  73.2569275  13.8339310  74.2879333
  73.4049301  15.0229311  73.3639297  73.7499313  14.3249311  73.7599335
  77.0069275  17.3119316  73.1859283  76.7689285  16.4989319  73.6299286
  76.2019348  17.5899315  72.7489319  76.8739319  17.2439308  73.1869278
  69.8039322  10.6669312  72.7999344  70.7599335  10.6989307  72.8269348
  69.5329285  11.5839310  72.8379288  69.8919296  10.7879314  72.8079300
  71.1629333   3.9569311  70.7709274  71.4709320   4.0219312  71.6749344
  70.2449341   3.6989310  70.8499298  71.0849304   3.9319310  70.8969345
  67.0919342  14.2699308  69.1159286  67.7199326  13.7469311  69.6149292
  67.5859299  14.5759306  68.3549347  67.2359314  14.2419310  69.0829315
  72.7639313  16.3539314  72.3869324  72.0639343  16.7519302  71.8699341
  73.1959305  15.7509308  71.7809296  72.7299347  16.3279305  72.2429276
  76.1829300  10.6809311  74.5279312  76.6969299  10.0809307  73.9879303
  75.9089279  11.3709307  73.9239273  76.2129288  10.6919308  74.3819275
  68.6699295  18.0359306  68.5739288  69.2269287  17.2769318  68.7459335
  69.2379303  18.7899303  68.7299347  68.8139343  18.0349312  68.6159286
  73.9589310   4.0649309  76.4389343  73.7809296   4.6549311  75.7069321
  74.4439316   3.3379309  76.0489273  73.9979324   4.0479312  76.2959290
  67.5639343  10.6549311  75.0159302  68.1609344  10.9109306  74.3119278
  67.8669281  11.1499310  75.7779312  67.6789322  10.7509308  75.0229340
  74.3849335   3.4499309  62.4379311  74.6129303   3.4219310  63.3669319
  73.7559280   2.7379310  62.3249321  74.3339310   3.3549311  62.5429306
  71.7839279  17.6359310  62.6979294  70.8299332  17.5679302  62.6659317
  71.9729309  17.9429302  63.5839310  71.6859283  17.6669312  62.8069305
  76.5489273  15.0799313  55.8609314  76.3749313  15.2409306  56.7889328
  75.7839279  14.5939312  55.5549316  76.4289322  15.0379314  55.9409294
  73.1199341   9.9769306  51.1919327  72.9659348  10.4339314  52.0189323
  73.8319321   9.3669310  51.3839302  73.1909332   9.9569311  51.3219299
  70.0069275  16.2329311  56.1549301  70.0449295  17.1259308  55.8109322
  69.2079315  16.2119312  56.6809311  69.9099274  16.3449306  56.1779327
  74.7179337  18.0229301  52.8439293  73.9189301  17.4959316  52.8539314
  75.0619278  17.9199314  51.9569321  74.6599274  17.9419308  52.7319298
  76.5929337   4.0589309  50.5529327  76.3269348   3.5959311  51.3479309
  76.6089325   3.3819311  49.8769302  76.5609283   3.9129310  50.5689316
  67.9519348   5.5769310  62.3939323  68.2289276   6.1459308  63.1119308
  67.3499298   4.9539309  62.8009300  67.9109344   5.5699310  62.5379295
  68.8249283  11.9139309  64.9869308  67.9039307  11.6939306  64.8469315
  68.9049301  12.0209312  65.9339294  68.7169342  11.8989305  65.0899277
  72.5269318   6.1829309  55.9639320  72.1199341   6.1819310  55.0969315
  72.0409317   6.8459311  56.4549294  72.4129333   6.2679310  55.9159317
  70.6459274   2.5789311  63.9819298  70.8529282   3.4769311  64.2389297
  70.2899323   2.1779311  64.7749329  70.6269302   2.6419311  64.1159286
  71.9539337   3.3699310  54.6819305  71.1959305   3.3569310  55.2669296
  72.4859314   2.6259310  54.9629326  71.9249344   3.2729311  54.7929306
  76.6139297   7.5689311  54.5129318  75.7889328   7.5509310  54.0279312
  76.3629303   7.3829312  55.4179306  76.4759293   7.5429311  54.5669327
  73.7279282  17.2339306  59.1299324  73.4669342  16.8589306  59.9709320
  74.4589310  16.6889305  58.8409309  73.7879333  17.1159306  59.1999321
  71.9659348  15.4269314  57.8449326  71.2419281  15.7299309  57.2969322
  72.5599289  16.1769314  57.8929329  71.9499283  15.5619307  57.7809296
  68.5149307   5.5809312  68.0349274  68.3169327   5.6619310  67.1029282
  67.7209320   5.8839312  68.4759293  68.3879318   5.6299310  67.9719315
  71.4389343   9.1909313  49.1829300  70.8359299   9.9279308  49.0869293
  72.0679321   9.4809313  49.8439293  71.4419327   9.3219309  49.2549324
  75.8659286  17.6529312  50.4759293  76.3249283  16.8309307  50.6479301
  76.5639343  18.2929306  50.3369293  76.0139313  17.6299305  50.4799309
  74.5889282   8.1439314  59.4579315  75.4699326   8.4359312  59.6899300
  74.6749344   7.8099308  58.5649300  74.7129288   8.1389313  59.3729324
  68.4829330  14.6069307  66.7919312  67.7209320  15.1749306  66.6749344
  68.6879272  14.2969313  65.9099274  68.4109344  14.6399307  66.6639328
  70.5539322  15.9019308  68.1289291  71.0369339  16.4629307  67.5219345
  70.1109314  15.2659311  67.5679321  70.5589294  15.8929310  67.9799347
  74.1799316  17.6379318  66.9269333  74.7539291  17.5509319  67.6879272
  74.1379318  18.5799313  66.7649307  74.2479324  17.7469311  67.0029297
  74.5349274  11.4919310  66.8279343  74.3779297  10.5479307  66.7919312
  74.4459305  11.7839308  65.9209290  74.5029297  11.4079313  66.7069321
  71.5609283  17.3889313  65.8419342  71.3089294  18.2929306  66.0329285
  72.4659348  17.3239307  66.1449280  71.6449280  17.4969311  65.9049301
  73.5939331   2.4619310  49.4929314  73.9359283   2.4709311  50.3869324
  73.1089325   3.2839310  49.4149323  73.5759277   2.5689311  49.5969315
  68.7629318   2.3779311  59.3969307  69.5969315   2.8319311  59.2729301
  68.1749344   2.7769310  58.7569313  68.7949295   2.4869311  59.2999306
  76.1969299   6.9729309  57.1469307  76.2829285   6.1889310  57.6899300
  76.6369324   7.6599312  57.6469307  76.2639313   6.9609308  57.2799301
  69.2719345  19.1949310  53.6659317  68.4909286  19.0639305  53.1279297
  69.2419281  20.1199303  53.9099312  69.1679306  19.2969303  53.6279297
  75.6249313  15.4609308  58.3559303  75.1449280  14.6529312  58.5329323
  76.3549347  15.4469309  58.9749298  75.6569290  15.3559313  58.4579315
  75.1679306   7.9619312  62.7429314  74.3229294   7.6419311  63.0599327
  75.6409302   7.1709309  62.4839325  75.1199341   7.8199310  62.7509308
  72.0949326  13.1479311  67.0769348  72.9059296  12.6599312  66.9349289
  71.8259277  13.4249306  66.2009277  72.1639328  13.1209307  66.9459305
  71.0029297  17.7199306  52.1999321  70.4209290  18.2179317  52.7729301
  71.2319336  18.3309307  51.4999313  70.9579315  17.8619308  52.1839294
  74.3569336  12.1879311  64.1049347  75.2369308  11.8149309  64.0529327
  73.8189316  11.6069307  63.5679321  74.4009323  12.0659313  64.0299301
  71.6399307  10.0229311  61.3799324  71.2629318   9.8959312  62.2499313
  71.0769348   9.5119314  60.7979317  71.5199280   9.9419308  61.4169312
  68.6299286  13.0989313  57.6559296  69.0239334  13.0289307  56.7859306
  69.2419281  12.6439314  58.2329292  68.7589340  13.0319309  57.6179314
  71.7879333   4.4959311  67.4699326  71.6349335   4.7759309  66.5679321
  71.5509338   5.2559309  68.0009308  71.7379303   4.6289310  67.4229279
  73.7209320   8.6169310  66.5759277  73.6059341   8.3329306  65.6689301
  72.8299332   8.7199306  66.9089279  73.5919342   8.5939312  66.5019302
  72.7659302   6.9439311  61.4219322  72.1759338   6.2049308  61.2699318
  73.3779297   6.9159312  60.6869316  72.7689285   6.8459311  61.3079300
  74.1509323  13.1359310  59.4539299  74.1109314  12.1809311  59.4169312
  73.6959305  13.3639307  60.2639313  74.0879288  13.0429306  59.5529327
  67.7339325   8.8909311  53.2729301  68.3989334   9.4909306  53.6109314
  66.9019318   9.3249311  53.4619293  67.7129288   9.0229311  53.3409309
  70.0669327  13.3359308  55.4749298  70.7459335  13.0559311  56.0889320
  70.1649323  14.2859306  55.4259300  70.1659317  13.4219313  55.5479317
  75.4809341  12.0719309  50.5619316  75.0979309  11.7629309  49.7409325
  75.7199326  12.9829311  50.3869324  75.4629288  12.1489305  50.4349327
  69.7369308   3.5269310  56.2399292  69.4989319   2.7079310  55.8059311
  68.9759293   4.0949311  56.1129303  69.6089325   3.4949310  56.1679306
  71.1459274   6.6069312  50.2779312  70.2209320   6.3639312  50.3159294
  71.1419296   7.5269308  50.0129318  71.0279312   6.6939311  50.2489319
  73.1149292  10.9599314  53.5669327  73.9379272  11.4459314  53.5289307
  73.1659317  10.4649305  54.3839302  73.2269287  10.9589310  53.6659317
  69.8059311  18.8349304  57.6429329  69.2639313  19.2579308  58.3099327
  70.7049332  19.0319309  57.9049301  69.8509293  18.9149303  57.7619324
  75.4099274  12.5969315  53.5689316  74.8869324  13.2999306  53.9549294
  75.4219284  12.7929306  52.6329308  75.3449326  12.7119312  53.4989319
  71.3469315  12.8999310  64.5629272  71.3089294  13.2169313  63.6609306
  70.4749298  12.5409307  64.7279282  71.2299347  12.8939314  64.4689331
  75.2549286  14.6399307  63.1379318  74.4719315  15.0459309  62.7689323
  74.9669342  13.7689314  63.4109306  75.1179276  14.5799313  63.1259308
  68.9929276  16.6519318  59.8809319  69.6479340  17.0129318  59.2839317
  68.3149338  16.2969303  59.3059311  68.9899292  16.6529312  59.7309303
  74.2809296  10.5969315  61.6169319  74.6059341   9.7939310  62.0239296
  73.4119339  10.3649311  61.2909317  74.2109299  10.4649305  61.6269302
  69.8969345  11.5309315  67.5859299  70.6999283  12.0409307  67.4759293
  69.4469299  11.9489307  68.3199310  69.9419327  11.6499310  67.6659317
  75.0179291   7.4249310  50.5869293  74.5369339   6.6079311  50.4559326
  75.4519348   7.5839310  49.7489319  75.0119324   7.3409309  50.4629326
  68.9819336  12.4619312  51.0449295  69.7489319  12.1389313  51.5199318
  68.2399292  12.2229309  51.5999298  68.9849319  12.3899307  51.1769295
  68.3199310   6.2179308  59.7409325  69.1179276   5.8679309  59.3459320
  68.2999344   5.8379312  60.6189308  68.4189301   6.1239309  59.8029327
  70.4049301  11.0049314  58.4539299  71.3619308  10.9889307  58.4349327
  70.1599274  10.1909313  58.8939323  70.4959335  10.8989305  58.5079308
  71.8059311   6.5289311  53.2759323  71.7159348   6.2579312  52.3629303
  70.9079285   6.6859312  53.5689316  71.6789322   6.5149312  53.1969299
  73.7519302   9.4449310  55.6759300  73.9399338   8.6929312  55.1139297
  74.6079330   9.8359308  55.8459320  73.8849335   9.3989305  55.6259308
  75.4079285   4.3049312  64.9159317  76.3299332   4.3809309  65.1599274
  74.9559326   4.9219308  65.4909286  75.4679337   4.3929310  65.0199280
  76.2019348  14.6519308  49.9589310  77.0459290  14.6139307  50.4099312
  76.4249344  14.8569307  49.0509300  76.3389282  14.6729307  49.9009323
  73.2529297  10.4419308  58.2279320  73.5099335  10.0239305  57.4059296
  73.3369293   9.7499313  58.8839302  73.2969284  10.2999306  58.2069321
  75.7449341  19.6909313  58.1989326  75.7109299  19.0039310  58.8639297
  76.2209320  19.2959309  57.4689293  75.8009338  19.5529308  58.1909294
  74.2789307   4.5369310  53.9859314  74.1309280   5.4799309  53.9079323
  73.4869308   4.2049308  54.4099312  74.1589279   4.6149311  54.0299301
  73.5349274   5.0259309  50.5809326  72.6179276   4.8109312  50.7469292
  74.0099335   4.6379309  51.3159294  73.4779282   4.9489312  50.6959305
  70.1769333   9.7719307  63.8519325  69.4979324  10.4109306  64.0719299
  69.7679291   8.9229307  64.0149307  70.0369339   9.7449312  63.9009323
  68.3249283   2.6809311  62.4339294  69.1869278   2.6419311  62.8479309
  68.5109329   2.8309309  61.5069313  68.4589310   2.6949310  62.3679314
  67.7839279   7.8519311  66.4209290  67.1839294   8.5849314  66.5619278
  68.3309326   7.8349309  67.2069321  67.7769318   7.9439311  66.5399323
  69.1399307   6.7529311  54.4639320  69.5399323   7.3379312  55.1079292
  68.6759338   7.3379312  53.8649292  69.1319275   6.9029312  54.4699326
  72.0159302  13.4679308  50.7929306  72.1019287  13.4169312  49.8409309
  71.4629288  14.2359314  50.9419327  71.9559326  13.5599308  50.6899300
  69.5299301   8.6889315  59.6519318  68.7509308   9.1949310  59.8829308
  69.2679291   7.7759309  59.7749329  69.3969345   8.6369314  59.6969299
  72.6259308  12.8459311  56.7579308  72.5389328  13.6259308  57.3069305
  72.6979294  12.1219311  57.3809319  72.6239319  12.8529310  56.9079323
  68.2569275   3.9299309  51.9629326  68.1999283   3.6759310  51.0419312
  67.7089310   4.7119312  52.0309296  68.1799316   3.9979310  51.8539314
  72.7279282   7.9869308  63.9419327  72.6369324   7.8669310  62.9969292
  72.0039291   8.5649309  64.1799316  72.6239319   8.0459309  63.8509293
  74.3529282   7.5489311  53.2799301  74.7259293   7.4839311  52.4009323
  73.4479294   7.2529311  53.1789322  74.2849274   7.5019312  53.1549301
  74.0519333  14.7059307  51.7139320  73.3199310  14.2169313  51.3379326
  74.7119293  14.7189312  51.0219307  74.0419312  14.6449308  51.5779305
  76.4979324   4.4459310  55.6649323  75.6459274   4.3079309  55.2529297
  76.5479279   5.3929310  55.8009300  76.3959274   4.5499310  55.6299324
  68.9979324  18.0509319  62.2849312  68.7049332  17.7779312  61.4149323
  68.6899338  18.9529305  62.3689308  68.9209290  18.1309319  62.1839294
  71.3699341   5.1139312  64.8559341  72.1609344   5.1469312  64.3189316
  71.0099335   5.9999309  64.8079300  71.4249344   5.2309308  64.7809296
  72.9129333  15.4149313  61.6829300  72.3429337  16.1019306  62.0299301
  72.4609299  14.5989313  61.8969307  72.7819290  15.3989305  61.7549324
  76.4709320   4.7549310  59.0409317  75.6199341   4.3239312  58.9539299
  76.5699310   4.9019308  59.9819298  76.3739319   4.7189312  59.1499329
  75.1019287   1.7759310  66.1919327  74.5489273   2.0869310  66.9079285
  75.1629333   2.5219309  65.5949326  75.0389328   1.9109310  66.2069321
  73.8929291  14.2889309  54.8769302  73.2569275  13.8339310  55.4279327
  73.4049301  15.0229311  54.5039291  73.7499313  14.3249311  54.8999329
  76.1829300  15.9299307  65.8639297  75.7959290  15.5649309  65.0679321
  75.5349274  16.5589314  66.1789322  76.0499344  15.9629307  65.8029327
  68.5429306  15.2839308  63.2329292  68.1609344  16.1269302  63.4769325
  69.3669281  15.5099306  62.8019295  68.5989304  15.4209309  63.2089310
  70.4459305   4.9099312  58.6549301  70.3519287   4.4429312  57.8249321
  71.2689285   4.5869312  59.0199318  70.5389328   4.8089309  58.5959320
  72.6089325   4.1679311  59.9109306  73.0609283   3.5889311  60.5249329
  73.1719284   4.1829309  59.1379318  72.7389297   4.0959311  59.8909302
  69.1909332   7.2679310  64.1799316  68.6249313   7.6289310  63.4979324
  68.6949310   7.3839312  64.9899292  69.0549316   7.3289309  64.1959305
  77.0069275  17.3119316  54.3259315  76.7689285  16.4989319  54.7699318
  76.2019348  17.5899315  53.8889313  76.8739319  17.2439308  54.3269310
  71.6079330  13.0259314  61.7549324  71.1469345  13.3699312  60.9899292
  71.6889343  12.0879307  61.5829315  71.5589294  12.9499311  61.6349297
  69.8039322  10.6669312  53.9399300  70.7599335  10.6989307  53.9669304
  69.5329285  11.5839310  53.9779320  69.8919296  10.7879314  53.9479294
  74.6439285   6.1259308  66.8829346  73.8789291   5.7289310  67.3009338
  74.3899307   7.0369310  66.7349319  74.5129318   6.1919308  66.9179306
  71.1629333   3.9569311  51.9109306  71.4709320   4.0219312  52.8149300
  70.2449341   3.6989310  51.9899292  71.0849304   3.9319310  52.0369301
  67.0919342  14.2699308  50.2559319  67.7199326  13.7469311  50.7549324
  67.5859299  14.5759306  49.4949303  67.2359314  14.2419310  50.2229309
  72.7639313  16.3539314  53.5269318  72.0639343  16.7519302  53.0099297
  73.1959305  15.7509308  52.9209328  72.7299347  16.3279305  53.3829308
  76.1829300  10.6809311  55.6679306  76.6969299  10.0809307  55.1279297
  75.9089279  11.3709307  55.0639305  76.2129288  10.6919308  55.5219307
  68.6699295  18.0359306  49.7139320  69.2269287  17.2769318  49.8859291
  69.2379303  18.7899303  49.8699303  68.8139343  18.0349312  49.7559319
  73.9589310   4.0649309  57.5789299  73.7809296   4.6549311  56.8469315
  74.4439316   3.3379309  57.1889305  73.9979324   4.0479312  57.4359322
  67.5639343  10.6549311  56.1559296  68.1609344  10.9109306  55.4519310
  67.8669281  11.1499310  56.9179306  67.6789322  10.7509308  56.1629295
  70.2449341  14.1619310  59.9609299  70.5039291  14.8549309  59.3529320
  69.3729324  14.4209309  60.2599297  70.1669312  14.2839308  59.9209328
  76.8629303   8.6629314  64.8469315  76.1089325   8.3329306  64.3579330
  76.6619339   8.4649305  65.7609329  76.7409286   8.5949306  64.9009323
  74.3849335   3.4499309  43.5779305  74.6129303   3.4219310  44.5069313
  73.7559280   2.7379310  43.4649315  74.3339310   3.3549311  43.6829300
  71.7839279  17.6359310  43.8379326  70.8299332  17.5679302  43.8059311
  71.9729309  17.9429302  44.7239304  71.6859283  17.6669312  43.9469299
  76.5489273  15.0799313  37.0009308  76.3749313  15.2409306  37.9289322
  75.7839279  14.5939312  36.6949310  76.4289322  15.0379314  37.0809326
  73.1199341   9.9769306  32.3319321  72.9659348  10.4339314  33.1589317
  73.8319321   9.3669310  32.5239296  73.1909332   9.9569311  32.4619293
  70.0069275  16.2329311  37.2949295  70.0449295  17.1259308  36.9509315
  69.2079315  16.2119312  37.8209305  69.9099274  16.3449306  37.3179321
  74.7179337  18.0229301  33.9839325  73.9189301  17.4959316  33.9939308
  75.0619278  17.9199314  33.0969315  74.6599274  17.9419308  33.8719292
  76.5929337   4.0589309  31.6929302  76.3269348   3.5959311  32.4879303
  76.6089325   3.3819311  31.0169315  76.5609283   3.9129310  31.7089310
  68.8249283  11.9139309  46.1269302  67.9039307  11.6939306  45.9869308
  68.9049301  12.0209312  47.0739326  68.7169342  11.8989305  46.2299309
  72.5269318   6.1829309  37.1039314  72.1199341   6.1819310  36.2369308
  72.0409317   6.8459311  37.5949326  72.4129333   6.2679310  37.0559311
  70.6459274   2.5789311  45.1219292  70.8529282   3.4769311  45.3789291
  70.2899323   2.1779311  45.9149323  70.6269302   2.6419311  45.2559319
  71.9539337   3.3699310  35.8219299  71.1959305   3.3569310  36.4069328
  72.4859314   2.6259310  36.1029320  71.9249344   3.2729311  35.9329300
  76.6139297   7.5689311  35.6529312  75.7889328   7.5509310  35.1679306
  76.3629303   7.3829312  36.5579300  76.4759293   7.5429311  35.7069321
  73.7279282  17.2339306  40.2699318  73.4669342  16.8589306  41.1109314
  74.4589310  16.6889305  39.9809303  73.7879333  17.1159306  40.3399315
  71.9659348  15.4269314  38.9849319  71.2419281  15.7299309  38.4369316
  72.5599289  16.1769314  39.0329323  71.9499283  15.5619307  38.9209328
  68.5149307   5.5809312  49.1749306  68.3169327   5.6619310  48.2429314
  67.7209320   5.8839312  49.6159325  68.3879318   5.6299310  49.1119308
  71.4389343   9.1909313  30.3229313  70.8359299   9.9279308  30.2269306
  72.0679321   9.4809313  30.9839306  71.4419327   9.3219309  30.3949318
  75.8659286  17.6529312  31.6159306  76.3249283  16.8309307  31.7879314
  76.5639343  18.2929306  31.4769306  76.0139313  17.6299305  31.6199303
  74.5889282   8.1439314  40.5979309  75.4699326   8.4359312  40.8299294
  74.6749344   7.8099308  39.7049294  74.7129288   8.1389313  40.5129318
  68.4829330  14.6069307  47.9319305  67.7209320  15.1749306  47.8149300
  68.6879272  14.2969313  47.0499306  68.4109344  14.6399307  47.8039322
  70.5539322  15.9019308  49.2689323  71.0369339  16.4629307  48.6619301
  70.1109314  15.2659311  48.7079315  70.5589294  15.8929310  49.1199303
  74.1799316  17.6379318  48.0669327  74.7539291  17.5509319  48.8279305
  74.1379318  18.5799313  47.9049301  74.2479324  17.7469311  48.1429329
  74.5349274  11.4919310  47.9679298  74.3779297  10.5479307  47.9319305
  74.4459305  11.7839308  47.0609322  74.5029297  11.4079313  47.8469315
  71.5609283  17.3889313  46.9819298  71.3089294  18.2929306  47.1729317
  72.4659348  17.3239307  47.2849312  71.6449280  17.4969311  47.0449295
  73.5939331   2.4619310  30.6329308  73.9359283   2.4709311  31.5269318
  73.1089325   3.2839310  30.5549316  73.5759277   2.5689311  30.7369308
  68.7629318   2.3779311  40.5369301  69.5969315   2.8319311  40.4129295
  68.1749344   2.7769310  39.8969307  68.7949295   2.4869311  40.4399300
  76.1969299   6.9729309  38.2869301  76.2829285   6.1889310  38.8299294
  76.6369324   7.6599312  38.7869301  76.2639313   6.9609308  38.4199295
  69.2719345  19.1949310  34.8059311  68.4909286  19.0639305  34.2679329
  69.2419281  20.1199303  35.0499306  69.1679306  19.2969303  34.7679329
  75.6249313  15.4609308  39.4959297  75.1449280  14.6529312  39.6729317
  76.3549347  15.4469309  40.1149292  75.6569290  15.3559313  39.5979309
  75.1679306   7.9619312  43.8829308  74.3229294   7.6419311  44.1999321
  75.6409302   7.1709309  43.6239319  75.1199341   7.8199310  43.8909302
  72.0949326  13.1479311  48.2169304  72.9059296  12.6599312  48.0749321
  71.8259277  13.4249306  47.3409309  72.1639328  13.1209307  48.0859299
  71.0029297  17.7199306  33.3399315  70.4209290  18.2179317  33.9129295
  71.2319336  18.3309307  32.6399307  70.9579315  17.8619308  33.3239326
  74.3569336  12.1879311  45.2449303  75.2369308  11.8149309  45.1929321
  73.8189316  11.6069307  44.7079315  74.4009323  12.0659313  45.1699295
  68.6299286  13.0989313  38.7959328  69.0239334  13.0289307  37.9259300
  69.2419281  12.6439314  39.3729324  68.7589340  13.0319309  38.7579308
  71.7879333   4.4959311  48.6099319  71.6349335   4.7759309  47.7079315
  71.5509338   5.2559309  49.1409302  71.7379303   4.6289310  48.5629311
  73.7209320   8.6169310  47.7159309  73.6059341   8.3329306  46.8089294
  72.8299332   8.7199306  48.0489311  73.5919342   8.5939312  47.6419296
  74.1509323  13.1359310  40.5939293  74.1109314  12.1809311  40.5569305
  73.6959305  13.3639307  41.4039307  74.0879288  13.0429306  40.6929321
  67.7339325   8.8909311  34.4129295  68.3989334   9.4909306  34.7509308
  66.9019318   9.3249311  34.6019325  67.7129288   9.0229311  34.4809303
  70.0669327  13.3359308  36.6149292  70.7459335  13.0559311  37.2289314
  70.1649323  14.2859306  36.5659294  70.1659317  13.4219313  36.6879311
  75.4809341  12.0719309  31.7019310  75.0979309  11.7629309  30.8809319
  75.7199326  12.9829311  31.5269318  75.4629288  12.1489305  31.5749302
  69.7369308   3.5269310  37.3799324  69.4989319   2.7079310  36.9459305
  68.9759293   4.0949311  37.2529297  69.6089325   3.4949310  37.3079300
  73.1149292  10.9599314  34.7069321  73.9379272  11.4459314  34.6689301
  73.1659317  10.4649305  35.5239296  73.2269287  10.9589310  34.8059311
  69.8059311  18.8349304  38.7829323  69.2639313  19.2579308  39.4499321
  70.7049332  19.0319309  39.0449295  69.8509293  18.9149303  38.9019318
  75.4099274  12.5969315  34.7089310  74.8869324  13.2999306  35.0949326
  75.4219284  12.7929306  33.7729301  75.3449326  12.7119312  34.6389313
  71.3469315  12.8999310  45.7029305  71.3089294  13.2169313  44.8009300
  70.4749298  12.5409307  45.8679314  71.2299347  12.8939314  45.6089325
  75.2549286  14.6399307  44.2779312  74.4719315  15.0459309  43.9089317
  74.9669342  13.7689314  44.5509300  75.1179276  14.5799313  44.2659302
  68.9929276  16.6519318  41.0209312  69.6479340  17.0129318  40.4239311
  68.3149338  16.2969303  40.4459305  68.9899292  16.6529312  40.8709297
  74.2809296  10.5969315  42.7569313  74.6059341   9.7939310  43.1639328
  73.4119339  10.3649311  42.4309311  74.2109299  10.4649305  42.7669296
  69.8969345  11.5309315  48.7259293  70.6999283  12.0409307  48.6159325
  69.4469299  11.9489307  49.4599304  69.9419327  11.6499310  48.8059311
  75.0179291   7.4249310  31.7269306  74.5369339   6.6079311  31.5959301
  75.4519348   7.5839310  30.8889313  75.0119324   7.3409309  31.6029301
  68.9819336  12.4619312  32.1849327  69.7489319  12.1389313  32.6599312
  68.2399292  12.2229309  32.7399292  68.9849319  12.3899307  32.3169327
  70.4049301  11.0049314  39.5939293  71.3619308  10.9889307  39.5749321
  70.1599274  10.1909313  40.0339317  70.4959335  10.8989305  39.6479301
  73.7519302   9.4449310  36.8159294  73.9399338   8.6929312  36.2539291
  74.6079330   9.8359308  36.9859314  73.8849335   9.3989305  36.7659302
  75.4079285   4.3049312  46.0559311  76.3299332   4.3809309  46.2999306
  74.9559326   4.9219308  46.6309319  75.4679337   4.3929310  46.1599312
  76.2019348  14.6519308  31.0989304  77.0459290  14.6139307  31.5499306
  76.4249344  14.8569307  30.1909313  76.3389282  14.6729307  31.0409317
  73.2529297  10.4419308  39.3679314  73.5099335  10.0239305  38.5459328
  73.3369293   9.7499313  40.0239296  73.2969284  10.2999306  39.3469315
  75.7449341  19.6909313  39.3389320  75.7109299  19.0039310  40.0039291
  76.2209320  19.2959309  38.6089325  75.8009338  19.5529308  39.3309326
  74.2789307   4.5369310  35.1259308  74.1309280   5.4799309  35.0479317
  73.4869308   4.2049308  35.5499306  74.1589279   4.6149311  35.1699295
  73.5349274   5.0259309  31.7209301  72.6179276   4.8109312  31.8869305
  74.0099335   4.6379309  32.4559326  73.4779282   4.9489312  31.8359318
  68.3249283   2.6809311  43.5739326  69.1869278   2.6419311  43.9879303
  68.5109329   2.8309309  42.6469307  68.4589310   2.6949310  43.5079308
  72.0159302  13.4679308  31.9329319  72.1019287  13.4169312  30.9809303
  71.4629288  14.2359314  32.0819321  71.9559326  13.5599308  31.8299313
  72.6259308  12.8459311  37.8979301  72.5389328  13.6259308  38.4469299
  72.6979294  12.1219311  38.5209312  72.6239319  12.8529310  38.0479317
  74.3529282   7.5489311  34.4199295  74.7259293   7.4839311  33.5409317
  73.4479294   7.2529311  34.3189316  74.2849274   7.5019312  34.2949295
  74.0519333  14.7059307  32.8539314  73.3199310  14.2169313  32.4779320
  74.7119293  14.7189312  32.1619301  74.0419312  14.6449308  32.7179298
  76.4979324   4.4459310  36.8049316  75.6459274   4.3079309  36.3929329
  76.5479279   5.3929310  36.9409294  76.3959274   4.5499310  36.7699318
  68.9979324  18.0509319  43.4249306  68.7049332  17.7779312  42.5549316
  68.6899338  18.9529305  43.5089302  68.9209290  18.1309319  43.3239326
  72.9129333  15.4149313  42.8229294  72.3429337  16.1019306  43.1699295
  72.4609299  14.5989313  43.0369301  72.7819290  15.3989305  42.8949318
  76.4709320   4.7549310  40.1809311  75.6199341   4.3239312  40.0939293
  76.5699310   4.9019308  41.1219292  76.3739319   4.7189312  40.2899323
  75.1019287   1.7759310  47.3319321  74.5489273   2.0869310  48.0479317
  75.1629333   2.5219309  46.7349319  75.0389328   1.9109310  47.3469315
  73.8929291  14.2889309  36.0169296  73.2569275  13.8339310  36.5679321
  73.4049301  15.0229311  35.6439323  73.7499313  14.3249311  36.0399323
  76.1829300  15.9299307  47.0039291  75.7959290  15.5649309  46.2079315
  75.5349274  16.5589314  47.3189316  76.0499344  15.9629307  46.9429321
  68.5429306  15.2839308  44.3729324  68.1609344  16.1269302  44.6169319
  69.3669281  15.5099306  43.9419327  68.5989304  15.4209309  44.3489304
  70.4459305   4.9099312  39.7949295  70.3519287   4.4429312  38.9649315
  71.2689285   4.5869312  40.1599312  70.5389328   4.8089309  39.7359314
  72.6089325   4.1679311  41.0509300  73.0609283   3.5889311  41.6649323
  73.1719284   4.1829309  40.2779312  72.7389297   4.0959311  41.0309296
  77.0069275  17.3119316  35.4659309  76.7689285  16.4989319  35.9099312
  76.2019348  17.5899315  35.0289307  76.8739319  17.2439308  35.4669304
  71.6079330  13.0259314  42.8949318  71.1469345  13.3699312  42.1299324
  71.6889343  12.0879307  42.7229309  71.5589294  12.9499311  42.7749329
  69.8039322  10.6669312  35.0799294  70.7599335  10.6989307  35.1069298
  69.5329285  11.5839310  35.1179314  69.8919296  10.7879314  35.0879326
  74.6439285   6.1259308  48.0229301  73.8789291   5.7289310  48.4409294
  74.3899307   7.0369310  47.8749313  74.5129318   6.1919308  48.0579300
  67.0919342  14.2699308  31.3959312  67.7199326  13.7469311  31.8949318
  67.5859299  14.5759306  30.6349316  67.2359314  14.2419310  31.3629303
  72.7639313  16.3539314  34.6669312  72.0639343  16.7519302  34.1499329
  73.1959305  15.7509308  34.0609322  72.7299347  16.3279305  34.5229301
  76.1829300  10.6809311  36.8079300  76.6969299  10.0809307  36.2679329
  75.9089279  11.3709307  36.2039299  76.2129288  10.6919308  36.6619301
  68.6699295  18.0359306  30.8539314  69.2269287  17.2769318  31.0259304
  69.2379303  18.7899303  31.0099316  68.8139343  18.0349312  30.8959312
  73.9589310   4.0649309  38.7189293  73.7809296   4.6549311  37.9869308
  74.4439316   3.3379309  38.3289299  73.9979324   4.0479312  38.5759315
  67.5639343  10.6549311  37.2959328  68.1609344  10.9109306  36.5919304
  67.8669281  11.1499310  38.0579300  67.6789322  10.7509308  37.3029327
  70.2449341  14.1619310  41.1009293  70.5039291  14.8549309  40.4929314
  69.3729324  14.4209309  41.3999329  70.1669312  14.2839308  41.0609322
  76.8629303   8.6629314  45.9869308  76.1089325   8.3329306  45.4979324
  76.6619339   8.4649305  46.9009323  76.7409286   8.5949306  46.0409317
  74.3849335   3.4499309  24.7179317  74.6129303   3.4219310  25.6469307
  73.7559280   2.7379310  24.6049309  74.3339310   3.3549311  24.8229313
  71.7839279  17.6359310  24.9779301  70.8299332  17.5679302  24.9459305
  71.9729309  17.9429302  25.8639317  71.6859283  17.6669312  25.0869312
  76.5489273  15.0799313  18.1409302  76.3749313  15.2409306  19.0689316
  75.7839279  14.5939312  17.8349304  76.4289322  15.0379314  18.2209301
  73.1199341   9.9769306  13.4719315  72.9659348  10.4339314  14.2989311
  73.8319321   9.3669310  13.6639309  73.1909332   9.9569311  13.6019306
  70.0069275  16.2329311  18.4349308  70.0449295  17.1259308  18.0909309
  69.2079315  16.2119312  18.9609318  69.9099274  16.3449306  18.4579315
  74.7179337  18.0229301  15.1239309  73.9189301  17.4959316  15.1339312
  75.0619278  17.9199314  14.2369308  74.6599274  17.9419308  15.0119314
  76.5929337   4.0589309  12.8329306  76.3269348   3.5959311  13.6279306
  76.6089325   3.3819311  12.1569309  76.5609283   3.9129310  12.8489313
  67.9519348   5.5769310  24.6739311  68.2289276   6.1459308  25.3919315
  67.3499298   4.9539309  25.0809307  67.9109344   5.5699310  24.8179302
  68.8249283  11.9139309  27.2669315  67.9039307  11.6939306  27.1269302
  68.9049301  12.0209312  28.2139301  68.7169342  11.8989305  27.3699303
  70.6459274   2.5789311  26.2619305  70.8529282   3.4769311  26.5189304
  70.2899323   2.1779311  27.0549316  70.6269302   2.6419311  26.3959312
  73.7279282  17.2339306  21.4099312  73.4669342  16.8589306  22.2509308
  74.4589310  16.6889305  21.1209316  73.7879333  17.1159306  21.4799309
  71.9659348  15.4269314  20.1249313  71.2419281  15.7299309  19.5769310
  72.5599289  16.1769314  20.1729317  71.9499283  15.5619307  20.0609303
  68.5149307   5.5809312  30.3149319  68.3169327   5.6619310  29.3829308
  67.7209320   5.8839312  30.7559319  68.3879318   5.6299310  30.2519302
  71.4389343   9.1909313  11.4629307  70.8359299   9.9279308  11.3669310
  72.0679321   9.4809313  12.1239309  71.4419327   9.3219309  11.5349312
  75.8659286  17.6529312  12.7559309  76.3249283  16.8309307  12.9279308
  76.5639343  18.2929306  12.6169310  76.0139313  17.6299305  12.7599306
  74.5889282   8.1439314  21.7379303  75.4699326   8.4359312  21.9699306
  74.6749344   7.8099308  20.8449306  74.7129288   8.1389313  21.6529312
  68.4829330  14.6069307  29.0719318  67.7209320  15.1749306  28.9549313
  68.6879272  14.2969313  28.1899319  68.4109344  14.6399307  28.9439316
  70.5539322  15.9019308  30.4089317  71.0369339  16.4629307  29.8019314
  70.1109314  15.2659311  29.8479309  70.5589294  15.8929310  30.2599316
  74.1799316  17.6379318  29.2069302  74.7539291  17.5509319  29.9679317
  74.1379318  18.5799313  29.0449314  74.2479324  17.7469311  29.2829304
  74.5349274  11.4919310  29.1079311  74.3779297  10.5479307  29.0719318
  74.4459305  11.7839308  28.2009315  74.5029297  11.4079313  28.9869308
  71.5609283  17.3889313  28.1219311  71.3089294  18.2929306  28.3129311
  72.4659348  17.3239307  28.4249306  71.6449280  17.4969311  28.1849308
  73.5939331   2.4619310  11.7729311  73.9359283   2.4709311  12.6669312
  73.1089325   3.2839310  11.6949310  73.5759277   2.5689311  11.8769312
  68.7629318   2.3779311  21.6769314  69.5969315   2.8319311  21.5529308
  68.1749344   2.7769310  21.0369301  68.7949295   2.4869311  21.5799313
  69.2719345  19.1949310  15.9459314  68.4909286  19.0639305  15.4079313
  69.2419281  20.1199303  16.1899319  69.1679306  19.2969303  15.9079313
  75.6249313  15.4609308  20.6359310  75.1449280  14.6529312  20.8129311
  76.3549347  15.4469309  21.2549305  75.6569290  15.3559313  20.7379303
  75.1679306   7.9619312  25.0229301  74.3229294   7.6419311  25.3399315
  75.6409302   7.1709309  24.7639313  75.1199341   7.8199310  25.0309315
  72.0949326  13.1479311  29.3569317  72.9059296  12.6599312  29.2149315
  71.8259277  13.4249306  28.4809303  72.1639328  13.1209307  29.2259312
  71.0029297  17.7199306  14.4799309  70.4209290  18.2179317  15.0529308
  71.2319336  18.3309307  13.7799311  70.9579315  17.8619308  14.4639311
  74.3569336  12.1879311  26.3849316  75.2369308  11.8149309  26.3329315
  73.8189316  11.6069307  25.8479309  74.4009323  12.0659313  26.3099308
  71.6399307  10.0229311  23.6599312  71.2629318   9.8959312  24.5299301
  71.0769348   9.5119314  23.0779305  71.5199280   9.9419308  23.6969318
  68.6299286  13.0989313  19.9359303  69.0239334  13.0289307  19.0659313
  69.2419281  12.6439314  20.5129318  68.7589340  13.0319309  19.8979301
  71.7879333   4.4959311  29.7499313  71.6349335   4.7759309  28.8479309
  71.5509338   5.2559309  30.2809315  71.7379303   4.6289310  29.7029305
  73.7209320   8.6169310  28.8559303  73.6059341   8.3329306  27.9489307
  72.8299332   8.7199306  29.1889305  73.5919342   8.5939312  28.7819309
  72.7659302   6.9439311  23.7019310  72.1759338   6.2049308  23.5499306
  73.3779297   6.9159312  22.9669304  72.7689285   6.8459311  23.5879307
  74.1509323  13.1359310  21.7339306  74.1109314  12.1809311  21.6969318
  73.6959305  13.3639307  22.5439301  74.0879288  13.0429306  21.8329315
  67.7339325   8.8909311  15.5529308  68.3989334   9.4909306  15.8909311
  66.9019318   9.3249311  15.7419310  67.7129288   9.0229311  15.6209307
  70.0669327  13.3359308  17.7549305  70.7459335  13.0559311  18.3689308
  70.1649323  14.2859306  17.7059307  70.1659317  13.4219313  17.8279305
  75.4809341  12.0719309  12.8419313  75.0979309  11.7629309  12.0209312
  75.7199326  12.9829311  12.6669312  75.4629288  12.1489305  12.7149305
  69.7369308   3.5269310  18.5199318  69.4989319   2.7079310  18.0859318
  68.9759293   4.0949311  18.3929310  69.6089325   3.4949310  18.4479313
  71.1459274   6.6069312  12.5579309  70.2209320   6.3639312  12.5959311
  71.1419296   7.5269308  12.2929306  71.0279312   6.6939311  12.5289307
  73.1149292  10.9599314  15.8469315  73.9379272  11.4459314  15.8089314
  73.1659317  10.4649305  16.6639309  73.2269287  10.9589310  15.9459314
  69.8059311  18.8349304  19.9229317  69.2639313  19.2579308  20.5899315
  70.7049332  19.0319309  20.1849308  69.8509293  18.9149303  20.0419312
  75.4099274  12.5969315  15.8489313  74.8869324  13.2999306  16.2349319
  75.4219284  12.7929306  14.9129314  75.3449326  12.7119312  15.7789307
  71.3469315  12.8999310  26.8429317  71.3089294  13.2169313  25.9409313
  70.4749298  12.5409307  27.0079308  71.2299347  12.8939314  26.7489319
  75.2549286  14.6399307  25.4179306  74.4719315  15.0459309  25.0489311
  74.9669342  13.7689314  25.6909313  75.1179276  14.5799313  25.4059315
  68.9929276  16.6519318  22.1609306  69.6479340  17.0129318  21.5639305
  68.3149338  16.2969303  21.5859318  68.9899292  16.6529312  22.0109310
  74.2809296  10.5969315  23.8969307  74.6059341   9.7939310  24.3039303
  73.4119339  10.3649311  23.5709305  74.2109299  10.4649305  23.9069309
  69.8969345  11.5309315  29.8659306  70.6999283  12.0409307  29.7559319
  69.4469299  11.9489307  30.5999317  69.9419327  11.6499310  29.9459305
  68.9819336  12.4619312  13.3249311  69.7489319  12.1389313  13.7999306
  68.2399292  12.2229309  13.8799314  68.9849319  12.3899307  13.4569311
  68.3199310   6.2179308  22.0209312  69.1179276   5.8679309  21.6259308
  68.2999344   5.8379312  22.8989315  68.4189301   6.1239309  22.0829315
  70.4049301  11.0049314  20.7339306  71.3619308  10.9889307  20.7149315
  70.1599274  10.1909313  21.1739311  70.4959335  10.8989305  20.7879314
  75.4079285   4.3049312  27.1959305  76.3299332   4.3809309  27.4399319
  74.9559326   4.9219308  27.7709312  75.4679337   4.3929310  27.2999306
  76.2019348  14.6519308  12.2389307  77.0459290  14.6139307  12.6899309
  76.4249344  14.8569307  11.3309307  76.3389282  14.6729307  12.1809311
  73.2529297  10.4419308  20.5079308  73.5099335  10.0239305  19.6859303
  73.3369293   9.7499313  21.1639309  73.2969284  10.2999306  20.4869308
  75.7449341  19.6909313  20.4789314  75.7109299  19.0039310  21.1439304
  76.2209320  19.2959309  19.7489319  75.8009338  19.5529308  20.4709301
  70.1769333   9.7719307  26.1319313  69.4979324  10.4109306  26.3519306
  69.7679291   8.9229307  26.2949314  70.0369339   9.7449312  26.1809311
  68.3249283   2.6809311  24.7139301  69.1869278   2.6419311  25.1279316
  68.5109329   2.8309309  23.7869301  68.4589310   2.6949310  24.6479301
  67.7839279   7.8519311  28.7009315  67.1839294   8.5849314  28.8419304
  68.3309326   7.8349309  29.4869308  67.7769318   7.9439311  28.8199310
  72.0159302  13.4679308  13.0729313  72.1019287  13.4169312  12.1209307
  71.4629288  14.2359314  13.2219315  71.9559326  13.5599308  12.9699306
  69.5299301   8.6889315  21.9319305  68.7509308   9.1949310  22.1629314
  69.2679291   7.7759309  22.0549316  69.3969345   8.6369314  21.9769306
  72.6259308  12.8459311  19.0379314  72.5389328  13.6259308  19.5869312
  72.6979294  12.1219311  19.6609306  72.6239319  12.8529310  19.1879311
  68.2569275   3.9299309  14.2429314  68.1999283   3.6759310  13.3219309
  67.7089310   4.7119312  14.3109312  68.1799316   3.9979310  14.1339312
  72.7279282   7.9869308  26.2219315  72.6369324   7.8669310  25.2769318
  72.0039291   8.5649309  26.4599304  72.6239319   8.0459309  26.1309319
  74.0519333  14.7059307  13.9939308  73.3199310  14.2169313  13.6179314
  74.7119293  14.7189312  13.3019314  74.0419312  14.6449308  13.8579311
  68.9979324  18.0509319  24.5649319  68.7049332  17.7779312  23.6949310
  68.6899338  18.9529305  24.6489315  68.9209290  18.1309319  24.4639301
  71.3699341   5.1139312  27.1359310  72.1609344   5.1469312  26.5989304
  71.0099335   5.9999309  27.0879307  71.4249344   5.2309308  27.0609303
  72.9129333  15.4149313  23.9629307  72.3429337  16.1019306  24.3099308
  72.4609299  14.5989313  24.1769314  72.7819290  15.3989305  24.0349312
  76.4709320   4.7549310  21.3209305  75.6199341   4.3239312  21.2339306
  76.5699310   4.9019308  22.2619305  76.3739319   4.7189312  21.4299316
  75.1019287   1.7759310  28.4719315  74.5489273   2.0869310  29.1879311
  75.1629333   2.5219309  27.8749313  75.0389328   1.9109310  28.4869308
  73.8929291  14.2889309  17.1569309  73.2569275  13.8339310  17.7079315
  73.4049301  15.0229311  16.7839317  73.7499313  14.3249311  17.1799316
  76.1829300  15.9299307  28.1439304  75.7959290  15.5649309  27.3479309
  75.5349274  16.5589314  28.4589310  76.0499344  15.9629307  28.0829315
  68.5429306  15.2839308  25.5129318  68.1609344  16.1269302  25.7569313
  69.3669281  15.5099306  25.0819302  68.5989304  15.4209309  25.4889317
  70.4459305   4.9099312  20.9349308  70.3519287   4.4429312  20.1049309
  71.2689285   4.5869312  21.2999306  70.5389328   4.8089309  20.8759308
  72.6089325   4.1679311  22.1909313  73.0609283   3.5889311  22.8049316
  73.1719284   4.1829309  21.4179306  72.7389297   4.0959311  22.1709309
  69.1909332   7.2679310  26.4599304  68.6249313   7.6289310  25.7779312
  68.6949310   7.3839312  27.2699318  69.0549316   7.3289309  26.4759312
  77.0069275  17.3119316  16.6059303  76.7689285  16.4989319  17.0499306
  76.2019348  17.5899315  16.1689301  76.8739319  17.2439308  16.6069317
  71.6079330  13.0259314  24.0349312  71.1469345  13.3699312  23.2699318
  71.6889343  12.0879307  23.8629303  71.5589294  12.9499311  23.9149303
  69.8039322  10.6669312  16.2199306  70.7599335  10.6989307  16.2469311
  69.5329285  11.5839310  16.2579308  69.8919296  10.7879314  16.2279301
  74.6439285   6.1259308  29.1629314  73.8789291   5.7289310  29.5809307
  74.3899307   7.0369310  29.0149307  74.5129318   6.1919308  29.1979313
  67.0919342  14.2699308  12.5359306  67.7199326  13.7469311  13.0349312
  67.5859299  14.5759306  11.7749310  67.2359314  14.2419310  12.5029306
  72.7639313  16.3539314  15.8069305  72.0639343  16.7519302  15.2899313
  73.1959305  15.7509308  15.2009306  72.7299347  16.3279305  15.6629314
  76.1829300  10.6809311  17.9479313  76.6969299  10.0809307  17.4079304
  75.9089279  11.3709307  17.3439312  76.2129288  10.6919308  17.8019314
  68.6699295  18.0359306  11.9939308  69.2269287  17.2769318  12.1659307
  69.2379303  18.7899303  12.1499310  68.8139343  18.0349312  12.0359306
  67.5639343  10.6549311  18.4359303  68.1609344  10.9109306  17.7319317
  67.8669281  11.1499310  19.1979313  67.6789322  10.7509308  18.4429302
  70.2449341  14.1619310  22.2409306  70.5039291  14.8549309  21.6329308
  69.3729324  14.4209309  22.5399303  70.1669312  14.2839308  22.2009315
  76.8629303   8.6629314  27.1269302  76.1089325   8.3329306  26.6379318
  76.6619339   8.4649305  28.0409317  76.7409286   8.5949306  27.1809311
  74.3849335   3.4499309   5.8579311  74.6129303   3.4219310   6.7869310
  73.7559280   2.7379310   5.7449312  74.3339310   3.3549311   5.9629312
  67.9519348   5.5769310   5.8139310  68.2289276   6.1459308   6.5319309
  67.3499298   4.9539309   6.2209311  67.9109344   5.5699310   5.9579310
  68.8249283  11.9139309   8.4069309  67.9039307  11.6939306   8.2669306
  68.9049301  12.0209312   9.3539314  68.7169342  11.8989305   8.5099306
  70.6459274   2.5789311   7.4019308  70.8529282   3.4769311   7.6589308
  70.2899323   2.1779311   8.1949310  70.6269302   2.6419311   7.5359311
  73.7279282  17.2339306   2.5499310  73.4669342  16.8589306   3.3909309
  74.4589310  16.6889305   2.2609310  73.7879333  17.1159306   2.6199310
  68.5149307   5.5809312  11.4549313  68.3169327   5.6619310  10.5229311
  67.7209320   5.8839312  11.8959312  68.3879318   5.6299310  11.3919306
  74.5889282   8.1439314   2.8779311  75.4699326   8.4359312   3.1099310
  74.6749344   7.8099308   1.9849310  74.7129288   8.1389313   2.7929311
  68.4829330  14.6069307  10.2119312  67.7209320  15.1749306  10.0949306
  68.6879272  14.2969313   9.3299313  68.4109344  14.6399307  10.0839310
  70.5539322  15.9019308  11.5489311  71.0369339  16.4629307  10.9419308
  70.1109314  15.2659311  10.9879313  70.5589294  15.8929310  11.3999310
  74.5349274  11.4919310  10.2479305  74.3779297  10.5479307  10.2119312
  74.4459305  11.7839308   9.3409309  74.5029297  11.4079313  10.1269312
  68.7629318   2.3779311   2.8169310  69.5969315   2.8319311   2.6929309
  68.1749344   2.7769310   2.1769309  68.7949295   2.4869311   2.7199309
  75.6249313  15.4609308   1.7759310  75.1449280  14.6529312   1.9529310
  76.3549347  15.4469309   2.3949311  75.6569290  15.3559313   1.8779310
  75.1679306   7.9619312   6.1629310  74.3229294   7.6419311   6.4799309
  75.6409302   7.1709309   5.9039311  75.1199341   7.8199310   6.1709309
  72.0949326  13.1479311  10.4969311  72.9059296  12.6599312  10.3549309
  71.8259277  13.4249306   9.6209307  72.1639328  13.1209307  10.3659306
  74.3569336  12.1879311   7.5249310  75.2369308  11.8149309   7.4729309
  73.8189316  11.6069307   6.9879308  74.4009323  12.0659313   7.4499311
  71.6399307  10.0229311   4.7999310  71.2629318   9.8959312   5.6699309
  71.0769348   9.5119314   4.2179308  71.5199280   9.9419308   4.8369312
  71.7879333   4.4959311  10.8899307  71.6349335   4.7759309   9.9879313
  71.5509338   5.2559309  11.4209309  71.7379303   4.6289310  10.8429308
  73.7209320   8.6169310   9.9959307  73.6059341   8.3329306   9.0889311
  72.8299332   8.7199306  10.3289309  73.5919342   8.5939312   9.9219313
  72.7659302   6.9439311   4.8419309  72.1759338   6.2049308   4.6899309
  73.3779297   6.9159312   4.1069312  72.7689285   6.8459311   4.7279310
  74.1509323  13.1359310   2.8739309  74.1109314  12.1809311   2.8369310
  73.6959305  13.3639307   3.6839311  74.0879288  13.0429306   2.9729309
  71.3469315  12.8999310   7.9829311  71.3089294  13.2169313   7.0809312
  70.4749298  12.5409307   8.1479311  71.2299347  12.8939314   7.8889308
  75.2549286  14.6399307   6.5579309  74.4719315  15.0459309   6.1889310
  74.9669342  13.7689314   6.8309312  75.1179276  14.5799313   6.5459309
  68.9929276  16.6519318   3.3009310  69.6479340  17.0129318   2.7039311
  68.3149338  16.2969303   2.7259309  68.9899292  16.6529312   3.1509309
  74.2809296  10.5969315   5.0369310  74.6059341   9.7939310   5.4439311
  73.4119339  10.3649311   4.7109308  74.2109299  10.4649305   5.0469308
  69.8969345  11.5309315  11.0059309  70.6999283  12.0409307  10.8959312
  69.4469299  11.9489307  11.7399311  69.9419327  11.6499310  11.0859308
  68.3199310   6.2179308   3.1609311  69.1179276   5.8679309   2.7659309
  68.2999344   5.8379312   4.0389309  68.4189301   6.1239309   3.2229309
  70.4049301  11.0049314   1.8739311  71.3619308  10.9889307   1.8549310
  70.1599274  10.1909313   2.3139310  70.4959335  10.8989305   1.9279310
  75.4079285   4.3049312   8.3359308  76.3299332   4.3809309   8.5799313
  74.9559326   4.9219308   8.9109306  75.4679337   4.3929310   8.4399309
  70.1769333   9.7719307   7.2719312  69.4979324  10.4109306   7.4919310
  69.7679291   8.9229307   7.4349308  70.0369339   9.7449312   7.3209310
  68.3249283   2.6809311   5.8539310  69.1869278   2.6419311   6.2679310
  68.5109329   2.8309309   4.9269309  68.4589310   2.6949310   5.7879310
  67.7839279   7.8519311   9.8409309  67.1839294   8.5849314   9.9819307
  68.3309326   7.8349309  10.6269312  67.7769318   7.9439311   9.9599314
  69.5299301   8.6889315   3.0719309  68.7509308   9.1949310   3.3029311
  69.2679291   7.7759309   3.1949310  69.3969345   8.6369314   3.1169310
  72.7279282   7.9869308   7.3619308  72.6369324   7.8669310   6.4169312
  72.0039291   8.5649309   7.5999308  72.6239319   8.0459309   7.2709308
  68.9979324  18.0509319   5.7049308  68.7049332  17.7779312   4.8349309
  68.6899338  18.9529305   5.7889309  68.9209290  18.1309319   5.6039310
  71.3699341   5.1139312   8.2759314  72.1609344   5.1469312   7.7389312
  71.0099335   5.9999309   8.2279310  71.4249344   5.2309308   8.2009306
  72.9129333  15.4149313   5.1029310  72.3429337  16.1019306   5.4499311
  72.4609299  14.5989313   5.3169308  72.7819290  15.3989305   5.1749310
  76.4709320   4.7549310   2.4609311  75.6199341   4.3239312   2.3739309
  76.5699310   4.9019308   3.4019310  76.3739319   4.7189312   2.5699310
  75.1019287   1.7759310   9.6119308  74.5489273   2.0869310  10.3279314
  75.1629333   2.5219309   9.0149307  75.0389328   1.9109310   9.6269312
  76.1829300  15.9299307   9.2839308  75.7959290  15.5649309   8.4879313
  75.5349274  16.5589314   9.5989313  76.0499344  15.9629307   9.2229309
  68.5429306  15.2839308   6.6529312  68.1609344  16.1269302   6.8969312
  69.3669281  15.5099306   6.2219310  68.5989304  15.4209309   6.6289310
  72.6089325   4.1679311   3.3309309  73.0609283   3.5889311   3.9449310
  73.1719284   4.1829309   2.5579309  72.7389297   4.0959311   3.3109310
  69.1909332   7.2679310   7.5999308  68.6249313   7.6289310   6.9179311
  68.6949310   7.3839312   8.4099312  69.0549316   7.3289309   7.6159310
  71.6079330  13.0259314   5.1749310  71.1469345  13.3699312   4.4099312
  71.6889343  12.0879307   5.0029311  71.5589294  12.9499311   5.0549312
  74.6439285   6.1259308  10.3029308  73.8789291   5.7289310  10.7209311
  74.3899307   7.0369310  10.1549311  74.5129318   6.1919308  10.3379307
  70.2449341  14.1619310   3.3809309  70.5039291  14.8549309   2.7729311
  69.3729324  14.4209309   3.6799309  70.1669312  14.2839308   3.3409309
  76.8629303   8.6629314   8.2669306  76.1089325   8.3329306   7.7779312
  76.6619339   8.4649305   9.1809311  76.7409286   8.5949306   8.3209314
  57.6889305  71.6809311  74.7209320  57.5149307  71.8419342  75.6489334
  56.9239311  71.1949310  74.4149323  57.5689316  71.6389313  74.8009338
  54.2599297  66.5779343  70.0519333  54.1059303  67.0349274  70.8789291
  54.9719315  65.9679337  70.2439346  54.3309326  66.5579300  70.1819305
  64.4209290  72.7369308  68.2379303  63.5589294  73.0649338  67.9819336
  64.3249283  71.7849274  68.2369308  64.2979279  72.6569290  68.2049332
  51.1469307  72.8339310  75.0149307  51.1849327  73.7269287  74.6709290
  50.3479309  72.8129272  75.5409317  51.0499306  72.9459305  75.0379333
  55.8579292  74.6239319  71.7039337  55.0589294  74.0969315  71.7139282
  56.2019310  74.5209274  70.8169327  55.7999306  74.5429306  71.5919342
  59.7659302  69.6089325  74.1709290  59.3399315  69.0019302  73.5669327
  59.1029320  70.2759323  74.3489304  59.6269302  69.6169281  74.1169281
  65.5179291  60.2409325  73.4239273  65.5859299  59.2939301  73.2999344
  66.3869324  60.5059319  73.7249298  65.6379318  60.1539307  73.4469299
  66.6369324  64.5319290  75.2649307  65.8579330  64.6419296  75.8099289
  66.9809341  65.4179306  75.1559296  66.5809326  64.6589279  75.3209305
  57.7329292  60.6599312  69.4129333  57.4669304  60.1969299  70.2079315
  57.7489319  59.9829292  68.7369308  57.7009315  60.5139313  69.4289322
  60.8439293  68.7999344  69.7159348  61.6139297  68.8209305  70.2829285
  61.1629295  68.4329300  68.8919296  60.9829292  68.7559280  69.6829300
  66.5799332  68.4369278  71.4459305  66.2139282  69.0779343  72.0559311
  65.8149338  68.0149307  71.0539322  66.4349289  68.4649277  71.4739304
  64.5619278  70.0369339  68.4629288  64.6039276  69.9029312  67.5159302
  65.4479294  70.3039322  68.7059326  64.6809311  70.0539322  68.3729324
  64.9049301  60.4669304  70.5509338  65.0369339  60.3229294  71.4879303
  64.0369339  60.8659325  70.4909286  64.8109283  60.4989319  70.6639328
  61.5549316  72.2039337  75.0519333  61.7309303  73.0539322  74.6489334
  60.7959328  71.8669281  74.5779343  61.4809303  72.2699280  74.9399338
  53.6669312  62.7839317  74.8239288  53.2599297  62.7829323  73.9569321
  53.1809311  63.4469299  75.3149338  53.5529327  62.8689308  74.7759323
  53.0939293  59.9709320  73.5419312  52.3359299  59.9579315  74.1269302
  53.6259308  59.2269325  73.8229294  53.0649300  59.8739319  73.6529312
  53.1059303  72.0279312  76.7049332  52.3819313  72.3309326  76.1569290
  53.6999321  72.7779312  76.7529297  53.0899315  72.1629333  76.6409302
  52.5789299  65.7919312  68.0429306  51.9759293  66.5289307  67.9469299
  53.2079315  66.0819321  68.7039337  52.5819321  65.9229279  68.1149292
  57.0059319  74.2539291  69.3359299  57.4649315  73.4319305  69.5079346
  57.7039299  74.8939285  69.1969299  57.1539307  74.2309341  69.3399277
  59.8819313  71.4009323  69.7899323  60.1859322  70.5079346  69.9459305
  60.4089317  71.9409332  70.3789291  59.9879303  71.3559341  69.8849335
  62.5049324  61.8889313  70.3659286  62.6089325  62.2329292  71.2529297
  62.3749313  62.6649323  69.8209305  62.5019302  62.0319328  70.4099274
  54.7339325  59.0629311  68.3529282  55.0759315  59.0719299  69.2469330
  54.2489319  59.8849297  68.2749329  54.7159309  59.1699295  68.4569321
  66.0149307  72.3139343  71.3429337  66.1359329  73.1889343  70.9749298
  66.2239304  71.7199326  70.6219330  66.0569305  72.3499298  71.2029343
  64.4329300  57.7129326  70.2209320  64.5609283  58.6279297  69.9689331
  63.4839325  57.6179314  70.3059311  64.3279343  57.8179321  70.1999283
  67.6079330  59.0509300  68.2219315  67.4319305  59.8919296  67.8009338
  66.7989273  58.5519295  68.1079330  67.4819336  59.0949326  68.1539307
  70.1769333  64.9789276  75.5999298  70.1909332  64.6659317  76.5049286
  70.1279297  65.9319305  75.6769333  70.1729279  65.0609283  75.7259293
  52.1429329  74.3209305  71.0599289  51.5609322  74.8189316  71.6329346
  52.3719292  74.9319305  70.3599319  52.0979309  74.4629288  71.0439301
  65.7419281  65.8799286  69.4839325  65.2849274  65.6389313  70.2899323
  66.6679306  65.7399292  69.6829300  65.8019333  65.8309326  69.6129303
  63.8669319  61.5969315  75.0719299  64.5629272  61.2109299  74.5389328
  63.2569313  60.8749313  75.2269287  63.8779297  61.4549294  75.0229340
  61.7869301  68.1339340  75.6949310  62.3319321  68.6349335  76.3019333
  61.0929298  68.7409286  75.4379272  61.7679329  68.2749329  75.7399292
  49.7699318  69.6999283  76.5159302  50.1639328  69.6299286  75.6459274
  50.3819313  69.2449341  77.0929337  49.8989296  69.6329346  76.4779282
  64.4909286  65.3799286  71.8879318  64.4479294  65.9989319  72.6179276
  64.1249313  64.5689316  72.2399292  64.4389343  65.3559341  72.0269318
  48.8739319  65.4919281  72.1329346  49.5389328  66.0919342  72.4709320
  48.0419312  65.9259338  72.3219299  48.8529320  65.6239319  72.2009277
  51.2069321  69.9369278  74.3349304  51.8859291  69.6569290  74.9489288
  51.3049316  70.8869324  74.2859344  51.3059311  70.0229340  74.4079285
  56.6209297  68.6729279  69.4219284  56.2379303  68.3639297  68.6009293
  56.8599319  69.5839310  69.2469330  56.6029320  68.7499313  69.2949295
  50.8769302  60.1279297  75.0999298  50.6389313  59.3089294  74.6659317
  50.1159325  60.6959305  74.9729309  50.7489319  60.0959320  75.0279312
  55.4479294  58.9429321  71.1039276  55.6929321  58.0679321  71.4049301
  55.2329292  59.4199295  71.9049301  55.4519310  58.8919296  71.2449341
  64.6329346  71.2439346  75.3429337  63.7179298  71.2539291  75.0599289
  64.7549286  70.3759308  75.7279282  64.5309296  71.1339340  75.3559341
  52.2859306  63.2079315  69.1379318  51.3609314  62.9649315  69.1759338
  52.2819328  64.1279297  68.8729324  52.1679306  63.2949295  69.1089325
  54.2549324  67.5609283  72.4269333  55.0779305  68.0469284  72.3889313
  54.3059311  67.0659332  73.2439346  54.3669319  67.5599289  72.5259323
  56.5499306  69.1979294  72.4289322  56.0269318  69.9009323  72.8149338
  56.5619316  69.3939285  71.4929276  56.4849319  69.3129272  72.3589325
  63.5929298  64.0649338  68.5929337  64.0709305  63.7119293  67.8439331
  64.0949326  64.8369293  68.8559341  63.7179298  64.1189346  68.5309296
  56.1579323  64.0259323  69.4469299  55.6769295  63.2089310  69.3159332
  56.5919304  64.1849289  68.6089325  56.1519318  63.9419327  69.3229294
  50.1219292  69.0629272  69.9049301  50.8889313  68.7399292  70.3799286
  49.3799324  68.8239288  70.4599304  50.1249313  68.9909286  70.0369339
  67.5539322  72.3299332  76.5599289  66.7099304  72.7429276  76.7439346
  67.4219284  71.4079285  76.7779312  67.4289322  72.2649307  76.6109314
  63.3909302  67.1149292  73.8109283  64.0649338  67.5269318  74.3509293
  62.5809326  67.5609283  74.0569305  63.3739319  67.2249298  73.9109344
  51.5449295  67.6059341  77.3139343  52.5019302  67.5899277  77.2949295
  51.2999306  66.7919312  77.7539291  51.6359291  67.4999313  77.3679276
  60.4109306  59.8369293  70.4189301  59.6519318  60.0849304  69.8909302
  60.9659309  60.6169319  70.4199295  60.3849297  59.9689293  70.3519287
  52.9459305  63.1299324  72.1359329  52.8559303  62.8589325  71.2229309
  52.0479317  63.2869301  72.4289322  52.8189316  63.1159325  72.0569305
  62.5329323  59.0209312  74.9319305  61.8709297  59.4269295  74.3719330
  63.2279320  58.7579308  74.3289337  62.5369301  59.0399323  74.7829285
  54.8919296  66.0459290  74.5359344  55.0799294  65.2939301  73.9739304
  55.7479324  66.4369278  74.7059326  55.0249329  65.9999313  74.4859314
  53.5389328  57.9159317  76.6949310  53.7099304  58.8369293  76.8939285
  54.1049309  57.4319305  77.2959290  53.6329308  57.9719315  76.7969284
  57.3419304  71.2529297  68.8189316  58.1859322  71.2149277  69.2699280
  57.5649300  71.4579315  67.9109344  57.4789314  71.2739334  68.7609329
  54.3929329  67.0429306  77.0879288  54.6499329  66.6249313  76.2659302
  54.4769325  66.3509293  77.7439346  54.4369316  66.9009323  77.0669327
  58.7639313  67.0199280  69.7469330  59.4939308  67.6399307  69.7359314
  57.9819298  67.5709305  69.7159348  58.7569313  67.1699295  69.7409286
  54.6749306  61.6269302  69.4409332  53.7579308  61.4119301  69.6069336
  55.1499329  61.2389297  70.1759338  54.6179314  61.5499306  69.5559311
  62.2769318  74.3779297  73.6759338  61.9089317  74.9589310  74.3409348
  63.1679306  74.7009277  73.5419312  62.3439293  74.4939346  73.7439346
  50.2799301  63.3539314  73.3239288  50.6799316  63.9389305  73.9679337
  49.8159294  63.9389305  72.7249298  50.2719307  63.5039291  73.3299332
  52.2399292  58.0329323  69.3689346  52.2409325  58.7749329  69.9729309
  52.7439308  58.3369293  68.6149292  52.3049316  58.1669312  69.3499298
  53.1559296  70.0689316  69.6529312  53.2419319  70.0179291  68.7009277
  52.6029320  70.8369293  69.8019333  53.0959320  70.1609344  69.5499344
  53.7659302  69.4469299  75.6179276  53.6789322  70.2269287  76.1669312
  53.8379326  68.7229309  76.2409286  53.7639313  69.4539337  75.7679291
  54.9499321  58.1039314  74.2539291  54.5449295  57.7729301  75.0559311
  55.0569305  57.3299294  73.7019348  54.9119301  57.9629326  74.2859344
  66.0349274  73.5629272  73.9939346  66.1049347  72.9339294  74.7109299
  66.1009293  73.0309296  73.2009277  66.0519333  73.4149323  73.9839325
  55.1919327  71.3069305  70.5739288  54.4599304  70.8179321  70.1979294
  55.8519325  71.3199310  69.8819275  55.1819305  71.2459335  70.4379272
  58.6829300  64.7179337  67.7639313  58.6639328  65.3679276  68.4659348
  59.0379295  63.9299316  68.1759338  58.7259293  64.7009277  67.9059296
  60.6449318  73.5969315  71.6339340  59.9599304  73.5249329  72.2989273
  61.4429321  73.7749329  72.1309280  60.6589317  73.6099319  71.7829285
  63.7829323  58.9409294  77.4859314  64.6539307  58.5479317  77.5429306
  63.6839294  59.1719322  76.5629272  63.8819313  58.9199295  77.3749313
  63.8079300  62.8059311  72.7339325  63.5869293  62.5559311  73.6319275
  64.6239319  62.3399315  72.5509338  63.8839302  62.7139320  72.8259277
  61.6539307  72.5689316  67.8809280  61.2539291  73.4369278  67.9309311
  61.1779327  72.0479279  68.5279312  61.5419312  72.6139297  67.9699326
  55.0329323  70.8899307  73.7369308  54.3969307  70.4349289  74.2879333
  54.5449295  71.6239319  73.3639297  54.8899307  70.9259338  73.7599335
  66.4989319  62.8299294  70.5699310  65.6759338  62.3429298  70.5219345
  66.2469330  63.6939316  70.8979340  66.3619308  62.8779297  70.6059341
  65.2909317  70.0219345  72.8379288  65.3129272  70.1379318  73.7879333
  65.4639282  70.8949280  72.4869308  65.3159332  70.1489334  72.9149323
  58.1469307  73.9129333  73.1859283  57.9089317  73.0999298  73.6299286
  57.3419304  74.1909332  72.7489319  58.0139313  73.8449326  73.1869278
  50.9439316  67.2679291  72.7999344  51.8999329  67.2999344  72.8269348
  50.6729317  68.1849289  72.8379288  51.0319328  67.3889313  72.8079300
  52.3029327  60.5579300  70.7709274  52.6109314  60.6229324  71.6749344
  51.3849297  60.2999306  70.8499298  52.2249298  60.5329323  70.8969345
  48.2319298  70.8709335  69.1159286  48.8599319  70.3479309  69.6149292
  48.7259293  71.1769333  68.3549347  48.3759308  70.8429337  69.0829315
  53.9039307  72.9549332  72.3869324  53.2039299  73.3529282  71.8699341
  54.3359299  72.3519287  71.7809296  53.8699303  72.9289322  72.2429276
  57.3229294  67.2819290  74.5279312  57.8369293  66.6819305  73.9879303
  57.0489311  67.9719315  73.9239273  57.3529320  67.2929306  74.3819275
  49.8099327  74.6369324  68.5739288  50.3669319  73.8779297  68.7459335
  50.3779297  75.3909302  68.7299347  49.9539299  74.6359329  68.6159286
  67.3799286  61.8469315  74.5729294  67.9619293  62.3319321  73.9869308
  66.8139343  62.5169296  74.9559326  67.3819275  61.9949303  74.5469284
  55.0989304  60.6659317  76.4389343  54.9209328  61.2559319  75.7069321
  55.5839310  59.9389305  76.0489273  55.1379318  60.6489296  76.2959290
  48.7039299  67.2559280  75.0159302  49.3009300  67.5119324  74.3119278
  49.0069313  67.7509308  75.7779312  48.8189316  67.3519287  75.0229340
  65.0729294  68.3529282  75.8019333  65.9259338  68.0119324  75.5319290
  65.0949326  68.3239288  76.7579346  65.1849289  68.3049316  75.8889313
  67.1489334  58.3789291  75.3099289  66.5529327  58.0289307  75.9719315
  67.8669281  57.7469292  75.2749329  67.1649323  58.2539291  75.3899307
  63.2189293  69.0239334  71.0169296  63.6149292  69.3649292  71.8189316
  63.7099304  69.4429321  70.3099289  63.3319321  69.1209335  71.0289307
  55.5249329  60.0509300  62.4379311  55.7529297  60.0229301  63.3669319
  54.8959312  59.3389320  62.3249321  55.4739304  59.9559326  62.5429306
  52.9239311  74.2369308  62.6979294  51.9699326  74.1689301  62.6659317
  53.1129303  74.5439301  63.5839310  52.8259315  74.2679291  62.8069305
  57.6889305  71.6809311  55.8609314  57.5149307  71.8419342  56.7889328
  56.9239311  71.1949310  55.5549316  57.5689316  71.6389313  55.9409294
  53.4409294  58.3369293  61.9439316  52.8809319  58.7849312  62.5779305
  53.2949295  57.4059296  62.1109314  53.3509293  58.2749329  62.0459328
  54.2599297  66.5779343  51.1919327  54.1059303  67.0349274  52.0189323
  54.9719315  65.9679337  51.3839302  54.3309326  66.5579300  51.3219299
  57.6549301  61.7869301  61.7969322  57.0519295  61.1459312  62.1719322
  58.4439316  61.7179298  62.3349304  57.6789322  61.6969299  61.9139328
  58.1929321  58.2239304  68.0749283  59.0849304  57.9949303  67.8109283
  57.6709328  58.1029320  67.2819290  58.2409325  58.1799316  67.9399338
  64.4209290  72.7369308  49.3779297  63.5589294  73.0649338  49.1219292
  64.3249283  71.7849274  49.3769302  64.2979279  72.6569290  49.3449326
  51.1469307  72.8339310  56.1549301  51.1849327  73.7269287  55.8109322
  50.3479309  72.8129272  56.6809311  51.0499306  72.9459305  56.1779327
  55.8579292  74.6239319  52.8439293  55.0589294  74.0969315  52.8539314
  56.2019310  74.5209274  51.9569321  55.7999306  74.5429306  52.7319298
  60.0779305  61.6129303  63.0649300  60.2559319  60.7309303  63.3909302
  60.3969307  62.1929321  63.7569313  60.1419296  61.5739326  63.1959305
  59.7659302  69.6089325  55.3109322  59.3399315  69.0019302  54.7069321
  59.1029320  70.2759323  55.4889297  59.6269302  69.6169281  55.2569313
  65.5179291  60.2409325  54.5639305  65.5859299  59.2939301  54.4399300
  66.3869324  60.5059319  54.8649292  65.6379318  60.1539307  54.5869293
  66.6369324  64.5319290  56.4049301  65.8579330  64.6419296  56.9499321
  66.9809341  65.4179306  56.2959328  66.5809326  64.6589279  56.4609299
  57.7329292  60.6599312  50.5529327  57.4669304  60.1969299  51.3479309
  57.7489319  59.9829292  49.8769302  57.7009315  60.5139313  50.5689316
  57.9679298  67.8479309  63.8369293  57.8399315  66.9829330  64.2259293
  58.4109306  67.6729279  63.0059319  58.0079308  67.7149277  63.7799301
  60.8439293  68.7999344  50.8559303  61.6139297  68.8209305  51.4229317
  61.1629295  68.4329300  50.0319328  60.9829292  68.7559280  50.8229294
  66.5799332  68.4369278  52.5859299  66.2139282  69.0779343  53.1959305
  65.8149338  68.0149307  52.1939316  66.4349289  68.4649277  52.6139297
  49.0919304  62.1779327  62.3939323  49.3689308  62.7469292  63.1119308
  48.4899292  61.5549316  62.8009300  49.0509300  62.1709328  62.5379295
  64.5619278  70.0369339  49.6029320  64.6039276  69.9029312  48.6559296
  65.4479294  70.3039322  49.8459320  64.6809311  70.0539322  49.5129318
  49.9649315  68.5149307  64.9869308  49.0439301  68.2949295  64.8469315
  50.0449295  68.6219330  65.9339294  49.8569298  68.4999313  65.0899277
  64.9049301  60.4669304  51.6909294  65.0369339  60.3229294  52.6279297
  64.0369339  60.8659325  51.6309319  64.8109283  60.4989319  51.8039322
  61.5549316  72.2039337  56.1919327  61.7309303  73.0539322  55.7889328
  60.7959328  71.8669281  55.7179298  61.4809303  72.2699280  56.0799294
  53.6669312  62.7839317  55.9639320  53.2599297  62.7829323  55.0969315
  53.1809311  63.4469299  56.4549294  53.5529327  62.8689308  55.9159317
  51.7859306  59.1799316  63.9819298  51.9929314  60.0779305  64.2389297
  51.4299316  58.7789307  64.7749329  51.7669296  59.2429314  64.1159286
  53.0939293  59.9709320  54.6819305  52.3359299  59.9579315  55.2669296
  53.6259308  59.2269325  54.9629326  53.0649300  59.8739319  54.7929306
  60.1339302  63.6689301  64.9809341  60.7199326  63.9819298  65.6699295
  59.4079323  64.2939301  64.9809341  60.1159325  63.7889328  65.0689316
  57.7539291  64.1699295  54.5129318  56.9289322  64.1519318  54.0279312
  57.5029297  63.9839325  55.4179306  57.6159325  64.1439285  54.5669327
  54.8679314  73.8349304  59.1299324  54.6069298  73.4599304  59.9709320
  55.5989304  73.2899323  58.8409309  54.9279327  73.7169342  59.1999321
  53.1059303  72.0279312  57.8449326  52.3819313  72.3309326  57.2969322
  53.6999321  72.7779312  57.8929329  53.0899315  72.1629333  57.7809296
  57.0059319  74.2539291  50.4759293  57.4649315  73.4319305  50.6479301
  57.7039299  74.8939285  50.3369293  57.1539307  74.2309341  50.4799309
  55.7289314  64.7449341  59.4579315  56.6099319  65.0369339  59.6899300
  55.8149300  64.4109344  58.5649300  55.8529320  64.7399292  59.3729324
  49.6229324  71.2079315  66.7919312  48.8609314  71.7759323  66.6749344
  49.8279305  70.8979340  65.9099274  49.5509300  71.2409286  66.6639328
  51.6939316  72.5029297  68.1289291  52.1769295  73.0639343  67.5219345
  51.2509308  71.8669281  67.5679321  51.6989326  72.4939346  67.9799347
  55.3199310  74.2389297  66.9269333  55.8939323  74.1519318  67.6879272
  55.2779312  75.1809311  66.7649307  55.3879318  74.3479309  67.0029297
  60.0259323  60.5639305  57.6419296  59.0739326  60.5009308  57.7129326
  60.3539314  59.8359299  58.1699295  59.9459305  60.4629326  57.7189293
  65.1549301  68.5719299  59.7639313  65.5949326  69.0789337  60.4469299
  64.4829330  68.0749283  60.2299309  65.1259308  68.5729294  59.9109306
  55.6749306  68.0929337  66.8279343  55.5179329  67.1489334  66.7919312
  55.5859299  68.3849335  65.9209290  55.6429329  68.0089340  66.7069321
  59.8819313  71.4009323  50.9299316  60.1859322  70.5079346  51.0859299
  60.4089317  71.9409332  51.5189323  59.9879303  71.3559341  51.0249329
  62.5049324  61.8889313  51.5059319  62.6089325  62.2329292  52.3929329
  62.3749313  62.6649323  50.9609299  62.5019302  62.0319328  51.5499306
  65.1469345  62.7369308  58.8329315  66.0589294  62.7479324  59.1259308
  65.1469345  62.1519318  58.0749321  65.2639313  62.6629295  58.7739296
  62.9919319  67.0739288  60.6839294  62.1169319  66.8169327  60.3939323
  63.3439293  66.2909317  61.1079292  62.9249306  66.9409332  60.7009315
  52.7009315  73.9899292  65.8419342  52.4489326  74.8939285  66.0329285
  53.6059303  73.9249344  66.1449280  52.7849312  74.0979309  65.9049301
  54.7339325  59.0629311  49.4929314  55.0759315  59.0719299  50.3869324
  54.2489319  59.8849297  49.4149323  54.7159309  59.1699295  49.5969315
  49.9029312  58.9789314  59.3969307  50.7369308  59.4329300  59.2729301
  49.3149300  59.3779297  58.7569313  49.9349327  59.0879326  59.2999306
  57.3369293  63.5739326  57.1469307  57.4229317  62.7899323  57.6899300
  57.7769318  64.2609329  57.6469307  57.4039307  63.5619316  57.2799301
  65.9989319  61.1919327  66.4869308  65.0999298  60.8639297  66.4819336
  66.3239288  61.0149307  65.6049347  65.9249344  61.1269302  66.3739319
  66.0149307  72.3139343  52.4829292  66.1359329  73.1889343  52.1149292
  66.2239304  71.7199326  51.7619324  66.0569305  72.3499298  52.3429298
  64.4329300  57.7129326  51.3609314  64.5609283  58.6279297  51.1089325
  63.4839325  57.6179314  51.4459305  64.3279343  57.8179321  51.3399315
  60.4629326  71.5979309  65.6169281  61.0449295  71.4339294  66.3579330
  59.8699303  72.2839279  65.9249344  60.4609299  71.6649323  65.7509308
  56.7649307  72.0619278  58.3559303  56.2849312  71.2539291  58.5329323
  57.4949303  72.0479279  58.9749298  56.7969322  71.9569321  58.4579315
  67.6079330  59.0509300  49.3619308  67.4319305  59.8919296  48.9409294
  66.7989273  58.5519295  49.2479324  67.4819336  59.0949326  49.2939301
  70.1769333  64.9789276  56.7399292  70.1909332  64.6659317  57.6449318
  70.1279297  65.9319305  56.8169327  70.1729279  65.0609283  56.8659325
  59.5699310  62.9149323  50.6229324  58.9439316  62.1909294  50.6469307
  59.7879295  63.0739326  51.5409317  59.5179329  62.8429298  50.7429314
  56.3079300  64.5629272  62.7429314  55.4629326  64.2429276  63.0599327
  56.7809296  63.7719307  62.4839325  56.2599297  64.4209290  62.7509308
  53.2349319  69.7489319  67.0769348  54.0459328  69.2609329  66.9349289
  52.9659309  70.0259323  66.2009277  53.3039322  69.7219315  66.9459305
  52.1429329  74.3209305  52.1999321  51.5609322  74.8189316  52.7729301
  52.3719292  74.9319305  51.4999313  52.0979309  74.4629288  52.1839294
  66.0359344  60.4299316  63.9179306  65.1699295  60.2659302  63.5469322
  66.6179276  59.8379326  63.4399300  65.9999313  60.3329315  63.8089294
  65.7419281  65.8799286  50.6239319  65.2849274  65.6389313  51.4299316
  66.6679306  65.7399292  50.8229294  65.8019333  65.8309326  50.7529297
  55.4969292  68.7889328  64.1049347  56.3769302  68.4159317  64.0529327
  54.9589310  68.2079315  63.5679321  55.5409317  68.6669312  64.0299301
  64.4859314  72.4999313  62.4619293  64.1349335  72.3969345  63.3469315
  64.6339340  73.4419327  62.3719292  64.4599304  72.6069336  62.5639305
  66.6229324  74.2669296  64.3409348  66.8209305  73.8719330  65.1909332
  65.9519348  74.9219284  64.5319290  66.5619278  74.2999344  64.4739304
  63.8669319  61.5969315  56.2119293  64.5629272  61.2109299  55.6789322
  63.2569313  60.8749313  56.3669319  63.8779297  61.4549294  56.1629295
  61.9409294  67.0459290  63.7539291  61.3839302  66.6519318  63.0819321
  61.3649292  67.6559296  64.2139282  61.7959328  67.0739288  63.7269325
  65.8549347  66.3069305  66.9479294  65.0319290  66.6469345  66.5989304
  65.7109299  66.2509308  67.8929291  65.7319336  66.3429337  67.0239334
  59.7679329  63.0329323  53.2869301  58.9449310  63.3159294  53.6829300
  60.4459305  63.4189301  53.8419304  59.7499313  63.1179314  53.4089317
  52.7799301  66.6239319  61.3799324  52.4029312  66.4969330  62.2499313
  52.2169304  66.1129303  60.7979317  52.6599312  66.5429306  61.4169312
  61.7869301  68.1339340  56.8349304  62.3319321  68.6349335  57.4419327
  61.0929298  68.7409286  56.5779305  61.7679329  68.2749329  56.8799324
  49.7699318  69.6999283  57.6559296  50.1639328  69.6299286  56.7859306
  50.3819313  69.2449341  58.2329292  49.8989296  69.6329346  57.6179314
  64.4909286  65.3799286  53.0279312  64.4479294  65.9989319  53.7579308
  64.1249313  64.5689316  53.3799324  64.4389343  65.3559341  53.1669312
  59.2409325  66.2439346  53.5069313  58.5689316  65.5629272  53.5369301
  59.3199310  66.4609299  52.5779305  59.1649323  66.1849289  53.3919296
  52.9279327  61.0969315  67.4699326  52.7749329  61.3769302  66.5679321
  52.6909294  61.8569298  68.0009308  52.8779297  61.2299309  67.4229279
  60.4269295  75.2229309  62.6249313  59.8779297  75.1539307  61.8449326
  60.7909317  74.3459320  62.7409325  60.4039307  75.1019287  62.5399323
  54.8609314  65.2179337  66.5759277  54.7459297  64.9339294  65.6689301
  53.9699326  65.3209305  66.9089279  54.7319298  65.1949310  66.5019302
  53.9059296  63.5449295  61.4219322  53.3159294  62.8059311  61.2699318
  54.5179329  63.5169296  60.6869316  53.9089317  63.4469299  61.3079300
  55.2909317  69.7369308  59.4539299  55.2509308  68.7819290  59.4169312
  54.8359299  69.9649277  60.2639313  55.2279320  69.6439285  59.5529327
  63.2559319  66.3899307  66.1359329  62.5649300  65.7499313  66.3039322
  63.0479317  66.7459335  65.2729340  63.1409302  66.3529282  66.0469284
  48.8739319  65.4919281  53.2729301  49.5389328  66.0919342  53.6109314
  48.0419312  65.9259338  53.4619293  48.8529320  65.6239319  53.3409309
  51.2069321  69.9369278  55.4749298  51.8859291  69.6569290  56.0889320
  51.3049316  70.8869324  55.4259300  51.3059311  70.0229340  55.5479317
  56.6209297  68.6729279  50.5619316  56.2379303  68.3639297  49.7409325
  56.8599319  69.5839310  50.3869324  56.6029320  68.7499313  50.4349327
  50.8769302  60.1279297  56.2399292  50.6389313  59.3089294  55.8059311
  50.1159325  60.6959305  56.1129303  50.7489319  60.0959320  56.1679306
  55.4479294  58.9429321  52.2439308  55.6929321  58.0679321  52.5449295
  55.2329292  59.4199295  53.0449295  55.4519310  58.8919296  52.3849297
  60.6799316  60.6919327  54.7819328  60.3859291  61.4069328  54.2179298
  60.4089317  60.9529305  55.6619301  60.6079292  60.8169327  54.8219299
  59.1339302  72.3479309  59.8639297  59.0699310  71.8279343  60.6659317
  59.6789322  73.0969315  60.1069298  59.1949310  72.3769302  59.9979324
  64.6329346  71.2439346  56.4829292  63.7179298  71.2539291  56.1999321
  64.7549286  70.3759308  56.8679314  64.5309296  71.1339340  56.4959297
  54.2549324  67.5609283  53.5669327  55.0779305  68.0469284  53.5289307
  54.3059311  67.0659332  54.3839302  54.3669319  67.5599289  53.6659317
  56.5499306  69.1979294  53.5689316  56.0269318  69.9009323  53.9549294
  56.5619316  69.3939285  52.6329308  56.4849319  69.3129272  53.4989319
  63.5929298  64.0649338  49.7329292  64.0709305  63.7119293  48.9839325
  64.0949326  64.8369293  49.9959297  63.7179298  64.1189346  49.6709328
  52.4869308  69.5009308  64.5629272  52.4489326  69.8179321  63.6609306
  51.6149292  69.1419296  64.7279282  52.3699303  69.4949341  64.4689331
  56.3949318  71.2409286  63.1379318  55.6119308  71.6469345  62.7689323
  56.1069298  70.3699341  63.4109306  56.2579308  71.1809311  63.1259308
  50.1329308  73.2529297  59.8809319  50.7879295  73.6139297  59.2839317
  49.4549294  72.8979340  59.3059311  50.1299324  73.2539291  59.7309303
  65.4449310  55.1449318  59.1319313  65.5909348  55.5499306  59.9869308
  64.4999313  55.2129326  58.9929314  65.3429337  55.2049294  59.2239304
  55.4209328  67.1979294  61.6169319  55.7459297  66.3949280  62.0239296
  54.5519295  66.9659348  61.2909317  55.3509293  67.0659332  61.6269302
  51.0369301  68.1319275  67.5859299  51.8399315  68.6419296  67.4759293
  50.5869293  68.5499344  68.3199310  51.0819321  68.2509308  67.6659317
  61.5329323  65.2799301  56.8459320  62.0309296  65.0729294  56.0549316
  61.7169304  66.2049332  57.0099297  61.6199303  65.3719330  56.7659302
  56.1579323  64.0259323  50.5869293  55.6769295  63.2089310  50.4559326
  56.5919304  64.1849289  49.7489319  56.1519318  63.9419327  50.4629326
  50.1219292  69.0629272  51.0449295  50.8889313  68.7399292  51.5199318
  49.3799324  68.8239288  51.5999298  50.1249313  68.9909286  51.1769295
  49.4599304  62.8189316  59.7409325  50.2579308  62.4689293  59.3459320
  49.4399300  62.4389305  60.6189308  49.5589294  62.7249298  59.8029327
  58.8539314  65.8759308  57.4689293  58.4469299  66.6359329  57.0529327
  59.7159309  65.8109283  57.0589294  58.9119301  65.9649277  57.3629303
  63.3909302  67.1149292  54.9509315  64.0649338  67.5269318  55.4909325
  62.5809326  67.5609283  55.1969299  63.3739319  67.2249298  55.0509300
  51.5449295  67.6059341  58.4539299  52.5019302  67.5899277  58.4349327
  51.2999306  66.7919312  58.8939323  51.6359291  67.4999313  58.5079308
  61.8479309  61.6159325  60.9929314  61.3939323  62.0579300  60.2749329
  61.3059311  61.7909317  61.7619324  61.7209320  61.6949310  60.9989319
  67.0129318  66.5439301  59.9369316  66.6239319  66.0699310  60.6729317
  66.4779282  67.3329315  59.8509293  66.8949280  66.5839310  60.0199318
  60.3869324  63.0919304  58.8029327  61.0129318  63.5419312  58.2359314
  60.2449303  62.2449303  58.3789291  60.4489326  63.0409317  58.6759300
  58.9219322  70.9689331  62.3019295  59.3149300  71.7899323  62.5979309
  58.0089302  71.0239334  62.5839310  58.8559303  71.0809326  62.3759308
  60.4109306  59.8369293  51.5589294  59.6519318  60.0849304  51.0309296
  60.9659309  60.6169319  51.5599327  60.3849297  59.9689293  51.4919319
  52.9459305  63.1299324  53.2759323  52.8559303  62.8589325  52.3629303
  52.0479317  63.2869301  53.5689316  52.8189316  63.1159325  53.1969299
  62.5329323  59.0209312  56.0719299  61.8709297  59.4269295  55.5119324
  63.2279320  58.7579308  55.4689293  62.5369301  59.0399323  55.9229317
  64.1459274  64.2529297  61.4509315  63.8809319  63.6009293  62.1009293
  64.3649292  63.7399292  60.6729317  64.1399307  64.1039276  61.4349327
  54.8919296  66.0459290  55.6759300  55.0799294  65.2939301  55.1139297
  55.7479324  66.4369278  55.8459320  55.0249329  65.9999313  55.6259308
  56.5479317  60.9059296  64.9159317  57.4699326  60.9819298  65.1599274
  56.0959320  61.5229301  65.4909286  56.6079292  60.9939308  65.0199280
  53.5389328  57.9159317  57.8349304  53.7099304  58.8369293  58.0339317
  54.1049309  57.4319305  58.4359322  53.6329308  57.9719315  57.9369316
  57.3419304  71.2529297  49.9589310  58.1859322  71.2149277  50.4099312
  57.5649300  71.4579315  49.0509300  57.4789314  71.2739334  49.9009323
  54.3929329  67.0429306  58.2279320  54.6499329  66.6249313  57.4059296
  54.4769325  66.3509293  58.8839302  54.4369316  66.9009323  58.2069321
  61.7049294  71.4979324  58.6869316  61.8029327  71.7449341  57.7669296
  60.8509293  71.8479309  58.9389305  61.6079292  71.5739288  58.6019325
  65.1989288  57.7819328  67.6509323  64.6579285  57.2669296  68.2489319
  64.7349319  58.6149292  67.5639343  65.0709305  57.8229294  67.7169342
  62.7929306  73.9239273  59.2259293  62.2489319  74.5239334  58.7149315
  62.4019318  73.0629272  59.0799294  62.6739311  73.8909302  59.1419296
  66.5679321  65.3329315  62.8489304  65.6719284  65.0079346  62.7619324
  66.4679337  66.2279282  63.1739311  66.4399338  65.4059296  62.8799324
  58.7639313  67.0199280  50.8869324  59.4939308  67.6399307  50.8759308
  57.9819298  67.5709305  50.8559303  58.7569313  67.1699295  50.8809319
  58.3959312  64.4009323  60.0029297  57.9469299  63.6469307  60.3849297
  59.1179314  64.0209274  59.5029297  58.4309311  64.2559280  59.9879303
  59.9309311  68.5249329  61.7149315  59.6549301  69.3489304  62.1169319
  60.8819313  68.5119324  61.8239326  60.0179329  68.6289291  61.7799301
  55.4189301  61.1379318  53.9859314  55.2709312  62.0809326  53.9079323
  54.6269302  60.8059311  54.4099312  55.2989311  61.2159309  54.0299301
  59.0699310  61.4819298  66.4049301  58.6039314  62.0799294  66.9889297
  59.6649323  62.0459328  65.9099274  59.0859299  61.6299324  66.4159317
  51.3169327  66.3729324  63.8519325  50.6379318  67.0119324  64.0719299
  50.9079323  65.5239334  64.0149307  51.1769295  66.3459320  63.9009323
  62.2769318  74.3779297  54.8159294  61.9089317  74.9589310  55.4809303
  63.1679306  74.7009277  54.6819305  62.3439293  74.4939346  54.8839302
  49.4649315  59.2819328  62.4339294  50.3269310  59.2429314  62.8479309
  49.6509323  59.4319305  61.5069313  49.5989304  59.2959328  62.3679314
  60.3819313  66.8149338  59.8009300  60.1139297  67.4579315  60.4579315
  59.5829315  66.6329346  59.3049316  60.2449303  66.8739319  59.8209305
  48.9239311  64.4529343  66.4209290  48.3239326  65.1859283  66.5619278
  49.4709320  64.4359283  67.2069321  48.9169312  64.5449295  66.5399323
  50.2799301  63.3539314  54.4639320  50.6799316  63.9389305  55.1079292
  49.8159294  63.9389305  53.8649292  50.2719307  63.5039291  54.4699326
  60.3589325  65.1489334  62.3629303  60.1959305  65.4579315  61.4719315
  59.4979324  64.8849335  62.6859322  60.2279320  65.1549301  62.2909317
  60.5809326  59.3699303  66.5009308  60.5779305  59.0799294  65.5889282
  59.9089317  60.0509300  66.5379333  60.4939308  59.4199295  66.3889313
  52.2399292  58.0329323  50.5089302  52.2409325  58.7749329  51.1129303
  52.7439308  58.3369293  49.7549324  52.3049316  58.1669312  50.4899292
  53.1559296  70.0689316  50.7929306  53.2419319  70.0179291  49.8409309
  52.6029320  70.8369293  50.9419327  53.0959320  70.1609344  50.6899300
  60.2909317  68.8119278  64.8989334  59.4729309  68.6559296  64.4279327
  60.3389320  69.7639313  64.9879303  60.1929321  68.9139328  64.8499298
  64.6409302  63.5079308  66.1299286  65.3539276  62.8759308  66.2249298
  65.0809326  64.3449326  65.9839325  64.7879333  63.5339317  66.1229324
  50.6699295  65.2899323  59.6519318  49.8909302  65.7959290  59.8829308
  50.4079323  64.3769302  59.7749329  50.5369301  65.2379303  59.6969299
  66.1139297  74.7849274  61.6989326  66.3959274  74.6889343  62.6089325
  65.3329315  75.3359299  61.7479324  66.0499344  74.8429337  61.8219299
  53.7659302  69.4469299  56.7579308  53.6789322  70.2269287  57.3069305
  53.8379326  68.7229309  57.3809319  53.7639313  69.4539337  56.9079323
  49.3969307  60.5309296  51.9629326  49.3399315  60.2769318  51.0419312
  48.8489304  61.3129311  52.0309296  49.3199310  60.5989304  51.8539314
  53.8679314  64.5879288  63.9419327  53.7769318  64.4679337  62.9969292
  53.1439323  65.1659317  64.1799316  53.7639313  64.6469345  63.8509293
  54.9499321  58.1039314  55.3939323  54.5449295  57.7729301  56.1959305
  55.0569305  57.3299294  54.8419304  54.9119301  57.9629326  55.4259300
  66.0349274  73.5629272  55.1339302  66.1049347  72.9339294  55.8509293
  66.1009293  73.0309296  54.3409309  66.0519333  73.4149323  55.1239319
  55.4929314  64.1499329  53.2799301  55.8659325  64.0849304  52.4009323
  54.5879326  63.8539314  53.1789322  55.4249306  64.1029282  53.1549301
  55.1919327  71.3069305  51.7139320  54.4599304  70.8179321  51.3379326
  55.8519325  71.3199310  51.0219307  55.1819305  71.2459335  51.5779305
  57.6379318  61.0469322  55.6649323  56.7859306  60.9089317  55.2529297
  57.6879311  61.9939308  55.8009300  57.5359306  61.1509323  55.6299324
  52.5099297  61.7149315  64.8559341  53.3009300  61.7479324  64.3189316
  52.1499329  62.6009293  64.8079300  52.5649300  61.8319321  64.7809296
  58.6829300  64.7179337  48.9039307  58.6639328  65.3679276  49.6059303
  59.0379295  63.9299316  49.3159294  58.7259293  64.7009277  49.0459328
  63.6659317  59.9679298  66.3249283  63.7269325  59.6209297  65.4349289
  62.7259293  60.0159302  66.4989319  63.5529327  59.9299316  66.2329330
  54.0529327  72.0159302  61.6829300  53.4829292  72.7029343  62.0299301
  53.6009293  71.1999283  61.8969307  53.9219322  71.9999313  61.7549324
  60.6449318  73.5969315  52.7739296  59.9599304  73.5249329  53.4389305
  61.4429321  73.7749329  53.2709312  60.6589317  73.6099319  52.9229317
  58.3559303  59.2209320  53.7559319  58.1309319  60.0059319  54.2549324
  59.2549324  59.3729324  53.4639320  58.4429321  59.3409309  53.7829323
  63.7829323  58.9409294  58.6259308  64.6539307  58.5479317  58.6829300
  63.6839294  59.1719322  57.7029305  63.8819313  58.9199295  58.5149307
  60.6909294  59.2079315  63.7599297  60.4309311  58.4319305  63.2629318
  61.6469307  59.2129326  63.7119293  60.7799301  59.1089325  63.6899300
  63.8079300  62.8059311  53.8739319  63.5869293  62.5559311  54.7719307
  64.6239319  62.3399315  53.6909294  63.8839302  62.7139320  53.9659309
  61.6539307  72.5689316  49.0209312  61.2539291  73.4369278  49.0709305
  61.1779327  72.0479279  49.6679306  61.5419312  72.6139297  49.1099319
  57.6109314  61.3559303  59.0409317  56.7599297  60.9249306  58.9539299
  57.7099304  61.5029297  59.9819298  57.5139313  61.3199310  59.1499329
  56.2419319  58.3769302  66.1919327  55.6889305  58.6879311  66.9079285
  56.3029327  59.1229324  65.5949326  56.1789322  58.5119324  66.2069321
  55.0329323  70.8899307  54.8769302  54.3969307  70.4349289  55.4279327
  54.5449295  71.6239319  54.5039291  54.8899307  70.9259338  54.8999329
  60.9109306  72.5609283  63.0819321  60.7079315  72.2509308  63.9639320
  61.4249306  71.8529282  62.6919327  60.9509315  72.4299316  63.1449318
  66.4989319  62.8299294  51.7099304  65.6759338  62.3429298  51.6619301
  66.2469330  63.6939316  52.0379295  66.3619308  62.8779297  51.7459297
  63.5559311  70.1629333  65.7289276  62.9159317  69.6299286  66.2009277
  63.5179329  69.8399277  64.8279343  63.4689293  70.0529327  65.6739273
  57.3229294  72.5309296  65.8639297  56.9359322  72.1659317  65.0679321
  56.6749306  73.1599274  66.1789322  57.1899300  72.5639343  65.8029327
  49.6829300  71.8849335  63.2329292  49.3009300  72.7279282  63.4769325
  50.5069313  72.1109314  62.8019295  49.7389297  72.0219345  63.2089310
  51.5859299  61.5109291  58.6549301  51.4919319  61.0439301  57.8249321
  52.4089317  61.1879311  59.0199318  51.6789322  61.4099312  58.5959320
  66.2229309  67.9999313  63.5459328  65.3319321  68.2159348  63.8239326
  66.4999313  68.7529297  63.0239296  66.1439285  68.1239319  63.5149307
  65.2909317  70.0219345  53.9779320  65.3129272  70.1379318  54.9279327
  65.4639282  70.8949280  53.6269302  65.3159332  70.1489334  54.0549316
  53.7489319  60.7689323  59.9109306  54.2009315  60.1899300  60.5249329
  54.3119316  60.7839317  59.1379318  53.8789291  60.6969299  59.8909302
  50.3309326  63.8689308  64.1799316  49.7649307  64.2299347  63.4979324
  49.8349304  63.9849319  64.9899292  50.1949310  63.9299316  64.1959305
  58.1469307  73.9129333  54.3259315  57.9089317  73.0999298  54.7699318
  57.3419304  74.1909332  53.8889313  58.0139313  73.8449326  54.3269310
  63.3399315  73.3329315  65.6329346  63.6099319  72.4289322  65.7929306
  62.3879318  73.3199310  65.7339325  63.2529297  73.2159348  65.6669312
  63.6499329  69.0389328  63.3299294  63.0399323  68.3029327  63.3859291
  63.2179298  69.6629333  62.7469292  63.5169296  69.0239334  63.2629318
  52.7479324  69.6269302  61.7549324  52.2869301  69.9709320  60.9899292
  52.8289299  68.6889343  61.5829315  52.6989326  69.5509338  61.6349297
  50.9439316  67.2679291  53.9399300  51.8999329  67.2999344  53.9669304
  50.6729317  68.1849289  53.9779320  51.0319328  67.3889313  53.9479294
  55.7839317  62.7269325  66.8829346  55.0189323  62.3299294  67.3009338
  55.5299301  63.6379318  66.7349319  55.6529312  62.7929306  66.9179306
  52.3029327  60.5579300  51.9109306  52.6109314  60.6229324  52.8149300
  51.3849297  60.2999306  51.9899292  52.2249298  60.5329323  52.0369301
  61.6119308  64.8189316  54.2949295  62.2319298  65.2629318  53.7159309
  60.8019295  65.3229294  54.2099304  61.5879326  64.9409332  54.2099304
  53.9039307  72.9549332  53.5269318  53.2039299  73.3529282  53.0099297
  54.3359299  72.3519287  52.9209328  53.8699303  72.9289322  53.3829308
  62.5049324  70.8979340  61.3489304  62.3319321  70.8209305  60.4109306
  63.2879295  71.4449310  61.4039307  62.5829315  70.9579315  61.2359314
  57.3229294  67.2819290  55.6679306  57.8369293  66.6819305  55.1279297
  57.0489311  67.9719315  55.0639305  57.3529320  67.2929306  55.5219307
  63.3649292  60.5109291  63.2269325  63.0779305  61.3369293  63.6179314
  63.1419296  60.5949326  62.2999306  63.2989311  60.6279297  63.1589317
  49.8099327  74.6369324  49.7139320  50.3669319  73.8779297  49.8859291
  50.3779297  75.3909302  49.8699303  49.9539299  74.6359329  49.7559319
  66.8579330  73.4959335  66.9519348  66.0859299  73.5269318  67.5159302
  67.4749298  74.1059341  67.3579330  66.8379288  73.5779343  67.0769348
  67.3799286  61.8469315  55.7129326  67.9619293  62.3319321  55.1269302
  66.8139343  62.5169296  56.0959320  67.3819275  61.9949303  55.6869316
  61.7589302  68.6229324  67.0209274  60.9479294  68.6609344  66.5139313
  62.1229324  67.7599335  66.8259277  61.7019310  68.5179291  66.9309311
  55.0989304  60.6659317  57.5789299  54.9209328  61.2559319  56.8469315
  55.5839310  59.9389305  57.1889305  55.1379318  60.6489296  57.4359322
  48.7039299  67.2559280  56.1559296  49.3009300  67.5119324  55.4519310
  49.0069313  67.7509308  56.9179306  48.8189316  67.3519287  56.1629295
  51.3849297  70.7629318  59.9609299  51.6439323  71.4559326  59.3529320
  50.5129318  71.0219345  60.2599297  51.3069305  70.8849335  59.9209328
  65.0729294  68.3529282  56.9419327  65.9259338  68.0119324  56.6719322
  65.0949326  68.3239288  57.8979301  65.1849289  68.3049316  57.0289307
  58.0029297  65.2639313  64.8469315  57.2489319  64.9339294  64.3579330
  57.8019295  65.0659332  65.7609329  57.8809319  65.1959305  64.9009323
  61.5529327  64.5869293  66.9159317  60.7689323  64.5479279  67.4639282
  62.1899300  64.0359344  67.3699341  61.5339317  64.5119324  67.0439301
  67.1489334  58.3789291  56.4499321  66.5529327  58.0289307  57.1119308
  67.8669281  57.7469292  56.4149323  67.1649323  58.2539291  56.5299301
  63.2189293  69.0239334  52.1569328  63.6149292  69.3649292  52.9589310
  63.7099304  69.4429321  51.4499321  63.3319321  69.1209335  52.1689301
  62.9479294  63.1099319  64.1189346  63.6409302  63.3039322  64.7509308
  62.3119316  63.8159294  64.2369308  62.9549294  63.2249298  64.2149277
  55.5249329  60.0509300  43.5779305  55.7529297  60.0229301  44.5069313
  54.8959312  59.3389320  43.4649315  55.4739304  59.9559326  43.6829300
  52.9239311  74.2369308  43.8379326  51.9699326  74.1689301  43.8059311
  53.1129303  74.5439301  44.7239304  52.8259315  74.2679291  43.9469299
  57.6889305  71.6809311  37.0009308  57.5149307  71.8419342  37.9289322
  56.9239311  71.1949310  36.6949310  57.5689316  71.6389313  37.0809326
  53.4409294  58.3369293  43.0839310  52.8809319  58.7849312  43.7179298
  53.2949295  57.4059296  43.2509308  53.3509293  58.2749329  43.1859322
  54.2599297  66.5779343  32.3319321  54.1059303  67.0349274  33.1589317
  54.9719315  65.9679337  32.5239296  54.3309326  66.5579300  32.4619293
  57.6549301  61.7869301  42.9369316  57.0519295  61.1459312  43.3119316
  58.4439316  61.7179298  43.4749298  57.6789322  61.6969299  43.0539322
  58.1929321  58.2239304  49.2149315  59.0849304  57.9949303  48.9509315
  57.6709328  58.1029320  48.4219322  58.2409325  58.1799316  49.0799294
  64.4209290  72.7369308  30.5179310  63.5589294  73.0649338  30.2619305
  64.3249283  71.7849274  30.5169315  64.2979279  72.6569290  30.4849319
  51.1469307  72.8339310  37.2949295  51.1849327  73.7269287  36.9509315
  50.3479309  72.8129272  37.8209305  51.0499306  72.9459305  37.3179321
  55.8579292  74.6239319  33.9839325  55.0589294  74.0969315  33.9939308
  56.2019310  74.5209274  33.0969315  55.7999306  74.5429306  33.8719292
  60.0779305  61.6129303  44.2049294  60.2559319  60.7309303  44.5309296
  60.3969307  62.1929321  44.8969307  60.1419296  61.5739326  44.3359299
  59.7659302  69.6089325  36.4509315  59.3399315  69.0019302  35.8469315
  59.1029320  70.2759323  36.6289291  59.6269302  69.6169281  36.3969307
  65.5179291  60.2409325  35.7039299  65.5859299  59.2939301  35.5799294
  66.3869324  60.5059319  36.0049324  65.6379318  60.1539307  35.7269325
  66.6369324  64.5319290  37.5449295  65.8579330  64.6419296  38.0899315
  66.9809341  65.4179306  37.4359322  66.5809326  64.6589279  37.6009293
  57.7329292  60.6599312  31.6929302  57.4669304  60.1969299  32.4879303
  57.7489319  59.9829292  31.0169315  57.7009315  60.5139313  31.7089310
  60.8439293  68.7999344  31.9959316  61.6139297  68.8209305  32.5629311
  61.1629295  68.4329300  31.1719303  60.9829292  68.7559280  31.9629307
  66.5799332  68.4369278  33.7259293  66.2139282  69.0779343  34.3359299
  65.8149338  68.0149307  33.3339310  66.4349289  68.4649277  33.7539291
  49.0919304  62.1779327  43.5339317  49.3689308  62.7469292  44.2519302
  48.4899292  61.5549316  43.9409294  49.0509300  62.1709328  43.6779327
  64.5619278  70.0369339  30.7429314  64.6039276  69.9029312  29.7959309
  65.4479294  70.3039322  30.9859314  64.6809311  70.0539322  30.6529312
  49.9649315  68.5149307  46.1269302  49.0439301  68.2949295  45.9869308
  50.0449295  68.6219330  47.0739326  49.8569298  68.4999313  46.2299309
  64.9049301  60.4669304  32.8309326  65.0369339  60.3229294  33.7679329
  64.0369339  60.8659325  32.7709312  64.8109283  60.4989319  32.9439316
  61.5549316  72.2039337  37.3319321  61.7309303  73.0539322  36.9289322
  60.7959328  71.8669281  36.8579292  61.4809303  72.2699280  37.2199326
  51.7859306  59.1799316  45.1219292  51.9929314  60.0779305  45.3789291
  51.4299316  58.7789307  45.9149323  51.7669296  59.2429314  45.2559319
  60.1339302  63.6689301  46.1209297  60.7199326  63.9819298  46.8099327
  59.4079323  64.2939301  46.1209297  60.1159325  63.7889328  46.2089310
  57.7539291  64.1699295  35.6529312  56.9289322  64.1519318  35.1679306
  57.5029297  63.9839325  36.5579300  57.6159325  64.1439285  35.7069321
  54.8679314  73.8349304  40.2699318  54.6069298  73.4599304  41.1109314
  55.5989304  73.2899323  39.9809303  54.9279327  73.7169342  40.3399315
  53.1059303  72.0279312  38.9849319  52.3819313  72.3309326  38.4369316
  53.6999321  72.7779312  39.0329323  53.0899315  72.1629333  38.9209328
  49.6549301  62.1819305  49.1749306  49.4569321  62.2629318  48.2429314
  48.8609314  62.4849319  49.6159325  49.5279312  62.2309303  49.1119308
  52.5789299  65.7919312  30.3229313  51.9759293  66.5289307  30.2269306
  53.2079315  66.0819321  30.9839306  52.5819321  65.9229279  30.3949318
  57.0059319  74.2539291  31.6159306  57.4649315  73.4319305  31.7879314
  57.7039299  74.8939285  31.4769306  57.1539307  74.2309341  31.6199303
  55.7289314  64.7449341  40.5979309  56.6099319  65.0369339  40.8299294
  55.8149300  64.4109344  39.7049294  55.8529320  64.7399292  40.5129318
  49.6229324  71.2079315  47.9319305  48.8609314  71.7759323  47.8149300
  49.8279305  70.8979340  47.0499306  49.5509300  71.2409286  47.8039322
  51.6939316  72.5029297  49.2689323  52.1769295  73.0639343  48.6619301
  51.2509308  71.8669281  48.7079315  51.6989326  72.4939346  49.1199303
  55.3199310  74.2389297  48.0669327  55.8939323  74.1519318  48.8279305
  55.2779312  75.1809311  47.9049301  55.3879318  74.3479309  48.1429329
  60.0259323  60.5639305  38.7819328  59.0739326  60.5009308  38.8529320
  60.3539314  59.8359299  39.3099327  59.9459305  60.4629326  38.8589325
  65.1549301  68.5719299  40.9039307  65.5949326  69.0789337  41.5869293
  64.4829330  68.0749283  41.3699303  65.1259308  68.5729294  41.0509300
  66.3699341  70.3399277  43.1319313  65.6559296  70.9449310  42.9329300
  67.0859299  70.9029312  43.4289322  66.3709335  70.4889297  43.1449318
  55.6749306  68.0929337  47.9679298  55.5179329  67.1489334  47.9319305
  55.5859299  68.3849335  47.0609322  55.6429329  68.0089340  47.8469315
  59.8819313  71.4009323  32.0699310  60.1859322  70.5079346  32.2259293
  60.4089317  71.9409332  32.6589317  59.9879303  71.3559341  32.1649323
  62.5049324  61.8889313  32.6459312  62.6089325  62.2329292  33.5329323
  62.3749313  62.6649323  32.1009293  62.5019302  62.0319328  32.6899300
  62.9919319  67.0739288  41.8239326  62.1169319  66.8169327  41.5339317
  63.3439293  66.2909317  42.2479324  62.9249306  66.9409332  41.8409309
  52.7009315  73.9899292  46.9819298  52.4489326  74.8939285  47.1729317
  53.6059303  73.9249344  47.2849312  52.7849312  74.0979309  47.0449295
  54.7339325  59.0629311  30.6329308  55.0759315  59.0719299  31.5269318
  54.2489319  59.8849297  30.5549316  54.7159309  59.1699295  30.7369308
  51.0019302  58.1119308  47.5489311  50.1689301  57.6849327  47.7499313
  50.9689293  58.9389305  48.0289307  50.8909302  58.1629295  47.6359291
  57.3369293  63.5739326  38.2869301  57.4229317  62.7899323  38.8299294
  57.7769318  64.2609329  38.7869301  57.4039307  63.5619316  38.4199295
  65.9989319  61.1919327  47.6269302  65.0999298  60.8639297  47.6219292
  66.3239288  61.0149307  46.7449303  65.9249344  61.1269302  47.5139313
  66.0149307  72.3139343  33.6229324  66.1359329  73.1889343  33.2549324
  66.2239304  71.7199326  32.9019318  66.0569305  72.3499298  33.4829292
  64.4329300  57.7129326  32.5009308  64.5609283  58.6279297  32.2489319
  63.4839325  57.6179314  32.5859299  64.3279343  57.8179321  32.4799309
  60.4629326  71.5979309  46.7569313  61.0449295  71.4339294  47.4979324
  59.8699303  72.2839279  47.0649300  60.4609299  71.6649323  46.8909302
  56.7649307  72.0619278  39.4959297  56.2849312  71.2539291  39.6729317
  57.4949303  72.0479279  40.1149292  56.7969322  71.9569321  39.5979309
  67.6079330  59.0509300  30.5019302  67.4319305  59.8919296  30.0809307
  66.7989273  58.5519295  30.3879318  67.4819336  59.0949326  30.4339314
  70.1769333  64.9789276  37.8799324  70.1909332  64.6659317  38.7849312
  70.1279297  65.9319305  37.9569321  70.1729279  65.0609283  38.0059319
  59.5699310  62.9149323  31.7629318  58.9439316  62.1909294  31.7869301
  59.7879295  63.0739326  32.6809311  59.5179329  62.8429298  31.8829308
  56.3079300  64.5629272  43.8829308  55.4629326  64.2429276  44.1999321
  56.7809296  63.7719307  43.6239319  56.2599297  64.4209290  43.8909302
  53.2349319  69.7489319  48.2169304  54.0459328  69.2609329  48.0749321
  52.9659309  70.0259323  47.3409309  53.3039322  69.7219315  48.0859299
  52.1429329  74.3209305  33.3399315  51.5609322  74.8189316  33.9129295
  52.3719292  74.9319305  32.6399307  52.0979309  74.4629288  33.3239326
  66.0359344  60.4299316  45.0579300  65.1699295  60.2659302  44.6869316
  66.6179276  59.8379326  44.5799294  65.9999313  60.3329315  44.9489326
  65.7419281  65.8799286  31.7639313  65.2849274  65.6389313  32.5699310
  66.6679306  65.7399292  31.9629307  65.8019333  65.8309326  31.8929310
  55.4969292  68.7889328  45.2449303  56.3769302  68.4159317  45.1929321
  54.9589310  68.2079315  44.7079315  55.5409317  68.6669312  45.1699295
  64.4859314  72.4999313  43.6019325  64.1349335  72.3969345  44.4869308
  64.6339340  73.4419327  43.5119324  64.4599304  72.6069336  43.7039299
  66.6229324  74.2669296  45.4809303  66.8209305  73.8719330  46.3309326
  65.9519348  74.9219284  45.6719322  66.5619278  74.2999344  45.6139297
  63.8669319  61.5969315  37.3519325  64.5629272  61.2109299  36.8189316
  63.2569313  60.8749313  37.5069313  63.8779297  61.4549294  37.3029327
  65.8549347  66.3069305  48.0879326  65.0319290  66.6469345  47.7389297
  65.7109299  66.2509308  49.0329323  65.7319336  66.3429337  48.1639328
  59.7679329  63.0329323  34.4269295  58.9449310  63.3159294  34.8229294
  60.4459305  63.4189301  34.9819298  59.7499313  63.1179314  34.5489311
  52.7799301  66.6239319  42.5199318  52.4029312  66.4969330  43.3899307
  52.2169304  66.1129303  41.9379311  52.6599312  66.5429306  42.5569305
  61.7869301  68.1339340  37.9749298  62.3319321  68.6349335  38.5819321
  61.0929298  68.7409286  37.7179298  61.7679329  68.2749329  38.0199318
  49.7699318  69.6999283  38.7959328  50.1639328  69.6299286  37.9259300
  50.3819313  69.2449341  39.3729324  49.8989296  69.6329346  38.7579308
  64.4909286  65.3799286  34.1679306  64.4479294  65.9989319  34.8979301
  64.1249313  64.5689316  34.5199318  64.4389343  65.3559341  34.3069305
  59.2409325  66.2439346  34.6469307  58.5689316  65.5629272  34.6769295
  59.3199310  66.4609299  33.7179298  59.1649323  66.1849289  34.5319328
  60.4269295  75.2229309  43.7649307  59.8779297  75.1539307  42.9849319
  60.7909317  74.3459320  43.8809319  60.4039307  75.1019287  43.6799316
  53.9059296  63.5449295  42.5619316  53.3159294  62.8059311  42.4099312
  54.5179329  63.5169296  41.8269310  53.9089317  63.4469299  42.4479294
  55.2909317  69.7369308  40.5939293  55.2509308  68.7819290  40.5569305
  54.8359299  69.9649277  41.4039307  55.2279320  69.6439285  40.6929321
  63.2559319  66.3899307  47.2759323  62.5649300  65.7499313  47.4439316
  63.0479317  66.7459335  46.4129295  63.1409302  66.3529282  47.1869316
  48.8739319  65.4919281  34.4129295  49.5389328  66.0919342  34.7509308
  48.0419312  65.9259338  34.6019325  48.8529320  65.6239319  34.4809303
  51.2069321  69.9369278  36.6149292  51.8859291  69.6569290  37.2289314
  51.3049316  70.8869324  36.5659294  51.3059311  70.0229340  36.6879311
  56.6209297  68.6729279  31.7019310  56.2379303  68.3639297  30.8809319
  56.8599319  69.5839310  31.5269318  56.6029320  68.7499313  31.5749302
  55.4479294  58.9429321  33.3839302  55.6929321  58.0679321  33.6849327
  55.2329292  59.4199295  34.1849327  55.4519310  58.8919296  33.5249329
  60.6799316  60.6919327  35.9219322  60.3859291  61.4069328  35.3579292
  60.4089317  60.9529305  36.8019295  60.6079292  60.8169327  35.9619293
  59.1339302  72.3479309  41.0039291  59.0699310  71.8279343  41.8059311
  59.6789322  73.0969315  41.2469292  59.1949310  72.3769302  41.1379318
  64.6329346  71.2439346  37.6229324  63.7179298  71.2539291  37.3399315
  64.7549286  70.3759308  38.0079308  64.5309296  71.1339340  37.6359291
  52.2859306  63.2079315  31.4179306  51.3609314  62.9649315  31.4559307
  52.2819328  64.1279297  31.1529312  52.1679306  63.2949295  31.3889313
  54.2549324  67.5609283  34.7069321  55.0779305  68.0469284  34.6689301
  54.3059311  67.0659332  35.5239296  54.3669319  67.5599289  34.8059311
  56.5499306  69.1979294  34.7089310  56.0269318  69.9009323  35.0949326
  56.5619316  69.3939285  33.7729301  56.4849319  69.3129272  34.6389313
  63.5929298  64.0649338  30.8729305  64.0709305  63.7119293  30.1239319
  64.0949326  64.8369293  31.1359310  63.7179298  64.1189346  30.8109303
  52.4869308  69.5009308  45.7029305  52.4489326  69.8179321  44.8009300
  51.6149292  69.1419296  45.8679314  52.3699303  69.4949341  45.6089325
  56.3949318  71.2409286  44.2779312  55.6119308  71.6469345  43.9089317
  56.1069298  70.3699341  44.5509300  56.2579308  71.1809311  44.2659302
  50.1329308  73.2529297  41.0209312  50.7879295  73.6139297  40.4239311
  49.4549294  72.8979340  40.4459305  50.1299324  73.2539291  40.8709297
  65.4449310  55.1449318  40.2719307  65.5909348  55.5499306  41.1269302
  64.4999313  55.2129326  40.1329308  65.3429337  55.2049294  40.3639297
  55.4209328  67.1979294  42.7569313  55.7459297  66.3949280  43.1639328
  54.5519295  66.9659348  42.4309311  55.3509293  67.0659332  42.7669296
  51.0369301  68.1319275  48.7259293  51.8399315  68.6419296  48.6159325
  50.5869293  68.5499344  49.4599304  51.0819321  68.2509308  48.8059311
  61.5329323  65.2799301  37.9859314  62.0309296  65.0729294  37.1949310
  61.7169304  66.2049332  38.1499329  61.6199303  65.3719330  37.9059296
  56.1579323  64.0259323  31.7269306  55.6769295  63.2089310  31.5959301
  56.5919304  64.1849289  30.8889313  56.1519318  63.9419327  31.6029301
  50.1219292  69.0629272  32.1849327  50.8889313  68.7399292  32.6599312
  49.3799324  68.8239288  32.7399292  50.1249313  68.9909286  32.3169327
  49.4599304  62.8189316  40.8809319  50.2579308  62.4689293  40.4859314
  49.4399300  62.4389305  41.7589302  49.5589294  62.7249298  40.9429321
  58.8539314  65.8759308  38.6089325  58.4469299  66.6359329  38.1929321
  59.7159309  65.8109283  38.1989326  58.9119301  65.9649277  38.5029297
  63.3909302  67.1149292  36.0909309  64.0649338  67.5269318  36.6309319
  62.5809326  67.5609283  36.3369293  63.3739319  67.2249298  36.1909294
  51.5449295  67.6059341  39.5939293  52.5019302  67.5899277  39.5749321
  51.2999306  66.7919312  40.0339317  51.6359291  67.4999313  39.6479301
  61.8479309  61.6159325  42.1329308  61.3939323  62.0579300  41.4149323
  61.3059311  61.7909317  42.9019318  61.7209320  61.6949310  42.1389313
  60.3869324  63.0919304  39.9429321  61.0129318  63.5419312  39.3759308
  60.2449303  62.2449303  39.5189323  60.4489326  63.0409317  39.8159294
  58.9219322  70.9689331  43.4419327  59.3149300  71.7899323  43.7379303
  58.0089302  71.0239334  43.7239304  58.8559303  71.0809326  43.5159302
  60.4109306  59.8369293  32.6989326  59.6519318  60.0849304  32.1709328
  60.9659309  60.6169319  32.6999321  60.3849297  59.9689293  32.6319313
  52.9459305  63.1299324  34.4159317  52.8559303  62.8589325  33.5029297
  52.0479317  63.2869301  34.7089310  52.8189316  63.1159325  34.3369293
  62.5329323  59.0209312  37.2119293  61.8709297  59.4269295  36.6519318
  63.2279320  58.7579308  36.6089325  62.5369301  59.0399323  37.0629311
  54.8919296  66.0459290  36.8159294  55.0799294  65.2939301  36.2539291
  55.7479324  66.4369278  36.9859314  55.0249329  65.9999313  36.7659302
  56.5479317  60.9059296  46.0559311  57.4699326  60.9819298  46.2999306
  56.0959320  61.5229301  46.6309319  56.6079292  60.9939308  46.1599312
  57.3419304  71.2529297  31.0989304  58.1859322  71.2149277  31.5499306
  57.5649300  71.4579315  30.1909313  57.4789314  71.2739334  31.0409317
  54.3929329  67.0429306  39.3679314  54.6499329  66.6249313  38.5459328
  54.4769325  66.3509293  40.0239296  54.4369316  66.9009323  39.3469315
  61.7049294  71.4979324  39.8269310  61.8029327  71.7449341  38.9069328
  60.8509293  71.8479309  40.0789299  61.6079292  71.5739288  39.7419319
  65.1989288  57.7819328  48.7909317  64.6579285  57.2669296  49.3889313
  64.7349319  58.6149292  48.7039299  65.0709305  57.8229294  48.8569298
  62.7929306  73.9239273  40.3659325  62.2489319  74.5239334  39.8549309
  62.4019318  73.0629272  40.2199326  62.6739311  73.8909302  40.2819328
  58.7639313  67.0199280  32.0269318  59.4939308  67.6399307  32.0159302
  57.9819298  67.5709305  31.9959316  58.7569313  67.1699295  32.0209312
  58.3959312  64.4009323  41.1429329  57.9469299  63.6469307  41.5249329
  59.1179314  64.0209274  40.6429329  58.4309311  64.2559280  41.1279297
  59.0699310  61.4819298  47.5449295  58.6039314  62.0799294  48.1289291
  59.6649323  62.0459328  47.0499306  59.0859299  61.6299324  47.5559311
  54.6749306  61.6269302  31.7209301  53.7579308  61.4119301  31.8869305
  55.1499329  61.2389297  32.4559326  54.6179314  61.5499306  31.8359318
  51.3169327  66.3729324  44.9919319  50.6379318  67.0119324  45.2119293
  50.9079323  65.5239334  45.1549301  51.1769295  66.3459320  45.0409317
  62.2769318  74.3779297  35.9559326  61.9089317  74.9589310  36.6209297
  63.1679306  74.7009277  35.8219299  62.3439293  74.4939346  36.0239296
  49.4649315  59.2819328  43.5739326  50.3269310  59.2429314  43.9879303
  49.6509323  59.4319305  42.6469307  49.5989304  59.2959328  43.5079308
  60.3819313  66.8149338  40.9409294  60.1139297  67.4579315  41.5979309
  59.5829315  66.6329346  40.4449310  60.2449303  66.8739319  40.9609299
  48.9239311  64.4529343  47.5609322  48.3239326  65.1859283  47.7019310
  49.4709320  64.4359283  48.3469315  48.9169312  64.5449295  47.6799316
  50.2799301  63.3539314  35.6039314  50.6799316  63.9389305  36.2479324
  49.8159294  63.9389305  35.0049324  50.2719307  63.5039291  35.6099319
  60.5809326  59.3699303  47.6409302  60.5779305  59.0799294  46.7289314
  59.9089317  60.0509300  47.6779327  60.4939308  59.4199295  47.5289307
  52.2399292  58.0329323  31.6489315  52.2409325  58.7749329  32.2529297
  52.7439308  58.3369293  30.8949318  52.3049316  58.1669312  31.6299305
  53.1559296  70.0689316  31.9329319  53.2419319  70.0179291  30.9809303
  52.6029320  70.8369293  32.0819321  53.0959320  70.1609344  31.8299313
  64.6409302  63.5079308  47.2699318  65.3539276  62.8759308  47.3649292
  65.0809326  64.3449326  47.1239319  64.7879333  63.5339317  47.2629318
  50.6699295  65.2899323  40.7919312  49.8909302  65.7959290  41.0229301
  50.4079323  64.3769302  40.9149323  50.5369301  65.2379303  40.8369293
  66.1139297  74.7849274  42.8389320  66.3959274  74.6889343  43.7489319
  65.3329315  75.3359299  42.8879318  66.0499344  74.8429337  42.9619293
  53.7659302  69.4469299  37.8979301  53.6789322  70.2269287  38.4469299
  53.8379326  68.7229309  38.5209312  53.7639313  69.4539337  38.0479317
  49.3969307  60.5309296  33.1029320  49.3399315  60.2769318  32.1819305
  48.8489304  61.3129311  33.1709328  49.3199310  60.5989304  32.9939308
  53.8679314  64.5879288  45.0819321  53.7769318  64.4679337  44.1369324
  53.1439323  65.1659317  45.3199310  53.7639313  64.6469345  44.9909325
  66.0349274  73.5629272  36.2739296  66.1049347  72.9339294  36.9909325
  66.1009293  73.0309296  35.4809303  66.0519333  73.4149323  36.2639313
  55.4929314  64.1499329  34.4199295  55.8659325  64.0849304  33.5409317
  54.5879326  63.8539314  34.3189316  55.4249306  64.1029282  34.2949295
  55.1919327  71.3069305  32.8539314  54.4599304  70.8179321  32.4779320
  55.8519325  71.3199310  32.1619301  55.1819305  71.2459335  32.7179298
  57.6379318  61.0469322  36.8049316  56.7859306  60.9089317  36.3929329
  57.6879311  61.9939308  36.9409294  57.5359306  61.1509323  36.7699318
  52.5099297  61.7149315  45.9959297  53.3009300  61.7479324  45.4589310
  52.1499329  62.6009293  45.9479294  52.5649300  61.8319321  45.9209328
  58.6829300  64.7179337  30.0439301  58.6639328  65.3679276  30.7459316
  59.0379295  63.9299316  30.4559307  58.7259293  64.7009277  30.1859303
  63.6659317  59.9679298  47.4649315  63.7269325  59.6209297  46.5749321
  62.7259293  60.0159302  47.6389313  63.5529327  59.9299316  47.3729324
  54.0529327  72.0159302  42.8229294  53.4829292  72.7029343  43.1699295
  53.6009293  71.1999283  43.0369301  53.9219322  71.9999313  42.8949318
  60.6449318  73.5969315  33.9139328  59.9599304  73.5249329  34.5789299
  61.4429321  73.7749329  34.4109306  60.6589317  73.6099319  34.0629311
  58.3559303  59.2209320  34.8959312  58.1309319  60.0059319  35.3949318
  59.2549324  59.3729324  34.6039314  58.4429321  59.3409309  34.9229317
  63.7829323  58.9409294  39.7659302  64.6539307  58.5479317  39.8229294
  63.6839294  59.1719322  38.8429298  63.8819313  58.9199295  39.6549301
  60.6909294  59.2079315  44.8999329  60.4309311  58.4319305  44.4029312
  61.6469307  59.2129326  44.8519325  60.7799301  59.1089325  44.8299294
  63.8079300  62.8059311  35.0139313  63.5869293  62.5559311  35.9119301
  64.6239319  62.3399315  34.8309326  63.8839302  62.7139320  35.1059303
  61.6539307  72.5689316  30.1609306  61.2539291  73.4369278  30.2109318
  61.1779327  72.0479279  30.8079319  61.5419312  72.6139297  30.2499313
  57.6109314  61.3559303  40.1809311  56.7599297  60.9249306  40.0939293
  57.7099304  61.5029297  41.1219292  57.5139313  61.3199310  40.2899323
  56.2419319  58.3769302  47.3319321  55.6889305  58.6879311  48.0479317
  56.3029327  59.1229324  46.7349319  56.1789322  58.5119324  47.3469315
  55.0329323  70.8899307  36.0169296  54.3969307  70.4349289  36.5679321
  54.5449295  71.6239319  35.6439323  54.8899307  70.9259338  36.0399323
  60.9109306  72.5609283  44.2219315  60.7079315  72.2509308  45.1039314
  61.4249306  71.8529282  43.8319321  60.9509315  72.4299316  44.2849312
  66.4989319  62.8299294  32.8499298  65.6759338  62.3429298  32.8019295
  66.2469330  63.6939316  33.1779327  66.3619308  62.8779297  32.8859291
  63.5559311  70.1629333  46.8689308  62.9159317  69.6299286  47.3409309
  63.5179329  69.8399277  45.9679298  63.4689293  70.0529327  46.8139305
  57.3229294  72.5309296  47.0039291  56.9359322  72.1659317  46.2079315
  56.6749306  73.1599274  47.3189316  57.1899300  72.5639343  46.9429321
  49.6829300  71.8849335  44.3729324  49.3009300  72.7279282  44.6169319
  50.5069313  72.1109314  43.9419327  49.7389297  72.0219345  44.3489304
  65.2909317  70.0219345  35.1179314  65.3129272  70.1379318  36.0679321
  65.4639282  70.8949280  34.7669296  65.3159332  70.1489334  35.1949310
  50.3309326  63.8689308  45.3199310  49.7649307  64.2299347  44.6379318
  49.8349304  63.9849319  46.1299324  50.1949310  63.9299316  45.3359299
  58.1469307  73.9129333  35.4659309  57.9089317  73.0999298  35.9099312
  57.3419304  74.1909332  35.0289307  58.0139313  73.8449326  35.4669304
  63.3399315  73.3329315  46.7729301  63.6099319  72.4289322  46.9329300
  62.3879318  73.3199310  46.8739319  63.2529297  73.2159348  46.8069305
  63.6499329  69.0389328  44.4699326  63.0399323  68.3029327  44.5259323
  63.2179298  69.6629333  43.8869324  63.5169296  69.0239334  44.4029312
  52.7479324  69.6269302  42.8949318  52.2869301  69.9709320  42.1299324
  52.8289299  68.6889343  42.7229309  52.6989326  69.5509338  42.7749329
  50.9439316  67.2679291  35.0799294  51.8999329  67.2999344  35.1069298
  50.6729317  68.1849289  35.1179314  51.0319328  67.3889313  35.0879326
  52.3029327  60.5579300  33.0509300  52.6109314  60.6229324  33.9549294
  51.3849297  60.2999306  33.1299324  52.2249298  60.5329323  33.1769295
  61.6119308  64.8189316  35.4349327  62.2319298  65.2629318  34.8559303
  60.8019295  65.3229294  35.3499298  61.5879326  64.9409332  35.3499298
  48.2319298  70.8709335  31.3959312  48.8599319  70.3479309  31.8949318
  48.7259293  71.1769333  30.6349316  48.3759308  70.8429337  31.3629303
  53.9039307  72.9549332  34.6669312  53.2039299  73.3529282  34.1499329
  54.3359299  72.3519287  34.0609322  53.8699303  72.9289322  34.5229301
  62.5049324  70.8979340  42.4889297  62.3319321  70.8209305  41.5509300
  63.2879295  71.4449310  42.5439301  62.5829315  70.9579315  42.3759308
  57.3229294  67.2819290  36.8079300  57.8369293  66.6819305  36.2679329
  57.0489311  67.9719315  36.2039299  57.3529320  67.2929306  36.6619301
  63.3649292  60.5109291  44.3669319  63.0779305  61.3369293  44.7579308
  63.1419296  60.5949326  43.4399300  63.2989311  60.6279297  44.2989311
  49.8099327  74.6369324  30.8539314  50.3669319  73.8779297  31.0259304
  50.3779297  75.3909302  31.0099316  49.9539299  74.6359329  30.8959312
  66.8579330  73.4959335  48.0919304  66.0859299  73.5269318  48.6559296
  67.4749298  74.1059341  48.4979324  66.8379288  73.5779343  48.2169304
  67.3799286  61.8469315  36.8529320  67.9619293  62.3319321  36.2669296
  66.8139343  62.5169296  37.2359314  67.3819275  61.9949303  36.8269310
  61.7589302  68.6229324  48.1609306  60.9479294  68.6609344  47.6539307
  62.1229324  67.7599335  47.9659309  61.7019310  68.5179291  48.0709305
  48.7039299  67.2559280  37.2959328  49.3009300  67.5119324  36.5919304
  49.0069313  67.7509308  38.0579300  48.8189316  67.3519287  37.3029327
  51.3849297  70.7629318  41.1009293  51.6439323  71.4559326  40.4929314
  50.5129318  71.0219345  41.3999329  51.3069305  70.8849335  41.0609322
  65.0729294  68.3529282  38.0819321  65.9259338  68.0119324  37.8119316
  65.0949326  68.3239288  39.0379295  65.1849289  68.3049316  38.1689301
  58.0029297  65.2639313  45.9869308  57.2489319  64.9339294  45.4979324
  57.8019295  65.0659332  46.9009323  57.8809319  65.1959305  46.0409317
  61.5529327  64.5869293  48.0559311  60.7689323  64.5479279  48.6039314
  62.1899300  64.0359344  48.5099297  61.5339317  64.5119324  48.1839294
  67.1489334  58.3789291  37.5899315  66.5529327  58.0289307  38.2519302
  67.8669281  57.7469292  37.5549316  67.1649323  58.2539291  37.6699295
  63.2189293  69.0239334  33.2969322  63.6149292  69.3649292  34.0989304
  63.7099304  69.4429321  32.5899315  63.3319321  69.1209335  33.3089294
  62.9479294  63.1099319  45.2589302  63.6409302  63.3039322  45.8909302
  62.3119316  63.8159294  45.3769302  62.9549294  63.2249298  45.3549309
  55.5249329  60.0509300  24.7179317  55.7529297  60.0229301  25.6469307
  54.8959312  59.3389320  24.6049309  55.4739304  59.9559326  24.8229313
  52.9239311  74.2369308  24.9779301  51.9699326  74.1689301  24.9459305
  53.1129303  74.5439301  25.8639317  52.8259315  74.2679291  25.0869312
  57.6889305  71.6809311  18.1409302  57.5149307  71.8419342  19.0689316
  56.9239311  71.1949310  17.8349304  57.5689316  71.6389313  18.2209301
  53.4409294  58.3369293  24.2239304  52.8809319  58.7849312  24.8579311
  53.2949295  57.4059296  24.3909302  53.3509293  58.2749329  24.3259315
  54.2599297  66.5779343  13.4719315  54.1059303  67.0349274  14.2989311
  54.9719315  65.9679337  13.6639309  54.3309326  66.5579300  13.6019306
  57.6549301  61.7869301  24.0769310  57.0519295  61.1459312  24.4519310
  58.4439316  61.7179298  24.6149311  57.6789322  61.6969299  24.1939316
  58.1929321  58.2239304  30.3549309  59.0849304  57.9949303  30.0909309
  57.6709328  58.1029320  29.5619316  58.2409325  58.1799316  30.2199306
  64.4209290  72.7369308  11.6579313  63.5589294  73.0649338  11.4019308
  64.3249283  71.7849274  11.6569309  64.2979279  72.6569290  11.6249313
  51.1469307  72.8339310  18.4349308  51.1849327  73.7269287  18.0909309
  50.3479309  72.8129272  18.9609318  51.0499306  72.9459305  18.4579315
  55.8579292  74.6239319  15.1239309  55.0589294  74.0969315  15.1339312
  56.2019310  74.5209274  14.2369308  55.7999306  74.5429306  15.0119314
  60.0779305  61.6129303  25.3449306  60.2559319  60.7309303  25.6709309
  60.3969307  62.1929321  26.0369301  60.1419296  61.5739326  25.4759312
  59.7659302  69.6089325  17.5909309  59.3399315  69.0019302  16.9869308
  59.1029320  70.2759323  17.7689304  59.6269302  69.6169281  17.5369301
  65.5179291  60.2409325  16.8439312  65.5859299  59.2939301  16.7199306
  66.3869324  60.5059319  17.1449318  65.6379318  60.1539307  16.8669319
  66.6369324  64.5319290  18.6849308  65.8579330  64.6419296  19.2299309
  66.9809341  65.4179306  18.5759315  66.5809326  64.6589279  18.7409306
  57.7329292  60.6599312  12.8329306  57.4669304  60.1969299  13.6279306
  57.7489319  59.9829292  12.1569309  57.7009315  60.5139313  12.8489313
  57.9679298  67.8479309  26.1169319  57.8399315  66.9829330  26.5059319
  58.4109306  67.6729279  25.2859306  58.0079308  67.7149277  26.0599308
  60.8439293  68.7999344  13.1359310  61.6139297  68.8209305  13.7029314
  61.1629295  68.4329300  12.3119307  60.9829292  68.7559280  13.1029310
  66.5799332  68.4369278  14.8659306  66.2139282  69.0779343  15.4759312
  65.8149338  68.0149307  14.4739313  66.4349289  68.4649277  14.8939314
  49.0919304  62.1779327  24.6739311  49.3689308  62.7469292  25.3919315
  48.4899292  61.5549316  25.0809307  49.0509300  62.1709328  24.8179302
  64.5619278  70.0369339  11.8829308  64.6039276  69.9029312  10.9359312
  65.4479294  70.3039322  12.1259308  64.6809311  70.0539322  11.7929306
  64.9049301  60.4669304  13.9709311  65.0369339  60.3229294  14.9079313
  64.0369339  60.8659325  13.9109306  64.8109283  60.4989319  14.0839310
  61.5549316  72.2039337  18.4719315  61.7309303  73.0539322  18.0689316
  60.7959328  71.8669281  17.9979305  61.4809303  72.2699280  18.3599319
  53.6669312  62.7839317  18.2439308  53.2599297  62.7829323  17.3769302
  53.1809311  63.4469299  18.7349319  53.5529327  62.8689308  18.1959305
  51.7859306  59.1799316  26.2619305  51.9929314  60.0779305  26.5189304
  51.4299316  58.7789307  27.0549316  51.7669296  59.2429314  26.3959312
  53.0939293  59.9709320  16.9619312  52.3359299  59.9579315  17.5469303
  53.6259308  59.2269325  17.2429314  53.0649300  59.8739319  17.0729313
  60.1339302  63.6689301  27.2609310  60.7199326  63.9819298  27.9499302
  59.4079323  64.2939301  27.2609310  60.1159325  63.7889328  27.3489304
  57.7539291  64.1699295  16.7929306  56.9289322  64.1519318  16.3079319
  57.5029297  63.9839325  17.6979313  57.6159325  64.1439285  16.8469315
  54.8679314  73.8349304  21.4099312  54.6069298  73.4599304  22.2509308
  55.5989304  73.2899323  21.1209316  54.9279327  73.7169342  21.4799309
  53.1059303  72.0279312  20.1249313  52.3819313  72.3309326  19.5769310
  53.6999321  72.7779312  20.1729317  53.0899315  72.1629333  20.0609303
  49.6549301  62.1819305  30.3149319  49.4569321  62.2629318  29.3829308
  48.8609314  62.4849319  30.7559319  49.5279312  62.2309303  30.2519302
  52.5789299  65.7919312  11.4629307  51.9759293  66.5289307  11.3669310
  53.2079315  66.0819321  12.1239309  52.5819321  65.9229279  11.5349312
  57.0059319  74.2539291  12.7559309  57.4649315  73.4319305  12.9279308
  57.7039299  74.8939285  12.6169310  57.1539307  74.2309341  12.7599306
  55.7289314  64.7449341  21.7379303  56.6099319  65.0369339  21.9699306
  55.8149300  64.4109344  20.8449306  55.8529320  64.7399292  21.6529312
  49.6229324  71.2079315  29.0719318  48.8609314  71.7759323  28.9549313
  49.8279305  70.8979340  28.1899319  49.5509300  71.2409286  28.9439316
  51.6939316  72.5029297  30.4089317  52.1769295  73.0639343  29.8019314
  51.2509308  71.8669281  29.8479309  51.6989326  72.4939346  30.2599316
  55.3199310  74.2389297  29.2069302  55.8939323  74.1519318  29.9679317
  55.2779312  75.1809311  29.0449314  55.3879318  74.3479309  29.2829304
  60.0259323  60.5639305  19.9219303  59.0739326  60.5009308  19.9929314
  60.3539314  59.8359299  20.4499302  59.9459305  60.4629326  19.9989319
  65.1549301  68.5719299  22.0439301  65.5949326  69.0789337  22.7269306
  64.4829330  68.0749283  22.5099316  65.1259308  68.5729294  22.1909313
  66.3699341  70.3399277  24.2719307  65.6559296  70.9449310  24.0729313
  67.0859299  70.9029312  24.5689316  66.3709335  70.4889297  24.2849312
  59.8819313  71.4009323  13.2099314  60.1859322  70.5079346  13.3659306
  60.4089317  71.9409332  13.7989311  59.9879303  71.3559341  13.3049307
  62.5049324  61.8889313  13.7859306  62.6089325  62.2329292  14.6729307
  62.3749313  62.6649323  13.2409306  62.5019302  62.0319328  13.8299313
  65.1469345  62.7369308  21.1129303  66.0589294  62.7479324  21.4059315
  65.1469345  62.1519318  20.3549309  65.2639313  62.6629295  21.0539303
  62.9919319  67.0739288  22.9639301  62.1169319  66.8169327  22.6739311
  63.3439293  66.2909317  23.3879318  62.9249306  66.9409332  22.9809303
  54.7339325  59.0629311  11.7729311  55.0759315  59.0719299  12.6669312
  54.2489319  59.8849297  11.6949310  54.7159309  59.1699295  11.8769312
  49.9029312  58.9789314  21.6769314  50.7369308  59.4329300  21.5529308
  49.3149300  59.3779297  21.0369301  49.9349327  59.0879326  21.5799313
  51.0019302  58.1119308  28.6889305  50.1689301  57.6849327  28.8899307
  50.9689293  58.9389305  29.1689301  50.8909302  58.1629295  28.7759304
  57.3369293  63.5739326  19.4269314  57.4229317  62.7899323  19.9699306
  57.7769318  64.2609329  19.9269314  57.4039307  63.5619316  19.5599308
  65.9989319  61.1919327  28.7669315  65.0999298  60.8639297  28.7619305
  66.3239288  61.0149307  27.8849316  65.9249344  61.1269302  28.6539307
  66.0149307  72.3139343  14.7629309  66.1359329  73.1889343  14.3949308
  66.2239304  71.7199326  14.0419312  66.0569305  72.3499298  14.6229305
  60.4629326  71.5979309  27.8969307  61.0449295  71.4339294  28.6379318
  59.8699303  72.2839279  28.2049313  60.4609299  71.6649323  28.0309315
  56.7649307  72.0619278  20.6359310  56.2849312  71.2539291  20.8129311
  57.4949303  72.0479279  21.2549305  56.7969322  71.9569321  20.7379303
  67.6079330  59.0509300  11.6419306  67.4319305  59.8919296  11.2209311
  66.7989273  58.5519295  11.5279312  67.4819336  59.0949326  11.5739307
  70.1769333  64.9789276  19.0199318  70.1909332  64.6659317  19.9249306
  70.1279297  65.9319305  19.0969315  70.1729279  65.0609283  19.1459312
  59.5699310  62.9149323  12.9029312  58.9439316  62.1909294  12.9269314
  59.7879295  63.0739326  13.8209314  59.5179329  62.8429298  13.0229311
  56.3079300  64.5629272  25.0229301  55.4629326  64.2429276  25.3399315
  56.7809296  63.7719307  24.7639313  56.2599297  64.4209290  25.0309315
  52.1429329  74.3209305  14.4799309  51.5609322  74.8189316  15.0529308
  52.3719292  74.9319305  13.7799311  52.0979309  74.4629288  14.4639311
  66.0359344  60.4299316  26.1979313  65.1699295  60.2659302  25.8269310
  66.6179276  59.8379326  25.7199306  65.9999313  60.3329315  26.0889301
  65.7419281  65.8799286  12.9039307  65.2849274  65.6389313  13.7099314
  66.6679306  65.7399292  13.1029310  65.8019333  65.8309326  13.0329313
  64.4859314  72.4999313  24.7419319  64.1349335  72.3969345  25.6269302
  64.6339340  73.4419327  24.6519318  64.4599304  72.6069336  24.8439312
  66.6229324  74.2669296  26.6209316  66.8209305  73.8719330  27.4709301
  65.9519348  74.9219284  26.8119316  66.5619278  74.2999344  26.7539310
  63.8669319  61.5969315  18.4919319  64.5629272  61.2109299  17.9589310
  63.2569313  60.8749313  18.6469307  63.8779297  61.4549294  18.4429302
  61.9409294  67.0459290  26.0339317  61.3839302  66.6519318  25.3619308
  61.3649292  67.6559296  26.4939308  61.7959328  67.0739288  26.0069313
  65.8549347  66.3069305  29.2279301  65.0319290  66.6469345  28.8789310
  65.7109299  66.2509308  30.1729317  65.7319336  66.3429337  29.3039303
  59.7679329  63.0329323  15.5669308  58.9449310  63.3159294  15.9629307
  60.4459305  63.4189301  16.1219311  59.7499313  63.1179314  15.6889315
  52.7799301  66.6239319  23.6599312  52.4029312  66.4969330  24.5299301
  52.2169304  66.1129303  23.0779305  52.6599312  66.5429306  23.6969318
  61.7869301  68.1339340  19.1149311  62.3319321  68.6349335  19.7219315
  61.0929298  68.7409286  18.8579311  61.7679329  68.2749329  19.1599312
  49.7699318  69.6999283  19.9359303  50.1639328  69.6299286  19.0659313
  50.3819313  69.2449341  20.5129318  49.8989296  69.6329346  19.8979301
  64.4909286  65.3799286  15.3079309  64.4479294  65.9989319  16.0379314
  64.1249313  64.5689316  15.6599312  64.4389343  65.3559341  15.4469309
  59.2409325  66.2439346  15.7869310  58.5689316  65.5629272  15.8169308
  59.3199310  66.4609299  14.8579311  59.1649323  66.1849289  15.6719313
  52.9279327  61.0969315  29.7499313  52.7749329  61.3769302  28.8479309
  52.6909294  61.8569298  30.2809315  52.8779297  61.2299309  29.7029305
  60.4269295  75.2229309  24.9049301  59.8779297  75.1539307  24.1249313
  60.7909317  74.3459320  25.0209312  60.4039307  75.1019287  24.8199310
  54.8609314  65.2179337  28.8559303  54.7459297  64.9339294  27.9489307
  53.9699326  65.3209305  29.1889305  54.7319298  65.1949310  28.7819309
  53.9059296  63.5449295  23.7019310  53.3159294  62.8059311  23.5499306
  54.5179329  63.5169296  22.9669304  53.9089317  63.4469299  23.5879307
  55.2909317  69.7369308  21.7339306  55.2509308  68.7819290  21.6969318
  54.8359299  69.9649277  22.5439301  55.2279320  69.6439285  21.8329315
  63.2559319  66.3899307  28.4159317  62.5649300  65.7499313  28.5839310
  63.0479317  66.7459335  27.5529308  63.1409302  66.3529282  28.3269310
  48.8739319  65.4919281  15.5529308  49.5389328  66.0919342  15.8909311
  48.0419312  65.9259338  15.7419310  48.8529320  65.6239319  15.6209307
  51.2069321  69.9369278  17.7549305  51.8859291  69.6569290  18.3689308
  51.3049316  70.8869324  17.7059307  51.3059311  70.0229340  17.8279305
  56.6209297  68.6729279  12.8419313  56.2379303  68.3639297  12.0209312
  56.8599319  69.5839310  12.6669312  56.6029320  68.7499313  12.7149305
  50.8769302  60.1279297  18.5199318  50.6389313  59.3089294  18.0859318
  50.1159325  60.6959305  18.3929310  50.7489319  60.0959320  18.4479313
  55.4479294  58.9429321  14.5239305  55.6929321  58.0679321  14.8249311
  55.2329292  59.4199295  15.3249311  55.4519310  58.8919296  14.6649313
  60.6799316  60.6919327  17.0619316  60.3859291  61.4069328  16.4979305
  60.4089317  60.9529305  17.9419308  60.6079292  60.8169327  17.1019306
  59.1339302  72.3479309  22.1439304  59.0699310  71.8279343  22.9459305
  59.6789322  73.0969315  22.3869305  59.1949310  72.3769302  22.2779312
  64.6329346  71.2439346  18.7629318  63.7179298  71.2539291  18.4799309
  64.7549286  70.3759308  19.1479301  64.5309296  71.1339340  18.7759304
  52.2859306  63.2079315  12.5579309  51.3609314  62.9649315  12.5959311
  52.2819328  64.1279297  12.2929306  52.1679306  63.2949295  12.5289307
  54.2549324  67.5609283  15.8469315  55.0779305  68.0469284  15.8089314
  54.3059311  67.0659332  16.6639309  54.3669319  67.5599289  15.9459314
  56.5499306  69.1979294  15.8489313  56.0269318  69.9009323  16.2349319
  56.5619316  69.3939285  14.9129314  56.4849319  69.3129272  15.7789307
  63.5929298  64.0649338  12.0129309  64.0709305  63.7119293  11.2639313
  64.0949326  64.8369293  12.2759314  63.7179298  64.1189346  11.9509306
  50.1329308  73.2529297  22.1609306  50.7879295  73.6139297  21.5639305
  49.4549294  72.8979340  21.5859318  50.1299324  73.2539291  22.0109310
  65.4449310  55.1449318  21.4119301  65.5909348  55.5499306  22.2669315
  64.4999313  55.2129326  21.2729301  65.3429337  55.2049294  21.5039310
  61.5329323  65.2799301  19.1259308  62.0309296  65.0729294  18.3349304
  61.7169304  66.2049332  19.2899303  61.6199303  65.3719330  19.0459309
  56.1579323  64.0259323  12.8669310  55.6769295  63.2089310  12.7359314
  56.5919304  64.1849289  12.0289307  56.1519318  63.9419327  12.7429314
  50.1219292  69.0629272  13.3249311  50.8889313  68.7399292  13.7999306
  49.3799324  68.8239288  13.8799314  50.1249313  68.9909286  13.4569311
  67.5539322  72.3299332  19.9799309  66.7099304  72.7429276  20.1639309
  67.4219284  71.4079285  20.1979313  67.4289322  72.2649307  20.0309315
  49.4599304  62.8189316  22.0209312  50.2579308  62.4689293  21.6259308
  49.4399300  62.4389305  22.8989315  49.5589294  62.7249298  22.0829315
  58.8539314  65.8759308  19.7489319  58.4469299  66.6359329  19.3329315
  59.7159309  65.8109283  19.3389301  58.9119301  65.9649277  19.6429310
  63.3909302  67.1149292  17.2309303  64.0649338  67.5269318  17.7709312
  62.5809326  67.5609283  17.4769306  63.3739319  67.2249298  17.3309307
  51.5449295  67.6059341  20.7339306  52.5019302  67.5899277  20.7149315
  51.2999306  66.7919312  21.1739311  51.6359291  67.4999313  20.7879314
  61.8479309  61.6159325  23.2729301  61.3939323  62.0579300  22.5549316
  61.3059311  61.7909317  24.0419312  61.7209320  61.6949310  23.2789307
  67.0129318  66.5439301  22.2169304  66.6239319  66.0699310  22.9529305
  66.4779282  67.3329315  22.1309319  66.8949280  66.5839310  22.2999306
  60.3869324  63.0919304  21.0829315  61.0129318  63.5419312  20.5159302
  60.2449303  62.2449303  20.6589317  60.4489326  63.0409317  20.9559307
  58.9219322  70.9689331  24.5819302  59.3149300  71.7899323  24.8779316
  58.0089302  71.0239334  24.8639317  58.8559303  71.0809326  24.6559315
  60.4109306  59.8369293  13.8389311  59.6519318  60.0849304  13.3109312
  60.9659309  60.6169319  13.8399305  60.3849297  59.9689293  13.7719307
  52.9459305  63.1299324  15.5559311  52.8559303  62.8589325  14.6429310
  52.0479317  63.2869301  15.8489313  52.8189316  63.1159325  15.4769306
  64.1459274  64.2529297  23.7309303  63.8809319  63.6009293  24.3809319
  64.3649292  63.7399292  22.9529305  64.1399307  64.1039276  23.7149315
  54.8919296  66.0459290  17.9559307  55.0799294  65.2939301  17.3939304
  55.7479324  66.4369278  18.1259308  55.0249329  65.9999313  17.9059315
  56.5479317  60.9059296  27.1959305  57.4699326  60.9819298  27.4399319
  56.0959320  61.5229301  27.7709312  56.6079292  60.9939308  27.2999306
  53.5389328  57.9159317  20.1149311  53.7099304  58.8369293  20.3139305
  54.1049309  57.4319305  20.7159309  53.6329308  57.9719315  20.2169304
  57.3419304  71.2529297  12.2389307  58.1859322  71.2149277  12.6899309
  57.5649300  71.4579315  11.3309307  57.4789314  71.2739334  12.1809311
  54.3929329  67.0429306  20.5079308  54.6499329  66.6249313  19.6859303
  54.4769325  66.3509293  21.1639309  54.4369316  66.9009323  20.4869308
  61.7049294  71.4979324  20.9669304  61.8029327  71.7449341  20.0469303
  60.8509293  71.8479309  21.2189312  61.6079292  71.5739288  20.8819313
  65.1989288  57.7819328  29.9309311  64.6579285  57.2669296  30.5289307
  64.7349319  58.6149292  29.8439312  65.0709305  57.8229294  29.9969311
  62.7929306  73.9239273  21.5059319  62.2489319  74.5239334  20.9949303
  62.4019318  73.0629272  21.3599319  62.6739311  73.8909302  21.4219303
  66.5679321  65.3329315  25.1289310  65.6719284  65.0079346  25.0419312
  66.4679337  66.2279282  25.4539318  66.4399338  65.4059296  25.1599312
  58.7639313  67.0199280  13.1669312  59.4939308  67.6399307  13.1559315
  57.9819298  67.5709305  13.1359310  58.7569313  67.1699295  13.1609306
  58.3959312  64.4009323  22.2829304  57.9469299  63.6469307  22.6649303
  59.1179314  64.0209274  21.7829304  58.4309311  64.2559280  22.2679310
  59.9309311  68.5249329  23.9949303  59.6549301  69.3489304  24.3969307
  60.8819313  68.5119324  24.1039314  60.0179329  68.6289291  24.0599308
  55.4189301  61.1379318  16.2659302  55.2709312  62.0809326  16.1879311
  54.6269302  60.8059311  16.6899319  55.2989311  61.2159309  16.3099308
  59.0699310  61.4819298  28.6849308  58.6039314  62.0799294  29.2689304
  59.6649323  62.0459328  28.1899319  59.0859299  61.6299324  28.6959305
  54.6749306  61.6269302  12.8609314  53.7579308  61.4119301  13.0269308
  55.1499329  61.2389297  13.5959311  54.6179314  61.5499306  12.9759312
  62.2769318  74.3779297  17.0959301  61.9089317  74.9589310  17.7609310
  63.1679306  74.7009277  16.9619312  62.3439293  74.4939346  17.1639309
  49.4649315  59.2819328  24.7139301  50.3269310  59.2429314  25.1279316
  49.6509323  59.4319305  23.7869301  49.5989304  59.2959328  24.6479301
  60.3819313  66.8149338  22.0809307  60.1139297  67.4579315  22.7379303
  59.5829315  66.6329346  21.5849304  60.2449303  66.8739319  22.1009312
  48.9239311  64.4529343  28.7009315  48.3239326  65.1859283  28.8419304
  49.4709320  64.4359283  29.4869308  48.9169312  64.5449295  28.8199310
  50.2799301  63.3539314  16.7439308  50.6799316  63.9389305  17.3879318
  49.8159294  63.9389305  16.1449318  50.2719307  63.5039291  16.7499313
  60.3589325  65.1489334  24.6429310  60.1959305  65.4579315  23.7519302
  59.4979324  64.8849335  24.9659309  60.2279320  65.1549301  24.5709305
  60.5809326  59.3699303  28.7809315  60.5779305  59.0799294  27.8689308
  59.9089317  60.0509300  28.8179302  60.4939308  59.4199295  28.6689301
  52.2399292  58.0329323  12.7889309  52.2409325  58.7749329  13.3929310
  52.7439308  58.3369293  12.0349312  52.3049316  58.1669312  12.7699308
  53.1559296  70.0689316  13.0729313  53.2419319  70.0179291  12.1209307
  52.6029320  70.8369293  13.2219315  53.0959320  70.1609344  12.9699306
  60.2909317  68.8119278  27.1789303  59.4729309  68.6559296  26.7079315
  60.3389320  69.7639313  27.2679310  60.1929321  68.9139328  27.1299305
  64.6409302  63.5079308  28.4099312  65.3539276  62.8759308  28.5049305
  65.0809326  64.3449326  28.2639313  64.7879333  63.5339317  28.4029312
  50.6699295  65.2899323  21.9319305  49.8909302  65.7959290  22.1629314
  50.4079323  64.3769302  22.0549316  50.5369301  65.2379303  21.9769306
  66.1139297  74.7849274  23.9789314  66.3959274  74.6889343  24.8889313
  65.3329315  75.3359299  24.0279312  66.0499344  74.8429337  24.1019306
  53.7659302  69.4469299  19.0379314  53.6789322  70.2269287  19.5869312
  53.8379326  68.7229309  19.6609306  53.7639313  69.4539337  19.1879311
  49.3969307  60.5309296  14.2429314  49.3399315  60.2769318  13.3219309
  48.8489304  61.3129311  14.3109312  49.3199310  60.5989304  14.1339312
  53.8679314  64.5879288  26.2219315  53.7769318  64.4679337  25.2769318
  53.1439323  65.1659317  26.4599304  53.7639313  64.6469345  26.1309319
  54.9499321  58.1039314  17.6739311  54.5449295  57.7729301  18.4759312
  55.0569305  57.3299294  17.1219311  54.9119301  57.9629326  17.7059307
  66.0349274  73.5629272  17.4139309  66.1049347  72.9339294  18.1309319
  66.1009293  73.0309296  16.6209316  66.0519333  73.4149323  17.4039307
  55.4929314  64.1499329  15.5599308  55.8659325  64.0849304  14.6809311
  54.5879326  63.8539314  15.4589310  55.4249306  64.1029282  15.4349308
  55.1919327  71.3069305  13.9939308  54.4599304  70.8179321  13.6179314
  55.8519325  71.3199310  13.3019314  55.1819305  71.2459335  13.8579311
  57.6379318  61.0469322  17.9449310  56.7859306  60.9089317  17.5329304
  57.6879311  61.9939308  18.0809307  57.5359306  61.1509323  17.9099312
  52.5099297  61.7149315  27.1359310  53.3009300  61.7479324  26.5989304
  52.1499329  62.6009293  27.0879307  52.5649300  61.8319321  27.0609303
  58.6829300  64.7179337  11.1839314  58.6639328  65.3679276  11.8859310
  59.0379295  63.9299316  11.5959311  58.7259293  64.7009277  11.3259306
  63.6659317  59.9679298  28.6049309  63.7269325  59.6209297  27.7149315
  62.7259293  60.0159302  28.7789307  63.5529327  59.9299316  28.5129318
  60.6449318  73.5969315  15.0539312  59.9599304  73.5249329  15.7189312
  61.4429321  73.7749329  15.5509310  60.6589317  73.6099319  15.2029314
  58.3559303  59.2209320  16.0359306  58.1309319  60.0059319  16.5349312
  59.2549324  59.3729324  15.7439308  58.4429321  59.3409309  16.0629311
  63.7829323  58.9409294  20.9059315  64.6539307  58.5479317  20.9629307
  63.6839294  59.1719322  19.9829311  63.8819313  58.9199295  20.7949314
  60.6909294  59.2079315  26.0399303  60.4309311  58.4319305  25.5429306
  61.6469307  59.2129326  25.9919319  60.7799301  59.1089325  25.9699306
  63.8079300  62.8059311  16.1539307  63.5869293  62.5559311  17.0519314
  64.6239319  62.3399315  15.9709311  63.8839302  62.7139320  16.2459316
  61.6539307  72.5689316  11.3009310  61.2539291  73.4369278  11.3509312
  61.1779327  72.0479279  11.9479313  61.5419312  72.6139297  11.3899307
  57.6109314  61.3559303  21.3209305  56.7599297  60.9249306  21.2339306
  57.7099304  61.5029297  22.2619305  57.5139313  61.3199310  21.4299316
  56.2419319  58.3769302  28.4719315  55.6889305  58.6879311  29.1879311
  56.3029327  59.1229324  27.8749313  56.1789322  58.5119324  28.4869308
  55.0329323  70.8899307  17.1569309  54.3969307  70.4349289  17.7079315
  54.5449295  71.6239319  16.7839317  54.8899307  70.9259338  17.1799316
  60.9109306  72.5609283  25.3619308  60.7079315  72.2509308  26.2439308
  61.4249306  71.8529282  24.9719315  60.9509315  72.4299316  25.4249306
  66.4989319  62.8299294  13.9899311  65.6759338  62.3429298  13.9419308
  66.2469330  63.6939316  14.3179312  66.3619308  62.8779297  14.0259314
  63.5559311  70.1629333  28.0089302  62.9159317  69.6299286  28.4809303
  63.5179329  69.8399277  27.1079311  63.4689293  70.0529327  27.9539318
  49.6829300  71.8849335  25.5129318  49.3009300  72.7279282  25.7569313
  50.5069313  72.1109314  25.0819302  49.7389297  72.0219345  25.4889317
  51.5859299  61.5109291  20.9349308  51.4919319  61.0439301  20.1049309
  52.4089317  61.1879311  21.2999306  51.6789322  61.4099312  20.8759308
  66.2229309  67.9999313  25.8259315  65.3319321  68.2159348  26.1039314
  66.4999313  68.7529297  25.3039303  66.1439285  68.1239319  25.7949314
  65.2909317  70.0219345  16.2579308  65.3129272  70.1379318  17.2079315
  65.4639282  70.8949280  15.9069309  65.3159332  70.1489334  16.3349304
  53.7489319  60.7689323  22.1909313  54.2009315  60.1899300  22.8049316
  54.3119316  60.7839317  21.4179306  53.8789291  60.6969299  22.1709309
  50.3309326  63.8689308  26.4599304  49.7649307  64.2299347  25.7779312
  49.8349304  63.9849319  27.2699318  50.1949310  63.9299316  26.4759312
  58.1469307  73.9129333  16.6059303  57.9089317  73.0999298  17.0499306
  57.3419304  74.1909332  16.1689301  58.0139313  73.8449326  16.6069317
  63.3399315  73.3329315  27.9129314  63.6099319  72.4289322  28.0729313
  62.3879318  73.3199310  28.0139313  63.2529297  73.2159348  27.9469318
  63.6499329  69.0389328  25.6099319  63.0399323  68.3029327  25.6659317
  63.2179298  69.6629333  25.0269318  63.5169296  69.0239334  25.5429306
  50.9439316  67.2679291  16.2199306  51.8999329  67.2999344  16.2469311
  50.6729317  68.1849289  16.2579308  51.0319328  67.3889313  16.2279301
  55.7839317  62.7269325  29.1629314  55.0189323  62.3299294  29.5809307
  55.5299301  63.6379318  29.0149307  55.6529312  62.7929306  29.1979313
  52.3029327  60.5579300  14.1909313  52.6109314  60.6229324  15.0949306
  51.3849297  60.2999306  14.2699308  52.2249298  60.5329323  14.3169308
  61.6119308  64.8189316  16.5749302  62.2319298  65.2629318  15.9959307
  60.8019295  65.3229294  16.4899311  61.5879326  64.9409332  16.4899311
  48.2319298  70.8709335  12.5359306  48.8599319  70.3479309  13.0349312
  48.7259293  71.1769333  11.7749310  48.3759308  70.8429337  12.5029306
  53.9039307  72.9549332  15.8069305  53.2039299  73.3529282  15.2899313
  54.3359299  72.3519287  15.2009306  53.8699303  72.9289322  15.6629314
  62.5049324  70.8979340  23.6289310  62.3319321  70.8209305  22.6909313
  63.2879295  71.4449310  23.6839314  62.5829315  70.9579315  23.5159302
  57.3229294  67.2819290  17.9479313  57.8369293  66.6819305  17.4079304
  57.0489311  67.9719315  17.3439312  57.3529320  67.2929306  17.8019314
  63.3649292  60.5109291  25.5069313  63.0779305  61.3369293  25.8979301
  63.1419296  60.5949326  24.5799313  63.2989311  60.6279297  25.4389305
  49.8099327  74.6369324  11.9939308  50.3669319  73.8779297  12.1659307
  50.3779297  75.3909302  12.1499310  49.9539299  74.6359329  12.0359306
  66.8579330  73.4959335  29.2319317  66.0859299  73.5269318  29.7959309
  67.4749298  74.1059341  29.6379318  66.8379288  73.5779343  29.3569317
  67.3799286  61.8469315  17.9929314  67.9619293  62.3319321  17.4069309
  66.8139343  62.5169296  18.3759308  67.3819275  61.9949303  17.9669304
  61.7589302  68.6229324  29.3009319  60.9479294  68.6609344  28.7939301
  62.1229324  67.7599335  29.1059303  61.7019310  68.5179291  29.2109318
  55.0989304  60.6659317  19.8589306  54.9209328  61.2559319  19.1269302
  55.5839310  59.9389305  19.4689312  55.1379318  60.6489296  19.7159309
  48.7039299  67.2559280  18.4359303  49.3009300  67.5119324  17.7319317
  49.0069313  67.7509308  19.1979313  48.8189316  67.3519287  18.4429302
  51.3849297  70.7629318  22.2409306  51.6439323  71.4559326  21.6329308
  50.5129318  71.0219345  22.5399303  51.3069305  70.8849335  22.2009315
  65.0729294  68.3529282  19.2219315  65.9259338  68.0119324  18.9519310
  65.0949326  68.3239288  20.1779308  65.1849289  68.3049316  19.3089314
  58.0029297  65.2639313  27.1269302  57.2489319  64.9339294  26.6379318
  57.8019295  65.0659332  28.0409317  57.8809319  65.1959305  27.1809311
  61.5529327  64.5869293  29.1959305  60.7689323  64.5479279  29.7439308
  62.1899300  64.0359344  29.6499310  61.5339317  64.5119324  29.3239307
  67.1489334  58.3789291  18.7299309  66.5529327  58.0289307  19.3919315
  67.8669281  57.7469292  18.6949310  67.1649323  58.2539291  18.8099308
  63.2189293  69.0239334  14.4369307  63.6149292  69.3649292  15.2389307
  63.7099304  69.4429321  13.7299309  63.3319321  69.1209335  14.4489307
  62.9479294  63.1099319  26.3989315  63.6409302  63.3039322  27.0309315
  62.3119316  63.8159294  26.5169315  62.9549294  63.2249298  26.4949303
  55.5249329  60.0509300   5.8579311  55.7529297  60.0229301   6.7869310
  54.8959312  59.3389320   5.7449312  55.4739304  59.9559326   5.9629312
  52.9239311  74.2369308   6.1179309  51.9699326  74.1689301   6.0859308
  53.1129303  74.5439301   7.0039310  52.8259315  74.2679291   6.2269311
  53.4409294  58.3369293   5.3639312  52.8809319  58.7849312   5.9979310
  53.2949295  57.4059296   5.5309310  53.3509293  58.2749329   5.4659309
  57.6549301  61.7869301   5.2169309  57.0519295  61.1459312   5.5919309
  58.4439316  61.7179298   5.7549310  57.6789322  61.6969299   5.3339310
  58.1929321  58.2239304  11.4949312  59.0849304  57.9949303  11.2309313
  57.6709328  58.1029320  10.7019310  58.2409325  58.1799316  11.3599310
  60.0779305  61.6129303   6.4849310  60.2559319  60.7309303   6.8109312
  60.3969307  62.1929321   7.1769309  60.1419296  61.5739326   6.6159310
  57.9679298  67.8479309   7.2569308  57.8399315  66.9829330   7.6459308
  58.4109306  67.6729279   6.4259310  58.0079308  67.7149277   7.1999311
  49.0919304  62.1779327   5.8139310  49.3689308  62.7469292   6.5319309
  48.4899292  61.5549316   6.2209311  49.0509300  62.1709328   5.9579310
  49.9649315  68.5149307   8.4069309  49.0439301  68.2949295   8.2669306
  50.0449295  68.6219330   9.3539314  49.8569298  68.4999313   8.5099306
  51.7859306  59.1799316   7.4019308  51.9929314  60.0779305   7.6589308
  51.4299316  58.7789307   8.1949310  51.7669296  59.2429314   7.5359311
  60.1339302  63.6689301   8.4009314  60.7199326  63.9819298   9.0899305
  59.4079323  64.2939301   8.4009314  60.1159325  63.7889328   8.4889307
  54.8679314  73.8349304   2.5499310  54.6069298  73.4599304   3.3909309
  55.5989304  73.2899323   2.2609310  54.9279327  73.7169342   2.6199310
  49.6549301  62.1819305  11.4549313  49.4569321  62.2629318  10.5229311
  48.8609314  62.4849319  11.8959312  49.5279312  62.2309303  11.3919306
  49.6229324  71.2079315  10.2119312  48.8609314  71.7759323  10.0949306
  49.8279305  70.8979340   9.3299313  49.5509300  71.2409286  10.0839310
  51.6939316  72.5029297  11.5489311  52.1769295  73.0639343  10.9419308
  51.2509308  71.8669281  10.9879313  51.6989326  72.4939346  11.3999310
  55.3199310  74.2389297  10.3469315  55.8939323  74.1519318  11.1079311
  55.2779312  75.1809311  10.1849308  55.3879318  74.3479309  10.4229307
  65.1549301  68.5719299   3.1839311  65.5949326  69.0789337   3.8669310
  64.4829330  68.0749283   3.6499310  65.1259308  68.5729294   3.3309309
  66.3699341  70.3399277   5.4119310  65.6559296  70.9449310   5.2129312
  67.0859299  70.9029312   5.7089310  66.3709335  70.4889297   5.4249310
  55.6749306  68.0929337  10.2479305  55.5179329  67.1489334  10.2119312
  55.5859299  68.3849335   9.3409309  55.6429329  68.0089340  10.1269312
  65.1469345  62.7369308   2.2529311  66.0589294  62.7479324   2.5459311
  65.1469345  62.1519318   1.4949310  65.2639313  62.6629295   2.1939311
  62.9919319  67.0739288   4.1039310  62.1169319  66.8169327   3.8139310
  63.3439293  66.2909317   4.5279312  62.9249306  66.9409332   4.1209311
  52.7009315  73.9899292   9.2619314  52.4489326  74.8939285   9.4529314
  53.6059303  73.9249344   9.5649309  52.7849312  74.0979309   9.3249311
  49.9029312  58.9789314   2.8169310  50.7369308  59.4329300   2.6929309
  49.3149300  59.3779297   2.1769309  49.9349327  59.0879326   2.7199309
  51.0019302  58.1119308   9.8289309  50.1689301  57.6849327  10.0299311
  50.9689293  58.9389305  10.3089314  50.8909302  58.1629295   9.9159307
  65.9989319  61.1919327   9.9069309  65.0999298  60.8639297   9.9019308
  66.3239288  61.0149307   9.0249310  65.9249344  61.1269302   9.7939310
  60.4629326  71.5979309   9.0369310  61.0449295  71.4339294   9.7779312
  59.8699303  72.2839279   9.3449306  60.4609299  71.6649323   9.1709309
  56.7649307  72.0619278   1.7759310  56.2849312  71.2539291   1.9529310
  57.4949303  72.0479279   2.3949311  56.7969322  71.9569321   1.8779310
  53.2349319  69.7489319  10.4969311  54.0459328  69.2609329  10.3549309
  52.9659309  70.0259323   9.6209307  53.3039322  69.7219315  10.3659306
  66.0359344  60.4299316   7.3379312  65.1699295  60.2659302   6.9669309
  66.6179276  59.8379326   6.8599310  65.9999313  60.3329315   7.2289310
  64.4859314  72.4999313   5.8819308  64.1349335  72.3969345   6.7669311
  64.6339340  73.4419327   5.7919312  64.4599304  72.6069336   5.9839311
  66.6229324  74.2669296   7.7609310  66.8209305  73.8719330   8.6109314
  65.9519348  74.9219284   7.9519310  66.5619278  74.2999344   7.8939309
  61.9409294  67.0459290   7.1739311  61.3839302  66.6519318   6.5019312
  61.3649292  67.6559296   7.6339312  61.7959328  67.0739288   7.1469312
  65.8549347  66.3069305  10.3679314  65.0319290  66.6469345  10.0189314
  65.7109299  66.2509308  11.3129311  65.7319336  66.3429337  10.4439306
  52.9279327  61.0969315  10.8899307  52.7749329  61.3769302   9.9879313
  52.6909294  61.8569298  11.4209309  52.8779297  61.2299309  10.8429308
  60.4269295  75.2229309   6.0449309  59.8779297  75.1539307   5.2649312
  60.7909317  74.3459320   6.1609311  60.4039307  75.1019287   5.9599309
  54.8609314  65.2179337   9.9959307  54.7459297  64.9339294   9.0889311
  53.9699326  65.3209305  10.3289309  54.7319298  65.1949310   9.9219313
  55.2909317  69.7369308   2.8739309  55.2509308  68.7819290   2.8369310
  54.8359299  69.9649277   3.6839311  55.2279320  69.6439285   2.9729309
  63.2559319  66.3899307   9.5559311  62.5649300  65.7499313   9.7239313
  63.0479317  66.7459335   8.6929312  63.1409302  66.3529282   9.4669313
  59.1339302  72.3479309   3.2839310  59.0699310  71.8279343   4.0859308
  59.6789322  73.0969315   3.5269310  59.1949310  72.3769302   3.4179311
  56.3949318  71.2409286   6.5579309  55.6119308  71.6469345   6.1889310
  56.1069298  70.3699341   6.8309312  56.2579308  71.1809311   6.5459309
  50.1329308  73.2529297   3.3009310  50.7879295  73.6139297   2.7039311
  49.4549294  72.8979340   2.7259309  50.1299324  73.2539291   3.1509309
  65.4449310  55.1449318   2.5519309  65.5909348  55.5499306   3.4069309
  64.4999313  55.2129326   2.4129310  65.3429337  55.2049294   2.6439309
  51.0369301  68.1319275  11.0059309  51.8399315  68.6419296  10.8959312
  50.5869293  68.5499344  11.7399311  51.0819321  68.2509308  11.0859308
  49.4599304  62.8189316   3.1609311  50.2579308  62.4689293   2.7659309
  49.4399300  62.4389305   4.0389309  49.5589294  62.7249298   3.2229309
  61.8479309  61.6159325   4.4129310  61.3939323  62.0579300   3.6949310
  61.3059311  61.7909317   5.1819310  61.7209320  61.6949310   4.4189310
  67.0129318  66.5439301   3.3569310  66.6239319  66.0699310   4.0929308
  66.4779282  67.3329315   3.2709310  66.8949280  66.5839310   3.4399309
  60.3869324  63.0919304   2.2229309  61.0129318  63.5419312   1.6559310
  60.2449303  62.2449303   1.7989310  60.4489326  63.0409317   2.0959311
  58.9219322  70.9689331   5.7219310  59.3149300  71.7899323   6.0179310
  58.0089302  71.0239334   6.0039310  58.8559303  71.0809326   5.7959309
  64.1459274  64.2529297   4.8709311  63.8809319  63.6009293   5.5209308
  64.3649292  63.7399292   4.0929308  64.1399307  64.1039276   4.8549309
  56.5479317  60.9059296   8.3359308  57.4699326  60.9819298   8.5799313
  56.0959320  61.5229301   8.9109306  56.6079292  60.9939308   8.4399309
  65.1989288  57.7819328  11.0709314  64.6579285  57.2669296  11.6689310
  64.7349319  58.6149292  10.9839306  65.0709305  57.8229294  11.1369314
  62.7929306  73.9239273   2.6459310  62.2489319  74.5239334   2.1349311
  62.4019318  73.0629272   2.4999311  62.6739311  73.8909302   2.5619309
  66.5679321  65.3329315   6.2689309  65.6719284  65.0079346   6.1819310
  66.4679337  66.2279282   6.5939312  66.4399338  65.4059296   6.2999310
  58.3959312  64.4009323   3.4229310  57.9469299  63.6469307   3.8049309
  59.1179314  64.0209274   2.9229310  58.4309311  64.2559280   3.4079311
  59.9309311  68.5249329   5.1349311  59.6549301  69.3489304   5.5369310
  60.8819313  68.5119324   5.2439308  60.0179329  68.6289291   5.1999311
  59.0699310  61.4819298   9.8249311  58.6039314  62.0799294  10.4089308
  59.6649323  62.0459328   9.3299313  59.0859299  61.6299324   9.8359308
  49.4649315  59.2819328   5.8539310  50.3269310  59.2429314   6.2679310
  49.6509323  59.4319305   4.9269309  49.5989304  59.2959328   5.7879310
  60.3819313  66.8149338   3.2209311  60.1139297  67.4579315   3.8779311
  59.5829315  66.6329346   2.7249310  60.2449303  66.8739319   3.2409310
  48.9239311  64.4529343   9.8409309  48.3239326  65.1859283   9.9819307
  49.4709320  64.4359283  10.6269312  48.9169312  64.5449295   9.9599314
  60.3589325  65.1489334   5.7829309  60.1959305  65.4579315   4.8919311
  59.4979324  64.8849335   6.1059308  60.2279320  65.1549301   5.7109308
  60.5809326  59.3699303   9.9209309  60.5779305  59.0799294   9.0089312
  59.9089317  60.0509300   9.9579306  60.4939308  59.4199295   9.8089314
  60.2909317  68.8119278   8.3189306  59.4729309  68.6559296   7.8479309
  60.3389320  69.7639313   8.4079313  60.1929321  68.9139328   8.2699308
  64.6409302  63.5079308   9.5499306  65.3539276  62.8759308   9.6449308
  65.0809326  64.3449326   9.4039307  64.7879333  63.5339317   9.5429306
  66.1139297  74.7849274   5.1189308  66.3959274  74.6889343   6.0289311
  65.3329315  75.3359299   5.1679311  66.0499344  74.8429337   5.2419310
  52.5099297  61.7149315   8.2759314  53.3009300  61.7479324   7.7389312
  52.1499329  62.6009293   8.2279310  52.5649300  61.8319321   8.2009306
  63.6659317  59.9679298   9.7449312  63.7269325  59.6209297   8.8549309
  62.7259293  60.0159302   9.9189310  63.5529327  59.9299316   9.6529312
  54.0529327  72.0159302   5.1029310  53.4829292  72.7029343   5.4499311
  53.6009293  71.1999283   5.3169308  53.9219322  71.9999313   5.1749310
  60.6909294  59.2079315   7.1799312  60.4309311  58.4319305   6.6829309
  61.6469307  59.2129326   7.1319308  60.7799301  59.1089325   7.1099310
  57.6109314  61.3559303   2.4609311  56.7599297  60.9249306   2.3739309
  57.7099304  61.5029297   3.4019310  57.5139313  61.3199310   2.5699310
  56.2419319  58.3769302   9.6119308  55.6889305  58.6879311  10.3279314
  56.3029327  59.1229324   9.0149307  56.1789322  58.5119324   9.6269312
  60.9109306  72.5609283   6.5019312  60.7079315  72.2509308   7.3839312
  61.4249306  71.8529282   6.1119308  60.9509315  72.4299316   6.5649309
  63.5559311  70.1629333   9.1489305  62.9159317  69.6299286   9.6209307
  63.5179329  69.8399277   8.2479305  63.4689293  70.0529327   9.0939312
  57.3229294  72.5309296   9.2839308  56.9359322  72.1659317   8.4879313
  56.6749306  73.1599274   9.5989313  57.1899300  72.5639343   9.2229309
  49.6829300  71.8849335   6.6529312  49.3009300  72.7279282   6.8969312
  50.5069313  72.1109314   6.2219310  49.7389297  72.0219345   6.6289310
  66.2229309  67.9999313   6.9659309  65.3319321  68.2159348   7.2439308
  66.4999313  68.7529297   6.4439311  66.1439285  68.1239319   6.9349308
  53.7489319  60.7689323   3.3309309  54.2009315  60.1899300   3.9449310
  54.3119316  60.7839317   2.5579309  53.8789291  60.6969299   3.3109310
  63.3399315  73.3329315   9.0529308  63.6099319  72.4289322   9.2129307
  62.3879318  73.3199310   9.1539307  63.2529297  73.2159348   9.0869312
  63.6499329  69.0389328   6.7499309  63.0399323  68.3029327   6.8059311
  63.2179298  69.6629333   6.1669312  63.5169296  69.0239334   6.6829309
  55.7839317  62.7269325  10.3029308  55.0189323  62.3299294  10.7209311
  55.5299301  63.6379318  10.1549311  55.6529312  62.7929306  10.3379307
  62.5049324  70.8979340   4.7689309  62.3319321  70.8209305   3.8309309
  63.2879295  71.4449310   4.8239312  62.5829315  70.9579315   4.6559310
  63.3649292  60.5109291   6.6469312  63.0779305  61.3369293   7.0379310
  63.1419296  60.5949326   5.7199311  63.2989311  60.6279297   6.5789309
  66.8579330  73.4959335  10.3719311  66.0859299  73.5269318  10.9359312
  67.4749298  74.1059341  10.7779312  66.8379288  73.5779343  10.4969311
  61.7589302  68.6229324  10.4409313  60.9479294  68.6609344   9.9339314
  62.1229324  67.7599335  10.2459307  61.7019310  68.5179291  10.3509312
  51.3849297  70.7629318   3.3809309  51.6439323  71.4559326   2.7729311
  50.5129318  71.0219345   3.6799309  51.3069305  70.8849335   3.3409309
  58.0029297  65.2639313   8.2669306  57.2489319  64.9339294   7.7779312
  57.8019295  65.0659332   9.1809311  57.8809319  65.1959305   8.3209314
  61.5529327  64.5869293  10.3359308  60.7689323  64.5479279  10.8839312
  62.1899300  64.0359344  10.7899313  61.5339317  64.5119324  10.4639311
  62.9479294  63.1099319   7.5389309  63.6409302  63.3039322   8.1709309
  62.3119316  63.8159294   7.6569309  62.9549294  63.2249298   7.6349311
  57.6889305  52.8139305  74.7209320  57.5149307  52.9749298  75.6489334
  56.9239311  52.3279305  74.4149323  57.5689316  52.7719307  74.8009338
  54.2599297  47.7109299  70.0519333  54.1059303  48.1679306  70.8789291
  54.9719315  47.1009293  70.2439346  54.3309326  47.6909294  70.1819305
  64.4209290  53.8699303  68.2379303  63.5589294  54.1979294  67.9819336
  64.3249283  52.9179306  68.2369308  64.2979279  53.7899323  68.2049332
  51.1469307  53.9669304  75.0149307  51.1849327  54.8599319  74.6709290
  50.3479309  53.9459305  75.5409317  51.0499306  54.0789299  75.0379333
  55.8579292  55.7569313  71.7039337  55.0589294  55.2299309  71.7139282
  56.2019310  55.6539307  70.8169327  55.7999306  55.6759300  71.5919342
  59.7659302  50.7419319  74.1709290  59.3399315  50.1349297  73.5669327
  59.1029320  51.4089317  74.3489304  59.6269302  50.7499313  74.1169281
  65.5179291  41.3739319  73.4239273  65.5859299  40.4269295  73.2999344
  66.3869324  41.6389313  73.7249298  65.6379318  41.2869301  73.4469299
  66.6369324  45.6649323  75.2649307  65.8579330  45.7749329  75.8099289
  66.9809341  46.5509300  75.1559296  66.5809326  45.7919312  75.3209305
  60.8439293  49.9329300  69.7159348  61.6139297  49.9539299  70.2829285
  61.1629295  49.5659294  68.8919296  60.9829292  49.8889313  69.6829300
  66.5799332  49.5699310  71.4459305  66.2139282  50.2109299  72.0559311
  65.8149338  49.1479301  71.0539322  66.4349289  49.5979309  71.4739304
  61.5549316  53.3369293  75.0519333  61.7309303  54.1869316  74.6489334
  60.7959328  52.9999313  74.5779343  61.4809303  53.4029312  74.9399338
  61.3449326  56.6619301  76.3039322  61.9309311  57.3989296  76.1289291
  60.5629311  56.8479309  75.7849274  61.3199310  56.7799301  76.2149277
  53.6669312  43.9169312  74.8239288  53.2599297  43.9159317  73.9569321
  53.1809311  44.5799294  75.3149338  53.5529327  44.0019302  74.7759323
  53.0939293  41.1039314  73.5419312  52.3359299  41.0909309  74.1269302
  53.6259308  40.3599319  73.8229294  53.0649300  41.0069313  73.6529312
  57.7539291  45.3029327  73.3729324  56.9289322  45.2849312  72.8879318
  57.5029297  45.1169319  74.2779312  57.6159325  45.2769318  73.4269333
  53.1059303  53.1609306  76.7049332  52.3819313  53.4639320  76.1569290
  53.6999321  53.9109306  76.7529297  53.0899315  53.2959328  76.6409302
  52.5789299  46.9249306  68.0429306  51.9759293  47.6619301  67.9469299
  53.2079315  47.2149315  68.7039337  52.5819321  47.0559311  68.1149292
  57.0059319  55.3869324  69.3359299  57.4649315  54.5649300  69.5079346
  57.7039299  56.0269318  69.1969299  57.1539307  55.3639297  69.3399277
  60.0259323  41.6969299  76.5019302  59.0739326  41.6339302  76.5729294
  60.3539314  40.9689293  77.0299301  59.9459305  41.5959320  76.5789337
  59.8819313  52.5339317  69.7899323  60.1859322  51.6409302  69.9459305
  60.4089317  53.0739326  70.3789291  59.9879303  52.4889297  69.8849335
  54.7339325  40.1959305  68.3529282  55.0759315  40.2049294  69.2469330
  54.2489319  41.0179329  68.2749329  54.7159309  40.3029327  68.4569321
  57.3369293  44.7069321  76.0069275  57.4229317  43.9229317  76.5499344
  57.7769318  45.3939323  76.5069275  57.4039307  44.6949310  76.1399307
  66.0149307  53.4469299  71.3429337  66.1359329  54.3219299  70.9749298
  66.2239304  52.8529320  70.6219330  66.0569305  53.4829292  71.2029343
  50.4119301  56.9289322  72.5259323  49.6309319  56.7979317  71.9879303
  50.3819313  57.8539314  72.7699280  50.3079300  57.0309296  72.4879303
  67.6079330  40.1839294  68.2219315  67.4319305  41.0249329  67.8009338
  66.7989273  39.6849327  68.1079330  67.4819336  40.2279320  68.1539307
  70.1769333  46.1119308  75.5999298  70.1909332  45.7989311  76.5049286
  70.1279297  47.0649300  75.6769333  70.1729279  46.1939316  75.7259293
  59.5699310  44.0479317  69.4829330  58.9439316  43.3239326  69.5069275
  59.7879295  44.2069321  70.4009323  59.5179329  43.9759293  69.6029282
  52.1429329  55.4539299  71.0599289  51.5609322  55.9519310  71.6329346
  52.3719292  56.0649300  70.3599319  52.0979309  55.5959320  71.0439301
  63.8669319  42.7299309  75.0719299  64.5629272  42.3439293  74.5389328
  63.2569313  42.0079308  75.2269287  63.8779297  42.5879326  75.0229340
  59.7679329  44.1659317  72.1469345  58.9449310  44.4489326  72.5429306
  60.4459305  44.5519295  72.7019348  59.7499313  44.2509308  72.2689285
  61.7869301  49.2669296  75.6949310  62.3319321  49.7679329  76.3019333
  61.0929298  49.8739319  75.4379272  61.7679329  49.4079323  75.7399292
  49.7699318  50.8329315  76.5159302  50.1639328  50.7629318  75.6459274
  50.3819313  50.3779297  77.0929337  49.8989296  50.7659302  76.4779282
  64.4909286  46.5129318  71.8879318  64.4479294  47.1319313  72.6179276
  64.1249313  45.7019310  72.2399292  64.4389343  46.4889297  72.0269318
  59.2409325  47.3769302  72.3669281  58.5689316  46.6959305  72.3969345
  59.3199310  47.5939293  71.4379272  59.1649323  47.3179321  72.2519302
  48.8739319  46.6249313  72.1329346  49.5389328  47.2249298  72.4709320
  48.0419312  47.0589294  72.3219299  48.8529320  46.7569313  72.2009277
  51.2069321  51.0699310  74.3349304  51.8859291  50.7899323  74.9489288
  51.3049316  52.0199318  74.2859344  51.3059311  51.1559296  74.4079285
  56.6209297  49.8059311  69.4219284  56.2379303  49.4969292  68.6009293
  56.8599319  50.7169304  69.2469330  56.6029320  49.8829308  69.2949295
  50.8769302  41.2609291  75.0999298  50.6389313  40.4419327  74.6659317
  50.1159325  41.8289299  74.9729309  50.7489319  41.2289314  75.0279312
  55.4479294  40.0759315  71.1039276  55.6929321  39.2009315  71.4049301
  55.2329292  40.5529327  71.9049301  55.4519310  40.0249329  71.2449341
  60.6799316  41.8249321  73.6419296  60.3859291  42.5399323  73.0779343
  60.4089317  42.0859299  74.5219345  60.6079292  41.9499321  73.6819305
  64.6329346  52.3769302  75.3429337  63.7179298  52.3869324  75.0599289
  64.7549286  51.5089302  75.7279282  64.5309296  52.2669296  75.3559341
  52.2859306  44.3409309  69.1379318  51.3609314  44.0979309  69.1759338
  52.2819328  45.2609291  68.8729324  52.1679306  44.4279327  69.1089325
  54.2549324  48.6939316  72.4269333  55.0779305  49.1799316  72.3889313
  54.3059311  48.1989326  73.2439346  54.3669319  48.6929321  72.5259323
  50.9459305  56.5689316  76.5029297  50.4039307  56.9919319  77.1699295
  51.8449326  56.7659302  76.7649307  50.9909325  56.6489296  76.6219330
  56.5499306  50.3309326  72.4289322  56.0269318  51.0339317  72.8149338
  56.5619316  50.5269318  71.4929276  56.4849319  50.4459305  72.3589325
  63.5929298  45.1979294  68.5929337  64.0709305  44.8449326  67.8439331
  64.0949326  45.9699326  68.8559341  63.7179298  45.2519302  68.5309296
  61.5329323  46.4129295  75.7059326  62.0309296  46.2059326  74.9149323
  61.7169304  47.3379326  75.8699341  61.6199303  46.5049324  75.6259308
  56.1579323  45.1589317  69.4469299  55.6769295  44.3419304  69.3159332
  56.5919304  45.3179321  68.6089325  56.1519318  45.0749321  69.3229294
  50.1219292  50.1959305  69.9049301  50.8889313  49.8729324  70.3799286
  49.3799324  49.9569321  70.4599304  50.1249313  50.1239319  70.0369339
  67.5539322  53.4629326  76.5599289  66.7099304  53.8759308  76.7439346
  67.4219284  52.5409317  76.7779312  67.4289322  53.3979301  76.6109314
  58.8539314  47.0089302  76.3289337  58.4469299  47.7689323  75.9129333
  59.7159309  46.9439316  75.9189301  58.9119301  47.0979309  76.2229309
  63.3909302  48.2479324  73.8109283  64.0649338  48.6599312  74.3509293
  62.5809326  48.6939316  74.0569305  63.3739319  48.3579292  73.9109344
  51.5449295  48.7389297  77.3139343  52.5019302  48.7229309  77.2949295
  51.2999306  47.9249306  77.7539291  51.6359291  48.6329308  77.3679276
  60.3869324  44.2249298  77.6629333  61.0129318  44.6749306  77.0959320
  60.2449303  43.3779297  77.2389297  60.4489326  44.1739311  77.5359344
  52.9459305  44.2629318  72.1359329  52.8559303  43.9919319  71.2229309
  52.0479317  44.4199295  72.4289322  52.8189316  44.2489319  72.0569305
  62.5329323  40.1539307  74.9319305  61.8709297  40.5599327  74.3719330
  63.2279320  39.8909302  74.3289337  62.5369301  40.1729317  74.7829285
  54.8919296  47.1789322  74.5359344  55.0799294  46.4269295  73.9739304
  55.7479324  47.5699310  74.7059326  55.0249329  47.1329308  74.4859314
  53.5389328  39.0489311  76.6949310  53.7099304  39.9699326  76.8939285
  54.1049309  38.5649300  77.2959290  53.6329308  39.1049309  76.7969284
  57.3419304  52.3859291  68.8189316  58.1859322  52.3479309  69.2699280
  57.5649300  52.5909309  67.9109344  57.4789314  52.4069328  68.7609329
  54.3929329  48.1759300  77.0879288  54.6499329  47.7579308  76.2659302
  54.4769325  47.4839325  77.7439346  54.4369316  48.0339317  77.0669327
  59.0949326  57.0449295  74.8859329  58.9099312  56.2179298  74.4399338
  58.7829323  57.7179298  74.2809296  59.0309296  57.0249329  74.7509308
  60.6829300  56.2799301  67.9759293  60.8409309  57.1189308  67.5429306
  60.9449310  56.4269295  68.8849335  60.7369308  56.4059296  68.0369339
  56.8849297  57.4249306  77.0589294  56.8509293  56.7379303  77.7239304
  57.3609314  57.0299301  76.3289337  56.9409294  57.2869301  77.0509338
  58.7639313  48.1529312  69.7469330  59.4939308  48.7729301  69.7359314
  57.9819298  48.7039299  69.7159348  58.7569313  48.3029327  69.7409286
  55.4189301  42.2709312  72.8459320  55.2709312  43.2139320  72.7679291
  54.6269302  41.9389305  73.2699280  55.2989311  42.3489304  72.8899307
  54.6749306  42.7599297  69.4409332  53.7579308  42.5449295  69.6069336
  55.1499329  42.3719292  70.1759338  54.6179314  42.6829300  69.5559311
  62.2769318  55.5109291  73.6759338  61.9089317  56.0919304  74.3409348
  63.1679306  55.8339310  73.5419312  62.3439293  55.6269302  73.7439346
  50.2799301  44.4869308  73.3239288  50.6799316  45.0719299  73.9679337
  49.8159294  45.0719299  72.7249298  50.2719307  44.6369324  73.3299332
  52.2399292  39.1659317  69.3689346  52.2409325  39.9079323  69.9729309
  52.7439308  39.4699326  68.6149292  52.3049316  39.2999306  69.3499298
  53.1559296  51.2019310  69.6529312  53.2419319  51.1509323  68.7009277
  52.6029320  51.9699326  69.8019333  53.0959320  51.2939301  69.5499344
  53.7659302  50.5799294  75.6179276  53.6789322  51.3599319  76.1669312
  53.8379326  49.8559303  76.2409286  53.7639313  50.5869293  75.7679291
  49.3969307  41.6639328  70.8229294  49.3399315  41.4099312  69.9019318
  48.8489304  42.4459305  70.8909302  49.3199310  41.7319298  70.7139282
  54.9499321  39.2369308  74.2539291  54.5449295  38.9059296  75.0559311
  55.0569305  38.4629326  73.7019348  54.9119301  39.0959320  74.2859344
  66.0349274  54.6959305  73.9939346  66.1049347  54.0669327  74.7109299
  66.1009293  54.1639328  73.2009277  66.0519333  54.5479317  73.9839325
  55.4929314  45.2829323  72.1399307  55.8659325  45.2179298  71.2609329
  54.5879326  44.9869308  72.0389328  55.4249306  45.2359314  72.0149307
  55.1919327  52.4399300  70.5739288  54.4599304  51.9509315  70.1979294
  55.8519325  52.4529305  69.8819275  55.1819305  52.3789291  70.4379272
  57.6379318  42.1799316  74.5249329  56.7859306  42.0419312  74.1129303
  57.6879311  43.1269302  74.6609344  57.5359306  42.2839317  74.4899292
  58.6829300  45.8509293  67.7639313  58.6639328  46.5009308  68.4659348
  59.0379295  45.0629311  68.1759338  58.7259293  45.8339310  67.9059296
  60.6449318  54.7299309  71.6339340  59.9599304  54.6579323  72.2989273
  61.4429321  54.9079323  72.1309280  60.6589317  54.7429314  71.7829285
  63.7829323  40.0739326  77.4859314  64.6539307  39.6809311  77.5429306
  63.6839294  40.3049316  76.5629272  63.8819313  40.0529327  77.3749313
  63.8079300  43.9389305  72.7339325  63.5869293  43.6889305  73.6319275
  64.6239319  43.4729309  72.5509338  63.8839302  43.8469315  72.8259277
  61.6539307  53.7019310  67.8809280  61.2539291  54.5699310  67.9309311
  61.1779327  53.1809311  68.5279312  61.5419312  53.7469292  67.9699326
  55.0329323  52.0229301  73.7369308  54.3969307  51.5679321  74.2879333
  54.5449295  52.7569313  73.3639297  54.8899307  52.0589294  73.7599335
  66.4989319  43.9629326  70.5699310  65.6759338  43.4759293  70.5219345
  66.2469330  44.8269310  70.8979340  66.3619308  44.0109291  70.6059341
  65.2909317  51.1549301  72.8379288  65.3129272  51.2709312  73.7879333
  65.4639282  52.0279312  72.4869308  65.3159332  51.2819328  72.9149323
  64.6659317  57.0949326  73.1449280  64.4019318  57.0599327  72.2259293
  65.2879333  56.3739319  73.2439346  64.7119293  56.9979324  73.0399323
  61.8399315  57.0909309  70.6559296  61.3239326  56.4059296  71.0819321
  61.3569298  57.8979301  70.8299332  61.7119293  57.1059303  70.7329330
  58.1469307  55.0459328  73.1859283  57.9089317  54.2329292  73.6299286
  57.3419304  55.3239326  72.7489319  58.0139313  54.9779320  73.1869278
  50.9439316  48.4009323  72.7999344  51.8999329  48.4329300  72.8269348
  50.6729317  49.3179321  72.8379288  51.0319328  48.5219307  72.8079300
  52.3029327  41.6909294  70.7709274  52.6109314  41.7559319  71.6749344
  51.3849297  41.4329300  70.8499298  52.2249298  41.6659317  70.8969345
  61.6119308  45.9519310  73.1549301  62.2319298  46.3959312  72.5759277
  60.8019295  46.4559326  73.0699310  61.5879326  46.0739326  73.0699310
  48.2319298  52.0039291  69.1159286  48.8599319  51.4809303  69.6149292
  48.7259293  52.3099327  68.3549347  48.3759308  51.9759293  69.0829315
  53.9039307  54.0879326  72.3869324  53.2039299  54.4859314  71.8699341
  54.3359299  53.4849319  71.7809296  53.8699303  54.0619316  72.2429276
  57.3229294  48.4149323  74.5279312  57.8369293  47.8149300  73.9879303
  57.0489311  49.1049309  73.9239273  57.3529320  48.4259300  74.3819275
  67.0179291  56.2739296  70.8169327  67.6049347  56.0969315  70.0819321
  66.4269333  56.9539299  70.4929276  67.0169296  56.3379326  70.6809311
  49.8099327  55.7699318  68.5739288  50.3669319  55.0109291  68.7459335
  50.3779297  56.5239296  68.7299347  49.9539299  55.7689323  68.6159286
  67.3799286  42.9799309  74.5729294  67.9619293  43.4649315  73.9869308
  66.8139343  43.6499329  74.9559326  67.3819275  43.1279297  74.5469284
  55.0989304  41.7989311  76.4389343  54.9209328  42.3889313  75.7069321
  55.5839310  41.0719299  76.0489273  55.1379318  41.7819328  76.2959290
  48.7039299  48.3889313  75.0159302  49.3009300  48.6449318  74.3119278
  49.0069313  48.8839302  75.7779312  48.8189316  48.4849319  75.0229340
  65.0729294  49.4859314  75.8019333  65.9259338  49.1449318  75.5319290
  65.0949326  49.4569321  76.7579346  65.1849289  49.4379311  75.8889313
  67.1489334  39.5119324  75.3099289  66.5529327  39.1619301  75.9719315
  67.8669281  38.8799324  75.2749329  67.1649323  39.3869324  75.3899307
  63.2189293  50.1569328  71.0169296  63.6149292  50.4979324  71.8189316
  63.7099304  50.5759315  70.3099289  63.3319321  50.2539291  71.0289307
  55.5249329  41.1839294  62.4379311  55.7529297  41.1559296  63.3669319
  54.8959312  40.4719315  62.3249321  55.4739304  41.0889320  62.5429306
  52.9239311  55.3699303  62.6979294  51.9699326  55.3019295  62.6659317
  53.1129303  55.6769295  63.5839310  52.8259315  55.4009323  62.8069305
  57.6889305  52.8139305  55.8609314  57.5149307  52.9749298  56.7889328
  56.9239311  52.3279305  55.5549316  57.5689316  52.7719307  55.9409294
  53.4409294  39.4699326  61.9439316  52.8809319  39.9179306  62.5779305
  53.2949295  38.5389328  62.1109314  53.3509293  39.4079323  62.0459328
  54.2599297  47.7109299  51.1919327  54.1059303  48.1679306  52.0189323
  54.9719315  47.1009293  51.3839302  54.3309326  47.6909294  51.3219299
  57.6549301  42.9199295  61.7969322  57.0519295  42.2789307  62.1719322
  58.4439316  42.8509293  62.3349304  57.6789322  42.8299294  61.9139328
  64.4209290  53.8699303  49.3779297  63.5589294  54.1979294  49.1219292
  64.3249283  52.9179306  49.3769302  64.2979279  53.7899323  49.3449326
  51.1469307  53.9669304  56.1549301  51.1849327  54.8599319  55.8109322
  50.3479309  53.9459305  56.6809311  51.0499306  54.0789299  56.1779327
  55.8579292  55.7569313  52.8439293  55.0589294  55.2299309  52.8539314
  56.2019310  55.6539307  51.9569321  55.7999306  55.6759300  52.7319298
  60.0779305  42.7459297  63.0649300  60.2559319  41.8639297  63.3909302
  60.3969307  43.3259315  63.7569313  60.1419296  42.7069321  63.1959305
  59.7659302  50.7419319  55.3109322  59.3399315  50.1349297  54.7069321
  59.1029320  51.4089317  55.4889297  59.6269302  50.7499313  55.2569313
  65.5179291  41.3739319  54.5639305  65.5859299  40.4269295  54.4399300
  66.3869324  41.6389313  54.8649292  65.6379318  41.2869301  54.5869293
  66.6369324  45.6649323  56.4049301  65.8579330  45.7749329  56.9499321
  66.9809341  46.5509300  56.2959328  66.5809326  45.7919312  56.4609299
  57.7329292  41.7929306  50.5529327  57.4669304  41.3299294  51.3479309
  57.7489319  41.1159325  49.8769302  57.7009315  41.6469307  50.5689316
  57.9679298  48.9809303  63.8369293  57.8399315  48.1159325  64.2259293
  58.4109306  48.8059311  63.0059319  58.0079308  48.8479309  63.7799301
  60.8439293  49.9329300  50.8559303  61.6139297  49.9539299  51.4229317
  61.1629295  49.5659294  50.0319328  60.9829292  49.8889313  50.8229294
  66.5799332  49.5699310  52.5859299  66.2139282  50.2109299  53.1959305
  65.8149338  49.1479301  52.1939316  66.4349289  49.5979309  52.6139297
  49.0919304  43.3109322  62.3939323  49.3689308  43.8799324  63.1119308
  48.4899292  42.6879311  62.8009300  49.0509300  43.3039322  62.5379295
  64.5619278  51.1699295  49.6029320  64.6039276  51.0359306  48.6559296
  65.4479294  51.4369316  49.8459320  64.6809311  51.1869316  49.5129318
  64.9049301  41.5999298  51.6909294  65.0369339  41.4559326  52.6279297
  64.0369339  41.9989319  51.6309319  64.8109283  41.6319313  51.8039322
  61.5549316  53.3369293  56.1919327  61.7309303  54.1869316  55.7889328
  60.7959328  52.9999313  55.7179298  61.4809303  53.4029312  56.0799294
  61.3449326  56.6619301  57.4439316  61.9309311  57.3989296  57.2689323
  60.5629311  56.8479309  56.9249306  61.3199310  56.7799301  57.3549309
  53.6669312  43.9169312  55.9639320  53.2599297  43.9159317  55.0969315
  53.1809311  44.5799294  56.4549294  53.5529327  44.0019302  55.9159317
  51.7859306  40.3129311  63.9819298  51.9929314  41.2109299  64.2389297
  51.4299316  39.9119301  64.7749329  51.7669296  40.3759308  64.1159286
  53.0939293  41.1039314  54.6819305  52.3359299  41.0909309  55.2669296
  53.6259308  40.3599319  54.9629326  53.0649300  41.0069313  54.7929306
  60.1339302  44.8019295  64.9809341  60.7199326  45.1149292  65.6699295
  59.4079323  45.4269295  64.9809341  60.1159325  44.9219322  65.0689316
  57.7539291  45.3029327  54.5129318  56.9289322  45.2849312  54.0279312
  57.5029297  45.1169319  55.4179306  57.6159325  45.2769318  54.5669327
  54.8679314  54.9679298  59.1299324  54.6069298  54.5929298  59.9709320
  55.5989304  54.4229317  58.8409309  54.9279327  54.8499298  59.1999321
  53.1059303  53.1609306  57.8449326  52.3819313  53.4639320  57.2969322
  53.6999321  53.9109306  57.8929329  53.0899315  53.2959328  57.7809296
  49.6549301  43.3149300  68.0349274  49.4569321  43.3959312  67.1029282
  48.8609314  43.6179314  68.4759293  49.5279312  43.3639297  67.9719315
  52.5789299  46.9249306  49.1829300  51.9759293  47.6619301  49.0869293
  53.2079315  47.2149315  49.8439293  52.5819321  47.0559311  49.2549324
  57.0059319  55.3869324  50.4759293  57.4649315  54.5649300  50.6479301
  57.7039299  56.0269318  50.3369293  57.1539307  55.3639297  50.4799309
  55.7289314  45.8779297  59.4579315  56.6099319  46.1699295  59.6899300
  55.8149300  45.5439301  58.5649300  55.8529320  45.8729324  59.3729324
  51.6939316  53.6359291  68.1289291  52.1769295  54.1969299  67.5219345
  51.2509308  52.9999313  67.5679321  51.6989326  53.6269302  67.9799347
  55.3199310  55.3719292  66.9269333  55.8939323  55.2849312  67.6879272
  55.2779312  56.3139305  66.7649307  55.3879318  55.4809303  67.0029297
  60.0259323  41.6969299  57.6419296  59.0739326  41.6339302  57.7129326
  60.3539314  40.9689293  58.1699295  59.9459305  41.5959320  57.7189293
  65.1549301  49.7049294  59.7639313  65.5949326  50.2119293  60.4469299
  64.4829330  49.2079315  60.2299309  65.1259308  49.7059326  59.9109306
  66.3699341  51.4729309  61.9919319  65.6559296  52.0779305  61.7929306
  67.0859299  52.0359306  62.2889328  66.3709335  51.6219292  62.0049324
  55.6749306  49.2259293  66.8279343  55.5179329  48.2819328  66.7919312
  55.5859299  49.5179329  65.9209290  55.6429329  49.1419296  66.7069321
  59.8819313  52.5339317  50.9299316  60.1859322  51.6409302  51.0859299
  60.4089317  53.0739326  51.5189323  59.9879303  52.4889297  51.0249329
  62.5049324  43.0219307  51.5059319  62.6089325  43.3659325  52.3929329
  62.3749313  43.7979317  50.9609299  62.5019302  43.1649323  51.5499306
  65.1469345  43.8699303  58.8329315  66.0589294  43.8809319  59.1259308
  65.1469345  43.2849312  58.0749321  65.2639313  43.7959328  58.7739296
  62.9919319  48.2069321  60.6839294  62.1169319  47.9499321  60.3939323
  63.3439293  47.4239311  61.1079292  62.9249306  48.0739326  60.7009315
  52.7009315  55.1229324  65.8419342  52.4489326  56.0269318  66.0329285
  53.6059303  55.0579300  66.1449280  52.7849312  55.2309303  65.9049301
  54.7339325  40.1959305  49.4929314  55.0759315  40.2049294  50.3869324
  54.2489319  41.0179329  49.4149323  54.7159309  40.3029327  49.5969315
  49.9029312  40.1119308  59.3969307  50.7369308  40.5659294  59.2729301
  49.3149300  40.5109291  58.7569313  49.9349327  40.2209320  59.2999306
  51.0019302  39.2449303  66.4089279  50.1689301  38.8179321  66.6099319
  50.9689293  40.0719299  66.8889313  50.8909302  39.2959328  66.4959335
  57.3369293  44.7069321  57.1469307  57.4229317  43.9229317  57.6899300
  57.7769318  45.3939323  57.6469307  57.4039307  44.6949310  57.2799301
  65.9989319  42.3249321  66.4869308  65.0999298  41.9969292  66.4819336
  66.3239288  42.1479301  65.6049347  65.9249344  42.2599297  66.3739319
  66.0149307  53.4469299  52.4829292  66.1359329  54.3219299  52.1149292
  66.2239304  52.8529320  51.7619324  66.0569305  53.4829292  52.3429298
  50.4119301  56.9289322  53.6659317  49.6309319  56.7979317  53.1279297
  50.3819313  57.8539314  53.9099312  50.3079300  57.0309296  53.6279297
  60.4629326  52.7309303  65.6169281  61.0449295  52.5669327  66.3579330
  59.8699303  53.4169312  65.9249344  60.4609299  52.7979317  65.7509308
  56.7649307  53.1949310  58.3559303  56.2849312  52.3869324  58.5329323
  57.4949303  53.1809311  58.9749298  56.7969322  53.0899315  58.4579315
  70.1769333  46.1119308  56.7399292  70.1909332  45.7989311  57.6449318
  70.1279297  47.0649300  56.8169327  70.1729279  46.1939316  56.8659325
  59.5699310  44.0479317  50.6229324  58.9439316  43.3239326  50.6469307
  59.7879295  44.2069321  51.5409317  59.5179329  43.9759293  50.7429314
  56.3079300  45.6959305  62.7429314  55.4629326  45.3759308  63.0599327
  56.7809296  44.9049301  62.4839325  56.2599297  45.5539322  62.7509308
  53.2349319  50.8819313  67.0769348  54.0459328  50.3939323  66.9349289
  52.9659309  51.1589317  66.2009277  53.3039322  50.8549309  66.9459305
  52.1429329  55.4539299  52.1999321  51.5609322  55.9519310  52.7729301
  52.3719292  56.0649300  51.4999313  52.0979309  55.5959320  52.1839294
  66.0359344  41.5629311  63.9179306  65.1699295  41.3989296  63.5469322
  66.6179276  40.9709320  63.4399300  65.9999313  41.4659309  63.8089294
  65.7419281  47.0129318  50.6239319  65.2849274  46.7719307  51.4299316
  66.6679306  46.8729324  50.8229294  65.8019333  46.9639320  50.7529297
  55.4969292  49.9219322  64.1049347  56.3769302  49.5489311  64.0529327
  54.9589310  49.3409309  63.5679321  55.5409317  49.7999306  64.0299301
  64.4859314  53.6329308  62.4619293  64.1349335  53.5299301  63.3469315
  64.6339340  54.5749321  62.3719292  64.4599304  53.7399292  62.5639305
  66.6229324  55.3999329  64.3409348  66.8209305  55.0049324  65.1909332
  65.9519348  56.0549316  64.5319290  66.5619278  55.4329300  64.4739304
  63.8669319  42.7299309  56.2119293  64.5629272  42.3439293  55.6789322
  63.2569313  42.0079308  56.3669319  63.8779297  42.5879326  56.1629295
  59.7679329  44.1659317  53.2869301  58.9449310  44.4489326  53.6829300
  60.4459305  44.5519295  53.8419304  59.7499313  44.2509308  53.4089317
  52.7799301  47.7569313  61.3799324  52.4029312  47.6299324  62.2499313
  52.2169304  47.2459297  60.7979317  52.6599312  47.6759300  61.4169312
  61.7869301  49.2669296  56.8349304  62.3319321  49.7679329  57.4419327
  61.0929298  49.8739319  56.5779305  61.7679329  49.4079323  56.8799324
  49.7699318  50.8329315  57.6559296  50.1639328  50.7629318  56.7859306
  50.3819313  50.3779297  58.2329292  49.8989296  50.7659302  57.6179314
  64.4909286  46.5129318  53.0279312  64.4479294  47.1319313  53.7579308
  64.1249313  45.7019310  53.3799324  64.4389343  46.4889297  53.1669312
  59.2409325  47.3769302  53.5069313  58.5689316  46.6959305  53.5369301
  59.3199310  47.5939293  52.5779305  59.1649323  47.3179321  53.3919296
  52.9279327  42.2299309  67.4699326  52.7749329  42.5099297  66.5679321
  52.6909294  42.9899292  68.0009308  52.8779297  42.3629303  67.4229279
  60.4269295  56.3559303  62.6249313  59.8779297  56.2869301  61.8449326
  60.7909317  55.4789314  62.7409325  60.4039307  56.2349319  62.5399323
  54.8609314  46.3509293  66.5759277  54.7459297  46.0669327  65.6689301
  53.9699326  46.4539299  66.9089279  54.7319298  46.3279305  66.5019302
  53.9059296  44.6779327  61.4219322  53.3159294  43.9389305  61.2699318
  54.5179329  44.6499329  60.6869316  53.9089317  44.5799294  61.3079300
  55.2909317  50.8699303  59.4539299  55.2509308  49.9149323  59.4169312
  54.8359299  51.0979309  60.2639313  55.2279320  50.7769318  59.5529327
  48.8739319  46.6249313  53.2729301  49.5389328  47.2249298  53.6109314
  48.0419312  47.0589294  53.4619293  48.8529320  46.7569313  53.3409309
  51.2069321  51.0699310  55.4749298  51.8859291  50.7899323  56.0889320
  51.3049316  52.0199318  55.4259300  51.3059311  51.1559296  55.5479317
  56.6209297  49.8059311  50.5619316  56.2379303  49.4969292  49.7409325
  56.8599319  50.7169304  50.3869324  56.6029320  49.8829308  50.4349327
  50.8769302  41.2609291  56.2399292  50.6389313  40.4419327  55.8059311
  50.1159325  41.8289299  56.1129303  50.7489319  41.2289314  56.1679306
  55.4479294  40.0759315  52.2439308  55.6929321  39.2009315  52.5449295
  55.2329292  40.5529327  53.0449295  55.4519310  40.0249329  52.3849297
  60.6799316  41.8249321  54.7819328  60.3859291  42.5399323  54.2179298
  60.4089317  42.0859299  55.6619301  60.6079292  41.9499321  54.8219299
  59.1339302  53.4809303  59.8639297  59.0699310  52.9609299  60.6659317
  59.6789322  54.2299309  60.1069298  59.1949310  53.5099297  59.9979324
  64.6329346  52.3769302  56.4829292  63.7179298  52.3869324  56.1999321
  64.7549286  51.5089302  56.8679314  64.5309296  52.2669296  56.4959297
  52.2859306  44.3409309  50.2779312  51.3609314  44.0979309  50.3159294
  52.2819328  45.2609291  50.0129318  52.1679306  44.4279327  50.2489319
  54.2549324  48.6939316  53.5669327  55.0779305  49.1799316  53.5289307
  54.3059311  48.1989326  54.3839302  54.3669319  48.6929321  53.6659317
  50.9459305  56.5689316  57.6429329  50.4039307  56.9919319  58.3099327
  51.8449326  56.7659302  57.9049301  50.9909325  56.6489296  57.7619324
  56.5499306  50.3309326  53.5689316  56.0269318  51.0339317  53.9549294
  56.5619316  50.5269318  52.6329308  56.4849319  50.4459305  53.4989319
  63.5929298  45.1979294  49.7329292  64.0709305  44.8449326  48.9839325
  64.0949326  45.9699326  49.9959297  63.7179298  45.2519302  49.6709328
  56.3949318  52.3739319  63.1379318  55.6119308  52.7799301  62.7689323
  56.1069298  51.5029297  63.4109306  56.2579308  52.3139305  63.1259308
  50.1329308  54.3859291  59.8809319  50.7879295  54.7469292  59.2839317
  49.4549294  54.0309296  59.3059311  50.1299324  54.3869324  59.7309303
  65.4449310  36.2779312  59.1319313  65.5909348  36.6829300  59.9869308
  64.4999313  36.3459320  58.9929314  65.3429337  36.3379326  59.2239304
  55.4209328  48.3309326  61.6169319  55.7459297  47.5279312  62.0239296
  54.5519295  48.0989304  61.2909317  55.3509293  48.1989326  61.6269302
  61.5329323  46.4129295  56.8459320  62.0309296  46.2059326  56.0549316
  61.7169304  47.3379326  57.0099297  61.6199303  46.5049324  56.7659302
  56.1579323  45.1589317  50.5869293  55.6769295  44.3419304  50.4559326
  56.5919304  45.3179321  49.7489319  56.1519318  45.0749321  50.4629326
  66.2209320  57.1849327  58.9139328  66.0739288  56.2419319  58.9949303
  66.8749313  57.3829308  59.5849304  66.2859344  57.0889320  59.0099297
  67.5539322  53.4629326  57.6999321  66.7099304  53.8759308  57.8839302
  67.4219284  52.5409317  57.9179306  67.4289322  53.3979301  57.7509308
  49.4599304  43.9519310  59.7409325  50.2579308  43.6019325  59.3459320
  49.4399300  43.5719299  60.6189308  49.5589294  43.8579292  59.8029327
  58.8539314  47.0089302  57.4689293  58.4469299  47.7689323  57.0529327
  59.7159309  46.9439316  57.0589294  58.9119301  47.0979309  57.3629303
  63.3909302  48.2479324  54.9509315  64.0649338  48.6599312  55.4909325
  62.5809326  48.6939316  55.1969299  63.3739319  48.3579292  55.0509300
  51.5449295  48.7389297  58.4539299  52.5019302  48.7229309  58.4349327
  51.2999306  47.9249306  58.8939323  51.6359291  48.6329308  58.5079308
  61.8479309  42.7489319  60.9929314  61.3939323  43.1909294  60.2749329
  61.3059311  42.9239311  61.7619324  61.7209320  42.8279305  60.9989319
  67.0129318  47.6769295  59.9369316  66.6239319  47.2029305  60.6729317
  66.4779282  48.4659309  59.8509293  66.8949280  47.7169304  60.0199318
  60.3869324  44.2249298  58.8029327  61.0129318  44.6749306  58.2359314
  60.2449303  43.3779297  58.3789291  60.4489326  44.1739311  58.6759300
  58.9219322  52.1019325  62.3019295  59.3149300  52.9229317  62.5979309
  58.0089302  52.1569328  62.5839310  58.8559303  52.2139320  62.3759308
  60.4109306  40.9699326  51.5589294  59.6519318  41.2179298  51.0309296
  60.9659309  41.7499313  51.5599327  60.3849297  41.1019325  51.4919319
  52.9459305  44.2629318  53.2759323  52.8559303  43.9919319  52.3629303
  52.0479317  44.4199295  53.5689316  52.8189316  44.2489319  53.1969299
  62.5329323  40.1539307  56.0719299  61.8709297  40.5599327  55.5119324
  63.2279320  39.8909302  55.4689293  62.5369301  40.1729317  55.9229317
  64.1459274  45.3859291  61.4509315  63.8809319  44.7339325  62.1009293
  64.3649292  44.8729324  60.6729317  64.1399307  45.2369308  61.4349327
  54.8919296  47.1789322  55.6759300  55.0799294  46.4269295  55.1139297
  55.7479324  47.5699310  55.8459320  55.0249329  47.1329308  55.6259308
  56.5479317  42.0389328  64.9159317  57.4699326  42.1149292  65.1599274
  56.0959320  42.6559296  65.4909286  56.6079292  42.1269302  65.0199280
  53.5389328  39.0489311  57.8349304  53.7099304  39.9699326  58.0339317
  54.1049309  38.5649300  58.4359322  53.6329308  39.1049309  57.9369316
  57.3419304  52.3859291  49.9589310  58.1859322  52.3479309  50.4099312
  57.5649300  52.5909309  49.0509300  57.4789314  52.4069328  49.9009323
  54.3929329  48.1759300  58.2279320  54.6499329  47.7579308  57.4059296
  54.4769325  47.4839325  58.8839302  54.4369316  48.0339317  58.2069321
  61.7049294  52.6309319  58.6869316  61.8029327  52.8779297  57.7669296
  60.8509293  52.9809303  58.9389305  61.6079292  52.7069321  58.6019325
  59.0949326  57.0449295  56.0259323  58.9099312  56.2179298  55.5799294
  58.7829323  57.7179298  55.4209328  59.0309296  57.0249329  55.8909302
  65.1989288  38.9149323  67.6509323  64.6579285  38.3999329  68.2489319
  64.7349319  39.7479324  67.5639343  65.0709305  38.9559326  67.7169342
  62.7929306  55.0569305  59.2259293  62.2489319  55.6569328  58.7149315
  62.4019318  54.1959305  59.0799294  62.6739311  55.0239296  59.1419296
  66.5679321  46.4659309  62.8489304  65.6719284  46.1409302  62.7619324
  66.4679337  47.3609314  63.1739311  66.4399338  46.5389328  62.8799324
  56.8849297  57.4249306  58.1989326  56.8509293  56.7379303  58.8639297
  57.3609314  57.0299301  57.4689293  56.9409294  57.2869301  58.1909294
  58.7639313  48.1529312  50.8869324  59.4939308  48.7729301  50.8759308
  57.9819298  48.7039299  50.8559303  58.7569313  48.3029327  50.8809319
  58.3959312  45.5339317  60.0029297  57.9469299  44.7799301  60.3849297
  59.1179314  45.1539307  59.5029297  58.4309311  45.3889313  59.9879303
  59.9309311  49.6579323  61.7149315  59.6549301  50.4819298  62.1169319
  60.8819313  49.6449318  61.8239326  60.0179329  49.7619324  61.7799301
  55.4189301  42.2709312  53.9859314  55.2709312  43.2139320  53.9079323
[truncated: 1,359,699 more chars]
