# Supplementary material for: Mg2+ Catalyzes Nonenzymatic RNA Primer Extension through a Concerted Outer-Sphere Mechanism
Source: J Am Chem Soc. 2026 Jun 8;148(23):24379–94. doi: 10.1021/jacs.6c06167 (PMC13281521; doi:10.1021/jacs.6c06167)
Supplement: Supplementary file 1 [file ja6c06167_si_001.zip › Wang Nisler NonEnzPrimerExt eSI/classical_md/coordinates/README]

Coordinates for classical simulations

Description:

sim1-6_start.rst7: the initial coordinates for Simulation 1-6 (Table S2)

sim1-6_end.rst7: the final coordinates for Simulation 1-6 (Table S2)
