# Supplementary material for: Mg2+ Catalyzes Nonenzymatic RNA Primer Extension through a Concerted Outer-Sphere Mechanism
Source: J Am Chem Soc. 2026 Jun 8;148(23):24379–94. doi: 10.1021/jacs.6c06167 (PMC13281521; doi:10.1021/jacs.6c06167)
Supplement: Supplementary file 1 [file ja6c06167_si_001.zip › Wang Nisler NonEnzPrimerExt eSI/classical_md/coordinates/sim2_end.rst7]

TITLE : Created by VMD with 48206 atoms                                         
 48206
   7.4194212  54.4742928  71.4168015   7.0418377  53.5934639  71.3604965
   8.1656628  52.8329086  70.8229828   8.7197447  52.5535049  71.7191086
   8.6749897  53.5593643  70.1897812   7.7619638  51.5532951  69.9444809
   8.6507540  50.9603691  69.7286301   6.9212852  50.6533432  70.6199646
   5.8870454  50.2770996  69.7299957   5.6010060  49.2499962  69.9565887
   4.6650128  50.9562836  69.9141541   4.3747716  51.8705750  70.9260178
   5.1039047  52.2448959  71.6293335   3.0899782  52.2314720  71.0385361
   2.4852197  51.5401611  70.0199966   1.0874217  51.4617195  69.5394745
   0.1206889  52.0963135  69.9565506   0.8214893  50.4987564  68.6017227
  -0.1382748  50.2163506  68.4631577   1.7907010  49.7574806  68.1279907
   1.3839867  48.7290154  67.4637756   0.3827747  48.6663628  67.3465118
   2.0234668  48.0743294  67.0365143   3.0755486  49.8502884  68.4051208
   3.4045904  50.7102547  69.3539581   7.1078043  51.8664169  68.5759583
   6.3224134  52.6128578  68.6946487   6.3255491  50.5749016  68.3390579
   5.4807858  50.6881676  67.6596146   7.1545887  49.4694748  67.8732834
   6.4844360  48.8386497  67.6002350   8.0031605  52.0559540  67.5372009
   7.5902462  52.8392830  66.2052994   8.8156385  53.1394653  65.3523331
   6.8370495  54.0308266  66.5923004   6.6559844  52.0155792  65.2357254
   6.9332094  50.7209854  64.7950134   7.1930809  50.0091133  65.5784683
   7.7545314  50.7651443  64.0797577   5.7119117  50.1375008  64.0723572
   6.0516386  49.2539215  63.5320129   4.6073103  49.7412949  64.8970795
   3.3888130  50.2317314  64.3480072   2.6403134  49.4641571  64.1513519
   2.8805025  51.2746124  65.1743851   3.5933771  51.9807739  66.1050644
   4.6385217  51.8429565  66.3397522   2.8855357  52.8879051  66.7837677
   1.6037155  52.7475128  66.1610336   0.3267779  53.4505119  66.3420944
  -0.0622512  54.3512535  67.1080475  -0.6303362  53.0437202  65.4635849
  -1.5067655  53.5441933  65.5023727  -0.4665663  52.0639267  64.5226822
  -1.3767668  51.7036896  63.7240944  -2.3016233  52.1095467  63.7284203
  -1.1448765  50.9021835  63.1549606   0.6353717  51.4501762  64.2830963
   1.6455245  51.8628006  65.1304016   5.1818523  51.1708946  63.0309448
   5.0877895  52.1794662  63.4334908   3.7411027  50.7105103  62.8862457
   3.1225235  51.5153694  62.4891701   3.6735830  49.5440941  62.1121635
   4.5152540  49.4747200  61.6556816   5.9967823  51.1952324  61.8660507
   5.9548221  52.3467064  60.7471199   6.7637663  51.8813248  59.5920944
   6.2420559  53.6451912  61.3561096   4.4302230  52.5474701  60.3251266
   3.7988720  51.5271568  59.5411949   3.8860285  50.5014763  59.8996391
   4.2042980  51.5039215  58.5296669   2.3365917  51.7896729  59.2695923
   2.0211260  51.0140457  58.5717468   1.5754343  51.6903915  60.4336014
   0.5497746  52.7288322  60.3289299  -0.3802589  52.1818085  60.4835243
   0.5683080  53.7134209  61.4755859   1.6527063  54.0484581  62.2588196
   2.6249523  53.6522903  62.0054626   1.3923365  54.8199615  63.2718468
   0.0374261  55.1645317  63.0824013  -0.9175433  55.9944267  63.7801857
  -0.8337798  56.5703926  65.0115585  -1.7031766  56.7869873  65.4777527
  -0.0230728  56.4101181  65.5922165  -2.1495366  55.8806114  63.3922806
  -2.4936931  55.2430801  62.3069496  -3.5118291  55.3461914  61.9617424
  -1.7268310  54.4960556  61.5202522  -0.4472635  54.4770203  62.0318832
   2.0229099  53.1400986  58.5775070   2.7286034  53.8344383  59.0335655
   0.5705712  53.4443016  58.9660721   0.3178934  54.4987259  59.0776405
  -0.2528329  52.7789917  58.0303802   0.2517950  52.1514359  57.5077667
   2.2715864  53.1627197  57.1491699   2.9935160  54.3370209  56.3901672
   3.3583817  53.7755470  55.0611801   4.0665431  54.8703346  57.2771301
   1.9095345  55.4691277  56.3413467   0.8220006  55.3157234  55.4467430
   0.4132901  54.3053665  55.4313164   1.1770833  55.5104141  54.4347572
  -0.3500600  56.1720352  55.8972511  -1.1992089  55.9877052  55.2391663
  -0.7386673  55.8335533  57.2418861  -1.3770912  57.0200844  57.8277512
  -2.4196000  56.8075485  58.0646133  -0.6735870  57.5558205  59.0706139
   0.7142849  57.4850159  59.1762886   1.1862898  57.0617867  58.3019409
   1.3070260  57.9026985  60.3362885   2.3717492  57.8064308  60.4895782
   0.6112539  58.3395882  61.4987717   1.1088289  58.5878029  62.5670052
  -0.7932017  58.4457588  61.2429657  -1.2933835  58.6555977  62.0949554
  -1.4559964  58.0060196  60.1056633  -2.6782262  58.1497269  60.0824242
  -0.0971899  57.7236023  55.7882195   0.8557791  57.9905281  56.2450562
  -1.2920922  58.0584564  56.7090950  -1.2447803  59.0353661  57.1902504
  -2.4376643  58.0753441  55.9555626  -2.1964552  58.1290283  55.0279121
  -0.1327949  58.1587677  54.4451523   0.4830161  59.5103836  53.8559837
   0.1146819  59.6766129  52.4209671   1.8964263  59.6631546  54.2329750
  -0.3624502  60.6287994  54.7001038  -1.6082479  61.0026588  54.1997528
  -2.1849308  60.0781441  54.1714058  -1.5669513  61.4216576  53.1943436
  -2.3908346  62.1057129  55.0122299  -3.2546961  62.4799156  54.4628525
  -2.7593827  61.5326576  56.2138290  -2.8390827  62.4981918  57.1846695
  -3.7676671  62.7135239  57.7133102  -1.7806139  62.1906509  58.2015343
  -0.6161745  61.4237747  58.0358887  -0.3329639  61.0568848  57.0603943
   0.1482307  61.4524536  59.0842438  -0.5865374  62.1482506  60.0155525
  -0.4618805  62.3934402  61.4354134   0.3924337  62.0308990  62.2525749
  -1.4443134  63.0520287  62.0105934  -1.3893517  63.3701973  62.9675941
  -2.5471277  63.4273682  61.3481941  -3.3540323  64.1653137  61.9245415
  -3.1121466  64.4879303  62.8505592  -4.1129065  64.4548569  61.3242264
  -2.8081307  63.2072182  60.0667496  -1.8001232  62.5201607  59.4914246
  -1.6706669  63.3677559  55.3755188  -0.6804845  63.0722885  55.7224274
  -2.4517634  63.8675957  56.5685539  -1.8631901  64.4308472  57.2927322
  -3.6139755  64.6039047  56.3325272  -3.2450664  65.3132629  55.8011971
  -1.6322026  64.3292542  54.3539848  -1.2443789  65.1385651  54.6948814
   7.3458862  69.0561142  58.7495117   8.2086630  69.2429276  59.1267624
   8.2363071  70.5143280  59.7700577   7.3129048  71.0718231  59.6131058
   9.0957146  71.0442047  59.3592682   8.3543024  70.3367844  61.2944717
   8.0101337  71.2710419  61.7381058   7.5165997  69.3127670  61.8894348
   8.2504625  68.7030563  62.9334221   7.5785851  68.6222534  63.7879181
   8.5565739  67.3078995  62.4938278   8.3119526  66.6981659  61.3151817
   7.9270239  67.2603912  60.4772491   8.6268177  65.4603882  61.1715508
   9.0378942  65.1283417  62.4510460   9.4019670  63.8215790  63.0008812
   9.4542866  62.7296448  62.4643593   9.7306404  63.8949432  64.3289490
  10.0698881  63.0884819  64.8335648   9.7733412  65.0784912  65.0380325
  10.2972565  65.1397476  66.2327805  10.7866030  64.3391113  66.6064377
  10.1944437  66.0253983  66.7072830   9.3339987  66.2761536  64.5635986
   8.9955845  66.2587891  63.2677040   9.7805166  70.0728989  61.8148537
  10.1444540  69.3107834  61.1257744   9.5378361  69.5099640  63.2245979
  10.3757210  68.9990387  63.6989441   9.3049421  70.5670700  64.0643311
   8.7127886  71.2006760  63.6526260  10.6186676  71.2207718  61.6629028
  12.1322918  71.1322937  61.1673050  12.7244081  72.4475937  61.2519608
  12.1057425  70.4303360  59.8764610  12.8747358  70.1841965  62.2728462
  13.3526487  70.7499924  63.5314560  12.5551748  71.3294144  63.9966545
  14.2093582  71.3809814  63.2947998  13.7416296  69.6035385  64.5139694
  14.1148834  70.0583191  65.4315567  12.8120623  68.6194382  64.7443390
  13.4065704  67.3235016  64.9429245  13.3269596  67.0099869  65.9838257
  12.8344936  66.3016129  63.9463844  12.4829521  66.6770782  62.7222176
  12.3596659  67.7287292  62.5095444  12.2962170  65.8463898  61.6986122
  11.9622059  66.1952057  60.7326050  12.3978586  64.4346237  61.8860474
  12.0820436  63.5977287  61.0270805  12.8602657  64.0539246  63.1566391
  13.0678482  63.0664673  63.2005882  13.0611420  64.9023056  64.2092209
  13.5092402  64.4575195  65.2423248  14.8955126  68.8563156  63.8540955
  14.6025763  68.5927429  62.8378220  14.9637356  67.5292511  64.6585846
  15.4460688  66.7469635  64.0725098  15.6224623  67.7368469  65.9344101
  16.1894283  68.5114441  65.9470215  16.0233231  69.7099152  63.8469505
  17.0419998  69.6161041  62.5872459  17.9818020  70.6865387  62.9171333
  16.1508312  69.6246567  61.4095802  17.8002796  68.2697449  62.6820412
  18.9788208  68.1228104  63.4452934  18.9123745  68.5307465  64.4538956
  19.7905388  68.6972427  62.9989281  19.3974113  66.6018753  63.6225815
  20.2115440  66.7060852  64.3398132  18.3092594  65.8080750  64.2072525
  18.3972950  64.5130844  63.6335411  18.4261284  63.7303314  64.3915405
  17.1920490  64.2756500  62.7662621  16.3135891  65.2201767  62.1633453
  16.4105434  66.2680817  62.4060440  15.5035849  64.7748489  61.2441864
  15.8603230  63.3808250  61.2342339  15.4429436  62.2113800  60.5076485
  14.4343271  62.0709267  59.6636391  14.1776609  61.1233444  59.4263382
  13.8508978  62.8657265  59.4445114  15.9351349  61.0189056  60.7942467
  16.7779140  60.8891068  61.7475357  17.1128979  59.8691292  61.8651505
  17.3080769  61.8601227  62.4373627  16.8373260  63.1074219  62.1454124
  19.7575626  65.8615112  62.3633080  18.9869118  66.0793304  61.6238747
  19.6929016  64.4387894  62.8640175  19.4531078  63.7841415  62.0261421
  20.7011185  63.9570580  63.5983925  20.5721989  63.0057831  63.6060715
  20.9447575  66.3266907  61.9865837  21.3131561  66.3342361  60.3905983
  22.5934429  67.1035614  60.3168221  20.1218262  66.9106445  59.7245026
  21.6130810  64.8135147  59.9426155  22.6189728  64.1150436  60.6336708
  22.5074596  64.3058548  61.7010307  23.6238079  64.4792862  60.4198265
  22.4663868  62.5814209  60.4286346  23.2497272  62.0417671  60.9608498
  21.2410145  62.1788673  61.0097961  20.6549721  61.2359848  60.1585121
  20.3597107  60.3533363  60.7258453  19.4606781  61.6306839  59.3568649
  18.9302940  62.8637199  59.3221817  19.4368343  63.7171249  59.7482300
  17.8915138  62.9748459  58.4911346  17.6180115  61.6048088  58.1273155
  16.6598969  60.9408112  57.2954140  15.6951313  61.3989105  56.6744423
  16.8207989  59.5454674  57.2280655  16.1299686  59.0309105  56.7007294
  17.8240128  58.8372993  57.8207054  17.8077412  57.5402603  57.7668610
  17.2753983  56.9707375  57.1247139  18.6316814  57.1876450  58.2325706
  18.7350025  59.4274254  58.5715675  18.6139793  60.7927132  58.6910820
  22.5197392  62.1116295  58.9619522  21.9292831  62.8289299  58.3919144
  21.7404327  60.8251686  59.1140823  21.2231560  60.5350800  58.1995468
  22.6623363  59.8052559  59.5173264  23.4412441  60.1807976  59.9343033
  23.9000397  62.0468483  58.5558739  24.2252254  61.8935394  57.0305672
  25.7013836  61.6283836  57.0002251  23.6425724  63.0503426  56.2995224
  23.4729767  60.5933762  56.4754601  23.9952946  59.2856750  56.8115158
  24.3402176  59.1222343  57.8325005  24.9062958  59.1494789  56.2287369
  23.0413971  58.2108269  56.2698708  23.3830700  57.2113800  56.5390663
  21.6681690  58.2754135  56.6643143  20.8659859  57.9025917  55.5819168
  20.1863518  57.0880394  55.8323174  20.0267887  59.0409279  55.1922302
  20.2332458  60.3933487  55.3019371  21.0106888  60.8717003  55.8791428
  19.3067322  61.1312904  54.7331429  18.4191799  60.2078552  54.2414932
  17.1471329  60.3308678  53.5432091  16.4637489  61.3522453  53.4335632
  16.7264137  59.1131058  52.9872246  15.8283272  59.1442146  52.5261650
  17.3275948  57.9414558  53.1831322  16.6655025  56.9755783  52.5447311
  15.6776190  57.0149345  52.3382378  17.1692333  56.1023064  52.4835014
  18.4027081  57.7645569  53.9475517  18.9307556  58.9434166  54.3758354
  23.0194931  58.2278328  54.7181435  22.9530239  59.2965164  54.5141792
  21.6995239  57.4790344  54.4593315  21.2857189  57.7489243  53.4877243
  21.9558716  56.1181297  54.6069984  22.2638435  55.8002434  53.7551155
  24.1585102  57.5858459  54.0824661  24.4760399  56.8984909  54.6726532
   6.7680001  57.2494812  48.5172234   7.4889636  57.3071175  49.1484833
   8.4687624  56.4201279  48.6429825   8.6180277  56.6561203  47.5893555
   8.0709009  55.4069977  48.5849228   9.8394051  56.2333412  49.2990417
  10.4975481  55.5681229  48.7400856  10.5331707  57.4445801  49.2403069
  11.6512527  57.4014053  50.0345230  12.3642893  56.8324966  49.4378471
  12.2084846  58.7201424  50.5337906  11.4171476  59.7688446  50.7321548
  10.4152660  59.6455307  50.3481941  11.8704319  60.9114418  51.4262466
  11.2029657  61.7503853  51.5568581  13.1542368  60.7815170  51.9816895
  13.7003851  61.7537346  52.6869507  14.6484919  61.6673775  53.0242004
  13.0751114  62.5310326  52.8448753  14.0109596  59.8663559  51.7383080
  13.4874992  58.7413254  51.0632706  14.2566309  57.7888794  50.9247513
   9.9302464  55.9936790  50.8543968   9.2518110  56.7657280  51.2173996
  11.3163099  56.4327812  51.2177467  11.3657513  56.9576721  52.1717644
  12.2724075  55.3850212  51.1771507  11.8213892  54.6554413  51.6083069
   9.7168331  54.6288948  51.3809509   9.4231119  54.3667068  52.9121895
   8.6506605  53.1216011  53.0314560   8.9653807  55.6046600  53.5221977
  10.9159346  54.1082687  53.4786339  11.6207113  52.8449669  53.2609253
  11.6451740  52.6580162  52.1873550  11.0402031  52.0368462  53.7059593
  12.9992495  52.9351540  53.9214401  13.5444956  52.0049553  53.7616463
  13.7932987  54.0310402  53.4099159  14.4516582  54.6514320  54.5269203
  15.5301533  54.5760918  54.3880920  14.0375671  56.0459023  54.9088287
  12.9012070  56.6359367  54.3024330  12.3068342  56.0772438  53.5946312
  12.6948042  57.9806747  54.2838440  11.8485289  58.4007950  53.7606544
  13.5939589  58.7449303  55.0834274  13.6011763  60.0572548  55.1201401
  14.3368950  60.5171127  55.6371956  12.8625803  60.4396133  54.5470963
  14.6820755  58.2119408  55.5888062  14.9040852  56.8955498  55.5346069
  16.0127583  56.5641174  55.9939919  12.8688412  53.1425056  55.4311752
  12.0038347  53.7785912  55.6189690  14.1415987  53.7668304  55.7697449
  14.0535669  54.3293076  56.6992493  15.1105547  52.7459602  55.9982758
  14.7362671  51.9249496  55.6704788  12.5135403  51.8749657  55.9957657
  11.9454346  51.7895088  57.4576073  11.8571444  50.3107986  57.7334595
  10.6946869  52.5599670  57.5350075  12.9864750  52.4520187  58.4287682
  14.2402382  51.8219032  58.8549919  14.8535118  51.5989952  57.9818916
  14.0523548  50.8955002  59.3977394  15.1551514  52.5873833  59.7761116
  15.8886309  51.9753799  60.3010483  15.7745752  53.7840729  59.2335129
  15.8823833  54.7242470  60.2879639  16.9349804  54.9540024  60.4533539
  15.1646852  55.9263802  59.9233284  14.0570898  56.0063019  59.0900192
  13.6577196  55.0538177  58.7742920  13.5589571  57.2044640  58.7151566
  12.6991854  57.3018227  58.0688477  14.1881075  58.3979645  59.0542450
  13.8681269  59.4353447  58.6339417  15.1901588  58.2573051  59.9284248
  15.5195618  59.1433105  60.2842140  15.7137136  57.1111984  60.4359741
  16.6031132  57.1932335  61.3164291  14.3561792  53.0870399  60.9947128
  13.5751019  53.7003670  60.5454369  15.3277121  54.1383743  61.5955429
  14.8033943  54.8575821  62.2247696  16.3390045  53.5332832  62.2725143
  16.6238461  54.2092285  62.8918419  13.7083817  52.0392799  61.7878342
  12.4859238  52.4453049  62.7382050  11.9988070  51.1922874  63.3661041
  11.5341043  53.1536713  61.8792801  13.0701923  53.5051422  63.8596649
  14.0964603  53.1727219  64.8161469  14.8536787  52.5850220  64.2971725
  13.7031908  52.4779930  65.5582962  14.6904039  54.4065285  65.5012589
  15.5824957  54.2083435  66.0953979  15.1378508  55.3079529  64.4560623
  14.8240242  56.6528091  64.8594284  15.7233610  57.2686768  64.8602066
  13.8919287  57.3121605  64.0113907  13.1377583  56.7609291  62.9710274
  12.9995193  55.6920128  62.9024048  12.4995642  57.6465187  62.2277565
  13.0100307  58.8352814  62.6875000  12.7506351  60.1737556  62.2586136
  11.9846354  60.5840836  61.2595940  11.7198086  61.5576096  61.3066483
  11.5032740  60.0532990  60.5477943  13.1996288  61.1964569  63.0583458
  14.0214291  60.9156837  64.0359268  14.2163210  61.7688904  64.6687393
  14.4220781  59.7148628  64.5632553  13.7868214  58.6899910  63.8978271
  13.7516251  55.2488480  66.3671646  12.7526779  55.1391411  65.9450607
  14.2839651  56.6813889  66.2962112  13.5453348  57.4827499  66.3147354
  15.2102251  56.9744987  67.3130875  14.7445240  57.5613213  67.9133835
  13.8007202  54.7455292  67.7018280  12.6259022  55.1283302  68.7431030
  13.0238581  54.4755592  69.9727325  11.3637037  54.7829819  68.0954208
  12.8066425  56.6828423  68.8924561  13.4384184  57.2555046  69.9263229
  14.5020056  57.1339188  69.7211456  13.1346951  56.8446732  70.8891678
  13.1479292  58.7273636  70.0134964  13.6935091  59.2230225  70.8164749
  13.4891310  59.4102211  68.7600861  12.5876560  60.5263214  68.6608124
  13.1896706  61.4339218  68.6167526  11.8156958  60.4078407  67.3388824
  11.4956331  59.1688995  66.8295364  11.8154716  58.2954407  67.3783264
  10.7321072  59.1019745  65.7642059  10.5551834  58.1148567  65.3633423
  10.3698092  60.2682533  65.1201401   9.6259241  60.1624794  64.0383759
   9.3797226  61.0369911  63.5971069   9.4287071  59.2862625  63.5763741
  10.6444664  61.5117416  65.5650482  11.2746563  61.5793381  66.7297440
  11.3159342  62.6949539  67.1822510  11.6582108  59.0324936  70.3206482
  10.9975901  58.3433723  69.7945251  11.6345177  60.4528465  69.8228531
  10.6428051  60.8238487  69.5640793  12.1478081  61.3236046  70.7566605
  11.6708231  61.1683311  71.5751801  11.4160109  58.8381462  71.6884766
  10.0084114  58.7980385  72.2890320  10.1983566  58.7936630  73.7650681
   9.2879648  57.7606316  71.5926361   9.1544275  60.1031303  71.8722610
   9.1803131  61.2693710  72.6684341  10.2360544  61.5078926  72.7973328
   8.8222628  60.9539795  73.6484528   8.4772654  62.4655685  72.0962830
   8.4980936  63.2766838  72.8241272   9.1368275  62.8342094  70.8965225
   8.1496086  63.4880791  70.0981522   8.4884281  64.5240173  70.1098709
   8.0379705  62.9278870  68.7294540   8.2099333  61.6192856  68.4053650
   8.5887556  61.0223732  69.2218094   7.9006028  61.1879158  67.1772156
   8.0512123  60.1582947  66.8880768   7.3933010  62.0770836  66.2349243
   6.9833927  61.6068077  65.0742493   6.6266627  62.2583199  64.3898697
   7.1280770  60.6527100  64.7761459   7.1266828  63.3509254  66.5115509
   7.5059900  63.7887268  67.6991196   7.3375592  65.0116348  67.9167557
   6.9839959  62.2886848  71.7206497   6.9077554  61.3652077  71.1466446
   6.7525115  63.4395790  70.7387238   6.0681024  63.2315788  69.9162750
   6.4431758  64.6551361  71.3029785   5.5252261  64.7137299  71.5778122
   6.1756601  62.2113762  72.9488525   4.5606856  62.1420135  72.7706070
   3.9290831  61.8663902  74.0501862   4.5230923  61.1092224  71.7358704
   3.9771743  63.5192986  72.1815567   3.7763882  64.6463318  73.0023346
   4.6473675  64.9341431  73.5911179   3.0008967  64.3505478  73.7088928
   3.2741611  65.8121490  72.0627136   3.1761000  66.7624741  72.5874786
   4.1334352  65.9148102  70.9647903   3.5953047  66.4707336  69.7368622
   3.8961132  67.5021057  69.5527954   3.6047640  65.5239410  68.5673752
   3.8358395  64.2188492  68.7669754   4.0013742  63.8521805  69.7692490
   3.8153543  63.3810616  67.6866379   4.0901976  62.3419342  67.7918472
   3.5456495  63.9467773  66.4181747   3.6538606  63.2253532  65.3659973
   3.1712508  63.4970970  64.5214005   4.0045347  62.2814598  65.4447174
   3.1276691  65.2099991  66.2768631   3.2773108  66.0319214  67.3296127
   2.9264545  67.2341461  67.2522888   1.9800363  65.5931168  71.3617859
   1.8898704  64.5359192  71.1121521   2.1460109  66.4963379  70.1646500
   1.5036842  66.1473618  69.3561096   1.8496586  67.8144379  70.5631256
   1.4143254  67.8235931  71.4186935   0.8867911  65.9509201  72.1460571
  -0.4749184  65.1182022  72.0195389  -1.4085373  65.5359344  73.0587311
  -0.2028674  63.6675758  71.9382324  -1.0232646  65.6227798  70.6487885
  -1.6727339  66.8866577  70.5299454  -0.9528695  67.6446609  70.8386917
  -2.4820910  67.0344467  71.2449265  -2.2001956  67.0779648  69.0837631
  -2.6728423  68.0600128  69.0666656  -1.2803077  66.9639282  68.0026627
  -1.9869049  66.4856033  66.8751678  -1.8741368  67.1302414  66.0034790
  -1.3991400  65.1961136  66.4448624  -0.5356816  64.5034180  67.3465118
  -0.5149130  64.7620697  68.3948746   0.2802851  63.5224152  66.8822327
   1.0589507  63.1702194  67.5425568   0.0505701  63.1358986  65.5432281
   0.7079071  62.1121559  65.0463791   0.5386168  61.9560356  64.0629883
   1.3417091  61.6171036  65.6573868  -0.8381190  63.6895714  64.7583313
  -1.4934653  64.7898026  65.1611099  -2.0901282  65.4637909  64.3298340
  -3.2674437  66.0130157  68.7640381  -3.0347371  64.9649353  68.9523544
  -3.4534504  66.2507477  67.2970886  -3.9745536  65.4237595  66.8147583
  -4.1409874  67.4892807  66.8590546  -4.2582669  67.5171204  65.9066467
  -4.4132795  66.2904816  69.4858856  -5.3885894  65.1474686  69.9537964
  -6.4975100  65.7628937  70.6910172  -4.5939360  64.1255341  70.6634521
  -6.0614500  64.4549255  68.6729584  -7.0507998  65.1151810  67.8615646
  -6.7616339  66.1656876  67.8312225  -7.9838939  65.0448227  68.4205780
  -7.1961532  64.5008240  66.4986801  -7.9083629  65.0813370  65.9122620
  -5.9191165  64.4867935  65.8019638  -5.9138160  63.2907333  65.0122375
  -5.8103051  63.4651222  63.9412651  -4.8254733  62.3971519  65.4037476
  -4.0443869  62.4203606  66.5447235  -4.2941117  63.0365601  67.3958054
  -3.0211115  61.6106377  66.4607925  -3.1271758  61.0551262  65.2084656
  -2.2677150  60.1543427  64.4735947  -1.0924512  59.6883392  64.8433838
  -0.5560992  59.2217636  64.1259308  -0.7654249  59.8531990  65.7846451
  -2.5127764  59.8090591  63.1852913  -3.4964464  60.4904175  62.5890388
  -3.6589267  60.2967834  61.5390358  -4.4334989  61.2716789  63.1738930
  -4.1594739  61.5287323  64.5118942  -7.6609573  63.0911255  66.5678406
  -7.1623688  62.5433311  67.3674927  -7.2326574  62.5423508  65.2280045
  -7.0288005  61.4715843  65.2270889  -8.1011839  62.9778328  64.1181946
  -8.8251543  62.3487740  64.1600647  -9.0141077  63.0422478  66.8998871
  -9.6499233  61.7292747  67.4307632 -11.1246367  61.9678001  67.4688492
  -8.9374971  61.3738098  68.7261963  -9.2264938  60.6967125  66.3262024
 -10.1678619  60.0876389  65.4307785 -10.6251678  60.9423752  64.9323883
 -10.8804169  59.5713348  66.0740509  -9.6354446  59.0641785  64.4407959
 -10.3370819  58.9064789  63.6216850  -8.3710403  59.4313927  63.9443130
  -7.6354609  58.2133331  63.6826134  -7.3950047  58.1650314  62.6205635
  -6.3827415  58.1830597  64.4329758  -6.2353706  58.9075356  65.5716782
  -7.0580673  59.5333786  65.8845520  -5.0854855  58.7798615  66.2661209
  -5.0722795  59.3265686  67.1974335  -3.9714315  57.8894806  65.9205856
  -2.8972311  57.7415848  66.5238190  -4.2053337  57.1697083  64.8140106
  -3.4966621  56.5169182  64.5111008  -5.3484988  57.2803955  64.0038452
  -5.3741617  56.7397804  62.9402580  -9.3360996  57.7866859  65.2307358
  -8.8202591  57.9965057  66.1677399  -8.4884071  57.0246162  64.1833649
  -7.8746133  56.2716980  64.6778183  -9.2014532  56.4080315  63.1008873
  -8.7443237  55.6437454  62.7424202 -10.4826021  56.9875870  65.5970688
 -10.3671980  55.8555717  66.7742386 -11.7555428  55.3335266  67.0813141
  -9.5286760  56.4399147  67.8803101  -9.5462666  54.6916504  66.1427994
 -10.0920248  53.7908554  65.2408600 -10.7436705  54.3256721  64.5499039
 -10.7821302  53.1338539  65.7702026  -8.9840813  53.0776062  64.4926300
  -9.4619942  52.4613152  63.7311287  -7.9421477  53.9425278  63.9746704
  -6.6620617  53.3383293  64.0339661  -6.3052278  53.1879082  63.0150719
  -5.6503830  54.0457191  64.9199982  -6.0482173  54.5990601  66.1208420
  -7.0675783  54.9070740  66.3009262  -5.1476760  54.9308929  67.0628510
  -5.4511981  55.4203491  67.9764709  -3.8040328  54.7242355  66.7701111
  -2.8184662  54.9447784  67.5494461  -1.8886571  54.6602440  67.2763214
  -2.9710660  55.2785225  68.4904175  -3.3913856  54.0954933  65.6947403
  -4.2696443  53.7467957  64.7768860  -3.8830853  53.2256393  63.7647820
  -8.2160645  52.0834846  65.4419250  -7.9812126  52.6118889  66.3659058
  -6.9462595  51.8964653  64.5705719  -6.0694990  51.4993744  65.0821533
  -7.3130627  51.2640495  63.4113083  -7.8656740  50.4998589  63.5908394
  -8.9364243  50.8596840  65.6687469  -8.5945749  49.8448257  66.7882996
  -9.8629780  49.0045433  66.9277267  -8.2004166  50.5885048  68.0002060
  -7.3574219  49.0238914  66.2289886  -7.3593855  48.1425781  65.1235428
  -7.6778774  48.7253571  64.2592316  -8.0439463  47.2981491  65.2036438
  -6.0261292  47.5682030  64.8081818  -6.1263509  46.8257294  64.0164795
  -5.0314088  48.5168304  64.3897171  -3.7374976  48.2798729  65.0116043
  -2.8991439  48.1651955  64.3245010  -3.3954046  49.3058624  66.0757599
  -4.3332248  50.1152725  66.5989227  -5.3648052  50.0197487  66.2937775
  -4.0115919  51.1432304  67.4642868  -4.7394919  51.8267555  67.8758087
  -2.6197560  51.2220612  67.7963333  -2.2928753  52.1057816  68.6743927
  -1.3421134  52.3931885  68.8575592  -3.0007546  52.7977715  68.8747787
  -1.7001436  50.4409256  67.2836914  -2.0304875  49.5165215  66.3634109
  -1.1802140  48.9368477  65.7544632  -5.4285545  46.8039513  66.0192337
  -5.7084031  47.2659874  66.9659653  -3.9228520  46.8932076  65.7029495
  -3.4127419  46.8138351  66.6629410  -3.5440910  45.8586807  64.7973022
  -3.9740357  45.0639000  65.1214447  -5.7787504  45.4503860  66.0698090
  -6.7179790  45.3828087  66.2565842  -1.7290589  68.1980667  60.8059082
  -2.4911196  68.3697891  61.5660896  -0.9466804  69.5461349  60.6984062
  -0.2094415  69.6717606  61.4913750  -1.8154761  70.6234360  60.8486023
  -1.4871181  71.2253876  61.5204887  -0.4395782  69.5142975  59.2784309
   0.3561369  68.7778931  59.1659737  -0.1787861  70.7927551  58.7045174
  -0.5947568  71.4774017  59.2335052  -1.6848295  68.8893814  58.5694656
  -2.2464421  69.7838669  58.3000450  -1.4454516  68.0563965  57.3049240
  -1.2365102  68.7161789  56.4628220  -2.3535681  67.4926910  57.0912552
  -2.3013995  68.0798264  59.5321999   1.6052313  65.3458862  62.8117409
   2.2441399  64.3038712  62.6782837   0.7044128  65.7789230  61.8030891
   0.3704400  65.2340698  60.5574188  -0.6447617  65.9562302  60.2306480
  -1.2434469  65.8227539  59.3417397  -0.8563008  67.0439453  61.0953979
   0.0345033  66.9315338  62.1056557   0.1588882  67.6788712  63.1865654
   1.0598234  67.2473526  64.0748444   1.2734634  67.9699936  65.0946426
   0.8713880  68.8963547  65.0777588   1.8512980  67.6618576  65.8635788
   1.7683724  66.0902100  63.9309769   2.4146307  65.9136887  64.6868134
   0.3922948  66.4381332  56.1857872   0.7328251  65.0663300  56.6569176
  -0.4224105  66.5640869  54.9638786   5.3476052  68.8711777  57.3029671
   6.0790544  69.9135590  56.5496674   6.1191230  67.6491776  57.6642876
   3.0043702  67.3283920  56.6416779   3.1735570  66.3820801  57.5603027
   4.1342421  66.1225204  57.7329979   2.4438119  65.7462845  57.8489914
   1.8474939  67.5371399  56.0556755   3.3106835  69.1244202  55.4612198
   3.7229679  70.0176392  55.0155830   3.9038067  68.3173294  56.3273888
   1.9919735  68.6338425  55.2304916   1.2091017  69.0936890  54.6456375
  -0.3652026  67.1518860  57.4325523   4.8089070  69.5675888  58.6257477
   3.2685881  69.2173080  62.0893822   2.4776959  68.9826126  62.8017769
   4.0440235  70.4688950  62.5283585   4.9107499  70.2186203  63.1401176
   3.1903455  71.4765701  63.0562172   3.0992963  72.1100311  62.3406487
   4.5447373  70.9415283  61.1215973   5.3619370  70.3172836  60.7602119
   4.9512439  72.3500671  61.0839157   5.4768429  72.3990250  61.8857574
   3.3810532  70.6039200  60.2146301   2.7100394  71.4594879  60.2911186
   3.6993239  70.4696808  58.7145233   4.0680561  71.4042816  58.2918510
   2.8953378  69.9704514  58.1737137   2.7098064  69.4999924  60.7929192
   5.8419309  65.0204315  63.2785721   6.4397869  63.9682121  63.0216789
   5.1154432  65.9481125  62.4782906   4.6777248  65.9794006  61.1220856
   4.1216235  67.1845093  60.9510269   3.5932455  67.4582443  60.0497589
   4.1462035  67.9585648  62.0032120   4.7376909  67.1759262  62.9936104
   5.0004201  67.6031342  64.2437363   5.6900487  66.7050095  64.9703140
   6.0729232  67.1173477  66.1878967   5.8120751  68.0526352  66.4659119
   6.4543729  66.4579163  66.8510284   6.0809660  65.4570770  64.5616760
   6.4805255  64.7961655  65.2125626  60.7336807  65.4681168  70.5279465
  53.0406914  10.7117367  40.2734795  16.5004292   5.8851590  35.1734314
  31.1265717   0.1661857  24.8509235  20.9282780   0.8504434  59.9269142
  61.1933784  53.6152115  70.5987625  65.1848450   1.8027838  50.8963585
   2.9740703  35.8207245  38.7998390   7.4484200  51.9723091  54.1440964
  11.7456751  50.3530998  67.1330490   7.9471793  43.7255478  18.3945904
  15.2348194  53.6043663  49.1031723   5.3622975  66.9612122  46.0003319
  64.9230728   3.7594657  42.7367706  66.5613632   4.0779772  28.0633831
   4.0535536  61.6321068  59.9174461  12.2132654  42.7906799  23.6309414
  37.1821747  19.9161072  36.5723915  28.5897846  69.5056992  68.1104126
  18.2604809  50.3402405  12.2804260  17.3002148   5.0167842  62.6318054
  28.4724178  55.0758629  71.4790573  50.9165192  30.4240246  38.1324234
  42.7635078  35.9717827  20.3138676  35.9521675  63.6724205   6.7273769
  33.4013977   7.5460172  65.6197052  62.9902916  62.0533180  20.8063126
  43.7363014  19.4311790  64.4279938   7.1651797  51.2959862  35.7066994
   9.9282188  54.1623688  61.4440956  51.9448433  45.0571251  38.4426155
  57.2259979  20.9478703  64.7780075  58.5249596  29.1922588  19.0540371
   4.9111109  56.3717880  63.8615341   7.3860025  56.6444092   3.9915767
  51.8359756  26.3419666   1.6220750  65.5103989  56.0590248  56.2944946
  17.5220890  64.6591568  57.4041405   2.6532209  56.2550392  69.3026505
  45.5209160  15.9815474  53.2167702  59.3499832  34.2153435  45.4488831
  26.5939980  66.0749817  25.8580017  61.3454514  46.9518890  29.3880844
  67.0007401   2.8618810  43.6796227  30.4047661   7.9841070  68.9458771
  65.5501404   2.1131148  53.2582970  33.8570557  64.7766190   6.6308436
  21.0887299  10.6088076  33.4836655  55.3196526  21.5596714  58.6431351
  27.2577438  50.8815041  11.0705633  19.4701881   4.5065436  63.2581978
   9.2568493  49.9685936  35.3905334  19.1812611   1.7712837  36.7541504
   4.9672418  52.4372635  36.3141747  71.4613266  26.3980770  60.0650139
  65.9254456  65.4574432  49.5251312   1.3289100  37.9844398  31.2462902
  23.9022503  53.6825371  70.6326370  50.9218483  64.1581650  16.1878300
  14.8615103  49.2571220  46.6441994  66.7276840  48.7788391  23.1154060
   7.2503271  24.3511429   0.1800372  12.7466431  10.3122339  65.7786407
  11.9137354  23.7208481  13.4393721  48.6143723   8.4827557  38.9698944
  32.9616089  69.3555069  67.1619568  45.2529297  39.6932755  21.2544479
  56.1298943  30.7595806  43.6954041  29.6108799  68.8360291  26.1396999
  15.6025572   7.8281465  47.9354630  15.2855015   1.3623674   1.3576889
  27.0435772  11.6906967  38.8605919   6.0280318  58.3174362  62.9621925
  10.6561928  43.6205711  21.8905163  19.9576302  30.2952690  46.5122604
  57.3654594  36.3344841  21.0031719  53.7968521  51.5822945  22.6426315
  29.3019409  51.2017441  66.3565979  54.7651138   9.6061220  39.0192719
  41.5330353  30.3400593  39.5528526   9.5985174  41.6901131  43.1562004
  40.6094818  59.7320023  13.1675596  55.9836044  58.4186783   4.7113419
  44.4318314  20.0659409  66.6471176   2.1947665  57.1608734  67.1072769
  42.1447029  34.5703087  18.4395981  12.3411112  40.2882652  54.6355324
  64.3754654   4.3640556  36.6462402  62.8476448  63.4371300  29.3077888
  30.2064438  53.5716553  70.6293945  66.2204590   5.9935207  47.5729523
  55.9128418  44.9421387  41.5729485  22.6912498  69.9940872  30.6592999
  60.9807243  55.3794022   0.0002460  41.1196632  21.2163792  35.8706512
  56.8669167  44.4807701  69.6760406  69.4008255  37.0170860  40.9795418
  32.5933075  14.2446079  57.6388626   9.6501970  45.8817673  11.1273613
  45.4169960  17.6348839  64.3580551  26.8610477  62.8828354  13.6461096
  60.6643219   4.8976879  25.6364803  60.4611969  25.3874187  21.6431274
  57.1706886  21.8141174   2.7269032  65.7407455  15.8605785  25.5712643
  25.0728836   8.1149826  53.0909805  65.0818710  53.7669525  56.6544914
  52.1959724  14.8124809  41.8942528  10.6891441  55.7279205   6.3006759
  70.3148193  48.3114967  25.8662395  70.6453247  48.5363235  26.7359829
  69.3762360  48.1744728  25.9947224  70.2499771  48.3208618  25.9726906
  27.6550694   9.4246292   6.6583257  27.2709808   8.5530701   6.5629663
  28.5611839   9.3201199   6.3680377  27.7107391   9.3205404   6.6171994
  71.0876083  12.2512779  27.9691849  72.0289307  12.2154570  27.7993183
  70.9185867  11.5018997  28.5402336  71.1699677  12.1675434  28.0119667
  23.7524376  69.9007263  49.9328003  22.9202881  70.0917969  50.3655243
  24.2731304  69.4551468  50.6010590  23.7192230  69.8735886  50.0502090
  37.0346718   8.8077765  45.4771957  36.7351418   8.6502752  46.3725777
  36.4284019   9.4640808  45.1337814  36.9380760   8.8609695  45.5360603
  61.2318840  41.2723999  68.9436951  61.8084946  41.0997581  68.1994171
  60.4019012  41.5373535  68.5472565  61.2048645  41.2822418  68.8220444
  39.7403679   7.4971671  42.4660149  40.6241341   7.7778473  42.7035217
  39.8154716   7.2153163  41.5543404  39.8426208   7.4970422  42.3941231
   4.9077005  62.5127792  58.2979546   4.5294881  62.3906212  57.4271698
   5.2301326  63.4140358  58.2947540   4.9017520  62.5958633  58.2047501
  64.3319550  49.8223610  25.4255047  63.8354492  50.5599213  25.7800674
  64.7454071  50.1697655  24.6351891  64.3230972  49.9380608  25.3790359
  56.4385376   4.4767547  20.6573601  55.6634674   4.7388387  21.1541576
  56.8533363   5.3024173  20.4074459  56.4001198   4.5927534  20.6836872
  21.1463680   8.9433031  17.9531708  20.8132725   9.7207975  18.4012566
  20.7818642   9.0012674  17.0699883  21.0719757   9.0323973  17.9067707
  37.9911308  62.3262482  60.5290260  37.1076469  62.2409058  60.1706963
  37.9965706  63.1855164  60.9507675  37.8974953  62.4087830  60.5357895
  65.8934708  21.6330280  50.0502472  65.2288132  21.3522491  50.6792374
  65.7397079  21.0867519  49.2794228  65.8061905  21.5448284  50.0351219
  51.2357559   0.6723251  61.1365585  50.8320961  -0.1188409  61.4934158
  50.8280602   1.3892483  61.6223946  51.1492310   0.6644077  61.2264252
  44.5422935  52.6252327  58.9729004  44.6779442  52.2188606  59.8288765
  43.5969162  52.7662430  58.9218254  44.4559441  52.5969353  59.0587349
   6.9822478   8.6268473   0.0296346   6.9023752   7.7133112  -0.2447812
   6.4035630   8.7004356   0.7885420   6.9120183   8.5372744   0.0813014
  19.0015221  62.0662842  70.0441589  18.0903301  62.1167564  70.3329697
  19.4200497  62.8323174  70.4369278  18.9489841  62.1533585  70.1168442
   6.1721406  67.4357300  15.2055731   5.7993321  66.9115372  14.4967222
   5.4625845  68.0218048  15.4687786   6.0567155  67.4423294  15.1580496
  64.5189819  53.0749245  68.5187454  64.1876907  52.1848106  68.3996811
  64.9028320  53.0723267  69.3956070  64.5245819  52.9797249  68.5995560
   6.7824750  29.2070713  31.2862110   6.8542862  29.7211342  32.0904579
   5.9904203  28.6832695  31.4066772   6.7056670  29.2060337  31.3848228
  10.2486105  13.3530369  20.4766026  10.7369280  14.1738272  20.4127235
  10.6849918  12.8686447  21.1774368  10.3472214  13.3889103  20.5445290
  51.4861641  60.7470741  28.1303711  51.3276634  60.0618896  28.7797012
  52.0900421  61.3512611  28.5622520  51.5336571  60.7384377  28.2456722
  17.9552097  14.8024702  11.0665054  17.2587280  15.1935272  10.5390387
  18.2379837  15.5067053  11.6498785  17.9110909  14.9192734  11.0724678
  40.5679359  37.0042877  40.6774788  40.2242928  37.7601624  41.1537094
  41.4136543  37.2985649  40.3392601  40.6214790  37.1162758  40.6921959
   0.8954269  36.7437477  69.0615692   1.4033556  36.4531822  68.3040619
   0.2148304  37.3063202  68.6920700   0.8770134  36.7727547  68.9413834
  69.3695908  51.0155792  36.2814903  68.7126846  51.5025253  36.7790756
  68.8758240  50.6025429  35.5730896  69.2468796  51.0234604  36.2590065
   7.4895477  57.7689667  23.6298885   7.5936122  57.8490295  22.6817379
   6.7060695  58.2815628  23.8289814   7.4170938  57.8321686  23.5500088
  28.3779354  15.0707436  17.2806778  27.6595078  15.6831026  17.1222134
  28.6168365  15.2136316  18.1965065  28.3267975  15.1512842  17.3614445
  35.9994812  10.5155802   0.1876961  36.2398872  10.6433563  -0.7299699
  36.7612534  10.8218966   0.6797415  36.1063576  10.5618725   0.1423073
  58.1785545  28.3885975  -0.0102959  57.5828819  28.9379272  -0.5198482
  58.5175095  28.9701023   0.6702875  58.1511765  28.5091915   0.0079431
  37.3220177  48.3770218   9.9660416  38.1227570  48.5220451   9.4620380
  37.5516701  47.6855469  10.5868101  37.4319000  48.3187485   9.9784937
  64.7370453  20.1830463  26.8110199  64.7342682  20.9652653  26.2593346
  63.9393501  20.2566452  27.3349495  64.6516800  20.2743130  26.8080597
  53.6269531   1.1948540  60.1679039  52.8877716   0.9368424  60.7186050
  54.0918427   0.3767610  59.9923096  53.5977058   1.0800967  60.2079086
  16.5067501  36.2117386   2.1666303  17.0808716  35.4618301   2.3223782
  15.6257210  35.8382339   2.1439278  16.4740200  36.0919342   2.1808183
  20.3742027  34.0244980  60.3598709  19.4409027  34.0603409  60.1503563
  20.7655506  33.5460815  59.6289825  20.3164082  33.9773026  60.2595825
  48.8906670  42.6745300   1.7710183  49.6077271  43.2421608   1.4884328
  48.5223045  42.3308029   0.9571444  48.9278526  42.6984062   1.6540903
  53.8051605  22.2453880  64.3420029  53.8476639  22.0713730  63.4017143
  52.8963890  22.5029163  64.4970856  53.7127800  22.2542934  64.2582703
  39.8093071  53.5361328  16.3290730  40.6083908  53.8647232  16.7410526
  39.1824532  54.2543221  16.4156284  39.8276749  53.6477623  16.3822384
  32.5578842   8.6607962  29.8001156  31.7458572   9.1526527  29.6779690
  32.6609535   8.6006994  30.7498493  32.4822807   8.7068396  29.8883705
  46.6879311  42.3951225   3.4278460  45.8922501  42.8887291   3.2291775
  47.2077599  42.4457588   2.6256952  46.6585159  42.4531593   3.3211172
  39.1728020  25.3335361  34.0324936  38.9490891  25.0677414  33.1405678
  40.1296120  25.3591537  34.0419121  39.2509804  25.3079243  33.9383850
  16.3587837  49.0959816  20.4644642  16.5048218  48.2429657  20.0554848
  17.1078491  49.6247559  20.1896343  16.4542389  49.0614052  20.3915424
  19.1231518  48.4421616  22.4094181  19.1414185  49.2835350  22.8654766
  19.1518822  48.6724205  21.4807701  19.1281624  48.5564423  22.3590202
  59.5024529  55.4271736  56.6672592  60.0288277  55.1820831  55.9062805
  58.6282578  55.5879402  56.3120651  59.4653625  55.4181824  56.5482292
  42.1472664  68.6435547  69.4521866  42.9706726  69.0353622  69.7432480
  41.4994125  68.9477539  70.0877762  42.1659851  68.7177734  69.5510025
  59.0109673  10.5611782  30.5036507  58.5306892  10.9028921  31.2578354
  58.4520798   9.8644896  30.1594162  58.9001503  10.5233240  30.5473690
   6.0658202  62.6934319  23.7024593   5.3600049  62.5785599  23.0661736
   5.7927074  62.1749725  24.4593239   5.9614263  62.6258926  23.7153187
  40.3075600  15.6334238  64.2788010  40.4333000  15.1253071  63.4774017
  40.8615150  15.1988955  64.9272995  40.3800430  15.5328989  64.2624969
  11.7218361   5.4047165  33.4941673  11.6628180   4.7834020  32.7684174
  11.7754135   4.8552384  34.2761116  11.7212553   5.2798615  33.5001602
  27.5116329   7.7283373  54.8965988  28.0867405   8.1344633  54.2481041
  26.6269855   7.9103007  54.5795479  27.4786224   7.7910519  54.7936325
  56.6261444  65.4172440  71.9862061  56.6403542  65.3434601  72.9404526
  56.2850113  64.5748291  71.6858902  56.5912819  65.3195419  72.0559387
  30.4335575  66.0827484   0.3927838  30.2162762  65.1537170   0.3158879
  30.5317421  66.2286835   1.3336854  30.4208565  65.9992371   0.4849226
  70.5403061  16.0352097   5.8981595  70.2682877  16.9147758   5.6362448
  70.8950272  15.6462126   5.0987320  70.5491257  16.0875244   5.7849765
   3.1720073   5.4253821  39.8822556   3.7453842   4.6631727  39.8015823
   2.3844557   5.1854029  39.3939857   3.1491675   5.3185072  39.8215828
  12.6357012  32.7603493  16.4375916  13.5437269  32.6267052  16.7093658
  12.2736492  33.3538666  17.0955334  12.6939249  32.8093910  16.5367374
   8.2304630  51.5159874  11.4009781   7.4167995  51.2233009  11.8114872
   8.5399084  50.7534180  10.9121428   8.1766920  51.4034538  11.3926249
  28.0200615  48.5062485  49.4646034  27.9408817  49.4586029  49.4099655
  27.2742100  48.2341843  49.9993210  27.9320793  48.5787964  49.5158005
  23.5505905  46.1142120  68.9610443  23.2570477  45.7514153  69.7967758
  23.4435501  45.3960342  68.3373566  23.5078716  45.9989357  68.9836578
  33.2986450   2.5762057   7.6359992  32.4400101   2.7260182   8.0316429
  33.6154060   3.4514077   7.4125824  33.2408562   2.6855147   7.6543660
  51.3584251  66.4860916  63.6395988  51.5903168  66.2199783  62.7498550
  50.5385933  66.0265427  63.8210487  51.2957268  66.4087067  63.5640640
  38.2031555  49.3370323  44.0508499  37.5306702  49.7543221  43.5124550
  37.7359848  49.0443916  44.8333740  38.0816193  49.3503265  44.0768814
  45.4040756  25.0813484   1.4551107  45.2625389  24.2375145   1.0259910
  44.5234070  25.4009781   1.6513107  45.2950668  25.0254459   1.4302717
  33.9297447  28.8260098  44.6853256  33.5713806  28.4685745  43.8728905
  34.8555756  28.9752254  44.4934845  33.9902573  28.8038044  44.5782280
  33.0335274  23.0090065  30.7564011  33.1132164  22.7088585  31.6618252
  32.8540535  22.2134647  30.2552681  33.0228844  22.8921604  30.7995148
  37.4696503  42.4084930  50.6471291  37.3861389  41.6091156  50.1272697
  36.6895828  42.4160576  51.2018089  37.3775558  42.3240547  50.6508446
  61.0668106  24.0598907  59.1355057  60.4655075  24.5232010  59.7186127
  61.2827835  23.2542725  59.6051483  61.0257187  24.0233860  59.2477722
  66.8583298  14.1858959  11.4733810  66.5281067  14.2165346  12.3712912
  67.4600525  13.4415255  11.4647512  66.8872833  14.1097822  11.5682154
  27.8274841  30.0722904  49.9498100  28.6310596  30.5693951  50.1027260
  28.0706310  29.1635799  50.1268845  27.9391079  30.0283966  49.9850006
   3.6627383  11.5861816  19.5027122   4.2568440  11.4905100  20.2471027
   3.6849465  12.5207777  19.2971210   3.7284629  11.6756458  19.5601692
  16.1085129  36.5859528  17.2134438  16.3295803  35.7931786  17.7021847
  15.4729872  36.2948036  16.5595551  16.0643139  36.4703636  17.1958313
  19.9876633  24.9105453  71.4377518  20.4666576  25.7122631  71.2278824
  20.5861721  24.4128189  71.9947891  20.1025696  24.9429646  71.4747772
   1.6592754  29.8535995  63.6346931   1.6500362  29.4699154  64.5115814
   0.9562553  30.5030289  63.6499977   1.5833191  29.8819389  63.7298355
  48.2671852  22.4816723   9.5625877  49.1853142  22.7186260   9.4317465
  48.2361221  22.1245975  10.4501486  48.3617821  22.4688606   9.6432858
  67.5733948  62.7703209  26.0650501  68.4152222  62.6735229  25.6198692
  66.9280396  62.4704132  25.4248905  67.5943451  62.7280159  25.9493084
  63.1467094  13.8120623  42.7095261  62.9104958  13.8870907  43.6340828
  62.5295906  13.1714935  42.3558731  63.0557098  13.7517519  42.7704086
  49.5782471  12.7584896  68.8766861  50.5300369  12.7976856  68.9704361
  49.4317245  12.1064386  68.1914139  49.6641197  12.6931334  68.8135986
  65.5304108  24.7702141  63.2027550  64.8785934  25.1778374  63.7730255
  66.2135620  25.4338474  63.1072083  65.5337524  24.8844528  63.2533798
  31.8536968  45.5223846  25.9245930  32.0654221  44.8552437  25.2716560
  31.3423462  46.1736870  25.4444275  31.8217430  45.5206947  25.8037567
  34.0891685   4.8004136  22.6325893  33.7330894   5.5689378  22.1867065
  35.0376129   4.8848128  22.5348148  34.1523399   4.8913708  22.5746136
  49.6112785  55.3725853  54.1868820  50.3980560  55.1193428  54.6696663
  49.8609619  56.1728745  53.7248993  49.7218056  55.4309235  54.1891022
  26.4078140   1.3581735  32.3169327  26.2940025   1.1262209  33.2386055
  26.5139408   0.5184225  31.8699570  26.4069958   1.2438855  32.3675575
  48.6701546  35.7281151   7.8225369  48.5884171  36.1872177   8.6584663
  48.7459373  36.4263687   7.1722031  48.6695175  35.8515358   7.8423295
  62.7524338  59.0123672  70.7920761  61.8612137  58.6681404  70.7332153
  63.1821747  58.7020607  69.9950409  62.7032204  58.9425659  70.7008057
  37.0846405  24.8982430  37.7377930  36.5845757  25.6410866  38.0759468
  37.9990730  25.1339607  37.8942719  37.1288300  25.0025978  37.7905426
  18.5030766  24.0971794   2.7712364  18.0819435  23.2821541   3.0443876
  19.0370770  24.3544388   3.5228298  18.5151119  24.0376987   2.8805168
  45.8849831  29.4189739  30.5641823  45.5072479  29.5043201  29.6888161
  45.1656761  29.0922451  31.1046219  45.7679939  29.3932323  30.5284653
   2.9556277   6.7112079  22.4489155   3.7097845   6.2220140  22.1200256
   3.0783980   6.7310429  23.3980026   3.0491445   6.6611547  22.5150547
  56.3457298  60.0269661  30.6636486  56.1107903  60.2324181  29.7587605
  55.5957108  59.5367966  31.0004463  56.2406921  59.9966049  30.6030674
  28.6444645  51.4673462  19.4924488  29.1241417  51.5051613  20.3199215
  29.2787838  51.1236115  18.8633881  28.7632618  51.4347229  19.5136070
  27.0016899  27.1568851  35.5173569  26.7245674  28.0398769  35.7618179
  26.6284561  26.5926304  36.1945152  26.9323349  27.1908760  35.6156387
  31.3360367  22.8513584  53.7288094  30.9593468  23.1172962  54.5676231
  31.8757439  22.0893955  53.9394341  31.3534222  22.7984619  53.8407211
  64.1150055  10.0471125  64.7788620  63.4311600  10.3782749  64.1966934
  64.5170822   9.3281374  64.2913742  64.0849533  10.0057554  64.6647873
  41.8529778  43.3133125  11.7116232  42.6731339  42.8790398  11.9460983
  42.1172447  44.0265999  11.1305733  41.9686241  43.3430672  11.6746635
  35.8120804  60.1506195  51.9242439  36.5446205  59.8470039  51.3881149
  35.9650116  59.7574730  52.7834740  35.9065056  60.0763168  51.9586983
   2.2022502  42.8821602  45.4511757   2.0357931  43.6792259  45.9543800
   2.5025277  43.1957932  44.5981216   2.2165210  43.0006065  45.4138641
  43.1201248  50.5386734  67.8816681  43.1290741  50.4318771  68.8328476
  43.6685791  49.8252525  67.5553818  43.1795654  50.4512024  67.9483032
  64.5414734  59.9411201  25.5426769  64.5123367  59.5989151  26.4361401
  65.2312775  59.4341850  25.1144123  64.6119232  59.8505669  25.5922852
  42.8501396  21.5336494   8.9278641  42.3049698  21.8020229   8.1882725
  42.9026985  20.5808029   8.8533449  42.7976074  21.4606552   8.8410463
  54.1491318  37.7600937   2.8947713  54.5600090  37.0369377   2.4210019
  54.8615990  38.1501350   3.4012165  54.2689247  37.7245712   2.8982561
  57.7556648   0.6734799  12.8973227  57.8868942   0.3839772  11.9944391
  58.4371758   1.3303775  13.0396681  57.8423386   0.7126594  12.8162184
  27.9415703  10.7615948  55.9380035  27.8540039  10.1350603  55.2196579
  28.4874573  11.4616566  55.5800209  27.9904461  10.7694359  55.8232231
  20.8317795  54.3015022  31.7645702  20.9469643  54.4169235  32.7077789
  20.1617393  54.9417191  31.5249882  20.7726078  54.3820839  31.8396053
  18.8102551  62.6009827  30.4539356  18.0278950  62.0593681  30.5578423
  19.0522671  62.8460236  31.3470306  18.7526321  62.5693588  30.5602589
  11.7970324   1.2564316  17.0148392  12.2973328   0.8642495  16.2992096
  11.8323984   2.1976221  16.8441296  11.8541565   1.3149786  16.9203186
  53.9791679   1.3534863  68.4542923  54.0579529   1.6054422  67.5342178
  53.1927452   0.8087812  68.4869690  53.9037018   1.3222672  68.3596573
  55.8909531  44.7540474   9.8899975  55.1281052  44.4422226   9.4031124
  56.0958595  45.6022644   9.4965858  55.8314552  44.8112488   9.7961216
  61.9012680  56.1913567  48.7392883  61.3660240  55.5873375  48.2245941
  61.2770386  56.8291397  49.0854111  61.7776222  56.1949577  48.7213135
  15.5700607  11.5230322  14.9721546  16.1117744  12.1459684  14.4876680
  14.7019434  11.9257584  14.9925108  15.5352526  11.6324100  14.9226589
  59.2152863  59.5056725   9.2645636  59.0114021  58.6135559   8.9838734
  58.3632317  59.9369812   9.3294191  59.1026802  59.4565315   9.2415466
  68.9132385  43.4832916  62.6173058  68.6029205  42.6945915  62.1724586
  68.2285004  44.1330032  62.4584198  68.8071213  43.4684677  62.5529213
  46.2488556  28.4703312   2.1085477  45.5531158  28.2366028   2.7229962
  46.5905800  27.6301231   1.8027600  46.2111053  28.3558044   2.1414638
  52.8196831  28.9529171  18.2365780  52.7836876  29.3718796  17.3766899
  52.4695854  28.0742264  18.0897255  52.7785072  28.9038906  18.1292171
  57.4360657  34.7301292  15.0876513  57.6408424  35.5935555  15.4465246
  56.5539436  34.8233299  14.7279291  57.3638344  34.8321457  15.0875607
   0.3094262  43.5774956  56.7066956   0.5428510  44.3267212  56.1586037
   1.0557237  43.4704170  57.2964478   0.4139051  43.6459732  56.7111397
  27.2922840   4.9826694  16.1921120  27.6884136   4.4666686  15.4899311
  27.1821003   5.8555346  15.8150206  27.3227787   5.0207257  16.0770168
  43.7803726  61.9002457  46.4088707  42.9405479  61.9645615  45.9541283
  43.9255486  62.7752876  46.7686729  43.7062912  62.0004196  46.3987465
  61.3109207  38.2293472  66.6024933  61.6255074  39.1315765  66.6594849
  61.3379364  37.9088707  67.5040436  61.3473511  38.2913857  66.7047119
   8.7297211  10.4888926  53.3651505   9.2531261  11.2123260  53.0202980
   7.8446431  10.8463535  53.4365005   8.6911516  10.6041613  53.3359833
  19.9394016  17.6912899  66.1407471  20.2473011  18.3660316  65.5356445
  19.5585098  18.1797676  66.8705063  19.9316177  17.8153381  66.1540451
   1.7228454  21.4798222  42.3885536   0.8348768  21.3511009  42.0551262
   1.6856668  21.1717873  43.2940712   1.6241864  21.4332466  42.4495621
  50.9965744  69.0621033  64.9503403  51.2632408  68.1890259  64.6624908
  50.5728455  68.9163971  65.7961884  50.9798241  68.9534607  65.0098495
  12.1989164  49.2397461  23.1367855  12.2892447  50.1549034  22.8711529
  12.9908924  49.0579071  23.6426926  12.2930069  49.3179474  23.1624088
   5.7005663  22.6089306  37.5455627   5.2433848  23.4307690  37.3672409
   5.7002130  22.1477718  36.7067757   5.6517744  22.6473942  37.4370956
   6.4854250   2.1894741   3.2592685   6.2104921   2.0770605   4.1692176
   5.9425097   2.9066138   2.9318769   6.3982086   2.2539630   3.3213933
  52.3748932  11.8472538  19.9611511  53.2599831  12.0371418  19.6500359
  51.9084396  12.6790323  19.8787098  52.4195366  11.9562054  19.9191818
   2.9716165  60.7543259  38.3050346   3.6852772  60.9515495  37.6983871
   2.2782664  60.3960724  37.7508240   2.9737825  60.7371521  38.1812401
  58.6631012   3.9842334  28.1316776  59.3184509   4.2134471  27.4727306
  58.1126595   3.3282454  27.7039776  58.6742859   3.9387217  28.0157948
  15.3810787  63.8193893   8.6354017  15.1853886  64.6738586   9.0198641
  15.5049915  63.2408905   9.3878775  15.3734245  63.8488197   8.7566471
  34.9421082   2.2938848  16.3925343  34.3525734   2.6359968  17.0645752
  35.7266922   2.8376875  16.4628239  34.9629097   2.3883600  16.4716969
  65.5151138  30.6843662   1.8466277  65.3263474  29.7676544   2.0472205
  66.4426651  30.7897663   2.0582418  65.5939026  30.5978470   1.8905860
  17.5652008  52.8185921  56.7920494  16.6635571  52.8711472  56.4750175
  18.0155144  53.5409279  56.3542366  17.5170689  52.9012260  56.7115517
  36.0760536  27.3495483  15.0262995  37.0017929  27.4779758  14.8195381
  36.0433083  26.4960270  15.4583416  36.1712837  27.2722244  15.0503235
  10.0366249  24.9363632  18.4329205   9.4811335  24.1571159  18.4120541
  10.9002323  24.6221104  18.1652279  10.0694828  24.8197517  18.4021473
  58.3575859  67.7634430  15.9786577  59.1270294  68.1473465  15.5581694
  58.1833344  66.9666977  15.4776039  58.4210548  67.7194214  15.8803835
  29.6117554   4.8224549  65.1694260  28.7486324   4.4349957  65.3147736
  29.4347782   5.6232204  64.6757812  29.5008373   4.8665304  65.1322784
  44.7937508  58.4552574  36.3419952  44.6945877  58.7609634  35.4403610
  44.4605293  59.1755524  36.8771362  44.7476425  58.5646744  36.3029099
  57.4322586   0.3718906  64.6193848  57.7789879   0.1916260  65.4931793
  56.9627419  -0.4267274  64.3785629  57.4191628   0.2675012  64.6868896
  34.2781868  51.2687454  69.4760666  34.6208153  51.8093719  70.1877975
  33.4599075  51.6961899  69.2231903  34.2274628  51.3719826  69.5250015
  11.6817093  32.3518944  12.7018728  11.3571959  32.0801086  11.8433533
  12.6212549  32.4815369  12.5727320  11.7472973  32.3367348  12.5965471
  69.1513672  55.4009552  51.9399109  69.4797516  56.2960663  51.8552170
  68.4201813  55.3547897  51.3238945  69.1084061  55.4914894  51.8651848
  24.1907539  15.1502419  54.1434975  24.8196411  14.5590715  54.5573235
  24.5946655  15.3824034  53.3073235  24.3008919  15.1119566  54.0984573
  11.5145216   4.6328588  53.8363533  12.3598213   4.9969411  54.0993042
  11.7180996   3.7467952  53.5368843  11.6263752   4.5771937  53.8324585
  15.1616993   0.9979748  53.5118599  14.3465910   1.4944348  53.5850563
  15.6588316   1.4526476  52.8318863  15.1277905   1.0994049  53.4471512
  14.8695669  18.1282310   4.9642615  15.4232235  18.0163326   4.1914907
  14.0537863  17.6798286   4.7413921  14.8416138  18.0684795   4.8580852
  48.3176003  56.6070747  35.9284706  48.0383873  57.5109673  36.0742340
  48.7933159  56.3719177  36.7251053  48.3385544  56.6783867  36.0289688
  56.6894760  61.9147758  52.5791054  56.2109413  61.7810593  53.3972473
  57.5446281  62.2461472  52.8532257  56.7296371  61.9358559  52.6955872
  55.2503624   0.0598045  35.7852364  54.5471420   0.5526652  35.3623848
  55.2737389   0.3964907  36.6809654  55.1778641   0.1482685  35.8356628
  12.3469353   3.6280587  43.2294044  12.7940636   4.3466344  42.7822380
  11.9437943   4.0365682  43.9954529  12.3516264   3.7482526  43.2634087
  43.0967216  12.0447111  10.9452105  43.1667328  12.5774298  11.7373857
  43.1959152  11.1437588  11.2529058  43.1147652  12.0054426  11.0625019
   0.3131654  55.4416466  12.9861183  -0.0837923  54.7523689  12.4536228
  -0.3849477  56.0860176  13.1029863   0.1963855  55.4368591  12.9417953
  46.1032486  65.1059570  11.1929998  46.9426842  65.4877625  11.4495239
  45.4625359  65.5312042  11.7629929  46.1244392  65.1920242  11.2811403
  31.7503090  55.2533264  50.0398407  31.8353901  55.4388809  50.9750214
  32.1509399  56.0080833  49.6084862  31.8021069  55.3536034  50.0935707
  58.0342674   1.4767059   4.7492046  58.2215843   1.6652615   5.6687646
  57.9747391   0.5222597   4.7077236  58.0478973   1.3950303   4.8428440
  41.8697929  21.2978573  54.7101517  40.9228096  21.3772907  54.8247795
  42.0208168  21.5331821  53.7947044  41.7849121  21.3314228  54.6247520
  66.6301193  50.8238792  71.5048523  67.5084686  51.1873245  71.6172867
  66.4408035  50.3927727  72.3382416  66.7035980  50.8166656  71.6057129
  53.9939270  25.8551006   6.8940029  54.6037254  25.5370102   6.2282734
  54.5081215  25.8722401   7.7011838  54.1137924  25.8230076   6.9090872
   0.9540763  23.3168392  32.6457405   1.2826257  22.7075157  31.9846706
   0.5740777  24.0358696  32.1409378   0.9485897  23.3285389  32.5214119
  12.2094946  43.3523712  59.1221085  12.7480650  44.0046654  58.6741295
  12.5084972  43.3782616  60.0310402  12.2988148  43.4246941  59.1712646
  47.6249161  68.4761505  55.4805870  48.2559700  68.0546494  54.8972054
  47.4462242  69.3218002  55.0692787  47.6731567  68.5213852  55.3745117
  22.0451584  57.1454239  65.1462173  22.2440128  56.2177505  65.0192871
  21.5128021  57.3823547  64.3868179  22.0095940  57.0717621  65.0516968
  54.1194611  46.8673592  10.8817005  53.9335403  46.9679184  11.8152704
  54.3258247  45.9385223  10.7772732  54.1216393  46.7790298  10.9701214
   5.0190735   5.4818501  61.8972168   4.2814074   6.0801883  62.0158424
   5.2581377   5.2173052  62.7855301   4.9659019   5.5174465  62.0046005
  47.2404251  23.6864662  26.6290112  47.3848534  24.3703632  27.2829666
  46.4824486  23.2005692  26.9539833  47.1749954  23.7075825  26.7334061
  47.1777344  18.7501316   8.3417072  46.6031837  18.0240841   8.5845661
  48.0626106  18.4096527   8.4732332  47.2108269  18.6363945   8.3816319
   1.1121827  52.1613808  45.4721451   0.3554917  52.6108360  45.8484917
   0.7354612  51.4453735  44.9606285   0.9913141  52.1329536  45.4577293
  55.3847771  67.8321762  10.5249090  55.4299469  66.9051361  10.7589855
  55.5510750  68.2949448  11.3461409  55.4073296  67.7826614  10.6374483
  28.4469662  66.8286362  32.3300056  29.1007996  67.3975296  32.7363358
  28.4043446  66.0642471  32.9045677  28.5121479  66.8077927  32.4346123
  42.3075523  45.1912079   6.0336032  41.4052467  45.4315720   6.2440906
  42.7570610  46.0280380   5.9157343  42.2592659  45.3060837   6.0434799
  57.5631332  30.0089779  17.4195023  57.5795898  29.5830994  16.5624199
  57.2321053  30.8896122  17.2430534  57.5295868  30.0574741  17.3092861
  61.1766853  54.6346016  54.3923569  61.6321449  53.8733292  54.7518730
  60.5602112  54.2676659  53.7586784  61.1595116  54.5142860  54.3631210
  66.9334030  40.2047043  20.0526829  66.1567459  40.0726929  20.5963783
  67.6005554  39.6433868  20.4477329  66.9217300  40.1307678  20.1527920
  40.6676979  16.7654037  36.7616806  41.5201721  17.1854248  36.6471977
  40.7569466  15.9190302  36.3235970  40.7681274  16.7199364  36.7027550
  50.7137260  11.3096199   6.9684081  51.3900070  11.0211468   7.5813179
  51.1807480  11.8558121   6.3361149  50.8356476  11.3371038   6.9663410
  55.3253899  63.7392311  68.0969009  55.1485558  64.6576233  68.3006668
  54.7389374  63.5385094  67.3675079  55.2439919  63.8157654  68.0408478
  25.1153297  62.5014725  63.3848343  24.3853092  63.0057716  63.7439766
  25.3144855  62.9285202  62.5516472  25.0587177  62.6007957  63.3342819
  36.4571152  42.6431084  63.8170242  37.2110405  42.4347534  63.2652855
  35.7665329  42.0552063  63.5109138  36.4638710  42.5581932  63.7255440
  45.2733002  56.1888542   3.1368897  44.7980270  56.4124260   3.9371176
  45.4494362  55.2514076   3.2169151  45.2413979  56.1127243   3.2307611
  56.2290382  55.7669411  52.8116837  56.3481636  56.3872185  52.0924492
  55.3947716  55.3376732  52.6220551  56.1527748  55.7873116  52.7147636
  49.9813156  57.3083916  21.2580051  50.3268890  57.0894203  20.3926373
  49.2943726  56.6599960  21.4126816  49.9449120  57.2158928  21.1822166
  62.9558449  26.2422886  30.7616234  62.4492989  25.8035755  30.0781231
  63.4913940  26.8805809  30.2904510  62.9589386  26.2635727  30.6384869
  67.0161514  38.1199608   3.7734866  67.8578262  37.9155846   4.1809831
  67.1405258  38.9877815   3.3892345  67.1191711  38.1907082   3.7759655
   2.4792604  48.1097374   4.9639730   3.1474171  47.9715195   4.2926350
   2.1141090  47.2390251   5.1213155   2.5115736  48.0021439   4.9091597
  35.6995163  19.6201477   9.7201815  35.0770683  20.1410713   9.2128057
  35.1746178  19.2377720  10.4233913  35.5771599  19.6349239   9.7410650
  53.9966354  41.6568565  53.0114212  53.1154060  41.2842751  52.9823532
  54.1847305  41.7544823  53.9448662  53.9227180  41.6275330  53.1078644
  55.4387894  58.4587326  49.9847717  54.7089348  58.7629280  50.5242233
  55.1633415  57.5965576  49.6732979  55.3315849  58.3992271  50.0090828
  67.7173386  35.4418182  20.1831684  68.3823700  35.8279648  19.6132069
  67.3012924  34.7690544  19.6441650  67.7438889  35.4112511  20.0649071
  47.3143845  28.8584023  54.6380768  46.9623604  28.5665627  55.4789963
  46.5435677  28.9709530  54.0818291  47.1946411  28.8392830  54.6684341
  41.9241600  65.2077408  55.3388290  41.5195847  65.9702148  55.7525787
  42.1990776  65.5206070  54.4769897  41.9103317  65.3224182  55.2910423
  46.9078636   1.6107579  31.7306652  46.2391472   1.3073897  31.1166477
  47.6333084   1.8939062  31.1740761  46.9139137   1.6086017  31.6058292
  23.2339554  14.0621386  41.1940041  23.8131523  14.1542110  40.4375076
  22.9988060  13.1343269  41.2040977  23.2706451  13.9730148  41.1144066
   1.6807442  66.3007584  36.6006966   1.2559160  67.1251755  36.3638840
   2.6160078  66.4736481  36.4928894   1.7351778  66.4071121  36.5639458
   6.8817186  18.1545639   2.7072854   5.9417858  18.2754230   2.8420126
   7.1765051  17.6822529   3.4859087   6.8129191  18.1170845   2.8046865
  52.8376465  35.2079430  71.8684006  52.4951782  34.7809868  71.0831299
  52.4988899  36.1019897  71.8219910  52.7649994  35.2577553  71.7797089
  27.5096474  13.9912596   9.8273344  28.3604660  14.3267794   9.5449047
  27.3364010  13.2542572   9.2416334  27.5819054  13.9484444   9.7347555
   9.8436489  46.3988953  37.3547249  10.1312017  47.2529259  37.6774940
   8.9355068  46.3253250  37.6481476   9.7774687  46.4821243  37.4204369
  57.0514259  26.4480419  11.0133734  56.9064598  27.0764656  11.7206917
  56.7618484  25.6101398  11.3743410  57.0050850  26.4257030  11.1272964
  27.6465359  46.6328468  26.5888462  28.2072048  47.1351051  25.9975624
  28.1430798  46.5837479  27.4057083  27.7592793  46.6811714  26.6129017
  30.5537815  60.3739891  49.2867088  30.2829590  59.6623993  48.7066002
  29.7333450  60.7321892  49.6255455  30.4374084  60.3363037  49.2609787
  38.4142265  52.3520164  44.9059219  38.9265099  51.9399643  44.2102127
  38.9935036  52.3421059  45.6678734  38.5306320  52.3070183  44.9129868
  60.6936836  65.8548279  11.4291315  61.0482903  66.5921707  10.9323273
  59.8660889  66.1804199  11.7831211  60.6432457  65.9681854  11.4139013
  68.9936600  37.4887161  62.9626656  69.0072784  38.3206596  62.4894676
  69.6486664  36.9499855  62.5188522  69.0649643  37.5199814  62.8648758
  19.4800797  36.1803665  14.6143742  19.5389900  36.9725151  15.1484728
  19.5994015  36.4879227  13.7158165  19.4990864  36.2976418  14.5755072
  13.5691509  65.1678543   6.6014872  13.9001245  65.4010391   5.7341261
  14.2872496  64.6843033   7.0098252  13.6810255  65.1411591   6.5525365
  31.8490944  23.9789276  62.3678703  32.0849571  24.3023605  63.2373505
  32.3215179  24.5511227  61.7631912  31.9246273  24.0744381  62.3961105
   7.4620652  64.5502396  14.3856678   8.0611620  64.1058273  13.7858248
   8.0100985  65.1884384  14.8423882   7.5843968  64.5709000  14.3704052
  50.6350441   8.0883274  69.5792923  51.1345024   7.3512950  69.9308014
  50.3053169   8.5450344  70.3531952  50.6531448   8.0584335  69.6993103
   4.4328074   8.6530676  15.1463156   4.3214211   9.3205299  15.8233080
   4.3007293   9.1227970  14.3228226   4.4068441   8.7743397  15.1306925
  50.1021156  18.1494865   8.6971931  50.7739639  17.9266586   8.0528326
  50.5209389  17.9934483   9.5436392  50.2184258  18.1090832   8.7187433
  44.1858482  18.4306297  29.9510231  43.7302856  18.0456753  30.6996918
  43.5282211  18.9833698  29.5288448  44.0671387  18.4485226  29.9858418
  25.7423763   3.2882090   5.6017737  25.8344822   3.2454686   6.5535731
  26.1340790   2.4737427   5.2864242  25.7939701   3.1967952   5.6696458
  60.3827286  21.0129395  25.4318008  60.9112053  21.4685421  24.7765388
  60.8865166  21.0905914  26.2419853  60.4928093  21.0698071  25.4483223
  54.2053108  32.2832146  34.7667084  53.3421059  32.6523361  34.5800133
  54.7115288  33.0195351  35.1099472  54.1672401  32.4011002  34.7834053
  19.8562794   9.2085867  15.5350885  19.3533344   8.5054817  15.1240873
  19.2362995   9.9339399  15.6107035  19.7365303   9.2109594  15.4993229
   5.9063745  24.1839008  55.9529877   5.1739168  24.4358482  56.5153580
   5.9675593  23.2336712  56.0507202   5.8347888  24.1094360  56.0233803
  71.2396927   6.8663259  50.9251862  71.4374542   7.4870906  51.6264496
  71.1034317   6.0323987  51.3748856  71.2462463   6.8435941  51.0479240
  15.9014378   5.8492765  44.2890778  15.6482449   5.5738487  45.1701355
  16.3804302   5.1011152  43.9326324  15.9255171   5.7401195  44.3450241
  42.6129379  30.4486008  56.8052025  41.9550514  31.0784721  57.0996170
  42.1107521  29.7732201  56.3492393  42.4892273  30.4437485  56.7879753
  56.9207726  40.2052498  63.3346710  57.7038994  40.7202835  63.5287857
  57.2531624  39.3303261  63.1340332  57.0397339  40.1668701  63.3339729
  65.3516312  15.7570353  65.8148575  65.3176804  16.3032303  66.6001892
  66.2786102  15.7368145  65.5770721  65.4468689  15.8131256  65.8732452
   8.1873741  34.7427864  49.5964546   8.1096115  33.7888069  49.6069031
   8.3635368  34.9587173  48.6807213   8.1978674  34.6640816  49.4999161
  14.2603683  22.3752975  20.8703918  13.8151913  23.0149212  21.4262066
  14.0392389  21.5276756  21.2562332  14.1893120  22.3531151  20.9708118
  55.9840469  24.5715599  47.5811386  55.7338295  25.4931202  47.6470680
  56.8535004  24.5874748  47.1811028  56.0500832  24.6715336  47.5455093
  50.9212723  26.7909927  72.0384140  50.2117538  27.3655281  71.7508011
  51.3030586  26.4570599  71.2266541  50.8863220  26.8166504  71.9211807
  66.7603912   9.8149071   6.3023567  66.1462708   9.5957289   7.0031052
  67.2009506   8.9888563   6.1029220  66.7418823   9.7034426   6.3558178
   8.1913300  57.0415955  65.9345093   8.5877695  57.7007256  65.3647614
   8.8805561  56.3897972  66.0624161   8.3071070  57.0423775  65.8873901
  64.8355865  26.8951340  53.4810982  64.4814453  26.5252800  54.2898140
  64.2128983  26.6306190  52.8039551  64.7314148  26.8274841  53.4951286
  58.1328964  35.8238068  66.9839706  58.8285370  35.1701012  67.0545731
  58.2877045  36.4185181  67.7178574  58.2235870  35.8175163  67.0697632
  34.2996483   8.5848684  10.3964491  34.5080414   8.2488966  11.2681875
  34.4193611   7.8337245   9.8153448  34.3346367   8.4689369  10.4274435
  23.0674553  63.1817055   4.1604633  22.3215637  63.6266098   3.7580483
  23.5688095  62.8380890   3.4210012  23.0413780  63.1925049   4.0386920
  13.1565132  11.5837650  22.5432014  13.2892847  10.7735300  23.0352612
  12.2069073  11.7034340  22.5305634  13.0694046  11.5101213  22.5943279
  55.4219131  29.0781784   4.2560649  54.9873009  29.9146538   4.4223533
  56.3203278  29.2107582   4.5585680  55.4713745  29.1815186   4.3060575
  21.2363281  45.8021355  14.6657839  21.4462109  45.4940453  15.5474081
  22.0669937  46.1322250  14.3233414  21.3472939  45.8044815  14.7232828
  65.9702072  53.6870270  47.8080292  65.5813904  53.0697670  47.1883163
  66.9026947  53.4709282  47.8081703  66.0281830  53.5981560  47.7419586
  18.8998432  56.4958267  15.2493753  19.5606270  56.1318970  14.6601782
  18.7411118  55.8017693  15.8891602  18.9533825  56.3829994  15.2547703
  24.8015690   5.5870943  31.4899387  24.8102322   5.4670348  30.5403366
  24.0499725   6.1571183  31.6524410  24.7223415   5.6350789  31.4060001
  58.5967522  30.9720173  48.7271271  58.9986687  30.1745529  48.3825302
  57.7615356  30.6805630  49.0927696  58.5505447  30.8558941  48.7293701
  16.2484760  17.2244644   2.1742499  16.5715504  18.0347919   1.7802668
  17.0366707  16.7060909   2.3363280  16.3669834  17.2555981   2.1495192
   3.2642279  43.5338478  43.1837120   4.1841292  43.6629639  42.9527512
   2.9500124  42.8799438  42.5592842   3.3288190  43.4778824  43.0924911
  49.1109161   3.6572664  46.1177521  48.1690559   3.6763437  45.9481468
  49.2408485   2.8795624  46.6604576  49.0243340   3.5763655  46.1575394
  62.0573807  38.0628510  36.7643433  62.7531395  38.5104218  36.2828560
  61.8791809  38.6325836  37.5125961  62.1125717  38.1713371  36.7927933
  11.2333527  37.9130249  68.5640945  10.5577736  38.2747231  69.1376801
  11.5917921  37.1725883  69.0534897  11.1995325  37.8726349  68.6774521
  37.5992546   7.9671302  11.6532068  37.6711082   8.9046955  11.8322029
  38.1549339   7.8263679  10.8866310  37.6661758   8.0521021  11.5905466
  30.9750996   1.9561782  13.4256020  31.3185863   2.0081599  12.5336666
  31.3637142   1.1590320  13.7858372  31.0531731   1.8767128  13.3689003
  24.0327301  51.3592606  55.1224823  24.7397861  51.8748322  55.5104103
  23.2491016  51.6287956  55.6015549  24.0245628  51.4429855  55.2149429
  26.7369957  27.1526432  19.8210526  27.1065540  26.5809231  20.4939537
  27.3726997  27.8630466  19.7348022  26.8441982  27.1674309  19.8836136
  48.5133018   2.2137492  29.6588936  48.2288055   1.6009547  28.9808254
  48.8382225   2.9728215  29.1746750  48.5176125   2.2293484  29.5349464
  64.6952133  39.1908913   1.0581239  65.1030655  38.3249359   1.0609282
  63.8315010  39.0475883   0.6712113  64.6465988  39.0832634   1.0171621
  57.1228409  22.0036850  46.0124130  57.4316444  21.3017769  46.5853004
  57.9145012  22.4890099  45.7801208  57.2401962  21.9805870  46.0487366
   4.2341595  53.0725784  42.5187950   5.1182532  53.4393806  42.5107193
   4.3436422  52.1915550  42.8766251   4.3401160  53.0177422  42.5560951
  45.5550003  64.3134079  65.4122772  45.3226547  63.7685089  64.6603851
  46.4188347  63.9984970  65.6784668  45.6223450  64.2217102  65.3604813
  48.0531311  67.0969543  49.3096313  48.0671654  67.3023453  48.3748322
  48.8656006  66.6140213  49.4609718  48.1412697  67.0673523  49.2260818
  47.9591064  42.8411064  48.6352730  48.7576065  42.7485008  49.1549416
  47.4756355  43.5479202  49.0629387  47.9927025  42.9066048  48.7362976
  61.7024689  29.7963791  48.1167336  62.4010124  30.4008865  48.3674088
  61.6491432  29.1769485  48.8445358  61.7712746  29.7947884  48.2210808
  67.0049515  36.6109734   8.4281530  66.4216614  36.4265671   9.1643639
  67.1798401  35.7534294   8.0405130  66.9613953  36.4998589   8.4653244
  41.3967323  16.2447376  49.8623505  41.8574905  17.0072918  50.2122688
  40.4707756  16.4339256  50.0141487  41.3471222  16.3462334  49.9158554
  44.4171181  27.6794376  41.5827332  44.5553551  27.0259857  42.2683868
  44.3919220  27.1730499  40.7708397  44.4291725  27.5557518  41.5692673
   6.7207665  49.5545273  21.3306293   5.8528185  49.6426659  21.7244930
   7.3039899  50.0209503  21.9294052   6.6904030  49.6136665  21.4364853
  35.5383110  62.6296463  64.8892822  36.3889885  62.8434639  65.2725067
  35.4473305  63.2363243  64.1545105  35.6193275  62.7171440  64.8517914
  61.8890533  46.7535057  27.3392239  61.3029861  46.7246170  26.5829678
  62.7627182  46.8546562  26.9614563  61.9197235  46.7612114  27.2182903
   4.7001147  46.9001045  57.9470596   4.9080954  45.9908829  58.1622162
   3.8567061  46.8528023  57.4968872   4.6323519  46.7980995  57.9219971
  17.5613880  63.2465820  22.8549728  18.0670757  62.4652901  23.0787907
  17.9028244  63.9271774  23.4350090  17.6517258  63.2358437  22.9406986
  65.5878372   9.9376755  37.9299850  65.3552933   9.0095749  37.9019852
  65.0415878  10.3005304  38.6272469  65.5047836   9.8773966  38.0013580
  26.1941719  59.0083237  11.5873966  27.1048603  58.7729530  11.7648153
  25.8545341  59.3047523  12.4317951  26.2550697  59.0148354  11.6963644
  67.9801254  67.3049088  40.0078316  68.4639359  68.1218262  40.1294937
  67.5007401  67.4301529  39.1888428  67.9805984  67.4053802  39.9334679
  52.8201752  69.4176407  48.4526558  52.5266075  68.6105194  48.8752823
  53.5049248  69.7550278  49.0301666  52.8618927  69.3675461  48.5593109
  54.0877800  55.6248550  31.5960579  54.8415489  55.3446960  31.0768490
  53.3378181  55.5051918  31.0134163  54.0881882  55.5822182  31.4785557
   3.3707078  48.6252289  46.5437431   2.8702314  49.1341972  47.1814804
   2.7066379  48.2259827  45.9817429   3.2465189  48.6369286  46.5518227
  66.2878189   8.9756203  51.6577950  66.0857086   9.8334360  52.0313416
  66.5687714   8.4487658  52.4059448  66.2962265   9.0109148  51.7774162
  54.1769257  13.9640112   1.1574920  53.8801727  14.3807087   0.3484595
  54.1919327  14.6729231   1.8004932  54.1468811  14.0840483   1.1397862
  45.8559723  55.5032578  63.1972122  45.5245552  56.0648003  62.4964523
  46.0380821  56.1041145  63.9197350  45.8400497  55.6272163  63.1995354
  15.7588615  31.4199677  54.3813858  16.1380959  30.8650417  55.0629082
  15.3010721  30.8099308  53.8030090  15.7504845  31.2957344  54.3923836
  35.1380310  10.5630503  44.7034950  35.1663666  10.9836454  43.8441200
  35.3388138  11.2662764  45.3210640  35.1624680  10.6828957  44.6777077
  60.0389099  14.7755194  25.3123493  60.5467834  15.5165606  24.9819660
  60.6039963  14.3728256  25.9717045  60.1533318  14.8116016  25.3474312
  25.5758286  28.2923203  44.0317535  25.4095116  28.9002819  44.7521400
  26.4741879  28.4817677  43.7610283  25.6538944  28.3773575  44.0797081
  20.9979019  47.2223663  34.0405312  20.7548828  46.9867592  33.1451759
  21.9464359  47.0977440  34.0719261  21.0731392  47.1839485  33.9483986
  67.2183456  40.7118988  33.4571762  67.4560699  39.9214630  32.9724770
  67.8637085  40.7637138  34.1621933  67.3125229  40.6331291  33.4806709
   4.5475273  38.0848465  71.2535858   4.7871161  38.9697952  71.5287094
   5.3078222  37.7724266  70.7630997   4.6541562  38.1459007  71.2306213
  70.7370682  39.2363014  39.2892952  70.3427505  38.5140686  39.7783012
  69.9912796  39.7318001  38.9509048  70.6154861  39.2121201  39.3053589
  38.9671135  44.4529572  62.7467575  38.8437538  43.5906792  62.3499031
  39.2883797  44.2668266  63.6290131  38.9882164  44.3411522  62.7985191
  21.6193523  67.7050476  39.6487923  22.4288254  67.5502090  39.1619568
  21.2634697  66.8305054  39.8061295  21.6677227  67.5952759  39.6136551
  42.3533020  61.3224449  60.8433266  42.0443878  60.5894394  60.3108711
  41.8131409  61.2893372  61.6328583  42.2627525  61.2407455  60.8707428
  43.7792664  44.6294289  56.7462425  43.1060410  44.2604752  57.3179741
  43.5068588  45.5368958  56.6101036  43.6784210  44.6868591  56.7926941
  62.2654076   3.2091393  65.1929169  62.8439865   3.9711256  65.2221451
  61.6108627   3.3792841  65.8703079  62.2573051   3.3085432  65.2682724
  17.2016563  30.5304165  56.6455269  17.3927021  29.5980206  56.7473717
  17.0447483  30.8415298  57.5370560  17.2052975  30.4641628  56.7514610
  42.0212517  63.7029686  16.2595291  42.2470818  63.3977356  15.3808575
  41.1004333  63.4645195  16.3666172  41.9471359  63.6449890  16.1772461
  25.4648037  52.4623756  35.4960709  24.6685581  52.5904732  36.0116425
  25.1508789  52.1839066  34.6357613  25.3464146  52.4463387  35.4593086
  55.7927589  68.1363449  63.9683228  56.3602219  68.0293121  63.2049332
  54.9755859  68.4851913  63.6122856  55.7661285  68.1621323  63.8489456
  42.9191971  37.7400169  34.5409622  42.3362122  37.7330704  33.7818069
  43.2129974  36.8329659  34.6256371  42.8883591  37.6425476  34.4690361
  14.7340374  39.4672012  49.2196465  15.3712559  38.8760757  49.6205864
  14.5550528  39.0806808  48.3624420  14.7829037  39.3629417  49.1709900
  36.2409744  41.2658844  44.3641434  36.8873749  41.9707069  44.4043999
  35.5547333  41.6028671  43.7881660  36.2367249  41.3769836  44.3070145
  25.3194599  28.3374786  30.1906567  24.9370480  27.4606762  30.2254810
  25.1485329  28.7078915  31.0565739  25.2604504  28.2834759  30.2867146
   8.8644266  67.3570786  67.9082489   8.3871841  66.5384140  68.0434036
   8.1839027  68.0019913  67.7153702   8.7409611  67.3385468  67.9020920
  39.5785484  64.0810318  45.3986740  38.6778908  63.8069305  45.2257118
  39.6805344  64.8942947  44.9042702  39.4933777  64.1385269  45.3275070
  48.4120903  29.6069355  21.7584553  47.8443108  29.2381115  22.4350853
  49.2628822  29.1949577  21.9089870  48.4422684  29.5236683  21.8466663
  19.9918385  34.0397491  16.9164162  20.7090111  34.2847137  16.3317051
  19.2123451  34.0608711  16.3612804  19.9851933  34.0681267  16.7948608
  70.8705139  20.4211731  59.7579231  70.9004669  21.3744316  59.6764832
  70.9883347  20.2569027  60.6935310  70.8862762  20.5053120  59.8490143
  42.8104248  67.3026123  62.8389702  42.4989777  67.8902893  62.1505890
  42.5859489  67.7495422  63.6551170  42.7532730  67.4129486  62.8525925
  41.9893074   8.0108833  20.4987278  42.7511177   7.8360124  19.9461880
  41.7153473   8.8953400  20.2560101  42.0413322   8.0865545  20.4139214
  38.5164223  10.0324335  42.5309830  37.5996170   9.8867464  42.2975883
  38.9807205   9.2836485  42.1568451  38.4681664   9.9370461  42.4661942
  48.6052246  27.0540752  66.3037109  49.0088387  27.9125366  66.1757736
  47.7169800  27.1535778  65.9611435  48.5535431  27.1562328  66.2535400
  61.4140511  64.7537842  47.6048241  61.6129608  65.3966980  46.9241447
  61.9142761  65.0482407  48.3659401  61.4886055  64.8537445  47.6134033
  18.9505424  47.2970886  53.4339447  19.2614212  46.9521866  52.5969086
  19.1401367  46.6023521  54.0645218  19.0039139  47.1862183  53.4119263
   9.1948061  63.0688629   7.2122507   8.4963551  63.5718803   7.6310272
   8.7679358  62.6358185   6.4730048   9.0747995  63.0763245   7.1780753
  65.7484970  35.5181160  24.7427444  66.6870956  35.4164772  24.9006557
  65.6949158  35.9740181  23.9027958  65.8428726  35.5558929  24.6700115
  50.5431824  28.6920109   7.3831081  50.7968674  27.8011932   7.6246009
  50.6844254  28.7331886   6.4372821  50.5853004  28.6014042   7.3079972
  23.9521790  47.6002312  46.3613739  23.9324055  47.0661049  45.5672989
  23.1258354  48.0830879  46.3458748  23.8619480  47.5947609  46.2750397
  62.9661789   3.2966051   9.3750782  62.1498947   3.6467266   9.0182457
  63.5212822   3.1545379   8.6083269  62.9383278   3.3187923   9.2552576
  15.0155258  53.2628708  37.6556053  14.1363258  53.3953476  38.0101357
  15.3995047  54.1394043  37.6336479  14.9627142  53.3704720  37.6910744
  46.8030739  28.8127670  57.3324509  47.4142418  28.7295399  58.0644188
  45.9649353  29.0250187  57.7431908  46.7788696  28.8265266  57.4543114
  48.9856949  62.1304016  55.9870796  49.5203018  62.3592987  55.2267952
  48.4023132  61.4406013  55.6707344  48.9804916  62.0812492  55.8722687
  65.2737656  36.4633255  27.3323078  65.5181198  36.0538940  26.5023155
  64.7808990  35.7870483  27.7970295  65.2472610  36.3475418  27.2933540
   0.8024253   6.9915438  63.3624077   0.0858008   7.5286622  63.7003212
   0.8808530   7.2475100  62.4434052   0.7343671   7.0761194  63.3004379
  18.0586205  22.6071224  48.2179184  18.2046604  21.8697548  47.6253052
  18.0545368  23.3757305  47.6474304  18.0737591  22.6104546  48.0938835
  49.2473907  58.3531761  49.2767410  49.0393410  59.0848694  48.6957321
  48.7425804  58.5271416  50.0711784  49.1713715  58.4497566  49.2994995
  34.2910538  66.9351044  27.8049965  33.4736061  66.7316589  27.3504410
  34.2628136  67.8828888  27.9359341  34.2008667  67.0144806  27.7704849
  20.9623680  19.5269070   3.1332054  21.7755966  19.4496250   3.6321228
  21.0881519  18.9505653   2.3793888  21.0625057  19.4572029   3.1060226
  70.9946671  53.1535530  38.7425919  70.2384872  53.6257706  38.3941231
  71.7361145  53.7374840  38.5828514  70.9930954  53.2661819  38.6883965
  13.7803049  20.9269695  44.3447380  13.4407911  21.3871269  43.5771332
  14.6892881  21.2183437  44.4160347  13.8410339  21.0071144  44.2704849
  35.0231285  17.3419666   2.3543019  34.6305885  17.3062286   1.4820253
  34.7291641  16.5378666   2.7823670  34.9499168  17.2524052   2.3069305
  32.9380379  33.0691414  39.6650467  32.8383636  32.1189919  39.6057549
  33.3285561  33.2156982  40.5265846  32.9690514  32.9834442  39.7505989
  11.8414268  15.0006533   1.6077539  12.0630331  15.1073732   0.6826953
  12.4214811  15.6096487   2.0648022  11.9269171  15.0769777   1.5578446
  61.0651779  68.7260590  65.9493561  61.8836632  68.6143036  66.4329147
  61.2935562  68.5241089  65.0420074  61.1768150  68.6926041  65.9041672
  27.1981888  54.1451912  50.3385353  27.0661221  53.6387177  51.1399574
  27.6240177  54.9507599  50.6317368  27.2295170  54.1770897  50.4552689
  46.8501549   9.2951050  41.5811501  47.5284348   9.0066633  40.9704399
  47.2996979   9.3637171  42.4234314  46.9704247   9.2716618  41.6058464
  29.1993294  31.6819725  58.6893845  29.9573708  31.9546185  58.1724052
  28.9411278  30.8415031  58.3110008  29.2526321  31.6214180  58.5939026
  23.7950077  59.9562263  20.2899685  24.0653114  59.0505638  20.1385098
  23.2727871  60.1822281  19.5202656  23.7681427  59.8837471  20.1917343
  52.2527351  53.2785835  16.8655033  52.9024315  53.8467789  17.2793674
  51.7221680  53.8703232  16.3320465  52.2654381  53.4022789  16.8527489
  32.2571793  35.6934624   4.7157259  32.2040596  35.0570717   4.0026922
  32.2118607  35.1648407   5.5124307  32.2466812  35.5692253   4.7246490
  20.6015816  37.0253487  37.6065140  21.4431267  37.3064461  37.2473183
  20.0572720  36.8565598  36.8374443  20.6332798  37.0373268  37.4861946
   1.5023100   1.5383394  65.3057632   1.8404217   1.6280776  66.1967468
   2.2757044   1.3508210  64.7738495   1.6208426   1.5279119  65.3440552
  29.5358410  55.9940529  57.9572945  29.8197918  55.5433502  57.1620140
  29.7358475  55.3808136  58.6645203  29.5874519  55.8805923  57.9479027
  34.8694878  18.5320663  43.0378380  35.4703407  17.9259491  42.6044426
  34.0130424  18.1100674  42.9696465  34.8422318  18.4224262  42.9843483
  21.4802723  54.7856331   3.9539380  21.3457413  55.1200142   3.0671899
  22.1867542  54.1460648   3.8641229  21.5412674  54.7530861   3.8497958
  55.1399918  62.3860474  14.1385460  55.3134537  62.1937141  13.2170525
  55.6476212  61.7323036  14.6193428  55.2126236  62.2958183  14.0915499
   5.1380320   4.6196227  46.8056107   5.1217141   3.7140741  47.1153641
   4.8589144   5.1363707  47.5614510   5.1065264   4.5781603  46.9192467
  17.1309166  64.2238235   1.3545870  16.8801956  64.2196121   0.4308157
  16.6070366  64.9251709   1.7417513  17.0483131  64.2981720   1.2973624
  64.8721466  35.5741310  17.9249477  64.9837494  35.7756004  16.9958706
  65.3308792  34.7428627  18.0465546  64.9329681  35.5069656  17.8388386
  64.0544891   4.2716618  31.6919117  63.1369934   4.0931687  31.4855728
  64.4274139   3.4122314  31.8882236  63.9964142   4.1609764  31.6908436
   6.1957622  21.1938305   4.1521425   6.5802069  20.3175697   4.1766176
   6.8096108  21.7101936   3.6298478   6.3022218  21.1554508   4.0990543
  31.8797054  40.5196686  31.8983688  31.5983295  41.2983360  31.4180145
  32.6709061  40.2306709  31.4437103  31.9340744  40.5718880  31.7986584
  53.5695000   7.7775540  31.5693283  53.7465630   6.8963070  31.8983936
  53.1218681   8.2176075  32.2919693  53.5406456   7.7305045  31.6814842
   4.9401374  36.9248199  15.3177013   5.8168631  36.5410271  15.3007812
   4.3660140  36.1997833  15.5645552   4.9724073  36.8065720  15.3422213
  18.8252068  64.7884521  45.2785950  18.2802048  64.0404205  45.5228424
  18.3702049  65.1836243  44.5349236  18.7185650  64.7508240  45.2253380
   7.9025545  28.1209431  10.6162472   8.3341532  28.7098923  11.2351923
   7.0383654  27.9647675  10.9970589   7.8564224  28.1670952  10.7228622
   9.5802145  30.1155567  26.4652119   9.6816511  29.9878025  25.5220146
   8.7264805  29.7332649  26.6682434   9.4999886  30.0611649  26.3862801
  62.6344833  36.5766029  63.1595230  61.7315941  36.2796097  63.2727470
  63.0003242  36.5735588  64.0440445  62.5772133  36.5446053  63.2659225
  61.0763931  30.7629738   6.3809452  60.6784248  31.5954437   6.1262922
  61.1376190  30.2670937   5.5644979  61.0404854  30.7988682   6.2667212
  28.1460705  27.1971836  60.1914902  28.6100178  27.9785690  60.4921875
  28.2378712  27.2158585  59.2388878  28.2053356  27.2825031  60.1219711
  29.3399410   9.5206356  53.6501083  30.0956001  10.0740881  53.4528694
  28.6981564   9.7422056  52.9753838  29.3520851   9.6032848  53.5571213
  23.6855316  66.8416367   5.4746504  22.7762318  66.9162750   5.1851068
  23.9732304  65.9908295   5.1436243  23.6192436  66.7588654   5.4084721
  52.4289665   2.7277625  58.5336800  53.0044022   2.1788876  59.0664520
  52.8910751   2.8213360  57.7006531  52.5396118   2.6792085  58.5016632
  11.0376263  63.5330467  37.2234650  11.5772028  62.8992119  36.7508698
  10.3451872  63.0070038  37.6235123  11.0213242  63.4093552  37.2157288
  65.2520142   7.9782243  63.1437340  66.0754623   8.2248268  62.7226067
  65.4885788   7.2592287  63.7296677  65.3650513   7.9278479  63.1613121
  67.6132050   6.0344596  11.0337477  68.4320374   5.7161698  10.6536970
  67.1301193   5.2400932  11.2614260  67.6490097   5.9158044  11.0174980
  57.1528168  64.6109085   2.6138294  56.4242210  64.4734497   3.2192054
  57.9281158  64.3437576   3.1075666  57.1577988  64.5677643   2.7310402
   9.0235662  14.8810339   7.6782589   9.1625500  14.4634590   6.8282318
   9.0472116  15.8194122   7.4908576   9.0409088  14.9365730   7.5676260
  50.1937904   1.4965954  22.5508556  49.8320541   0.6392816  22.3263798
  49.7935600   2.0974536  21.9223537  50.1125336   1.4692466  22.4598923
  53.1542931  19.6247387  54.6818199  52.7288055  19.4450798  53.8434181
  52.5181427  19.3418827  55.3387299  53.0410805  19.5754147  54.6624641
  63.4322701  45.0702057  66.7574234  62.9411125  45.4171486  67.5021591
  63.8858566  44.3028488  67.1062164  63.4282646  45.0253716  66.8740387
  51.1124687   9.5782614  45.0664024  51.0562057   8.8230534  44.4809761
  50.6939430   9.2854710  45.8759384  51.0618362   9.4665012  45.0903015
  71.3407364  31.4524498  11.1985388  71.0675354  31.1615047  10.3285122
  71.7820053  30.6923409  11.5776730  71.3586578  31.3403645  11.1461897
  54.4013748  25.8830929  57.2837715  54.7737045  25.4817505  56.4985771
  53.4704323  25.9814720  57.0840225  54.3418045  25.8507843  57.1787338
  36.1009827  60.9135437  16.2375774  36.8137589  60.9546623  15.6000109
  36.4718857  60.4384384  16.9811764  36.2165489  60.8672638  16.2488861
   8.6581135  46.5541000   7.6471381   8.5756683  46.1106148   6.8028898
   9.0805044  45.9102211   8.2156773   8.6943655  46.4381447   7.6177359
  37.7431374  39.0340614   2.6788175  37.4226494  39.2128601   1.7947633
  38.6874771  38.9193077   2.5725965  37.8096657  39.0408936   2.5732133
  22.1295204  69.9152298  21.3274422  22.3886299  68.9940338  21.3052406
  22.8511963  70.3562927  21.7756424  22.2341137  69.8640289  21.3728714
  18.3393497  54.5273399  63.7318306  18.9533310  54.7390099  64.4350052
  18.8882542  54.4414673  62.9523697  18.4633617  54.5407562  63.7236977
  22.6737804   0.4251672  53.7683220  22.7903442   1.3752166  53.7754707
  23.5611916   0.0744070  53.8438263  22.7808456   0.4890762  53.7771378
  18.3751850  67.8531647   7.9931626  19.3199139  67.9888306   8.0660629
  18.2157764  67.0275650   8.4505453  18.4589329  67.7795944   8.0497122
  10.8960314  13.6421871  38.5585594  11.7262945  14.1144533  38.4964256
  10.5572338  13.6345806  37.6633568  10.9484425  13.6917391  38.4564667
  70.1748276  54.7228088   7.3482690  70.9028244  55.2224159   7.7179213
  69.4352341  54.9151497   7.9246702  70.1735916  54.7966003   7.4491572
   2.1230035  63.3603630  20.4161434   2.6849914  62.8714409  21.0172749
   2.0188124  62.7812500  19.6611576   2.1718237  63.2464638  20.3997364
  47.9961090  69.7194901  43.7931519  48.9233017  69.5801849  43.9858627
  47.7254906  68.9257278  43.3317070  48.0661278  69.6199875  43.7644958
  13.3171139  42.0093765  30.2471333  13.9645414  42.3192139  30.8804340
  12.9058075  42.8074112  29.9151726  13.3422937  42.1275215  30.2792683
  68.9745789  54.8371124  37.8085136  68.6020508  55.5533829  37.2943001
  68.3807297  54.1013031  37.6596375  68.8715210  54.8350296  37.7378006
  42.9743118  48.4760399  27.6281357  42.5170059  48.0212479  28.3354321
  43.9023705  48.3228493  27.8055458  43.0245132  48.4112015  27.7224827
  30.4563084  63.0831070   0.6055052  31.0583897  63.0330238   1.3479483
  29.5862122  63.0073967   0.9972076  30.4277267  63.0696907   0.7264521
   7.9209104   5.8068895   4.6627007   7.9290128   6.5951300   5.2056956
   8.0819225   6.1260581   3.7747605   7.9389448   5.9249854   4.6259155
  27.7001877  56.9689674   2.6192985  27.2612591  57.3735847   3.3675361
  28.1794319  57.6869774   2.2057576  27.7044868  57.0886879   2.6549909
  56.8174438  60.7516975  68.0121994  57.2160378  60.8830109  67.1519089
  56.2452011  61.5100212  68.1293106  56.7989273  60.8465691  67.9329453
   8.0984478  34.1844978  13.6705437   9.0380774  34.1064720  13.8355875
   7.6882992  33.7024651  14.3886347   8.1549120  34.1247711  13.7647228
  29.7727051  54.2559929  34.3931122  29.2092018  53.6963120  34.9273911
  29.5323372  55.1477280  34.6446304  29.6869793  54.2914009  34.4769135
  68.7500610  13.6296568  28.0150032  68.0853500  13.0131102  28.3220177
  69.5562515  13.1148262  27.9798546  68.7651520  13.5090055  28.0439968
  11.2571211  22.6297894   1.9069035  11.6856441  22.0317268   2.5192125
  11.1450300  23.4407024   2.4029748  11.2908659  22.6524868   2.0251026
  51.2516022  22.3294888  15.7955570  51.7306404  21.5331993  16.0250778
  50.9109230  22.1593246  14.9173698  51.2663574  22.2264252  15.7263823
  54.3385658  58.3408203   0.7164462  55.2884598  58.3142166   0.8314524
  54.2146683  58.6384850  -0.1848175  54.4266510  58.3697281   0.6325986
  35.1174049  26.9979725  59.5519295  35.4883194  27.0631161  58.6719246
  34.9550896  27.9049854  59.8111801  35.1396523  27.1016445  59.4857292
  50.2285843  46.8205070  71.8054123  51.1655731  46.8601799  71.6138077
  50.1479301  46.1313934  72.4648438  50.3199043  46.7512512  71.8553009
  36.3977737   2.0606351  20.1088486  35.5811958   1.9330887  20.5917206
  37.0855408   1.9093790  20.7571774  36.3840370   2.0309033  20.2294807
  27.6864681  42.4392929  42.2673149  26.9564838  42.6879578  42.8343430
  27.2697659  42.1087151  41.4715080  27.5641842  42.4305573  42.2429199
  13.6352520  51.1117592  67.5786667  13.9117336  51.6433258  68.3251419
  14.4239769  50.6360741  67.3181458  13.7488470  51.1177177  67.6304855
  41.1881905  12.9972353   8.6923647  41.4791985  12.2600164   9.2290726
  40.3877487  12.6850462   8.2703896  41.1338654  12.8853245   8.7046003
  11.2750168  23.0709515  10.4259729  11.2094755  23.2384510  11.3661222
  11.1216812  23.9238720  10.0194693  11.2516756  23.1797695  10.4828815
  14.2256699  52.1491508  69.9206085  15.1797857  52.1988716  69.8621063
  13.9346991  53.0595169  69.8677063  14.2963886  52.2515373  69.9087296
  44.8891029  62.5036736  11.1796551  45.3937988  63.1725693  10.7169523
  45.5250740  62.0796318  11.7558146  45.0107460  62.5297852  11.1917543
  38.9833870  12.6489887   6.8676176  38.5683517  13.2238827   6.2245975
  39.5190620  12.0522766   6.3449135  38.9962540  12.6466618   6.7433033
  51.2290115  32.7088661  34.0966225  50.5247612  33.3520584  34.0156288
  51.3173599  32.3385696  33.2183800  51.1633301  32.7379684  33.9943275
  68.9167557  22.0246754  45.2034683  68.6483459  22.4101810  44.3694534
  68.4884338  21.1688232  45.2206001  68.8424530  21.9745178  45.1163521
  62.1904297  64.5066910  53.6133881  63.0338745  64.7790604  53.9748497
  61.5865021  64.5513840  54.3546753  62.2159729  64.5405045  53.7309875
  31.3220730  51.2086029  51.2632713  31.6710072  50.5374489  50.6767273
  30.7742157  51.7565269  50.7012558  31.3008595  51.1954613  51.1407890
  34.9973030  23.2013073  64.9798737  34.0942612  23.5009823  65.0844879
  35.1739960  23.2954979  64.0438461  34.9198418  23.2433090  64.8912048
  18.2386589  21.9674358  20.6524429  18.3411274  22.8981018  20.8514194
  17.5767078  21.6614208  21.2724476  18.1789951  22.0340500  20.7397785
  70.1509933  17.3168736  46.0156250  71.0693893  17.5177631  46.1956902
  69.9169922  16.6587563  46.6701164  70.2239761  17.2681141  46.1046219
  66.2961655  39.6096497  38.7011337  65.5032578  40.1450806  38.6721992
  65.9757538  38.7114258  38.7833824  66.1774445  39.5709610  38.7068176
  53.2922020  56.6966286  11.7681923  53.2266121  55.7702065  11.9998693
  52.3939323  56.9565926  11.5638332  53.1894150  56.6255569  11.7711058
  39.4852219  45.3676720  58.1960297  38.7271004  45.2659035  58.7714653
  39.6602898  46.3087273  58.1946945  39.4230461  45.4571762  58.2572517
  41.0605698  23.9419594  44.3517189  41.6449280  23.7791748  43.6112709
  40.8209610  23.0694580  44.6640625  41.0973358  23.8315544  44.3060646
  47.8158264  68.2611847  72.0011139  48.7101860  68.2863693  71.6609268
  47.3082390  68.7824936  71.3791580  47.8570747  68.3194656  71.8985062
   7.3822117  30.1335621  14.7749996   7.9040117  30.3539162  15.5466213
   7.1195264  29.2238674  14.9153070   7.4098439  30.0600491  14.8722496
  20.7059422  12.4496765   1.3188095  20.2859592  12.5266829   0.4621207
  20.0167294  12.6730175   1.9443779  20.5876560  12.4817057   1.2941625
  51.9672585  54.2464294   6.5794621  52.4540825  54.7705116   7.2155218
  51.3508301  53.7398262   7.1082373  51.9534378  54.2482948   6.7036815
  51.6170769  48.5898972   4.1129360  51.7308769  47.7246552   4.5061784
  51.5693893  49.1876717   4.8590069  51.6241264  48.5613747   4.2344341
   0.9504541   8.4414492  32.2859306   0.4118682   8.5223970  33.0730782
   1.0987672   7.5003934  32.1929283   0.9088349   8.3497267  32.3599548
  17.8762722   4.2871203   3.2967589  17.5077610   4.8352976   2.6039870
  17.7363968   4.7893662   4.0995140  17.8220577   4.3991389   3.3084877
   7.6588240  49.5200081  58.8630257   8.5290575  49.5175362  59.2616730
   7.3306513  50.4071312  59.0098228   7.7166300  49.6143494  58.9211960
  69.6076355   6.4983330   2.9290078  68.8724899   6.8383369   3.4391029
  69.2851944   5.6742182   2.5641804  69.4948502   6.4467068   2.9444993
  59.2036400  24.2559719  40.0213623  59.9827461  24.7773018  40.2148552
  59.5392532  23.4833965  39.5666962  59.3225136  24.2291794  39.9935112
  16.5129795   3.7743471  40.3981285  15.7901154   3.2495577  40.0541878
  17.3001022   3.2889643  40.1509972  16.5198326   3.6666210  40.3350983
  62.0641060  20.7551327  36.2713852  62.4004288  20.5774822  37.1497726
  61.3746796  20.1037197  36.1426086  62.0264511  20.6667213  36.3513260
  62.8318901  28.6054268  67.1459579  63.7568779  28.6450672  66.9029541
  62.8310547  28.6876030  68.0996246  62.9304428  28.6184177  67.2217407
  28.6433105  28.3370800  46.3675766  28.5141983  29.2846775  46.3272972
  27.7922745  27.9905853  46.6357346  28.5387859  28.4011822  46.3918800
  22.5883141   3.7725585  68.0926895  21.9256287   4.0301805  67.4518204
  22.5298195   2.8177671  68.1270981  22.5114059   3.6982114  68.0280151
  63.1201401  25.6166096  64.0880814  62.6991806  25.7240791  64.9410019
  62.5307732  26.0536156  63.4733429  63.0123978  25.6746731  64.1134796
  65.8580322  16.9519348  70.2530746  65.9129715  17.2089710  69.3326645
  66.7683945  16.8296089  70.5223389  65.9609756  16.9663010  70.1836319
  61.1958733  56.8775520  20.5000896  61.6699066  56.1424026  20.8887787
  61.3971367  56.8251839  19.5657539  61.2678871  56.7935715  20.4419003
  35.7347870  58.3103409  15.1584778  36.0238724  57.4101219  15.0092583
  36.0530090  58.7935944  14.3959589  35.7995529  58.2658768  15.0612488
  18.0868340  49.5265579  16.6712341  18.2366867  50.2535744  17.2755699
  17.6791744  49.9315720  15.9057226  18.0593414  49.6472778  16.6540451
  11.4833174  29.3170643  54.0623245  10.8287792  30.0115662  53.9883003
  12.2425880  29.6516685  53.5850601  11.4944859  29.4268093  54.0035324
  39.9351616  45.3586578   9.3560514  40.8632202  45.3949890   9.5876045
  39.4794922  45.6465111  10.1470890  39.9855385  45.3932304   9.4651012
  50.6498795  54.2452545  60.8436775  49.9254723  54.4686852  61.4280968
  50.2714462  53.6268005  60.2187500  50.5322723  54.2031288  60.8393593
  52.6132698  57.1669006  40.3624840  53.1984863  57.5453987  39.7063637
  52.0818024  57.9040565  40.6631088  52.6190033  57.2858772  40.3245735
  48.1451187  59.8103409  18.3468189  48.1355629  60.0638123  17.4238396
  48.5723152  60.5422745  18.7917976  48.1896553  59.9154243  18.2958450
  18.8331299  63.6351051  42.2835121  19.7105885  63.3391495  42.5258141
  18.6946945  63.2803230  41.4053307  18.9119415  63.5657082  42.2156982
   6.7841778  32.4392853  59.8679314   6.5035386  33.3379745  60.0406380
   6.6125412  32.3098335  58.9351845   6.7359467  32.5213165  59.7868805
  27.5302544  22.3162937  36.1959419  27.5887833  21.5268440  35.6578178
  27.7036419  22.0122662  37.0868607  27.5549870  22.1996841  36.2335625
   1.8215275  69.6862717   9.1837368   1.5577177  70.5920868   9.3454151
   1.0507990  69.1675568   9.4142675   1.7112029  69.7275543   9.2255630
  16.8169193  43.8720093  58.6285973  16.5963497  43.1314011  59.1934700
  15.9825373  44.3170929  58.4804802  16.7044182  43.8404961  58.6730385
  62.8712082  36.4153442  22.6308784  62.2002029  36.7828407  23.2061424
  62.6133919  36.6954994  21.7526550  62.7721558  36.4844131  22.5985699
  36.2112045  32.0857391  66.8886948  37.1674652  32.0486832  66.8682175
  35.9632530  31.4854851  67.5918655  36.2867393  32.0177727  66.9614944
   8.9632797  57.8430328  62.6777077   8.0126524  57.9209328  62.7581482
   9.1703472  58.2799759  61.8516083   8.8839855  57.8979378  62.5981865
  12.3237858  44.7258835  50.1063728  13.0862875  44.2323265  49.8043404
  12.5690689  45.0358505  50.9781456  12.4312572  44.7063065  50.1671295
  44.5364761  21.3979645  41.2636032  44.5627480  20.8086491  40.5097809
  45.2174187  22.0464096  41.0845299  44.6118965  21.4042702  41.1641197
  45.8714066   3.9060874  41.2207756  46.6894035   3.7749197  41.7002602
  46.0959167   4.5297656  40.5302315  45.9825783   3.9586093  41.1982689
  55.5315132  12.2829771  53.2830734  55.3333740  11.5918827  53.9150238
  54.9897194  12.0741901  52.5220871  55.4526062  12.1870127  53.2693138
  16.7496128   2.1503026   7.4021463  16.6117554   1.5969671   6.6333508
  16.8043938   1.5350372   8.1333637  16.7407532   2.0256815   7.3981390
  64.3744125   5.5848451  10.8948812  63.8228378   4.9497728  10.4380674
  64.9601135   5.9240222  10.2180176  64.3780518   5.5532904  10.7739840
   8.9056807  65.0932465  10.6197815   8.9190407  65.7706070   9.9435892
   9.4417067  65.4508362  11.3276234   8.9642677  65.2036133  10.6231565
  40.5912895   4.1389060  61.5435944  41.3364334   4.0274262  62.1339836
  40.9846191   4.3742881  60.7032852  40.7126961   4.1521192  61.5169411
  62.1968613  29.5918026  57.6621399  61.5405083  30.1011124  58.1375694
  62.9720459  29.6169968  58.2231064  62.2095337  29.6488018  57.7726631
  21.8437271  44.4242210  37.7335396  21.5886097  44.9068832  38.5197830
  22.2474804  43.6222458  38.0652771  21.8595791  44.3901672  37.8527603
  10.0140772   6.1704130   9.8091736   9.6240788   6.2615762   8.9397926
  10.6755371   5.4865026   9.7044382  10.0430260   6.1072016   9.7052917
  34.3651581  49.0564079  41.5659981  33.8001862  48.4922256  41.0380478
  33.9436798  49.0809441  42.4250603  34.2599640  48.9988594  41.6013107
  53.6551819  47.7073097  52.2799950  54.3158531  48.3235359  51.9637451
  53.8951607  47.5462990  53.1925278  53.7512283  47.7558556  52.3435822
  49.3965111  26.5651264  68.6922684  49.9452515  27.3371506  68.5540695
  48.7768593  26.5780277  67.9628220  49.3889503  26.6488323  68.5997467
  36.5023422   3.7444320  30.3252506  36.7990913   3.9827521  29.4469700
  35.8001404   4.3658276  30.5176430  36.4591026   3.8361132  30.2521057
  16.0391293  35.0325394  57.6809578  15.3616581  35.5068474  58.1629333
  15.5542126  34.4729156  57.0744057  15.9151707  35.0234413  57.6676750
  11.2874165  12.6479092   5.8142009  12.0759678  13.1143026   5.5368996
  11.4618425  12.4015093   6.7225475  11.3901100  12.6713696   5.8814964
  18.9872856  65.0149231  48.2103920  18.8578873  65.3159332  47.3110161
  19.4340973  65.7417831  48.6442871  19.0211353  65.1245422  48.1607552
  15.7699547  15.8918457  31.4172077  15.7603025  15.6776981  32.3500938
  16.6251068  15.5898914  31.1109867  15.8601198  15.8368082  31.4840355
  18.6643295  51.9906082  41.9050331  18.1116982  51.2394524  42.1208992
  18.3303852  52.6994820  42.4547691  18.5697842  51.9860992  41.9866791
  34.3979073  33.5319138   8.9652357  34.3329201  34.4115639   9.3370190
  35.3148918  33.2867889   9.0888462  34.4887657  33.5995827   9.0180645
   8.1056223  51.4621162  22.9284477   7.3347130  51.9769478  23.1669445
   8.1424646  50.7674026  23.5859013   8.0273399  51.4429321  23.0239925
  57.6612930  30.5366688  37.3792534  57.5913277  31.4302425  37.0433044
  58.5329361  30.4962902  37.7727509  57.7467842  30.6276550  37.3853912
  24.2536964  50.4524918  11.3869514  24.1988888  49.6756287  10.8304338
  25.1720028  50.7180557  11.3377581  24.3457813  50.3979645  11.3223581
  56.4006729   2.9257932  69.0210876  55.8267250   2.2957287  68.5853882
  56.3024826   2.7341554  69.9537506  56.3289948   2.8381658  69.0740891
  28.5167637  30.0965099  12.0523596  28.6434135  30.1247063  13.0007248
  29.1407356  29.4380550  11.7468643  28.5968113  30.0292988  12.1209164
  15.5588007  16.5287819  36.9598579  15.1421852  16.1459999  36.1877556
  15.9456081  15.7826385  37.4179840  15.5556221  16.4083920  36.9263725
  47.4153748  46.0137634  11.1082344  47.5579185  46.1471519  12.0453148
  46.5125885  46.2956619  10.9607782  47.3343010  46.0580482  11.1924410
  64.7061768  28.5322037  36.0907860  64.1140213  29.0740814  36.6122818
  64.1263962  27.9981995  35.5477104  64.5811996  28.5330429  36.0884857
  53.5508614   2.5679269   5.6024122  53.9385452   2.2482588   4.7877064
  52.6475792   2.2521560   5.5778818  53.4958801   2.5001628   5.5129151
  47.5988503  46.1682434  26.6101704  47.7370949  45.6736450  27.4179420
  46.7666397  45.8412170  26.2685413  47.5248451  46.0806236  26.6598816
  14.5230532   4.5120277   0.8208285  14.5223703   4.6035929  -0.1319817
  14.9825611   3.6879315   0.9819185  14.5719824   4.4339099   0.7363984
  41.1525040  36.2064209   4.6534371  40.4341354  36.4024467   5.2548981
  41.7588272  35.6751938   5.1695757  41.1405525  36.1706734   4.7726197
   7.5018702  13.4744015  20.6732693   7.2305727  14.3536186  20.9370975
   8.4582663  13.4997940  20.7031441   7.5749297  13.5708704  20.7045898
  56.6597099  36.9095535  63.3383331  55.8408852  36.5349236  63.0136681
  57.3304214  36.5680962  62.7469101  56.6439133  36.8331909  63.2406425
   4.9382815  18.5862637  38.7624779   5.2916489  19.3716965  39.1801567
   4.0107670  18.5858765  38.9990120   4.8770537  18.6699810  38.8322449
  38.5945435  64.3908310  68.3563156  38.4627724  65.2886276  68.6609955
  39.4991531  64.1875229  68.5941772  38.6769600  64.4648895  68.4141769
  21.7283764  38.0037384  29.2765179  22.6222763  38.3197060  29.1448345
  21.6279087  37.2967415  28.6391068  21.8129902  37.9620361  29.1945019
  41.1983147   7.4278588  50.9861755  41.3254700   8.2324438  50.4834785
  40.3879013   7.0544996  50.6396713  41.1254501   7.4738455  50.8956146
  10.6776381  13.3019695  26.5399189   9.8385029  13.2362595  26.0841064
  10.5116339  13.9092493  27.2609501  10.5704489  13.3597231  26.5682030
  64.6671829  49.3341103  70.2458878  64.1769028  49.7118034  69.5156784
  65.2679138  50.0287323  70.5157928  64.6789551  49.4484634  70.1968002
  42.0868149  53.7121925  58.9633484  41.5215530  53.2685585  59.5957222
  41.9879112  54.6426392  59.1651459  42.0159874  53.7641068  59.0523071
  64.9543991  23.5532913  60.9105835  64.5324554  22.7177315  61.1106720
  65.2122269  23.9018307  61.7639732  64.9368973  23.5013542  61.0229263
  51.8720398  59.2552795  34.3350334  51.5718613  58.3564110  34.4697762
  51.2907982  59.6030540  33.6586838  51.7780457  59.1965103  34.2772751
  32.9497185  55.5887756  30.0778351  32.5373840  55.8018913  30.9149685
  32.2670860  55.7504005  29.4265900  32.8329506  55.6287384  30.0976582
  64.0106964   8.3764524  69.2258072  63.9283371   7.4683790  68.9345093
  63.5375290   8.8834743  68.5660477  63.9514542   8.3336830  69.1243820
  12.7635565  32.6746216  58.0688744  13.2798433  32.8650055  57.2856560
  12.1097031  33.3729897  58.1003418  12.7488861  32.7693977  57.9887085
   7.7777753   8.5283766  51.9563904   7.9702272   7.7552872  52.4869804
   8.2190876   9.2463179  52.4103012   7.8453608   8.5224953  52.0613785
   1.9701594  16.1544571  47.6222610   1.1366723  16.3270798  48.0601349
   1.8861560  15.2602262  47.2913132   1.8723170  16.0775032  47.6336670
  56.5942688  13.6624804  56.8182106  56.9216461  13.6610880  55.9187355
  57.3315659  13.3488798  57.3419266  56.7078094  13.6288891  56.7781410
   2.4903274  21.1078033  27.8665218   2.2249112  20.2090511  28.0615330
   2.3447082  21.5833511  28.6843739   2.4464941  21.0626736  27.9745350
  23.0734596   4.1920896  56.1740341  22.1234818   4.2097511  56.2900658
  23.2807655   5.0334549  55.7673874  22.9942589   4.2836976  56.1430435
  51.1377525   5.3324418  45.6688995  51.4376450   5.6980534  46.5011406
  50.3444061   4.8460097  45.8930016  51.0851288   5.3195572  45.7815475
   0.3891993  11.6041279  33.6790848  -0.4348025  11.4793186  34.1499100
   1.0528443  11.2194262  34.2516327   0.3720986  11.5497932  33.7903519
  21.2004585  12.9160929  51.3074608  21.1672173  12.8252459  52.2597580
  21.2885113  13.8576984  51.1596146  21.2063046  13.0068188  51.3932495
  52.5789757  18.9707222  68.2907333  51.8763885  18.7041149  67.6978378
  52.5076447  19.9243183  68.3331299  52.4964447  19.0439835  68.2320251
  56.5526428  54.3231239  48.4247551  55.9401245  54.9154205  48.8609200
  56.0504265  53.5205536  48.2837181  56.4337654  54.3007011  48.4562263
  61.5036163  26.1286411   5.5269623  61.2356567  26.4052086   6.4032831
  60.7092819  25.7626629   5.1379576  61.3903313  26.1191063   5.5789304
  21.7799320  33.6816559  29.4887943  22.3238621  33.0384712  29.0341682
  21.8498917  34.4738235  28.9560547  21.8453979  33.6975441  29.3834991
  30.1652508  36.2528343  20.0404930  30.5706577  36.0204353  20.8758774
  29.2243156  36.2135353  20.2117538  30.1081409  36.2238617  20.1478443
  42.2305069  69.6856308  56.7670097  43.0225754  69.1694031  56.6174583
  42.0716286  70.1276016  55.9329491  42.2980309  69.6777115  56.6621170
  30.9214630  51.8440552  28.3598766  31.6877766  52.2105179  28.8011246
  30.2879086  51.6975327  29.0622807  30.9356213  51.8675117  28.4818363
  42.9711876  44.5138054  21.1381340  43.5552979  44.0322609  20.5523338
  43.3397980  44.3756180  22.0106373  43.0727882  44.4477158  21.1687088
  10.3195009   7.8804040  37.1924133  10.7109509   8.5757780  37.7210464
   9.7207174   7.4331470  37.7904549  10.2973909   7.9068637  37.3125648
   9.9850302  14.7129574  60.0516930  10.1328773  15.1776657  60.8753548
  10.2084875  15.3504734  59.3735542  10.0246267  14.8305006  60.0672112
  27.3239574  32.7468147  20.6492691  28.1385956  32.6438026  21.1411877
  27.3237000  33.6641006  20.3757343  27.4108047  32.8336525  20.6725578
  46.1164017  45.3814392   6.1420794  45.5638199  44.8876343   5.5362377
  46.2667580  46.2178650   5.7016068  46.0735054  45.4179764   6.0304990
   4.5487432  25.2814503  67.8535995   5.3122578  25.3761330  68.4230804
   3.9584644  24.7045326  68.3383331   4.5672174  25.2300243  67.9660187
  22.0788174  58.9563026  43.2840767  22.4567432  58.2084618  42.8213234
  22.5576153  59.7134666  42.9469070  22.1701794  58.9572945  43.1987724
  14.1440706  59.9634094  32.3735046  13.5132885  60.2408714  33.0378532
  14.9242926  60.4892120  32.5496140  14.1600075  60.0490685  32.4631310
  41.6669159   9.5480089  40.0526390  41.8425331   9.7178669  39.1271439
  41.3089867   8.6604080  40.0695343  41.6474724   9.4714680  39.9557457
  33.1381302  38.3265648   3.7523584  33.8977051  38.4596863   4.3194203
  32.7340202  37.5223389   4.0781631  33.1760406  38.2549973   3.8475749
  31.3363533  32.9059029   9.1972752  30.4231548  33.1871986   9.2535763
  31.6441441  32.9086914  10.1036358  31.2717915  32.9361992   9.2999353
  19.1589832  20.2248001  51.2668991  18.3526611  20.4575233  51.7272453
  19.3135796  20.9566803  50.6696701  19.0894814  20.3276672  51.2523041
  42.5467644  50.4875298  60.1486893  42.0445976  49.8235512  60.6211205
  43.3059006  50.0153313  59.8066750  42.5741692  50.3663673  60.1625977
  65.3898239  46.1442986  23.7333412  65.7299881  45.5087013  23.1036301
  65.8858795  46.9439812  23.5582199  65.4789963  46.1617966  23.6475124
  32.1382370  13.9885721  46.2383614  31.3993244  14.1685925  46.8195953
  32.8468132  13.7261868  46.8259888  32.1350021  13.9797888  46.3630104
  45.5430870   0.5596795  24.0504761  44.7199059   0.2586764  24.4351864
  45.8380699   1.2594180  24.6332130  45.4867592   0.6022012  24.1536465
  36.6629524  51.1398468  68.3165817  35.7968826  51.0355110  68.7106171
  36.4948120  51.5736237  67.4800415  36.5526619  51.1749763  68.2693939
  49.2104568  57.9770546   8.8061619  49.3932266  58.3359985   7.9378376
  49.8861618  58.3553505   9.3687897  49.3020058  58.0556755   8.7735615
  32.1215210  39.1628380  55.6556168  32.1599312  38.2231522  55.8337975
  31.2357063  39.4192505  55.9121628  32.0311508  39.0899734  55.7019768
  52.7698174  11.2108335  26.3648872  53.3747101  11.3486767  27.0938168
  52.7186394  12.0628757  25.9317188  52.8288689  11.3163958  26.3964291
  70.0966492  59.4056664   3.0365753  70.1491165  60.1554337   2.4438474
  69.3921280  58.8658409   2.6781485  70.0271149  59.4280548   2.9351430
  63.2380600  59.6209717  60.5345268  63.6883316  60.2110977  61.1388741
  63.9403648  59.2249870  60.0185852  63.3609734  59.6416740  60.5439529
  29.6253452  12.4180832  26.3431854  30.2589035  11.8903065  26.8292809
  28.7729778  12.1307049  26.6704693  29.6020126  12.3311539  26.4299259
  38.1039200  38.0213470  68.1049347  38.8262138  37.8771744  68.7162781
  37.6704216  37.1703033  68.0413971  38.1347160  37.9152145  68.1633530
  15.8047256   0.7044733  56.5285072  15.8003817   1.0834566  55.6495399
  14.9126701   0.8351095  56.8500710  15.7091322   0.7588198  56.4690666
  48.4660912  13.1617908  48.8650627  49.3510551  13.1259098  48.5020409
  47.8971291  13.2523088  48.1006546  48.4997902  13.1676168  48.7448349
  62.3306656  19.1545811  67.3414993  62.4104614  18.2039680  67.4202499
  63.0980949  19.4181004  66.8337097  62.4210167  19.0813084  67.2957458
  30.4389534  44.7934113  60.0768661  29.6114407  45.1192017  59.7228699
  31.0798302  45.4654999  59.8449020  30.4190502  44.8998260  60.0143776
  20.6195927  52.7906494  69.0732422  21.1165390  51.9888115  68.9109573
  19.7848969  52.6496887  68.6264267  20.5835743  52.6901054  69.0082855
  45.2539024  10.3569422  48.6259880  44.3886490  10.5403996  48.2600441
  45.0884285   9.7282419  49.3285446  45.1439857  10.3094606  48.6618843
   7.2914357  17.7693233   9.5816240   7.9576840  17.6422138   8.9062071
   6.5058904  17.3554325   9.2240696   7.2787137  17.7116299   9.4714661
  51.6946030  35.2679253  59.2973976  51.9318542  34.3414459  59.2576523
  51.5780411  35.5247688  58.3826981  51.7074738  35.1965141  59.1956139
  48.4179840  42.5905952  61.6989975  49.1142693  42.1559868  61.2065201
  47.6515999  42.5373192  61.1279907  48.4105072  42.5385666  61.5855865
  28.4471703   6.9798427  48.5573463  27.6692371   7.4753256  48.8133698
  28.7602425   6.5875282  49.3723984  28.3975964   6.9908447  48.6715660
  11.8930922  55.9457474   9.3702087  11.2029266  56.5243645   9.6944103
  11.6767387  55.8081894   8.4479828  11.7964201  55.9927826   9.3064346
   8.0981646  40.7211037  23.8995857   7.8024116  40.0429649  23.2922230
   7.2984648  41.1837769  24.1498756   7.9813437  40.6981239  23.8615074
  47.7791405  28.7155609   8.8066368  48.7126427  28.9265919   8.7901754
  47.7243233  27.9120102   9.3238754  47.8728447  28.6523724   8.8600407
   5.6539483  21.6676559  66.6778870   6.4512143  21.1389027  66.7097931
   5.9172320  22.4711571  66.2292252   5.7670469  21.6969566  66.6334457
   5.6866021  48.1950340  60.3121567   6.4715667  48.5690498  59.9119377
   5.1596270  47.8953857  59.5713844   5.7141147  48.2029648  60.1904793
  19.5163631   2.5405245   7.0992732  19.5225105   1.8434515   6.4433136
  18.5988216   2.6143053   7.3617735  19.4191704   2.4740558   7.0573144
  17.2966824  39.6635475  69.2107391  16.8730049  39.4419823  70.0399780
  17.8562393  38.9109573  69.0190735  17.3111725  39.5596619  69.2787323
  44.7328796  24.9199448  30.9251099  45.3590164  25.6433334  30.9550858
  44.9904022  24.3500919  31.6498051  44.8271141  24.9363194  31.0055885
  39.3812180  56.7406387  13.5074635  39.7329292  57.6268959  13.4232950
  40.1475525  56.1944580  13.6825294  39.5004501  56.7769051  13.5171566
  15.1985321   1.9874465  60.3533669  15.4662333   1.1315787  60.6881180
  14.3120508   2.1107745  60.6927376  15.1325445   1.9093275  60.4252548
  47.3851471  38.8304596  68.2804413  47.9432755  38.1536942  67.8973999
  47.4779243  39.5791664  67.6913147  47.4545593  38.8381310  68.1767654
  21.6661987  13.6846161  26.6210041  22.3056202  13.5371599  27.3178749
  21.4308453  12.8062630  26.3221092  21.7092876  13.5752220  26.6634445
  53.4189682  12.5688095  58.4613724  53.4873810  13.4274340  58.0438614
  53.2681351  11.9615765  57.7369766  53.4101791  12.5956182  58.3395996
  24.6707859  35.5994225  36.7323875  25.2749748  36.2683601  36.4103508
  24.5247440  35.8302536  37.6497841  24.7196445  35.6953735  36.7958755
  69.2772827  35.5428734  57.2591476  69.4444809  36.2633667  57.8667374
  68.5321808  35.8386574  56.7361107  69.2156525  35.6512489  57.2681656
  43.0106163  69.2115021  15.1918144  43.1235046  68.2695312  15.3189783
  42.0695229  69.3554993  15.2910109  42.9222946  69.1264038  15.2159538
  71.5641479  26.8135662  42.0982513  72.0662613  26.3765144  42.7860718
  71.0131607  26.1235676  41.7287292  71.5589371  26.6933765  42.1321945
   5.5336103  48.1276436   9.9003019   4.5969090  48.2500534  10.0546989
   5.7285786  48.6911430   9.1515102   5.4545112  48.2007904   9.8369150
  41.7667542   6.3007784  64.6944962  41.8919449   5.6990776  65.4283295
  42.5236282   6.1490030  64.1285095  41.8608170   6.2204266  64.7123947
  69.8605270  12.9001265  14.2491713  70.2797012  13.4702854  14.8937197
  69.6941605  12.0850525  14.7226772  69.8874893  12.8740082  14.3684015
  15.1974297  23.5990543  52.3830414  15.6617613  24.3166447  51.9521217
  14.9668007  23.9462509  53.2447243  15.2223520  23.7126045  52.4289780
  31.8882961  30.4112282  26.8491211  32.2472267  29.6091442  26.4695683
  32.2388573  31.1133060  26.3010082  31.9639568  30.4005642  26.7501945
  26.7235317  32.2394295   8.3171988  27.3089561  32.6066971   8.9794855
  26.4068031  31.4230328   8.7037325  26.7521858  32.1915359   8.4290466
   5.3468070  46.5405769  39.9120369   5.8188529  45.7115021  39.9897423
   4.5549669  46.4152718  40.4350281   5.3127036  46.4388008  39.9760971
  56.1109886  21.4058094  -0.1160344  56.8064499  20.7820187  -0.3244837
  56.3896179  21.8092670   0.7060480  56.2148666  21.3823128  -0.0505957
  67.3948898  28.3541107   4.4776611  66.9579086  28.1453953   3.6520009
  67.2246857  27.5962181   5.0369997  67.3301392  28.2510319   4.4492602
  38.8623390  64.4558792  40.4535255  38.6276588  63.5322418  40.5431976
  39.7542877  64.4437637  40.1063843  38.9324303  64.3560944  40.4260674
  36.8763924  59.1947021  45.5027809  36.2175407  58.6889114  45.9785118
  37.7015343  58.9842949  45.9399300  36.8941269  59.1183243  45.6001320
  18.4141102  10.1598387   4.7241855  17.8877716  10.9054689   5.0126896
  18.1231213   9.9939051   3.8275120  18.3269482  10.2216578   4.6593294
  21.2764797  21.1987553  28.9793282  21.7886295  21.8427219  28.4902058
  20.6134529  20.8980350  28.3578815  21.2603893  21.2353592  28.8608952
  33.5728836  41.7139435   8.3179188  33.0432472  42.1777840   8.9664316
  32.9436188  41.4254074   7.6568546  33.4492950  41.7326355   8.3165798
  55.3971214  30.5180588  14.8801737  55.6212502  31.1609077  15.5530357
  54.4639091  30.3499622  15.0108986  55.3215027  30.5686874  14.9658689
  26.0469456  31.9984913  69.6993561  26.1020966  31.8416786  70.6420059
  26.9316597  31.8282108  69.3760605  26.1471748  31.9636097  69.7654037
  25.3928165  61.6798058  49.3449745  24.5046310  61.8870163  49.0544243
  25.5987930  60.8507614  48.9131355  25.3200665  61.6134949  49.2679405
  39.2851028  35.5181274  66.6433563  38.4859352  35.4039459  66.1290283
  39.0067291  35.3897591  67.5501404  39.1701927  35.4922638  66.6852036
  37.9627266  55.4831963  47.1239548  37.2565880  54.8448524  47.0233650
  37.5599861  56.2139397  47.5930481  37.8444748  55.4930496  47.1632500
  13.3308535  12.4803524  33.7120209  12.6586647  12.2490587  33.0710106
  14.0961704  11.9675112  33.4521866  13.3407841  12.4009972  33.6159554
  58.1862602   8.3086910  24.4375725  58.5564842   7.4320593  24.3342171
  57.3961792   8.3002443  23.8972626  58.1414833   8.2143049  24.3689308
  34.0603065  37.3158226   7.9371381  34.4351692  37.6168556   7.1094379
  33.1158180  37.3040543   7.7820864  33.9995613  37.3466682   7.8323359
  39.2241592   2.1203096  46.6469002  38.9163704   2.9380019  46.2559052
  39.1473236   1.4749749  45.9441414  39.1831398   2.1386900  46.5302620
  20.7574196  30.9996986  13.4552660  20.2947216  30.8864841  12.6250105
  20.3047848  30.4152431  14.0633488  20.6598072  30.9252987  13.4315729
  21.8260498  25.5817547  32.6182899  21.7176533  24.6474419  32.7958946
  21.9799385  25.6299229  31.6747684  21.8309021  25.4872551  32.5366096
  46.1027908  33.2951965  32.1681404  45.7896271  32.5235100  31.6962681
  46.1764717  33.9731331  31.4964199  46.0772514  33.2851982  32.0461845
  45.6738701  40.3738976  34.3203049  46.5794716  40.0642090  34.3058243
  45.4937248  40.6296959  33.4156799  45.7512360  40.3681488  34.2222900
  34.3441887  18.0640621  59.1345367  33.4101181  17.9963036  58.9366646
  34.6190338  17.1630192  59.3042870  34.2738876  17.9607468  59.1315384
  17.0063915  58.5556602  11.1774101  16.9487839  59.4430084  10.8231163
  16.1729794  58.4236221  11.6293192  16.9113731  58.6362076  11.1878195
   5.4713459   5.5902081  22.1062565   5.8415413   6.3535509  22.5495338
   6.1786609   4.9452810  22.1089535   5.5862532   5.6028361  22.1538162
  41.0929909  50.0972977  21.5472546  40.5736160  49.9540100  22.3384228
  41.5267372  49.2585640  21.3903217  41.0838585  49.9925728  21.6148911
  24.4254684  11.0498791  53.5197563  24.4059238  11.3576040  52.6135788
  24.6199627  10.1151619  53.4511414  24.4441261  10.9830160  53.4158020
  30.8927288  47.1851997   6.5358577  30.9039745  48.1202774   6.3315635
  30.8386574  47.1493187   7.4908552  30.8881626  47.2810898   6.6159139
   0.6852632  10.6764488  30.6202393   0.6979080   9.7704563  30.9288654
   1.2159419  11.1540871  31.2577915   0.7432040  10.6307678  30.7211418
  25.4897270  36.4875717  55.8170395  26.0365162  37.2521591  55.9977493
  24.8467808  36.4799309  56.5261192  25.4794731  36.5682907  55.9119301
  32.5076942  20.5503349  12.0501728  32.0785255  20.0562172  12.7486677
  31.7960911  20.7976208  11.4596615  32.3860397  20.5240116  12.0616884
  50.9761314  62.8699417  64.5250168  50.3961716  62.3763161  65.1048584
  51.7180977  63.1130829  65.0787354  50.9934082  62.8432312  64.6459045
  15.0066986  68.4191818   0.9106146  14.0976086  68.2615280   1.1654359
  15.1923447  69.3052750   1.2214358  14.9295492  68.4968643   0.9709355
  31.1813641   8.5070915  50.4731865  31.7133579   8.0031796  49.8573227
  31.7428131   8.6168613  51.2406197  31.2979698   8.4650602  50.4893494
  10.6503487  10.5401449  49.0586662  11.2789993  10.2665997  49.7266502
  10.8277559   9.9661942  48.3134575  10.7363081  10.4497671  49.0504341
  41.2022171  59.0940895  59.7788048  41.7452354  58.4034882  59.3987694
  40.5974426  58.6313705  60.3587799  41.1956291  58.9710999  59.8001251
  13.2461796  11.8095808  36.5258789  13.5802631  12.6181898  36.9141693
  13.5456800  11.8386574  35.6172066  13.3137455  11.8989124  36.4703827
  18.8660774  13.0679073   3.0989940  18.7355404  14.0010080   2.9301295
  18.4377213  12.9146948   3.9411750  18.8064766  13.1510754   3.1707973
   8.5667944  27.7641048  59.2711372   8.6653805  28.4739552  58.6366119
   8.1608829  27.0535870  58.7745171   8.5340204  27.7640343  59.1505127
  45.5173798  25.9410305  57.9105759  45.2829323  25.0507202  58.1725197
  44.8852882  26.4984989  58.3643608  45.4249725  25.9055367  57.9869041
  59.9560013  36.7314224  13.9255171  59.5069962  35.8901062  14.0080652
  60.1739731  36.9758453  14.8249493  59.9313622  36.6677704  14.0302372
  68.9761276  68.3101501  21.3052731  69.0997849  67.7566910  22.0763931
  69.7826614  68.8222351  21.2461605  69.0753250  68.3057327  21.3812027
  35.5006828  54.4594994  29.1862011  35.1481476  54.2445488  28.3226357
  34.7410660  54.7545662  29.6883411  35.3820839  54.4680405  29.1476574
  54.8457603  14.9581785   5.7117400  55.2032089  15.7783928   6.0519028
  55.3843231  14.2769680   6.1143942  54.9413109  14.9730015   5.7909551
  53.2759819   5.0236735  60.0039825  53.1069069   4.6245346  60.8574066
  53.1239052   4.3181310  59.3752403  53.2417336   4.9058690  60.0279427
   2.4989946  30.4384212  14.6946497   2.1702580  31.3324013  14.7893200
   3.3586853  30.5413189  14.2865133   2.5556161  30.5447292  14.6612206
   6.7350044  40.8670998  35.8604698   7.1811604  40.8097076  35.0155563
   7.4389915  41.0051231  36.4941750   6.8576570  40.8756981  35.8379478
  70.5394821  10.0782328  39.2237549  70.3159332  10.0145464  40.1523056
  70.7319412  11.0058289  39.0868111  70.5361633  10.1703615  39.3081741
  65.5292816  45.2740479  12.0073595  65.8351898  44.3953056  12.2320032
  66.3276520  45.7994995  11.9550428  65.6470413  45.2363739  12.0257368
  67.6691437   5.7025986  28.7429523  68.2141876   6.2348976  28.1634560
  67.8704529   6.0229697  29.6221943  67.7487335   5.7935286  28.7749176
   1.2144866  48.7079926  61.7645645   0.5899214  49.4273872  61.8574257
   2.0703716  49.1357765  61.7382011   1.2391549  48.8303299  61.7716560
  25.8686924  45.9369011  17.1817913  26.2149830  46.7899666  16.9198856
  26.3377762  45.7255440  17.9889584  25.9556446  46.0053329  17.2399387
  45.9644737  51.9099388  56.7383652  46.8967590  52.0992889  56.8443184
  45.5985260  52.0091438  57.6172714  46.0248680  51.9407120  56.8433914
  46.1200333   9.1344805  46.2217178  45.8816223   9.4757690  47.0836411
  45.2823143   8.9808435  45.7848473  46.0052719   9.1544924  46.2670441
  44.0054817  46.2072639  17.2545185  44.0032463  46.4574280  16.3305893
  43.0892258  46.2747421  17.5231419  43.9075317  46.2411385  17.1846352
  48.8128242  67.6744995  10.1769915  49.4051208  66.9571152  10.4023418
  48.2173233  67.7369995  10.9237862  48.8124809  67.6046600  10.2806625
  57.7001305  24.9799500  29.6767368  57.1821404  24.2372952  29.9871883
  58.5224953  24.9182034  30.1626778  57.7325897  24.8941669  29.7616653
  68.3431931  52.5627899  26.8606930  69.1537094  53.0510216  26.7160416
  68.6150894  51.6450806  26.8716297  68.4586258  52.5169907  26.8464336
  17.2670784  67.3125839   5.7167044  17.7828159  67.4422607   6.5125880
  16.3716545  67.5335388   5.9728847  17.2265892  67.3499756   5.8288980
  16.6157169  21.4103889  61.5511360  15.7984476  21.5987720  62.0124512
  16.3644371  20.7993450  60.8585205  16.5017662  21.3653164  61.5264702
  47.9754829  61.3543549  24.5599194  48.1081848  61.3687363  25.5077667
  48.8600693  61.3451500  24.1943378  48.0839653  61.3549042  24.6220131
  49.6822624  57.7500648  31.6037655  49.4554787  58.6696243  31.7423840
  48.9229202  57.3815308  31.1523132  49.5771027  57.8088264  31.5704041
  19.2686234  13.7144470  19.7986526  18.7401333  14.2464237  20.3935738
  19.8208065  14.3466043  19.3385410  19.2711506  13.8385925  19.8130283
  10.0230951  60.5317154  28.9729404  10.9783306  60.5203896  29.0331764
   9.8429565  60.8171310  28.0772171  10.1057520  60.5609436  28.8838425
  57.3275032  35.0950699  40.2883377  58.1069183  34.5507317  40.3998833
  57.6630478  35.9911156  40.2611237  57.4464035  35.1325760  40.2973289
  67.0133972  57.2601509  11.5970097  66.3387833  56.7354507  11.1659451
  66.5336533  57.7927361  12.2313843  66.8902969  57.2609940  11.6186905
  18.0593071  57.0062904  39.5447960  18.7869911  56.6606827  40.0617714
  18.4655991  57.6388359  38.9523087  18.1802349  57.0368881  39.5367432
   0.7428416  50.3049049  43.2856941  -0.0087928  49.7276230  43.1514397
   0.8749083  50.7274590  42.4370270   0.6767701  50.2884026  43.1808739
  54.2751236  18.0107880  62.7110519  54.2511024  17.0574722  62.6283150
  53.9293060  18.3322525  61.8784027  54.2356834  17.9434052  62.6134338
  29.4985008  62.3257332  30.2194805  28.7623463  61.9811821  30.7250404
  29.4853287  61.8236465  29.4046383  29.4185925  62.2354469  30.1864986
   8.7883902  17.5808220  66.2663040   8.2221861  16.8347073  66.4636841
   8.4449463  18.2918491  66.8073425   8.6913843  17.5770798  66.3450546
   8.3845520   2.4204769  69.3239441   9.0900993   3.0308926  69.1098633
   8.7057390   1.9416014  70.0879745   8.4940443   2.4345045  69.3825912
  50.3928642  33.5836792  49.2350845  49.7386665  33.9964676  48.6712914
  50.3753471  34.1005936  50.0405197  50.3212318  33.6828232  49.2608528
  32.6596794  16.5430412  37.6680336  32.0705528  16.2976913  36.9546165
  32.0804482  16.6998997  38.4137650  32.5350838  16.5336037  37.6714783
  22.7367363  14.6529350  17.2215443  23.5713329  14.8653259  17.6393623
  22.6408329  15.3088169  16.5310001  22.8155117  14.7455292  17.1924610
  52.6880989  33.9526443  37.5137978  53.5428123  34.1397820  37.9019737
  52.0818176  34.5273781  37.9810600  52.7145920  34.0338936  37.6050224
  21.8597965   2.3628480  46.4528770  21.1482658   1.9115137  46.9070282
  22.6569481   1.9574479  46.7941017  21.8689270   2.2714846  46.5376968
  37.2656555   8.5711164  20.0757313  36.4597931   8.1561155  19.7681751
  37.6905212   7.9013844  20.6116199  37.2250252   8.4554396  20.1000805
  14.7053862  53.9098167   7.9798155  15.0461016  53.1030502   8.3661728
  14.0189934  53.6170273   7.3803411  14.6685228  53.7925606   7.9570885
   7.7417054   6.7783227  40.4532623   7.6455050   5.9438186  40.9121513
   7.7042713   6.5470190  39.5251846   7.7274542   6.6646633  40.4032288
  58.0118294  47.7637062  50.1930580  58.1138306  48.0990105  51.0837898
  58.9040909  47.7226982  49.8489342  58.1178589  47.7950935  50.2513504
  17.6673889  53.2847366  14.8547401  16.9594765  52.9608917  15.4117126
  17.2249470  53.8008194  14.1808462  17.5447140  53.3052368  14.8422718
  55.8108902  18.0266495  32.1212234  55.2747383  18.3880119  31.4153976
  56.6937141  18.3495979  31.9407749  55.8478622  18.0996246  32.0267105
   3.0020597  12.8443489  27.3409081   2.6984010  12.0101519  26.9829426
   2.7424784  13.4940062  26.6876125   2.9419951  12.8246698  27.2330647
   8.1876011  32.4861145  11.5206041   7.2594757  32.2716560  11.4266777
   8.2327204  33.0093918  12.3208408   8.0934362  32.5190468  11.5959263
   0.8149456  38.6272125  51.5418282   1.4603398  38.0444870  51.9419899
   1.2684315  39.0056419  50.7885857   0.9321316  38.6054268  51.5041733
  54.8393135  51.6176834  38.6882477  54.3862839  51.3285942  37.8961449
  54.4878693  51.0599289  39.3822441  54.7535248  51.5273743  38.6777840
  55.1434937   5.6281133  49.3192444  55.6262207   5.5998540  50.1453247
  55.8213081   5.5914063  48.6443748  55.2672539   5.6211853  49.3353691
  51.8865852  53.8644943  63.5206375  51.4020386  53.7181931  62.7082062
  52.7969208  53.6741447  63.2941666  51.9319916  53.8285942  63.4098473
   9.4555578  40.6636696  67.5112762   9.0973005  39.9389191  68.0237427
   9.2438726  40.4432335  66.6041718   9.3947783  40.5628738  67.4691925
  47.5475693  59.2073860  36.3585815  47.6074409  59.5584183  37.2470779
  46.6228409  58.9849548  36.2507439  47.4553413  59.2210999  36.4418335
  54.9334755  66.7194290  46.8794975  55.0036316  67.6220856  47.1901665
  55.8167076  66.3634338  46.9764404  55.0351448  66.7777252  46.9229660
  38.5108795  12.9571829  20.4904251  38.4549904  12.7679024  21.4270592
  38.4160576  12.1037216  20.0675240  38.4948082  12.8459835  20.5452099
   4.4792728   0.5179948  35.0376472   3.7952874   1.0222460  35.4782448
   4.3500037  -0.3796217  35.3439255   4.3925462   0.4760458  35.1172943
  37.0120888  12.1135578  53.5550156  37.5314369  12.0878515  54.3586617
  37.6589088  12.1973419  52.8544159  37.1364517  12.1197510  53.5660057
  66.9575195  45.6781502   1.6418829  66.8990555  45.7339401   2.5956652
  66.1977921  46.1674995   1.3263178  66.8702698  45.7362862   1.7099432
  56.5442314  56.4493637  15.6498938  55.9060783  57.1460419  15.8036242
  56.5492897  56.3346138  14.6996098  56.4767151  56.5114212  15.5649481
  48.6697769  60.9673271  48.0366211  48.1021080  60.5252075  47.4053383
  48.0860786  61.2081146  48.7560310  48.5469933  60.9458542  48.0460167
   9.9491816  41.1500587   0.3222059   9.7894230  40.2251434   0.5099298
  10.8607388  41.1815491   0.0318530  10.0293541  41.0547829   0.3112614
  24.9333858  32.6688499  63.4352608  25.0735168  32.9688759  62.5371628
  24.1440754  32.1294899  63.3871956  24.8641567  32.6433296  63.3343582
  15.2711906  46.2905312  45.6581459  16.1743755  46.3155289  45.3421326
  15.0712948  47.1989288  45.8841705  15.3461905  46.3900681  45.6485519
  35.0504341   7.6640096  61.5816765  35.8961296   7.3260207  61.8762817
  35.2363396   8.5584707  61.2960014  35.1604462   7.7233529  61.5826263
  22.0525417  26.9275093  44.0461197  22.3434467  27.8267918  43.8948021
  22.8320942  26.4744759  44.3675117  22.1666965  26.9750977  44.0642586
  35.7443581  34.2896652  44.0458412  35.3137169  34.4195633  44.8907738
  36.6727676  34.2010345  44.2613182  35.7974396  34.2940674  44.1589241
  49.8829536   2.2111430  40.1513557  49.0934563   1.8727459  40.5737457
  50.2540855   2.8199332  40.7900009  49.8383408   2.2399781  40.2645073
   7.2422194  42.6153374   2.9436648   8.1019936  42.8518906   2.5957224
   7.4174457  42.3267174   3.8393350   7.3525934  42.6097870   3.0020752
  34.8435135  41.6708870  14.3914595  35.0767479  41.6067238  13.4653301
  34.5151138  42.5640755  14.4944229  34.8333664  41.7592964  14.3036766
  54.0856514   6.9538674   4.6703734  54.4979324   6.2269497   5.1371136
  54.4301605   7.7384963   5.0968728  54.1663551   6.9600220   4.7656298
  65.8794556  43.3875618  41.6507683  66.6730957  43.2019920  42.1526947
  65.1849518  43.4306107  42.3080635  65.8900299  43.3723640  41.7743874
  24.1611481  18.4631710  23.5683441  23.2551041  18.2977753  23.8290367
  24.1158504  19.2566624  23.0349121  24.0596943  18.5301514  23.5392590
  36.5434303  56.3873444  71.5087433  36.7914848  55.4680824  71.6070251
  37.1494789  56.8611717  72.0783234  36.6345139  56.3398438  71.5799637
   7.4741397  60.9394112  57.1016350   6.5711098  61.1542435  56.8679314
   7.9200845  61.7856293  57.1373825   7.4253955  61.0525627  57.0805244
  49.9496002  52.9589310   7.9707623  49.3542404  52.2234764   7.8262315
  49.3730316  53.7049141   8.1360207  49.8246231  52.9600525   7.9729729
  33.1901741  40.2460861  44.7731018  33.2820625  40.7593727  43.9704018
  32.4302673  40.6255951  45.2144012  33.1189346  40.3412933  44.7345619
  37.5573273   3.5677910  12.7407999  38.0462875   4.3906822  12.7412148
  37.1958008   3.5035598  13.6247711  37.5709152   3.6486957  12.8351116
  69.2362213  47.5439606  32.6389008  70.0177002  48.0640221  32.4516602
  69.2677689  46.8274803  32.0049515  69.3229218  47.5230141  32.5513306
  33.7275887  46.1137848  17.7714348  34.2539902  45.3603592  17.5040665
  33.9366722  46.7920609  17.1292076  33.8060226  46.1057701  17.6744328
  47.3596840  17.2672176  46.4713821  48.0173874  17.7246532  46.9952240
  47.2853851  16.4048443  46.8800659  47.4218979  17.2240353  46.5708275
  -0.0181342  43.5267601  25.8394470  -0.2304666  44.4595528  25.8071613
   0.6662863  43.4139442  25.1798477   0.0322100  43.6142044  25.7656631
  55.7985153  36.9972839  59.5377998  55.7354164  37.8066254  59.0306320
  55.7127838  36.2999573  58.8877106  55.7826424  37.0092316  59.4143867
  64.0484619  46.5725212  52.9695892  63.3421249  47.1473503  53.2643700
  64.3749313  46.1637764  53.7711983  64.0079498  46.5902328  53.0865097
   4.2742395  44.1166573  14.3884583   3.7437143  43.7792931  13.6666822
   5.1265059  43.6955452  14.2764845   4.3085504  44.0357704  14.2995462
  56.1536942  15.4173393  22.8150749  56.8876495  15.0056229  23.2711811
  56.4065018  16.3371525  22.7359142  56.2589264  15.4715233  22.8552723
  23.6607189  32.4037247  38.5345535  22.8250751  31.9378052  38.5637016
  24.0727959  32.1059761  37.7235260  23.6155491  32.3222847  38.4511757
  60.6154823  64.8099289  14.2683372  60.8812256  65.3501892  13.5242014
  59.8455582  64.3344650  13.9562826  60.5617180  64.8168411  14.1557035
  62.1599464  16.4535904  67.4327164  61.5711594  16.5973034  68.1735992
  61.7451134  15.7529182  66.9295197  62.0529175  16.3941956  67.4580612
  50.2385216  58.1913376  61.8789139  50.6424751  58.0031319  61.0317841
  50.6313477  59.0201607  62.1527290  50.3234940  58.2596550  61.8177757
  42.9171753  55.6464920  31.6116734  42.4225311  55.3139992  32.3606796
  42.2502174  55.9929962  31.0189438  42.7933006  55.6479836  31.6283398
  66.2401962  11.7040806  59.9436378  66.2241364  10.8181152  59.5816422
  66.5554199  11.5907669  60.8403091  66.2721024  11.5975161  60.0006561
  66.9783249  22.4047070  37.2052498  67.1520004  21.7122173  36.5676498
  67.2356949  22.0262642  38.0459442  67.0242920  22.2905006  37.2269058
   2.9404008  10.0945311  44.8430786   3.4825959   9.3843575  45.1864586
   3.4223287  10.8917265  45.0632057   3.0496149  10.1038113  44.9031715
  45.2941475  10.7844582   2.7403626  44.5346832  10.6754665   2.1680262
  45.2871513  10.0067282   3.2983220  45.2124100  10.6898975   2.7388296
  67.3328400  56.0879936  35.8274155  67.7075500  55.9520149  34.9571648
  67.5383682  56.9990730  36.0369949  67.3947144  56.1706505  35.7569618
  24.8911629  46.0035477  48.4616814  24.5529690  46.5599747  47.7600784
  24.4452095  46.3140678  49.2496758  24.8075390  46.0960007  48.4708939
  29.9550953   4.8232102   1.8603922  29.3972340   5.0771894   2.5955911
  30.8392792   5.0652142   2.1358647  29.9898949   4.8761024   1.9681716
  18.1276016  64.8589859  12.1481123  18.8639812  64.2826233  12.3525066
  17.4643993  64.2775421  11.7762022  18.1354046  64.7355194  12.1302481
  39.6887665  58.7221680  30.1653900  39.1810837  58.0368919  30.5999947
  39.4667397  58.6333961  29.2385368  39.6109505  58.6396217  30.1128960
  16.6263351  25.0769253  39.4040031  15.9492798  24.8621006  40.0456276
  16.4080219  24.5455017  38.6383934  16.5308514  24.9973450  39.3907814
  27.9947815  36.5017509  45.3889847  28.8969631  36.6248283  45.0937729
  28.0562420  36.4790382  46.3439407  28.0975456  36.5124550  45.4593430
  55.9881477  21.3180466  43.0523682  56.7766724  21.7474174  43.3841896
  55.4326057  21.2079716  43.8240433  56.0129929  21.3520966  43.1700439
  32.2463036  29.0768051  20.6883450  32.2371330  30.0181046  20.5148430
  32.9963799  28.9475403  21.2687798  32.3253136  29.1634026  20.7317410
  47.0608978   1.1262512  46.9561043  48.0114098   1.0335377  46.8915825
  46.7137146   0.3851570  46.4596443  47.1252365   1.0373329  46.8962822
   8.2948771  28.0546608  55.9838181   8.6913424  27.4737473  55.3345222
   8.7143936  28.9020500  55.8349266   8.3818951  28.0830784  55.8987007
  31.1084976  41.2777710  14.6395378  31.5032501  42.0665665  14.2677803
  31.8511086  40.7684975  14.9641972  31.2297878  41.3075790  14.6345148
  10.6613512  31.2396851  31.9063549   9.9118128  31.7029781  31.5324783
  10.6505680  30.3829670  31.4795647  10.5802689  31.1977291  31.8209705
  62.4663887  25.1066875  19.4903698  63.2611389  24.7695713  19.9038372
  61.7729225  24.9324017  20.1267357  62.4771881  25.0521507  19.6023254
  45.5054436  14.7542133  20.2877789  45.1731339  14.9223824  21.1695499
  44.8538322  15.1473942  19.7072239  45.4005165  14.8140764  20.3199005
  69.8621063  61.4530563   1.0885376  70.7569580  61.2381172   0.8253322
  69.6540298  62.2502022   0.6012008  69.9353409  61.5151443   1.0084988
  39.3517532  69.5873108  62.6392021  39.2762451  70.4877090  62.3232727
  40.1368942  69.2478104  62.2096443  39.4274292  69.6471252  62.5597038
  49.3097191   3.0901902  71.1997604  48.3905029   3.1754873  71.4527359
  49.7037773   2.5706878  71.9005280  49.2537155   3.0438859  71.3014679
  43.7535896  17.1480713  27.6328411  44.6267395  17.0489731  27.2533436
  43.9142532  17.4366779  28.5312443  43.8638382  17.1682796  27.6881790
  36.6821709  48.3711815  46.2945938  36.7372856  47.4237709  46.4195290
  35.7605438  48.5797043  46.4474335  36.5897636  48.2923851  46.3242188
  50.2034302  68.3899231  70.4237747  49.8353233  68.7522202  69.6178741
  50.2664452  67.4495239  70.2567062  50.1708946  68.3282776  70.3200150
  69.7966080  69.4219589  40.6900101  70.6270370  69.3092880  41.1525269
  70.0469513  69.5409698  39.7738266  69.9118576  69.4226303  40.6416321
  55.9455948  46.0747147  37.4849892  56.3012085  45.2217369  37.7343788
  55.8107109  46.0108185  36.5394974  55.9691353  45.9769402  37.4107552
   5.3784914  36.5937157   4.0501547   5.1545067  35.9409409   4.7134395
   6.1942663  36.9839058   4.3639956   5.4416008  36.5657120   4.1543570
  16.8867302  12.9502802  27.1436558  17.2877617  12.5144463  27.8956223
  17.2918282  12.5352268  26.3821716  16.9726982  12.8595400  27.1426411
  27.9770012   3.9560525   9.5998058  28.6180573   3.6442704   8.9610004
  28.5014801   4.2230916  10.3546867  28.1012955   3.9512811   9.6121845
   0.7446167  16.3474445  60.0946541   0.6989809  16.9390068  59.3435173
   0.8461549  15.4774752  59.7085495   0.7505782  16.3177547  59.9733772
  28.2161121  56.6997795  51.0442886  27.7156048  57.4633560  50.7567520
  27.9063740  56.5316315  51.9342422  28.1297073  56.7632751  51.1085320
  10.2053261   5.9992003  66.3821640  10.6698217   5.2486234  66.0118866
  10.1855001   5.8278880  67.3237000  10.2527456   5.9008889  66.4430847
  23.2240276  64.3802795  64.8796692  23.3326244  65.2776566  64.5647736
  22.4636879  64.0491028  64.4017258  23.1545258  64.4406586  64.7951202
  24.3067265  10.5443001  40.1531219  24.5486183   9.6242380  40.2589798
  25.1217785  10.9788713  39.9019890  24.4194393  10.4925270  40.1376305
   6.8396940  31.4049397   6.2950277   7.0387783  31.6785450   7.1904259
   6.2148747  30.6870422   6.3972735   6.7942929  31.3575592   6.4014177
  16.1378326   4.7559171  25.8268528  15.9051218   4.0204902  25.2600861
  16.8851280   4.4398355  26.3346653  16.1927071   4.6437826  25.8205662
  47.6397247  32.3531837  64.6203766  48.1608200  31.7385159  64.1037827
  46.7502251  32.0013123  64.5856018  47.6004372  32.2501106  64.5615845
  46.4760742  59.3109894  29.5873680  46.6735992  59.4538078  28.6617241
  45.5441284  59.0931015  29.6025600  46.3977547  59.3029823  29.4902763
  24.2272091  65.7250671  70.7327576  23.8328209  64.8534546  70.7640762
  23.5331860  66.2899170  70.3928909  24.1111393  65.6923523  70.6998520
  66.9821320  31.0910854  53.0696182  67.2807388  31.5465775  53.8567619
  66.9601059  30.1677513  53.3210182  67.0116272  31.0411930  53.1803703
  13.7237406   2.4803088  27.6979122  13.9833460   3.3682263  27.9437561
  13.2513199   2.5887671  26.8725109  13.7010460   2.5865636  27.6361065
  51.5411758  35.6612434  56.6663818  52.3091125  35.1453094  56.4207878
  51.5679512  36.4218140  56.0858269  51.6259232  35.6873322  56.5782814
  52.2420349   9.5409088  63.5930557  51.5505600   9.5538197  64.2548218
  52.6163025  10.4214773  63.6205101  52.2082062   9.6361904  63.6665573
  35.5108414  70.0405350  14.4341059  34.9586792  69.4878616  13.8810272
  34.8973541  70.6319504  14.8701086  35.3865356  70.0446701  14.4216204
  68.4944458  26.2485123  70.4681091  68.0562897  26.9050541  69.9266205
  68.5232162  26.6389332  71.3415909  68.4507828  26.3601627  70.5035095
  22.6387157  23.1461258  71.7923203  23.3923073  22.8808308  72.3195267
  21.8788357  22.9005375  72.3200455  22.6380463  23.0916443  71.9048157
  20.5502682  45.8887634  58.1882477  20.5672131  46.8249474  58.3870087
  19.8194008  45.5476608  58.7037239  20.4741344  45.9522247  58.2644157
  27.0777283  50.2701149  45.5383873  27.8760834  50.7617188  45.7312202
  26.9282722  50.4130707  44.6037979  27.1469269  50.3377838  45.4592857
  56.5088844  14.1581144  14.2498255  56.5497589  15.1138840  14.2824755
  57.2295494  13.9071627  13.6719875  56.5900955  14.2332773  14.1916857
  68.1764297  17.2454281  37.6557693  68.8975677  16.6870403  37.3652611
  67.5751877  17.2668552  36.9112663  68.1892166  17.1881657  37.5453949
  49.5903435  68.8672028  62.3913498  49.9069405  68.1706467  61.8161888
  49.8271713  68.5767136  63.2721214  49.6493607  68.7619476  62.4239388
  54.7903366  45.6529808   4.5280318  55.1427383  46.5204391   4.3291368
  53.9372330  45.8265038   4.9259543  54.7369423  45.7639923   4.5492563
  41.7719498   0.3179678  36.6982880  42.0235367  -0.3635059  37.3216095
  42.3436966   1.0566483  36.9073105  41.8597488   0.3240684  36.7870522
  49.3472748  19.2416172  14.3087873  49.6824875  19.2536144  13.4122829
  48.7375565  19.9785423  14.3463964  49.3180008  19.3214836  14.2171936
  17.8043556  33.9034805  25.6073589  18.1538811  33.3888969  24.8798504
  17.6373577  33.2608337  26.2968140  17.8238201  33.7800713  25.6033001
   3.7262197  34.5726166  65.4798889   3.8993764  33.6343765  65.5570374
   3.0792851  34.6398239  64.7776108   3.6756952  34.4797287  65.4132233
  48.5830154  55.1401443  14.2676573  48.7809715  54.2036362  14.2678623
  47.7817535  55.2156906  14.7858315  48.5186768  55.0483284  14.3229380
  41.8491096  25.8840179   8.2804880  41.5102386  25.7701511   9.1684265
  42.7985229  25.9349537   8.3911581  41.9142189  25.8773060   8.3869810
   6.2968488   5.6314120  33.0901375   6.9250541   5.3981261  32.4066391
   5.4512658   5.6502390  32.6419525   6.2736673   5.6085420  32.9694519
  61.9472427  27.7820988  39.6128159  61.4195290  27.3554573  38.9377403
  61.3184280  28.0181046  40.2948189  61.8239098  27.7617683  39.6135559
  20.3197098  46.6129189  42.1574554  20.3889313  46.5742493  43.1113625
  19.7982655  45.8449707  41.9238243  20.2714844  46.5269012  42.2342644
   8.6502819   6.2855487  53.4090233   8.2524605   5.4516387  53.6591530
   8.5926914   6.8245735  54.1979256   8.6017160   6.2541018  53.5198288
  66.7786942  11.7947254  22.6249409  67.4446793  11.1714563  22.3347149
  67.2399445  12.6319437  22.6753712  66.8989029  11.8175411  22.5993690
  39.7254333  63.3351212  63.5212784  40.3852501  63.9729118  63.2490807
  40.1537437  62.4860573  63.4123230  39.8414726  63.3125916  63.4806328
  30.5694199   6.2945614  38.8335190  30.4135361   5.3993487  38.5326424
  31.1057453   6.1929951  39.6198196  30.6099911   6.1882634  38.8852844
  70.2924957   0.1024073  38.1269073  69.6233444  -0.0331817  37.4560204
  70.4554672   1.0455617  38.1154671  70.2385178   0.1885272  38.0541420
  29.9228859  40.4279976  65.3999557  29.9821396  40.8771629  66.2431488
  28.9887466  40.4327698  65.1911697  29.8295860  40.4764061  65.4676132
  59.5075035  55.7289429  61.8560181  60.4397087  55.8741074  62.0177307
  59.4665451  55.4214211  60.9504852  59.6025467  55.7116318  61.7766953
   5.4620638   3.8716152  59.0636292   5.6997161   4.7600360  59.3290749
   5.4728518   3.3675654  59.8772926   5.4885578   3.9126050  59.1787071
  65.8815079   4.2944317  69.2941513  66.7424927   4.6787405  69.1291275
  65.9100266   4.0286441  70.2132645  65.9763641   4.3070707  69.3745651
   4.6999860  64.5789032  20.9977398   5.1929946  65.1449738  21.5916595
   3.8050077  64.9165649  21.0328140   4.6571193  64.6752777  21.0648155
   4.5908999  16.0828171  64.9876175   4.6246195  15.8793211  64.0529022
   3.6611829  16.0338478  65.2100143   4.4953494  16.0558929  64.9116516
  22.2492733  64.4571762  67.9440613  22.3050194  64.4844360  68.8992462
  22.5028076  63.5630951  67.7147675  22.2822552  64.3647385  68.0214691
  59.8530960  59.8767357  48.3510017  59.1307106  59.3002586  48.1018677
  60.5778999  59.6106796  47.7852249  59.8533554  59.7868881  48.2640991
   4.5221033  26.3305187  21.7153645   5.3507037  26.8092518  21.6937542
   4.0322604  26.7318573  22.4331474   4.5582290  26.4243698  21.7896061
  17.2692699  66.3268661  56.2889938  17.6919231  67.1761246  56.4168854
  16.9248981  66.3626862  55.3966026  17.2776184  66.4212494  56.2074661
  19.1386566  13.9208641   7.2571611  19.2552662  13.0204668   7.5603433
  19.1529789  14.4466314   8.0569077  19.1526184  13.8809128   7.3747787
  -0.1878636  19.2944775  67.1198654   0.6834179  19.6139050  66.8852005
  -0.0562295  18.3690147  67.3258286  -0.0809113  19.2298489  67.1168060
   6.8917284  57.5550461  38.8473625   7.5709429  58.0148277  38.3539047
   6.9452329  57.9236984  39.7291031   6.9698668  57.6433907  38.8887711
  53.0957947  69.3497314  32.5271416  52.3774185  69.7767563  32.0604286
  53.4000854  70.0078049  33.1521034  53.0516357  69.4654465  32.5440178
  24.3454056  53.9204140  23.1893101  25.0082893  53.2302742  23.2121677
  24.8446617  54.7343597  23.2561283  24.4693375  53.9336166  23.1988735
  25.6948071  33.7619095  33.7772408  26.2951031  33.2129974  33.2726898
  24.8877392  33.2498169  33.8285255  25.6727562  33.6487617  33.7289009
  22.5013103  59.5988693  31.4695492  22.7663326  60.4368973  31.0904636
  21.5476761  59.6544762  31.5305500  22.4278755  59.6941681  31.4356289
   4.7148104   6.6462650  70.1651993   5.0002475   7.1741185  69.4194641
   4.6625175   5.7544770  69.8213806   4.7396731   6.6074543  70.0490112
  37.6433411  50.6818237  34.6383057  38.3931694  50.1904831  34.9738197
  37.9914398  51.1702690  33.8923302  37.7604256  50.6815147  34.5945358
   6.4368443  12.3132744  66.6467896   6.8424234  12.3807669  65.7823944
   6.7759857  13.0667639  67.1299744   6.5162621  12.4008245  66.6061325
  56.7653389  26.4724998  14.3023176  55.8874931  26.2330494  14.5994415
  57.2232132  25.6369839  14.2101583  56.7205544  26.3578644  14.3241758
  63.9686470  61.8877716  11.2922411  63.9647217  61.0621681  10.8078957
  63.0515862  62.0334892  11.5246267  63.8704300  61.8152695  11.2653713
  63.5900345  11.7024050  46.9397659  62.8308640  12.0070591  46.4426956
  63.8677483  10.9053440  46.4883232  63.5386925  11.6498938  46.8386154
  53.5190506  27.2929611  54.2191391  52.9656296  28.0585003  54.3737526
  54.0395355  27.5250759  53.4500809  53.5155411  27.3993530  54.1536140
  69.8925781  68.2892990  53.5358620  70.5011749  67.7384415  54.0281982
  70.4276428  69.0202637  53.2266350  70.0145340  68.3085098  53.5553894
   8.7047510  36.9823456  33.0395546   9.3044500  37.7232513  33.1270294
   8.9724941  36.5520668  32.2275162   8.7972565  37.0154686  32.9622879
  10.9272232  34.4308624  14.2709589  11.4252949  34.1273117  15.0299149
  10.9240742  33.6840248  13.6722469  10.9800024  34.3188477  14.2880478
  31.3913364  45.2413597  21.7277164  30.5190792  45.5024376  22.0230751
  31.5871315  45.8362770  21.0038605  31.3191986  45.3326416  21.6820202
  44.1906509  48.8540306  17.9958286  44.3319206  47.9461555  17.7274303
  44.0158501  49.3209229  17.1787052  44.1870766  48.8070030  17.8800659
  46.1852570  18.1767178   4.8117452  45.2641106  18.3904057   4.6632185
  46.5335693  18.9332371   5.2835374  46.1241684  18.2801819   4.8462186
  35.6665077  49.1255608  33.4519386  35.5251312  48.3510971  33.9964066
  36.5406151  49.4318504  33.6935043  35.7446442  49.0756340  33.5357628
  52.5051117  55.0792351  58.6948967  53.3831253  54.9393234  59.0495110
  51.9169998  54.7507553  59.3749390  52.5360260  55.0292854  58.8052330
  46.9910889  45.5787888  59.3113098  46.6183281  46.2602043  58.7518845
  46.8719635  45.9084282  60.2020264  46.9386330  45.6866074  59.3466377
   6.9808879  54.3889694  42.5889015   7.4577093  53.6134644  42.8846512
   6.5950642  54.7514954  43.3863640   6.9905920  54.3449287  42.7054825
  58.5097733  21.9938259  13.8135681  59.0652275  21.8905983  13.0408792
  58.6245270  22.9087200  14.0705385  58.5812454  22.0803833  13.7585707
  56.9379501  38.5665588  43.4483566  57.6066933  38.9747009  43.9982948
  56.7493439  39.2206154  42.7754059  56.9891510  38.6798325  43.4352417
  63.1378593  13.6293907   7.9350519  64.0246658  13.5927868   7.5766325
  62.7512398  14.4100475   7.5383978  63.1912003  13.7087374   7.8545299
  -0.2586282  30.9887714  23.9826965   0.4058751  30.5464935  24.5109539
   0.0665379  31.8841972  23.8893547  -0.1530885  31.0370960  24.0290756
  20.6784000  64.8733368   7.1927662  19.8500404  64.7858887   6.7211657
  20.6725178  65.7718811   7.5226235  20.5894356  64.9598312   7.1776505
  67.4251175  35.8598633  55.2174683  66.7482910  36.3774605  55.6536255
  67.9964218  36.5093651  54.8076019  67.4138641  35.9843216  55.2202721
   2.5067880  40.2638092   9.6702471   2.1654377  41.0773849   9.2990313
   3.4479027  40.2987556   9.4990339   2.5707479  40.3542938   9.6124020
  33.9052811   9.1313267   3.2235901  34.7531319   9.5438023   3.3886557
  34.1013107   8.1962919   3.1643107  34.0166016   9.0755997   3.2348711
  64.2234726  57.0003166  26.7670879  63.5464554  56.4722595  26.3439598
  64.0848694  56.8614655  27.7039661  64.1364899  56.9291954  26.8218746
  50.1841507  19.3923779  27.1919460  49.8506966  20.2874908  27.2536907
  50.5711365  19.3407021  26.3179893  50.1898613  19.4823227  27.1053314
  24.7253819  20.2780724  29.5655918  25.1511841  20.3470345  30.4200916
  24.7410278  21.1696186  29.2175484  24.7724590  20.3805027  29.6196003
  26.1212673  45.1145210  28.3703117  26.6424522  45.5635414  27.7047462
  25.3467464  45.6660919  28.4803829  26.0942516  45.2212257  28.3110733
  15.1935062  52.7180328  18.8846817  16.0000877  53.0522041  19.2770958
  14.4926605  53.1385612  19.3828831  15.2047815  52.7985153  18.9796581
  25.7604942  11.8512869  35.5514183  26.6179142  11.5186129  35.2861099
  25.8301201  11.9638472  36.4994240  25.8593559  11.8278131  35.6242218
   0.1973967  16.4958096  55.1129150  -0.0434303  17.3708591  55.4170914
  -0.2267842  15.9018135  55.7321625   0.1264793  16.5257816  55.2113876
  25.3940372  39.9833031  10.7560358  24.9702930  39.1588898  10.5172539
  25.9780388  39.7520180  11.4783106  25.4111271  39.8707199  10.8075962
  31.9145889  35.2996826  42.4263954  31.3765068  35.6839638  43.1185112
  32.3432083  34.5522537  42.8433685  31.9029160  35.2609558  42.5446701
  44.2097130  57.2889061  42.8553886  44.6861496  57.5695190  42.0740471
  43.5723114  56.6524467  42.5315590  44.1925468  57.2509575  42.7375298
  22.2673073  53.2126961  47.2482948  22.7374287  53.8882980  46.7596436
  22.9530811  52.7296944  47.7094383  22.3905735  53.2332344  47.2453613
   9.6649475  33.7970924  39.1631966   9.6261644  34.7462234  39.0454025
  10.4565153  33.6522141  39.6815262   9.7452259  33.8828583  39.2059097
  44.2444191  13.9764986  61.4697227  44.2925911  13.6902599  62.3818512
  44.4380646  13.1891050  60.9610558  44.2702065  13.8620052  61.5127487
  21.9250050  13.6400681  21.8453140  21.4226379  13.8168516  21.0499477
  21.8259144  12.6985960  21.9868870  21.8608646  13.5585203  21.7755928
  22.2968655  40.0333748  37.5298347  21.3421841  39.9896545  37.4759674
  22.5217972  39.4614334  38.2636719  22.2190437  39.9677200  37.6023483
  44.6784210   7.1131463  69.2452316  45.1944084   7.8559651  68.9318466
  44.0119972   7.5054226  69.8093491  44.6623764   7.2341943  69.2719650
   5.9450755   2.4454801  49.8081970   6.3579578   3.2117491  50.2064362
   6.6761107   1.9274592  49.4713402   6.0670643   2.4719536  49.8147430
  64.5305099  34.5142517  62.6901245  63.7691193  35.0914078  62.7484703
  65.2787857  35.0872498  62.8574333  64.5291138  34.6369057  62.7141876
  42.2203636  41.2432442  22.7611198  41.4049377  40.9888573  22.3291550
  42.9035683  41.0385475  22.1227131  42.2062645  41.1942863  22.6469746
   5.2039361  43.7568359  22.9349899   4.2625837  43.9233665  22.8864594
   5.6015821  44.6275291  22.9335747   5.1459546  43.8674469  22.9296627
  56.7082176  44.5109177  54.1522751  55.9896851  44.7397728  54.7418213
  56.2757263  44.2050095  53.3550262  56.5854721  44.5027008  54.1301231
   3.4443238  17.7627659  15.5619831   3.1683378  18.1764183  14.7440863
   4.3708444  17.5628147  15.4285240   3.5136979  17.7855549  15.4605293
  57.3920097  59.4394493  65.3596497  57.7731323  58.5780869  65.1892548
  58.1457634  60.0078201  65.5178833  57.5130348  59.4082031  65.3583527
  47.2869339  65.6455688  58.7380486  47.4410400  65.3363876  57.8453636
  46.3353958  65.6210709  58.8390884  47.2018929  65.6099854  58.6536293
  25.5022354  23.1413136  14.0508728  24.7484131  22.5774422  13.8775682
  25.1632557  24.0311241  13.9530802  25.3856964  23.1760731  14.0219622
  17.0644035  33.2610130   2.1564002  16.5941353  33.1550369   2.9833517
  16.4698982  32.9059029   1.4955740  16.9508553  33.2118416   2.1741161
  50.0231819  12.3195181   1.3445181  49.8392410  13.2582378   1.3792052
  49.1643219  11.9109955   1.2363527  49.9119759  12.3760595   1.3366822
  41.0771065  24.8742657  50.8597298  40.8707428  23.9456329  50.7534828
  41.9678841  24.9619999  50.5205421  41.1500931  24.7845917  50.8122292
  30.4028206  47.8314362  25.0940704  30.1107006  48.4973450  24.4716015
  30.7209072  48.3301544  25.8466206  30.4055901  47.9556351  25.1079426
  24.5402336   7.9376497  24.1075611  23.7573929   8.2788773  24.5399437
  24.8250389   7.2132497  24.6646633  24.4871216   7.8967876  24.2130814
   5.5687151  53.9959564  16.6520081   5.4348021  54.7718010  16.1076126
   4.6869736  53.7343369  16.9171829   5.4604044  54.0507927  16.6222305
  10.2160587  56.5374641  16.7472153  10.8347807  56.3687248  16.0366249
  10.5057220  57.3679581  17.1248493  10.3129301  56.6080360  16.7117100
  58.5496712  28.2629871  15.3116894  57.9433327  27.5533657  15.0995064
  59.4182053  27.8858395  15.1715593  58.5776329  28.1470928  15.2741184
  45.0004272   5.2230778  13.7601318  44.7279549   4.4781108  13.2243929
  44.2530479   5.3915057  14.3339682  44.8916702   5.1615949  13.7641945
  49.9096146  68.3784332  53.6732140  50.0854568  67.4426041  53.5755157
  50.5127640  68.8006058  53.0614891  49.9926872  68.3236542  53.5975609
  21.6247387  44.4765091  55.9268341  21.0292320  43.7769051  56.1954613
  21.3153057  45.2491379  56.3996201  21.5282345  44.4842949  56.0058975
  59.1537476  59.7223434   2.7255018  59.4556274  58.8610802   2.4368396
  58.3903542  59.5375900   3.2726097  59.1045303  59.6107941   2.7530627
  13.6997519  26.9188290  39.4473572  13.8241625  27.2443428  40.3388710
  12.8144970  27.1968098  39.2122383  13.6186142  26.9831867  39.5173569
  16.1938038  61.3954086  33.6335640  16.3841057  61.7525139  34.5010262
  16.0167866  62.1642799  33.0915909  16.1952190  61.5154839  33.6682739
  55.5217972  20.8145561  65.9607162  54.8089523  21.4531212  65.9786377
  55.0820923  19.9643898  65.9710770  55.3988876  20.7919903  65.9637375
   2.9154780  53.1100197  23.9509010   2.8362432  53.5670471  23.1135960
   2.1150696  52.5891342  24.0161381   2.8216715  53.1032104  23.8685665
  42.8473778  43.3139458  15.1740246  42.5326271  42.4454727  15.4248638
  42.0866013  43.7394104  14.7785091  42.7326813  43.2667046  15.1585960
  55.9908829  18.2643166  44.5319176  55.5938759  18.8642559  45.1633339
  55.2533035  17.7690678  44.1756325  55.8698883  18.2754803  44.5612564
  25.0351810  13.6896629  64.5782852  24.1597557  13.3402882  64.4115524
  25.3241215  13.2422905  65.3736496  24.9726372  13.6046963  64.6453247
  50.0446892  43.1907692   6.9468727  49.3116570  43.5420456   7.4523478
  49.8606186  42.2540092   6.8773842  49.9468880  43.1283340   6.9933667
  10.7108736  13.7914572  56.2823677  11.6347437  13.7143602  56.0441399
  10.5578880  13.0649624  56.8865471  10.7930822  13.7057610  56.3213921
  46.4959564   2.8833950  71.7455521  46.3133430   3.3604653  72.5550461
  46.2110786   3.4752390  71.0492783  46.4461021   2.9973855  71.7576218
  24.2458324   6.5241327  10.0978918  24.0058327   5.9038825  10.7863111
  23.4955082   6.5244236   9.5035477  24.1402225   6.4580197  10.1079235
  31.3151379   0.0022411  56.3804131  30.6747246   0.0446191  55.6702652
  31.0624008   0.7098634  56.9733963  31.2198906   0.0822222  56.3679199
  41.3822899  52.0117836  33.3350830  41.6896439  52.9174805  33.3735657
  40.4535179  52.0831985  33.1148109  41.3160210  52.1159859  33.3156967
   3.4795866  52.1688652   2.1352644   3.9169934  52.5310593   2.9057977
   4.1406093  51.6116600   1.7244064   3.5967245  52.1480675   2.1736207
  65.8532333  51.5420799  58.9801216  65.4678955  52.0503006  58.2663536
  65.2879105  50.7737350  59.0594292  65.7518539  51.5143394  58.9124603
  11.9700212  43.1974030   5.6606555  12.6341190  42.9255524   6.2941399
  11.9204578  44.1482697   5.7587628  12.0355558  43.2698135   5.7386737
  22.4670677   1.0247370  15.1854067  22.0832291   0.8446988  16.0435944
  21.7192974   1.2454609  14.6301136  22.3463917   1.0290757  15.2177076
   7.3266439   3.9203453  54.1898994   7.1509333   3.5316896  55.0468140
   6.4731922   4.2320223  53.8887177   7.2168927   3.9121361  54.2491646
  29.0815220   2.1505301  46.1641235  29.1807423   1.3538018  46.6852875
  29.9261818   2.5941322  46.2415695  29.1821785   2.1128724  46.2279587
  51.1005363  59.2092972  65.5632935  50.9931221  58.4260216  65.0236816
  52.0040932  59.4847183  65.4085083  51.1854362  59.1551361  65.4892426
  35.2594528  56.3605385   9.5405703  34.4012680  55.9461784   9.4508295
  35.8249321  55.8722496   8.9422054  35.2282410  56.2642784   9.4671898
  64.5596771  11.3498993  12.0233650  63.6749649  11.0658817  11.7934656
  64.4400864  11.9071217  12.7924128  64.4525757  11.3790340  12.0808601
  66.5560532  38.8314514  15.6625690  67.3377304  39.3829384  15.6953564
  66.3866806  38.6014938  16.5761681  66.6213455  38.8657379  15.7634935
  44.6875992  13.1836119   3.6579893  44.7013931  12.3122377   3.2620747
  45.0338898  13.0512314   4.5404797  44.7260017  13.0765705   3.7098782
  25.1895924  60.0948563   3.5631175  25.1371880  59.9769516   4.5115814
  24.7077751  59.3506317   3.2022631  25.1326237  60.0029182   3.6257811
  69.9179916  68.1664658  31.5607986  69.6184082  67.3104782  31.2545757
  69.6971130  68.1784363  32.4920883  69.8624878  68.0764618  31.6274567
  43.4942245  40.4597969  57.1308174  43.1564941  39.6598930  56.7279205
  43.5385704  40.2570305  58.0652428  43.4629402  40.3528709  57.1875000
  25.2448616  15.2910452  10.6295366  26.0351658  14.9895506  10.1814823
  24.7054424  14.5053282  10.7184649  25.2716160  15.1751032  10.5912390
  40.5986595  48.9495888  61.5878372  40.9135399  49.1068153  62.4779854
  40.0547867  48.1653366  61.6611938  40.5742378  48.8827248  61.6905861
  10.1564512   4.8508129  18.5522366  11.0132275   4.8046012  18.1279373
  10.3295212   5.2668934  19.3967228  10.2662754   4.8902559  18.5970459
  32.2815475  68.8843613  59.7370071  33.1702957  69.2281952  59.6468048
  32.1230545  68.4127426  58.9192734  32.3594246  68.8707352  59.6401825
   7.8705883  43.2637749  12.0358667   8.6122103  43.8146362  11.7853069
   8.0839119  42.3999176  11.6830559   7.9724250  43.2303963  11.9715223
   2.3724587  23.9848824  41.2568016   1.8860171  24.5645008  41.8430138
   2.5190861  23.1914959  41.7718468   2.3362205  23.9620857  41.3742409
  41.7467766   3.2098632  33.4099426  40.9240837   3.6011236  33.7037506
  42.3685913   3.4049029  34.1110420  41.7253571   3.2723870  33.5160408
   3.0474615  58.6201210  52.1477356   2.3093193  58.0429993  51.9520149
   2.7867885  59.0801849  52.9456253   2.9409466  58.6076393  52.2119522
  61.1035919  52.2680168  22.2980652  61.8222923  51.6656456  22.4900246
  60.6693993  52.3991814  23.1409817  61.1339302  52.2177658  22.4084263
  50.5786171  17.9118042  34.5385323  50.9815903  17.0829411  34.2800140
  51.0945969  18.2050190  35.2895470  50.6766167  17.8546810  34.5910530
   1.3267316  59.4894981  36.1254158   0.4362195  59.7907715  35.9452591
   1.7848995  59.5833817  35.2902527   1.2806258  59.5316391  36.0171394
  28.7535934  62.2816505  40.4990959  28.0481472  62.4440193  39.8728256
  28.5833511  62.8932266  41.2154922  28.6602077  62.3641853  40.5087090
  10.8415260  14.7411432  64.9303436  11.3208809  15.0345287  65.7051849
  10.3779478  13.9549828  65.2189255  10.8432083  14.6885929  65.0437469
  17.0164700  68.5473251  50.8833466  17.9692402  68.4951248  50.9591064
  16.8632431  69.2841415  50.2918587  17.1017342  68.6203308  50.8283501
  27.6537724  19.6597309  25.6813965  26.9550953  19.0054588  25.6841450
  28.2593861  19.3662815  26.3620949  27.6438484  19.5586643  25.7542801
   4.1712985  38.3764954  22.4487381   4.5389743  37.7317276  23.0531540
   3.6044943  38.9209976  22.9950752   4.1500630  38.3658028  22.5714550
  33.0341301  50.6674004  13.8355951  33.3178406  51.3559074  13.2341805
  33.3941460  49.8618736  13.4644566  33.1027756  50.6549225  13.7318811
   3.2145154  37.6566963  48.0792809   3.1338673  36.8309250  48.5565948
   2.4941068  37.6404953  47.4492188   3.1290896  37.5669098  48.0629921
   5.7628078  26.7477341   7.1750903   6.4251757  26.0684433   7.0483470
   5.0828094  26.5418587   6.5336475   5.7609277  26.6533394   7.0931697
  57.1915016  50.7222176  47.1799202  57.1310272  50.6016235  48.1275635
  56.5950317  51.4469261  46.9921532  57.1214409  50.7866402  47.2609520
  56.0150070   5.1518826  67.4210052  55.1455536   5.0111117  67.0462189
  56.0212402   4.6211662  68.2175827  55.9229507   5.0802746  67.4659882
  39.3463135  13.5991602  13.8634386  39.5978584  13.4790030  14.7791462
  39.0342407  14.5028858  13.8173857  39.3398590  13.6827211  13.9561796
  26.5208855  59.3901558  16.4238300  26.1068497  59.9409752  17.0882130
  26.5433578  58.5174141  16.8163204  26.4791298  59.3558273  16.5365372
  26.1397648  51.3082237   8.3279409  26.8336830  51.9000702   8.0373716
  26.4467564  50.9748535   9.1710615  26.2465019  51.3357887   8.3868656
  38.6014671  13.9913111  33.4330597  38.2072716  14.3363600  32.6319427
  38.4512329  13.0471230  33.3864861  38.5434074  13.9274187  33.3426590
  53.2997742  21.7474117  33.4643974  54.1587296  21.5023499  33.8084488
  52.8823013  20.9140148  33.2466888  53.3468552  21.6324043  33.4778709
  47.3646774   2.7274566  62.9708557  47.4447289   1.7736200  62.9752197
  46.9974327   2.9330590  62.1111526  47.3340492   2.6476638  62.8796425
  38.9889946  50.4699631  29.1586037  39.7342644  50.3699532  29.7508907
  38.2848740  49.9715424  29.5733585  38.9933853  50.4061432  29.2659950
  55.9989204  66.3347549  42.5946350  56.3909111  65.5750275  43.0251999
  55.1509323  66.4430389  43.0252457  55.9502907  66.2652893  42.6864738
  49.6504326  61.9910622  11.5512514  49.4565201  61.8232117  10.6290493
  50.1092720  62.8311195  11.5504742  49.6786842  62.0627480  11.4528236
  26.0399437  69.4247131  62.4771233  25.6880016  68.6791763  61.9907608
  25.8109455  69.2454071  63.3890648  25.9779911  69.3260880  62.5225067
  61.7397652  32.5353889  36.3955421  61.8513718  32.2611008  35.4853020
  62.5308609  33.0366554  36.5933571  61.8360291  32.5595932  36.3195686
  48.7124214   5.6327882  57.4326172  49.3162041   5.9415922  56.7571030
  49.0436668   4.7673459  57.6724472  48.8121338   5.5734272  57.3861542
  37.7178154  43.9265900  18.4276695  37.4704323  44.6325607  17.8304768
  38.6458969  44.0781822  18.6063156  37.7904053  44.0180435  18.3830357
  29.6213436  57.5899277  16.5272293  29.2743225  58.4683189  16.3715477
  30.3789806  57.5251999  15.9458275  29.6651325  57.6767006  16.4486256
  49.0121155  34.6410713  47.2055016  49.1969795  35.5617027  47.3912163
  48.0638046  34.5616646  47.3086090  48.9307022  34.7307816  47.2363014
  68.8993378  46.3100586  17.4787521  68.2593689  47.0066261  17.3322468
  69.2555923  46.1254578  16.6097088  68.8690872  46.3646545  17.3704529
   6.8266459  66.0933304   3.3042660   7.4324751  66.0217209   2.5666516
   6.7879882  65.2092590   3.6691573   6.8871298  65.9914169   3.2645183
   8.2785454   1.1272556  48.9447136   8.5495110   1.8180703  49.5493469
   8.5220928   1.4569452  48.0797157   8.3334131   1.2360835  48.9169464
  27.9788284  10.6417093  34.3914566  27.1914635  10.3548775  33.9288406
  28.4061718  11.2463493  33.7848091  27.9404354  10.6756010  34.2774277
  67.4044037  11.2802668  18.8485432  68.0474854  10.9245539  18.2352314
  66.9000092  10.5188751  19.1350708  67.4191971  11.1611366  18.8136940
  69.4781036   8.9650631  72.0095139  69.1261063   9.3684492  72.8029938
  68.9882965   8.1476908  71.9188309  69.3883286   8.9209156  72.0844574
   4.9405808  15.2570791  69.6663818   4.1653023  15.4743881  70.1840210
   4.7314653  14.4140091  69.2642136   4.8356037  15.1903467  69.6786957
   0.1790354   0.7278963  34.3129349   0.3614916   0.3394574  33.4573326
   0.7983872   1.4543277  34.3831673   0.2645413   0.7639402  34.2291832
  42.2622070   8.4046345   6.5818868  42.3091354   9.0477381   7.2893105
  42.1353264   7.5671000   7.0276093  42.2536812   8.3839006   6.7048597
  60.8619690  21.9660931  44.1172218  61.1988907  21.2300339  43.6064110
  61.4259109  22.7016373  43.8781166  60.9580383  21.9660378  44.0372505
  48.4093094  29.1802101  15.0456448  48.2344360  28.2394867  15.0192976
  48.6550064  29.3527870  15.9545345  48.4168625  29.0982933  15.1397600
   7.3145957  22.1772976  50.8698463   6.6160808  21.5272732  50.7938499
   6.8558588  23.0135822  50.9499855   7.1911850  22.1971607  50.8702888
  43.9588509   4.7024131   6.1257715  44.0492706   4.8593321   5.1858606
  44.4791908   3.9156249   6.2883897  44.0239830   4.6352429   6.0428801
  29.7371559   8.3206348  42.5124283  29.7122574   9.0874634  43.0847778
  29.4427757   8.6468277  41.6620331  29.7031078   8.4371958  42.4827766
   5.7892323   2.0090909  23.3919315   5.3454251   1.1918535  23.1652355
   6.0992966   1.8728940  24.2872200   5.7749696   1.9074154  23.4632301
  54.2292252  18.8522987  38.5628166  55.0950127  18.4694214  38.7044258
  53.6286926  18.2609463  39.0165749  54.2575111  18.7484055  38.6263084
  34.6296997  47.3880997   3.4175220  34.6563873  46.4422455   3.5620117
  34.6865730  47.4869080   2.4671357  34.6386108  47.2977715   3.3315802
  32.6522141  61.3810043  10.6646090  32.3013496  62.1634636  10.2393017
  33.0741081  61.7088737  11.4587994  32.6597900  61.4994125  10.7039471
   2.7769120  58.3882256  12.8084145   3.0190618  57.4624710  12.7845507
   1.9105833  58.4197273  12.4025650   2.7103486  58.2928619  12.7625895
  23.1791191  30.1732616  18.9906979  23.0563469  30.9416237  19.5481739
  24.1241093  30.0210152  18.9974003  23.2668018  30.2389660  19.0508633
  19.4948921  58.3246346  37.7564392  20.2888317  58.2379761  37.2288208
  18.7837467  58.0937538  37.1587791  19.5037212  58.2907715  37.6364365
  50.0752068  57.7150421   1.4341106  49.2910118  57.4692345   1.9248739
  49.9080734  57.4043732   0.5442895  49.9737549  57.6557007   1.3915546
  57.9083595   9.4263515  68.3423538  58.5800171   8.7744436  68.5426636
  58.1153450  10.1665754  68.9128418  58.0020599   9.4357700  68.4245529
   6.1719565   0.6370675  12.6214533   6.9414225   0.9514776  12.1467953
   6.2377815  -0.3169330  12.5792398   6.2610331   0.5688607  12.5663328
  56.5053444  46.1560135  34.5836029  57.1663971  45.4737396  34.4663696
  57.0085564  46.9669266  34.6573334  56.6295052  46.1697311  34.5789642
  17.1533661  21.5387592  52.8192139  16.5014801  22.1805534  52.5374756
  17.8858280  22.0657406  53.1386261  17.1619587  21.6633987  52.8232307
  12.4730225  33.3583870  40.4605026  13.0599108  32.6665192  40.1553535
  12.8467159  33.6381798  41.2961464  12.5754604  33.3144417  40.5170746
  38.1914253  61.9059105  20.5144882  38.4453850  62.4184608  21.2819710
  38.9992447  61.4738731  20.2369957  38.3046570  61.9144974  20.5667419
   2.1851366  34.1821823   9.1803646   2.3149946  34.8680573   8.5254259
   1.5522628  33.5857773   8.7803555   2.1314943  34.1917229   9.0678635
  29.5459003  18.6786747  33.1665840  28.9060154  18.7069817  32.4552650
  30.0448761  17.8773327  33.0081329  29.5308723  18.5962372  33.0738297
  49.8682594  51.7868881  24.0275898  50.7641106  51.7529945  24.3630543
  49.6159592  52.7064781  24.1108494  49.9368896  51.8813400  24.0722427
  50.9287033  63.4539833  20.6723194  51.5135765  63.8324928  20.0158997
  50.7126198  64.1853638  21.2507839  50.9680328  63.5723419  20.6640053
  27.4548740  50.7055893  26.7469044  26.8224335  50.3029175  26.1518383
  27.2754803  51.6439743  26.6878452  27.3682995  50.7627182  26.6771488
  18.0238094  44.1497955  62.6788673  18.4067860  44.7191963  63.3462105
  18.6628056  44.1526375  61.9661903  18.1327953  44.2108231  62.6740341
  37.9056969  64.1953735  49.7928009  37.1168022  64.7096176  49.9643440
  38.1454239  63.8328209  50.6456299  37.8471336  64.2115479  49.9020424
   3.9862180  10.4333935  60.4469604   4.7829242   9.9045839  60.4899826
   4.1207356  11.1225262  61.0975227   4.0855250  10.4504910  60.5209236
   2.3013771  15.7828455  66.6026001   2.8846951  16.2050781  67.2332306
   2.1748483  14.8990755  66.9478149   2.3500898  15.7336264  66.7066650
  69.3504715  23.4481525  -0.0542797  70.1567307  23.9143276  -0.2753126
  69.4471512  23.2285118   0.8723506  69.4467621  23.4744434   0.0209662
  65.9197006  22.9068871  41.8852654  66.0465393  22.3074188  41.1498833
  65.1576691  23.4309082  41.6384163  65.8519669  22.8988419  41.7805176
  16.1255932  42.3139496  68.9610977  16.4968967  41.4323921  68.9960938
  16.4654751  42.6848450  68.1467590  16.2014351  42.2594910  68.8779907
  33.7259140  44.6832085  34.8111153  32.9626617  45.2523842  34.7125359
  34.4742165  45.2531853  34.6338997  33.7243195  44.8046913  34.7817039
  71.5037613  15.4328699   8.4433069  70.9317627  15.7600975   7.7490592
  71.8597641  14.6154709   8.0949507  71.4807281  15.3805971   8.3321218
  53.9511604  30.1649208  56.5002327  54.5790062  29.4455433  56.5675888
  53.1171074  29.7810154  56.7707863  53.9291725  30.0472660  56.5362663
  47.0880661  24.5053654  18.8617344  47.0152016  24.4261665  17.9106026
  46.2671242  24.1438370  19.1957703  46.9927521  24.4583664  18.7959270
  26.0157948  44.2293129   0.7613533  25.5128403  43.4370461   0.5727226
  26.1434555  44.6411171  -0.0932535  25.9757729  44.1887398   0.6501011
  65.3882065  46.0736580  28.3457623  65.4864578  46.6695671  27.6031551
  65.0626755  45.2607803  27.9591160  65.3639679  46.0505180  28.2253380
   6.5754209  44.4219017  58.0075150   7.3022194  44.4049873  58.6301804
   6.9717503  44.7078438  57.1844788   6.6951928  44.4505920  57.9861488
  21.9980812  19.8256607  39.8917770  21.6737232  19.3451099  40.6534157
  21.2797832  20.4123859  39.6550598  21.8868904  19.8369827  39.9477577
  51.5832787  35.0606880  69.3352509  50.7167778  35.3392677  69.6315613
  52.0859146  35.8725281  69.2681351  51.5444756  35.1769714  69.3596878
  12.7042484  13.8812551  24.8388519  12.8719130  13.0009985  24.5022984
  11.8844919  13.7992325  25.3261948  12.6347084  13.7786360  24.8549328
  21.0074615  60.5394554  27.5887794  20.6005497  59.7931900  28.0289421
  20.7216835  61.3005295  28.0940800  20.9335918  60.5410347  27.6896038
  28.2239361  22.3768921  69.8365097  28.1064873  22.6328640  70.7513428
  27.4545822  21.8437443  69.6363068  28.1293659  22.3473339  69.9127197
   8.4352407  10.2370691  36.6483002   9.1477709   9.6036339  36.7336884
   8.0887747  10.3289194  37.5358582   8.4742785  10.1793137  36.7520561
  58.0952721  52.1051903  33.7244606  58.2814636  52.1092834  34.6633682
  58.0576019  53.0308533  33.4837151  58.1111107  52.2043381  33.7989120
  12.9763489  51.8190804   1.0734994  13.6650801  51.1655083   0.9521594
  12.3670464  51.4132881   1.6901964  12.9848194  51.7061081   1.1263250
  41.3334122  13.2543907  49.2981644  41.6816635  12.5693693  49.8688660
  41.9449997  13.9838200  49.3987961  41.4357719  13.2591267  49.3697586
  57.9331512  41.8120537  45.4194221  57.2640457  42.0808601  46.0489235
  58.1113358  40.8967400  45.6354752  57.8807983  41.7431107  45.5095940
  70.5961151  14.9961872  61.9311142  69.9655762  14.6418552  61.3041344
  71.2024765  15.5092859  61.3969994  70.5935364  15.0131187  61.8072929
   9.8084249  56.4043388  55.8880539   9.6126995  57.3411102  55.8684349
   9.6103315  56.0996666  55.0025215   9.7664280  56.4717445  55.7915268
  54.0640373   9.8617744  66.8181076  54.3273468   9.6389437  65.9252167
  54.5864525   9.2829914  67.3733749  54.1478271   9.7762899  66.7821045
   1.3503696  19.9788876   7.9877100   2.0911472  20.3803520   8.4419203
   1.7512231  19.3699780   7.3674059   1.4721147  19.9567642   7.9699974
  37.3331833  55.9533119  27.0987301  38.2499466  56.1671066  27.2721233
  36.9920197  55.6589813  27.9432468  37.3945656  55.9447212  27.2072811
  33.5988541  17.1037045  23.9993191  34.0028076  16.7723522  23.1972847
  34.2518005  17.6984596  24.3683147  33.7115631  17.1317940  23.9531403
   1.3218580  51.0652428  33.5646553   1.0062649  51.0515213  34.4682312
   0.5651708  50.7985916  33.0425911   1.2075086  51.0353432  33.6053429
  11.8342323  57.6123123  14.6236544  12.0062799  57.2975731  13.7362013
  12.4293547  57.1062851  15.1768265  11.9160442  57.5247841  14.5880060
  14.1610613  31.6442280  66.8561630  14.6749287  30.9192371  66.5004120
  13.5436440  31.2277660  67.4574814  14.1500187  31.5225029  66.8823471
   4.1208816  51.0696831  15.6518984   3.7878551  50.1752052  15.7242413
   3.3972008  51.5643272  15.2673912   4.0081925  51.0270424  15.6186085
  44.3472557  63.3896866  25.0818176  44.4560089  62.9816170  25.9408207
  43.4238396  63.2558289  24.8682461  44.2603798  63.3318939  25.1506481
  58.0934448  48.9721107  12.7549953  57.7716522  49.0739708  13.6507111
  58.0890045  48.0267563  12.6049519  58.0586548  48.8821602  12.8345146
  59.5458984  55.2940712  41.7806091  59.1811447  55.8291206  41.0756912
  60.0834656  55.9015465  42.2887688  59.5643272  55.4159126  41.7596283
  56.2279167  55.7406769  12.8647490  55.6362991  56.2263298  12.2899771
  56.4554672  54.9558449  12.3662567  56.1890907  55.7087708  12.7502947
  50.4173698  51.0444984  71.9477539  49.8669472  50.3237038  71.6416168
  51.0989609  51.1254425  71.2805862  50.4313583  50.9762650  71.8439636
   9.8290854  32.9181099  18.0935383   9.3171558  33.1783371  18.8593330
  10.5441418  33.5533562  18.0563087   9.8507471  33.0136032  18.1712322
  35.0404930  21.2257462  57.0197563  34.4508705  20.8107281  56.3902054
  34.7427216  20.9081020  57.8722038  34.9458618  21.1476135  57.0435257
  10.8681412   3.8114698  38.6972198  10.8486786   3.0900414  39.3260231
  11.6649799   4.2959104  38.9130859  10.9510422   3.7861969  38.7872963
   1.5778712  62.1887131  28.3075352   1.0401969  62.3438301  29.0841141
   1.2293221  62.7913742  27.6506157   1.4833632  62.2695236  28.3202953
   3.8172064  55.6914597  27.6450958   4.7593613  55.5245476  27.6718750
   3.7445006  56.6176071  27.4144497   3.9099257  55.7724228  27.6233540
  39.8183708  39.7202835  41.5472832  38.9168510  39.7074394  41.8687210
  39.7328339  39.8018112  40.5974045  39.7131119  39.7276077  41.4802666
  28.1184464  15.6676464  64.2021408  28.5506763  14.8522005  64.4560242
  27.3296833  15.6992617  64.7435150  28.0804253  15.5840578  64.2869492
  22.1663723  14.5416794  62.8866119  21.8103905  14.3204107  62.0260620
  21.3971634  14.7437277  63.4192696  22.0463810  14.5396290  62.8516464
  66.9932785  25.3708477  52.8941574  66.3432922  25.9581165  53.2799911
  66.5546494  24.9971466  52.1298370  66.8771896  25.3936234  52.8537941
  23.1629658  43.6790390  43.6601181  23.1108990  43.6106262  42.7067871
  23.0964260  44.6174164  43.8368950  23.1503181  43.7718124  43.5773048
  17.3270130  58.2851067   6.9760380  17.5521221  57.7408943   7.7306185
  17.4333553  59.1836014   7.2884927  17.3623600  58.3228874   7.0898280
  37.7240982  68.1297455  48.7904587  37.5744514  67.8528519  49.6944313
  37.4923668  67.3645782  48.2641029  37.6834297  68.0186157  48.8307266
  63.9164658  11.6705370  56.0572128  63.0831223  12.1407852  56.0319633
  64.5776520  12.3468094  55.9098511  63.8981056  11.7928038  56.0388031
  27.0685673  20.2914543  11.4414282  26.7371254  19.9317322  12.2642145
  27.6913948  19.6360588  11.1271429  27.0996418  20.1832008  11.4956551
   5.1980867  29.3006287   6.2019048   5.2900476  29.2095699   5.2534938
   5.4332042  28.4401398   6.5490513   5.2329669  29.1991539   6.1377850
  67.6265182   5.6715927  50.5208397  68.5265274   5.9803772  50.6251411
  67.3950577   5.9072342  49.6224365  67.6978149   5.7296510  50.4361572
  15.8557215  18.6740322  60.6448021  16.6039009  18.0975704  60.8002090
  15.6930218  18.6069221  59.7039223  15.9181585  18.6054001  60.5610390
  61.5605965  56.7157860  58.2438736  60.8203812  56.3435707  57.7645340
  61.7422447  57.5435600  57.7988701  61.5010300  56.7643661  58.1453018
  26.8327255  31.2569275  25.8816090  27.5532589  30.6277771  25.8465137
  26.6340427  31.3417664  26.8141117  26.8883762  31.1988811  25.9773102
  37.7468262  21.1223621  34.9326591  38.2398071  21.9416142  34.9777222
  37.1369591  21.2494793  34.2059326  37.7343636  21.2232838  34.8599663
  37.5387726  24.8033104  21.5437145  36.8386955  24.1744671  21.7188721
  38.0642128  24.3918037  20.8575592  37.5201454  24.6923656  21.4892197
  44.5313835  37.7847748  64.7209702  44.4805450  37.5732536  65.6531219
  44.9929924  38.6227570  64.6903534  44.5751877  37.8515816  64.8171082
  33.7121010  14.3888006  39.2482185  32.8869057  14.1137037  38.8487091
  33.5547829  14.3259411  40.1903076  33.6073227  14.3527603  39.3060799
  67.3431931  15.9471951  50.2689934  66.8465118  15.1971121  49.9420090
  68.1988373  15.5855799  50.4999619  67.3814774  15.8286419  50.2587547
  27.7348499   1.7316463  11.0414400  28.6140213   1.3872037  10.8844347
  27.6487789   2.4586489  10.4247627  27.8194275   1.7724431  10.9589329
  31.4286041  11.6426935  33.4103737  30.9633751  12.2717552  33.9618034
  32.3384438  11.6944351  33.7032013  31.4760189  11.7152948  33.5004044
  60.0377045  62.0727348   8.3199244  59.6121101  61.2437286   8.5386648
  60.9426727  61.8322868   8.1213064  60.0888252  61.9586868   8.3220701
  19.0029812  22.0287247  12.7161169  18.0476341  21.9697742  12.7078934
  19.2980995  21.1816921  12.3819427  18.9325733  21.9321098  12.6796036
   4.4966197  32.7422676  36.9843483   4.2225399  32.6856575  36.0689735
   5.2567868  32.1635284  37.0429878   4.5484567  32.6745148  36.8929863
  70.8140335  42.3489952  47.4069901  71.2716675  41.7163277  46.8533401
  70.7836151  41.9347038  48.2693558  70.8595886  42.2373466  47.4399147
  69.0437698  10.2103081  21.5758400  69.1331940   9.6520157  20.8034782
  69.5102005  11.0138998  21.3458118  69.1030426  10.2364674  21.4689445
  19.7422848  44.5639458  53.7526970  20.5189991  44.2443657  54.2118416
  20.0793495  44.9184723  52.9299393  19.8610592  44.5676727  53.7139206
  42.1090202  58.5667419  63.1193161  41.9092178  57.6540756  62.9111137
  42.6276283  58.5211639  63.9225578  42.1430168  58.4645538  63.1827698
  24.8338299  53.7511902   6.1666284  25.6968784  53.4833603   6.4822950
  24.5730705  53.0555382   5.5630517  24.8980598  53.6484451   6.1359253
  22.6095219  40.9990578  71.2775269  21.6630745  40.8600044  71.2438583
  22.9848232  40.1383438  71.0916443  22.5486145  40.8924408  71.2541122
  46.5468597  60.5843353  62.6896133  46.0765266  60.3879929  61.8793869
  47.3795280  60.9564438  62.3990402  46.5854988  60.6030807  62.5722237
   8.5066938  42.4707527  19.9975185   9.0953188  42.7265282  20.7076817
   8.6625795  41.5332870  19.8831253   8.5860901  42.3980560  20.0610523
  37.6537361   6.2564139  43.7731934  38.4759483   6.5746469  43.4004593
  37.2427368   7.0358367  44.1471062  37.6975899   6.3734694  43.7733192
  15.9175806   7.4678044  34.0104294  15.1244965   7.4804258  33.4746246
  16.2559338   8.3617039  33.9585457  15.8690882   7.5644770  33.9477577
  33.3533707  13.1544256  11.3822060  32.6013947  12.5974779  11.5836372
  34.0038147  12.5553370  11.0158081  33.3425407  13.0311441  11.3646135
  37.2504654  54.3671722  17.1704636  36.6676025  53.6498375  17.4193382
  36.7608948  55.1602478  17.3885994  37.1361008  54.3752480  17.2202663
  21.8558483  34.9643173  15.0902529  21.1947117  35.4194565  14.5687370
  22.3442764  34.4414940  14.4543877  21.8374310  34.9570999  14.9668283
  19.4685154  54.8271790  66.1686783  18.6194649  54.6559944  66.5761642
  19.7389183  55.6734390  66.5249863  19.4068069  54.8991699  66.2501297
  18.2922077  48.0303535  72.1837006  17.7205696  48.4307518  71.5286179
  19.1483440  47.9838142  71.7581482  18.3225460  48.0680885  72.0684586
  47.2756042   5.8086729  28.7158871  46.4730682   5.3337789  28.9318542
  46.9879684   6.5137920  28.1359711  47.1593475   5.8332243  28.6770763
  38.6129303  11.0156717  30.2981586  37.6592827  11.0043058  30.3797588
  38.8900299  10.1530333  30.6068668  38.5407829  10.9224672  30.3397808
  65.7551651  58.3695564  20.5802765  65.2493591  57.7642593  21.1224976
  66.4190903  57.8202133  20.1635494  65.7720261  58.2464218  20.5936584
  35.3163376  65.9859085  59.9578247  35.3640480  66.9075394  60.2118988
  36.2273407  65.7295303  59.8144035  35.4185753  66.0568466  59.9696236
  65.6715317   9.2019653   9.1124001  65.5593262  10.1267948   9.3322430
  65.0913620   8.7398500   9.7174473  65.5976944   9.2513094   9.2003679
  15.5461226  53.0752754  51.1050606  16.3616447  53.2630119  51.5697212
  15.2814484  52.2127151  51.4246941  15.6048660  53.0033112  51.1886978
   7.9087977  33.1892700  43.3137093   8.2505960  32.6842461  44.0515137
   7.7426944  32.5368080  42.6333160   7.9275341  33.0658340  43.3198318
  23.4389210  32.1104469  33.8868942  22.6508503  32.6415787  34.0012360
  23.1545753  31.3731995  33.3466644  23.3245564  32.0884666  33.8414803
  24.3754692  34.2773247   7.5040970  24.4182930  35.2103691   7.2947526
  25.2891197  34.0148392   7.6162415  24.4774685  34.3488350   7.4937315
  25.3800659  55.4982376  66.0061569  24.6920376  55.1263618  65.4542923
  24.9314079  56.1555634  66.5380020  25.2588482  55.5286789  66.0040207
  46.0804901   5.8821101  33.8645058  45.9942169   5.1545916  33.2484665
  45.3273468   6.4431739  33.6795349  45.9909706   5.8643594  33.7790871
  42.0929680  11.9967165  15.0935650  43.0310173  12.1435108  15.2149858
  41.7565918  11.8528271  15.9780874  42.1571312  11.9970264  15.2008400
  48.4343338  68.5924454   2.5768809  49.2645226  68.3487320   2.9862990
  48.5020981  68.2602234   1.6817447  48.5300903  68.5310287   2.5250833
  36.3398552  60.7296753   9.7480021  36.5386848  60.0478058   9.1063213
  36.9042816  60.5281258  10.4943485  36.4212494  60.6354637   9.7591639
  59.8731117  65.4295883  28.4849129  60.7389870  65.0386963  28.6019325
  59.8363304  66.1297073  29.1366138  59.9615288  65.4625702  28.5668907
  25.4273472  16.1174908  71.3693848  25.0648270  15.7376013  72.1696930
  25.2246227  17.0507374  71.4340820  25.3670692  16.1765022  71.4616241
  30.3303127  18.0138054  16.9694328  31.2755127  18.0958214  16.8425312
  30.0428925  18.8958397  17.2053070  30.4004593  18.1166134  16.9810543
  61.3105774  13.5155087  62.0992546  61.1414795  12.7593422  61.5372505
  62.0563431  13.9553165  61.6910515  61.3720741  13.4817724  61.9957924
  41.8472481  15.2619848  10.5569763  41.7881927  15.7266941   9.7222376
  41.5910149  14.3633623  10.3494806  41.8136253  15.2157116  10.4458313
  62.4328461  14.1700745  48.9168243  63.0708580  14.8835869  48.9253311
  62.9311409  13.3999338  49.1903534  62.5540237  14.1640358  48.9468994
  33.6062546  55.7418518  35.2560730  33.9606247  56.6300735  35.2146454
  34.3279648  55.2115631  35.5939522  33.7210083  55.7800217  35.2876854
  68.0585022  54.5339928   8.9604959  67.9443130  53.6395760   8.6392355
  67.2464294  54.7254791   9.4296484  67.9597244  54.4590302   8.9762678
  60.2772751  36.4789772  64.4861679  59.3539085  36.3494148  64.7025909
  60.5980606  37.0821877  65.1565933  60.2130165  36.5294876  64.5807419
  38.5805359  14.8414288  45.5403099  37.7448425  15.2666674  45.3478928
  38.6606979  14.1585131  44.8744049  38.4999657  14.8139496  45.4487762
  44.9411736  43.1206970  16.9452190  44.4388924  42.8256645  17.7047596
  44.3218727  43.6450272  16.4375019  44.8215675  43.1451492  16.9720745
  11.8658323  28.7124252  12.1676254  11.0870352  29.2677593  12.2038174
  11.8170328  28.1794376  12.9612093  11.7775764  28.7148075  12.2561140
  62.4299545  40.8201828   9.3103275  61.9672737  40.2150307   8.7307177
  62.1977921  41.6894379   8.9836359  62.3558578  40.8483467   9.2136784
  54.3499908  39.2495766  25.3053246  55.1736221  38.8289909  25.0583973
  54.5296974  40.1872063  25.2361450  54.4569893  39.3047142  25.2716160
  16.0223866  25.9103565  56.6417503  16.8053722  26.4271812  56.4518585
  15.7347279  26.2183323  57.5011864  16.0752087  25.9983139  56.7131500
  27.7966423  51.0783958  50.4276657  27.3639660  50.6147995  51.1446724
  27.0797157  51.3749504  49.8670349  27.6740456  51.0605850  50.4443436
   6.5305138  27.0634937   1.6795839   6.4702058  26.7521477   2.5827217
   6.5593123  26.2650661   1.1524081   6.5271535  26.9451466   1.7196771
  17.8354893  46.8257179  44.6411705  17.9930992  47.7635345  44.7502174
  18.7061996  46.4301910  44.6818581  17.9451523  46.8835487  44.6571388
  49.7817421  31.7999630  69.7428970  50.4310913  32.3979111  70.1130829
  49.4773979  32.2388306  68.9485474  49.8185349  31.9105301  69.6976700
  48.4605865  55.4741440   8.2997990  48.7191849  56.3755341   8.4917717
  48.1888199  55.1176453   9.1455441  48.4591827  55.5322533   8.4104624
  29.1108990  48.0439644  15.9662380  28.3462887  48.4126816  15.5239134
  29.8270836  48.6380310  15.7417402  29.1057339  48.1466370  15.8951273
  59.7448654  25.1376877  66.4012756  59.8941231  24.3197346  66.8755188
  59.0308380  25.5630054  66.8761444  59.6846390  25.0958157  66.5024948
  64.5461807  27.0197163  41.2520180  64.4190445  27.5400963  42.0452881
  63.8740273  27.3355293  40.6481133  64.4609451  27.1088886  41.2722130
  20.4919395  62.0475159  19.3832283  20.1316757  62.5381050  18.6444702
  19.8464565  61.3613091  19.5526505  20.3846855  62.0266571  19.3225136
   6.2617445  46.6351357  43.7282867   5.9674602  47.4903221  44.0417938
   7.0819845  46.8173943  43.2697906   6.3178334  46.7457695  43.7128258
  69.0614090  18.2411747   4.2716541  69.0654984  19.1778946   4.0747585
  68.5628891  18.1697044   5.0856595  69.0086823  18.3334465   4.3374634
  13.4312258  34.5307274  71.7055588  13.4509649  34.6546364  72.6545029
  13.1589251  33.6205788  71.5884705  13.4042921  34.4468803  71.7942734
  63.6296616  54.6245384  24.4185085  63.4564705  54.4752693  23.4890175
  62.7704086  54.8155174  24.7945957  63.5195618  54.6289864  24.3594933
  15.4360123  42.4389534  32.1760674  16.3387394  42.7463722  32.0935364
  15.2928400  42.3669662  33.1197586  15.5170126  42.4640617  32.2679024
  12.2426977  23.1074562  66.2315369  12.6121550  23.8747692  65.7945480
  12.8829031  22.8854504  66.9076157  12.3503695  23.1656075  66.2570343
  13.3712788  63.7711754  15.1691103  13.5932922  63.7468910  14.2383299
  12.4876318  64.1382217  15.1950722  13.3007212  63.8077278  15.0726194
  10.9207630  20.2089386  35.1890488  10.9957275  19.3500633  34.7731819
  11.4536753  20.7868290  34.6428986  10.9855871  20.1789742  35.0864563
   6.1774826  61.9226265  31.0468216   5.3624611  62.4119186  31.1589069
   6.5297604  62.2320290  30.2123146   6.1281347  62.0078011  30.9697819
  57.3485603  54.9995155  26.9703331  57.1574783  54.0683479  26.8578720
  56.9955788  55.2138634  27.8338661  57.2905388  54.9230728  27.0504284
  51.0780449  19.1247940  60.6829262  51.1550407  19.9753685  61.1151581
  51.9689484  18.9181957  60.4003716  51.1812630  19.1934681  60.6988869
  57.3128853  47.0723991  29.5208664  56.8862572  46.8670578  28.6889668
  56.9585686  46.4307976  30.1365280  57.2296028  46.9820824  29.4978065
  15.2128201  48.3827362  64.0380096  14.8774309  48.8541679  63.2754478
  15.3896551  47.4993057  63.7147255  15.1959114  48.3388023  63.9222107
  66.9662476  59.1571426  16.1054878  66.9752579  59.3651772  15.1712122
  66.2568741  58.5218544  16.2025738  66.8915634  59.1115799  16.0162086
  53.2191658  56.5897522  56.3690681  53.1335487  55.9752731  57.0979843
  53.7656021  57.2959023  56.7140160  53.2683105  56.5995255  56.4835854
  46.4729958  50.2614746  12.2936163  45.5319672  50.3657646  12.1528168
  46.7435226  49.6188278  11.6378317  46.4014931  50.2040634  12.2086668
  21.0298557  21.3620701  20.6669083  20.5660400  21.2429295  21.4957104
  20.3622952  21.6887131  20.0636673  20.9092045  21.3841972  20.6909618
  66.2667084   1.9935230  35.6718178  65.5663223   2.5938530  35.9273415
  66.3930054   2.1568105  34.7371407  66.2054901   2.0749562  35.5993919
  26.0233784  52.7656937  16.6862850  25.3915100  52.0484276  16.6362858
  25.5111179  53.5502396  16.4905434  25.9013672  52.7728691  16.6600800
  16.7576199  32.4774323  35.4443893  16.3553257  32.3446617  34.5860405
  17.4394627  33.1314354  35.2907524  16.7874317  32.5330162  35.3364677
  65.7900925  64.3890076  42.2816200  66.4145584  63.8149071  41.8381310
  65.9494553  65.2537918  41.9034920  65.8736801  64.4200058  42.1940041
   0.1927771  63.2358475  30.4725113   0.3764690  62.7792435  31.2934856
   0.7381148  64.0216980  30.5083065   0.2705218  63.2709579  30.5638790
  36.7729607  13.5187244  71.7258682  36.8788872  13.1229086  70.8608017
  37.6366158  13.4425592  72.1314850  36.8763580  13.4683914  71.6768723
  26.0577908  67.3972702  21.6830330  25.1097984  67.5275574  21.6592083
  26.1891098  66.5251007  21.3111496  25.9706993  67.3181610  21.6408329
  39.0357590  56.2960396  63.8055267  38.6966400  55.4219551  63.6126366
  39.8305244  56.1375732  64.3149033  39.0843506  56.1859283  63.8392792
  25.6283798   9.3742990  43.2039070  26.0883350   8.7208996  43.7309189
  25.3977890   8.9126186  42.3977394  25.6528397   9.2553854  43.1741371
   6.0152707  43.6282539  19.1877060   5.3157063  44.2293472  19.4436913
   5.9437618  42.9005585  19.8054256   5.9330420  43.6147537  19.2808800
  39.8485794  46.0408516   6.7721167  39.8701096  46.9917526   6.8796148
  39.7545738  45.7012711   7.6621046  39.8408508  46.1060448   6.8784900
  25.5898418  12.6597052  14.4461260  25.5361958  13.5679579  14.7434978
  26.1415977  12.6956978  13.6647797  25.6429615  12.7604008  14.3945141
  18.8991299   2.9811356  26.4323139  18.7907887   3.8603766  26.7948456
  18.8956375   2.4048338  27.1965752  18.8872032   3.0134416  26.5524769
  53.8697662  63.6454315  35.0769081  53.5680389  64.2185669  34.3721313
  53.4991684  64.0281982  35.8721313  53.7980690  63.7473679  35.0865517
  42.1356812  30.6743946  30.2743607  42.5956345  29.8404331  30.3701935
  41.3931923  30.4742966  29.7043571  42.1055489  30.5641212  30.2237949
  42.6107788  56.6418648  55.5773773  42.7232780  56.9954872  54.6950378
  41.8428993  57.0977325  55.9220123  42.5408897  56.7281876  55.5200386
  27.9665604  60.3139496  57.4847794  27.2231979  60.8851395  57.2914238
  28.0401077  60.3313026  58.4389915  27.8951302  60.3767128  57.5659180
  45.1327591  19.1475830  39.1019440  44.5601273  18.5947380  38.5702591
  45.3035545  18.6291542  39.8882599  45.0899086  19.0333405  39.1290970
   0.2811226  34.4884758  26.7264156  -0.6555626  34.5504837  26.5393124
   0.3333943  33.9376488  27.5074978   0.1868075  34.4363480  26.7897587
  70.0199814  30.7632561  19.5697842  69.0987930  30.8765068  19.8039112
  70.4398880  30.4773197  20.3810482  69.9665222  30.7448406  19.6812668
   6.2917113  65.4920349  11.4177780   7.2462273  65.4219589  11.4029226
   6.1211576  66.3660431  11.7688541   6.3753142  65.5777664  11.4536333
  12.4320116  49.3473930  42.0797997  12.2767239  49.3279839  43.0241203
  12.3615294  48.4327126  41.8066292  12.4079351  49.2477798  42.1513748
  25.8560886   8.3124313  70.0991058  25.7312031   9.2518101  69.9641876
  25.3186893   8.1068010  70.8640594  25.7854614   8.3906794  70.1662979
  46.9713478  51.2276306   2.7915690  47.5199661  51.9309654   3.1388054
  46.9372597  50.5804672   3.4960189  47.0262184  51.2336235   2.9037223
   7.9015756  49.2096443  46.2042274   7.2764053  49.2951202  45.4844437
   7.3696532  49.2974167  46.9951668   7.7781816  49.2281189  46.2118149
  18.1642838  58.3336754  46.2590790  18.3448963  58.6703529  45.3814354
  18.3638325  57.3991928  46.2028809  18.2048244  58.2699242  46.1594925
   8.6616535  26.6752853   5.8442287   9.3434105  26.0183506   5.9852147
   9.1182070  27.4101868   5.4347057   8.7830439  26.6835995   5.8155918
  41.6595192  69.8059387  66.9668808  41.0413017  70.5022659  67.1886139
  41.6502380  69.2259903  67.7283249  41.5926018  69.8183517  67.0717316
   2.0802176  22.6586742  25.6139717   2.1531153  22.2145863  24.7691631
   2.1857326  21.9612656  26.2610569   2.0992436  22.5369434  25.5928860
  55.6616821  26.3642120  52.1403999  55.8149948  25.4254475  52.0333900
  56.2015381  26.7736645  51.4642792  55.7356033  26.3077641  52.0568848
  14.9646311  68.3142090  36.6415405  14.9645700  67.9542847  37.5284920
  14.8869600  69.2599869  36.7668495  14.9563417  68.3766861  36.7494888
  12.9218540   6.6822543  56.8268623  12.0623960   6.4058914  56.5087624
  12.7668037   6.9521132  57.7320518  12.8136654   6.6815610  56.8894730
  66.8239670  20.5851593  64.8672180  67.7394104  20.4903030  65.1302567
  66.8338776  20.4646378  63.9176865  66.9226456  20.5621910  64.7940063
  54.7144318  19.1358604  11.0202084  55.0377083  19.2791405  10.1307173
  55.3401260  19.5962105  11.5795088  54.8156319  19.2002335  10.9849958
  61.5138855  53.0948143   8.0781193  61.3542747  52.2679291   8.5331116
  60.6945267  53.2770729   7.6180458  61.4094849  53.0260696   8.0775776
  42.4487228   3.2592759  63.4588966  41.7752838   2.8574333  64.0077438
  43.0101700   2.5299335  63.1960907  42.4367790   3.1386447  63.4894028
  40.8121605  26.9912434  40.1148300  40.5912437  26.6646175  40.9870377
  41.1016312  27.8916016  40.2624626  40.8194695  27.0524273  40.2235870
  48.6042519   3.5145268  37.9099770  48.0100632   2.9342854  37.4340668
  48.7462616   3.0761087  38.7489357  48.5560303   3.4058955  37.9486923
  32.3441315  60.2169189  41.7067719  31.9527454  60.7424583  42.4045258
  31.7536716  59.4698105  41.6097145  32.2394257  60.1932907  41.7708321
  44.2841110  50.5055542  15.9532843  45.1884842  50.2618599  15.7559175
  44.2820816  51.4623108  15.9242430  44.3803368  50.5815964  15.9291391
  36.0350571  50.5862312  29.5917053  35.6654625  51.1126976  30.3005524
  35.6577835  50.9588623  28.7948093  35.9554100  50.6821136  29.5823154
  21.8117619  14.5212574  45.3295326  21.5797424  14.5581379  46.2574539
  22.5883598  13.9625216  45.2988510  21.8698368  14.4656057  45.4252129
  69.7103882  18.7156544  33.7855225  68.7634048  18.7556973  33.9191246
  69.9073486  17.7797680  33.7460938  69.6304092  18.6201210  33.7955666
  50.7457199  69.0707855  43.7286758  51.4021988  68.6120834  43.2044029
  51.1375580  69.1360016  44.5995598  50.8575134  69.0288239  43.7656364
  16.4929066  39.7734108  35.7850151  16.0765266  40.6198692  35.6226234
  15.8601055  39.2938499  36.3196335  16.3810196  39.8125381  35.8247108
  13.9890146  58.0560913  47.9374619  14.7561827  58.5940781  47.7418671
  13.8036451  57.5965385  47.1185112  14.0510588  58.0644569  47.8292694
  24.4103470  47.7832031   9.8383608  24.9696598  47.0367661  10.0533752
  24.1893883  47.6588974   8.9153461  24.4464302  47.6903458   9.7628584
  25.5393600  61.0774498  18.4305954  24.8553009  61.3556519  17.8215809
  25.0659828  60.6442261  19.1408501  25.4159298  61.0609207  18.4413910
  13.3725090  28.4562550  50.2210655  12.4500914  28.4287663  50.4752769
  13.5487051  27.5856342  49.8644028  13.2929306  28.3604794  50.2101402
  36.5666847  30.0302601  36.9173584  37.2289963  29.3396358  36.9420815
  36.8185043  30.6288929  37.6205330  36.6641693  30.0204506  36.9949837
   3.5691445   3.9720788  57.1797600   2.7443116   4.1206565  57.6421547
   4.2280364   3.9300234  57.8728142   3.5514483   3.9834385  57.3029785
  19.3299828  24.2218037  42.2893295  18.8036957  23.7090988  41.6758270
  19.8392773  23.5699272  42.7709007  19.3281708  24.0976105  42.2752609
  25.5776081  68.8323593  13.2067280  25.9312496  68.2013626  12.5798254
  25.2902184  69.5696640  12.6681910  25.5846729  68.8436966  13.0824442
  23.2758827  47.6931572  25.8980370  23.9963017  47.5086136  25.2954006
  22.5804901  47.0919037  25.6312847  23.2785511  47.6093597  25.8053246
  19.1072216  62.3959160   1.9005373  19.3958626  61.8840065   1.1449802
  18.4390392  62.9847450   1.5497603  19.0667477  62.4041176   1.7825563
  62.5317268  24.4089222  28.6517506  62.2955589  24.6035862  27.7447987
  62.1447449  23.5499382  28.8209324  62.4652748  24.3380775  28.5730743
  47.6330566  40.3873062  25.6656036  46.9808006  41.0718536  25.5166397
  47.5426865  39.8025589  24.9131832  47.5538635  40.3979492  25.5694790
  15.3161879   7.4209137  71.0896225  15.6179209   8.2990408  70.8570709
  15.7891445   6.8396125  70.4941177  15.3988018   7.4525676  71.0013199
  50.9193153  19.0930500   2.9794481  49.9778252  19.0450630   2.8135521
  51.2948494  18.4059315   2.4289279  50.8589630  19.0146580   2.9030485
  65.4495773  56.6299744   7.4445190  64.7413559  56.0679436   7.7588086
  65.0033417  57.3666573   7.0268989  65.3264618  56.6485977   7.4334998
  11.0325098   6.0817208  21.0631924  11.8218679   6.5789332  21.2774944
  10.3535814   6.4566913  21.6241589  11.0442858   6.1747317  21.1458683
  36.4589424  63.6635933  37.6372986  35.5408134  63.4025688  37.5655861
  36.8893242  62.9147263  38.0498543  36.4069290  63.5558968  37.6736450
  32.1520309  28.6185951   3.7014053  32.4352379  29.2535000   3.0434394
  32.9458427  28.4167213   4.1967249  32.2668839  28.6647739   3.6840606
  41.8991013  18.6579762   8.9077864  41.1041412  19.0005169   8.4992056
  42.3674812  18.2246380   8.1942959  41.8642769  18.6482944   8.7881269
   9.5428629  59.1128006  60.3529892   9.0935516  59.9563713  60.4053192
   9.1659594  58.6880798  59.5824127   9.4547539  59.1574669  60.2763939
  25.2721710  48.5804482  34.7823982  25.1665115  49.0463753  33.9529533
  26.1569214  48.8037300  35.0715218  25.3552532  48.6539459  34.7247772
  38.2998962  43.2137146  45.3658676  38.7513123  42.5648537  44.8260193
  38.9792786  43.8469734  45.5975037  38.4204826  43.2120514  45.3330002
  66.0880432  45.4580193  69.7189407  66.4163513  46.3311539  69.5042877
  65.3888626  45.6144028  70.3537064  66.0484924  45.5678101  69.7637482
  16.3386459  13.2936268  52.2201691  17.1165600  13.8511543  52.2358017
  16.5860443  12.5527334  51.6669044  16.4479866  13.2740726  52.1628342
  21.4120960  44.0170593  61.0164680  20.7907600  44.6880760  60.7337837
  22.2535706  44.4715195  61.0567017  21.4355717  44.1370811  60.9906120
  67.9409714  44.9719276  59.1655464  67.4681625  44.6509247  58.3976669
  67.3748474  44.7509460  59.9050713  67.8301773  44.9141312  59.1625214
  53.0123291  65.6232910  23.5852413  52.8414307  66.4420853  23.1198387
  53.4762154  65.8910370  24.3785610  53.0435753  65.7391586  23.6202106
  21.4687557  58.2251244   8.9519615  21.6495686  57.4509315   8.4188881
  21.4235325  58.9444237   8.3220453  21.4832153  58.2192688   8.8279390
  53.5131721  47.0257874  46.6920624  53.4771767  46.1050606  46.9512901
  52.7195206  47.4105263  47.0639801  53.4246979  46.9686279  46.7593689
  62.4581909   1.0220091  47.7028809  62.9338951   0.2342976  47.4393501
  62.0381660   0.7829793  48.5291252  62.4641304   0.9125160  47.7628899
  -0.0402697  36.3045425   8.4692984  -0.6149174  35.8784828   7.8333068
   0.7817213  36.4383469   7.9974303  -0.0138927  36.2733765   8.3511543
  59.2995529  68.5259552  52.5019035  59.8334465  68.9034500  53.2009621
  58.6237831  69.1830597  52.3352165  59.2844238  68.6362915  52.5586777
  22.4799957   6.7629189  21.8351154  21.9136944   6.0361428  22.0946007
  23.0515938   6.9025383  22.5901070  22.4805603   6.7003036  21.9433002
  63.4380074  49.7495041   9.5643625  62.7622070  49.1563530   9.8925362
  63.9901848  49.1994591   9.0086813  63.4248238  49.6275940   9.5401011
  61.5580635  12.0889292  44.9555740  61.4603195  11.7473660  44.0667496
  60.7284927  12.5316401  45.1346130  61.4591751  12.0997162  44.8798828
  56.4471130  38.8109436   4.2661591  56.4287949  39.7445259   4.4766755
  56.6738701  38.3835793   5.0920973  56.4693413  38.8649254   4.3766880
  28.5432262  29.4386978  43.3294106  29.4470196  29.1975517  43.1263466
  28.6121807  29.9937229  44.1062126  28.6469612  29.4721699  43.3905945
  58.6263199  15.5318356   2.8124948  58.2864952  15.0271225   2.0735664
  58.4916115  14.9649429   3.5719142  58.5757141  15.4175577   2.8146801
  42.4001160  45.5279350  10.1092815  42.8303032  45.0515709   9.3991776
  43.1139603  45.7818909  10.6942291  42.5221176  45.5042152  10.0959349
   9.5085611   8.5211782  70.4479523   8.8564348   9.1678343  70.7177658
  10.2061462   9.0382156  70.0451126   9.5134096   8.6452761  70.4337616
  63.5297432  26.1810474  50.9806824  63.2797356  26.7260342  50.2345467
  64.2491226  25.6414299  50.6527557  63.5797997  26.1816196  50.8661423
  63.7250900  43.4370956  43.3427086  63.7450905  43.1932831  44.2681198
  62.8403778  43.7747459  43.2030449  63.6328773  43.4471016  43.4265022
  35.0323410  45.7546844   6.7643285  34.9371986  46.7069740   6.7463145
  35.4735641  45.5737190   7.5942736  35.0692482  45.8369370   6.8509140
   6.3195105  35.5846901  64.3242569   5.5810018  35.0409355  64.5984192
   7.0784054  35.0040665  64.3806915   6.3216844  35.4647865  64.3595123
  59.4805069  44.8509102  25.6723671  59.3119850  44.8818283  24.7306271
  59.4136276  43.9229279  25.8973160  59.4554024  44.7552452  25.5959282
   2.9337976  68.5659943   5.2288928   2.4790616  67.7452927   5.0394101
   3.8174875  68.2976151   5.4804826   2.9795418  68.4498520   5.2355156
  57.7934685  23.2749577  57.8454056  57.6524925  23.8231716  57.0735130
  56.9287071  22.9170151  58.0461388  57.6862183  23.2952499  57.7844963
  52.1025696  36.9988899  50.8019753  51.4485474  37.0180168  50.1033173
  51.6990242  37.4848175  51.5211830  51.9897881  37.0527496  50.8041687
  68.0091476  17.1632118  56.9177589  68.7316742  16.7601967  57.3991737
  67.5829849  17.7329464  57.5580902  68.0407562  17.1809921  57.0373840
  47.2733307   6.3008165  60.3537979  48.1803665   6.4137559  60.0696068
  47.1213455   5.3572669  60.3004532  47.3538513   6.2122393  60.3178024
  38.9723816  14.6504688  50.1183319  39.9274025  14.6093683  50.1681099
  38.7574844  14.2280140  49.2867165  39.0513077  14.6010351  50.0349579
  13.3805838   8.4821520  53.6925163  13.6070404   9.4092159  53.7666969
  14.1263456   8.0218792  54.0775108  13.4842625   8.5319319  53.7414856
  12.6569824  20.4807949  65.0230713  12.2798262  20.8979568  65.7976456
  11.9263239  20.4115639  64.4085999  12.5388441  20.5178986  65.0401459
  25.2570515  52.7444954  32.5457954  25.9893341  52.3182793  32.1004524
  25.2595940  53.6400032  32.2077255  25.3354149  52.7945404  32.4622498
  48.8138351  48.0347328  56.8063850  48.0985718  47.4228058  56.6326828
  49.3669357  47.9841766  56.0267982  48.7965431  47.9640846  56.7047234
  11.2240438   4.5142522  62.8398514  11.7225056   4.2450075  63.6113892
  11.4949236   3.9033697  62.1545181  11.3060875   4.4203939  62.8490448
  19.7890873  36.4291840   2.8723602  20.7254257  36.2346077   2.9129188
  19.4019165  35.8876648   3.5601747  19.8476505  36.3506851   2.9500349
   5.2700343  60.0843315  49.6960869   4.3371558  60.2871895  49.6266747
   5.6182637  60.7561531  50.2822800   5.2076864  60.1776085  49.7511978
  28.4553089  69.9939117  61.7348900  28.4487743  69.4315491  60.9603310
  27.6192455  69.8172531  62.1661911  28.3654537  69.9151001  61.6982841
  53.8514633  19.3536968  19.6034203  54.7262840  18.9823437  19.4893284
  53.4926567  18.8928108  20.3617573  53.9064903  19.2649460  19.6721249
  62.9954414  40.8155098  41.5056229  63.3955345  41.6327324  41.8027840
  63.5522881  40.5250168  40.7832870  63.0974922  40.8716812  41.4602814
  50.4885445  34.2264938  40.8584595  51.2509537  33.6533012  40.9385452
  50.0051651  34.0975342  41.6745148  50.5182991  34.1516151  40.9540253
  30.5647411  63.5378265  36.8717003  30.4037037  64.4812469  36.8555183
  31.3593121  63.4215126  36.3507805  30.6323032  63.6260300  36.8144226
  61.0902176  17.3403435  25.3245792  61.6760139  17.1003437  26.0425472
  60.2956161  17.6520710  25.7577839  61.0679512  17.3479919  25.4473419
  56.6607780  23.0094204  38.2083282  56.4688911  23.8178921  38.6834908
  56.6454544  22.3275108  38.8798904  56.6386833  23.0229168  38.3306160
  17.8798847  13.9696970  37.4579201  18.5947609  14.4100151  36.9982414
  18.1869526  13.8936234  38.3613319  17.9888668  14.0085402  37.5052414
  42.4263878  11.8211565  27.2535992  42.6451607  12.6181202  27.7365265
  42.2834702  12.1174231  26.3546925  42.4344749  11.9377403  27.2092381
  39.4868240   0.5240240  44.3308868  40.3318405   0.1004201  44.1800804
  39.0830193   0.5682737  43.4641609  39.5338783   0.4835691  44.2223778
  32.8573723  35.7771873  32.3432732  33.1634674  35.5742302  33.2272110
  32.1152458  35.1884918  32.2057304  32.8108711  35.6927643  32.4228706
  14.3134689  20.1505928  33.4270706  14.9433575  19.7574062  32.8230209
  13.6824512  19.4526443  33.6029053  14.3133488  20.0342331  33.3814049
  52.2171822  37.5762482  60.8932877  52.1502647  36.8392525  60.2861710
  52.6397057  38.2681618  60.3844070  52.2551041  37.5714378  60.7742767
  34.9186974  17.9370155  62.9153595  34.5080948  17.1817951  63.3364029
  34.1982574  18.5495300  62.7669411  34.7980804  17.9217968  62.9444351
   9.9245415  28.2056446  33.4349365   9.6511183  27.3048267  33.2617378
   9.8814964  28.2900772  34.3874321   9.8907928  28.1185856  33.5180435
  53.2488785  65.6050644  43.0780792  52.8174324  65.3252640  43.8854179
  53.2642059  64.8202515  42.5303001  53.2045021  65.4915314  43.1057587
  19.1658020  38.9934807  46.1100998  19.2062702  38.1894455  46.6279068
  19.4138393  38.7219658  45.2263641  19.1965675  38.8787804  46.0710754
  30.8984795  30.5833530  63.7803459  31.2754555  31.4555435  63.8961143
  30.3795853  30.4397240  64.5717697  30.8833447  30.6610470  63.8770905
  28.5810432  57.3678322  61.8520012  27.8227749  56.8850594  62.1809235
  29.1067448  57.5480194  62.6313591  28.5562420  57.3355637  61.9701881
  38.9789772  52.8607826  68.9742661  38.1488037  52.4026337  68.8433304
  39.4671288  52.3034515  69.5803375  38.9425049  52.7524910  69.0249405
  27.2140217  40.2734756  15.3920727  26.8011093  41.0923958  15.1180182
  27.3004284  39.7668457  14.5845499  27.1792030  40.3067780  15.2767324
  23.1663761  21.4221992  67.1464844  23.5285530  20.5886955  67.4470367
  23.9327621  21.9742012  66.9909973  23.2867279  21.3921795  67.1619568
   9.3016510  28.4478703  44.8470192   9.7086678  29.1899891  44.3999977
   9.6652384  28.4726849  45.7321320   9.3838291  28.5296574  44.8937378
  64.1399536  23.5547180  16.2794399  64.8160629  23.2652512  16.8920746
  64.5308990  23.4297066  15.4147053  64.2537460  23.5105190  16.2525558
  57.9112968  20.9332790  34.1749649  58.2381744  20.1767292  34.6618080
  57.9559593  21.6574097  34.7993622  57.9509201  20.9298210  34.2934685
  65.6544266  36.0765419  10.6847391  64.7189789  36.0245361  10.4886189
  65.8707886  35.2183380  11.0493011  65.5777435  35.9794769  10.7027016
  24.7141342  51.6724052  68.1662674  25.3587723  50.9971771  68.3777924
  24.4704876  52.0448074  69.0137253  24.7568951  51.6401100  68.2791977
  66.7165527  25.1001759  35.7448463  67.0302277  25.8827000  36.1981621
  67.0924683  24.3709011  36.2378693  66.7900925  25.1058540  35.8457642
  43.7861443  57.8641663  29.6296654  43.6315231  57.1028252  29.0704823
  43.9808083  57.4935303  30.4904594  43.7904129  57.7434502  29.6618309
  33.7201500  54.5780029  38.3798256  34.6192474  54.3400764  38.1534576
  33.2049942  54.3231239  37.6143951  33.7610931  54.5254478  38.2740593
  65.5645065   5.9774337   0.8970071  65.3834991   6.7677813   0.3882646
  66.5162430   5.9709325   0.9989254  65.6466980   6.0610242   0.8536229
  56.2426834  32.0033722  12.3180904  55.7055855  31.4972935  11.7084665
  56.0336075  31.6411266  13.1790781  56.1631126  31.9107723  12.3448963
  68.6706772  23.4214554  14.4447956  68.5169830  22.8246479  15.1772108
  69.5503311  23.2021313  14.1376534  68.7480927  23.3344212  14.4901476
  13.8505125  18.8871479  57.3882370  13.1606083  19.3249874  57.8867950
  13.8607655  17.9924545  57.7283096  13.7780333  18.8384285  57.4776688
  18.0612812  52.5709839  67.7908936  17.7444324  53.4583778  67.9593201
  17.9622288  52.4566574  66.8457260  18.0169296  52.6534271  67.7080612
  67.1497192  31.1900139  20.2698135  67.0933456  31.4984684  21.1741962
  67.1233139  31.9883556  19.7423801  67.1408920  31.3080444  20.3100109
  24.0621376  61.8467941   1.4829296  23.5473194  61.1441917   1.0860113
  24.6955261  61.3943024   2.0399790  24.0747833  61.7236099   1.5000061
  31.1965923  56.3361397  36.7194366  31.6984386  55.5955658  36.3789482
  31.7258282  56.6716728  37.4430122  31.3065491  56.2929459  36.7602921
  40.8951225   4.7306604  70.3694611  40.5558510   5.5705237  70.0600128
  41.6569672   4.5612531  69.8152695  40.9401855   4.8021588  70.2773590
   7.8273826  40.9019737  14.6885748   8.4209862  41.2466812  14.0214596
   7.2030807  40.3658142  14.1996851   7.8241086  40.8815575  14.5652971
  12.6056738  24.0756264  -0.1944691  13.3830109  23.5210495  -0.2609792
  12.2003393  23.8214474   0.6345839  12.6453447  23.9893799  -0.1131505
  51.8204269  62.8733406  67.7674713  52.2380981  62.3118134  68.4205170
  52.5315971  63.1257744  67.1786194  51.9408073  62.8403778  67.7743149
  24.4217091  47.7516670  72.0540543  24.1271191  47.9550781  71.1663208
  24.4943008  48.6040306  72.4835205  24.3980350  47.8642578  72.0051804
  40.3881378  11.1938429  17.1206703  40.0678825  10.8603354  17.9587879
  39.7208557  11.8208303  16.8416443  40.2828255  11.2251396  17.1802921
  30.1610413   5.7615619  46.6119232  29.4825554   6.0790901  47.2077980
  30.7491684   6.5082693  46.4989357  30.1514053   5.8750534  46.6634216
  58.3309898  66.5507431  63.6756744  58.6567039  66.0213623  64.4036102
  57.3864594  66.6034470  63.8216782  58.2649994  66.4999084  63.7688713
  55.2715836  30.1995430  64.7147903  54.7230148  30.6676731  65.3442001
  54.6708069  29.9497471  64.0127182  55.1490135  30.2228260  64.7070389
   1.7594595  61.9188194  18.0709667   0.8591508  61.6048775  17.9866066
   2.2994666  61.1540260  17.8716793   1.7210364  61.8037796  18.0407181
   1.4074222  15.5623627  31.9521351   1.8937328  14.7944927  32.2523193
   0.8704526  15.2381897  31.2290802   1.4020199  15.4459057  31.9070396
  14.7938023  24.2158680  54.9603844  15.2912359  24.7805042  55.5519714
  14.0114594  23.9778194  55.4578819  14.7634192  24.2506962  55.0765266
  52.8414268  33.4845238  41.5987968  53.1539803  34.1856079  42.1706581
  53.6215820  33.1961212  41.1250687  52.9579544  33.5285339  41.6092606
  22.1232071  57.2376289   4.8528438  21.9261627  56.3588829   4.5284820
  21.2712994  57.5994720   5.0968790  22.0113449  57.1825027   4.8442779
  24.8979053  41.5226555  46.9511337  25.8162727  41.4335899  47.2058945
  24.7173557  40.7410889  46.4288406  24.9765873  41.4298096  46.9226036
  51.9480553  35.8200607  14.0285597  51.4995842  35.9697266  14.8608513
  51.3525734  36.1748505  13.3684387  51.8367271  35.8738556  14.0469198
  51.8703117  -0.0191315  57.7376785  52.2534180   0.8554384  57.6699409
  51.2635078  -0.0726455  56.9993286  51.8464546   0.0684270  57.6517143
   8.4860554  23.9498844  36.3449478   8.7042179  23.2050533  35.7847099
   7.5750661  24.1515675  36.1312828   8.4121714  23.8919621  36.2624168
  59.6141090  59.6118698  68.2739716  59.4847527  59.8201714  69.1992340
  59.9208031  60.4307938  67.8847046  59.6330223  59.7214127  68.3311310
  37.7205048  47.1804276  41.0593109  38.6581192  47.0168915  40.9575195
  37.5408287  47.9163589  40.4741974  37.8013306  47.2414703  40.9860573
   9.6516666  37.4586372   6.8312898   9.4352837  37.6188850   7.7498379
   9.7763548  36.5111847   6.7763629   9.6418886  37.3746910   6.9233875
  12.4436378  29.4062271   9.1003513  12.3820953  28.5795326   9.5789137
  12.3030758  29.1641293   8.1850023  12.4220848  29.2922497   9.0537720
  15.4473343  63.1667824  18.6911774  16.1216545  63.7175903  19.0888348
  15.6427603  62.2841492  19.0058250  15.5400848  63.1313934  18.7671394
  62.0081215  46.7585907  68.4698639  61.1299057  46.4432755  68.6832809
  61.8615417  47.5952644  68.0285950  61.8988380  46.8141899  68.4455643
  66.1368866  37.4850388  35.6583519  66.0301437  36.6554871  35.1928635
  66.9801483  37.8224487  35.3561897  66.2154312  37.4325562  35.5764885
  35.6480598  52.6505394  61.5313034  34.8076668  53.1018791  61.6104355
  35.4382515  51.7272644  61.6719208  35.5360641  52.6002121  61.5547371
  13.6832561  55.3970261  43.6271095  12.9522133  54.8364983  43.3670807
  13.6063185  56.1674576  43.0643044  13.5970917  55.4194107  43.5393600
  26.6173725  61.0543785  30.8267937  26.0299053  60.3038864  30.7380447
  26.4757652  61.3649559  31.7210636  26.5396233  61.0074654  30.9126949
  37.4787025  14.4643927  66.6067963  38.3076935  14.7522459  66.9890823
  36.8095551  14.9350405  67.1037521  37.4957466  14.5452805  66.7005539
  20.2228565  58.4716492  63.6805267  19.5961742  58.3276100  64.3895798
  19.7299232  58.2802620  62.8826408  20.1034584  58.4358788  63.6710548
  37.4454994   7.9194417  64.1491318  37.7287445   7.0051103  64.1472473
  37.8909607   8.3066225  64.9027176  37.5232124   7.8632255  64.2292938
  36.8774338   6.6509318  36.0458870  37.7696991   6.5092072  36.3621254
  36.4953957   7.2642312  36.6736946  36.9318428   6.7012210  36.1465607
   7.5357742  10.0164194  17.3307762   7.3366976   9.6578970  16.4658699
   7.1309371  10.8837929  17.3294830   7.4713721  10.0706835  17.2384033
  12.8055258   8.2965469   1.9644780  12.9982052   8.4671755   1.0425278
  11.8496599   8.2725573   2.0089395  12.7241383   8.3121853   1.8709015
  40.2454910  47.7009163   2.6289413  40.6013870  48.1400566   3.4014211
  39.3436470  47.4878578   2.8687718  40.1872711  47.7250252   2.7368953
  49.1144485  30.3877525  63.1880455  49.6720314  29.9595814  63.8376617
  49.7257805  30.8531628  62.6171684  49.2391014  30.3917236  63.1964417
  29.6951656  19.8159618  48.7062225  30.2883968  20.5434303  48.5188828
  30.1566715  19.2933674  49.3620758  29.8076439  19.8378086  48.7561874
  58.7534409  63.9624672   4.8801193  58.1998482  63.3283730   5.3358545
  59.0859642  64.5322037   5.5737014  58.7298660  63.9556046   5.0026841
  31.8495712  67.6525955  36.6423340  32.3612328  67.9201965  37.4057617
  32.5046539  67.4059143  35.9894562  31.9739952  67.6548233  36.6541214
  45.0423927  61.6189613  51.3702087  44.7841911  61.0522118  52.0970917
  44.4716148  61.3570251  50.6478271  44.9539871  61.5305901  51.3706856
  30.3625526  53.3443871  12.3563604  29.7689724  53.9165764  12.8426666
  31.1295204  53.8892555  12.1799841  30.3810425  53.4635124  12.3894119
  45.8167763  25.8872700  12.2669439  46.6614799  25.5582619  12.5742865
  45.6544456  25.4082031  11.4543085  45.8895454  25.8010960  12.2130585
  31.7996235  12.3536444  62.6104469  31.6149063  13.2070074  63.0027275
  30.9373207  11.9940786  62.4021683  31.6879673  12.4063034  62.6300697
  28.3824615  35.9844398  32.1637573  28.6967278  35.8182945  33.0525017
  29.1094360  36.4338531  31.7327480  28.4934998  36.0146484  32.2125702
   2.8599169  62.2191429  54.0238075   2.4814465  61.3403168  54.0493660
   2.1688182  62.7668076  53.6514130   2.7458565  62.1838264  53.9868202
   6.4933100  30.8732777  20.4754887   6.8578019  30.7171230  19.6042862
   6.1549172  31.7678280  20.4367275   6.4960933  30.9520206  20.3784485
  16.4167557  46.8745728  14.0977936  16.1796989  46.8457794  13.1708593
  17.2034264  46.3328934  14.1607656  16.4753685  46.8137360  14.0056591
  71.2533264  47.1506271  18.8690243  71.6620178  46.3276787  19.1372700
  70.4127808  46.8892097  18.4930077  71.2072678  47.0349884  18.8575306
   0.9595292  63.6602249  38.2899323   1.1234025  64.5475311  38.6094131
   0.6196052  63.7837257  37.4036865   0.9407550  63.7680168  38.2294922
   4.1514392   6.7502294  25.3270988   4.4325948   5.9978981  25.8478489
   3.3075264   7.0000696  25.7034264   4.0914259   6.6966434  25.4227638
  15.9505539  66.3816147   2.4674866  15.4499788  66.4853134   3.2767463
  15.5629196  67.0147781   1.8632759  15.8558340  66.4601898   2.4893534
  32.6654510  60.3820076  26.0298805  32.8788681  59.4491196  26.0098515
  32.2228012  60.5443802  25.1968575  32.6410065  60.2998390  25.9389095
  45.6031685  55.1872673  11.5755157  46.4975319  55.3347054  11.2679367
  45.1051483  54.9955597  10.7808733  45.6454353  55.1825447  11.4579735
  17.6686707  38.4811821  38.0799408  17.1600857  38.8331566  37.3494034
  17.6430340  37.5325737  37.9545708  17.6117001  38.4175568  37.9886665
  24.2591190  69.2887344  57.0068588  24.7349396  68.7598877  57.6472893
  24.8655777  69.9938889  56.7805901  24.3745346  69.3075333  57.0510254
  28.9252243  49.2050934  60.2612877  29.4814606  49.1903381  59.4824371
  29.5402126  49.2287445  60.9944077  29.0501251  49.2060394  60.2564125
  49.8769951  49.9022484  38.4340935  49.5190773  50.3594246  39.1950912
  50.6833344  49.4982529  38.7547836  49.9248161  49.9079170  38.5494461
   2.9695706  53.4074898  33.3910027   2.3838859  52.6568260  33.4895363
   3.5913606  53.3226395  34.1137810   2.9734209  53.3183899  33.4785881
  58.4351501  33.6426315  12.6799021  58.3546677  34.0989647  13.5174665
  57.5641022  33.2791786  12.5205021  58.3336792  33.6525345  12.7522230
  24.6284103  39.2323837  58.0200310  23.8816204  39.8166275  58.1511803
  25.3896523  39.8126755  58.0215187  24.6299515  39.3565712  58.0341759
   9.8096647  45.8712006   3.2496440   9.8165989  45.0669937   2.7305715
   9.3981228  45.6191711   4.0762920   9.7665167  45.7585602   3.2824445
  17.2439842  54.2437363  48.9835930  17.7854023  54.7355118  49.6010513
  17.8326111  54.0431557  48.2559128  17.3644943  54.2747879  48.9718399
  36.0848732  33.5494270  32.1975555  36.5467415  32.7313309  32.0141754
  36.1640549  33.6620331  33.1448059  36.1425705  33.4741898  32.2790184
  10.9879293   0.9882205   3.4138887  10.4033594   1.6092783   3.8483965
  11.7934170   1.4828333   3.2629597  11.0114889   1.1071972   3.4441299
  31.2494545   2.2422450  34.2111855  31.0796185   1.5601008  34.8608513
  31.7660561   1.8050352  33.5342789  31.2864342   2.1228755  34.2082787
  48.8818817  13.6290340  29.0848751  49.6574745  13.0981531  28.9036236
  48.4940758  13.7881212  28.2243347  48.9232330  13.5893860  28.9737778
  25.9972553  29.1967945  57.3290367  25.4188023  28.4389496  57.4144478
  25.7598534  29.7632599  58.0631981  25.9102516  29.1763859  57.4164391
   2.6910880  30.6393280   7.0148573   3.4507194  30.0578747   6.9816036
   2.4891765  30.8223095   6.0972619   2.7505639  30.5968342   6.9134574
  25.7004299  29.6040878  66.3200226  26.4077873  29.0264187  66.6066895
  24.9286613  29.0389080  66.2857285  25.6935616  29.4822121  66.3469391
  16.5215263  68.8106308  12.0506430  16.9310665  68.6589050  12.9023991
  15.7729225  69.3755875  12.2420607  16.4853687  68.8546982  12.1618881
  55.7348328  39.0204468  52.3717842  55.2750053  38.8183365  51.5569572
  55.8438988  39.9712791  52.3557510  55.6974258  39.1002922  52.2831802
  37.7890472  15.6380739  22.5760956  36.8500252  15.7412024  22.7304745
  37.9504280  14.7024412  22.6976700  37.7061195  15.5492945  22.6055241
  46.9759979   5.2676301  16.9942284  47.3583488   5.9509215  16.4436340
  46.0374489   5.4556513  16.9921913  46.9166832   5.3605480  16.9352951
  36.2053604  59.8409691  20.4074230  36.9985733  60.3767052  20.4132843
  36.2317963  59.3830833  19.5672607  36.2927704  59.8492699  20.3184528
  35.2749825  26.5847054  12.6694479  35.2560730  25.6277905  12.6557760
  35.2875671  26.8107510  13.5994892  35.2743073  26.5067654  12.7671709
  38.7447815  53.0486412  19.0797443  38.1603508  53.2936821  19.7971230
  38.4011192  53.5182915  18.3197708  38.6458054  53.1248589  19.0752010
  15.8212843  34.9671974  64.7870255  15.6998072  34.4545898  65.5862122
  16.7697220  34.9919662  64.6602020  15.9094725  34.9151726  64.8587265
  69.6848984  38.4660339  65.4326324  69.3229904  38.2157288  64.5825729
  69.6014862  39.4192772  65.4571533  69.6374054  38.5409966  65.3445969
  46.7497063  12.4591303  56.5334663  46.9120865  12.6116610  55.6025543
  46.4844208  13.3136721  56.8734856  46.7387314  12.5665255  56.4704514
  70.9075089  22.0184135  53.3427658  71.7339630  22.3762074  53.6670837
  70.3007507  22.7583790  53.3657150  70.9309387  22.1354790  53.3797989
  29.7854462  54.9186897  21.5536270  30.5987339  54.7010498  22.0090675
  29.8860111  54.5297623  20.6848049  29.8829002  54.8540039  21.5095444
  20.7884502  41.2875938  59.9376068  19.8708534  41.1486359  60.1719933
  20.9665699  42.1926346  60.1933556  20.7095909  41.3692894  59.9898758
  27.7603035  18.1582584  22.7223759  27.3158379  17.4837856  22.2087898
  27.2161865  18.9384251  22.6150932  27.6548786  18.1695290  22.6561642
  19.6476192  23.9376240  18.3161507  20.4500484  24.2075176  18.7628040
  19.4091473  24.6910400  17.7760334  19.7077618  24.0467510  18.3061848
  66.9374161  54.8549538  28.1386318  66.7994156  55.6503906  27.6243687
  67.6148148  54.3757401  27.6614418  66.9949341  54.8886757  28.0329018
   1.9998600  10.4356136   9.1606150   2.4994764  10.9150896   9.8214617
   2.1045854   9.5153465   9.4022188   2.0643079  10.3886070   9.2568541
  34.4862137  16.3803940  35.7277412  33.7957573  16.5074024  36.3784142
  34.6470528  15.4368067  35.7302551  34.4297333  16.2933121  35.7973976
  17.4956856  13.3547106  17.5320282  18.0954609  13.2080879  18.2634659
  17.8325119  12.7971916  16.8306351  17.5955658  13.2796202  17.5352325
  27.1177444  19.4156361  53.5042381  26.2884159  19.1145382  53.8754349
  27.7245407  18.6907120  53.6542931  27.0940132  19.3062191  53.5598259
   9.2440958   3.4004760  66.2212906   9.1080828   4.2649288  66.6091690
   8.9695435   3.5010400  65.3098373   9.2003126   3.5033867  66.1654510
  69.6302719  37.3877068   2.1577272  68.7857742  37.3560410   2.6072178
  69.4143143  37.2651253   1.2332993  69.5171890  37.3712578   2.1070793
  46.0126953  66.8295670  31.1060009  46.1798058  67.4391937  30.3872070
  46.1978073  67.3355789  31.8971500  46.0502548  66.9485397  31.1137161
  14.8991766  26.4895725  29.7065735  15.0064306  26.0651035  30.5577793
  15.6398573  27.0927258  29.6446819  14.9896011  26.5086288  29.7907467
   2.0193503   9.9552584   4.5822387   1.9793431   9.0454063   4.2876186
   1.1555275  10.1232777   4.9588175   1.9229647   9.8761482   4.5909791
  19.6273441  51.5184021  23.0568256  20.2214737  52.2605515  23.1684284
  19.3713474  51.2804260  23.9479294  19.6634026  51.5721664  23.1637554
   2.9338725  22.7928352  59.3234100   3.0106575  22.8813744  60.2734108
   3.1277699  21.8712292  59.1523056   2.9627383  22.7039948  59.4064751
   5.2967482  10.1199083  28.4733047   5.1425543  10.6703825  29.2410507
   5.8423076   9.4035110  28.7979164   5.3384838  10.1022139  28.5897961
  46.6716270  48.2497215  39.2370949  46.6345634  48.6484032  40.1065254
  46.2665749  48.8966560  38.6594810  46.6244774  48.3612251  39.2682152
  40.6659851  12.1602879  45.1348724  41.2534676  11.4631767  44.8430977
  40.2414818  12.4667959  44.3335762  40.6833649  12.1186333  45.0183067
   9.2548466   7.6653409   6.2829671   9.6416349   8.3537750   5.7419639
   9.6825056   6.8610291   5.9889917   9.3416996   7.6529837   6.1939235
   1.2684023  16.0113544  10.8853598   0.7377771  16.6163960  11.4036198
   0.8914068  16.0545387  10.0065870   1.1716124  16.0804825  10.8469143
  47.5046005  13.2543507  11.0933228  47.1491776  13.8772335  11.7272968
  47.0001450  13.4109278  10.2950497  47.4129028  13.3374729  11.0758018
  36.9141464  14.2646790  18.6941338  36.5529900  15.1251106  18.9073353
  37.3927650  14.0041342  19.4810715  36.9266739  14.3286514  18.8007908
  36.6638718  33.8736115  10.8270464  37.4662170  34.3530197  11.0335484
  35.9669609  34.5238419  10.9150581  36.6751137  33.9940758  10.8584538
  22.4971504  10.8174276  62.7337761  23.3957787  11.0469732  62.4971161
  22.0148354  10.8553143  61.9078407  22.5415478  10.8459473  62.6204605
   1.7301118  36.0263138   4.8576870   2.1943417  36.7061958   4.3693385
   0.9637902  35.8262482   4.3201404   1.6978964  36.0774803   4.7482839
  37.7280693  17.5761185  33.1944237  37.4587708  17.5701313  32.2759056
  38.6572647  17.3472748  33.1730881  37.7984428  17.5510750  33.0941963
  38.3947334  58.9664154   6.6691313  37.7899704  58.8258247   7.3976421
  37.9607048  59.6194687   6.1201596  38.2839546  59.0210648   6.6882777
  26.6374493  49.2971420  19.6418610  26.8674698  50.2262344  19.6312523
  27.1024494  48.9439201  20.4003067  26.7115669  49.3585548  19.7216110
  68.6262283   5.9267697  16.9719238  68.4634933   6.5096712  16.2303200
  69.5801926   5.8750486  17.0310822  68.7106018   5.9834156  16.8991470
   1.0160509  66.3464813   5.2935977   0.3454301  66.3446884   5.9766030
   1.6787505  65.7309799   5.6070037   1.0152062  66.2806473   5.3998566
  18.1939812  59.2765388  43.7267532  18.7834568  59.3598213  42.9772110
  17.8743439  60.1656799  43.8800354  18.2227573  59.3802414  43.6631660
  62.4571228   0.5672657  26.0115147  62.7429848   0.0334539  25.2701931
  62.5280991  -0.0153400  26.7676659  62.4951782   0.4482094  26.0130959
  57.0051231  25.7214890  62.5688210  57.0404205  26.6082420  62.2101364
  56.1736183  25.6873455  63.0417557  56.9202156  25.8124123  62.5810051
  43.4879112  26.6725426  64.5277100  43.2103615  26.8581295  65.4247894
  43.7389679  25.7489471  64.5409012  43.4850883  26.5938396  64.6247864
  16.3584538  36.0747299  68.5382233  16.1486778  36.1916733  69.4647980
  17.0784111  35.4439621  68.5334015  16.4128590  36.0199356  68.6365204
  63.3091125  69.2443237  54.8461266  62.7694550  68.9640884  55.5853615
  62.7659721  69.8803406  54.3806000  63.1936417  69.2822647  54.8753166
  30.4020443  20.7219753  66.9128799  29.9362602  21.2589321  66.2718277
  31.2020187  20.4511490  66.4624100  30.4376831  20.7503567  66.7964783
  40.4891129  30.1507263  69.2068787  40.3256874  29.2683125  68.8739090
  39.7697830  30.6760216  68.8563614  40.3949738  30.1126423  69.1339951
  41.5482330  27.8814144  33.1119347  41.3982315  28.4737015  33.8487740
  40.8218040  28.0550957  32.5133018  41.4547691  27.9630985  33.1266747
   8.4113760  27.0231190  17.3564548   8.5019197  26.2473450  17.9098167
   9.2927551  27.3945694  17.3186817   8.5150232  26.9800014  17.4114380
  41.8431931  38.6721115  36.8863487  40.9119301  38.5050468  36.7411995
  42.2817612  38.2327347  36.1577606  41.7906532  38.6074409  36.7931709
  20.7994213  30.8619556  49.5941544  21.1603317  29.9761753  49.6311493
  20.1457443  30.8252735  48.8958740  20.7681999  30.7635822  49.5236359
  41.9305878  49.4776001  14.9481277  41.3516541  49.6130066  15.6982822
  42.6355896  50.1131248  15.0718803  41.9440308  49.5598145  15.0413218
  52.6837349  51.9595680  14.2994404  52.5938416  52.1882668  15.2245607
  51.8046341  52.0730591  13.9381456  52.5804024  51.9960594  14.3595676
   5.2424698  50.2507973  39.6224060   4.5155096  49.6652107  39.8341866
   5.7813654  50.2593842  40.4134521   5.2224140  50.1892624  39.7293510
  51.0247536  56.4186058  64.0347595  50.8185463  56.7208900  63.1502609
  51.1797218  55.4791298  63.9367523  51.0192871  56.3506546  63.9299812
  14.4285116  28.0857601  19.2695904  14.6234083  27.1751881  19.4911900
  13.4937181  28.0873508  19.0637016  14.3496084  27.9888248  19.2712650
  20.9165134  11.0851383   5.2186465  20.0081139  10.8013783   5.1160693
  21.3135109  10.9321318   4.3612003  20.8619766  11.0385609   5.1162682
  35.1300812   6.2816601   9.3588142  35.7927856   5.8754535   9.9174290
  35.1585464   5.7757349   8.5467415  35.2037888   6.1843891   9.3317852
  65.4768524  30.9057827   9.5950146  64.8378448  31.4430828   9.1268158
  65.4066544  30.0418072   9.1889944  65.4012222  30.8709450   9.5017862
  66.5541992  29.7492199  34.6231651  67.0951691  29.1197357  34.1463699
  65.9553223  29.2086067  35.1382523  66.5480270  29.6244392  34.6272469
  63.4626007   0.2074790   9.4697580  64.3797607   0.1827400   9.7425919
  63.1562920   1.0738548   9.7377129  63.5277405   0.2972323   9.5274286
  15.6322031  13.5538969  21.5603542  16.0046787  12.8408651  21.0416260
  14.7584410  13.2448769  21.7996807  15.5787458  13.4449034  21.5305576
  15.6494541  46.1855316  16.7203121  14.6986017  46.2949600  16.7319946
  15.9025517  46.3858833  15.8191843  15.5750446  46.2185669  16.6254597
   4.0197501   0.2560163  32.4202347   4.2354980   0.5628006  33.3008995
   4.4011369   0.9128237  31.8376732   4.0834293   0.3587750  32.4520264
  48.3787918  22.8258266  12.5367088  47.8332367  22.6979485  13.3127565
  49.2696762  22.6480198  12.8382730  48.4156189  22.7932281  12.6516275
  16.7662449  27.5050964  59.8594017  16.9932785  26.5874767  60.0099373
  15.8426409  27.5664158  60.1031799  16.6919613  27.4137783  59.9014511
  39.2727470  46.9039612  28.4269104  39.8122215  46.1144371  28.3838806
  38.3761635  46.5775566  28.5032482  39.2346649  46.7849579  28.4304619
  67.2864532  21.7875023  32.2212372  66.5238876  22.3162823  32.4560204
  68.0104904  22.4127312  32.1882515  67.2823410  21.9105682  32.2427559
   8.3963280  25.8085842  26.9941444   8.4984665  26.5686340  26.4213238
   7.7081399  26.0627956  27.6089649   8.3338308  25.9167461  26.9986229
  55.7817802  14.4308090  66.3323212  55.5206985  13.8464041  67.0440369
  56.1156578  13.8457518  65.6522675  55.7895432  14.3060961  66.3356934
  52.0379372  46.9044914  22.4923210  51.7595940  46.8266945  21.5797958
  51.2212563  46.9735374  22.9867840  51.9211617  46.9035606  22.4477386
  55.1506233  41.1897507  13.5833664  54.7323151  40.6250229  12.9334946
  55.6342354  41.8333626  13.0655680  55.1575851  41.1981621  13.4588451
  69.9505844   9.9934292  44.5215912  70.7933197   9.8968410  44.9651070
  69.3215256  10.1307516  45.2298660  69.9733734   9.9977732  44.6444206
  71.6652908  68.9247360   0.7221270  71.1411667  68.2855988   1.2048557
  71.0230560  69.4475479   0.2420917  71.5409088  68.9123306   0.7224143
  14.3619490  13.7651224   8.7892294  14.6560488  14.3280468   8.0730915
  13.4080687  13.8442173   8.7798023  14.2915888  13.8335886   8.7118540
  67.3102341  67.2436829  11.0612650  67.9684830  66.5863037  10.8358917
  67.7071838  67.7459488  11.7728767  67.4227600  67.2271423  11.1131182
  35.1533585   1.8307462   4.9384785  36.0493507   1.9293371   4.6164341
  35.2536087   1.6421528   5.8715458  35.2596016   1.8211483   5.0036387
  47.8991508  23.7397308  38.7596092  48.1624985  22.8413296  38.5602226
  47.4969482  23.6846371  39.6264572  47.8843422  23.6380482  38.8307877
  50.6536026   5.0457664   2.6356454  51.2134666   4.9651570   3.4078410
  50.9592476   5.8415127   2.2002153  50.7458992   5.1220293   2.6715586
  58.9102402  18.0909805  57.6879921  58.7922211  17.9064655  56.7561913
  58.8931198  17.2303486  58.1066246  58.8958282  17.9795246  57.6332664
  67.4985733   6.8743253  71.1349869  67.1524048   7.2380476  70.3200607
  68.4193192   6.6944895  70.9449310  67.5598526   6.8939352  71.0278091
  36.1716042  52.0270386  65.9317093  36.8399162  51.7366257  65.3110275
  35.4132347  51.4742699  65.7431488  36.1620026  51.9371185  65.8454132
  20.8587990  59.6355705  21.9469624  20.4759903  58.8310776  21.5969906
  20.8021336  60.2615585  21.2250481  20.8119335  59.6165352  21.8326550
  22.3737431  69.3104553  63.9558525  23.1275730  69.8752747  64.1260223
  21.7531796  69.5227280  64.6530380  22.3879547  69.3933258  64.0483475
  43.7073250  40.5522919  70.5544968  44.6543655  40.6076965  70.4269028
  43.5917702  39.8412895  71.1848526  43.7959976  40.4823799  70.6081161
  65.4235001  14.3265085  56.3361664  65.0724335  14.8921471  55.6483879
  64.8226395  14.4431267  57.0721054  65.3219833  14.3992653  56.3413048
  22.5893593  49.1558075  43.7654915  22.5939827  49.9403458  44.3138618
  21.8495407  49.2830544  43.1716003  22.5109577  49.2530403  43.7606392
  71.3409119  68.2414398  11.7283716  71.3683701  69.1965027  11.7861595
  70.8546906  67.9682999  12.5063248  71.2919922  68.3141632  11.8174963
  50.0452614   5.5560126  14.6841230  49.2938843   5.2068787  14.2047777
  50.7987137   5.3515220  14.1302996  50.0454826   5.4969735  14.5739450
   6.3388457   8.6044979  59.5525246   6.4938970   8.1619043  58.7180748
   6.8343682   8.0919046  60.1912231   6.4082236   8.5026350  59.5316505
  25.2800770  47.7541733  23.5066547  25.1950703  46.8159409  23.6761284
  24.7719479  47.9004402  22.7087555  25.2168236  47.6697197  23.4396381
  50.7124023  25.8647022  32.6750069  50.8621101  26.5438499  32.0172997
  51.2113457  25.1113300  32.3592186  50.7815742  25.8567867  32.5711899
  15.6657276  14.7420912  48.5036926  15.0449648  14.0153112  48.5554161
  16.5229187  14.3341045  48.6261787  15.6909409  14.6210785  48.5222702
  12.9356327  25.2505131  69.7229233  12.8193703  24.8588676  70.5885620
  13.2326441  24.5272503  69.1707382  12.9549084  25.1316185  69.7563477
  46.5154800  33.4755058  35.9354286  46.1477051  34.3181305  36.2017975
  47.4531937  33.6426582  35.8406601  46.5762596  33.5831909  35.9537277
  43.8519363   0.3412065  62.9130135  44.2220879   0.1205015  63.7677116
  44.5345650   0.0999937  62.2868614  43.9642067   0.2919470  62.9373856
  19.8509750  37.7824669  18.7068691  20.4791985  37.0603218  18.6984119
  19.1147842  37.4534531  19.2226276  19.8394604  37.6703682  18.7609692
  60.2583618   4.3306975  66.8091049  59.4460487   4.1484361  66.3367157
  60.4387321   5.2532067  66.6283417  60.1909714   4.4096384  66.7394562
  43.1075554  43.1147842  71.2620544  42.9245529  42.2205429  70.9738312
  43.9683838  43.3136978  70.8937531  43.1798401  43.0406342  71.1920395
  54.7672272  58.5980186  58.5195694  55.6725578  58.3085175  58.6326904
  54.8205414  59.5537033  58.5120239  54.8694572  58.6690598  58.5308266
  49.6780090  62.6979141  51.2784767  48.8262215  62.2882919  51.1271515
  50.2601776  62.2818871  50.6426849  49.6492538  62.6098633  51.1945381
  62.5567856  34.6786728   4.3610544  62.3148346  35.4929962   3.9199502
  62.8859596  34.9577522   5.2154493  62.5660858  34.7952766   4.4051280
   0.5969095  41.2872849  52.4428520  -0.3435616  41.1695824  52.3090897
   0.9953175  40.5212708  52.0296631   0.5391032  41.1930428  52.3845253
  42.1374702  41.7718925  26.9346409  41.5130959  42.2313805  26.3731651
  41.6074142  41.4358253  27.6573677  42.0143585  41.7850533  26.9518375
  36.4314346  10.4844007  21.9325657  37.0025101  10.3219318  22.6833725
  36.7262154   9.8615246  21.2682152  36.5237732  10.4006510  21.9417858
  66.8211823  22.3731117  26.6137428  66.1007767  23.0008335  26.5570621
  67.4147873  22.7478943  27.2644386  66.8076553  22.4800205  26.6770897
  21.6753445  22.8549156  59.0658646  21.3379002  22.9992371  58.1818199
  20.9518986  23.1023731  59.6417313  21.5622101  22.8966961  59.0330009
  17.8839493   0.5377359  46.9370041  17.8313160  -0.3934878  46.7218666
  17.5249596   0.9817103  46.1687279  17.8400536   0.4857750  46.8321304
   4.7678843  29.8579330  42.4004707   5.0165172  30.0041313  43.3131790
   4.0795937  29.1941051  42.4431152   4.7209988  29.8027325  42.5023499
  21.4521408  13.4058790  31.9378414  20.5386925  13.5943680  31.7226257
  21.4236736  12.5581884  32.3815079  21.3516941  13.3355808  31.9622040
  16.3398438  53.0616570  30.9793472  16.7483482  53.6677437  30.3612766
  16.4825516  53.4618835  31.8370667  16.3986244  53.1689720  31.0049038
  45.0587463  12.1084776  66.4478073  45.2748871  11.1889668  66.2928391
  45.9067802  12.5387030  66.5572433  45.1722336  12.0563002  66.4429474
  39.5119247  22.5356064  28.5857582  40.4414711  22.6339378  28.7919292
  39.4403687  21.6555653  28.2161102  39.6034241  22.4522438  28.5683250
   4.8964157  67.4290619  44.0277634   4.0080543  67.6083450  43.7196999
   5.4632626  67.8607941  43.3886032   4.8621287  67.4942169  43.9267502
  70.4734726  27.5023689  33.3343849  70.7456436  26.7172356  32.8592834
  70.6804123  28.2248402  32.7415581  70.5245667  27.4956856  33.2205009
  39.5588531  63.6021996  57.8359795  39.8671951  64.1932755  58.5228500
  39.5508003  62.7386856  58.2489052  39.5908775  63.5731468  57.9532623
  26.5511646  44.3642769  62.6598549  26.4239788  44.2479172  63.6014061
  27.4751148  44.5976791  62.5700150  26.6361332  44.3767586  62.7506828
  44.2313881  64.6923599  46.9025269  44.0991821  65.4098434  47.5221825
  43.8187637  64.9953308  46.0937119  44.1732864  64.8011856  46.8823547
   2.1084881  59.6246567  15.4299259   2.3382516  59.2743645  14.5692644
   2.5219045  60.4875946  15.4554529   2.1770778  59.6793251  15.3408661
  34.8222733  13.7717409  50.3963089  33.9949913  13.3092365  50.5301933
  35.0791321  14.0614014  51.2717247  34.7614403  13.7533083  50.5039444
  29.5528889  40.7085609  12.5718527  30.0939369  40.9325218  13.3290443
  29.4624176  41.5309525  12.0904779  29.6009388  40.8201485  12.6012659
  14.3490210  69.2708282   6.0645652  14.1062317  70.1642914   5.8216481
  14.4541235  69.3013306   7.0154881  14.3343372  69.3693619   6.1400676
  45.2022820  56.0470467   7.4141016  45.9268150  55.9354820   6.7986064
  45.4731026  56.7750931   7.9734187  45.3084259  56.1127892   7.4081106
  58.2395020  43.3655663  57.4074593  57.6495018  42.6157951  57.4847603
  58.6861305  43.2336655  56.5711823  58.2242126  43.2715416  57.3265228
  12.1417093  49.0066032  44.6039581  11.7548065  48.1735497  44.8733330
  12.8957081  49.1188126  45.1828613  12.1808567  48.9297333  44.6944199
   9.1155300   7.6401663  11.8233147   9.2878456   7.0270929  11.1086960
   9.5029182   7.2248673  12.5938263   9.1752176   7.5304990  11.8292751
  39.3695717  18.3839092  64.7763443  39.4065742  17.4711971  64.4902954
  38.8985214  18.3550053  65.6091156  39.3232841  18.2834930  64.8346481
  51.7265053  47.6230392  64.0135498  52.1318626  48.1863670  63.3543243
  51.9419518  46.7334137  63.7335854  51.7927094  47.5882416  63.9133949
  55.8024597  34.0517120  29.0417995  55.1049500  33.4825211  29.3669605
  55.3491020  34.7072411  28.5117207  55.6797295  34.0609207  29.0199471
  58.9963913   2.2485933  47.3968735  58.8735886   1.9124763  48.2846680
  58.2995300   2.8955767  47.2871933  58.9089813   2.2817445  47.4798508
  33.1218910   6.9470892  21.3620224  33.6557236   7.1076598  20.5839005
  32.2579422   6.7212315  21.0173359  33.0866890   6.9401269  21.2422848
  29.9281750  21.1315327  45.2348175  30.4520187  20.3310108  45.2661552
  30.4963779  21.8044205  45.6097870  30.0446320  21.1179218  45.2781448
   7.5638838  36.6004906  16.1457195   8.0346680  36.1319199  16.8349476
   8.1221876  37.3507919  15.9418230   7.6736269  36.6305351  16.1974754
  65.9179382  12.0026464  28.5780010  65.0724945  11.6960182  28.2502193
  66.2900314  11.2438755  29.0274925  65.8674622  11.8890305  28.5909805
  41.5939560   3.8508964  58.9790115  40.8406258   4.2600641  58.5532150
  42.3537331   4.2264700  58.5341301  41.5946426   3.9345822  58.8861618
  21.2261333  60.5068321   7.0533562  21.5189342  61.4005623   7.2315197
  21.5754452  60.3091011   6.1843815  21.2946091  60.5810547   6.9796867
  69.3704910   4.8905187  43.4644012  69.0917740   5.5721631  44.0758820
  68.7069092   4.2060041  43.5500717  69.2699966   4.8902125  43.5387459
  42.8411064   9.0631046  12.9386673  42.1605301   9.7159710  13.1024113
  42.7924423   8.4726534  13.6904860  42.7633400   9.0697603  13.0363045
  18.2377415  24.7077503  46.5865173  18.3162079  25.1828728  45.7592735
  17.9877071  25.3765335  47.2240486  18.2194443  24.8297386  46.5662842
  26.1228352  56.6220131  16.9490147  26.8261337  56.3163452  17.5218754
  25.6589642  55.8248405  16.6929474  26.1483688  56.5044060  16.9827976
  41.0762405  20.7319279  60.8323631  40.5728035  21.1177578  61.5492439
  41.1714668  21.4418182  60.1973686  41.0327072  20.8487778  60.8410950
   0.6837476  59.5969124  27.9277630   1.0955107  60.4532089  28.0436954
   0.5622664  59.2670555  28.8180828   0.7147037  59.6530533  28.0350704
  37.9858437  35.0597305  64.1604156  37.4503098  34.2849197  63.9898262
  38.8848267  34.7673454  64.0101700  38.0246010  34.9459229  64.1261978
  46.0812073  58.3738670  64.4744873  46.2919350  59.0053291  63.7866783
  46.9104195  57.9313126  64.6555557  46.1921082  58.3940125  64.4204483
   5.5202627  68.0221100  12.3282709   4.5993457  67.8847046  12.5502243
   5.5103512  68.2590637  11.4009161   5.4209981  68.0327225  12.2530460
  65.8236771  42.8833427   8.2651701  65.9859695  42.3604660   9.0503416
  64.8974915  43.1184349   8.3211794  65.7422180  42.8526535   8.3548746
  24.6128349   1.8265262  61.7849770  25.2225494   2.5634727  61.8222389
  25.1275997   1.0747080  62.0782661  24.7327499   1.8249402  61.8202286
  15.5023441   8.6415319  14.0068550  15.2284260   8.8407650  13.1115856
  14.6831951   8.5577908  14.4949274  15.3857775   8.6538477  13.9634314
  20.6923103   0.3832413  55.8372879  21.2805748   0.5110925  55.0930901
  20.6699142  -0.5651748  55.9647141  20.7526550   0.2957352  55.7715149
  52.4784393  24.8770943  53.5134926  52.2324867  25.0620785  52.6071167
  52.8705788  25.6922932  53.8264008  52.4940300  24.9837551  53.4502068
  13.1629267  62.8154259  55.9806366  13.5428715  63.4208145  55.3439407
  12.8216152  63.3801804  56.6740265  13.1670465  62.9402122  55.9866829
  16.7347488  46.4146461  22.5459404  17.4672089  47.0284996  22.4919643
  16.4947643  46.4089966  23.4725513  16.7872677  46.4795036  22.6389999
  49.2942390  18.2896061  53.6950417  49.1435852  19.1075287  54.1688957
  50.2080956  18.0715294  53.8781853  49.3756294  18.3535748  53.7651062
  59.3288765  45.8540916  10.2911158  59.4239349  44.9257431  10.5041037
  60.2131462  46.1385956  10.0601301  59.4333115  45.7854309  10.2891960
  62.8681450  28.8758793  69.8325577  62.1370926  28.3563900  70.1671066
  63.6393280  28.5119820  70.2674026  62.8724251  28.7816734  69.9146042
  10.3980312  11.2939119  57.8852654  11.2672968  11.2521629  58.2838478
  10.4306021  10.6561365  57.1722336  10.4942045  11.2214470  57.8517303
  17.2221565  10.8109808  50.8803825  16.5099525  10.1716490  50.8645439
  17.3614902  11.0371437  49.9607811  17.1610661  10.7669201  50.7806244
  33.1903572  20.5534115  50.9884758  32.5531425  20.0511856  50.4805794
  33.6769371  21.0544624  50.3339386  33.1742935  20.5532856  50.8645096
   3.1314542  40.8702126  27.1921864   2.6301258  41.3918953  27.8188839
   3.7453091  40.3721886  27.7319889   3.1434543  40.8727341  27.3165836
  69.7606201  35.3242111   6.6522255  69.2149887  34.6575241   7.0694180
  70.3632736  34.8281593   6.0981736  69.7667007  35.2002144   6.6376305
  58.0781975  10.4318810  65.8233337  58.6968575   9.9546366  65.2704086
  58.0488777   9.9303141  66.6380768  58.1410446  10.3274994  65.8512573
  10.5781393  10.9399748  27.5288811  10.9081554  11.7340746  27.1084919
  10.2444944  10.4076233  26.8067207  10.5777521  10.9678879  27.4070377
  56.4489250  36.4160767   9.2842674  55.9879837  35.6321297   9.5829201
  55.8763695  36.7900162   8.6145058  56.3387108  36.3723526   9.2446918
  61.2853317  21.3355598  51.1953201  62.1633339  21.5581436  51.5048370
  60.7824364  21.1780910  51.9944038  61.3253326  21.3425045  51.3135414
  58.2555466  18.7227097  31.4150181  58.6705322  17.9889660  31.8684940
  58.4808350  18.5932198  30.4937649  58.3238258  18.6306534  31.3651333
  34.6007004  36.3268852  26.9430046  34.7613144  35.6772614  27.6274185
  35.1050186  37.0929832  27.2168388  34.6716080  36.3393059  27.0451927
  28.3184967  56.9935341   7.4455900  27.5027885  56.6416206   7.8019767
  28.3185387  57.9133110   7.7106237  28.2315121  57.0540924   7.5118594
  53.1026955  15.2436342  70.8788757  53.8262901  15.3137169  70.2561951
  52.5950089  14.4922123  70.5725174  53.1257172  15.1709757  70.7798004
  69.6753845  54.8160057  29.6898403  68.7625504  55.0068932  29.4741287
  69.8555069  55.3503761  30.4632988  69.5972443  54.8933487  29.7493191
   2.9620030  31.5402660  22.8684845   2.2191353  31.8132267  23.4068832
   3.4871202  30.9876595  23.4473724   2.9387817  31.5104446  22.9876347
  51.0687447  39.2105980  42.7801666  50.3327217  38.6486549  42.5378304
  51.7834740  38.6018982  42.9669228  51.0664749  39.0857582  42.7742386
  15.1586990  47.4092102  59.3344841  14.9674654  47.7266808  60.2170219
  14.4858360  47.8105278  58.7845459  15.0665503  47.4858627  59.3699532
  35.1597862   0.5660242  69.1396942  34.7056541   0.9832021  69.8717804
  34.4578056   0.2266042  68.5844879  35.0364952   0.5743164  69.1585541
  31.4248142  61.0484276  28.3770885  31.7957478  60.7800217  27.5364933
  31.7621460  60.4078178  29.0032330  31.5003452  60.9514885  28.3542194
  56.1542168  41.4947701   4.3795223  56.0915375  41.9445343   3.5368991
  56.4788170  42.1623802   4.9838066  56.1821480  41.6139297   4.3541055
  56.7683868  52.5646896  19.3719463  57.0876732  53.0825996  18.6329899
  57.4687729  52.6180420  20.0222092  56.8771248  52.6256104  19.3624878
  57.4343567  13.7372465  34.0614853  58.1724205  13.6507807  33.4581451
  57.7456017  13.3468714  34.8781624  57.5462570  13.6863956  34.0842361
   6.0208488  67.3521576  21.4492817   6.8692131  66.9354782  21.2980080
   5.6601081  67.4860840  20.5728321   6.0728498  67.3220062  21.3396835
  36.7140656   9.4704638  60.2936974  36.3686600  10.2309818  60.7611771
  37.6618690   9.5241537  60.4162407  36.7783051   9.5572920  60.3566208
  67.9524460  47.8119202  -0.0208063  68.2429581  48.3332901   0.7275279
  67.7767181  46.9450188   0.3450292  67.9646835  47.7750740   0.0980102
  44.3762169  59.2436867  46.7362480  43.5521736  58.7950821  46.5466766
  44.1366425  60.1682930  46.7990074  44.2627907  59.2944489  46.7227249
  28.2612534  53.7740059  43.4106636  27.7811623  54.5950699  43.5183487
  28.3359699  53.6627731  42.4628868  28.2180233  53.8497047  43.3210754
  27.3413715   1.8632467  25.1325321  26.7343941   2.4588988  24.6932011
  26.9126358   1.0085940  25.0879555  27.2309208   1.8356265  25.0809269
  24.4106026  48.1069603  20.6693859  25.3112450  48.2115631  20.3625736
  24.0473690  47.4164047  20.1149254  24.4679127  48.0444756  20.5775375
  45.2784309  12.5732336  40.9476013  45.8851509  11.8374777  41.0299988
  45.2957230  12.9952841  41.8065567  45.3449783  12.5397797  41.0479889
  29.1136494  11.8162165   0.6741478  29.2575207  10.9460506   1.0460957
  29.5390186  12.4131489   1.2897475  29.1743526  11.7870779   0.7794612
  37.1871910  62.8645630  54.9029541  37.3466873  62.1203194  55.4833794
  37.7038269  63.5769806  55.2794914  37.2592964  62.8611717  55.0050049
   2.3240621   4.4059372   0.2251188   1.6774524   4.8034477   0.8083108
   1.8338580   4.1992579  -0.5706296   2.2028308   4.4262877   0.2024515
  63.2809486  33.5669022  22.3604584  63.0080376  34.4625511  22.5593681
  62.8441162  33.0308380  23.0223064  63.2052612  33.6052475  22.4522495
  38.7543831   7.2060137  49.7553978  39.1221619   6.7672544  48.9882851
  38.3104706   6.5098166  50.2396317  38.7462654   7.0849805  49.7252312
  50.7045631  28.2105618  22.4696960  51.6140137  28.3640213  22.2136021
  50.6398888  28.5738239  23.3529243  50.7946510  28.2656651  22.5365753
  68.1460648  63.1243362   3.4246988  67.9163055  63.1414719   2.4956412
  69.0921173  62.9790001   3.4348211  68.2224503  63.1106644   3.3267021
  10.8869858  31.5211201  10.0967236  10.0010138  31.1606503  10.1334333
  11.4131813  30.8239536   9.7051744  10.8486185  31.4083309  10.0588827
  64.3753891  62.1473885  51.2462540  64.9968491  62.6910477  51.7304611
  64.7718201  62.0429039  50.3812943  64.4839401  62.1942215  51.2056503
  42.5866966  13.6075211  13.1854315  42.3975296  12.9664936  13.8706541
  42.0603638  14.3717031  13.4204435  42.5103951  13.6206551  13.2835665
   5.2410712  38.5174065  51.7898331   4.3549652  38.1555519  51.8002434
   5.3211789  38.9788322  52.6246376   5.1551185  38.5280266  51.8799667
  32.4089622  25.5187263  24.4854393  32.2930641  24.6706276  24.9138374
  31.6641712  26.0411663  24.7830544  32.3171768  25.4839973  24.5628624
  40.7520523  53.4484940  26.7251530  40.3421402  53.3191681  25.8698883
  41.4843063  52.8321075  26.7354641  40.7864265  53.3689690  26.6350460
   8.6610413  45.0003242   5.5049300   7.7547150  44.6971512   5.4511666
   9.1330624  44.2733994   5.9111457   8.6147261  44.8904724   5.5425158
  14.3240919   6.7022915  65.5929794  14.4067316   7.0716486  66.4721680
  13.9734421   7.4189301  65.0641022  14.2955112   6.8181033  65.6303329
  46.3895378  34.7188797  47.7071609  46.1900978  35.4810715  48.2507782
  45.7028275  34.7139854  47.0403519  46.2950401  34.7996407  47.6940231
  38.1367722  46.2469406   0.3903065  37.6898308  45.8013382  -0.3293578
  38.2223320  45.5782089   1.0697988  38.0982323  46.1281052   0.3860225
  38.7783012  57.8326607   4.0381460  39.2692947  58.6222000   3.8105767
  38.3562813  58.0447044   4.8707142  38.7856560  57.9394722   4.1026640
  11.0251284  55.4354591  32.6562691  11.9517965  55.6576271  32.7465897
  11.0237331  54.5973129  32.1939468  11.1238003  55.3697701  32.6165962
  67.5854797  70.1999969  37.5063324  67.5139465  69.2571335  37.3575859
  67.3872528  70.5923386  36.6560326  67.5567093  70.1412888  37.3997917
  17.5834408  38.7340317  63.3125076  18.1357059  39.4099693  63.7053719
  16.6883106  39.0283089  63.4809494  17.5468769  38.8374977  63.3723679
  20.1769028  63.5943527  25.2564316  20.2513294  63.4061356  24.3208752
  21.0489788  63.4136314  25.6072197  20.2778378  63.5550079  25.1940708
  42.0015717  47.4582710  20.7422028  42.0414963  47.6577644  19.8068733
  41.5132866  46.6364403  20.7911873  41.9537582  47.3919067  20.6476822
  47.1133003  66.3300781  27.3619442  46.4342461  66.2755737  26.6895237
  47.8997231  65.9884872  26.9364071  47.1247482  66.2878418  27.2448578
  20.6595955  29.7851028  31.3245106  20.3760738  30.6130791  30.9368210
  20.1157436  29.1225262  30.8985424  20.5713634  29.8027420  31.2377415
  64.8416672  67.4878235  31.2230816  65.3996048  67.7256165  31.9636192
  64.3670349  68.2920380  31.0128574  64.8505554  67.5989456  31.2796345
  51.5510445  40.1861687  65.2156982  52.4055977  40.2672005  64.7921295
  51.2834778  39.2832298  65.0443954  51.6136398  40.0985184  65.1522598
  12.7694044  10.9713564  16.9659176  13.0921230  11.5877485  16.3085403
  11.9132977  11.3170462  17.2185268  12.7125235  11.0739546  16.9227524
  28.4216213  33.6761017  38.6500969  29.2636356  34.0754890  38.4316101
  27.9286785  33.6925545  37.8297501  28.4588470  33.7204475  38.5393143
  69.8950729  11.8084440  61.3643036  69.0669785  11.5554466  61.7723274
  70.4469070  12.0870180  62.0951233  69.8656082  11.8111715  61.4857483
  28.9150734  30.8961411  45.4561653  29.5537205  31.5765572  45.2431107
  28.4973526  31.2032280  46.2607994  28.9386330  31.0014496  45.5192528
  21.7491875  30.3806877  41.5880165  20.9305649  30.2614422  42.0695419
  21.8313656  31.3289261  41.4864311  21.6706524  30.4690914  41.6285324
  33.0995483  41.3511200  42.0725327  33.7649078  42.0237236  42.2179184
  32.5709076  41.6894302  41.3498192  33.1141281  41.4589233  42.0109673
   2.1565905  10.3051853  42.2345619   2.5117054  10.3703594  43.1210594
   2.0127609  11.2128553  41.9668312   2.1791222  10.4089308  42.3005486
   3.9283004  32.9708977  34.3629379   3.9345069  33.9213791  34.4759865
   4.7935171  32.7662201  34.0083389   4.0212302  33.0504303  34.3371773
  34.8384209  40.8988647  32.7002678  34.4486656  41.7276459  32.4219780
  35.6258087  40.8121071  32.1629410  34.8808250  40.9779968  32.6132927
  49.7055473  22.8666344   3.1889091  49.2046814  23.3033752   3.8778386
  50.1433372  22.1412258   3.6342785  49.6988220  22.8358498   3.3098722
  19.0085773  11.9297209  15.8623562  19.7407475  11.8246460  16.4699078
  19.4104881  12.2554131  15.0569839  19.1295185  11.9532480  15.8412609
  48.1131783  37.2620201  36.2725258  47.3636932  36.8368721  36.6893539
  48.6682663  37.5378494  37.0019302  48.0924492  37.2460976  36.3947601
  46.0061264  14.8559389  26.6684513  46.6428108  14.1670952  26.4777660
  45.7438164  14.6953917  27.5748997  46.0460510  14.7653589  26.7447815
   2.0230808  41.8561401  68.5615158   1.7415531  41.8262634  69.4758911
   1.4178082  42.4692802  68.1444626   1.9285111  41.9183388  68.6145477
  62.1552010  35.2377548   7.3256173  62.2411079  35.3741913   8.2691412
  61.9300232  36.1008453   6.9783320  62.1403503  35.3443451   7.3892012
  24.4417362  28.4660397   0.7091690  23.5762939  28.1797943   1.0012374
  24.9834957  27.6783943   0.7575799  24.4072189  28.3515186   0.7454782
  31.6655598  28.5623322  71.7421646  32.3875694  27.9442596  71.6284943
  31.9844418  29.1857452  72.3947754  31.7765617  28.5629025  71.7996368
  58.7520561  39.1857224  45.2846870  59.4800148  38.9006424  44.7323837
  58.9530754  38.8279076  46.1494331  58.8511238  39.1171646  45.3180046
  28.6231403  59.4206390  40.0773125  29.4404182  58.9224854  40.0658035
  28.8754902  60.2875252  40.3952026  28.7372074  59.4599609  40.1099854
  17.0689182  14.9804335  65.6785965  16.1597309  14.6821594  65.6532288
  17.5822601  14.1770468  65.7639313  17.0267048  14.8629513  65.6849899
  44.7583199  23.1854191  19.7067242  44.4483681  24.0536613  19.9642448
  44.4835777  22.6112499  20.4216213  44.6959686  23.2167797  19.8104248
  44.6285744  19.2437077  33.9189301  44.6622620  19.8634720  34.6476212
  45.0693054  18.4610062  34.2496376  44.6791649  19.2263317  34.0319061
   6.5572300  25.7250462  53.9052162   6.3309240  25.3457108  54.7544060
   7.4240093  25.3701935  53.7077217   6.6255307  25.6467495  53.9747124
  21.0999298  31.5519085  38.6890335  20.8195724  30.6377506  38.6448936
  20.9786568  31.7955780  39.6067200  21.0571003  31.4804058  38.7821922
  28.9421005  12.3998108  32.5599289  28.3305969  12.3579664  31.8247128
  29.6944447  11.8808355  32.2755432  28.9571209  12.3400040  32.4511986
  63.4143562  47.0947227  41.7741661  64.3243942  47.0772438  41.4779434
  63.4695129  46.9884186  42.7238426  63.5172844  47.0815201  41.8438530
  59.0765457  21.2385807  31.8018436  58.9964790  20.2904606  31.6974907
  58.6387253  21.4259720  32.6321640  59.0213165  21.1574554  31.8792610
  58.8019295  30.0485916   7.7340488  58.2129822  30.7262096   8.0660295
  59.6741943  30.4378090   7.7964478  58.8321419  30.1623611   7.7761059
  11.3829746  51.2007370  49.4849052  10.9099665  51.2222023  48.6530190
  12.0131817  50.4874077  49.3837547  11.3997383  51.1269569  49.3854027
  34.6701927  62.6268845   2.8858349  33.7375984  62.8320923   2.8195882
  34.7461777  61.7407532   2.5319543  34.5788460  62.5542679   2.8410320
  68.0557709  60.9775200  48.2849579  68.2089615  61.1788292  47.3617897
  67.1476288  61.2376938  48.4393349  67.9752579  61.0267334  48.2029724
  67.7236404  34.4914970  35.5912056  67.1441879  34.8018494  34.8954010
  68.1626434  35.2811661  35.9073181  67.7086639  34.6088066  35.5507164
  10.2969036   7.5284839   0.5178336   9.8920259   7.9018183  -0.2650628
  11.0581141   7.0503116   0.1889841  10.3349037   7.5173039   0.3992755
  22.6140537  46.3129692  50.9857712  22.8467693  46.4956779  51.8960953
  22.8487320  45.3937607  50.8584251  22.6638966  46.2344284  51.0692673
  17.7766991   5.6125803   5.6569853  18.4238873   5.5224857   6.3564596
  16.9545422   5.7922435   6.1130648  17.7580414   5.6221323   5.7802153
  29.1321411  63.7542152   6.9603353  29.2036972  64.0378265   7.8717494
  28.5474815  64.3948288   6.5553470  29.0774231  63.8527756   7.0143414
  68.9350357  12.9508705  65.6584778  68.6258926  12.4188910  66.3917313
  69.8872528  12.9620419  65.7553864  69.0036163  12.8953304  65.7470093
  26.4457970  58.6459427  50.1015396  25.6870384  58.9577675  50.5947800
  27.1344299  59.2824097  50.2937012  26.4383183  58.7470703  50.1746330
  38.4865112  30.1944904  61.8799477  37.8375244  30.0337009  62.5649223
  38.3621902  31.1135826  61.6432037  38.4040451  30.2753582  61.9277458
  47.4382896  19.6537495  10.9755621  46.6243820  20.1106834  11.1876936
  47.3505936  19.4254341  10.0501356  47.3421402  19.6781292  10.8994951
  33.5197449   1.0529605  49.3211594  34.1170273   0.3968613  49.6803589
  32.9804001   1.3190800  50.0658188  33.5259247   1.0113724  49.4388771
  21.3762169  25.9358482  10.9421825  22.1611080  25.5908031  11.3677654
  20.8851986  26.3550072  11.6488934  21.4075565  25.9437523  11.0629320
   5.9203291  13.8778343   3.4159279   5.3149934  14.5283241   3.7718253
   5.9020638  13.1612959   4.0503345   5.8538275  13.8707905   3.5215352
  25.4840393  54.5718918  47.9261742  26.4347801  54.5246887  47.8257027
  25.1699562  54.8978271  47.0827560  25.5519333  54.6016159  47.8255157
  67.0454025  53.1506386  61.2678108  67.2662811  53.2668571  62.1918983
  66.8267899  52.2220955  61.1887550  67.0456467  53.0640106  61.3579292
  49.1333084  26.7574921  56.7904549  48.3704758  26.2506313  56.5122223
  49.3705521  27.2751141  56.0210304  49.0772591  26.7586403  56.6787300
  34.1121140   3.9435849  56.6071930  34.3408699   4.8120871  56.2761230
  33.4683113   4.1115046  57.2953453  34.0678520   4.0541105  56.6452751
  36.5608559  68.0693665  22.8248482  37.3398247  67.8496094  23.3358707
  36.8647804  68.0793915  21.9172363  36.6763344  68.0470047  22.7825565
  70.1384583  51.9290810  12.3330154  70.0613174  52.3127861  11.4594870
  69.3192062  51.4499168  12.4573421  70.0428696  51.9189034  12.2531195
  13.5732250   5.9652934  41.9678688  14.4383297   6.1441617  42.3364258
  13.0759382   6.7682562  42.1233940  13.6124496   6.0699973  42.0237579
   8.4266405  56.0249405   8.8871574   8.9857168  55.8548927   8.1290350
   8.6611691  55.3421478   9.5156660   8.5112715  55.9339905   8.8733358
  15.7773676   4.7212176  46.8269806  16.6595669   4.7485995  46.4565620
  15.7358971   5.4841652  47.4035416  15.8670235   4.8054991  46.8489609
  49.2076149  21.0165730  54.4221573  48.6767960  21.5358391  55.0261650
  50.0469780  21.4752560  54.3859177  49.2405205  21.1208630  54.4827042
  58.1548882  42.8283730  24.0016041  58.5443382  43.2166557  23.2181511
  57.9003029  41.9463577  23.7305508  58.1692734  42.7757225  23.8891506
  50.6745949  31.6832294  12.8624554  50.2427444  31.6026211  12.0120211
  50.4869881  30.8558559  13.3057261  50.6085358  31.5864010  12.8190346
  42.5699120  10.3446827  53.0090179  42.3970222  10.4786463  52.0771408
  43.0899391   9.5417891  53.0431366  42.6069298  10.2733469  52.9132805
  42.0540848  48.9887390  46.0063133  42.6978531  48.3259010  46.2561874
  41.6532211  49.2569695  46.8331108  42.0799866  48.9466591  46.1211319
  68.9585571  19.6786041  72.2726898  69.2841797  19.8654747  71.3921890
  69.6638641  19.9625969  72.8541718  69.0684967  19.7288170  72.2407990
  34.4155350  53.2947769   4.2758007  34.7909393  53.9968796   4.8071709
  33.4698982  53.4328499   4.3299870  34.3547249  53.3843727   4.3382454
  47.8005638  61.5280113   5.3292336  46.8891220  61.4380112   5.6074457
  47.9894905  62.4613724   5.4260478  47.7235146  61.6179466   5.3692269
  14.3138189  49.3181114   0.7471433  14.7661800  48.9796181   1.5198162
  13.6313162  48.6716614   0.5668053  14.2892761  49.2130775   0.8103107
  59.0894127  31.2797470  65.6441116  58.4126663  31.4952774  65.0024033
  58.7946396  31.6983967  66.4528580  58.9858093  31.3473759  65.6619186
  38.1662140  41.2654037  57.4494591  38.8942413  41.8183594  57.1658211
  37.4004593  41.8383141  57.4091377  38.1621895  41.3854675  57.4149094
   8.0308352  31.6214485  49.3861771   7.5809569  31.3100567  48.6007614
   8.9613161  31.5524597  49.1724548   8.0820875  31.5808849  49.2796249
  58.7334900  60.4504089  20.1039734  58.5801506  59.6218109  20.5580082
  57.8736420  60.8699417  20.0742664  58.6254425  60.4067841  20.1492252
  32.4612770  33.9639664  67.9055481  32.5289917  34.4735756  68.7129822
  32.7910995  34.5498085  67.2241974  32.5036697  34.0807877  67.9189911
  69.1096802  37.1358490  35.3185959  69.7394333  36.5434685  34.9078255
  69.2397537  37.0094223  36.2584496  69.1907120  37.0591927  35.3750153
  30.4224205  33.2902184  70.7020264  31.3114147  33.5749130  70.9138565
  30.5281334  32.3955956  70.3784485  30.5284977  33.2251740  70.6901093
  49.8892708  20.7684288   4.9900389  50.4696159  21.0974522   5.6764593
  50.3744507  20.0454445   4.5923901  50.0028992  20.7264175   5.0208340
  30.1716137  66.6408005  39.9924164  30.4883480  65.7634506  40.2072906
  30.4031830  67.1722565  40.7541008  30.2300854  66.6039124  40.0965576
  25.9419937  37.1731758  21.1217251  25.0607567  36.9506721  20.8214836
  25.8200779  37.9501190  21.6673679  25.8350163  37.2322998  21.1478958
  52.1578789  38.1837387  10.2642727  51.3855209  38.7428169  10.1798391
  52.1276741  37.6156807   9.4944496  52.0722923  38.1827812  10.1731739
  58.7417984   1.5846796  50.1847000  59.3158417   1.9118985  50.8772545
  58.0287399   1.1482798  50.6508942  58.7269707   1.5730364  50.3082695
  23.4835968  33.6534119  47.0225525  23.2375622  32.9078674  46.4749527
  23.6843452  34.3520699  46.3998108  23.4787674  33.6484108  46.8977432
  10.1124363   3.4458795  12.1828547   9.9520340   4.3004079  12.5832100
  11.0325975   3.4731910  11.9205799  10.1934576   3.5399201  12.1975794
  34.8717003   6.1641245  49.3827934  35.6170120   5.8755417  49.9095421
  34.1156654   6.0607963  49.9606895  34.8705559   6.1223307  49.5005951
  34.0722198  16.8499641  47.8452911  33.8469467  16.3021545  48.5972137
  34.9771194  17.1173096  48.0062714  34.1446953  16.8200550  47.9426422
  56.1726494  48.8787003  18.9306412  55.9191628  47.9700432  19.0928822
  55.4312019  49.3944473  19.2476444  56.0665474  48.8367996  18.9817486
  26.1678486  17.0315475  12.6468754  25.7965927  16.9632015  11.7672567
  25.8883972  17.8923512  12.9585733  26.0984573  17.1160564  12.5863123
  62.1049995  63.8074493  21.3183804  61.8233490  63.9457893  22.2226830
  62.5338669  64.6272659  21.0730152  62.1207008  63.9096298  21.3886509
  45.5722389  32.9597931  41.8175583  44.7394485  33.0573540  41.3558502
  45.3323326  32.9469719  42.7441177  45.4578438  32.9688301  41.8671303
  48.9896584  52.9510231  70.7218399  49.7261276  53.5201149  70.4982758
  49.3726959  52.2693977  71.2740173  49.1090431  52.9390221  70.7568817
  64.5527573  12.8469067  62.8602142  64.3703461  13.3501482  63.6537514
  64.5040588  13.4895945  62.1525345  64.5281143  12.9691105  62.8693695
  60.7606583  11.2369261  14.3915377  61.2609596  11.0536470  15.1867352
  59.8509445  11.0678406  14.6366110  60.7169991  11.1993494  14.5024738
  12.7086868  16.5822639  24.1679935  12.8690233  16.7979965  25.0866795
  12.7266979  15.6256447  24.1399364  12.7277060  16.5032539  24.2629719
  35.0500259  39.9585304   9.9555197  34.4441185  40.2958527   9.2957296
  35.6700096  39.4234009   9.4600544  35.0515289  39.9374352   9.8323221
  55.3344231  10.1758747  54.9746399  55.1733093   9.2514715  54.7855568
  56.0704575  10.1704340  55.5865669  55.3957329  10.0767155  55.0197334
  68.6190109   1.0167102  11.6173849  69.5519562   1.0271685  11.4035158
  68.5855942   0.7281942  12.5294552  68.7149429   0.9870577  11.6918421
  56.9092522  48.2354050  15.1026421  56.9336662  48.6242447  15.9769640
  57.4879570  47.4752960  15.1623125  56.9735680  48.1958122  15.2022438
  50.3847198  63.0918350  53.6100464  50.3095131  64.0396805  53.7203712
  50.1482277  62.9376526  52.6954231  50.3514786  63.1764717  53.5242729
  49.0260849  26.4328842  19.3587551  48.1650543  26.0147285  19.3598423
  48.8802719  27.2803020  18.9382153  48.9187164  26.4786606  19.3140240
  62.2388916  12.1500721  70.1792984  61.5393448  11.4978304  70.2173157
  62.5174484  12.1494408  69.2635269  62.1939964  12.0804491  70.0856934
  37.5643044  39.5999260  25.3590260  37.8427696  40.4983673  25.1815720
  38.3012619  39.0599365  25.0734787  37.6725922  39.6381531  25.3096523
  59.8447990  52.1026192  38.3609161  59.5444679  51.2799683  38.7472839
  60.1459923  52.6216049  39.1066818  59.8448906  52.0702362  38.4816475
  67.9208832  69.2318039  45.9975395  67.6492310  68.9877319  46.8823357
  68.0961075  68.3975830  45.5621033  67.9106064  69.1168137  46.0454597
  69.3856659  20.5622425  65.9581070  69.3157654  21.4388523  66.3361282
  70.1726837  20.1913624  66.3572083  69.4621353  20.6161747  66.0409851
  69.4345703  63.5934296  38.9503632  68.9325867  63.1574936  38.2617340
  69.4931335  64.5047989  38.6636505  69.3872833  63.6441307  38.8463516
  55.4525032   3.2320979  39.6533089  54.7175674   3.7576411  39.3372269
  55.1711044   2.3260360  39.5264244  55.3441200   3.1915188  39.6060677
  62.3571396   1.1397704  60.6704330  61.9575081   1.9395373  61.0123367
  62.5835304   1.3532201  59.7652168  62.3386650   1.2478212  60.6103592
  69.0017471  54.0003929  58.5101089  69.1283569  53.9650955  59.4582443
  69.8315201  53.6919212  58.1460228  69.1037369  53.9637337  58.5723915
  40.7312508  59.7131538  24.7902050  41.6028137  59.3291435  24.8858376
  40.3341827  59.2287178  24.0664005  40.7818527  59.6205406  24.7232151
  29.8083878  32.4510040  22.4603024  30.2772369  33.2682381  22.2913513
  29.4322224  32.5666695  23.3328590  29.8182716  32.5504913  22.5353355
  68.3870544  40.4748726   2.7557242  68.6162796  41.0189552   2.0022938
  68.7233505  40.9574890   3.5108504  68.4473572  40.5843620   2.7559049
   9.8836756  56.6971970  44.8902054  10.1858778  57.6032829  44.8276062
   8.9486914  56.7692757  45.0821495   9.8161945  56.8015099  44.9039993
  53.7684517  41.2468796  62.5046310  53.3553314  41.9810333  62.0501175
  54.5503693  41.6241646  62.9077377  53.8077812  41.3654060  62.4991493
   2.9543657  62.4899712  14.8041782   2.5332346  63.2393570  14.3831034
   3.7591095  62.3550949  14.3037510   2.9952748  62.5555038  14.7059078
   3.2554648  62.4052849   8.5614738   3.1182826  61.6391144   9.1186047
   3.9863143  62.8700256   8.9690399   3.3187745  62.3731422   8.6643505
  54.1812210  47.0807228  13.5699110  55.0791550  47.0598106  13.9008236
  53.6487427  46.7705994  14.3023863  54.2201920  47.0454216  13.6833124
   6.1735129  52.5023880   6.0174503   5.9493032  51.8348732   6.6658249
   7.0363731  52.2425156   5.6946955   6.2416196  52.4034882   6.0521746
   8.7806768  61.5589409  15.7733431   8.9463320  62.0349159  16.5871258
   9.3840981  61.9487801  15.1407757   8.8626919  61.6512718  15.7926683
  58.0780754  28.3303242  47.6596947  58.7041512  27.6485844  47.4157753
  57.4385529  28.3341255  46.9474945  58.0766411  28.2580280  47.5577316
  24.6680813  20.8036098  45.1210136  23.8152122  21.2022209  45.2940865
  24.9954643  21.2643394  44.3484993  24.6120434  20.8952503  45.0570908
  22.6736050  69.4022827  41.3562088  22.2425442  68.6461411  40.9578819
  22.9951038  69.0788651  42.1977959  22.6619205  69.2871552  41.4034805
  53.1207542   0.7096093  42.4688148  52.2286301   0.5956832  42.7964821
  53.3051910  -0.0986181  41.9902954  53.0452843   0.6112696  42.4527283
  53.7670860  14.9827700  63.2066956  53.5570297  15.1316881  64.1286087
  54.7051659  15.1620941  63.1427917  53.8447227  15.0177746  63.2981949
  40.4827538   2.9031391  38.9155540  40.1483574   3.2895765  39.7249222
  40.4534912   1.9590900  39.0709457  40.4439735   2.8436747  39.0184402
  19.1951008  48.7100449   5.5511460  20.0960579  48.3928528   5.6135912
  19.2384624  49.6161385   5.8566656  19.2958050  48.7728462   5.5903864
  35.1615753  27.6234589   1.8647085  35.1409264  26.6664906   1.8605839
  35.4923744  27.8521481   2.7333312  35.1946487  27.5457935   1.9568999
  46.2293205   5.7672262  39.4603424  47.0878563   6.1530333  39.6344032
  46.2887955   5.4466710  38.5603752  46.3272171   5.7741847  39.3829308
  41.9159393  50.4092178  57.3774681  42.0803795  50.8868217  58.1905403
  41.2926064  50.9566689  56.8999901  41.8670044  50.5185318  57.4132538
  52.1220322  68.7923431  51.9198036  52.6409225  69.4259262  51.4242706
  52.7686882  68.2827988  52.4080925  52.2463264  68.8055725  51.9190292
  39.2164040  50.1258850  52.7066956  38.4731064  49.6777153  52.3031082
  39.9301872  50.0199661  52.0777893  39.2132568  50.0667953  52.5965881
  38.8588715  13.1066551  43.1463089  38.6176910  12.2326851  42.8393250
  39.2895164  13.5141039  42.3948021  38.8790779  13.0569038  43.0334282
  13.1065741   1.3805858  57.5463753  13.0409021   2.3355262  57.5436401
  12.7667360   1.1195875  58.4023094  13.0633297   1.4545888  57.6373596
  58.5738792  33.6685905  61.2326050  58.5207710  34.6213379  61.1571999
  57.6798401  33.3942757  61.4367485  58.4728737  33.7409401  61.2463341
  41.3479424  63.7258568  68.9031830  42.1170883  64.1123047  69.3218765
  41.6358986  62.8545799  68.6308136  41.4606743  63.6741524  68.9187927
  60.8957596  59.4245529  11.2138567  60.9415855  60.3655586  11.3830862
  60.3203011  59.3457718  10.4530191  60.8392792  59.5165024  11.1507673
  29.1505299  10.5342607  37.0551186  28.5107479  10.9085932  37.6607513
  28.6217384  10.0866003  36.3946571  29.0259113  10.5264416  37.0492744
  10.8638887  29.9810581  23.5967598  11.7992382  30.0013123  23.7991047
  10.6670685  29.0534267  23.4664040  10.9426470  29.8842945  23.6044369
  45.6808968   5.0699730  36.8732605  46.0737610   5.6959510  36.2649498
  44.8441582   4.8376098  36.4706383  45.6335602   5.1119490  36.7654533
  58.8424759  10.8934908  51.6205940  58.8488235  11.8442888  51.5102577
  59.1836014  10.5540667  50.7931557  58.8795280  10.9586887  51.5205879
  39.7345276  60.0626564  71.4284515  40.6022339  59.7424507  71.6750031
  39.6482277  59.8324699  70.5033569  39.8178596  60.0039597  71.3560867
  14.0552807  15.6493530  55.1443100  14.2412777  15.8278875  54.2224846
  13.4682493  16.3566093  55.4115448  14.0125141  15.7438145  55.0745049
   3.9964092  12.9626398  13.1464930   4.3200402  13.7807837  12.7694845
   3.0758803  13.1369419  13.3426495   3.9327550  13.0684757  13.1272068
  36.9731941  19.5404892  63.9321709  36.3349228  18.8671837  63.6965866
  37.8191872  19.0950336  63.8863869  36.9953461  19.4211826  63.9021683
  61.9127541  43.9837074   1.7761091  61.6703949  44.4658966   2.5666707
  61.0893135  43.8740616   1.3005508  61.7990952  44.0234375   1.8097014
  51.4826164  59.2686195  55.2941895  51.9288597  58.4221039  55.2716293
  50.6869202  59.1064911  55.8009567  51.4453506  59.1610565  55.3458252
  39.2052956  67.3037109  28.8128204  38.9945259  67.5829544  29.7037926
  40.1542854  67.4099121  28.7467155  39.2840195  67.3448181  28.9007854
   2.0190775  46.2256393  38.2798653   2.0408907  45.4130325  38.7852669
   1.3025444  46.1014328  37.6574631   1.9449917  46.1257362  38.2673912
  62.6955528   7.7687683  48.2614937  63.3759766   8.4078312  48.4732857
  62.1179314   8.2272615  47.6512718  62.7065163   7.8858132  48.2190018
  69.4690094   7.1523132  57.6406326  69.7069397   7.8712349  57.0551643
  69.8369522   6.3727679  57.2245102  69.5336227   7.1458483  57.5338211
  51.0047073  19.2450581  65.5212860  50.4715919  18.7063866  66.1059647
  50.9401169  18.8111610  64.6705246  50.9409676  19.1413422  65.4929123
  54.2350960  25.5560684  61.7048225  53.5210915  25.9761677  62.1843491
  54.6104622  26.2568607  61.1716957  54.1989822  25.6756020  61.6991081
  70.5713425  54.0135460  26.4851437  71.3576050  53.5915947  26.1387596
  70.9030533  54.7190208  27.0405807  70.6905670  54.0437813  26.5074368
  59.2300606  40.6142235  16.7373161  58.5982170  40.3622246  16.0638905
  60.0476799  40.1962929  16.4670105  59.2498741  40.5427818  16.6366749
  10.6932335  25.1807365  41.8732071  11.4684124  25.7417107  41.8984489
   9.9590082  25.7807484  42.0040894  10.6976004  25.3045464  41.8898582
  32.4713135  43.1127357   1.6254126  33.3066101  43.4570198   1.3092129
  32.7110558  42.5174408   2.3356109  32.5859566  43.0859680   1.6674291
  62.3012085   3.0629389  34.6504364  61.5733109   3.6450746  34.4324570
  62.9380798   3.6288359  35.0867729  62.2915001   3.1853666  34.6737213
  27.0681591   2.1343901  27.9419231  27.2351551   2.0986078  27.0000839
  27.8838692   2.4658749  28.3173809  27.1729565   2.1659243  27.8815231
  27.9808788  42.5938606  33.5715675  27.8290997  41.6884117  33.8424110
  28.9142799  42.7373314  33.7278137  28.0642319  42.5125999  33.6171150
  53.3921432  46.6997681  28.3163071  53.3568420  47.4935646  27.7825699
  53.6941986  47.0006332  29.1733227  53.4205894  46.8165054  28.3507824
  23.9176769  27.7441921  38.3946648  24.6519432  28.1653423  38.8415604
  23.1476974  28.0073624  38.8987503  23.9138680  27.8171692  38.4960785
  59.0794029  32.9294701  54.5498047  59.7336540  33.2679443  53.9385567
  58.4423180  33.6386795  54.6356812  59.0812340  33.0411949  54.4937782
  10.3225384  41.3608780  63.3255424   9.4603701  41.7766724  63.3221130
  10.3496361  40.8589668  62.5109367  10.2334852  41.3516922  63.2383041
   6.5883269  68.6834183  32.8475990   6.8690977  67.9461517  33.3896637
   5.6359587  68.5985794  32.8025589   6.5167065  68.5957489  32.9006004
  49.7632370   4.7418122  29.2814045  49.0057068   5.2414594  28.9768887
  50.3668404   5.4037027  29.6187420  49.7468224   4.8656802  29.2849045
   6.3999515  56.0989418  18.3700638   6.9673061  55.7892342  19.0760555
   6.2110882  55.3155670  17.8534546   6.4403143  55.9823723  18.3902607
  39.9616966  20.4836845   8.4233932  39.3463860  20.2013836   9.1001015
  40.0930710  21.4164963   8.5931988  39.9100876  20.5530567   8.5136671
  40.3857460   6.8902736  67.6421890  41.2268105   6.5321431  67.3583221
  39.7778816   6.1536388  67.5781403  40.4106140   6.7735262  67.6050873
  47.1950340  51.5640869  53.0573540  46.6186523  50.7998962  53.0515709
  46.6732063  52.2545776  53.4661942  47.0779190  51.5562286  53.1003342
  29.2410870  30.4328651  66.0251923  28.5866432  30.6517735  65.3618546
  29.5177422  31.2789536  66.3770828  29.2007999  30.5464382  65.9919815
  66.6235657  28.6471233  56.7121048  66.4301224  27.8941784  57.2705727
  66.5195007  29.4050446  57.2873955  66.5918350  28.6476536  56.8330116
   8.4596891   0.9916250  41.4993324   9.3113174   1.1841434  41.1070366
   8.5402975   1.2901254  42.4052200   8.5591040   1.0439879  41.5541000
  25.8790321  14.9645481  24.9966984  25.0262527  14.8133364  24.5891037
  25.9411755  15.9164295  25.0760155  25.7947178  15.0499325  24.9616909
  43.3816681  56.6295547   0.7476133  42.5499954  56.2897568   1.0779030
  43.9888649  56.5309525   1.4809756  43.3577271  56.5828056   0.8610426
   6.5770421  24.3231735  22.9122601   6.4429588  24.2105370  23.8533058
   5.8024569  24.8008232  22.6154442   6.4801407  24.3620987  22.9809628
  44.6690826  63.2573700   2.9213820  43.7147636  63.2810135   2.9917357
  44.8698082  63.8406258   2.1894302  44.5887184  63.3220901   2.8508282
  16.5374413  65.7361984  36.8034210  17.2718525  65.6040039  36.2039223
  16.1094265  66.5314178  36.4861603  16.5701160  65.8069000  36.7056580
  31.1330109  20.3432293   5.5293694  30.8763237  21.1741982   5.1295743
  30.9308643  20.4519806   6.4586387  31.0840797  20.4434433   5.5858331
  52.1627808  68.1590652  18.9737549  52.6791267  67.4672241  18.5602684
  51.4289703  67.6991196  19.3814354  52.1395912  68.0362396  18.9731350
  10.2478790  22.2183189  29.8667946   9.9914608  21.4475193  29.3604870
  11.2039108  22.1797504  29.8941383  10.3224869  22.1320076  29.8157177
  70.4637146  52.9230232  42.9609375  71.1440353  52.8137970  42.2965050
  69.6854935  52.5206680  42.5753059  70.4532776  52.8684692  42.8489571
   5.1373816  40.5407639  17.4306545   4.4089994  40.1310196  17.8973484
   4.8291645  40.6199646  16.5279026   5.0268373  40.5055122  17.3841534
  34.3983650  28.7730675  22.4334984  35.1271782  28.5008945  21.8758373
  34.4326553  28.1759663  23.1808453  34.4797440  28.6803665  22.4537277
  30.8314629  29.4491577  41.7105904  30.8685322  30.3899708  41.5381775
  31.7077522  29.1311302  41.4933205  30.9288635  29.5155716  41.6690331
  19.9271545  64.5853348  66.5496445  20.0697651  64.8406677  65.6382141
  20.8062305  64.5377426  66.9253998  20.0361099  64.6074905  66.4925156
  66.1067276  37.0336952  66.4602509  66.6364517  36.8235168  65.6911926
  65.2071457  36.8516960  66.1884689  66.0672836  36.9918709  66.3492508
  54.1574249  65.4034271   1.6488709  54.0802040  64.4543762   1.5510027
  54.3083649  65.5362015   2.5847230  54.1652870  65.3163757   1.7382348
  54.5862274  57.0269356  21.5631561  54.6425629  56.0716057  21.5430183
  55.4497032  57.3115234  21.8625736  54.6843147  56.9554062  21.5929394
  40.0129700   5.9828935  47.6469688  40.6956635   5.4682775  48.0774689
  40.4733696   6.7447076  47.2949753  40.1348686   6.0092549  47.6553421
   8.9132681   7.5049186  30.3812065   9.1378050   8.2281952  30.9666004
   9.6333303   7.4742403  29.7512856   9.0140009   7.5787783  30.3764572
  15.5616045  23.8768120  45.7413635  16.2922974  24.3642673  46.1217690
  15.2194891  23.3536243  46.4662552  15.6030426  23.8730011  45.8592339
  27.6944313  11.7880487  59.9953728  27.1895161  11.3428020  59.3148994
  27.1601810  12.5459709  60.2327805  27.5836143  11.8213930  59.9481239
  41.9640427  25.4608059  34.5414734  42.0330811  24.6544609  34.0303230
  41.8878593  26.1541462  33.8859520  41.9632797  25.4487553  34.4170570
  58.0353508   7.8640971  61.2059135  57.0944595   7.7301006  61.0918846
  58.2410164   7.4274735  62.0325317  57.9569435   7.8032451  61.2819061
  52.0147476  38.4916573  55.7025909  51.9299240  38.7746544  56.6130562
  52.9196434  38.7000732  55.4703102  52.1021996  38.5440636  55.7749138
  48.5222588  51.2944984  16.6060848  49.1468239  50.6039276  16.8280468
  47.7945557  50.8340149  16.1881924  48.5112610  51.1717491  16.5851898
  36.1355400  12.0651884  46.6527290  35.6266022  12.7637987  47.0640182
  37.0358696  12.3901749  46.6573753  36.1772766  12.1743460  46.6970825
  49.1528206  41.7770004  64.2903748  50.0451736  41.4357796  64.2312012
  48.9116554  41.9751244  63.3854904  49.2222633  41.7617416  64.1875687
   6.5262318  44.5208549   0.6531920   5.5810156  44.4174881   0.7632511
   6.8985682  44.2144241   1.4800520   6.4651394  44.4771538   0.7531064
  63.0829010  64.1768341  38.1683731  63.2077370  64.0578537  37.2268372
  63.6548271  63.5229530  38.5703316  63.1572037  64.0944138  38.1108322
   6.6164074  28.8146667  22.7985706   7.2288136  28.1386089  22.5085068
   6.4063745  29.3046265  22.0035496   6.6593170  28.7948208  22.6828556
  16.8800278  55.5815048  32.5492096  16.8006706  55.3912086  33.4839401
  16.2004089  56.2337189  32.3790245  16.7990894  55.6307640  32.6307411
  67.6076813  35.1055641  43.0430260  68.0859222  35.6957474  42.4606171
  67.1693878  35.6861839  43.6651306  67.6119385  35.2304192  43.0472603
   2.1657078  65.0671844  23.6855602   1.9078509  65.5984879  22.9322624
   1.5801138  64.3105621  23.6567059   2.0757611  65.0431595  23.6021500
  39.0986061  57.4437561  10.0287876  39.8742790  57.0257492   9.6548491
  38.4554291  56.7380905  10.0965538  39.1127357  57.3239288   9.9961367
   6.5036054  62.2192307  38.3786774   6.3597426  63.1385193  38.6032753
   6.0352521  62.0983467  37.5526848   6.4383178  62.3043709  38.3145447
  33.0353241  18.4225788  16.5901489  33.4842644  17.6488800  16.2494526
  33.7272606  18.9377365  17.0049553  33.1569901  18.3950081  16.5980530
  25.6024075  39.3057022  17.4480858  24.6804619  39.5483589  17.3622608
  26.0061054  39.6068077  16.6340866  25.5471420  39.3636894  17.3521271
  44.9340858   8.5944357   4.5652695  44.3459892   8.7954388   5.2932630
  44.6442490   7.7373323   4.2528601  44.8404617   8.5244684   4.6095881
  13.8592873  62.7162628  29.0281620  13.6653528  61.8681564  29.4273300
  13.3706055  63.3471260  29.5567780  13.7864923  62.6930962  29.1271019
  63.8983727  67.8119202   2.6605575  63.8250923  68.6262207   2.1627872
  64.1567307  67.1571198   2.0119216  63.9181099  67.8289261   2.5383031
  71.3622208  19.0000935  55.7601738  70.7067871  19.6946354  55.6949463
  72.1010895  19.3185673  55.2416344  71.3711166  19.1081238  55.6979179
  25.0477047  64.9598160  12.2474289  25.6238632  64.2484055  12.5270119
  25.6283417  65.5778198  11.8034010  25.1710663  64.9498520  12.2298918
  44.4231758  17.1221905  47.2529564  43.7459068  16.8857021  46.6192284
  45.1967125  17.3052864  46.7197113  44.4334412  17.1164970  47.1285095
  11.9774132  29.5757351  27.8891678  11.6138582  29.0673809  28.6141758
  11.2143221  29.8383083  27.3744068  11.8572664  29.5495243  27.9115887
  30.2070999  30.9846687  51.2839317  30.3052616  31.9279690  51.1543961
  29.6837063  30.9056091  52.0814552  30.1617527  31.0768318  51.3551674
  39.7245369  47.1849365  32.7035103  38.9309845  46.8292694  32.3035049
  40.3622856  46.4736290  32.6439209  39.7079239  47.0711555  32.6544991
  60.5027313  31.8932152  50.9078827  59.9676285  31.1352615  50.6725044
  61.3007622  31.5169983  51.2791481  60.5307693  31.7722664  50.9223747
  50.4406013  10.0391388  19.6043282  50.7834282   9.2556210  20.0342140
  51.0978546  10.7135134  19.7760048  50.5472527  10.0274992  19.6684799
  39.8612518  47.5780067  65.2933273  40.2157402  46.9953194  64.6217270
  40.1379128  47.1854362  66.1213226  39.9285583  47.4740067  65.3100052
  44.9608536  41.0550613  42.7005577  44.1986504  40.4834290  42.7928200
  44.8638687  41.4452362  41.8318863  44.8692284  41.0357094  42.6177597
  71.4873734   7.7509403  10.3894587  70.9946136   6.9303346  10.3939638
  72.3913651   7.4884362  10.5630226  71.5312271   7.6354361  10.4084482
  57.5311050  47.8788986  66.1702499  58.2065125  48.3482399  66.6599197
  57.7983017  47.9610291  65.2547760  57.6316261  47.9377098  66.1248398
  56.2568550  65.3418427  10.7865105  56.7751236  65.2399139  11.5847816
  56.8769379  65.6786041  10.1397314  56.3782501  65.3668900  10.8026657
  58.0045204  10.0753708  39.0163956  57.0817184   9.9058943  39.2059784
  58.0640678  11.0283241  38.9488297  57.9124641  10.1589212  39.0294075
  16.4621639  49.5901337  33.9518051  15.6324434  49.8077927  34.3765640
  17.0697498  49.4397125  34.6759872  16.4384747  49.5973053  34.0743294
  26.6826820  34.8751144  26.3384380  27.2251282  35.6100426  26.6245651
  25.9858589  34.8228035  26.9926033  26.6662197  34.9479103  26.4387112
  34.9917755   0.3049830  59.6554451  34.6486168   0.7930330  60.4039612
  35.4842834  -0.4170568  60.0457344  35.0077019   0.2800300  59.7768860
  50.8265114  28.9549541  69.1419144  51.7560425  28.7685356  69.2740097
  50.7442551  29.8936920  69.3099442  50.9168663  29.0351810  69.1739197
  64.0806885  30.9489231  42.1785622  63.3958015  30.2865181  42.2700996
  64.8606644  30.5404739  42.5541153  64.0908279  30.8347244  42.2283745
  30.5080948  51.2059212   8.6528072  30.0626411  51.0892677   9.4919701
  31.2244339  51.8113365   8.8440199  30.5369835  51.2580452   8.7626877
  21.0229340  39.7743950  49.4704895  21.7110767  40.2419510  49.9438667
  20.4168205  39.4854546  50.1526718  21.0316811  39.7934418  49.5937195
   2.3803391  37.3765411  20.5465946   3.1224909  37.6608772  21.0800705
   1.6367453  37.3802567  21.1493282   2.3801854  37.4072609  20.6677608
   1.0446908  29.7817650  35.5073891   0.5987858  29.6765270  36.3478203
   1.5862328  28.9969387  35.4236488   1.0548897  29.6868477  35.5880852
  33.1911278  40.5282173  51.1323357  32.5288391  41.0707893  51.5603828
  32.9751930  40.5767899  50.2010765  33.0974731  40.5912590  51.0786743
  33.2173080  52.7166710  29.8100014  33.1460686  53.6397552  30.0530510
  33.4989853  52.2785873  30.6131039  33.2397499  52.7683945  29.9215641
  32.5522614  20.3531055  29.9401512  32.3363457  19.5430260  30.4020863
  33.0472679  20.0665207  29.1726437  32.5820236  20.2361565  29.9075642
  61.5638351  46.2337265   8.6075487  61.4090500  47.0504761   8.1330090
  62.3618546  46.3964539   9.1104546  61.6324310  46.3381767   8.6105738
  35.4120483  68.9381714   3.7827592  34.5971146  68.4388809   3.8358631
  35.1907349  69.7018890   3.2498527  35.3015442  68.9663696   3.7315924
  38.8158836  69.4503708  58.3325768  38.5012283  70.0789566  57.6828880
  39.7697449  69.5159683  58.2869492  38.8840485  69.5243988  58.2584267
  58.5289268   8.7216215  72.1793900  57.9897156   8.4807014  72.9326782
  58.7028885   7.8922410  71.7343140  58.4899750   8.6074829  72.2122574
   8.5654974   2.1172550  44.0526161   8.1051607   2.9541497  43.9899330
   9.0322876   2.1625702  44.8870544   8.5661860   2.2113352  44.1349182
   3.3227170  53.0283546  46.4021721   2.5654807  52.6038742  45.9988823
   3.5152330  52.4933968  47.1722336   3.2624946  52.9260368  46.4412880
  14.3088551  63.8661423  67.7453995  14.1563177  64.0828552  66.8256149
  14.6938696  64.6594772  68.1177216  14.3336468  63.9738579  67.6870193
  35.5548019  40.6385193  70.6292801  35.0060616  39.9120064  70.3338242
  34.9525681  41.2204018  71.0929184  35.4320602  40.6230965  70.6472168
  31.1079769  64.1372833  40.2474289  31.1089287  63.8681488  39.3288460
  30.5996361  63.4607048  40.6947136  31.0538692  64.0364304  40.1971703
  53.1842728  57.1746101   7.3313766  54.0742111  57.4583282   7.5405340
  52.9156761  56.6520119   8.0870066  53.2505341  57.1491356   7.4342628
  68.7342911  42.0384102  16.7032795  68.1951141  42.5488625  16.0991611
  68.8722534  41.2041435  16.2547302  68.6915054  42.0038795  16.5910225
  24.7919312  10.3054256   2.1153550  25.1028461  10.3137465   3.0206144
  23.8431931  10.4102936   2.1869848  24.7239132  10.3174963   2.2195318
  32.6491089  18.0426540   7.1827874  32.5478210  17.4324532   6.4522896
  32.4498596  18.9004688   6.8077059  32.6170616  18.0690613   7.0648870
   0.6173139  47.5969772  52.4701881  -0.0568503  46.9540863  52.2501373
   1.4422694  47.1629333  52.2527351   0.6333945  47.4821320  52.4235344
  31.6123104  56.0998917  32.7890205  31.3177719  56.9443588  32.4479103
  31.6371670  56.2205124  33.7382660  31.5835514  56.2028122  32.8538742
  45.9458733  40.6898651   8.7846308  46.6018944  40.6641998   8.0880613
  45.9382248  39.8008385   9.1393156  46.0150146  40.5923233   8.7481718
  58.1126900  38.8355484  24.8799610  57.5144958  39.0330505  24.1592751
  58.8432159  38.3761520  24.4658165  58.1268005  38.8076210  24.7589417
  69.2476044  21.3014355  11.8469858  69.1958389  21.0767517  12.7760010
  69.8998642  20.6982498  11.4906740  69.3116455  21.2131500  11.9080601
   0.8123767  18.6941109  58.3457146   0.2354091  19.1737976  58.9400558
   0.4979294  18.9219627  57.4708214   0.7173150  18.7695637  58.3157959
  39.4975891  26.4817562  70.8468323  39.5478592  25.5796223  71.1628342
  38.6300888  26.5477276  70.4476776  39.4104385  26.3925858  70.8379669
  31.5669975  61.5029182  66.5694733  31.5669804  60.6416931  66.9872360
  30.6550369  61.7903900  66.6132812  31.4697437  61.4417343  66.6186981
  50.4261780  23.1721611  39.5639610  50.8196754  23.0729122  38.6970482
  49.4972343  23.3233147  39.3894615  50.3690758  23.1776962  39.4529037
  62.7231941  17.8957081  20.0571098  63.4293327  17.2714176  20.2240334
  62.0299377  17.6416798  20.6662846  62.7245674  17.8020439  20.1398735
   6.2708216  24.3879604  25.6354980   6.8394756  25.1319733  25.8337574
   6.4604416  23.7512589  26.3246193   6.3516846  24.3994045  25.7301292
  54.2554207  21.7051220  61.4679413  53.5417938  22.2437305  61.1260834
  54.7438774  21.4334412  60.6908760  54.2314072  21.7335873  61.3486176
  65.3852158  28.3825035   8.4931269  65.0605011  28.1903591   7.6134291
  66.3333435  28.4599628   8.3868427  65.4516983  28.3702736   8.3879805
  21.2672157  44.6306610  31.4527550  20.4165440  45.0291367  31.2688942
  21.9012928  45.3232498  31.2670288  21.2441177  44.7470131  31.4133415
  45.7431450   4.6211619   1.4523512  46.4084473   5.1666293   1.8719562
  45.0219116   5.2227325   1.2675158  45.7371826   4.7434835   1.4773873
   8.7646685  51.4401665   5.7873230   9.4242182  51.1297417   6.4076934
   9.2588711  51.6398010   4.9922490   8.8877058  51.4283524   5.7686925
  12.4434967  14.4916935  11.9289484  12.4321547  13.6045589  11.5696497
  13.3727922  14.6957941  12.0337524  12.5413885  14.4188538  11.9018087
  43.3214035  10.8405647  44.4136467  43.3133965  11.1319790  43.5019226
  43.7050171   9.9641819  44.3816185  43.3614578  10.7781830  44.3130035
  50.3241959   8.4378090  25.5339928  50.3877754   7.6121502  26.0140743
  51.1084404   8.4569578  24.9855194  50.4146080   8.3518009  25.5266991
  12.7460890  68.3735046  31.6807117  12.1741991  67.9954834  32.3487511
  12.7655611  69.3087845  31.8834400  12.6871786  68.4329300  31.7735729
  28.7817307  17.0105133  12.5306454  27.9033146  17.0248718  12.9106607
  29.0116577  16.0820656  12.4939137  28.7125740  16.9130325  12.5672541
  49.9392128  48.7956505  15.4153290  49.2868538  48.1013145  15.5078449
  50.3604164  48.6180382  14.5743322  49.9145622  48.7026634  15.3355093
   6.9864159   5.8466177  71.8618088   7.3736482   5.0131927  71.5940628
   6.1235847   5.8539238  71.4474411   6.9356971   5.7585192  71.7890701
  32.5978584   5.4418526  10.4763775  33.3247528   5.8197036   9.9813213
  32.7279243   5.7568283  11.3708630  32.6892433   5.5157366  10.5189734
  39.4911919  54.0554276  10.0422382  38.7939796  54.3720398  10.6165924
  39.2916870  54.4402084   9.1887894  39.3955650  54.1302261  10.0124750
  22.9732265  33.0588989  12.7939358  22.1897659  32.5702171  13.0461531
  23.1994438  32.7186127  11.9283361  22.9138012  32.9704971  12.7285233
  51.4156723  65.4883728  45.1653671  51.8209000  65.4841995  46.0325470
  51.0149384  64.6229019  45.0840874  51.4161530  65.3956299  45.2491760
  20.9873791  10.6157188  29.9845085  21.1998825  10.4156952  30.8961372
  21.8372784  10.7414637  29.5625000  21.1006756  10.6077976  30.0367222
  52.4744339  45.5541153  67.8967667  52.6061058  44.8632469  67.2474594
  51.5259323  45.6800537  67.9235001  52.3873253  45.4938698  67.8303757
  60.2641640  37.4198914  23.5289974  59.7364845  36.7456741  23.9570351
  60.0347137  37.3511505  22.6022511  60.1834221  37.3406639  23.4758148
  52.4877510  23.5137978  25.0883198  52.2876244  23.1487255  24.2264023
  53.0424004  22.8542080  25.5049000  52.5255585  23.4045277  25.0408287
  49.1662750  20.0616455  18.9024677  48.4669685  19.4757309  19.1921368
  49.5927086  19.5901794  18.1868534  49.1371765  19.9488850  18.8570442
  42.9152794  35.9183121  53.3768692  43.0168304  36.7142868  52.8550034
  42.2217522  35.4287872  52.9345856  42.8521500  35.9509926  53.2740517
  55.6486435  44.7135887  56.7859840  55.0483131  44.3730354  57.4492035
  56.4960709  44.3289070  57.0098534  55.6749916  44.6362495  56.8805847
  36.1281586  33.0678291  63.6583595  35.2391777  33.1190491  64.0095291
  36.0502548  33.3918381  62.7610397  36.0250511  33.1078453  63.6001167
  22.0451889  10.9541264  22.6437588  22.8916302  10.6448421  22.3210926
  21.4342861  10.2499046  22.4267311  22.0703068  10.8460455  22.5862045
  56.3008575  22.5578060  27.7068233  56.7039566  22.3900108  28.5586357
  57.0398178  22.6370411  27.1035900  56.4226456  22.5483608  27.7333317
  20.5153255  33.7341461  36.8852882  20.2240162  34.4289551  37.4757271
  20.7942524  33.0269051  37.4668732  20.5140038  33.7328224  37.0102768
  35.0664215  35.1642799  13.9717999  34.5302544  34.3897858  13.8017673
  35.8769646  35.0053711  13.4880638  35.0956841  35.0647430  13.9020815
  58.5575523  39.4509583  71.5650253  58.3306465  39.2045898  72.4617157
  58.1008034  40.2798233  71.4215088  58.4846458  39.5130768  71.6453476
  19.9811287  27.1016026  16.3130493  19.3354321  26.4041061  16.4262161
  20.5390472  27.0396004  17.0883656  19.9717674  27.0206089  16.4077988
   5.7150836  18.4134598  42.1424065   5.9090452  17.6989498  42.7491112
   6.5296478  18.5430031  41.6566772   5.8226342  18.3510780  42.1553078
  14.8487816  33.6297264  20.4055805  15.0879087  33.3565292  21.2912521
  14.2526474  34.3673286  20.5352020  14.8107100  33.6792526  20.5138531
  43.3167839  56.6331558   5.3573680  44.0111923  56.6736259   6.0149307
  42.5850792  57.1074181   5.7522306  43.3128052  56.6880455   5.4696002
  16.0514793  29.7221165  65.7510223  15.7969465  29.8773861  64.8414459
  15.8000259  28.8138275  65.9183960  15.9975204  29.6418133  65.6718750
  46.1443481   0.6490033  54.6226883  46.3374329   1.3893399  55.1978874
  46.3130836   0.9805475  53.7407379  46.1829338   0.7633101  54.5899773
   7.2609639  48.9614182   7.6840634   7.6086597  48.0711136   7.6321063
   7.5493989  49.3789368   6.8724504   7.3288016  48.9109993   7.5919709
  43.8486366  66.0591125  66.4767914  42.9093094  65.8750305  66.4787064
  44.2419205  65.2933731  66.0582275  43.7904091  65.9578247  66.4323654
  63.4234161  32.1852913   3.5454855  63.1845284  33.0196762   3.9491756
  64.3350067  32.3011703   3.2775104  63.4951553  32.2866287   3.5599582
   3.8340502  30.3157101  66.8053207   4.2173295  29.4658222  67.0221558
   2.9350619  30.1138535  66.5458908   3.7790544  30.2035503  66.8007812
  19.0453300  55.7874641  50.4638824  19.1207123  56.6911736  50.1575203
  19.7594318  55.3253708  50.0248375  19.1295204  55.8345566  50.3843918
  25.2630672  58.7944679  30.4956627  24.3940449  58.5844307  30.8375893
  25.1484642  58.8134155  29.5455379  25.1581726  58.7740898  30.4308033
  55.6097260  18.6399021  51.9728241  55.9492683  18.7517872  51.0848923
  55.9909248  19.3648739  52.4681396  55.6865883  18.7291470  51.9309540
  24.0539150  30.3546658  50.4678535  24.2394810  30.3758068  51.4066544
  23.5571995  31.1562786  50.3037758  24.0207348  30.4424057  50.5504684
   9.8114119  15.2661190  35.5925140   8.8559790  15.2157040  35.5635681
  10.1051474  14.3897161  35.3437805   9.7408476  15.1672821  35.5629005
  37.5962029  57.0504837  31.3425236  38.0807762  57.4879189  32.0425758
  36.8926582  57.6604958  31.1208477  37.5728531  57.1621857  31.3935375
  61.4738426  65.8068085  63.8349342  61.0666466  65.8758774  64.6984482
  62.3095398  66.2643890  63.9269142  61.5195389  65.8629761  63.9368286
  35.4822769   2.1277511  39.0831718  35.7269669   3.0193303  38.8352890
  35.5777550   2.1091568  40.0354156  35.5185547   2.2208474  39.1582870
  44.9965782  13.5607901   9.4002533  44.8163376  12.7125006   9.8054085
  44.1597404  13.8269196   9.0193205  44.8881149  13.4987078   9.4028368
   2.2018876  60.9541664  42.3262825   2.6393967  60.2170219  42.7522354
   1.5874358  60.5474548  41.7153282   2.1830182  60.8321838  42.3065567
  31.1034527  56.1313896   4.5818105  30.4357719  55.4986191   4.3171649
  31.4766788  56.4444923   3.7578559  31.0720520  56.0972977   4.4657207
  30.7379971   4.0995164  16.9396858  30.4936352   3.9954064  16.0200787
  30.0504341   3.6418962  17.4234982  30.6386147   4.0396128  16.8932133
  27.9345379  22.3489056  13.0052185  27.7252655  21.6682320  12.3655930
  27.0825729  22.6672401  13.3036308  27.8213673  22.3102646  12.9688311
  28.1010132   6.4028349  39.9072571  28.9027882   6.4040608  39.3843918
  27.8613129   7.3266506  39.9803314  28.1609535   6.5014825  39.8592911
  57.4919357  36.5935631  28.6728134  57.5827217  35.6891441  28.3727875
  58.0592422  37.0975456  28.0893784  57.5621147  36.5508614  28.5785999
  55.5093040  51.3782921   7.5021253  54.7112274  51.5280113   6.9952817
  56.1303596  51.0168381   6.8697705  55.4904289  51.3557129   7.3806396
  51.0920448  22.2688160  13.1237049  51.9602013  22.6006947  12.8948145
  50.9095383  21.6001396  12.4635572  51.1651649  22.2328987  13.0288973
   0.4414209  35.9267159  11.2690449   0.9011476  36.7540627  11.4118061
   0.5530394  35.7487297  10.3351851   0.5023500  35.9959641  11.1846809
   4.8518300  63.4334145  34.4925499   4.6415310  64.0045090  33.7537270
   5.5833335  62.8997688  34.1821365   4.9074121  63.4374084  34.3806572
  71.2567368  23.5387955  26.1859283  71.4198151  24.1011677  26.9431438
  72.1283264  23.2726860  25.8930931  71.3670807  23.5703888  26.2354507
  37.5591011  33.2050819  36.0148888  37.5860519  32.8644829  36.9090347
  37.5630379  32.4244232  35.4609985  37.5623970  33.0855103  36.0511742
  19.7006035  10.5548935  12.4303980  20.3941574   9.9967461  12.7820902
  19.8463135  10.5506029  11.4843636  19.7901039  10.4949141  12.3670168
  59.3036919  58.3099327  55.4216309  58.8646469  58.7391129  56.1559868
  58.8456612  57.4751892  55.3234444  59.2080269  58.2666855  55.4894714
  18.3883038  -0.0640370  69.2535400  17.6966591  -0.0351454  69.9146194
  18.7823353   0.8078706  69.2808838  18.3565655   0.0320255  69.3269577
   6.0669112  58.8369179  14.6342525   6.6386781  58.9988327  15.3846521
   5.5356469  59.6299095  14.5624294   6.0712304  58.9387512  14.7066164
  54.0430832  45.5390892  54.1423149  53.2530174  45.2171593  54.5763550
  54.4430008  46.1300163  54.7803612  54.0014801  45.5677757  54.2566452
  54.4067955  61.0994873  39.3865128  54.1855888  61.1738853  40.3148270
  53.6165123  61.3853951  38.9283180  54.2989273  61.1379089  39.4366455
  15.2163572  26.8826599  22.8563900  15.5083847  27.7535248  22.5870438
  14.4200335  27.0430374  23.3627300  15.1625776  26.9926338  22.8816624
  23.8583927  31.4542294  10.6822548  23.9128971  30.5662479  11.0354586
  23.1417732  31.4164619  10.0488014  23.7877827  31.3555050  10.6523685
  25.9724331  39.2542381  40.8610535  25.2847977  39.7535934  41.3015442
  25.6577168  39.1542740  39.9626160  25.8655415  39.2968292  40.8122177
  10.4341516  40.0695076   8.2953072  10.1009188  39.8960648   7.4149060
   9.9788713  39.4381676   8.8524113  10.3500633  39.9836845   8.2608299
  43.1502838  14.4677429   7.7876663  42.3970299  13.9676208   8.1018534
  42.7751427  15.2848101   7.4591823  43.0299492  14.5015421   7.7861414
  47.7691917  57.0867920   2.6345117  46.9646950  56.6658974   2.9376082
  47.4784050  57.7035332   1.9627215  47.6523895  57.1076775   2.5951939
  68.8671875  44.4435272  54.1486702  69.5791550  44.7437134  53.5836754
  68.6855316  45.1886406  54.7214165  68.9237442  44.5550003  54.1494980
  51.1888771  62.3137550  41.0497360  50.4032784  62.6000977  41.5156517
  51.9131660  62.7033310  41.5394974  51.1823387  62.3858376  41.1516495
  29.3065968  40.8511620  59.7663879  29.9950562  41.2511978  60.2976379
  29.6473656  39.9842377  59.5460320  29.4163551  40.8013725  59.7995415
  10.6377239  33.5887337  29.0431099  11.2966480  32.9296227  29.2613335
   9.8780375  33.0820618  28.7560692  10.6269779  33.4644127  29.0357704
  48.1244392  64.4191132  39.7934952  48.5751457  65.2075958  40.0958099
  48.1764755  63.8147163  40.5339203  48.1780548  64.4387436  39.9046936
  38.9632759  58.8981514  69.1149216  39.1867180  58.3594933  68.3558731
  38.0717125  58.6339760  69.3419800  38.8920250  58.8125381  69.0581894
  69.9100800   5.2641540  10.1500893  70.0493774   4.5579958  10.7810955
  70.3387299   4.9588957   9.3505220  69.9706497   5.1562948  10.1321135
  52.9361763  31.7067547  23.9670658  52.5697861  31.2245617  24.7083340
  53.7637138  31.2640495  23.7788391  52.9853554  31.6081219  24.0260429
  65.6185760  37.4893723  56.3383522  65.9715424  38.1941910  56.8813782
  65.2844315  37.9323578  55.5583878  65.6205826  37.6117744  56.3130836
  45.8862038  55.5777969  43.9897003  45.4014587  56.2065506  43.4549866
  46.7481117  55.5263062  43.5765495  45.9264259  55.6393547  43.8886185
  21.9438992   8.4828777  70.9484253  22.5736942   8.5289907  71.6677704
  22.3848019   7.9621673  70.2770844  22.0580807   8.4322662  70.9535446
  36.5673294   9.8403931   3.7801049  37.0728951   9.4699888   4.5035934
  37.1859970  10.4094772   3.3222573  36.6872215   9.8615799   3.8084333
  24.1436386  36.6829567  23.1397152  24.9249039  36.4535942  22.6364765
  23.9926796  35.9260635  23.7058945  24.2108555  36.5777817  23.1464272
  68.2949677   2.0322087  64.4789047  67.8012619   1.3702573  63.9948463
  69.1742477   1.9982610  64.1021500  68.3360825   1.9579970  64.3871078
   2.2066038  42.7853775   3.5618231   2.9020658  42.1658974   3.7827518
   1.4402442  42.2361794   3.3965869   2.1990430  42.6607475   3.5677624
  24.2985210  56.4016342  71.7623291  24.1614761  55.5412750  71.3658066
  24.0754147  56.2784157  72.6849747  24.2601147  56.2967453  71.8184357
  31.3093815  64.7051926  43.7788162  31.2054424  65.5095749  43.2704926
  30.4808140  64.2400589  43.6632195  31.2099380  64.7413712  43.7122803
   0.7556431  50.7696609   6.8642440   1.4310825  50.4967461   6.2433319
   0.3130362  51.4995804   6.4311752   0.7804726  50.8183975   6.7518463
  30.9734020  18.4507866  23.7363014  31.8955822  18.2048283  23.8092270
  30.6783485  18.5451717  24.6419888  31.0402794  18.4346237  23.8406620
  16.3484058  16.4020233   9.6523533  16.9984837  17.0633202   9.4150419
  15.8773880  16.2260761   8.8378496  16.3675022  16.4537811   9.5401869
  66.2074585  44.9591408  39.4650002  66.0183792  44.2697983  38.8283768
  66.0507431  44.5491295  40.3156281  66.1705780  44.8419037  39.4878235
  32.4984474  68.4576874   3.6406288  32.3615913  69.3600388   3.9292064
  31.6890278  68.0050507   3.8776717  32.3975334  68.5056458   3.6966817
  56.6266441  41.4680786  70.7593689  56.4486275  41.0979385  69.8947601
  56.5600967  42.4145699  70.6330338  56.6005630  41.5295410  70.6536942
  62.2877235  49.4028893  62.4784355  61.7050400  49.9758797  61.9800453
  61.8254242  49.2493591  63.3024139  62.1762848  49.4476204  62.5131569
   0.4112196  63.0655098  22.8837662  -0.1621130  63.6271744  22.3621788
   0.3783887  62.2157593  22.4443531   0.3465775  63.0347862  22.7812824
  39.9230080  38.7967873  11.6383915  39.7795105  39.7303848  11.4833412
  39.9660187  38.4124146  10.7628126  39.9122925  38.8553581  11.5284843
  48.3653145  27.2821026  33.3243027  49.2200890  27.0925217  32.9374542
  48.3412552  26.7542629  34.1224480  48.4539032  27.2055950  33.3681641
   4.8086085   4.0631709  36.8302612   4.3778672   4.9137316  36.7451744
   5.2531924   4.1034837  37.6769943   4.8100848   4.1581750  36.9114838
  57.1275482  31.0227089   0.5600070  57.3502350  31.4534302   1.3853076
  57.1463966  31.7254524  -0.0896293  57.1533051  31.1435833   0.5787401
  34.6395569   5.7462163  31.1145916  35.0613174   6.1536832  31.8711090
  33.7786713   5.4781203  31.4358883  34.5927315   5.7610788  31.2295303
  34.2678146  15.8618793  26.3639565  33.8056450  15.0427446  26.5418587
  34.0413513  16.0728168  25.4581699  34.1943779  15.7970200  26.2863350
  45.7399673  13.5938311   6.3458419  46.2527122  14.1173019   6.9617181
  44.8456078  13.6332722   6.6846600  45.6992722  13.6538610   6.4476519
   5.1903658   1.6029842  41.6241951   5.2348661   2.4894540  41.9825554
   4.4651127   1.6330131  41.0002251   5.1177692   1.7007208  41.5958710
  32.5207291  64.0366440  56.5269966  33.2173271  64.5558167  56.9287987
  32.0756302  63.6208115  57.2653770  32.5475502  64.0476608  56.6485901
  34.4244957   6.7130733  56.1829681  33.9088249   7.2665119  55.5964355
  34.6867218   7.2972155  56.8944778  34.3974686   6.8343863  56.1962967
  22.6221695  42.0878754   5.3004241  23.4929752  41.8662910   4.9705310
  22.0812683  42.1666908   4.5146461  22.6573505  42.0726471   5.1814475
  17.4262295  21.9136047   7.3716249  16.9937344  22.7542953   7.2218986
  16.9226246  21.2888775   6.8497744  17.3264027  21.9366360   7.3000069
  28.4500389  65.3082809  46.7874641  28.4495564  65.8572998  46.0033646
  27.5471325  64.9999771  46.8645363  28.3537006  65.3339539  46.7120667
  63.3440971  28.3136425  12.2790775  62.7232094  28.9345894  11.8980846
  64.2047806  28.6734295  12.0645866  63.3696709  28.4182301  12.2155743
  61.2669754  60.2992325  40.5109863  60.9338493  60.5159874  39.6401939
  61.7539635  59.4848213  40.3852425  61.2833824  60.2354965  40.4047127
  53.8127708  54.5860672  52.6047325  53.2988586  54.4947090  53.4070892
  53.3754196  54.0143585  51.9737740  53.7113266  54.5153580  52.6230087
  67.2767563  32.6764488  65.0631866  66.9307404  33.5471230  65.2592316
  68.2039337  32.8236694  64.8763962  67.3387299  32.7849998  65.0641708
  59.1739540   9.3512440  26.7175217  59.9651566   9.7488508  26.3540077
  58.7196884   8.9849157  25.9587860  59.2098846   9.3545790  26.5978432
  31.6675758  31.5150299   5.1311564  30.8478413  31.2860641   4.6931615
  31.7345181  30.8921833   5.8549047  31.5872974  31.4241905   5.1616292
  68.3179779  25.9501648   8.1196289  68.9749756  25.4609756   7.6243672
  68.4697342  25.6999435   9.0309973  68.4042206  25.8713131   8.1640034
  66.0939484  45.0488243  34.5307884  65.8518066  45.7577400  33.9349365
  65.8246536  45.3598824  35.3950577  66.0394058  45.1575966  34.5594139
  40.9941216  25.0831165  63.1428337  40.1980400  25.5775986  62.9479675
  40.9903641  24.9888077  64.0953674  40.9088249  25.1257915  63.2236328
  61.9287376   1.3349578  44.8789864  61.7990875   1.2525623  45.8237801
  61.3014641   2.0055737  44.6087379  61.8480186   1.3976865  44.9509239
  47.4045753  12.9386110  43.9260406  48.3391113  13.0184278  43.7349777
  47.2810745  12.0127220  44.1351051  47.4910660  12.8483849  43.9279594
  15.6156569  43.8549576  25.4042034  16.3833580  44.1116180  24.8933296
  15.7784996  42.9413147  25.6386642  15.7148914  43.7848969  25.3747272
  26.2210484  40.5238991  53.6934395  25.3063984  40.4258385  53.9580765
  26.4553814  39.6734467  53.3218956  26.1484985  40.4227486  53.6820374
  26.9426537  29.4163628   9.9673271  27.2694206  29.7739296  10.7929182
  26.0883102  29.0455933  10.1883640  26.8863926  29.4149551  10.0789404
  61.1480980  40.3893242  27.1594849  61.7821770  39.6778488  27.0701809
  60.3104706  39.9475479  27.2989273  61.1263924  40.2663383  27.1648312
  58.9995575  17.0781441  13.1261921  59.8944664  16.7424488  13.1779461
  58.8226891  17.1449165  12.1878471  59.0761337  17.0494652  13.0316448
  64.7401123  62.1241684  21.8801670  65.5795670  61.7053413  21.6900978
  64.8150864  62.4084396  22.7911015  64.8376236  62.1098175  21.9570408
  58.4246254  48.5501633  32.0811119  57.5891800  48.6902542  31.6354275
  58.2276192  48.6868744  33.0077858  58.3145256  48.5796814  32.1324043
  65.5178375  13.4424162  70.6696930  65.1122589  13.2672834  71.5188522
  64.8303070  13.8706627  70.1596527  65.4012680  13.4694090  70.7058563
  53.3432350  26.7219963  67.8769226  53.0041618  26.0828037  68.5035782
  54.0325928  27.1833172  68.3546219  53.3805885  26.7030277  67.9946899
  18.7586136  26.9576435  39.7473106  18.0621395  26.3500023  39.9961662
  18.9714355  27.4224358  40.5565758  18.7070351  26.9424114  39.8601494
  45.3924332  64.2259598  52.1632309  45.0831108  63.4484940  51.6983643
  45.1889801  64.0522614  53.0822868  45.3377495  64.1245270  52.2116661
  67.7947311  16.0699406  54.3766327  66.9897919  15.5960121  54.5856667
  68.0766907  16.4431381  55.2117691  67.7389603  16.0591984  54.4879837
  41.3138504  56.3553047  29.6727905  40.5250244  55.8134766  29.6929131
  41.0139618  57.2248573  29.9377022  41.1977501  56.3902550  29.7031860
   5.8147392  57.9091187   4.4614253   4.8879247  57.6757889   4.4084921
   5.8243899  58.7493286   4.9198880   5.7169318  57.9738388   4.5046716
  20.5098038  14.9268732  69.0210037  21.1610451  14.6583223  68.3729248
  19.8649693  14.2194710  69.0199051  20.5104866  14.8227959  68.9517746
  35.1161079  54.5916138  46.5646515  34.8414307  54.2523079  45.7127991
  34.8833160  53.9001541  47.1842651  35.0619888  54.4816895  46.5398865
  25.9292927  30.6703739  18.7627277  26.1638489  31.4861240  19.2051849
  25.4567451  30.9503956  17.9788151  25.9039135  30.7872295  18.7263145
   0.4201667  25.1368504  29.1068401   1.1875165  24.6416550  29.3935261
   0.7464835  26.0262413  28.9699707   0.5367968  25.1788883  29.1228161
   8.5938730  57.9743767   5.0861783   9.0604715  58.7039261   4.6784101
   9.1886320  57.6604424   5.7673097   8.7070580  58.0186996   5.1153302
  46.5519295   8.1546564   7.3533716  46.3659515   7.7982264   6.4846931
  46.7641029   9.0744209   7.1944752  46.5547218   8.2147312   7.2437897
  34.1247139  35.3196983  62.9258003  33.3516655  35.8840408  62.9377556
  34.6965942  35.6824989  63.6022377  34.1032600  35.4185715  62.9992104
  24.7803936   5.6266789   4.6023693  23.8282623   5.5661597   4.5248075
  25.0643730   4.7286177   4.7728791  24.7091408   5.5244546   4.6122813
  67.8026810  66.1579437  29.5421982  68.0397949  65.9850006  30.4532967
  66.9551010  65.7276688  29.4294758  67.7375793  66.0936127  29.6273384
  34.0186272  47.8552437  15.6478081  33.2454414  47.5173759  15.1958532
  33.7545090  48.7207298  15.9599085  33.9080086  47.9115105  15.6328945
  53.2755699  45.1285591  24.6723824  52.5128708  45.7047882  24.7222328
  53.5348663  45.1535797  23.7513123  53.2218857  45.1926765  24.5794735
  50.2899551  62.2084541  58.5935783  50.3196220  62.2103806  57.6368408
  49.3668633  62.3480606  58.8048630  50.1946793  62.2235489  58.5140800
  58.1907959  10.5750608  23.1688194  58.3962898   9.8291636  23.7324142
  58.2920189  10.2377787  22.2787476  58.2235031  10.4595490  23.1340027
  18.6698494  13.8635340  31.6138191  18.3320599  13.0414391  31.2584457
  18.2820339  13.9243803  32.4868202  18.5924702  13.7823534  31.6690197
  37.5521393  68.5378036   9.6570940  36.6601028  68.7552719   9.9276676
  37.7109451  69.0886917   8.8905840  37.4739456  68.6197433   9.6042061
  61.6605415  43.0224724  47.6738396  61.6042862  43.6659622  48.3802338
  61.3558464  42.2056694  48.0690918  61.6220474  43.0039902  47.7913208
  36.0437164   9.9708967  33.0808411  35.9786949   9.0482445  33.3272514
  35.2609367  10.3746395  33.4556465  35.9533043   9.9155598  33.1470909
  44.7397766  62.5835915  63.3166351  44.5328522  62.9127502  62.4419556
  45.3104935  61.8311577  63.1605721  44.7785721  62.5384521  63.2067184
  16.0887165  11.4111834  68.2195892  16.0243626  10.5303307  67.8505478
  15.2660284  11.8344240  67.9740601  15.9941206  11.3623829  68.1540451
  64.5214233  20.3055801  10.0760746  65.0814209  20.9109306   9.5900879
  64.2644196  20.7929745  10.8587790  64.5537338  20.4221115  10.1077166
  18.7681084  54.3079338  11.5341768  18.2036514  55.0258904  11.8208065
  18.6070786  54.2376595  10.5932398  18.6907406  54.3770027  11.4644003
  54.3409882  66.5033951  40.1239319  54.4709816  65.5929413  39.8585892
  54.5242424  66.5075684  41.0634155  54.3743935  66.4067535  40.1958237
  18.7796478  60.1196632  19.3712654  17.9102783  60.4359245  19.1254864
  18.7948704  59.2086449  19.0779324  18.6885605  60.0562363  19.3137741
  37.1018906  60.0752792  42.8502388  36.1999245  60.0965996  42.5305023
  37.0398369  59.6703110  43.7153282  36.9990883  60.0343666  42.9083977
  52.3294754  31.3154659  52.0085449  52.6625938  31.3030682  51.1112671
  51.4044266  31.0845108  51.9238129  52.2663498  31.2895145  51.9038200
  38.0599670  35.3826942  13.4829559  38.3793068  34.9335670  14.2656050
  38.7163086  35.1920242  12.8128090  38.1640167  35.3144646  13.4949532
  39.2354240  47.9029541  16.3701077  38.9204178  48.2917786  15.5541325
  38.7684364  48.3777924  17.0576248  39.1520309  47.9950562  16.3564091
  69.9836884  11.1441116  35.2466583  69.6194077  10.6294136  35.9668121
  69.7072983  12.0419703  35.4302063  69.9153671  11.1849728  35.3430328
  17.9984226  41.6635628  63.6139450  17.8701096  42.5510330  63.2790337
  18.5078011  41.7814598  64.4157333  18.0390606  41.7707787  63.6637344
  29.3916645  38.9240723  35.7678032  29.5146637  39.2554703  36.6573410
  30.2499561  38.5808640  35.5192566  29.4963112  38.9228134  35.8361588
  59.6390343  61.9582672  52.2026138  59.6263046  61.0724373  51.8401566
  60.0370827  62.4925613  51.5153618  59.6801262  61.9207802  52.0906715
  57.0139961  20.5622311  39.4364281  56.8217354  20.1155720  38.6119537
  57.9157600  20.3132629  39.6390915  57.0896568  20.4880486  39.3701172
  44.8431778  52.9477463  47.0848083  44.4133110  53.5622864  46.4900131
  45.7125320  52.8164902  46.7063484  44.8900452  52.9992828  46.9810219
  19.5740051  60.6209145  39.4306564  19.3848267  59.8006401  38.9750290
  19.7647552  61.2452507  38.7306213  19.5741730  60.6000175  39.3074150
  32.9020462  23.6694813  13.3036385  32.8193932  23.5910416  12.3532448
  32.7403259  22.7849998  13.6319275  32.8759842  23.5667934  13.2372961
  35.7510300  46.7972450  66.2850113  35.0298500  47.3980560  66.4725266
  36.0540924  46.5105515  67.1465149  35.7064400  46.8307419  66.3968811
   2.2149560  28.1642284   4.8846202   2.2960269  29.0786800   4.6136250
   2.0328379  27.6893578   4.0737176   2.2041802  28.2111053   4.7692451
  39.5200272  42.7005348  68.5328522  39.9650040  41.9318542  68.1759796
  38.8122330  42.8768196  67.9130249  39.4920006  42.6373596  68.4286957
  43.7885208  37.6073303   3.4082026  42.8666573  37.4026337   3.5647318
  43.9999809  38.2744141   4.0612807  43.7127609  37.6566391   3.4945402
  69.2991486  40.8907509  70.8108521  68.8288193  40.0911331  70.5749893
  69.1929398  41.4638939  70.0516052  69.2376709  40.8666000  70.7047348
  63.4995537   8.3976669  60.3823509  63.5070381   7.9380150  61.2219315
  62.6249847   8.7829084  60.3279991  63.4070854   8.3897324  60.4660912
  27.3839779   1.7882035  51.3190498  26.5077171   2.1356950  51.1527710
  27.3176136   1.3724412  52.1786842  27.2834549   1.7809230  51.3929901
  65.9838409   2.9384506  46.5531960  66.4391785   2.8693185  45.7140808
  66.3070831   3.7547228  46.9345703  66.0668640   3.0181267  46.5043831
  13.7032881  18.0183887  45.8643494  14.1322107  18.5898113  45.2273750
  12.7844524  18.0080471  45.5962715  13.6510429  18.0782223  45.7678337
   5.4653845  31.4953957  56.6135368   6.4046354  31.6756115  56.6530571
   5.1745481  31.9164295  55.8045998   5.5345325  31.5595131  56.5314865
  38.2809792  16.0740223  52.7912788  38.4148483  15.9716740  51.8490295
  38.2185211  17.0200634  52.9229584  38.2885933  16.1639957  52.7048378
  65.0597458  19.8298359  71.2055283  65.2762680  18.8977566  71.1815491
  65.2361755  20.1396389  70.3171997  65.1016464  19.7634754  71.1082382
  42.4180412  53.7266159  55.9808617  42.7010651  54.6373138  55.8986473
  42.7217865  53.4587746  56.8481750  42.4806137  53.7951698  56.0645866
  17.8150139  34.6738739  59.8941650  17.3935528  34.6883698  59.0348663
  17.7485142  35.5754395  60.2087898  17.7629757  34.7715645  59.8360825
  61.5804062  47.8010521  38.6168823  60.7301941  47.9302559  39.0372162
  61.8803749  46.9512177  38.9394264  61.5217247  47.7242012  38.6961021
   4.0100870  27.1160202  63.9622040   3.3524363  27.3081608  63.2937660
   4.6376071  27.8356647  63.8946533   4.0068736  27.2132549  63.8837166
  38.2404976  19.5756741  13.2247744  38.5784721  18.6882439  13.3450603
  37.3201447  19.5182953  13.4814720  38.1783905  19.4749184  13.2649765
  58.8904724   4.3502374  17.4797916  59.8256912   4.4723163  17.3164062
  58.8117867   3.4349663  17.7487125  58.9818153   4.2656503  17.4910450
  65.0861435  22.5742550  45.5270081  65.0832520  21.6477814  45.2864456
  64.2828674  22.6925945  46.0339394  65.0001755  22.4880753  45.5554123
  48.9904175  65.8485947  64.6277161  48.2035446  66.3742371  64.7717667
  48.7536201  64.9736557  64.9353561  48.8812523  65.8113403  64.6758804
  20.3759136  62.9138641  12.8985052  20.5846043  62.0003433  13.0938587
  20.4228249  63.3567352  13.7457924  20.4031715  62.8636742  13.0096941
  20.5342159  10.5602007  57.9663315  21.4031658  10.6875744  57.5856247
  19.9755611  10.3418598  57.2203636  20.5673065  10.5504999  57.8461800
  47.7221680  42.9276123  68.2288284  47.2564430  43.5784798  68.7539062
  48.3064003  43.4424629  67.6722031  47.7348061  43.0519257  68.2254639
   9.8933678  50.0096283  62.2728157  10.7049217  50.4034920  62.5929451
  10.0683050  49.8155403  61.3519707   9.9985685  50.0309334  62.2087555
  31.0092354  42.6511230  61.4612541  30.5481148  42.7686195  62.2917900
  30.7278061  43.3917847  60.9241791  30.9300499  42.7426376  61.4925499
   6.2873759  58.0662994  58.4570389   6.9969034  57.4259300  58.5092583
   5.9255099  57.9517097  57.5783157   6.3244510  57.9857903  58.3689003
  48.1592369  37.5426788  59.1781693  48.3104820  38.2477188  59.8076782
  48.2887039  36.7394638  59.6824646  48.1891747  37.5322113  59.2990799
   1.9834359  17.7336483  33.6041985   1.3600659  18.2976875  33.1464882
   2.0366046  16.9463120  33.0624390   1.9226289  17.7098351  33.4976158
  11.3528509   0.9370051  23.1256618  11.5509748   1.8649843  22.9998302
  11.5108185   0.7825128  24.0570107  11.3908253   1.0194908  23.2115631
  26.0336304  24.6702747  58.8301620  26.6640434  23.9535751  58.7583961
  26.2110004  25.2224274  58.0686493  26.1197739  24.6527271  58.7412987
  50.8725395  51.4789810  58.6935616  50.3176117  52.0335770  58.1451950
  51.7656403  51.6905098  58.4217873  50.9086037  51.5606804  58.6061020
  33.1748428   4.1460519  35.6163979  32.6964722   4.9465547  35.8322411
  33.2109642   3.6592338  36.4397659  33.1276817   4.1795039  35.7272224
  48.0723686  27.3337975  70.9098282  47.9170609  28.2562447  71.1128159
  48.6255875  27.3502598  70.1288605  48.1147995  27.4339237  70.8481979
  27.7124424  61.0066833   3.4249194  26.7833271  60.7781067   3.4519331
  27.9632530  61.0988197   4.3440700  27.6401081  60.9921341   3.5258195
  13.6267538  33.5682602  31.1057968  13.1592684  32.8334503  30.7086334
  14.2933540  33.8047600  30.4608593  13.6479874  33.5151215  30.9946671
  50.1699600  59.6925507  57.9633751  50.2536011  60.6321487  58.1258278
  50.6909370  59.2827759  58.6539536  50.2344360  59.7490540  58.0543442
  29.1193695  16.1768208  24.9029713  28.5050182  16.7276363  24.4177856
  29.9058743  16.1575623  24.3577442  29.1377296  16.2335052  24.7930870
  68.3487015  48.0414734  28.8893948  68.7129211  47.2002602  29.1649685
  67.9205856  47.8549309  28.0538406  68.3418884  47.9318733  28.8296776
  13.1803331  62.0360832  21.7657852  12.4842348  62.6857262  21.8639832
  13.3333740  61.7129478  22.6536999  13.1224213  62.0709038  21.8709450
  29.7328548  26.0634880  67.4490128  30.0092239  26.1043129  68.3645401
  29.0945530  25.3506565  67.4230652  29.6942577  25.9918251  67.5438766
  60.0115929  28.2957726  17.8539600  60.8306084  27.9569931  18.2154465
  60.0798874  28.1336460  16.9130650  60.1062164  28.2423553  17.7921715
  43.2994080  47.8467064   6.1370373  42.5333977  48.3605118   5.8811846
  43.2697029  47.8325806   7.0936718  43.2145500  47.8999939   6.2117696
  55.2610397  45.6115265  63.4429054  54.3787231  45.2632751  63.5712547
  55.1336098  46.5545425  63.3394051  55.1533585  45.6749535  63.4455528
  61.4381638  61.7642250  19.4940166  61.0187263  62.4511070  18.9758492
  60.7314529  61.1508560  19.6954422  61.3180695  61.7720642  19.4602394
  34.3361168  38.4354210   1.2447308  35.1084251  37.8763046   1.1601014
  33.9779015  38.2203064   2.1059153  34.3802757  38.3528557   1.3275437
  31.2211609  42.9014359  20.4089909  31.5188560  43.6963615  20.8513737
  30.5714607  43.2082901  19.7765636  31.1836224  43.0189323  20.3887234
  13.7735596  24.6122475  15.8491430  13.3123369  24.4989662  16.6802101
  13.2023010  24.2013683  15.2002401  13.6634541  24.5563507  15.8685694
  62.0304909  60.8883286  22.3974113  62.1932983  59.9461975  22.4434052
  61.6390686  61.1053391  23.2435360  62.0061111  60.8110008  22.4925480
  29.4257545  68.8042526  19.4079552  30.3272724  68.5297546  19.2401829
  29.0316467  68.8764191  18.5386448  29.4798660  68.7826767  19.2973595
  66.7917938  18.2288399  27.0396271  65.9936371  18.7454243  26.9286079
  66.7533340  17.5755081  26.3411217  66.7025757  18.2142563  26.9532986
  68.6517944  54.5753212  47.8845673  68.5681305  55.5255127  47.8047905
  69.5950699  54.4215660  47.9377747  68.7434692  54.6602554  47.8817368
  33.5169487  51.3918686  46.2304649  33.2693596  52.0278435  46.9016304
  33.8651009  50.6480408  46.7221336  33.5276718  51.3803673  46.3544693
  62.9645844  54.1804657  17.5524464  63.1735191  54.3096466  18.4775906
  62.7514153  55.0563240  17.2304783  62.9641342  54.2876472  17.6167698
  16.6364822  47.7293510  40.3364258  16.6067295  47.0784187  41.0375900
  17.2620239  47.3732796  39.7054367  16.7000179  47.6219635  40.3439102
  16.5672455  57.7421265  26.9344864  15.6913290  58.0236206  27.1986122
  16.4330597  57.2934532  26.0996704  16.4595261  57.7242966  26.8736267
   5.2982426  57.5294495  47.3258629   5.0681963  58.4542961  47.2365913
   4.5428605  57.0595627  46.9725418   5.1931553  57.5779648  47.2786636
  40.3973083   1.7912326  50.9067078  39.5716057   1.8786080  50.4304619
  40.8778839   1.1140053  50.4306412  40.3605042   1.7283300  50.8051529
  51.5508842  54.9006119  30.3907928  50.8855400  54.2499580  30.6148415
  51.3231430  55.1805687  29.5042324  51.4556427  54.8610802  30.3201427
  40.3980713  10.4944706  13.1195288  40.6753387  11.3879290  13.3222294
  40.3400764  10.0625229  13.9717550  40.4214554  10.5436869  13.2320280
  66.0418167  17.9043865  67.4282837  66.9131927  17.9592762  67.0359573
  65.4996262  18.4800625  66.8889771  66.0769272  17.9716320  67.3289337
  46.3748360  44.6399956  64.1065826  45.9970932  44.6071472  64.9854813
  47.1765671  45.1527100  64.2094727  46.4200516  44.6911697  64.2112808
  52.1476288  10.9958649  12.4024773  51.6600533  10.2554598  12.0415049
  52.1767159  10.8272057  13.3442516  52.0987358  10.8989210  12.4644146
  55.9624443  54.4085999  67.4423599  56.0487404  53.4605179  67.5419693
  56.5473633  54.6274414  66.7169571  56.0340233  54.3308334  67.3756256
  61.2800674  19.2354469  57.9079590  61.3121719  20.1389236  57.5934258
  60.3800392  18.9555740  57.7410698  61.1875114  19.3019485  57.8566208
  68.2036743   7.7258620   5.3654685  68.0601273   6.8484402   5.7200899
  69.1492538   7.7758451   5.2254076  68.2892075   7.6376228   5.3883495
  49.3284111  41.3073654  70.9104462  50.1603813  41.6626663  71.2232056
  49.0966187  41.8611488  70.1649094  49.3924141  41.4043121  70.8642960
  21.0849724  29.1281815  20.5627346  21.5618992  28.9577751  21.3749752
  21.7617741  29.3874245  19.9374638  21.2080078  29.1376534  20.5826740
  21.3303947  62.5612793  42.7337112  22.0492020  62.0531578  42.3577309
  21.0874233  62.0824280  43.5261116  21.3811378  62.4560280  42.7781181
  62.0485001  67.6759262   9.8198233  62.6471634  68.4209976   9.7678299
  62.3112755  67.1066132   9.0965919  62.1403656  67.6946640   9.7371521
   5.1496153  64.8420868  15.7960806   6.0732751  64.6172638  15.6840973
   5.1593804  65.7478561  16.1054707   5.2491570  64.9147034  15.8171320
  25.9685822   9.8269100  32.0981789  25.2110825   9.8629427  32.6822433
  26.1685257   8.8938866  32.0225334  25.9091244   9.7312536  32.1523972
  51.1648254  28.8050613  63.9547920  51.2299080  27.8650932  63.7860985
  51.8300171  29.1966114  63.3887138  51.2427025  28.7465763  63.8764343
  67.1416092  69.9473495  63.3476219  67.0239792  69.8867722  62.3996124
  67.3827896  69.0608139  63.6161766  67.1547852  69.8463440  63.2751656
  30.3578434  42.3431702  67.5047379  29.9867954  42.5967598  68.3498688
  31.2903538  42.2176704  67.6805344  30.4177189  42.3568306  67.6136093
  53.7371407  67.9982758  57.3119049  54.3153839  68.6415176  56.9018898
  52.9825134  68.5080948  57.6066132  53.7183304  68.1212387  57.2996101
  63.8941994  27.6368847   6.2685509  64.6409302  27.0580025   6.1151795
  63.1299171  27.1071587   6.0416322  63.8923302  27.5186615   6.2279963
  48.8811951  36.0402603  56.7713203  49.7793655  35.7103996  56.7445908
  48.8987350  36.7292175  57.4355965  48.9788475  36.0785561  56.8393097
  41.0286407  31.9615269  21.4956360  41.9030609  32.1341095  21.8446884
  40.4651299  31.9250546  22.2685242  41.0617981  31.9760418  21.6152802
  32.3918114  36.1758690  56.5070114  31.4552021  36.3098106  56.3619156
  32.7043915  35.7726402  55.6971169  32.3252640  36.1471519  56.4051704
   8.4157085  32.1959457  45.7236519   8.4599609  33.0484047  46.1567650
   8.1376066  31.5917187  46.4119835   8.3907709  32.2224197  45.8432426
  60.8563423  13.1394386   2.1711006  60.1475830  12.6130552   2.5409803
  61.4622726  13.2714653   2.9002438  60.8453751  13.0973835   2.2883019
  63.6881294  60.2285843  20.0174866  64.4378128  59.6561470  20.1803684
  63.2477989  59.8376770  19.2628136  63.7211189  60.1258507  19.9543781
   3.2959304  39.5355377  19.0072727   2.6962831  38.8257065  19.2370434
   3.3917496  40.0392151  19.8155785   3.2422013  39.5135536  19.1179733
   4.3295860  56.6377602   0.9927686   3.5395069  56.9134750   1.4575155
   4.8413043  57.4405365   0.8931475   4.2999010  56.7527733   1.0317061
  24.7446671  28.2229385  11.0155144  24.2635403  27.6664371  10.4030972
  24.1306744  28.3751774  11.7338934  24.6278820  28.1798267  11.0268145
  15.3242407   6.3896685  30.4913273  14.4832678   6.8193984  30.3353558
  15.1349669   5.7267923  31.1554070  15.2143736   6.3648052  30.5455132
  22.0744972  51.0978775  58.7245789  22.0931778  51.0614243  57.7682571
  21.3227482  51.6542511  58.9284210  21.9963226  51.1533203  58.6443329
  33.4379387  32.9792404  30.9162827  33.7725563  33.4647675  30.1622753
  34.1445198  33.0208206  31.5606823  33.5489731  33.0354500  30.9045944
  53.8150177   8.5344000  15.8153028  53.2040749   9.1627111  15.4303284
  53.4491463   8.3428507  16.6788292  53.7108498   8.5809774  15.8663359
  38.6292038  11.6701546  55.7580299  38.0367393  11.9239273  56.4657173
  39.3247871  12.3273268  55.7807465  38.6401978  11.7672987  55.8359222
  26.8107872   4.4503541  21.0708408  26.8882027   5.3905826  21.2327328
  26.4549923   4.3884482  20.1843815  26.7811012   4.5440197  20.9935722
  17.4707336  61.8742371  40.4397697  16.8869190  61.1313400  40.5930443
  18.1161327  61.5464325  39.8134842  17.4773026  61.7600555  40.3893280
   4.8742843   8.7771845  10.1833448   5.2832861   8.5067205  11.0054140
   5.6086340   9.0154886   9.6175060   4.9962125   8.7737551  10.2106695
  34.1501045  51.2831955  54.1841927  34.4960060  52.1599731  54.0173225
  34.3788376  50.7824440  53.4011421  34.2113838  51.3232956  54.0828896
  26.1231880  42.3406639  26.7465343  26.3874416  43.0307159  27.3549976
  26.7818336  42.3681602  26.0525150  26.2216072  42.4171829  26.7374096
  54.3372574  57.9183273  43.1967506  53.8016052  57.1286087  43.2719231
  54.7164688  58.0343513  44.0679436  54.3205757  57.8464851  43.2976723
  22.8693886  68.4611435  27.4496861  23.2173729  69.1947174  26.9427242
  22.9054756  68.7595520  28.3584671  22.9103451  68.5711975  27.4925365
   0.3304680  17.6208649   1.3113343   0.0542137  18.5047512   1.5535375
   0.3159850  17.6192226   0.3542452   0.2994634  17.7149487   1.2350979
  65.4021606  11.9727917   9.3470612  66.3050079  12.1785431   9.1046457
  65.4269180  11.8708868  10.2984991  65.5010834  11.9838657   9.4226723
  46.6166534  40.1331749  70.5932770  47.0358467  39.7064209  69.8460159
  47.3063583  40.6738930  70.9781876  46.7349091  40.1453285  70.5546341
  41.8934593  67.3749237  28.7409592  42.2301865  66.8275604  29.4503517
  42.6589279  67.8547821  28.4246883  42.0109978  67.3677292  28.7828827
  15.6823397  32.4356956  71.7886887  15.0660505  32.6815872  71.0988007
  16.5370846  32.7074013  71.4542999  15.7077684  32.4908905  71.6794586
  38.2889671   3.3713760  69.7653656  37.4659653   3.8360124  69.9170456
  38.9587212   3.9405110  70.1445007  38.2726250   3.4816189  69.8219757
  32.8238106  60.3593445  18.9741020  32.9167290  59.4340668  19.2009392
  32.4536400  60.3535461  18.0913944  32.7942429  60.2600555  18.9041595
  22.5009117  39.9514809  61.4356613  21.7426147  40.2192039  60.9164886
  23.2477150  40.3581505  60.9961853  22.4996853  40.0233994  61.3334312
  41.9737244  65.5011215  18.4887772  42.0498161  64.8120346  17.8287754
  42.4504318  65.1611786  19.2460232  42.0326729  65.3913803  18.4991474
  68.5492477  39.6466179  29.0751133  68.2961349  38.7581596  28.8245068
  69.3507309  39.8159943  28.5799656  68.6077271  39.5699348  28.9955845
  32.5606842   7.1744289  60.5914497  33.4810829   7.3957381  60.7333069
  32.1524544   8.0011311  60.3342705  32.6153030   7.2861905  60.5791512
  31.3009148  21.5624714  38.6747551  30.7240677  22.2769299  38.9449921
  30.7549782  21.0138187  38.1115799  31.1811790  21.5801525  38.6435165
  35.5325890  31.0100937  40.5943680  36.2577019  30.6283722  41.0890694
  35.9499397  31.4254742  39.8397102  35.6544228  31.0136833  40.5666466
  58.6137161  13.0546722  12.6548033  58.4304619  12.1454487  12.8913698
  59.4832611  13.2256918  13.0165701  58.6869049  12.9759493  12.7186098
  56.1387634   9.1165686  48.1782913  56.0278435   9.4431496  49.0711937
  56.6698875   9.7837229  47.7434998  56.1835747   9.2225418  48.2271461
  23.5218353  27.9400749  65.9487762  23.5962486  27.1154175  66.4290161
  22.8619919  28.4389915  66.4303589  23.4594040  27.9053383  66.0513458
  25.3996887  31.2239704   0.3429396  25.1055145  31.8149090   1.0361108
  24.9926090  30.3841114   0.5554296  25.3249073  31.1974258   0.4395206
  69.3548508  33.7634010  14.2727613  69.1968307  32.8196411  14.2487698
  70.2544022  33.8636208  13.9613266  69.4339294  33.6734467  14.2369909
   9.5411081  31.1408062   4.4562330   8.8676805  31.8207283   4.4770441
  10.3260393  31.5906239   4.1435370   9.5529985  31.2612839   4.4251060
  66.9550476  17.9941425  14.0496302  67.7001572  17.5315495  13.6661596
  67.1912460  18.1069584  14.9703445  67.0596924  17.9568424  14.1069221
  53.0541496  47.2005653  49.6660309  53.0295372  47.3116760  50.6164436
  53.8212891  46.6500397  49.5090370  53.1333351  47.1537056  49.7506409
   5.9563789  41.9957619  24.8651714   5.7559328  42.7128525  24.2636433
   5.8860493  42.3868713  25.7359848   5.9275031  42.1139412  24.8938885
  11.5160856  52.8022766  71.0237885  12.1529779  52.3871956  71.6054306
  11.9801311  53.5560074  70.6593933  11.6334915  52.8383904  71.0469589
  46.2007599  40.0841446  13.2820272  45.6344032  40.1593399  14.0500221
  47.0823402  40.2464523  13.6177378  46.2343750  40.1094704  13.3997278
  38.7433968  65.3530502  19.2869968  39.6434250  65.3160706  18.9632378
  38.3077698  64.6102905  18.8689499  38.7929230  65.2698975  19.2078896
  17.1221657   9.8868237  11.6490793  17.8696251  10.4837437  11.6840668
  17.1903706   9.3702831  12.4520521  17.2091503   9.8953962  11.7384405
  34.4830933  53.0953712  13.1603489  35.1005249  52.6277237  12.5979328
  34.4779625  53.9895592  12.8188324  34.5483894  53.1408577  13.0639524
  52.6679573  58.6004715  46.1254005  52.1081581  59.3434143  46.3509865
  53.5159798  58.9935265  45.9190178  52.6986923  58.7216148  46.1274490
  40.4257660  58.1049042  56.7363434  40.6720200  58.6480293  57.4850807
  39.7757912  57.4954147  57.0860329  40.3827133  58.0978279  56.8534813
  16.6710033  36.9974709  61.4808540  16.4804382  37.3646126  60.6176491
  16.9063110  37.7549400  62.0166702  16.6757755  37.1174011  61.4459381
  25.6463490  21.1915684  70.1941299  25.2023315  20.5130863  70.7027969
  25.1640434  21.2257671  69.3680267  25.5475655  21.1228600  70.1602783
  48.4625130  69.8140869  20.7290211  48.9189148  70.4448318  20.1721630
  49.0026131  69.0248108  20.6893959  48.5687790  69.7971802  20.6654110
  41.9412384   9.8258352  37.0489388  42.0081062  10.5398493  36.4149475
  42.8031387   9.4097843  37.0328941  42.0402832   9.8576107  36.9796181
  21.6823978  35.4906464  18.7952900  21.2013950  35.0469055  18.0967464
  21.3473721  35.0999603  19.6023560  21.5953751  35.4016609  18.8068638
  27.3803749  27.4032230   7.4598885  27.8451214  27.7339039   8.2285833
  27.6865673  27.9541645   6.7395129  27.4625893  27.4972401   7.4650412
   1.7364949  54.0166473  43.2152824   1.4667785  53.4796181  43.9603233
   2.5719721  53.6402092  42.9386864   1.7968284  53.9192352  43.2652359
  55.0146790  34.9677238  38.4750290  55.9137459  34.8875160  38.7935867
  54.8537140  35.9108810  38.4471169  55.0933914  35.0597496  38.5060234
  64.0189209  26.1098194  37.3089790  64.4604721  26.9276447  37.0800133
  63.1812782  26.3858833  37.6809578  63.9766846  26.2264729  37.3242302
  17.9096546  50.2479782  59.4707985  17.7598038  49.3124161  59.3347702
  17.8630409  50.3624878  60.4199829  17.8887043  50.1604195  59.5575142
  36.1455650  68.9333038  46.4404488  36.0625420  67.9870834  46.3220978
  35.4998856  69.1480408  47.1136589  36.0678558  68.8552933  46.4996185
  60.6599960  39.8513680  38.2958870  60.2665710  40.2457848  39.0742683
  60.3072853  40.3596764  37.5655098  60.5804253  39.9476357  38.3010063
   1.1236147  42.0590630  62.3438416   1.9000107  41.9563370  61.7934875
   0.6835031  42.8341408  61.9948616   1.1594765  42.1307640  62.2479362
  17.9675903  47.4183464  66.8904037  18.0105133  47.0392456  67.7682877
  17.7859840  48.3463593  67.0388794  17.9528008  47.4768829  66.9998550
   2.5831773  43.6151619  58.3900490   2.9107358  42.9173737  58.9575233
   3.1332381  44.3705788  58.5974350   2.6767678  43.6213074  58.4726830
  15.0322361  40.2170334   8.6329956  14.2752733  39.9725380   8.1005859
  14.9707127  39.6582184   9.4077015  14.9449511  40.1313667   8.6588345
  12.2146072  40.5564156  34.7035675  12.0072260  41.4908562  34.7101555
  11.9718838  40.2510414  35.5776749  12.1666069  40.6235008  34.7974854
  49.4728127  64.5361557  67.7861938  50.3848648  64.2456665  67.7889633
  49.0273628  63.9212570  67.2033615  49.5225716  64.4396057  67.7243347
  56.6484985  22.4452515  49.1520309  57.5299149  22.5441113  48.7920799
  56.1324959  23.1199512  48.7107201  56.6874657  22.5277443  49.0665817
  29.3724766  30.3154888  38.4094238  30.0804844  30.7804718  38.8552322
  29.6652699  30.2479534  37.5006065  29.4792042  30.3578739  38.3600464
   1.9778395  46.9578247  23.8038921   2.2031171  46.2310371  23.2231464
   1.5261849  46.5450668  24.5400124   1.9536983  46.8362999  23.8204613
  61.1866760  20.6754608  69.1262436  61.5516319  20.6208344  70.0094452
  61.7592087  20.1213150  68.5958099  61.2866516  20.6105404  69.1638641
  66.8712616  39.7489510  50.8016586  67.7047958  39.9194717  50.3630486
  67.0068130  38.9193039  51.2594109  66.9746094  39.6786613  50.8036995
  16.4336090  68.2734070  34.1056480  15.9482231  67.9954147  34.8824081
  17.3534851  68.2100601  34.3626442  16.4799442  68.2370071  34.2158890
  37.9772186  56.9596672  53.3691864  38.0914116  56.2901077  54.0436363
  37.2520027  56.6385689  52.8332863  37.9120560  56.8540192  53.3839607
  18.7504330  48.8809891  35.5783615  19.3810616  48.3601074  36.0755806
  18.5641499  49.6326485  36.1409760  18.7978191  48.9055977  35.6913834
  61.3018646  66.6542358  52.0192871  61.5065460  66.0219421  52.7081566
  60.3997765  66.9197006  52.1981812  61.2274895  66.6151199  52.1118279
  15.6931486  54.0591393  12.6395168  14.7962084  53.7249069  12.6351547
  15.6602688  54.8405151  12.0876064  15.5939913  54.1068230  12.5801954
  26.6525249  63.7890205  58.5815163  26.3930588  63.0011368  58.1038704
  27.2960205  64.2125244  58.0133667  26.6934776  63.7501640  58.4699898
  28.6419353  34.8907433  66.4136124  28.8080521  35.7987061  66.1601486
  27.9435158  34.6020393  65.8261642  28.5851688  34.9567833  66.3239365
   9.8052435  13.5060148  32.6559486   9.2588348  12.9278450  32.1236038
  10.3728409  12.9129095  33.1481781   9.8075037  13.3811083  32.6516685
  36.4631615  52.0392342   3.0547204  37.0996056  52.6326332   3.4535232
  35.6134415  52.3641548   3.3524408  36.4404182  52.1371651   3.1289988
   7.2675686  20.5948772   9.9684486   8.1927004  20.8209133   9.8721647
   7.2476997  19.6393509   9.9154434   7.3641071  20.5170822   9.9525280
  12.0768194  25.5443726  30.1587315  12.9268293  25.8673973  29.8597832
  12.2149878  24.6089973  30.3077717  12.1821995  25.4790707  30.1427460
  12.3826351   8.2192316   6.2745986  11.7968616   8.7708263   5.7560959
  12.0700426   7.3275852   6.1213512  12.2868319   8.1829681   6.2029619
   7.7398582   9.2152462  14.4919243   8.5942545   9.3664656  14.8961163
   7.4688201  10.0769310  14.1752682   7.8020682   9.3232641  14.5012589
  43.8252525  54.6925125  45.3825798  43.2570000  55.4623871  45.4073639
  44.6558952  55.0189705  45.0366249  43.8532333  54.8094254  45.3483276
   8.5133591  18.3771687  32.2011948   8.1573896  19.2489605  32.0294456
   8.6411104  17.9952793  31.3328209   8.4890223  18.4294128  32.0902748
  51.2048912  37.7216187   5.5741100  50.4094887  38.0461845   5.1519451
  51.7336540  38.5054054   5.7235122  51.1764565  37.8398170   5.5450220
  55.8360176  59.4392433  23.7400303  55.1170654  59.6835594  23.1572380
  55.8843994  60.1549683  24.3737736  55.7645073  59.5416222  23.7454643
  35.8164482  50.7314148   0.2277209  36.4105835  50.3989983   0.9005734
  36.2660980  50.5529404  -0.5982293  35.9277573  50.6769333   0.2113943
  31.2433014  23.5978203  16.4597397  31.1459351  23.8160057  15.5328388
  30.3491135  23.4443951  16.7648964  31.1375599  23.6047268  16.3934364
  15.5998049   1.7332971   4.5737300  16.3122902   2.3531103   4.4174323
  15.4105749   1.3634738   3.7113755  15.6556053   1.7599564   4.4650993
  66.2852936  43.9860115  57.1900024  66.7891464  43.4044456  56.6206627
  66.2809601  44.8259163  56.7308998  66.3385620  44.0135612  57.0803261
  17.6108685  14.3188324  34.2248306  18.0499439  14.8551950  34.8849487
  16.6926556  14.5851021  34.2719231  17.5597725  14.4044266  34.3002472
  52.9963722   4.0410237  69.5395584  53.3477173   3.1546252  69.4553833
  52.5764542   4.2132511  68.6968002  52.9890594   3.9648633  69.4407043
   2.5069480  60.0217819  49.9018860   2.8621254  59.4293365  50.5645218
   1.8249400  59.5114784  49.4652100   2.4720943  59.9041824  49.9259834
  35.3815155  15.4498720  56.9959831  35.5570450  15.3832073  57.9345856
  34.5088501  15.0716619  56.8880615  35.3071709  15.4024296  57.0845680
  21.2268753  16.6752148  47.6557503  21.3445797  16.8361073  46.7195396
  21.1780186  17.5485210  48.0445709  21.2342167  16.7855034  47.5973778
   3.2652044  25.6640644  19.0171413   3.1673217  26.4586487  18.4924603
   3.7238133  25.9529877  19.8060856   3.3036728  25.7796116  19.0453224
  32.8878479  38.2524796  14.5729504  33.5735626  38.1644669  15.2349758
  33.3628349  38.3526039  13.7479715  33.0116272  38.2537727  14.5555735
  33.9473763  32.9630165   5.7046928  33.1753311  32.4719810   5.4235072
  33.6973572  33.3399277   6.5482936  33.8383827  32.9508476   5.7646694
  28.2218838  31.5854759  41.5977783  27.4030094  31.4686966  41.1160774
  28.3204365  30.7778244  42.1019821  28.1450672  31.4868927  41.6001778
  24.7289104  54.6919327  41.0841751  24.8884010  54.1813545  41.8779678
  25.5389557  55.1836128  40.9488602  24.8323040  54.6899185  41.1543961
  36.9542847  12.4354353  69.3310776  36.6979980  12.5512791  68.4161301
  37.0890121  11.4923811  69.4245148  36.9413223  12.3472204  69.2434769
  19.5312405  48.3456383  64.8243942  20.1679516  48.6193085  65.4846420
  18.8776455  47.8466034  65.3143005  19.5294399  48.3216057  64.9470444
  59.8515968  46.2751846  61.1747169  59.9437065  47.1679344  60.8419380
  59.3138962  45.8297882  60.5199394  59.8040771  46.3228912  61.0694008
  17.4407749  48.0464706  56.4578209  18.1731148  48.6599007  56.3977394
  16.6675148  48.5771179  56.2662125  17.4364109  48.1684761  56.4309807
  71.2280655   2.4570041  51.1403847  71.1810684   1.7841635  51.8195801
  71.7954712   2.0795746  50.4682007  71.2835617   2.3450019  51.1411324
  58.9190292  13.2639856  58.3100967  59.1805687  12.7019720  59.0394592
  58.9733772  14.1528187  58.6611710  58.9527130  13.2988377  58.4253159
   9.8546019  40.9031830   5.5864286  10.2726526  40.5494766   4.8013453
   8.9355698  41.0098648   5.3410091   9.8011770  40.8768425   5.4765344
  34.7844200  23.3444004   7.0823698  34.3193321  22.7250919   7.6448483
  34.0917244  23.8024006   6.6062994  34.6609497  23.3271980   7.0915847
  62.9712105  45.7318115  29.7725449  63.8352013  45.9486694  29.4222260
  63.0458031  44.8171654  30.0447483  63.0713043  45.6573982  29.7642136
   0.8364929  48.1074371  39.9035301   0.5287740  48.7473602  39.2616272
   0.9798837  47.3087845  39.3957596   0.8189687  48.0905075  39.7809258
  50.6072769   5.7566452  61.6808777  51.4043617   6.1035247  62.0815811
  49.9043808   6.0299482  62.2703476  50.6173210   5.8227820  61.7864685
  34.2965736  21.2009392   0.6471462  34.0185738  20.6549053   1.3825332
  35.2379150  21.3162193   0.7768461  34.3673134  21.1550026   0.7394003
  32.0110245  16.8447056   4.9013362  32.0547829  17.5811825   4.2914839
  32.7961884  16.3306808   4.7128477  32.0994225  16.8684273   4.8162003
  43.0843468  64.4349594  58.3190117  42.2772560  64.3118057  57.8193398
  43.4520226  65.2521667  57.9825287  43.0374870  64.5089722  58.2298431
   6.4325242  49.0964966  41.7211266   7.0403042  48.7098351  41.0907860
   5.6906719  48.4919167  41.7403946   6.4182267  48.9907913  41.6559601
  56.6292877  28.3158913  61.3840485  57.1140442  29.1409874  61.3626366
  56.2167931  28.2580166  60.5222321  56.6369934  28.3977089  61.2898598
  14.0905876  40.1648674  28.2710400  14.0766439  40.8108940  28.9772186
  14.9292307  39.7151604  28.3743496  14.1785345  40.1858025  28.3573647
   6.1722946  27.8035469  12.6387157   6.1790104  27.8506641  13.5947313
   6.4036837  26.8958015  12.4420195   6.1976867  27.7117672  12.7196903
  21.0134640  37.5230598  57.5938950  21.2018356  37.2083359  56.7097588
  21.4582272  38.3689995  57.6468353  21.0809822  37.5797081  57.5052567
   3.2059588  46.3716774   1.0263189   3.5145593  47.2133102   0.6906863
   2.2581847  46.4788628   1.1067333   3.1377966  46.4728622   0.9991021
   0.9323314  62.5882149   1.6773089   1.8080062  62.4929810   1.3026670
   0.4198370  63.0059853   0.9851749   0.9710614  62.6226082   1.5635465
  61.7966843  30.3397636  20.9131947  62.2229004  30.3727798  20.0567608
  62.5122070  30.4410629  21.5408840  61.9184380  30.3540859  20.8888016
  29.3527775  20.5195312  54.6096687  29.4970074  20.5811405  55.5539322
  28.4032440  20.4418888  54.5169754  29.2668972  20.5178223  54.7004814
  29.2381592  60.1741943  15.5389967  29.1932907  60.7804031  14.7995844
  28.4202938  60.3166504  16.0154781  29.1461544  60.2540321  15.5109568
  63.4988441  59.4669952   9.9617853  63.5897598  59.2702980   9.0294361
  62.5988579  59.2182159  10.1724091  63.4125633  59.4194870   9.8848200
  32.8409309  59.9451332  71.1642456  32.1681366  60.5892372  70.9435501
  33.2657051  59.7469254  70.3296661  32.8144836  59.9926834  71.0517120
  10.7739115  66.0583267  71.6905441  11.2860641  65.4881592  71.1170959
  10.4927683  66.7771912  71.1244812  10.7985468  66.0741882  71.5690231
  63.8145561  45.9121666   9.9524899  64.2807007  45.6787529  10.7552700
  64.4982605  46.2281227   9.3617697  63.9371758  45.9209709   9.9751043
  11.6351633  45.3578682   8.8449926  11.4270191  44.4369392   8.6875134
  11.0780478  45.6066093   9.5825443  11.5535545  45.2861862   8.9068527
  17.2627602  52.3631210   7.4525728  18.0802994  51.8653259   7.4447093
  17.5059052  53.2173538   7.8095026  17.3758736  52.4011307   7.4897976
  71.3467102  14.5347948   1.0557362  71.5783005  15.4226980   0.7832949
  70.4445038  14.4202976   0.7571542  71.2751923  14.6172714   0.9948415
  20.4155216  35.1284256  45.2695045  20.8073463  35.3914642  46.1022797
  21.0613194  34.5418854  44.8756180  20.5261745  35.0939255  45.3163109
  15.0800734  56.9014778   6.0251350  15.8360701  57.3333969   6.4228129
  15.3283167  55.9781532   5.9795461  15.1871672  56.8490715   6.0626822
   2.2174344  69.0277786  39.4100037   1.8500644  68.1889877  39.1312485
   1.6898102  69.2803955  40.1676483   2.1219909  68.9652710  39.4610748
  32.8986473  18.1894913  54.2849426  32.2388115  17.5918140  54.6365509
  33.5290527  18.2961750  54.9972916  32.8955078  18.1371307  54.3984070
  42.9072762  65.4601746  44.3884506  43.3242569  65.2075500  43.5647163
  42.0034866  65.6629791  44.1470718  42.8553619  65.4548569  44.2748680
  56.9860916  61.1037712   0.1093727  57.5921097  61.0289459   0.8465106
  56.1307716  60.8851814   0.4793485  56.9595032  61.0724792   0.2274369
  28.3970737  14.5587740  35.1220551  27.7671432  15.1520567  35.5312462
  28.3745785  14.7890654  34.1932449  28.3274975  14.6466007  35.0666428
  63.3057175   5.1250467  48.2377319  63.0549240   5.9488430  48.6556969
  64.2415390   5.2212729  48.0610847  63.3787689   5.2231593  48.2634659
  14.0778933  -0.0199184  12.3265295  14.3171501   0.9057678  12.3722801
  13.2136011  -0.0238645  11.9151707  14.0112391   0.0783773  12.2875404
  41.3817978  65.0031433  66.3829346  41.4955597  64.6368103  67.2599106
  41.5373764  64.2654343  65.7931747  41.4105186  64.8854065  66.4135590
  36.9289093  24.0160904  72.3085098  36.8667412  24.2880039  71.3928528
  37.0654221  23.0695190  72.2685242  36.9368362  23.9441433  72.2065964
  20.3238430   1.0192877   9.4180927  20.1045341   1.2314849   8.5108404
  20.0000877   1.7649567   9.9234562  20.2659302   1.1214359   9.3752346
  64.1652374  11.3530369  35.6927185  64.2851791  10.7451735  34.9630966
  64.5504074  10.9034052  36.4448509  64.2191010  11.2402639  35.6951180
  39.2022247   5.3516169  63.8866920  39.3928375   4.9512281  63.0384064
  39.9639320   5.9021263  64.0682755  39.3037796   5.3676257  63.8155937
  26.7260838  57.8241310  68.7658081  27.5360832  58.1948128  68.4154892
  26.0478439  58.1088562  68.1533127  26.7401352  57.8940239  68.6631317
  10.7474651  25.4591236   3.4133184  10.8077059  25.6548615   4.3483524
  10.6004629  26.3096619   2.9995484  10.7382126  25.5706997   3.4689066
  14.3904629  46.2084274   2.0854955  14.3821516  45.5508728   2.7810411
  15.1379166  46.7686768   2.2944617  14.4692860  46.1980515   2.1819539
  42.1251106  14.6942844  34.9127121  41.8009529  14.5983667  34.0171967
  43.0614777  14.5058308  34.8499603  42.1903992  14.6639585  34.8105202
  42.2195435   6.9894562  61.1464386  41.6147194   6.2914481  61.3978424
  43.0364990   6.5355291  60.9396362  42.2421646   6.8666120  61.1511955
  42.3136787   2.0708334  22.0895233  42.9210777   2.5896099  21.5621071
  41.5826378   1.8855411  21.5000515  42.3004913   2.1063967  21.9704170
  34.5762253  43.5551872  17.3335075  35.1758842  43.4552155  18.0728626
  33.8998184  42.8945465  17.4827023  34.5680389  43.4740753  17.4282646
  64.0522308  13.3486443  65.5117264  64.4476852  14.2014542  65.6921616
  63.5011368  13.1739521  66.2746277  64.0356293  13.4209595  65.6123276
  59.5303001  52.5525551  61.9104309  59.8859634  53.0051346  61.1456375
  58.9381409  53.1888351  62.3113441  59.5050774  52.6686745  61.8716240
  68.4688187  52.6647491   0.2324688  69.3074493  53.0842552   0.4246598
  68.0276031  52.6118660   1.0802697  68.5112000  52.7038460   0.3433750
   2.2337482  36.5699043  66.7287521   2.9832132  37.0062370  67.1339035
   2.5702326  35.7145309  66.4616470   2.3495553  36.5252190  66.7434692
  31.1190090  61.4568024  44.3215141  32.0127525  61.7301025  44.1147232
  30.9690514  61.7804298  45.2097778  31.1983280  61.5204582  44.3941879
  61.4294510  23.1991711  23.7301121  62.2054482  22.9268913  23.2402897
  60.9699287  23.7953243  23.1387787  61.4631996  23.2337093  23.6148148
  69.6220474  25.2210655  21.7547722  69.6065445  25.0358505  22.6937542
  69.3791199  26.1445694  21.6887608  69.5944901  25.2997971  21.8478661
  10.6732416  69.0011368  17.8623848   9.9271183  68.8439255  17.2837486
  11.0972605  69.7792358  17.5004444  10.6388922  69.0673447  17.7620811
  39.3176308  20.9211655  55.2114029  38.4844971  21.3911819  55.2461739
  39.0849876  20.0084229  55.3817291  39.2039719  20.8739529  55.2332726
   9.0119944  38.6825447  45.6702766   9.0749207  39.4662094  45.1242561
   8.6876621  39.0025673  46.5120773   8.9841175  38.8002434  45.7018204
  70.4546432  26.5334892  45.8292122  69.9655533  27.0042877  46.5040245
  70.7548141  27.2170372  45.2301369  70.4344940  26.6565895  45.8372879
  25.9622002  64.1005478  47.4522667  25.5867062  63.6072769  48.1815948
  25.2214546  64.5792999  47.0803490  25.8431644  64.0989990  47.4903831
  23.7966633  16.8241405   3.3559065  24.3816719  17.4467087   2.9241576
  24.3523922  16.3757744   3.9933746  23.9183140  16.8427181   3.3778446
  43.1888580  64.2635117   7.4360132  43.1869431  65.2125931   7.5603991
  43.9518051  64.0960007   6.8827648  43.2700157  64.3468628   7.3902788
  43.3486748  11.6049023  30.3463840  43.4552765  10.7694788  29.8914814
  42.4384270  11.8520136  30.1832314  43.2629700  11.5421638  30.2804737
  44.4511337  26.0769558  20.7551174  45.0569038  26.5133991  21.3541107
  43.5820122  26.3172741  21.0762234  44.4230499  26.1491261  20.8532391
  54.6616058   1.2100700  21.6027794  55.2656784   1.8730116  21.9371986
  54.9528198   1.0518879  20.7047787  54.7570801   1.2638983  21.5426769
  61.9537010  41.6565742  64.1137848  62.8193436  42.0492973  64.2262955
  61.5373840  42.1854286  63.4331779  62.0016174  41.7548523  64.0531998
  27.9108124  15.2478342  29.3098297  28.5729828  15.4245825  28.6416054
  27.3249378  16.0038605  29.2723236  27.9189491  15.3473063  29.2345695
  65.4173508  19.0710430  30.7176514  65.5340271  19.8974838  30.2490215
  65.7176361  18.4022522  30.1021996  65.4618149  19.0878544  30.6020432
  11.2853966  53.7609329  42.9752808  11.8902550  53.3329163  42.3693275
  10.8068419  54.3879738  42.4330292  11.2988663  53.7821579  42.8528366
  46.7319984  44.4251137  41.0733147  47.2455864  44.9621391  40.4699402
  45.8408623  44.7664604  40.9985542  46.6917343  44.5187836  41.0009956
  21.6891975  35.8400345  27.5367088  20.7650795  35.9906387  27.3378239
  22.0518970  35.4765320  26.7289047  21.6293278  35.8173294  27.4293537
  59.8253670  45.0023651   6.8504248  59.0211143  45.3011932   7.2748208
  60.5170403  45.1998062   7.4819593  59.8133621  45.0552902   6.9630308
  63.0723648  46.6459618  62.4912758  62.6002464  46.3376274  63.2647514
  62.6422806  47.4694023  62.2606125  62.9761543  46.7008934  62.5491638
  31.7226849   2.5480049  60.3095779  32.4741478   2.0868180  60.6821938
  32.1086922   3.2318020  59.7621727  31.8439865   2.5717444  60.2909393
   7.4247503  62.9950867  53.2284737   7.7912664  63.7979050  52.8578262
   8.1754293  62.5464897  53.6176682   7.5438895  63.0328636  53.2304497
  44.4534569  12.6301947  46.7718506  44.1772194  11.8436852  46.3013954
  43.7571716  13.2656450  46.6056519  44.3497467  12.6140852  46.7039566
  49.1997757   8.8313141   2.8372726  49.7384300   8.8943329   3.6260133
  49.8126717   8.5737219   2.1486230  49.3225784   8.8105650   2.8479464
  21.3874245  33.7109413  34.4157906  21.0630493  33.6249809  35.3122406
  21.9799843  34.4620514  34.4464874  21.4160252  33.7818756  34.5146599
  51.8604584  60.2813072  31.6851788  52.6912651  59.8096428  31.6257648
  52.0496216  61.1463585  31.3216782  51.9692307  60.3232574  31.6400776
  48.0034065  68.3255234   7.6020150  47.8294830  68.1467514   8.5261488
  47.3006439  67.8742294   7.1343699  47.9099121  68.2583313   7.6506958
  44.1760864  29.6065826  23.1095581  43.6200256  28.9528427  22.6857014
  45.0183411  29.1664906  23.2242737  44.2066078  29.4899349  23.0765915
  56.8878288  31.8823700   8.1431952  56.4756470  32.2793007   7.3758707
  56.1616859  31.7086391   8.7421646  56.7664375  31.9061737   8.1252413
  47.9558105  16.2667923   5.2027407  47.3037224  16.9674969   5.1972885
  47.4838867  15.4979391   4.8827629  47.8359451  16.2595253   5.1680365
  24.4898262  32.3035583  66.2630081  24.8000450  32.5502701  65.3917313
  24.8473263  31.4270916  66.4052505  24.5610332  32.2364006  66.1852646
  22.4161968  38.8760643  40.2046967  22.8389988  39.7006111  40.4446793
  21.5814018  38.8898239  40.6728401  22.3722630  38.9654617  40.2802124
  51.0574493  40.8562431  20.3785534  51.8122749  40.9516983  19.7977295
  50.3321037  41.2524757  19.8957462  51.0605927  40.9086761  20.2651272
  19.9804745  46.5003929  51.2970657  19.4950542  46.1457710  50.5521889
  20.8867702  46.5460815  50.9924812  20.0253582  46.4674454  51.1851501
  68.4860458  58.9597473  30.8267632  68.7412720  59.6101990  30.1725426
  69.2711334  58.4271049  30.9538956  68.5969849  58.9723091  30.7705536
  26.9383640  34.2409134  30.7708530  26.1068668  34.6993904  30.6498528
  27.4456501  34.8128891  31.3468208  26.9037895  34.3508034  30.8193722
  14.0792418  41.8063087  63.1364441  13.7949238  40.8964844  63.0491676
  13.4633112  42.3024864  62.5973091  13.9832382  41.7621956  63.0696449
  59.5507774  64.6689682   7.6939855  60.4542351  64.9813232   7.7432771
  59.6247444  63.7153206   7.7302184  59.6550102  64.6005859   7.7031059
  29.2459564  31.0995941   3.8794219  28.8384895  30.5365295   3.2212722
  29.3848248  31.9327164   3.4290292  29.2173119  31.1283932   3.7612054
   3.9580963  22.8281956  33.2539406   3.2738171  22.1908855  33.4584618
   4.6953883  22.5744705  33.8091507   3.9637496  22.7331753  33.3349609
  43.0392952  64.0458450  20.4301891  43.8534660  64.4465027  20.7348614
  42.5203514  63.9236488  21.2251720  43.0707779  64.0755386  20.5474567
  66.8796616  20.7492695  34.9274406  67.3868332  21.0753517  34.1840172
  66.0069351  21.1226292  34.8042030  66.8406754  20.8238583  34.8350182
  30.9642792  69.0160904  12.0400686  30.8485794  69.5537720  11.2566538
  31.1002369  68.1300125  11.7044849  30.9664383  68.9789352  11.9207373
   6.4317760  25.6949406   4.1159940   5.5743165  25.7933311   4.5298953
   7.0579948  25.8928127   4.8123622   6.4071164  25.7265339   4.2343946
   6.4023857  16.4529419   0.7363471   5.5924377  16.7824345   0.3469236
   6.6766858  17.1439667   1.3392370   6.3452635  16.5617714   0.7591114
  33.1433830  55.7360535  66.9130707  32.9835205  55.4508286  67.8126907
  33.9477310  55.2842293  66.6579132  33.2121124  55.6574516  66.9817963
  19.7827473  58.7053299  13.0082121  19.8650227  59.0967636  13.8778353
  19.3711624  59.3868065  12.4767771  19.7476292  58.8197479  13.0442772
  23.2016773  13.3364401   2.7150762  23.6674137  14.0843906   2.3410554
  22.5021000  13.1521101   2.0883007  23.1767406  13.3965454   2.6083500
  33.2223625  43.2254639  64.9404144  32.4456978  42.9930649  64.4314804
  33.3584251  44.1553421  64.7586365  33.1540489  43.2998428  64.8667603
  28.4457493  33.1340866  24.7642956  27.8668461  32.3778229  24.8600368
  28.0058880  33.6928177  24.1235352  28.3371067  33.1130219  24.7061729
  54.4288902  41.4250793  68.1526642  54.1820641  42.3123207  68.4136429
  54.3693581  41.4311218  67.1973343  54.3962212  41.5203400  68.0786209
  43.9431152  69.4115601  71.3533096  43.5946350  70.1914825  71.7851868
  44.8035355  69.6803436  71.0313416  43.9977074  69.5233994  71.3650284
  45.7206802  26.6095753   6.1977520  45.1011353  26.7917881   5.4912124
  45.4034157  25.7964725   6.5907397  45.6207771  26.5422974   6.1643143
  36.6607971   5.5893440  55.3848572  36.0791054   5.0542331  54.8449249
  36.0719299   6.1618929  55.8764420  36.5359688   5.5933366  55.3796997
   4.3960481  29.1031017  11.1578102   4.7920156  28.9209385  12.0100183
   4.4948521  28.2864780  10.6683245   4.4488111  28.9965897  11.1964912
  23.3026924  29.3986740  32.2594872  23.3836021  28.5430965  32.6809998
  22.4555969  29.3674774  31.8148651  23.2209854  29.3041077  32.2570229
  33.3930168  48.4826355  66.7851486  32.9536705  47.8000641  66.2779007
  32.8364143  48.6052895  67.5541611  33.2868080  48.4229279  66.8130646
  56.1291771  31.7745209  56.5863419  55.2285233  31.4763069  56.4593773
  56.5118332  31.1328526  57.1847305  56.0739365  31.6742897  56.6366158
  31.1405048  16.4131565  33.3294334  32.0565414  16.6253891  33.1503677
  31.0671921  16.4538670  34.2829552  31.2303753  16.4401321  33.4120216
  58.9764519  32.7052193  58.6795235  58.9745178  32.9967384  59.5912476
  59.3681602  33.4327316  58.1962776  59.0180168  32.8138924  58.7252159
   7.8651571  35.4952278  57.5747261   7.6877699  36.3240433  57.1299400
   7.0599236  34.9888763  57.4677696   7.7603688  35.5296173  57.5158882
  30.0253086  20.7712097  10.6317215  29.4752159  21.5455322  10.7502737
  29.5877972  20.0867901  11.1380663  29.9199905  20.7807980  10.6983614
   6.6150832  21.1382637  55.7833748   7.0896358  21.5062313  55.0379677
   7.2839289  20.6760406  56.2885742   6.7370167  21.1282120  55.7577591
  44.8472099  42.1987228  26.8460560  43.8934288  42.1256218  26.8805332
  45.0792885  41.8932953  25.9690800  44.7702484  42.1583557  26.7562103
  68.7189331  41.9187660  59.9746284  69.5238571  42.4347153  59.9285507
  68.0496445  42.4841347  59.5890884  68.7333984  42.0340767  59.9286003
  41.0664139  49.3742867  43.5070763  41.3791313  49.0210876  44.3399582
  40.1137886  49.3949242  43.5982437  40.9981728  49.3388214  43.6056213
  67.2158279  60.6051369   1.5559819  66.7217255  60.9279938   0.8024191
  68.1053619  60.9297523   1.4160373  67.2579956  60.6741829   1.4606971
  25.5515709  23.1991596  54.9051857  25.3207664  22.4144020  55.4022980
  25.7207527  22.8800259  54.0187531  25.5450001  23.0814381  54.8636703
  34.4793282  43.6440544  31.9676323  34.3679085  44.4912148  31.5361958
  34.0919762  43.7640572  32.8346901  34.4261398  43.7471962  32.0140877
  41.9441490   5.6238871  22.4289894  41.7704048   6.4647388  22.0058899
  41.2403526   5.0518250  22.1229668  41.8505669   5.6525512  22.3512344
  19.1946297  44.8872299  18.5597820  19.1018200  44.5604591  19.4546776
  18.7361660  45.7274895  18.5628700  19.1358414  44.9419899  18.6555443
  47.7312012  57.0686188  55.3421783  46.8968201  56.7231674  55.6595154
  48.1540375  56.3217087  54.9184227  47.6873131  56.9521255  55.3308296
  11.1171827  53.1931305  10.2100792  10.4961929  53.6921005  10.7407722
  11.6252270  53.8589287   9.7465725  11.1051388  53.3173447  10.2172441
  30.8175068  70.2059937  36.0994492  31.1594448  69.3274689  36.2653008
  29.8695946  70.0868378  36.0402870  30.7528839  70.0996017  36.1108284
  65.7128143  49.3182259  55.1465607  66.2607422  49.7324066  55.8132401
  65.1447906  48.7249565  55.6381035  65.7106705  49.2991257  55.2700768
  33.7803383  13.3374052  60.4770660  33.0625534  13.4251127  61.1042252
  33.3936043  13.5781832  59.6352234  33.6625519  13.3724356  60.4541740
  26.0516262  30.3244610  22.1865253  25.3908768  29.9721050  22.7827511
  25.6709213  31.1407337  21.8624992  25.9405651  30.3739338  22.2155533
  26.9611187  44.4996071  36.6776543  27.8642845  44.3485222  36.9563942
  26.6388226  43.6330566  36.4297676  27.0230637  44.3910828  36.6809425
   2.4781065  36.0790138   7.4581609   2.1935704  36.0915642   6.5443153
   2.8618627  36.9441376   7.6014304   2.4886875  36.1726112   7.3759856
  28.1033516  44.1199684  14.1708670  28.7307873  44.3855362  14.8431978
  28.6029816  44.1424599  13.3547201  28.2235432  44.1506882  14.1555300
  28.1903725  35.3814049  47.9162445  28.9488163  35.1714096  47.3713646
  27.6311016  34.6068459  47.8570404  28.2116127  35.2764091  47.8518257
  50.9764938  20.4872036  40.2246666  50.7197304  21.4022121  40.1103745
  51.4685059  20.4772644  41.0456772  51.0015831  20.5837212  40.3000298
  17.2035408  12.6074476   5.5838685  17.5736294  12.9538164   6.3958383
  16.2846928  12.4386454   5.7923269  17.1450195  12.6263828   5.6926885
  20.1846848  33.5756416  66.3042526  19.9030800  33.5032616  65.3922806
  20.5021572  32.7005424  66.5270615  20.1885109  33.4745979  66.2307587
  40.9474106  41.9586143  60.7266083  41.4474564  41.1511497  60.6075096
  40.1063919  41.6695023  61.0806351  40.9110489  41.8416748  60.7516632
  68.6152878  54.8019829  54.3953133  69.0404968  55.1034393  53.5924721
  68.4390259  53.8742027  54.2391472  68.6418381  54.7351913  54.2930450
  38.5711517   6.7098355  58.8521500  38.8660469   5.9167266  58.4046593
  37.7704964   6.4455352  59.3052826  38.5172157   6.5970721  58.8527527
  53.1279411  68.6627731  39.1140404  53.0520554  68.3826675  38.2018929
  53.3293610  67.8601227  39.5951042  53.1413269  68.5473022  39.0680695
  64.0725403  29.6428928  16.6310177  64.3810959  28.9103279  17.1642876
  64.8450165  30.1958618  16.5137730  64.1878281  29.6237411  16.6753826
  16.2024765  64.3577728  40.0614128  16.6179485  63.5048561  39.9343452
  16.8778954  64.9915619  39.8198509  16.3188114  64.3344040  40.0221024
  63.2293701  68.4113388  43.6769180  63.8998184  69.0531235  43.9110947
  62.4564743  68.9368896  43.4703789  63.2184448  68.5358200  43.6798630
   3.8648019  14.4457798  57.7415390   3.4312615  14.5596905  56.8957863
   4.3054285  15.2807779  57.8992081   3.8655574  14.5469732  57.6681633
  63.2452087  35.8062706  35.7530441  63.0607300  36.6376305  36.1901321
  63.4198647  35.1936455  36.4674797  63.2441597  35.8295975  35.8758469
  40.9476662  31.1894321  62.8788109  40.6677628  31.9622936  63.3692932
  40.1470757  30.6784630  62.7596626  40.8324394  31.2173615  62.9184113
  11.3132200  24.0667038  44.6793900  11.6840677  24.9318314  44.5054321
  11.9492245  23.4546223  44.3091393  11.4205923  24.0936890  44.6213570
  59.5095711  26.5255871  46.0493431  59.8225479  27.2152843  45.4640274
  59.0352440  25.9226227  45.4769096  59.4923668  26.5348358  45.9258804
  49.8731956  47.6670456  66.1740112  49.7582703  48.2294960  66.9399567
  50.4894333  48.1432343  65.6174774  49.9266548  47.7778053  66.1963425
  15.5887251  33.0901451  10.0563841  16.3813572  33.1041451  10.5928278
  15.3452654  32.1654472  10.0128756  15.6472902  32.9930267  10.1089506
  46.0492401  61.8760109  44.4365387  45.2033157  61.7563591  44.8682022
  45.8288841  62.0456047  43.5206184  45.9355316  61.8813362  44.3848991
  38.0626297  10.3342781  26.6353588  38.5605202  10.8667841  27.2556629
  37.6624527   9.6511822  27.1733818  38.0730515  10.3182192  26.7588844
  58.9061852  41.0062752  43.0857620  58.6009483  41.3146439  43.9389725
  59.7987518  40.7003708  43.2469406  58.9688187  41.0065384  43.1939392
  60.6616516  58.4554558  60.2424850  60.8613625  57.6668587  59.7380447
  61.5178299  58.8050461  60.4894180  60.7742538  58.4086380  60.2150269
  62.1357460  20.7422867  71.5463562  62.0840569  21.0696354  72.4443512
  63.0450478  20.4605923  71.4460831  62.2272034  20.7471542  71.6314240
   0.3495985  31.6461639  70.2883987   1.2788056  31.8693066  70.2335052
   0.0999059  31.8785419  71.1827621   0.4220629  31.6947422  70.3779221
  46.6920052  49.5334091  43.7661819  46.2920074  48.6758728  43.9106102
  46.8596764  49.8707504  44.6461334  46.6672287  49.4779358  43.8754234
   7.9721370  22.6608124  18.0832863   8.3708153  22.0075073  18.6581593
   7.0671849  22.7276001  18.3879700   7.9181471  22.5982666  18.1770821
  24.3974762  47.9938774   6.9741344  25.1579876  48.2586708   6.4567003
  24.0324821  47.2475052   6.4988008  24.4396534  47.9425201   6.8682642
  70.5495224  29.0427418  42.8932991  70.8085480  28.2303085  42.4584541
  71.1640472  29.1308994  43.6218719  70.6426773  28.9655037  42.9246216
  14.9073839   9.3841295   8.8895502  14.0258913   9.0259552   8.9940109
  15.4258375   8.9448786   9.5637131  14.8686695   9.2990913   8.9725838
  61.7510147  39.3627777  16.0191422  62.6707726  39.6025925  16.1321278
  61.5411530  39.6328621  15.1251383  61.8267174  39.4171524  15.9358530
  40.2196503  26.0876236  30.3359737  40.8037987  25.3976803  30.6505890
  39.3393173  25.7448387  30.4900703  40.1880646  25.9774914  30.3859577
  12.1189823  68.5148468  25.1260700  11.2485132  68.2473145  24.8312111
  11.9558897  69.0359955  25.9122200  12.0087624  68.5418930  25.1784611
  27.2789917  58.5044518  47.4891090  26.9410553  58.6943474  48.3643074
  28.1965961  58.7748184  47.5228043  27.3408070  58.5535355  47.5860367
   2.2833402  52.3452187  29.1075058   2.5594459  52.6383820  28.2391434
   2.9588652  51.7225151  29.3760853   2.3848233  52.3100777  29.0435448
  36.9629250   9.4628849  69.7742767  37.0512123   8.8801899  69.0200195
  37.7642097   9.9864597  69.7675400  37.0577888   9.4565802  69.6931229
  21.3705635  50.7010307   4.0887351  20.9331112  50.7451744   4.9389815
  21.8413887  49.8677826   4.1045966  21.3741207  50.6168785   4.1810980
  27.9767780   0.5678960  66.3115005  27.3652554   0.1840039  65.6830902
  28.4385643   1.2431235  65.8144608  27.9608097   0.5989644  66.1914825
  55.2628937  23.2707100   4.7221270  55.7421227  22.8064117   4.0358324
  55.7834587  24.0566788   4.8879528  55.3695145  23.3050117   4.6666236
  14.9956198   2.4595182  48.1942940  14.3028984   2.1349049  47.6189728
  15.3817043   3.1922803  47.7144737  14.9629192   2.5030437  48.0817719
  59.5690689  55.6610680  22.9404621  60.4517632  55.9922943  23.1059055
  59.0002594  56.4199066  23.0702820  59.6025429  55.7773132  22.9719486
  44.9172363   8.1545906  53.8630524  45.2407379   8.7103872  54.5720444
  44.0682716   7.8399673  54.1737022  44.8612022   8.1803093  53.9717903
  30.5435543  63.4560394  33.5408020  31.1740665  63.5109062  34.2589073
  30.1502552  62.5882721  33.6331711  30.5688515  63.3693504  33.6272316
  42.6812248   2.7559500  37.5485878  41.9121132   2.9826262  38.0713844
  43.3531799   2.5361898  38.1938896  42.6708641   2.7566876  37.6731567
  50.6031532  69.4723129   7.7187700  49.7137680  69.1444778   7.5855365
  50.6644173  69.6220093   8.6622047  50.5148430  69.4533157   7.8051710
  30.9912224  59.0676003   6.4632111  30.5805759  59.8901596   6.1967635
  30.7196369  58.4371986   5.7960763  30.9184685  59.0880890   6.3636522
  37.9803543  32.7906227  60.9493523  37.1437073  33.2324219  61.0944824
  38.2331238  33.0421829  60.0610619  37.9180908  32.8645630  60.8700981
  66.3907852  39.5084114  58.7308273  66.3536835  39.0735321  59.5827293
  67.3224182  39.5272179  58.5118866  66.4861755  39.4640427  58.7983284
  26.9251289  65.5054016  51.8416710  26.8002224  64.5582733  51.9014397
  27.4436417  65.6289062  51.0466080  26.9671040  65.4175720  51.7632561
  23.3359318  36.4869080  12.2861767  23.3631897  36.4493561  11.3301020
  23.4133701  35.5741997  12.5640259  23.3470974  36.3855705  12.2138491
  10.7818165  47.0682144  24.4901695  11.1330137  47.7578773  23.9269123
  10.0555029  46.6967239  23.9894753  10.7418137  47.1021461  24.3767090
  28.5057926  56.7244911  35.1143799  27.9852276  57.1334648  35.8057442
  27.9354706  56.0446587  34.7555008  28.3894596  56.6956062  35.1498375
  32.5292091  22.6522293  35.2446709  32.7540092  22.6023941  36.1737633
  31.6718311  22.2311535  35.1827774  32.4617500  22.6020107  35.3371506
  51.2303505  23.5290375  67.2654190  50.3962555  23.0822010  67.4098053
  51.8932762  22.8855648  67.5158234  51.2120972  23.4127655  67.3075180
  49.2484360  31.0796890  58.3663483  48.6404533  31.6269245  58.8634644
  49.1266937  31.3517818  57.4567451  49.1706161  31.1670628  58.3223610
  54.8245659  63.0092773  71.2489700  54.2051773  63.6278496  70.8617249
  54.5534134  62.9402008  72.1643600  54.7295952  63.0678749  71.3052902
   0.2296514  36.9160690  64.7157211  -0.5757899  37.3981628  64.9030228
   0.6794894  36.8644257  65.5590591   0.1917294  36.9619713  64.8256302
  30.8325558  32.4337578  28.7923946  30.8870468  32.3062782  29.7395020
  30.8647003  31.5486622  28.4293480  30.8417950  32.3257751  28.8546791
  28.1580715  60.6350098  50.3304825  28.7323723  60.4383316  51.0705681
  27.6734829  61.4139404  50.6037445  28.1676388  60.6971016  50.4385452
  70.3284531  38.4986534   9.6294918  69.6824417  38.1154709  10.2228489
  70.6999741  37.7494431   9.1637812  70.2991791  38.3778915   9.6431046
  45.6869240   5.4611273  25.6328392  46.2178078   5.3064184  24.8515186
  44.8153687   5.6650906  25.2936859  45.6505966   5.4663796  25.5133495
  35.2634964  24.9226627  31.5264683  34.8104744  24.7924252  32.3595581
  34.5647469  25.1162624  30.9015713  35.1406708  24.9294205  31.5486698
  56.8274651   2.0030046  19.0780106  56.6720352   1.4122208  19.8149281
  56.6135635   2.8717463  19.4182529  56.7880783   2.0326464  19.1928806
  51.8649750  39.1655617  27.1200466  52.7907333  39.2087784  26.8806000
  51.4234886  39.7110481  26.4690723  51.9166183  39.2283401  27.0250912
  15.1210461   5.5149679  62.2980194  14.8929462   6.3109703  62.7782097
  14.3844881   5.3748493  61.7029724  15.0181742   5.5849123  62.2857704
  39.4375877  57.6059837  66.6735916  40.3812523  57.4458389  66.6829224
  39.3134079  58.2660980  65.9916382  39.5249786  57.6593018  66.6018600
  23.0969944  37.4592018  15.3288574  24.0133610  37.4164734  15.6021309
  22.7852955  36.5565224  15.3939924  23.1614780  37.3583832  15.3649464
  63.9064026  17.5400333  45.9417839  64.8140869  17.3588715  45.6978111
  63.7895851  17.0920029  46.7795525  63.9907417  17.4729366  46.0051079
  13.3605776  67.6534042  14.0005617  13.3595886  67.3166504  14.8965693
  14.1633253  67.3034744  13.6140642  13.4460783  67.5801773  14.0548964
  57.6609497  50.1214714  43.3281860  57.3558006  49.7663269  44.1630440
  57.1012039  50.8821983  43.1725922  57.5687180  50.1647263  43.4006233
  47.3263206  15.1794825  41.1127014  47.1416779  14.4566584  41.7124214
  47.4482574  14.7591877  40.2613983  47.3196335  15.0575781  41.0858727
  37.7935410  30.7610531  41.9616623  38.4936905  30.1840248  42.2667198
  37.8333549  31.5166340  42.5479622  37.8724518  30.7800941  42.0567207
  13.8618641  57.8298340  37.4244652  13.2125654  58.2311974  38.0020027
  13.4389324  57.0322533  37.1063080  13.7475195  57.7875786  37.4521255
  27.1500835  31.0524216  47.5950775  27.2944412  30.5786972  48.4142113
  26.9443913  31.9463959  47.8684540  27.1435432  31.0972366  47.7115860
  49.0543594   0.4353215  59.4214478  49.9446068   0.3599946  59.7649803
  49.0249939  -0.1860481  58.6939392  49.1461639   0.3610248  59.3805008
  43.3424110  60.4854774   7.1916404  44.0133400  60.2459831   6.5523210
  43.8228989  60.9376945   7.8850818  43.4652023  60.5081635   7.1974120
  69.5542603   4.1645646  12.8586493  70.4476700   4.4434147  13.0593939
  69.5083008   3.2621894  13.1746216  69.6446381   4.0980711  12.9137526
  13.4668255  38.7441444  32.8951607  13.4209061  37.9627342  33.4460907
  12.9859962  39.4112244  33.3850975  13.4106522  38.7319527  33.0061607
  30.5442028  21.1968346  28.6149960  30.8967800  21.2088776  27.7251778
  31.2740307  20.8985806  29.1577911  30.6596317  21.1663132  28.5779877
  17.5482559   6.7754545  61.4729004  18.0429401   7.5949121  61.4757080
  16.9732456   6.8454127  60.7108612  17.5396900   6.8703027  61.3919334
  39.9707756  42.9792366  51.3178062  39.1489487  42.7089615  50.9081917
  40.4310532  43.4650803  50.6334610  39.9322205  43.0022278  51.2011452
  16.6727428  65.8887177  58.8657379  16.7519112  66.8405380  58.8025017
  15.9165192  65.7486115  59.4355850  16.6005421  65.9752808  58.9197655
  70.1000977  46.7500343  62.1610451  70.4353256  45.8535843  62.1761703
  69.1608047  46.6519012  62.0050888  70.0356827  46.6439705  62.1460266
  65.4928055  66.5681686  62.4370804  64.9525757  66.4518738  63.2186508
  65.1307373  67.3439331  62.0089111  65.3965836  66.6384964  62.4747696
  39.6099205  39.8025017  47.0392647  39.0481529  39.1385994  46.6394081
  39.0514870  40.2287979  47.6893845  39.4904594  39.7771645  47.0659523
  30.4197807  40.6536369   9.7327623  29.9846001  40.3882408  10.5429573
  30.8383312  41.4872208   9.9476643  30.4180069  40.7142296   9.8420801
  16.0949459  18.6056690  32.0086823  16.0053768  17.7536697  31.5817108
  16.4815331  18.4067554  32.8614540  16.1266193  18.4935989  32.0540886
  19.7706165  26.7908592  33.7063599  20.4301376  26.2928925  33.2233543
  19.6387062  26.2936058  34.5135574  19.8268814  26.6847286  33.7409325
  67.4217072  52.4648552  53.2154999  67.6350327  52.9194679  52.4006042
  68.1965103  51.9354630  53.4043274  67.5270844  52.4568787  53.1487350
  37.7163239  67.7144394  20.2582264  36.9856110  67.5592041  19.6597366
  38.2839394  66.9518967  20.1460590  37.6989326  67.6165695  20.1824417
  69.1978149  45.6698570  29.9123516  68.5845184  45.3761330  30.5860157
  69.9855804  45.1468697  30.0611744  69.2164230  45.5827599  30.0000629
   9.8185129  30.9092350  69.0625076  10.5758829  30.5440063  68.6050873
   9.1627512  31.0358791  68.3768158   9.8293486  30.8837929  68.9406052
  58.7948685  34.3834190  51.3526039  59.3769150  33.6269875  51.2800713
  59.2758636  35.0041275  51.8999557  58.9082336  34.3689461  51.4032364
  62.8169174  41.1547890  33.5565834  63.1845932  40.5842934  34.2315483
  61.8726501  41.0057106  33.6052856  62.7554283  41.0780525  33.6337547
  30.7253857  10.8515244  14.6950378  29.8111572  11.0924797  14.8445654
  30.9301529  11.2123051  13.8324022  30.6497269  10.9156942  14.6189909
  65.6899490  61.5192337  71.9113770  65.7737503  60.9507370  71.1458588
  66.1736298  62.3109512  71.6758575  65.7504654  61.5430374  71.8046265
  47.5551605  55.3696785  51.3649368  48.3604584  55.1655693  50.8894768
  47.5460625  56.3251610  51.4215393  47.6400681  55.4498062  51.3202667
  24.7366371  18.1496964  18.9836941  24.1607323  17.8927670  19.7038002
  24.1430798  18.4736347  18.3062077  24.6119232  18.1568413  18.9882393
  51.3562622  46.1510849   7.5293965  50.4435768  46.3976097   7.6792879
  51.8635674  46.8693581   7.9074907  51.3130302  46.2539711   7.5857019
  19.2739983  37.0854378  40.2767448  19.4157791  37.2759171  39.3494644
  19.3019047  37.9414864  40.7040977  19.2920952  37.1970406  40.2234306
   0.8729861  32.2109299  20.2660084   1.6540926  31.6886692  20.0833950
   0.1559885  31.7163162  19.8691406   0.8798227  32.1024895  20.2042122
   4.9890575  26.5876713  10.0836601   5.1658149  25.6785831  10.3256235
   5.2076874  26.6346493   9.1529474   5.0312219  26.4957352  10.0102110
  30.5313339  29.6333160   9.6271048  30.3942795  30.0391006   8.7710752
  30.6877060  30.3693199  10.2187777  30.5333939  29.7550774   9.5989132
  58.6991615  67.3349380  12.2961445  57.9176178  67.1228714  12.8064804
  58.4232140  68.0484314  11.7208052  58.5863914  67.3884125  12.2892122
  56.2729568  10.6401567  50.5265503  57.1354103  10.7785044  50.9180412
  56.0615730  11.4762220  50.1111679  56.3423882  10.7440701  50.5240021
  10.5813026  18.4308281   2.6245227   9.9731941  17.8011932   2.2372277
  10.8716974  18.9679241   1.8873456  10.5474215  18.4209595   2.5046074
  58.3385048  28.5060482  31.9337158  59.1587715  28.3031311  31.4840240
  58.4828148  28.2201691  32.8357582  58.4413681  28.4539223  31.9819546
  68.3680649  51.2332954  58.7385674  68.6971893  52.1318359  58.7617950
  67.4383621  51.3131676  58.9518890  68.3040161  51.3376350  58.7637939
  28.4680977  61.3081474   6.1255693  28.6631565  62.1618690   6.5120187
  27.9080830  60.8757286   6.7702632  28.4291782  61.3530769   6.2355318
   0.0665356  23.1003284  58.9257965  -0.2032512  23.8993092  59.3786469
   0.9948511  23.0058880  59.1392021   0.1367620  23.1754608  58.9968452
  53.1775055  22.2586327  49.0253906  52.4870796  21.7017078  49.3850899
  53.9661674  21.7175770  49.0641098  53.1879807  22.1415424  49.0678787
  16.9163933   6.1541476  64.3706512  17.5233631   6.1548762  65.1108017
  16.0515213   6.2474146  64.7700653  16.8888912   6.1641712  64.4921799
  56.3337326  68.8566208  20.6062469  57.1974716  68.6735687  20.9759521
  56.3976364  68.5703506  19.6950932  56.4326591  68.8065720  20.5485058
  26.4632435  55.8427315  62.3146935  25.9476204  56.5633698  62.6766853
  26.4194527  55.1580009  62.9821167  26.4035873  55.8465614  62.4244690
  29.9355564   2.2580009  64.7708740  29.6568165   2.2479033  63.8552132
  29.9645329   3.1863778  65.0021896  29.9089222   2.3559272  64.6978912
  37.9103775  30.2792244  11.7608747  37.0774727  30.5837498  12.1211033
  37.7402534  30.1674595  10.8255682  37.8034134  30.2997818  11.6995478
  31.4065914  46.6944237  53.6193962  30.5456963  47.0850487  53.7694168
  31.2393990  45.7525978  53.5840874  31.2969532  46.6356430  53.6316299
  35.6632805  19.6065693  68.2229767  35.5186729  20.3923912  68.7500458
  35.4583473  19.8773613  67.3280487  35.6260071  19.7192478  68.1837463
  14.0630980  65.2794876  71.9675293  13.4493885  64.5617523  72.1239090
  14.2598114  65.6207733  72.8399200  14.0186291  65.2393417  72.0772400
  29.6523399  11.1214867  61.9212799  29.0267429  11.2978277  61.2185974
  29.1303291  10.7070417  62.6082840  29.5299568  11.0960951  61.9196091
   4.6239033   0.9909557  16.7009163   4.1520562   0.3417431  16.1792698
   4.9187012   0.5089827  17.4735928   4.6050224   0.8703245  16.7276859
  55.1971550  49.4231491  67.2482834  54.4088707  49.0757065  66.8310013
  55.9180412  48.9604454  66.8211365  55.1899681  49.3367538  67.1582336
  60.4012489  31.0335140  40.9638062  59.9751320  31.8563728  40.7238922
  59.8654137  30.6851788  41.6763916  60.2986641  31.0841179  41.0142097
  38.3705750  53.5610847  59.1833267  37.9233170  53.8877258  59.9640274
  37.9333229  52.7328415  58.9856987  38.2762489  53.5075951  59.2455063
   6.9727983  36.4009857  35.0209694   7.6422625  36.7127876  34.4120140
   6.8790197  37.1098557  35.6573181   7.0341902  36.5098305  35.0238914
   6.8547707  62.6974792  28.3833981   6.9513435  62.1712189  27.5897007
   6.0484781  63.1943550  28.2446918   6.7790852  62.6943474  28.2839661
  50.5499916  13.8488207  19.5667858  50.8679047  14.7395258  19.7144623
  50.6193848  13.7235756  18.6203556  50.5912933  13.9304504  19.4816055
  62.1843605  18.3237801  32.6830559  62.1970253  18.2370396  31.7298794
  62.7126465  19.1021900  32.8597603  62.2420502  18.3975410  32.6002541
  35.7473793  15.8618517   6.1751599  35.8790054  15.4174786   7.0126791
  35.9209747  16.7841473   6.3634934  35.7799301  15.9128180   6.2845583
  25.2186832   4.2433643  47.6884537  25.4974785   4.7423549  48.4562531
  25.9463425   4.3258171  47.0720558  25.3260136   4.3053703  47.7045975
   8.2115622  58.4278641  29.0492916   8.6929541  59.2254219  28.8292961
   8.8165340  57.9259071  29.5954399   8.3274136  58.4593887  29.0840721
  18.9659233   8.7675390  41.3576508  19.3223457   8.6877041  42.2424240
  18.0712986   9.0822830  41.4873238  18.9085293   8.7925901  41.4658318
  16.4321079   3.1349862  63.2633934  16.6760674   2.2959330  62.8726158
  16.0344772   2.9018955  64.1023178  16.4157200   3.0206513  63.3111839
  23.3309708  25.0402164   3.5607557  22.4693642  24.7042561   3.8077321
  23.4617443  25.8021603   4.1251764  23.2530327  25.0856438   3.6472843
  24.1976833  39.5191116  55.3415794  24.0944252  39.3686905  56.2812309
  24.1707306  38.6440620  54.9545517  24.1837978  39.4097557  55.4005127
  63.9433517  59.6448898  15.7955208  63.4158134  59.8145027  15.0150290
  64.2254715  58.7351189  15.7008696  63.9171791  59.5659561  15.7021942
  34.7550774  57.3909035  22.6645584  34.3698883  57.5731659  21.8074455
  35.0612564  56.4861488  22.6020470  34.7466507  57.3138542  22.5664883
   8.3689947  26.6558971  42.3552246   7.5816650  26.1461792  42.5463562
   8.5830603  27.0855484  43.1833611   8.3078613  26.6473579  42.4639206
  10.1114063  65.3735580  48.2909431  10.7011175  64.6900253  47.9727364
  10.6900253  66.0195999  48.6959877  10.2359982  65.3695602  48.3002052
  40.1512871   2.8414404  24.3828964  40.9196129   2.7687979  23.8166542
  39.4132957   2.9118080  23.7773800  40.1545219   2.8411980  24.2579384
  38.9693413  10.7003307   0.6582360  39.5387230   9.9393930   0.7722948
  38.8205376  11.0234718   1.5468693  39.0141945  10.6536436   0.7651644
   2.6887500  58.1729774  26.8139000   2.3299024  58.2189598  25.9277039
   1.9895118  58.5111771  27.3732929   2.5759144  58.2139473  26.7790489
  13.4011316  57.3847046  41.6680450  12.5042191  57.6925011  41.5375061
  13.7648439  57.3250465  40.7846527  13.3442707  57.4111671  41.5599213
  56.4719467  19.6082726  63.4628029  56.9740219  19.0061398  62.9136353
  55.5730972  19.5313663  63.1428261  56.4296341  19.5358582  63.3701172
  24.5831757  36.6825600  58.9343414  23.8869553  36.5379219  59.5751114
  24.5375443  37.6183357  58.7382011  24.5040646  36.7669296  58.9817581
  53.0837059  55.0828400   9.1308165  52.5612946  54.3673515   9.4933023
  53.8667755  54.6556282   8.7836504  53.1114998  54.9609795   9.1324501
  20.0392284  19.6761723  43.2916107  20.1655159  19.6319599  44.2394142
  20.4903946  18.9026241  42.9535255  20.1008091  19.5889664  43.3566322
  71.3956299  25.7935333  68.5809021  71.2011108  26.3489552  69.3358231
  70.5371552  25.5249348  68.2536316  71.2833405  25.8241215  68.6265106
  13.3528309   7.6876984  32.9916458  13.2239590   7.9249334  32.0733109
  12.7225800   6.9844575  33.1480713  13.2718773   7.6380029  32.9103966
  65.2813034  53.0341187  13.3053284  65.0130997  52.6637802  14.1462507
  65.1739120  52.3156471  12.6820354  65.2412491  52.9180069  13.3285370
  47.3730850  46.0418472  55.1910439  46.4827461  46.0112457  54.8409119
  47.8001595  46.7427711  54.6985550  47.3236809  46.1133308  55.1011848
  22.3249912  43.6008606   2.6187706  22.1528225  44.3042755   1.9928306
  21.5098095  43.0999107   2.6463053  22.2196980  43.6224518   2.5549557
  68.7319336  39.7211914  25.1971626  69.2236938  40.4305573  25.6109314
  67.9057541  40.1253777  24.9320564  68.6962738  39.8399429  25.2130146
  67.1985550  21.6341400  57.0251312  67.2531433  22.2955399  57.7149124
  68.1092834  21.4608173  56.7868729  67.3014984  21.6861877  57.0732803
  54.8638344   3.8372238   1.7726552  54.8217201   3.5783930   0.8520768
  54.4397202   3.1194377   2.2429113  54.8141174   3.7330759   1.7246323
  28.5005741  22.8078957   8.8467703  28.0515842  23.4236870   9.4259434
  28.8281193  23.3496609   8.1288300  28.4876232  22.9313393   8.8319721
  21.6428909  17.1131954  24.2741680  21.5717621  17.3238373  25.2051907
  21.9425087  16.2042694  24.2564545  21.6672573  17.0387306  24.3715649
  71.3683853  35.5671844   3.1749995  70.7385941  36.2596016   2.9746237
  71.3680496  35.0104446   2.3963630  71.3011932  35.5816536   3.0705962
  33.1067314  50.2481575  17.0662727  33.3088150  49.8930588  17.9318943
  32.2888641  50.7298431  17.1899567  33.0410652  50.2616577  17.1717739
  50.2993813  12.3645020  63.2738495  49.8210793  13.1080694  62.9070129
  49.6238823  11.7108660  63.4546623  50.1763382  12.3740921  63.2540131
  39.2106743  34.4391823  11.3329144  39.9880829  34.8518219  10.9566231
  39.5218506  33.5947914  11.6591120  39.3267632  34.3931389  11.3275728
  45.1341248  47.5070839  50.8726654  45.9089584  46.9611969  50.7389946
  44.9159164  47.8313065  49.9988823  45.1934814  47.4834480  50.7652283
   9.4883242   5.9761868  49.5899849   9.3019724   6.7538090  49.0638580
   9.8595314   6.3200593  50.4025040   9.5080376   6.0957847  49.6205254
   5.4718637  21.4578056  39.9734535   6.3549919  21.2737255  40.2935028
   5.6081715  21.9555492  39.1672859   5.5805779  21.4912548  39.9216118
  38.0344925  38.7098808  71.8849640  38.8635178  39.1867447  71.8455658
  37.5037651  39.0941315  71.1871719  38.0663033  38.8017082  71.8063507
  64.3242722  37.5898666  40.6987190  64.4500961  37.2572899  39.8100166
  65.1977310  37.8648186  40.9774666  64.4308395  37.5837212  40.6336708
  41.6814575  65.0993881  39.7645111  41.2049675  65.5435410  39.0631447
  41.8036690  65.7721252  40.4343796  41.6436768  65.2184982  39.7611542
  66.7767944  54.4967918  22.7585068  67.0752106  54.1792984  21.9062309
  66.1624222  55.2006264  22.5501900  66.7431030  54.5379906  22.6454048
  54.0861855  61.0710869  34.1566772  53.2351189  60.6350288  34.1145744
  53.9217796  61.8692436  34.6588173  53.9778938  61.1097031  34.2057343
  42.8300819  33.2615967  30.3699512  42.0132217  33.6938820  30.1207619
  42.6102486  32.3303223  30.3950672  42.7195282  33.2083855  30.3460560
  67.5175629   9.9886847   1.7319618  67.0799789   9.9169149   0.8836704
  67.1185989   9.3018703   2.2661371  67.4283524   9.9077883   1.6984640
   8.9246655  63.8254356  33.5660706   9.5281076  64.3869400  34.0526886
   9.2589321  63.8351784  32.6691856   9.0246639  63.8863564  33.5223160
  47.3697815  10.4153175  10.8155165  47.5133133  11.3563471  10.9159832
  48.0475731  10.1339178  10.2009878  47.4573669  10.4856615  10.7606964
  68.8375015  58.9401512  18.2843914  69.6314468  58.7992287  17.7686234
  68.2181473  59.3317184  17.6685047  68.8561172  58.9668808  18.1637096
  16.2648773  53.9108658   4.5730410  16.1694584  53.0506248   4.9818339
  15.4300089  54.0588913   4.1288385  16.1656704  53.8349152   4.5692649
  15.0841093  37.9309502  64.6017456  15.2516766  38.1691704  65.5135651
  15.4220524  37.0390167  64.5212326  15.1380177  37.8612366  64.6903992
  11.7410774  16.9302521  55.7088814  11.0552197  16.7297497  55.0719910
  11.3263159  16.7891216  56.5599289  11.6237059  16.8938198  55.7317200
  64.1561890  15.8712749   5.1611090  64.8651657  15.3676233   5.5610056
  63.5255013  16.0010166   5.8693657  64.1645432  15.8314009   5.2792840
  38.6777992  44.9301109  24.9214039  38.4035072  45.7872162  24.5952606
  37.9132500  44.5966339  25.3909683  38.5670166  44.9859505  24.9366989
   9.1352291  40.1234398  19.0737724   9.7792206  39.9512138  19.7606812
   8.4195862  39.5151749  19.2584343   9.1275883  40.0402069  19.1667175
   9.0991268  60.9629936  54.6153755   8.4395742  61.0279274  55.3060341
   9.2788954  60.0255966  54.5432320   9.0479622  60.8699532  54.6813354
  58.2594872  48.8302155  34.7005577  57.8238449  49.4527397  35.2827187
  59.0080986  48.5132561  35.2058868  58.2928658  48.8628006  34.8165321
  53.2193909   1.2542617  34.5421829  52.6066551   1.6669707  35.1508369
  53.8773422   1.9280741  34.3709908  53.2242126   1.3701298  34.5888367
  29.5259819  37.0830650  61.8155594  29.5841770  36.1319847  61.9066315
  28.5881023  37.2596779  61.7419319  29.4321709  37.0004730  61.8174171
  63.8560028  55.7665215  13.4711351  64.3187866  55.0992928  12.9643126
  63.8307838  56.5303802  12.8948441  63.9026642  55.7768250  13.3556299
  62.6907387  49.6377792  40.6007500  62.3552780  49.1954994  39.8209496
  62.9856453  48.9275589  41.1707039  62.6864128  49.5148773  40.5783691
  37.2453117  64.9131546  31.7111912  37.2531013  65.7668533  32.1440506
  36.5632133  64.9891434  31.0439568  37.1734009  65.0122986  31.6861973
  49.8008652  37.8649445  38.3434792  49.0551872  37.8943939  38.9429207
  50.0923958  38.7743874  38.2789955  49.7524338  37.9650688  38.4005280
  41.6216850  47.8954010  38.9377251  41.9959869  47.7378082  39.8044968
  42.3048286  48.3704758  38.4645958  41.7344513  47.9292564  38.9797058
  69.9716721  20.1560020  62.2621803  69.0539246  20.0834694  62.0000420
  70.0988998  19.4434299  62.8885078  69.8873672  20.0722771  62.3010178
  68.7258377  22.3270664  22.3203926  68.9621277  22.7373409  23.1523018
  67.8267212  22.0249939  22.4491596  68.6551514  22.3386059  22.4228401
  34.6185455  31.4331474  23.0100098  34.7692375  31.5953159  22.0787601
  34.3758659  30.5083580  23.0558815  34.6087341  31.3518200  22.9155922
  21.9960880   6.6661859  64.0020065  22.9459019   6.5600181  63.9489517
  21.6435337   5.8625336  63.6198006  22.0597801   6.5691614  63.9555893
  47.8476448  38.0199890  48.0580635  47.3463783  38.4448891  47.3620567
  47.1911125  37.7723503  48.7091179  47.7241745  38.0388908  48.0532684
  20.7288017   7.5587306   2.1329160  20.5448112   7.5462909   1.1936477
  19.8912582   7.3446078   2.5438991  20.6198635   7.5345697   2.0765789
  58.5972862  48.0525398  52.8855896  58.7822533  47.1135178  52.9016075
  58.1251640  48.2176132  53.7017250  58.5666656  47.9700050  52.9743309
   3.7037799  17.3707371  10.5792694   4.2706752  16.9632092  11.2340832
   2.8803260  16.8866138  10.6407471   3.6764202  17.2756500  10.6556559
   9.0468931  46.9460831  32.2353210   8.8276157  46.5149574  31.4093189
   9.8211660  46.4799232  32.5506401   9.1060781  46.8503952  32.1808624
  71.8169556  21.9167843  21.7104206  71.6994705  21.3987331  20.9141464
  71.2090149  22.6494694  21.6113529  71.7395935  21.9396725  21.6149406
  47.6278038  52.2175255  38.3291321  47.1286888  51.4475670  38.0565910
  47.9211693  52.0109940  39.2165527  47.6058617  52.1133919  38.3947029
  21.9170189   9.4300747  53.7932472  22.7981701   9.6688271  53.5054932
  21.3770714   9.5155849  53.0075150  21.9534054   9.4646549  53.6787720
  67.3294754  38.8787804   7.0247474  68.0078812  38.4845200   6.4765205
  67.1676636  38.2297554   7.7094479  67.3845673  38.7675247   7.0393014
  24.0579071  61.7982826  11.2080469  24.5001202  61.8844376  12.0525923
  23.9411221  62.6989861  10.9058495  24.0926113  61.9035225  11.2658834
  51.0340576  60.4228973   1.6921470  50.5194893  59.6916962   1.3503907
  51.5648079  60.0371780   2.3891072  51.0357819  60.3037872   1.7300265
  64.4224014   2.6293137   6.8303733  64.3422775   1.6818818   6.9407554
  64.5694885   2.7495537   5.8922157  64.4295425   2.5411007   6.7420983
  59.1216507  22.8229103  47.8680763  59.5950127  23.0862198  48.6572723
  59.5596695  22.0212078  47.5823364  59.2188416  22.7654953  47.9217682
  31.3215809  58.1109924  58.2393570  31.5302372  58.2907066  59.1560898
  30.5984879  57.4849091  58.2765923  31.2667198  58.0633926  58.3410912
  23.7687569  34.6824989  42.2471657  24.0525227  34.1416245  41.5101700
  23.2428322  35.3751831  41.8473892  23.7429333  34.6986885  42.1259384
  64.6186523  41.7900620  58.5404282  64.5390625  42.3979759  57.8053513
  65.1591797  41.0757484  58.2030487  64.6678085  41.7787170  58.4260597
  45.6953430  33.0983505   6.1182528  46.1630249  33.2700386   5.3009233
  45.8089638  32.1595612   6.2665639  45.7573318  33.0165443   6.0469079
  46.2823677  18.8502846  16.7775707  46.4259491  19.7718544  16.5623341
  46.9979897  18.6292229  17.3735981  46.3739967  18.9249878  16.8181782
  38.4177361  42.3054543   6.9359360  38.1764145  42.7799225   6.1404004
  37.9054909  42.7228775   7.6284633  38.3373756  42.4005661   6.9249511
  53.9990578  45.9368248  60.7973709  54.6212883  46.4641685  60.2964020
  53.2455750  46.5130424  60.9256935  53.9850616  46.0545120  60.7576294
  69.9894485  49.0773201  51.4656792  70.3865662  48.3737068  50.9523964
  70.4135513  49.8743973  51.1478119  70.0770187  49.0872879  51.3770447
  28.6283398  65.6341476  25.5777817  29.0442486  65.8690109  24.7482681
  29.3589649  65.4661255  26.1729183  28.7506065  65.6412735  25.5527878
  67.2478638  15.7493992  19.4360409  68.0357056  16.1980209  19.7430935
  67.5116882  15.3385544  18.6127338  67.3600159  15.7534275  19.3809872
  71.0667953  23.0913334  50.7897606  70.6528320  23.1787186  51.6483841
  70.3372345  23.0996876  50.1701622  70.9448471  23.1015434  50.8152504
  28.1273346  49.4600182  63.9552765  28.9946728  49.3364258  63.5696869
  28.2907772  49.9524612  64.7596512  28.2372570  49.4993515  63.9999352
  28.1142902  68.7835236   5.2620230  27.2445259  69.0364914   5.5714622
  28.0548439  67.8377304   5.1272187  28.0151978  68.7096405   5.2806463
  63.3870354   9.0873060  54.6121826  63.4506340  10.0111647  54.8544121
  64.2751846   8.8472891  54.3479652  63.4885330   9.1602316  54.6098404
  48.7683678  49.1239586  21.1331425  49.5442581  49.6624832  20.9775105
  48.1088867  49.7403946  21.4514523  48.7807808  49.2471237  21.1504917
  17.1570244   3.9905374  60.8548317  17.8553715   4.2801228  60.2677345
  16.5703983   3.4807332  60.2960815  17.1689377   3.9670529  60.7326393
  43.7654991  68.1817856  59.9283714  44.4282799  68.6921997  60.3936043
  43.0068855  68.7633591  59.8782806  43.7552795  68.2982407  59.9726448
  35.2927094   3.4628530  71.8277512  36.0997124   3.1951537  72.2674255
  34.7153702   2.7031262  71.9034271  35.3171997   3.3532870  71.8827057
  64.1904678  45.8628235  19.8801899  64.3620148  45.8656731  18.9384918
  63.3136215  45.4879189  19.9627762  64.1152573  45.8231468  19.7885723
  63.4481430  59.3050766   7.1208196  63.9663048  59.5432892   6.3520565
  62.6552849  58.9071198   6.7613254  63.4188499  59.2880402   7.0005007
  53.8953972  34.4483910  50.0376701  54.4328690  34.6021461  50.8146629
  53.1440277  35.0312462  50.1470184  53.8725853  34.5269432  50.1321907
  52.7208939  49.0507393  38.5566521  53.1552963  49.5838585  37.8908386
  53.1439629  49.3015442  39.3778343  52.8123360  49.1343384  38.5732193
  55.3608551  30.6186924  32.6354637  54.9679260  29.8284855  32.2647743
  54.9255219  30.7287292  33.4808121  55.2725258  30.5461578  32.6860809
  27.7248402  67.0795441   8.4301214  28.6634426  67.2654572   8.4564466
  27.6153355  66.5067139   7.6711082  27.8132553  67.0382843   8.3519869
  68.3443756  28.9529629  26.0740318  67.7269363  29.3770409  26.6699791
  67.8511887  28.8351765  25.2621689  68.2259369  28.9856262  26.0510063
  33.6048622  49.1710701  19.5600033  34.3900604  49.6005630  19.8994541
  33.7699738  48.2365532  19.6850872  33.7062035  49.1172142  19.6095409
  41.3230362  61.7138405   5.6618290  42.0633507  61.6042862   6.2586241
  41.0092125  62.6023445   5.8300738  41.3685188  61.7969093   5.7434139
  31.1233959  44.7954254  49.9534988  31.4492569  44.9208984  49.0622635
  30.6247139  45.5908012  50.1403847  31.1049652  44.8936234  49.8783836
  47.1315117  29.2118721  50.7808952  47.4762993  28.6259975  50.1070251
  46.6818962  28.6317997  51.3953857  47.1203308  29.0875340  50.7745628
  43.4744110  57.4045715  22.4426441  44.1050797  56.9685364  21.8696175
  43.2898483  58.2364540  22.0065918  43.5219841  57.4467850  22.3350334
   8.2952518  17.7506504  63.4654503   8.6785498  16.9367905  63.1384239
   8.5784588  17.7988338  64.3785248   8.3663282  17.6689968  63.5279465
  62.8575783   3.8348484  22.3367577  63.4771805   3.9603112  21.6180210
  62.1515694   3.3125820  21.9559383  62.8483620   3.7925327  22.2194996
  45.3771553  42.6211967  55.3205414  45.0233002  41.8046303  55.6730118
  44.9272690  43.3088226  55.8114586  45.2914429  42.6074448  55.4104805
  42.8116798  25.5576668   2.2732711  41.9976387  25.3657227   2.7388127
  42.5412979  26.0978260   1.5307386  42.6960335  25.5948009   2.2437325
   5.0549068  57.0374985  41.7473221   5.7860918  57.6058044  41.5051880
   4.3789363  57.2265015  41.0964966   5.0607948  57.1182594  41.6520958
  43.1155739  65.6606445  51.2616615  43.8045273  65.0695572  51.5652924
  42.3051834  65.1655655  51.3816147  43.1026230  65.5448151  51.3068314
  60.8648453  47.3931351  24.6116123  60.3074913  46.6856575  24.9357414
  61.6259537  46.9472923  24.2399063  60.8865738  47.2701454  24.6065388
  56.1996727  64.4866714  31.8352718  55.4755783  64.5543747  31.2129097
  56.1190758  63.6060371  32.2016220  56.1138611  64.3999786  31.8079720
  56.8833275  31.4856739  26.1411381  56.2785759  30.9301453  26.6329651
  56.3288193  32.1696510  25.7657337  56.7597046  31.4993725  26.1535530
  42.2851562  27.7758598  61.8819542  42.1074753  27.0739346  62.5080223
  41.4383545  27.9505444  61.4712906  42.1759033  27.7196350  61.9049263
  58.9999619  45.7357559  18.3037491  58.5047112  45.7624702  19.1224365
  59.4008293  46.6024780  18.2379341  58.9898949  45.8310356  18.3840370
  10.5183449  55.3317528  27.8457851  10.9642649  54.5869370  28.2490730
  10.4255695  55.9679756  28.5549011  10.5560055  55.3201714  27.9644146
  35.7007904  12.2791853  17.4549809  34.8293190  12.1224365  17.8185692
  35.9282532  13.1609898  17.7497902  35.6321144  12.3565063  17.5251942
  30.8487091  37.5070953  11.9810686  30.9464436  38.2953568  12.5152254
  29.9124928  37.3104057  12.0134239  30.7592926  37.5701828  12.0414820
  18.1490688   7.4713197   3.7713530  18.1170769   6.8327112   4.4836645
  18.3461876   8.3023930   4.2034330  18.1666775   7.4918447   3.8933923
  51.6259041  22.8765907  37.0861130  52.3611145  22.2873955  37.2550659
  52.0009918  23.5829315  36.5601654  51.7443085  22.8890820  37.0480423
  44.4008179  66.5533447  57.8042374  44.0970154  67.1037674  58.5260201
  44.4049797  67.1354904  57.0444183  44.3688660  66.6741257  57.8001785
  71.1723022   9.5814600   2.6437104  70.6446991   9.1988058   1.9426807
  71.7482910  10.2026978   2.1981456  71.1774597   9.6069031   2.5214360
  21.5108948   5.5249701  36.9361038  21.1087112   6.3489094  37.2110672
  22.4522858   5.6947718  36.9704514  21.5683956   5.6309438  36.9690895
  42.4612122  47.4311142  51.5018158  42.2816544  47.4403114  52.4419785
  43.4164391  47.4322777  51.4403877  42.5439339  47.4322166  51.5955238
   9.8457289  46.1703415  26.9331131  10.1873913  45.2952805  27.1168747
  10.5380001  46.5965080  26.4277668   9.9559889  46.1224709  26.8988190
  49.6794968  45.0488205  52.7213364  50.1007423  45.0839119  51.8625259
  48.7549133  44.8933754  52.5284233  49.6258202  45.0359879  52.6091766
  17.0124493  18.2943459  13.4515944  16.2104301  18.2674179  12.9298000
  16.9848289  17.4932423  13.9747610  16.9239750  18.2060432  13.4517412
  16.0206375  67.4269638  47.9880104  15.7326937  67.9982681  47.2760239
  16.8332424  67.0356674  47.6673965  16.0765877  67.4461594  47.8778915
  55.5801468  60.4077950  28.0537395  55.0518799  60.1060333  27.3147507
  55.4235992  61.3513870  28.0905743  55.5071182  60.4762421  27.9788609
  36.9264870   5.3253770  25.2912865  36.9524879   5.4585042  24.3437462
  37.7260475   5.7413468  25.6136265  37.0145264   5.3839335  25.2246151
  57.5936012  19.3580284  59.7540855  56.8880501  19.8855305  59.3796844
  58.2050438  19.2268810  59.0293999  57.5835648  19.4002972  59.6368790
  25.3175125  39.7300072  38.4025497  24.5948238  40.0441399  37.8591576
  25.7813530  39.1044807  37.8459549  25.2899075  39.6968002  38.2852440
  51.6358566  47.5634079  25.7842159  51.4580269  47.4431534  26.7170334
  51.7271881  48.5102959  25.6779251  51.6266327  47.6515617  25.8723583
  16.3574104   9.4430199  41.5850716  15.8551064  10.1430578  41.1680946
  15.9983912   9.3853264  42.4705162  16.2655582   9.5115204  41.6350288
  26.5576057  41.8360481  39.5282516  26.2149010  40.9483299  39.4246101
  25.8682804  42.4011536  39.1793709  26.4475479  41.8016472  39.4799919
   4.6313238  55.6392365  10.8337679   4.0157838  55.4563637  11.5436268
   5.4839010  55.6971931  11.2650270   4.6566014  55.6259155  10.9554586
  60.7625046  24.1826897  32.4632988  59.8591347  23.9726505  32.7000160
  61.1032944  23.3750896  32.0787544  60.7025108  24.0741673  32.4475365
  16.8102589  40.7706566  45.5370598  16.7658367  41.0352440  46.4558907
  17.4978790  40.1052246  45.5124092  16.8788490  40.7279091  45.6324158
  44.0173416  27.3348217   4.1260676  43.3147469  26.8504791   3.6924770
  43.6514168  28.2069283   4.2735806  43.9033928  27.3761730   4.0955601
  18.9749794  19.9299870   5.1477780  19.5293121  19.7372456   4.3916044
  19.3286362  20.7457581   5.5022874  19.0718098  19.9964275   5.1049438
  46.6206779  68.4699097  29.1051540  45.7526321  68.6101990  28.7269440
  47.0418015  67.8463440  28.5134983  46.5730171  68.4183731  29.0017262
  60.4689369  41.5067825  40.5373306  59.9048042  41.5171661  41.3105545
  61.3208389  41.2198563  40.8662148  60.4996262  41.4772911  40.6548615
  13.3455429  19.4523945  28.2705154  12.7671156  18.8741379  28.7677822
  13.0884600  20.3351040  28.5369091  13.2564430  19.4848633  28.3519535
  61.2019501  33.6833076  62.3991241  61.2827148  33.1963882  63.2192574
  60.3214493  33.4783249  62.0845947  61.1166649  33.6095238  62.4530411
  10.4888630  62.2760620  13.7359047  10.4599085  61.9379425  12.8408813
  11.2377148  62.8722229  13.7426119  10.5656338  62.3035812  13.6411734
   9.8997126  43.7360191  17.4529667   9.9092350  44.5256157  16.9119644
  10.6482096  43.2252998  17.1445084   9.9805489  43.7657585  17.3623791
  65.3899689  60.3006287  69.5020981  65.2730637  59.3609848  69.6422272
  64.4995880  60.6503868  69.4685593  65.2825470  60.2377205  69.5134659
  31.7685776  32.4177971  42.6065483  32.6993637  32.6390572  42.6367569
  31.5644588  32.3678055  41.6727028  31.8460712  32.4360619  42.5101852
   8.9513083  41.3432045  27.7740784   8.7039776  40.5722961  28.2847271
   8.9284954  41.0455017  26.8646374   8.9224997  41.2292442  27.7315502
  52.5144310  32.6852493  46.1764488  52.5639305  31.8075314  45.7977753
  52.5047112  32.5378799  47.1221848  52.5186729  32.5759315  46.2369194
  50.0575905  65.4290543   9.2248173  50.9868698  65.4233475   9.4542446
  50.0365067  65.7365189   8.3185892  50.1544418  65.4612350   9.1526423
  67.8673096  13.4070272  56.5266037  67.0225449  13.8404026  56.6482048
  68.1353607  13.1527462  57.4096260  67.8058090  13.4261265  56.6337395
  52.7221527  65.0530167  59.5762024  53.0301666  64.4227371  58.9249687
  51.7802811  64.8936234  59.6370354  52.6545601  64.9688034  59.5132408
  71.2825928  50.7629623  47.5302887  71.0018921  50.0004311  47.0243416
  70.9300156  51.5121078  47.0499763  71.2150574  50.7615356  47.4251137
  64.9124146  56.6973038  22.4798126  63.9748878  56.6923523  22.6728134
  65.2788467  57.3388557  23.0883961  64.8515167  56.7651939  22.5652943
  13.7956209   9.3957376  46.0698929  14.3356171   8.8960781  46.6822472
[truncated: 1,359,699 more chars]
