# Supplementary material for: Mg2+ Catalyzes Nonenzymatic RNA Primer Extension through a Concerted Outer-Sphere Mechanism
Source: J Am Chem Soc. 2026 Jun 8;148(23):24379–94. doi: 10.1021/jacs.6c06167 (PMC13281521; doi:10.1021/jacs.6c06167)
Supplement: Supplementary file 1 [file ja6c06167_si_001.zip › Wang Nisler NonEnzPrimerExt eSI/classical_md/coordinates/sim3_end.rst7]

TITLE : Created by VMD with 48204 atoms                                         
 48204
  38.0075035  23.2876625  36.6564369  38.7831917  23.4531002  37.1973076
  39.9532356  23.3780785  36.4397087  39.9854279  22.6741047  35.6081543
  40.8044319  23.0760612  37.0499153  40.3596649  24.7126694  35.8109665
  41.2024803  24.5042477  35.1519318  39.3548355  25.2877712  34.9451561
  39.6943932  26.6889400  34.8819084  39.9471779  27.0529556  33.8860703
  38.4519577  27.4570370  35.2914581  37.2795105  26.8962688  35.7052650
  37.1171341  25.8316193  35.6242409  36.3233414  27.7064266  36.0326767
  36.9418297  28.9548626  35.8308334  36.4333496  30.2365875  36.0681610
  35.3140182  30.5632706  36.4213448  37.3099785  31.1569939  35.6507645
  37.1216965  32.1375008  35.8032684  38.5038567  30.9538403  35.0821953
  39.2706757  31.9732628  35.0850449  38.9460106  32.8932648  35.3463631
  40.2361107  31.8838539  34.8021278  39.0993652  29.7734394  34.8864670
  38.1819344  28.8034706  35.2729492  40.8138962  25.7671509  36.7585411
  40.0224648  26.0647678  37.4464073  40.9309311  26.9176445  35.7734451
  40.9581146  27.8866577  36.2718163  42.1378021  26.8738422  35.0626488
  42.6051788  26.5617771  35.8409615  42.0776825  25.3561592  37.2451477
  42.5607414  26.0103931  38.6433105  43.8678589  25.5065403  38.9849510
  41.5010910  25.8818398  39.6008797  42.7598038  27.5749664  38.2462540
  43.8952065  28.1250858  37.7400627  44.0582542  27.7302742  36.7372475
  44.7217712  27.8708191  38.4035645  43.6506691  29.6372833  37.7440605
  44.5571632  30.1402969  37.4073982  42.5107155  30.0100021  36.9089699
  41.8596611  31.0810356  37.6180496  41.6880493  31.9861774  37.0354958
  40.5686684  30.5948505  38.0870399  40.0422783  29.3147449  38.2933159
  40.6888046  28.4585171  38.1696739  38.7622566  29.3563538  38.5895081
  38.4697876  30.7110844  38.7180977  37.2529526  31.3661575  39.0930405
  36.1222992  30.8711510  39.3328705  37.4329834  32.7522240  39.2891693
  36.5953789  33.2108879  39.6180267  38.6279297  33.3188858  39.1287842
  38.6590042  34.5774689  39.4533768  37.9647827  35.0465927  40.0173683
  39.5509186  35.0012932  39.2413292  39.7103958  32.8257904  38.6370010
  39.6382027  31.4699211  38.5105896  43.3974228  30.2276745  39.1498566
  42.6893768  29.5652447  39.6478119  42.8089638  31.5582714  38.8194504
  42.2550430  31.9521999  39.6715660  43.6812935  32.5989418  38.3371620
  43.1498756  33.3486862  38.0595322  44.6336250  30.3514881  39.7649651
  44.7496109  30.1467113  41.3464241  46.1824646  30.4397850  41.6646385
  44.1672668  28.8579979  41.7077713  43.9393463  31.2775764  42.1328506
  44.3027992  32.6670494  42.1037025  44.7116356  32.9437790  41.1319160
  44.9680634  32.8815155  42.9400826  43.1687202  33.5638123  42.4564781
  43.4452057  34.6149521  42.3742409  42.0477104  33.4806557  41.5278854
  40.9090729  33.7552528  42.3284683  40.3991432  34.6708870  42.0289917
  39.9732475  32.6557846  42.2686119  40.2092056  31.3181210  41.9259453
  41.1862640  30.9898090  41.6035042  39.1026115  30.5810890  41.9012222
  38.0530205  31.4691486  42.2541656  36.6016388  31.3910370  42.4273262
  35.7925835  30.4236774  42.1148834  34.8633232  30.7910595  41.9678841
  35.9771957  29.4307804  42.1017075  35.9830170  32.4315910  42.8518066
  36.5866852  33.5225258  43.1700516  35.9200211  34.3118477  43.4845848
  37.9083939  33.7682304  43.0873184  38.5812569  32.6799240  42.5315018
  42.7557487  33.3229752  43.9032440  42.6662903  32.2467499  44.0510368
  41.3457069  33.9984131  43.8429985  40.6231041  33.4645615  44.4602089
  41.3317947  35.3819695  44.0252457  40.6332550  35.6726112  44.6161461
  43.5164032  33.8634605  44.9601860  43.7907257  32.9635391  46.3612862
  44.8058891  33.6973534  47.1763535  44.1194534  31.5912838  45.9790382
  42.3222656  32.9893188  47.0600548  41.6314316  34.1116104  47.6119537
  41.5378532  34.7627525  46.7428398  42.2575645  34.4863586  48.4216576
  40.2561150  33.7147713  48.1732254  39.8523636  34.5923424  48.6781616
  39.4086189  33.4329529  47.1098251  38.4227943  32.5567093  47.6051140
  37.5812187  33.2120094  47.8296661  37.9796562  31.5759487  46.5612602
  38.9192429  30.8071918  45.9769402  39.8896484  31.2561398  46.1291389
  38.6601181  29.6965179  45.2332230  39.4713020  29.1355076  44.7931671
  37.2760124  29.2865200  45.0717010  36.8914032  28.3367825  44.4522972
  36.3586121  30.0355053  45.8231773  35.4652023  29.6235447  46.0516624
  36.6646156  31.1211586  46.5921593  35.8769073  31.6552963  47.3173447
  40.3820877  32.4672203  49.0459671  40.9835167  31.7383556  48.5027008
  38.9828720  31.9229221  48.8982010  39.1025810  30.8567238  48.7058754
  38.1934319  32.2159767  50.0359688  38.5893440  31.7755547  50.7915344
  40.8799896  32.6625557  50.3818855  41.0456543  31.4085045  51.3845787
  41.9804001  31.9028111  52.4647789  41.4554520  30.2198029  50.6101532
  39.5998917  31.0946751  51.9277840  39.1065063  31.5126438  53.1837921
  38.8393097  32.5653343  53.0913124  39.8545494  31.4039135  53.9690971
  37.8795242  30.6866322  53.4990540  37.2868462  31.0263824  54.3484116
  37.0077133  30.7582874  52.3765564  36.1924782  29.6189880  52.3525620
  35.1652565  29.8894711  52.5970230  36.1682472  29.1979408  50.9737434
  37.2179070  29.1615715  50.0988541  38.2191124  29.3044243  50.4777756
  36.9042549  28.6645241  48.9269485  35.4350281  28.5083122  49.0049934
  34.5178528  27.9621334  48.0243835  34.6632614  27.7597466  46.7990379
  33.2760506  27.6293545  48.5457230  32.5766335  27.0875416  48.0585251
  32.9487801  27.9089699  49.8113022  31.9007435  27.3543434  50.3213310
  31.3202858  26.8064861  49.7024422  31.6685867  27.5773315  51.2786636
  33.7816238  28.5045071  50.7286568  35.0340080  28.7883453  50.2652702
  38.1691971  29.1947632  53.6600990  38.9476509  28.9160652  52.9498596
  36.8455620  28.6195812  53.2707977  36.9810867  27.6726685  52.7482185
  36.0732231  28.4892311  54.4894600  36.8049545  28.5051498  55.1106796
  38.7062531  28.7718048  54.8711853  38.6574364  17.4996338  51.5900383
  38.6620369  16.5977516  51.2611198  37.2408638  16.2146492  51.1902885
  36.5955772  16.9574127  51.6593361  37.1367149  15.2343731  51.6553802
  36.7275848  16.0100803  49.7518959  35.6723289  15.7537718  49.8458977
  36.6959267  17.2607899  49.0713501  36.7514420  16.9975166  47.6977196
  35.8203468  17.3238640  47.2344055  37.8520432  17.9220924  47.1781845
  38.7095680  18.7500191  47.8914604  38.7114639  18.7942543  48.9705544
  39.5155945  19.4734955  47.1119614  39.1774864  19.0211239  45.8013039
  39.7917252  19.3882084  44.5727463  40.6470680  20.2474899  44.3564301
  39.2154846  18.6980648  43.5160370  39.6340485  18.9665108  42.6369171
  38.3511505  17.6825600  43.6780853  37.9273949  17.2235985  42.5657043
  38.3890648  17.5609760  41.7331543  37.1491051  16.5966644  42.4196968
  37.6717873  17.4384251  44.8154221  38.1955986  18.0677128  45.8787384
  37.4801331  15.0393143  48.8318481  38.5547981  15.2198362  48.8071404
  37.0516930  15.5329952  47.5011520  37.8015900  15.3650923  46.7281303
  35.8262787  14.9464121  47.0895615  35.8303146  14.0308037  47.3780823
  37.2625923  13.6663237  49.0996704  38.3704605  12.6361580  48.6728134
  37.9125557  11.3691072  49.2303543  39.6472664  13.2944107  48.9890099
  38.1746292  12.5328350  47.1125259  37.1876259  11.8440161  46.4181671
  36.2413826  12.3079863  46.6964722  37.3272057  10.7891169  46.6543961
  37.3795891  11.9462957  44.8973160  36.6311073  11.3563309  44.3683395
  37.3902359  13.3702536  44.5401917  38.3560715  13.5392618  43.4883690
  37.9028320  14.0184650  42.6205902  39.4332428  14.5047483  43.7286911
  39.8278999  14.7761507  45.0539894  39.3620987  14.3321285  45.9213295
  40.8843193  15.6361132  45.3300972  41.2031555  15.7208185  46.3584824
  41.5559654  16.3029976  44.2707100  42.6096687  16.9682465  44.2820511
  41.0665321  16.0802288  43.0333748  41.5047455  16.5271263  42.2406883
  40.1275063  15.1473846  42.6371689  39.8318481  14.9398851  41.4257965
  38.7607117  11.4916058  44.5493622  39.5137100  12.0398407  45.1155167
  38.9140549  12.0985794  43.0944901  39.9481812  12.2496929  42.7848930
  37.9819641  11.5679998  42.0961800  38.4282188  11.2433910  41.3106308
  39.0589409  10.1291561  44.5688019  40.5416260   9.5631590  44.4893799
  40.4161606   8.1055517  44.5062790  41.2637291  10.2938147  45.6056366
  41.2177963   9.8843126  43.0801086  40.8426476   9.2386684  41.9127846
  39.7654228   9.3279314  41.7723694  41.1439095   8.1972494  42.0258675
  41.5645866   9.8685398  40.7632256  41.0880852   9.3949919  39.9048538
  41.2308121  11.2513399  40.6922379  42.3217163  11.8996887  40.0871010
  42.0642281  12.4616747  39.1893387  42.9955940  12.7414713  41.1272659
  42.7915840  12.7218800  42.4721756  42.1576576  11.9641609  42.9085236
  43.4755211  13.6043692  43.1491394  44.2669487  14.2034655  42.1221886
  45.3602066  15.1464348  42.1645584  45.8417435  15.7427197  43.2572670
  46.6297417  16.3525810  43.0922623  45.3496246  15.7621183  44.1390495
  46.0403633  15.4194698  41.0364075  45.6044731  14.9044571  39.8835716
  46.0653458  15.2654171  38.9759903  44.5719757  14.0748110  39.7054024
  43.9685555  13.6832838  40.9137764  43.0704536   9.7592640  40.7252159
  43.4174004   9.9895735  41.7325325  43.3676796  10.8496294  39.6600075
  44.4014549  11.1950321  39.6702118  42.9956932  10.5410023  38.3452034
  43.7158775  10.7923899  37.7623291  43.4604797   8.4160480  40.3398094
  44.8698578   7.9271898  40.7596970  44.9491043   6.5301051  40.4546356
  45.1186447   8.3476067  42.1548233  45.8735199   8.7515736  39.8617325
  45.8052597   8.5556288  38.4909515  44.7797623   8.7490082  38.1762123
  46.1096764   7.5589271  38.1715508  46.6579018   9.6125488  37.8245659
  46.6939392   9.3343954  36.7712669  46.3663445  10.9491549  38.0929031
  47.5641556  11.6759348  38.0923004  47.5912857  12.5105734  37.3917694
  47.6509972  12.1708956  39.5240555  47.0108147  11.7726727  40.6754570
  46.3924637  10.8891525  40.6168442  47.3437614  12.3572474  41.8078728
  48.3424263  13.3129063  41.3578644  49.0228920  14.3983345  42.0613556
  48.8840027  14.7102461  43.2868919  50.0066719  15.0025396  41.2472305
  50.7314529  15.6098270  41.6021881  50.0684624  14.7545671  39.9070396
  50.9161415  15.4600668  39.2612343  51.7381859  15.8829117  39.6681099
  50.8947296  15.3455400  38.2579765  49.1830559  14.0227623  39.1436653
  48.4519768  13.2080078  39.9479294  48.0953560   9.4495392  38.2965088
  48.1531334   9.4135494  39.3843803  48.7398949  10.7416449  37.7843437
  49.6010818  11.0239401  38.3899574  49.0342903  10.5788269  36.3790398
  49.0107117   9.6262178  36.2625046  48.7429657   8.3069744  37.7031441
  49.8992424   7.5697527  38.4002762  50.1898994   6.4048109  37.5153046
  49.5396843   7.3398948  39.8203087  51.1585197   8.5881519  38.1999817
  51.7481842   8.8438063  36.8857765  51.0110474   9.2698441  36.2051735
  52.2203827   7.9526324  36.4723320  52.7945290   9.9263668  37.0822029
  53.2426033  10.1216640  36.1079369  52.2203712  11.1030064  37.5617981
  53.1791573  11.8270960  38.3954391  53.4379005  12.8039160  37.9868050
  52.6750793  12.0142813  39.7753601  51.8839149  11.1359386  40.4364967
  51.4512482  10.2842560  39.9326744  51.6047783  11.5740824  41.6723824
  52.4881859  12.6167898  41.9377670  52.6734695  13.4830599  43.0244026
  52.0956879  13.4816170  44.0353737  53.5859337  14.4620323  42.8050804
  53.8124237  15.1260443  43.5316429  54.2363510  14.6871281  41.6353188
  55.0389786  15.7247696  41.5866890  55.4314995  16.1500130  42.4144554
  55.4674644  15.8057508  40.6756744  54.1153946  13.8726587  40.5706902
  53.1842232  12.8530912  40.7362137  53.8717308   9.5605145  38.1125679
  53.5316696   9.1411505  39.0594559  54.4240379  10.9683685  38.3884430
  55.0427589  10.9295492  39.2849846  55.2746239  11.5170603  37.3398781
  55.7721863  10.7704821  36.9983292  54.7474251   8.5655813  37.5163841
  55.3238983   8.2819204  38.2296944  55.3524399  21.2701397  48.0443954
  56.0364113  21.0727806  48.6884727  57.2959709  21.4874287  48.2870636
  57.9748077  21.4075165  49.1361198  57.2658157  22.5318375  47.9765739
  57.6604347  20.6851730  46.9956207  58.6860390  20.8629093  46.6721268
  57.4674530  19.2967682  47.1443863  57.0711937  18.7499294  45.8898048
  57.8517075  18.0024529  45.7477493  55.7600136  17.9701595  45.9236717
  55.1021156  17.8251534  47.1033974  55.3328819  18.5089188  47.9068985
  53.9991531  16.9900856  47.1475182  53.4753952  16.9112396  48.0887184
  53.7960854  16.0970592  46.0703850  52.8087234  15.1994629  46.2146873
  52.5720329  14.7498789  45.3417892  52.0355110  15.4177685  46.8267174
  54.4383430  16.1780605  44.9383278  55.4138107  17.1244793  44.8373756
  56.0635529  17.1065140  43.7659340  56.8061447  21.0668640  45.7846184
  55.7367744  20.9722157  45.9732742  57.1182404  19.8797646  44.9069290
  56.4837494  19.7792606  44.0263481  58.4607468  19.9608517  44.4314957
  58.6574402  19.2309036  43.8398132  57.2005844  22.2370014  45.1329002
  56.1126900  23.2231102  44.5564995  56.9049454  24.3828087  43.9248734
  55.0928421  23.4374256  45.5707245  55.5334663  22.3952999  43.3347473
  56.2547569  22.3224812  42.0893059  57.2706604  21.9766216  42.2801476
  56.2215729  23.2820587  41.5733528  55.6386909  21.3629627  41.0470848
  56.3509674  21.2531643  40.2293396  55.4823036  20.0287399  41.5924873
  54.4140663  19.3656712  40.8629227  54.7243347  18.5152569  40.2557716
  53.3308640  18.8656960  41.7707062  53.2493515  19.2564945  43.0700302
  53.9940605  19.9936752  43.3315086  52.3756027  18.6998558  43.9122200
  52.3678169  18.9258404  44.9682884  51.5514450  17.6710968  43.4098892
  50.7247849  16.9967537  44.2174721  50.1882401  16.1887589  43.9357529
  50.6492691  17.2954998  45.1793175  51.7104454  17.1864185  42.1888924
  52.5655060  17.7943344  41.3602524  52.6737633  17.3251057  40.2131996
  54.2442780  21.7724819  40.5426674  53.6631203  22.0996761  41.4048195
  53.7873535  20.4521599  39.9673004  52.7041512  20.4510918  40.0888290
  54.3173370  20.1024933  38.7009468  53.6228981  20.2601891  38.0571404
  54.1506767  22.7939453  39.5316086  52.8943520  23.6006908  39.2089920
  53.2707863  24.7099285  38.2593956  52.1785202  24.0140762  40.5110435
  51.8242149  22.6465092  38.4561844  52.1160011  22.2462482  37.0952950
  53.1689606  21.9769878  37.0124092  51.8645401  22.9848900  36.3341942
  51.3493919  20.9665394  36.7892723  51.7686310  20.4839668  35.9064026
  51.4152489  20.0199318  37.7908096  50.3644791  19.0946732  37.6944237
  50.7774696  18.1264496  37.4114380  49.6463013  18.9357376  38.9960251
  50.0320091  19.6160183  40.1580238  50.6553192  20.4950333  40.0858040
  49.4389114  19.2588329  41.3536415  49.6280746  19.8313885  42.2496300
  48.5503044  18.1090565  41.5661163  48.0291939  17.6838131  42.5933685
  48.2301445  17.5050831  40.4092979  47.4776382  16.8459282  40.5483971
  48.6710205  17.8655624  39.1058846  48.2187233  17.2874947  38.1161194
  49.8556633  21.1210747  36.5350037  49.3891449  21.7155762  37.3205223
  49.3145142  19.6353111  36.6444778  48.2923050  19.5249615  37.0064392
  49.5730438  18.8964481  35.4615440  49.5685730  19.4960194  34.7118149
  49.5971413  21.5692196  35.1894760  48.1793633  22.1612682  34.8248749
  48.2475624  22.4875240  33.3611794  47.9220619  23.3000870  35.7689896
  47.0575905  21.0622883  35.0848389  46.7452507  20.1966286  34.0497398
  47.5899544  19.5852165  33.7323189  46.4945374  20.7571507  33.1491508
  45.6651802  19.2771740  34.3831406  45.4258995  18.6331501  33.5369263
  45.9744453  18.4071960  35.4392548  44.8274040  18.0020294  36.1881676
  44.6484604  16.9271851  36.1598969  44.8912010  18.4109688  37.5882607
  45.6751060  19.4663868  38.1208878  46.2957802  20.0988293  37.5034866
  45.6135597  19.5079517  39.4310989  44.6847420  18.5269489  39.7068748
  44.0288658  18.0581474  40.8948746  44.1355057  18.6516953  42.0545044
  43.5837936  18.2873669  42.8180351  44.9724426  19.1921825  42.2203789
  43.0336990  17.1822243  40.9322929  42.7316628  16.6563702  39.7732468
  41.9556885  15.9065475  39.8183212  43.2773514  16.9242115  38.5502701
  44.2127876  17.9006920  38.6459389  44.3393478  19.9367428  34.8611259
  44.4620476  20.6673985  35.6606178  43.7030945  18.7113056  35.3841972
  42.8474426  18.9482479  36.0165100  43.2486954  17.7894859  34.3424988
  42.8690491  17.0233650  34.7789917  43.6780815  20.5204563  33.7171555
  42.4068565  21.5177212  33.9357719  41.9439774  21.9681263  32.6521225
  42.8831711  22.5331764  34.8964729  41.3064804  20.5979557  34.5942421
  40.4449043  19.7387848  33.8852005  41.1298409  19.0450630  33.3976402
  39.8998451  20.3412647  33.1585464  39.5783844  19.0362720  34.9855728
  38.9517593  18.2684879  34.5317459  40.2823372  18.5246201  36.1401405
  39.5662498  18.6131516  37.3871078  39.2971001  17.5949879  37.6681862
  40.2244186  19.2860279  38.5463142  41.0552635  20.3003941  38.3233643
  41.2049332  20.6813927  37.3239441  41.5755005  20.9859753  39.4076996
  42.1236725  21.8684769  39.1125603  41.2702827  20.5055695  40.7554626
  41.6877594  21.1285915  41.8265114  41.3114738  20.8568249  42.7235374
  42.3975449  21.8346901  41.6933594  40.5158043  19.4627476  40.9457016
  39.8858070  18.9467640  39.8681946  39.0725479  18.0195580  40.0264053
  38.5651054  20.0020294  35.7131653  39.2318687  20.8303356  35.9528542
  38.2620926  19.1870956  36.9638290  37.8041191  19.9170876  37.6312675
  37.4799271  18.0306950  36.6864967  37.3742027  17.4661255  37.4557037
  37.3839607  20.3153839  34.9491730  36.2605591  21.2955971  35.4767113
  35.1983757  21.3931274  34.4052467  36.8677788  22.6085911  35.7937164
  35.5712395  20.6889839  36.7246590  34.7093201  19.5433178  36.5508766
  35.3195724  18.7781258  36.0711136  34.0125198  19.8057995  35.7548409
  33.9920921  18.8933201  37.7400742  33.5119896  17.9685173  37.4201698
  35.0016861  18.5526562  38.7024384  34.4012108  18.6668034  40.0131454
  34.1492538  17.7470360  40.5410118  35.2047043  19.6553669  40.7708626
  36.1217232  20.5211868  40.2009277  36.1846695  20.5197468  39.1227646
  36.9990082  21.1355648  41.0163155  37.8666496  21.6825314  40.6780396
  36.8905334  20.9382687  42.4273949  37.6720657  21.4923191  43.3036919
  37.5603027  21.0795918  44.2187157  38.5454597  21.9298725  43.0471115
  35.9722710  20.2208385  42.9760323  35.0951271  19.5976791  42.1753387
  34.3057175  18.8517666  42.7460289  33.0864410  19.8696728  38.4292221
  33.6103897  20.8204079  38.5276566  32.9677658  19.1875668  39.7657509
  32.5695152  19.9516411  40.4333496  32.0924644  18.0194969  39.5803833
  31.2211628  18.3506889  39.3507118  31.8721466  19.9383526  37.6698914
  30.8929081  21.1906490  37.8099976  29.7801018  20.9837666  36.9108696
  31.7333202  22.4067593  37.7283821  30.4084167  21.0055027  39.3413048
  29.3886166  20.1180611  39.7697525  29.5789127  19.0781116  39.5044365
  28.5042877  20.4569626  39.2301140  29.1286125  20.3564205  41.2882652
  28.2967625  19.7139740  41.5770302  30.2876759  20.0890083  42.0393600
  30.4025650  20.9216309  43.1831665  30.3831501  20.1863327  43.9875641
  31.6794701  21.6521206  43.3950539  32.4676857  21.9913864  42.3352699
  32.1792221  21.6988831  41.3364525  33.6671219  22.7317905  42.5015945
  34.2288475  23.0090427  41.6218224  34.0353546  22.9492474  43.8417206
  35.1715050  23.4461250  44.1602592  35.4361305  23.4255524  45.1347580
  35.9366341  23.5936203  43.5176582  33.2930565  22.6298943  44.8929596
  32.0680847  22.0452938  44.6285896  31.4023781  21.6996593  45.6157303
  28.8191910  21.8128281  41.5933075  29.3526459  22.5732250  41.0229378
  29.2442436  21.8866653  43.0923958  29.5577049  22.9169998  43.2604790
  28.3181419  21.4801731  44.1061821  27.6708546  22.1582775  43.8993111
  27.4117279  22.0389118  41.6249275  26.7410183  23.4289608  41.5910454
  25.3131332  23.2994442  41.1443062  27.5866814  24.4098263  40.8434753
  26.6958961  23.9323921  43.2051582  25.6226673  23.6613941  44.0829086
  25.4603767  22.6156979  44.3442154  24.6748180  23.9451313  43.6255493
  25.8065624  24.4346504  45.3865700  25.0960770  24.2054577  46.1807899
  27.0236683  24.0598564  45.9785385  27.5289097  25.1485596  46.7350731
  27.4959755  25.1023521  47.8235931  28.9590855  25.4240265  46.3186951
  29.4021168  25.1897011  45.0358963  28.6897602  24.7729836  44.3392639
  30.7325687  25.3153000  44.6900749  31.1559086  25.0479279  43.7331543
  31.5783615  25.8740520  45.6452370  32.8363762  25.9645386  45.2934036
  33.5144539  26.2830925  45.9707794  33.0285492  25.8649292  44.3068695
  31.1857910  26.2007999  46.8648186  29.9125214  25.8728771  47.2208405
  29.6214886  26.0887394  48.4115715  25.8189411  25.9234104  45.2002869
  26.4039898  26.1907558  44.3203163  26.5633202  26.2509727  46.4578781
  27.0909710  27.1961555  46.3301620  25.5926723  26.2969513  47.4871597
  24.8910160  25.7386665  47.1442375  24.5522957  26.5784664  44.9432106
  24.3945122  27.6559181  43.7377968  23.0262566  28.1604214  43.7001457
  24.9882221  27.2093067  42.4634857  25.3276386  28.8402424  44.2305260
  24.9404392  29.6368942  45.3392181  24.7973213  29.0704727  46.2594261
  24.0664577  30.2733021  45.2005081  26.0928078  30.5132370  45.7724380
  25.7560024  30.8464012  46.7541046  27.2250347  29.7149754  46.0870552
  28.3417912  30.5870876  46.0671921  28.6764412  30.7894859  47.0846138
  29.4782944  29.9418316  45.2736855  29.3668442  28.9829426  44.3220673
  28.3820190  28.7139740  43.9696846  30.5034389  28.5940056  43.7347069
  31.4657803  29.2748489  44.5077400  32.9044189  29.3116627  44.6807137
  33.8142929  28.6937504  43.9694099  34.7893333  28.6329594  44.2257462
  33.4255714  28.4141407  43.0801315  33.4717216  30.1693001  45.5464401
  32.6739693  30.9355621  46.2476807  33.2011490  31.4704609  47.0238037
  31.3794937  30.9878197  46.2804756  30.8279991  30.1386681  45.3919144
  26.5545273  31.5546455  44.6888123  26.7925434  31.0215664  43.7683372
  27.8542175  31.8890247  45.4148560  28.5246716  32.3321991  44.6785202
  27.5144138  32.7162895  46.5447655  26.7145805  33.1832085  46.2920685
  25.7357674  32.6860161  44.5539207  25.6977119  33.6074562  43.3109474
  24.5749264  34.5626221  43.5654144  25.7091904  32.8203354  42.0452385
  27.0760822  34.3384666  43.4869003  27.1489735  35.4759445  44.3516693
  26.6965046  35.1856651  45.2998810  26.5664845  36.3058891  43.9516640
  28.6273155  35.8707199  44.4605103  28.6992855  36.6135712  45.2549210
  29.5221004  34.8455505  44.8328934  30.8116093  35.1159325  44.4224434
  31.4423428  35.3536377  45.2790489  31.3522530  34.0334129  43.5709915
  30.4890347  33.3183784  42.6963005  29.4584541  33.6194496  42.5794411
  31.0338116  32.2807198  41.9719887  30.4805355  31.7809181  41.1906509
  32.3536491  31.7612228  42.2718048  32.8798866  30.7470016  41.7978516
  33.0903893  32.4691963  43.2104454  33.9875259  32.1260414  43.5226707
  32.5653191  33.5456085  43.9428482  33.3026733  33.9777946  44.7885017
  29.2408581  36.4792747  43.1796455  28.9891205  35.7965164  42.3681183
  30.7416096  36.4340248  43.6669464  31.5118599  36.4086723  42.8961182
  31.0025311  37.5128174  44.5623627  30.3994236  38.1751404  44.2171173
  28.7683983  37.8404388  43.0631104  29.1726093  38.6087112  41.7635765
  28.7533321  40.0404930  41.9609299  28.5763035  37.9098663  40.5839577
  30.7474651  38.5630226  41.4882355  31.5834484  39.4991264  42.0902252
  31.6402950  39.7071190  43.1586838  31.3633003  40.4837875  41.6778221
  32.9928474  39.2661591  41.6056480  33.6024208  40.1075401  41.9351921
  33.4616776  38.0740776  42.0902443  34.5233459  37.6074905  41.2976570
  35.4225769  37.6115799  41.9136696  34.2281914  36.2430878  40.8649712
  32.9358482  35.8052559  40.6055069  32.1066132  36.4719429  40.7907104
  32.7325859  34.6810341  39.9528923  31.7105293  34.3492393  39.8446198
  33.8606415  33.8541222  39.6594315  33.7111359  32.6679382  39.2165680
  34.5297356  32.0833359  39.3073463  32.7848129  32.2885857  39.0819588
  35.0386848  34.1830177  40.0277176  35.3028069  35.3617287  40.6099854
  36.4790154  35.6615715  40.8057098  33.2602692  39.0303383  40.0927010
  32.6002426  38.2166290  39.7921333  34.6959343  38.5367813  40.0758057
  34.8751602  37.9298134  39.1883583  35.7724228  39.4202003  40.4335976
  36.4848976  39.3061790  39.8003654  33.1429024  40.2106895  39.2756958
  32.8775291  40.0317497  37.7175369  32.7335701  41.4094353  37.1917191
  31.7143173  39.2009277  37.5424728  34.1536255  39.3946838  37.0298309
  35.4308739  40.0855103  37.1334381  35.6228218  40.3271294  38.1788445
  35.4587898  41.0454483  36.6178398  36.5431252  39.2058678  36.5668907
  37.4848404  39.7132683  36.7762184  36.6264076  38.0139275  37.2838287
  37.3163948  37.0480461  36.4400253  38.2551498  36.7671738  36.9174690
  36.2995529  35.8870735  36.5094872  34.9730682  36.1369438  36.6792488
  34.4833450  37.0850182  36.5127182  34.0468826  35.1832619  36.5972748
  32.9768829  35.3291054  36.5816917  34.6113205  33.8609314  36.3734856
  33.8231659  32.8738747  36.3162994  34.3537254  32.0187416  36.2305336
  32.8286819  32.9780807  36.4585724  35.8652573  33.5992851  36.1244240
  36.7824631  34.6297188  36.2052689  37.9922371  34.4949074  35.9651108
  36.4050865  38.8183975  35.0821800  35.4385681  38.3572197  34.8790665
  37.4769173  37.7576561  35.1014519  37.2658348  37.0358963  34.3123970
  38.7431870  38.4349251  35.1675529  39.3867645  37.7350502  35.0349617
  36.6316910  39.8792114  34.2633133  37.5446701  40.1464729  34.3923187
  33.3880997  25.1023426  52.6457214  32.5759964  25.6931381  52.2219963
  33.0447807  23.7151585  53.2209244  33.0556259  22.9628258  52.4322624
  31.7764854  23.8248749  53.9777985  31.0188904  23.8358021  53.3882790
  34.3111687  23.5146084  54.1434250  35.1546097  23.1121922  53.5823860
  34.0237770  22.6304016  55.1220970  34.5494537  22.6071129  55.9250412
  34.5328865  24.9377251  54.6774254  33.9111900  25.1000252  55.5579109
  35.9940338  25.1501217  55.0326538  36.2050858  24.3381996  55.7285995
  36.1384430  26.1038666  55.5402222  34.1102295  25.8244400  53.6587029
  34.5555191  24.0826321  47.9392090  35.4015579  24.1243057  47.0411415
  34.6951180  24.6352081  49.2869225  35.7091789  25.3541584  49.7797318
  35.4260979  25.5124283  51.0009766  36.1893272  25.9841728  51.6020889
  34.2196770  24.9854565  51.3574562  33.7001305  24.4407043  50.1998901
  32.5829697  23.7415466  49.9957504  32.3940659  23.3462219  48.7104568
  31.2541695  22.6879101  48.4945374  30.5966854  22.4765987  49.2315369
  31.0767326  22.3072300  47.5760078  33.3207092  23.4714432  47.7681046
  33.1516571  23.2086697  46.8076477  38.3972969  24.8073463  53.9034615
  38.9138985  24.8449020  52.5144081  38.9547806  25.7387314  54.9066162
  37.9931221  19.2255077  53.4777489  38.0339699  18.2405415  54.5210381
  38.8607979  19.0656643  52.2909622  38.4925766  21.9801922  53.6291389
  38.4549370  22.0865288  52.3215675  38.5957260  21.2433758  51.7836380
  38.6917305  22.9955387  51.9504471  38.5174408  23.0662880  54.3939323
  38.1548882  21.1929741  55.6354446  37.9313583  20.4782181  56.4136200
  38.3656349  20.8189907  54.3198357  38.1536865  22.5813580  55.6976089
  37.9313011  23.1046124  56.6158447  36.8275642  25.0365810  53.8683014
  36.4672661  19.2861729  52.8826332  33.8442497  20.3228779  50.7704620
  32.8893929  20.5284557  50.2866364  33.9801216  18.8088055  50.8748169
  35.0056229  18.4526863  50.7766495  33.1940422  18.1590080  49.8241501
  33.4617500  18.4165783  48.9389420  33.5116806  18.5565224  52.3044624
  33.9445229  17.6680851  52.7642784  32.1015396  18.4269066  52.3875809
  31.8821373  17.5588512  52.0412598  33.9691315  19.7517815  53.0041084
  33.3333168  20.0505524  53.8375206  35.3420601  19.7604198  53.6751289
  35.2836647  19.1286201  54.5614243  35.5171890  20.7605019  54.0717010
  33.9295464  20.7641983  52.0893021  36.5101128  21.0615368  46.7302628
  37.3728714  21.6217022  46.0202293  36.1635399  21.2253647  48.1248169
  36.7733536  21.8835545  49.1975975  35.9725151  21.6251507  50.2183609
  36.1501770  22.0581284  51.1916885  34.8545647  20.8797932  49.8745155
  35.0471535  20.5529785  48.5813675  34.2492523  19.7120934  47.8482513
  34.5927925  19.6007080  46.5948753  33.7414932  18.9518719  45.8755379
  33.0056267  18.4190197  46.3167458  33.8626022  18.8720169  44.8760071
  35.6484871  20.2093906  46.0279770  35.6819916  20.1986217  45.0185928
  40.0036926  27.3818150  55.4932518  22.6069317  60.1864052  64.9542313
  71.2535706  46.3931732  46.6338806  66.8721695  25.3645515  65.4126892
  65.4519577  48.6056404  51.5692024  68.7832489   9.5913792  52.7663078
  35.5969658  45.1080551  10.3410988  71.2377319  42.0925255  21.5632839
  12.3705473   8.1254883   5.2181110  40.4423943  62.8191833   3.5341010
  26.5890999  25.9573040  51.3923645  27.5801964  39.7131538  36.7491531
  48.2845116  25.8396606  39.0823898   5.3068380  65.7474518  39.1560059
   1.0875155  11.4515762  41.5226364  63.1455688  59.1648712  24.0018024
   0.7418253  19.5738716  34.5096741  29.2832909  14.3221188  57.8398323
  32.8687439  27.7100143  38.9060974  64.8820801  65.7514420  56.2838364
  23.6304741  36.2930870  22.3725357  54.0271606  26.7917480  42.2368164
  19.1929073  54.7649040  17.7070503  32.5445824   4.8779955  48.4862251
  59.7376289  61.6424561  28.7225857  60.9151459  23.4899826  42.6171646
  68.0820389  51.3272438  35.8577576  16.5812454   5.7965126  46.2404289
  46.1203766  54.7179871  16.9922314  29.3030434  30.2325935  24.4689369
  12.8717957  47.5849876   1.2089087  55.9807167  61.2721825  36.8554802
  18.5490475   7.2683535  39.8237801  42.1194458  19.7613392  24.7929077
  47.4134331  11.5582151  43.9119339  61.5716934  57.0155411  66.9912415
  30.8038330  35.1201744  55.1873665  51.3699379  44.0778236  39.2468758
   2.6274860  54.1483345  57.8379822  38.7352829  25.6975479  46.4913635
   0.6154031  23.8292828   0.5302409  13.5762978  34.3084679  47.4011230
  35.7341843  24.8006477  32.3996849   4.1548953  63.5200157  38.9703407
  35.2195358  59.9986305  22.5527878  37.6488686  45.3731270   9.2118597
  60.2542877  59.8939095  27.1489124  59.5874825  47.7249069  21.6164646
  32.6659088   7.2220826  13.4006367  23.8662415  38.1645622  23.9504375
  47.1935959  56.0431633  18.9492340   8.6395140   5.6292858   8.2302542
  44.7676926  53.3496666  15.4556475   8.7589903  39.3101807  45.0062332
  13.8596096  30.4116325  10.8002510  66.0859909  65.0479126  33.0825920
  68.0782318   3.5237322  41.3440056  64.0240479  57.3916092  43.2905846
  32.1229553  51.3563194  10.7852964  61.8625565  22.2679367  67.1808395
  32.1306801  18.1933937  62.1307259   5.7053580  53.5852852  61.4612350
  32.4019852  32.5723839  69.5715103  69.6959991  44.9872322  51.4305916
  64.3620300  33.7656326  40.0583458  37.4269485  50.1603928  69.6076965
  21.0718708  61.8038635  22.4008427  69.0179138  25.4608383  66.5985489
  11.7438002  13.9148598  55.5703468  28.2487450  36.8653336  23.4610023
  66.1090317  58.6469994  65.3060074  40.2551041  20.9398746  23.6823158
   0.0959886  17.2744083  34.3582649  29.5824318   8.4706516  45.9544983
  56.4873009  36.6435738  27.0645943  17.1946869   6.9623404  62.4436951
   5.4841604  12.3158998  39.9824142  23.5909805  58.7572403  63.2159843
   1.5563874  50.2278061  34.8600426  15.5819712  49.1492577  15.8004732
   3.0953238  38.9736633  32.0112457  17.5083447  18.2751312  47.4554939
  16.6025658   8.2854643  45.9574127   0.4946575  53.3482132  56.7176476
  33.6337852   4.8403630  50.6166306  20.0371475  54.8232651  15.5296812
  32.6917191  34.6921806  21.6631336  22.7267513   9.0923538  29.4323959
  51.7267303  27.4213943  42.4589996  17.0386066  34.4901009  37.2893829
   3.0785408  56.0913162  44.2701149  54.9523430  41.4889832  40.9893112
  67.1406479  10.9603767  51.6195641  58.8155174   9.9849205   6.7035918
   5.9906473  51.4796867  47.1028557  59.0064774  54.0773735  54.1934013
   1.8825922  26.3472652  11.2121096  57.1347885  68.7044754  30.5949326
  18.0271873   5.3696961  44.3744125  52.5700798  51.2697296  66.6530685
  14.9904251  48.6048775  69.2948074  23.5127430  12.4214573  67.2118759
  16.1242294  50.0439682  55.1085320  43.3985214  58.0709724  15.6180000
  12.8242092  20.6441269  10.7881508  29.3194370  34.2451897  56.9123116
  62.1911469  36.1576767  69.8095856  60.6586876  48.4886360  57.4581299
  64.1574860   9.7050924  29.7023888  63.8118362   8.8963051  29.3247375
  63.8743858   9.6827164  30.6164932  64.0904388   9.6164560  29.7595959
  17.1189690  30.1426830  11.2804050  16.3345356  30.6807270  11.1736059
  17.8455505  30.7617245  11.2090130  17.1127987  30.2660770  11.2614021
  69.3599243  55.7282333  50.0993004  69.3636703  56.2806625  50.8809929
  70.2852631  55.5638084  49.9177742  69.4590073  55.7696075  50.1633034
  63.0531845  63.5205650  12.7933598  62.4371338  64.1662979  12.4473181
  62.5701942  62.6943817  12.7740393  62.9359818  63.5013199  12.7543974
  67.9373169  63.7644043  68.0583420  67.3763428  62.9976463  67.9416275
  68.5684433  63.4997902  68.7275848  67.9448013  63.6544151  68.1172638
  50.9822083  33.8643188  19.3547821  51.5860176  34.4575500  19.8016815
  50.4891739  33.4473686  20.0613976  50.9940186  33.8831177  19.4777946
  47.2882042  20.0222511  63.4783592  46.5710411  20.2545795  62.8885002
  47.5218048  19.1276531  63.2306557  47.2366371  19.9516258  63.3890419
  45.0610771  12.4595089  20.1584358  45.0709496  11.5049953  20.2294273
  44.3311081  12.6482878  19.5687447  44.9842873  12.3778496  20.1031208
  69.1186142  69.9385223  46.7534981  69.1713181  69.1189194  46.2618675
  68.3235168  69.8516846  47.2793465  69.0394440  69.8418579  46.7571487
  44.0771866  15.2004423   1.7058430  43.5927353  14.8814449   2.4672775
  43.4282341  15.2262707   1.0026892  43.9563179  15.1691780   1.7120582
  48.3802795  62.4560013  37.2557564  48.2420883  62.9752579  38.0479088
  49.3273163  62.3216553  37.2196159  48.4665375  62.4970474  37.3363800
   0.8144593   8.1728916  24.5447254   0.0824722   8.7428436  24.3089695
   0.5636849   7.7977614  25.3888950   0.7096562   8.1936674  24.6096077
  65.2730637   4.5782690  14.5065613  64.3476334   4.4463730  14.3006287
  65.4050674   4.1064215  15.3288555  65.1884537   4.5138850  14.5722904
  36.9245720  13.6986742  19.3480530  37.6820679  13.8978605  18.7978172
  37.2923851  13.5597277  20.2207718  37.0445747  13.7050982  19.3824425
  33.6529121   0.7231696  14.7128334  33.4785690   0.9161771  15.6340199
  33.7470245  -0.2288682  14.6812420  33.6443558   0.6422256  14.8077011
  45.8043518  36.0329590  36.2584190  46.1653328  35.1464539  36.2639771
  45.8126030  36.2891464  35.3361778  45.8437271  35.9657402  36.1606636
  54.0576973  34.7815437   3.6473944  53.9321480  34.3069191   2.8256884
  53.9353180  34.1193047   4.3276124  54.0312576  34.6603050   3.6323061
  34.8230591  33.7565727  55.1211967  35.5471611  34.3750267  55.0241470
  35.1261749  33.1348038  55.7828293  34.9326019  33.7562218  55.1814041
  60.1150093   5.8983879  70.8407516  60.2628479   5.9898486  71.7820358
  60.0553169   4.9537234  70.6983566  60.1244087   5.8074012  70.9259415
   6.0762696  10.7720537  64.2490845   6.9067721  10.6250391  64.7017212
   6.3225803  10.9043484  63.3336258   6.1911025  10.7704840  64.1997223
  10.2266426   3.3355355  20.3487434   9.4411087   2.7896013  20.3152180
  10.9324551   2.7577167  20.0585938  10.2181416   3.2156968  20.3142262
  56.0346565  18.9280376  66.6698074  56.1095619  19.8668728  66.8407135
  56.8916054  18.5725784  66.9054260  56.1340294  18.9902496  66.7131577
  53.7279625  52.9466972  28.2958107  53.3035851  52.7586288  27.4586926
  53.0567589  53.3967209  28.8088417  53.6111259  52.9746323  28.2612495
  34.2678604  16.6189327  30.0574112  33.4153557  16.9597530  29.7866478
  34.1262512  16.3002262  30.9488163  34.1618462  16.6212902  30.1235962
  66.9551468  13.2747650   0.6174926  66.5458069  13.0818615   1.4609727
  67.8668365  13.0041561   0.7262452  67.0087204  13.2253351   0.7190400
  49.0467491   1.3701122  52.9595566  48.2855301   1.6462643  52.4491425
  49.7718925   1.8852659  52.6059799  49.0429001   1.4544982  52.8674164
  44.9945221  68.0337296   9.8422108  44.1973915  68.5329895   9.6645947
  44.6838188  67.2187347  10.2365294  44.8763809  68.0000610   9.8653202
  64.0834656   2.6116145  30.9701576  64.5852203   3.4251943  30.9195328
  64.1939392   2.2081175  30.1092167  64.1487579   2.6553462  30.8729477
  33.2353401  69.8031006  68.1854095  33.3354149  68.8652267  68.3485260
  33.1646461  70.1916580  69.0573425  33.2384720  69.7445221  68.2957840
  44.8753471  67.4311981   3.9814935  44.9985313  68.0264816   4.7208805
  44.1824112  67.8367615   3.4603496  44.8145866  67.5379333   4.0047669
  36.1491814  22.5242500  21.6998043  36.1601257  21.5678787  21.7381134
  36.9588623  22.7549953  21.2443905  36.2366943  22.4468689  21.6553230
  13.3165016   5.5705810  50.3032951  13.5064011   4.9724464  51.0260696
  14.0733767   6.1556940  50.2714539  13.4174671   5.5691924  50.3769760
  64.2705154  51.5587540  40.6638031  63.9809723  52.1406326  41.3665237
  63.4909897  51.0521927  40.4358215  64.1565094  51.5667839  40.7144318
  66.4506912  61.4072762  67.7957458  66.4213943  60.8470650  67.0201569
  65.5502777  61.7134018  67.9042435  66.3515472  61.3801804  67.7246094
  70.4370346   4.9715099  68.0132065  71.3117294   4.7245359  68.3134537
  69.8483276   4.3716459  68.4712601  70.4675369   4.8812022  68.0940704
   4.6450219  53.6241531  52.8550224   5.0692854  54.4263153  52.5504456
   3.7145419  53.8453140  52.8940887   4.5910382  53.7332840  52.8267097
  64.9572830  67.1058350  39.7958755  64.9280930  66.1629410  39.9581337
  64.1255035  67.4335785  40.1378708  64.8654633  67.0402298  39.8496513
  63.6997261  43.6507721  33.6782379  63.0311356  43.1388321  33.2231216
  64.5047607  43.1446800  33.5686150  63.7142792  43.5422096  33.6180153
   2.4563420  61.4191628  59.0028572   3.1779618  60.8138351  58.8323364
   2.7069702  62.2242851  58.5498734   2.5600240  61.4404678  58.9363670
  37.6598930  49.0781403  29.0050335  36.7267914  48.8804169  28.9246502
  37.8924141  48.7824783  29.8852329  37.5851822  49.0255241  29.0903282
  57.5048637  46.1224098  35.7040558  57.8944016  46.2676430  36.5662613
  58.1795998  45.6544495  35.2121429  57.6183586  46.0879936  35.7435455
  45.0621262  49.4280243  21.8902435  45.5696526  48.8289566  22.4377537
  44.2615013  48.9450989  21.6852646  45.0308723  49.3126373  21.9267712
  23.7676964  17.4188862  17.4901485  23.3403530  18.0107613  16.8710423
  23.7435760  17.8870621  18.3246918  23.7195511  17.5319309  17.5131226
  12.4020615  27.5698757  36.0757904  12.3797808  28.5264664  36.0498619
  12.1206789  27.3477154  36.9633179  12.3696785  27.6481972  36.1676750
  19.9416924  54.4090996  59.1163788  20.4366150  53.9389839  58.4453545
  20.5380917  55.0944481  59.4177666  20.0580730  54.4320526  59.0769615
  15.0896444   7.7575784  60.3112488  15.7659178   7.5846615  60.9662170
  14.5937281   8.4945631  60.6678314  15.1088772   7.8177314  60.4191208
  65.3215866  42.9518623  11.5248795  65.5518265  42.1327858  11.0863180
  64.4456863  42.7963676  11.8782129  65.2527390  42.8479347  11.5157909
  70.4986267   2.5428715  52.7685623  70.6831589   1.8397772  52.1457977
  71.0843811   3.2536106  52.5078506  70.5807648   2.5436869  52.6743469
  53.9992409  16.1193523   1.9926007  54.0397873  16.6139565   2.8111084
  53.3083572  15.4728622   2.1373875  53.9298859  16.1031551   2.0953276
  10.0953817  29.9801197  59.3185310  10.1662550  29.9768715  60.2730980
   9.6159105  30.7836132  59.1166916  10.0518084  30.0654602  59.3988037
  61.1255035  19.8722801  52.7781944  61.2715874  19.1162281  52.2096176
  61.7421951  20.5325089  52.4619331  61.2068481  19.8620625  52.6838341
  52.1822052  25.2079220  48.7856789  51.5146446  24.5251503  48.7192154
  51.6925430  26.0282421  48.7261848  52.0587959  25.2225914  48.7722473
  49.9112015  27.2189636   6.9479985  50.6004219  26.5624809   7.0491724
  50.0798569  27.6133823   6.0922999  50.0026855  27.1910172   6.8675351
   8.6452122  42.0467720  55.6802483   8.4764633  42.9477882  55.9557877
   9.4188852  42.1085434  55.1200256   8.7097225  42.1494446  55.6498871
  61.5086136   4.4174285   9.1380129  61.7745590   5.0802717   8.5007181
  61.9393730   3.6151330   8.8430510  61.5829124   4.4025569   9.0385952
  11.0476351  62.2386780  43.0498886  10.5189972  62.5394707  43.7890091
  11.9469748  62.4575081  43.2938843  11.0871668  62.2940903  43.1547279
   3.3789482  58.8142471  10.0331841   3.9238880  59.6011620  10.0273180
   3.6832151  58.3065948   9.2808933   3.4695089  58.8440285   9.9523335
  43.3643150  44.8182831  28.9311581  42.6465912  44.7417717  28.3024693
  43.5437737  45.7574081  28.9766560  43.3069153  44.9102745  28.8689671
  52.4442558  68.0424728  25.3486671  53.2803459  68.5018539  25.4271107
  52.2460251  67.7521744  26.2389832  52.5122757  68.0605011  25.4519768
   9.9041643  28.2354069  44.7269936   9.9944143  28.7561493  45.5250626
   9.5257587  27.4074249  45.0227776   9.8734350  28.2026424  44.8436432
  43.7012825  28.6836357   5.6842861  43.4383125  27.8724232   6.1190434
  44.5494347  28.8991604   6.0721178  43.7636871  28.6201096   5.7720079
   4.8621001  58.6074371  70.1726837   5.2515054  57.8703423  70.6430969
   4.1065431  58.8584328  70.7040634   4.8230534  58.5555992  70.2795181
  15.1318512  55.5527496   2.7811379  15.3262367  56.4869499   2.8567019
  14.1766558  55.5096931   2.7366323  15.0507174  55.6477814   2.7844501
   4.0228748  40.2913780  51.9657021   4.5926409  41.0376434  51.7794724
   4.6011510  39.5302277  51.9158821   4.1453037  40.2897911  51.9405289
  16.9725933  37.5576248   3.6691821  16.8059082  38.1056824   2.9023170
  17.7164993  37.0111160   3.4158731  17.0341492  37.5577888   3.5603893
  61.1590843  61.6474571  12.1322203  60.4800911  62.2187767  12.4910984
  61.2466507  61.9233627  11.2198381  61.0960121  61.7378044  12.0731936
  22.7567520  48.2201195   4.3381963  22.7288094  47.4242287   4.8692412
  23.4996071  48.7138405   4.6855221  22.8329906  48.1878967   4.4318671
  57.8181839  14.8876724  45.8421021  58.4976196  15.2040186  45.2466850
  58.2956581  14.3982668  46.5119743  57.9415588  14.8692169  45.8500404
   5.3602810  12.7023191  48.3589859   5.4866362  12.6610909  49.3069115
   4.4228749  12.5530701  48.2355919   5.2737894  12.6820068  48.4469147
  23.0376911  30.7706451  18.1651859  22.3059139  31.3647385  17.9984970
  22.9810390  30.5775280  19.1009903  22.9536114  30.8134060  18.2472057
  68.0332336  20.9028988  57.4828835  68.2361603  21.7551441  57.0972252
  68.7335052  20.7547379  58.1184120  68.1295547  20.9779835  57.5095291
  69.2338562  13.9189129  57.7683067  69.0638275  14.4458332  56.9874878
  70.1167068  14.1704922  58.0394478  69.3098755  14.0019331  57.7139549
  50.0987778  34.5765419  43.3516121  49.4489098  35.2482109  43.1448097
  49.6698608  34.0204849  44.0020447  49.9837341  34.5888710  43.3989220
  43.4748268   0.9593775  53.1979752  42.8073006   1.5219953  53.5905304
  43.8957214   1.5112162  52.5387688  43.4485245   1.0782247  53.1695366
  14.2474709  64.5170822  60.5742302  14.4383440  63.7667694  61.1371040
  14.7614946  64.3593216  59.7823181  14.3226423  64.4202499  60.5498047
  26.8086624  57.8407097   0.6843687  25.9102135  57.5716820   0.4929364
  26.8286438  57.9496193   1.6351427  26.7149811  57.8236351   0.7653459
  71.1529007  51.7245979  31.5316238  71.8059769  52.4231644  31.5732212
  70.3121414  52.1821251  31.5365887  71.1328888  51.8478851  31.5365887
   3.5340710  39.7258377  35.1685753   3.1898062  39.7650452  34.2762909
   4.4333715  40.0447578  35.0925560   3.5932608  39.7640266  35.0653152
  14.2797689  56.7075500  67.2093048  13.4842758  56.9449234  67.6858292
  14.4630251  55.8084908  67.4819641  14.2144785  56.6369858  67.2891998
  66.4966583  69.1224365  39.0531998  66.2143097  69.2001877  38.1419029
  66.0054550  68.3745270  39.3931580  66.4141617  69.0509720  38.9922714
  43.8102760  38.9739189  61.7018318  44.7502403  38.8375473  61.5830803
  43.4408150  38.0911217  61.7217941  43.8711166  38.8652344  61.6912994
  44.6451378  34.8608360  55.8694649  45.0824242  34.2452927  55.2811470
  44.4316902  35.6114464  55.3151550  44.6690063  34.8752403  55.7476120
  48.9561920  64.4193878  39.0895500  48.2171097  64.8121643  39.5540085
  49.7244377  64.6813583  39.5968971  48.9593010  64.4892120  39.1931839
  46.1159859  55.6575623  56.7567902  45.4026642  56.1519928  57.1604538
  45.7865601  54.7602844  56.7057495  46.0047836  55.6146011  56.7943954
  60.6006355  22.3709908  40.8438988  59.8825607  21.8269691  40.5204124
  61.3042984  22.2417507  40.2079849  60.5990982  22.2991943  40.7415886
  47.8883743  31.6348457  56.5134201  48.0658073  32.2599487  55.8105736
  47.1708107  31.0964241  56.1795959  47.8307762  31.6440887  56.4028702
  48.5457001  12.8880997  58.5165024  47.5938683  12.7948732  58.5558891
  48.7103157  13.7869616  58.8014259  48.4617500  12.9740133  58.5510864
  49.0643692  37.3404655  58.2265892  48.9297905  38.2480278  57.9537315
  48.6736870  36.8190880  57.5253296  49.0083580  37.3816490  58.1227074
   5.7943010  32.4055405  69.5118027   5.6901255  32.9381676  70.3002777
   6.4695296  32.8569450  69.0053177   5.8551989  32.5104790  69.5418777
  36.7517662  37.4100418  11.2860479  36.3404655  36.6159439  11.6273260
  36.8552094  37.9744339  12.0522013  36.7189369  37.3855438  11.4041462
  30.1650181  12.5749140  20.3920898  31.1069012  12.4073553  20.4238892
  30.0564880  13.4169750  20.8341160  30.2538872  12.6468439  20.4426193
  10.5828934  32.7589302  65.0196686  10.2712231  32.1057663  65.6461487
  10.2601805  33.5924530  65.3621979  10.5152416  32.7781639  65.1230087
  67.9888229  48.3313789  11.0707989  68.2670517  49.1862488  11.3994579
  67.0519791  48.2939911  11.2635832  67.9185867  48.4185562  11.1264057
  67.2236176   8.2200737  63.1888466  67.9684830   8.0893888  63.7756348
  66.6917877   8.8877621  63.6219482  67.2463379   8.2773409  63.2976074
  61.9073105  63.2314148  38.0694923  62.6502419  62.7229614  37.7442856
  61.6801376  63.8139420  37.3447227  61.9623108  63.2393150  37.9575195
  47.9108505  17.5313988  29.0374355  48.1288261  18.3837643  29.4145203
  46.9872780  17.4029579  29.2536564  47.8356056  17.6085987  29.1007061
  42.5328941   8.8342848  28.2495213  42.2949982   9.7399054  28.4482384
  42.0840530   8.3165646  28.9179077  42.4596596   8.8756504  28.3419914
  33.4344978  10.1594963  13.7473660  33.2547188  10.5522747  12.8931780
  33.1469383   9.2508507  13.6584654  33.3846626  10.1044836  13.6467934
   6.3484821   3.3206670  43.9631119   6.8138061   2.5509160  43.6357117
   6.6972132   3.4544678  44.8444252   6.4352942   3.2528484  44.0221825
   1.1975621  37.6688843  51.8293991   1.3820734  38.2873840  51.1225471
   1.6451972  38.0359039  52.5917320   1.2649751  37.7739792  51.8353157
  10.4776783  46.4658737  10.9607468  11.0195599  46.9735336  11.5647984
   9.7777443  47.0663910  10.7044163  10.4608231  46.5840530  10.9978275
  56.7775192   7.5693092  35.9987602  56.1625366   7.8649678  36.6700363
  56.4445305   6.7133441  35.7291718  56.6764259   7.5095572  36.0415955
  41.2762375   5.2331953  26.6788788  41.5541306   6.1083908  26.4086189
  42.0447578   4.8607073  27.1111526  41.3878288   5.2868047  26.6961555
  56.8480797  29.2685051  17.8576126  56.7119827  28.3707829  17.5546150
  57.0414848  29.7633095  17.0613747  56.8541908  29.2255363  17.7403889
  46.3399887  19.0848732  54.4456139  45.4997902  19.5417938  54.4065933
  46.4536629  18.8712463  55.3717232  46.2625084  19.1108189  54.5402145
  17.7721539  67.8838120  20.9382629  17.3568344  67.0547409  21.1757030
  18.1329269  67.7295685  20.0651760  17.7663364  67.7789536  20.8704777
  37.9782486  33.1164894  12.7612543  38.6754875  32.9036560  12.1409378
  38.2659340  33.9303055  13.1749792  38.0832825  33.1805763  12.7392235
  27.4622288   6.6815434  18.6641102  27.3671265   7.6156049  18.4777870
  27.2933292   6.2516608  17.8257160  27.4340744   6.7353096  18.5548344
  26.9786949  32.7097359  26.2538376  26.9859486  33.6534767  26.0940552
  26.4936104  32.6092072  27.0728722  26.9277382  32.7996559  26.3241405
  10.2776127  60.2393188  47.4293633   9.7636147  59.9508362  46.6751633
  10.9839354  60.7633324  47.0515366  10.2981224  60.2644348  47.3086433
  38.4887199  66.7944031  20.0181541  38.2847099  66.0887299  19.4044456
  37.6349983  67.1436157  20.2739735  38.3759232  66.7563858  19.9799881
  12.1848593  22.1669903  30.0261345  11.5720692  22.7623272  29.5945148
  12.9705353  22.6945992  30.1695728  12.2032967  22.2867432  29.9954033
  21.8543243  43.6610146  21.2781849  21.3504810  44.4358177  21.5272942
  22.6353722  44.0108643  20.8494644  21.8838863  43.7809486  21.2590313
  22.0955219   0.1376799  20.6532917  22.6063061   0.2372445  21.4566689
  21.1862240   0.2435748  20.9329243  22.0530243   0.1595904  20.7687855
  37.3106842  45.3061028   4.6256189  36.3696060  45.1352386   4.6632099
  37.7013893  44.6130600   5.1578493  37.2519913  45.2139740   4.6863856
  65.3363800  15.6707811   0.2121725  64.4605942  15.3107300   0.3521502
  65.9258652  15.0253057   0.6021832  65.3058472  15.5635500   0.2686912
  14.7490463   3.8269854   8.8143978  14.0443392   4.3053260   9.2512159
  15.4124079   4.4922838   8.6311998  14.7446375   3.9489446   8.8414440
   9.5677776  23.7935677  42.5325279   9.6768608  22.8744431  42.7765427
   8.7094603  24.0337925  42.8815498   9.4878778  23.7211685  42.5957718
  61.5716209  61.0689583  60.5185318  60.6445465  60.9307175  60.3244743
  61.8289833  60.2960014  61.0210571  61.5002022  60.9717865  60.5514259
  46.0967751  67.5602722  15.0070486  45.7178040  66.7764893  14.6091909
  46.0871849  67.3802261  15.9471140  46.0553398  67.4574890  15.0648708
   6.3009562  17.0747719  17.7064972   5.7428179  17.8171024  17.4748535
   5.7269330  16.3121109  17.6352558   6.1802211  17.0726032  17.6741962
  65.2046127  20.1607037  33.7422142  66.1011124  19.8392086  33.6465073
  65.0579758  20.6968784  32.9629555  65.2845840  20.1835976  33.6489067
  62.7656937  59.7317276   4.2823510  62.8705826  58.8733482   3.8719702
  61.8470497  59.7586327   4.5499377  62.6789131  59.6430588   4.2671232
  61.7601318   5.1949925  39.7411232  62.1060257   5.1249452  40.6308861
  61.0734901   4.5294886  39.6979942  61.7237930   5.1165524  39.8314095
  68.6233292  37.3784790  21.8981438  68.3059464  36.5258408  21.6006413
  67.8312225  37.9054489  22.0035000  68.5050125  37.3437500  21.8776531
  47.2210045  65.7482300  63.2686501  47.5947609  66.1680145  62.4938469
  47.9405136  65.7259598  63.8995590  47.3375931  65.7906189  63.2533035
   8.2866421  44.4889984  12.3724775   9.0676422  44.3196411  11.8456116
   7.6811585  44.9221802  11.7708340   8.3053598  44.5171318  12.2521324
  35.4085236  53.1377678   7.7253599  35.8849487  53.1460876   6.8951893
  35.6444969  53.9649658   8.1452322  35.4844933  53.2268677   7.6816049
  64.1709976  32.1767349  69.0408554  63.2461739  31.9444752  69.1243896
  64.3017273  32.8742905  69.6831589  64.0863190  32.2263565  69.1182556
  52.2644691  49.1078186  34.5143929  52.4329185  48.1753197  34.3791199
  53.0983047  49.4589691  34.8268776  52.3713531  49.0458221  34.5332909
  26.2690754  42.3754463  22.3495388  25.7773666  42.9047394  22.9774761
  26.7709274  41.7661705  22.8909798  26.2701569  42.3669167  22.4742432
  70.0506821  23.2287998  21.6632538  70.5047226  22.6306343  21.0697231
  69.8167572  22.6868343  22.4167671  70.0741577  23.1072140  21.6803150
  11.7552433  42.0009079  62.2049408  11.7893677  42.9551926  62.2712975
  11.8836260  41.6936722  63.1023598  11.7725735  42.0699081  62.3077202
  56.2405319  28.5930443  59.1553230  55.4525490  28.8424950  58.6725235
  56.7470932  29.4025059  59.2216454  56.2105179  28.7059689  59.1109085
  19.5393982  35.6353035  68.3477554  20.4116726  35.2866669  68.5316696
  19.6051655  36.5672684  68.5559540  19.6394329  35.6975098  68.3895721
  15.2629642  67.4658127  61.8223152  14.4838190  66.9362869  61.9919357
  15.7051229  67.0172806  61.1015205  15.2270269  67.3615112  61.7635384
  25.5988560  34.7548409  70.2600479  26.2661972  34.7110786  69.5752335
  26.0350056  34.4153175  71.0415421  25.7165337  34.7139664  70.2703629
  56.8930931  59.9873543  27.6000061  57.4390564  59.8109474  26.8338242
  56.1954956  59.3336334  27.5526524  56.8769226  59.8988266  27.5132504
  15.5593681  34.1105347  70.8944626  15.3275280  33.1857681  70.9798355
  16.3137875  34.1149292  70.3053436  15.6150970  34.0123863  70.8407440
   0.1625597   4.3196783  43.3598747  -0.2778226   3.8785892  44.0863266
   1.0905209   4.2979751  43.5936432   0.2145558   4.2703252  43.4622726
   3.4395039  59.6606865  40.6540489   4.2703843  59.2339935  40.8633385
   2.7724650  59.0737267  41.0100899   3.4569764  59.5525894  40.7143364
  17.1538506  27.5121574  30.3078899  16.5591507  27.3213863  31.0332661
  16.6996651  28.1809311  29.7953568  17.0419960  27.5631313  30.3305874
  48.1966629   0.0513546  50.3078079  48.3113594   0.9807789  50.1096992
  47.2775002  -0.1247127  50.1068878  48.1108742   0.1316936  50.2652550
   0.7289029  27.9229622  65.5132446   0.6314784  28.3890190  66.3436279
   1.5859468  27.5011101  65.5744705   0.8099098  27.9276772  65.6083298
  42.0621758  69.2920380  26.9290600  41.1588974  69.3116760  26.6129341
  42.1704521  68.4122391  27.2902470  41.9773941  69.2003098  26.9338646
  20.7062531  49.6840477  47.0144310  20.1687145  49.0986023  47.5478477
  21.2501259  50.1529427  47.6473389  20.7069283  49.6716194  47.1388092
   5.2096987  20.9369183  33.1327629   5.4668694  20.1521721  33.6167793
   4.7904558  21.4954300  33.7873878   5.1924152  20.9127922  33.2541885
  13.2073898  14.6654606  51.7234230  12.7833643  15.3953295  52.1747818
  14.0931911  14.6420994  52.0854187  13.2566338  14.7408037  51.8101578
  43.4243469  23.4797287  60.1590652  43.8653069  23.4843521  59.3094978
  42.8720245  22.6982384  60.1379890  43.4124718  23.3968830  60.0662193
  46.6375122  18.3842087  57.0772896  45.9784927  17.9314442  57.6035309
  46.8838158  19.1444473  57.6041718  46.5934982  18.4169979  57.1895981
  17.2185917   9.5272760  58.9047546  17.7926731   8.7847290  58.7168999
  16.7523136   9.2739906  59.7014122  17.2300892   9.4210787  58.9696770
  36.7558479  54.5393143  26.7418404  36.2924004  54.5430756  27.5793571
  37.6129799  54.1642761  26.9440880  36.7978325  54.4997215  26.8527222
   5.5690923  57.3767776  58.3496857   5.7785997  57.2710114  59.2776680
   5.1179566  58.2195663  58.3005409   5.5433249  57.4553719  58.4434052
  19.2964497  17.3502712  34.9730453  19.8516006  17.8462849  35.5747223
  19.0012741  17.9965248  34.3315964  19.3241749  17.4720840  34.9688034
  52.0300026  67.2948074  32.5560646  51.0864754  67.3812485  32.6921310
  52.1422806  66.4083405  32.2128487  51.9413567  67.2094955  32.5339737
  36.7844543  67.4714203  68.1232834  36.7338181  68.1185150  68.8267975
  36.9840050  67.9842529  67.3400726  36.8003349  67.5951157  68.1147842
  25.6237526  50.2059326  20.3211250  25.4912128  49.4820137  19.7090740
  25.7384434  50.9743462  19.7620049  25.6218491  50.2106781  20.1962299
  59.6102104   3.5866282  39.4457016  59.7073250   2.8646722  40.0666504
  59.7932816   3.1944780  38.5919228  59.6400909   3.4678183  39.4208717
  17.3009243  27.9578781  17.9070263  17.2292938  28.5764999  17.1801090
  16.8942871  27.1555519  17.5796871  17.2499199  27.9382877  17.7945976
  14.8841486  48.1880493   1.3504456  14.9661560  49.1416931   1.3590137
  15.5479546  47.8849983   1.9699228  14.9636831  48.2574310   1.4174212
  70.9038010  13.2413006  53.5048485  71.2813034  12.9747066  54.3430901
  71.5781631  13.0281124  52.8598480  71.0159760  13.1901360  53.5254555
  14.1851339  46.7203217  17.1201096  14.7534094  47.4409561  16.8481178
  14.2162733  46.1020699  16.3900242  14.2490568  46.7312393  17.0132465
  52.7019234  58.6626205  67.0255966  51.7945442  58.6620522  67.3303757
  52.9715309  57.7454681  67.0743332  52.6339111  58.5647545  67.0632935
  16.6749573  19.1096649  17.0304623  16.1504097  18.4608517  16.5612869
  17.0792351  19.6353245  16.3401909  16.6621304  19.0965328  16.9068165
  44.3966789  10.7395849   6.4545741  43.7020912  10.8959246   5.8147798
  44.9145470  10.0286312   6.0769625  44.3778343  10.6804399   6.3460765
  10.7222509  34.8125725   7.4521451  11.3016787  35.4120407   6.9818997
  10.0865049  35.3832626   7.8838468  10.7162457  34.9373589   7.4480348
  29.1795597  27.5243397  70.1568909  29.4590778  26.6090813  70.1769409
  29.9873505  28.0241108  70.2749405  29.2955112  27.4800320  70.1716156
  39.9673233  13.9445324  38.9159584  39.5769653  13.0710630  38.8858910
  39.8853912  14.2121077  39.8313408  39.9169579  13.8799191  39.0103722
   4.1329513   3.8909657  46.6648254   4.9528618   3.4732354  46.4012337
   4.3881755   4.7756257  46.9264908   4.2476048   3.9407597  46.6646194
   0.0947375  47.2099876  68.0632172  -0.5714313  46.6885719  68.5110779
   0.5190834  46.5942726  67.4656677   0.0689492  47.0887222  68.0472565
   6.4374070  18.1745186   6.6007485   6.0694470  18.5998478   5.8261957
   6.2558756  18.7829247   7.3170719   6.3788085  18.2847576   6.5945387
  33.4233932  25.7262306  23.9060040  32.7796555  25.2268848  24.4084835
  34.2254219  25.2066460  23.9608994  33.4402733  25.6175709  23.9654427
  54.5986404  66.3024292  27.6634960  54.7943573  65.8803864  26.8269482
  53.7052040  66.0262985  27.8678341  54.5242348  66.2279739  27.5960770
  22.8680534  59.4449959  36.1530609  23.4827633  59.1682816  36.8326111
  22.0165691  59.1321030  36.4585152  22.8428040  59.3821182  36.2581024
  44.0242271  23.7166061  21.1374035  43.5767174  22.9526215  20.7736816
  44.9362755  23.6113701  20.8666172  44.0737648  23.6239128  21.0697384
  35.0345993  34.7847595   4.6330552  34.6956139  34.1490440   4.0028296
  35.9160461  34.9865913   4.3191295  35.0924492  34.7384911   4.5323696
   1.2153506  49.5070305  54.2454987   1.9689151  49.8662415  54.7138367
   1.5964950  48.9169388  53.5953064   1.3363575  49.4824104  54.2261047
  32.5366707   5.6669583  32.7791977  32.1044693   5.7957420  31.9348907
  32.8599472   4.7665453  32.7479057  32.5250549   5.5846705  32.6858215
  47.0501175  26.9428349   3.8040648  46.3674316  26.3260784   4.0682235
  47.8353462  26.6409683   4.2607102  47.0610542  26.8448715   3.8809323
  58.7747726  46.2121010  38.1206627  59.1267776  45.3234100  38.0701561
  58.1746445  46.1900063  38.8660431  58.7483101  46.1149750  38.1947670
  59.6191635  41.8004532  47.4103546  59.7697906  42.6647530  47.0275688
  59.3347435  41.2587395  46.6742249  59.6048965  41.8348541  47.2910347
  14.6476545  20.3288803  68.8059387  13.8805456  20.8813992  68.9559326
  14.8499136  20.4467239  67.8778000  14.5874186  20.4003677  68.7229538
   3.1732683  52.1480103  67.4536743   4.0354786  52.4575691  67.1761856
   2.5559399  52.7323761  67.0136108   3.1993828  52.2433395  67.3771515
  15.8704481  13.0799503  52.5374146  16.1714497  13.6149340  53.2718697
  16.2447472  13.5022621  51.7642479  15.9424629  13.1820383  52.5332870
  31.8988457  61.8074188  19.7850800  31.5333767  62.6908493  19.8321533
  31.1348610  61.2359924  19.7074375  31.7783985  61.8406906  19.7818203
  60.2731438  15.5747843   1.0370440  60.1393738  15.6874552   1.9781301
  61.1889534  15.3085709   0.9554797  60.3565407  15.5584106   1.1287047
   1.2688349  53.9114723  66.5976028   0.4438661  53.5279846  66.8952560
   1.1870667  53.9454346  65.6445084   1.1721393  53.8741989  66.5277100
  70.6219330  15.2870798  61.6253700  70.8522339  15.2096062  60.6995239
  71.4622955  15.2711878  62.0833664  70.7361069  15.2771235  61.5754776
  29.4460964  38.5762444  65.7197266  29.8110142  39.4384804  65.5206909
  28.5926952  38.5714645  65.2862320  29.3940048  38.6676826  65.6522751
  44.7930069   8.3717451  63.3763313  45.6743584   8.5032444  63.7258492
  44.2642670   8.1414948  64.1403046  44.8306084   8.3612137  63.4950752
  53.3873329  44.3331680  38.9420280  53.9574699  45.0484428  39.2240906
  53.9360886  43.8032379  38.3638611  53.5066528  44.3529320  38.9104500
   3.7828450  27.9455872  31.9091721   4.6949964  27.7222195  32.0944252
   3.6860223  28.8423462  32.2296104   3.8697927  28.0173988  31.9630985
  49.9175224   4.9812069  11.6492586  50.6741905   4.4092879  11.7780609
  49.4806862   4.9959021  12.5008392  49.9516296   4.9217839  11.7538080
  52.6898918  57.3664169  11.3567991  53.3709297  57.0928650  11.9712820
  52.9828758  57.0308189  10.5095882  52.7937622  57.3014565  11.3319807
  33.7755318  16.2946987  11.4403362  34.1009369  16.9059010  10.7794456
  33.1580849  16.8098202  11.9596081  33.7443886  16.4148121  11.4252338
  61.9218178  11.3377800  63.3345909  62.3080139  10.9668465  64.1279984
  61.2235451  11.9098606  63.6529808  61.8885345  11.3592310  63.4531555
  40.1830673  43.8843002  57.2867470  39.6455116  44.2255402  58.0014648
  41.0839043  44.0525017  57.5632057  40.2218056  43.9386253  57.3924484
  42.8628082  47.5064888   7.3047962  42.1473351  47.4133911   7.9338160
  43.6343842  47.1834373   7.7701321  42.8687897  47.4621086   7.4214997
  28.4529076  49.0146408  22.4750328  28.6954041  49.8623924  22.1025505
  27.6825199  48.7448997  21.9750614  28.3966122  49.0762825  22.3819942
  15.3169565   6.1542587   2.4559035  15.7440462   6.5683331   3.2058158
  15.5757027   6.6907477   1.7065960  15.3900948   6.2556281   2.4559679
  33.0440331   5.5201173  44.3919563  32.9540901   6.4720345  44.4366341
  33.7898750   5.3770924  43.8092957  33.1139793   5.6063786  44.3345871
  16.6600895  67.5738831  53.0046616  17.4468117  67.0340881  53.0815926
  16.4212646  67.7793503  53.9085312  16.7185173  67.5382309  53.1092529
   8.5643005  44.7671165  45.5287247   9.0186653  44.8912468  46.3620186
   8.7339582  43.8539886  45.2971115   8.6308470  44.6829758  45.5928879
  65.8679123  20.4082794  45.4201584  65.1743851  20.9534035  45.7917709
  66.5475922  20.3930855  46.0939789  65.8664322  20.4647923  45.5316467
  14.9723902  30.5631580  23.7581673  14.4241152  30.0757427  24.3730278
  15.7717562  30.0417576  23.6847744  14.9991665  30.4555759  23.8159103
  43.4310493  14.0202703  48.1738167  43.4511719  13.5390768  49.0010262
  42.8353043  13.5172682  47.6185608  43.3696632  13.9153147  48.2028160
  68.0018387  61.8066978  35.4513702  68.0982132  60.8742714  35.6450768
  68.8801651  62.1680908  35.5704193  68.1057816  61.7458038  35.4847221
  12.9551840  35.6448975  25.6412849  12.3884821  36.1982307  25.1037884
  12.8504410  35.9860611  26.5294685  12.8835802  35.7402878  25.6786823
  16.5198021  64.7494049  39.9996223  16.1424313  64.8695984  40.8710442
  17.4086914  64.4350510  40.1648293  16.5743504  64.7286987  40.1101685
   9.1936064  55.0892448  55.1028404   8.5781698  55.7321968  55.4550896
  10.0489302  55.3761024  55.4227905   9.2191887  55.1884003  55.1745262
  42.5595360  14.7814875  14.9434423  43.3707199  14.8328838  14.4379005
  42.8023415  14.3065519  15.7382479  42.6719360  14.7363205  14.9742899
   6.9443178  41.9474640  12.1470070   7.7165112  41.3976555  12.0141134
   7.2623277  42.8414879  12.0212212   7.0605788  41.9841690  12.1194210
   6.5153527   8.3990746  58.1271973   6.1212730   7.9620309  58.8821335
   7.3445196   8.7455025  58.4568977   6.5617509   8.3894110  58.2428627
  21.3622837  67.1232376  22.2000561  21.6012878  66.9155350  23.1033649
  22.1007919  66.8087997  21.6785526  21.4665279  67.0675583  22.2407722
  54.0636597  34.7757568  37.9543304  53.2944603  34.5367432  37.4371910
  53.7046242  35.1338120  38.7661972  53.9433441  34.7884483  37.9857597
  56.7232971  10.8940697  41.5536156  57.2767372  10.8421326  42.3328705
  56.9939842  10.1487341  41.0174866  56.8111839  10.8090467  41.5795441
  14.0099335   9.1984587  71.0709000  14.6187153   9.8082867  70.6540985
  14.4003277   8.3360310  70.9293289  14.1164875   9.1715212  71.0113525
  13.9472303  10.7159653  49.0299492  14.3539152  10.3533678  49.8169479
  13.7412510  11.6214151  49.2622566  13.9686346  10.7738562  49.1386490
  18.0799580  48.0572166  70.0776138  18.2405624  47.3740997  69.4266205
  17.1349068  48.2049255  70.0416336  17.9963036  48.0001221  70.0043564
   5.9810758  36.4811363  27.1123390   5.4870081  35.9263840  26.5087032
   5.3112702  36.9240456  27.6333237   5.8569589  36.4692116  27.1035252
  49.9508171  64.4876251  26.8108883  50.5436211  63.8209343  27.1577854
  49.9186783  64.3134689  25.8702126  50.0106087  64.3979568  26.7475662
  41.8775101  61.0642166  16.2398777  41.3334808  60.9055252  17.0112915
  42.3671608  60.2504311  16.1205940  41.8717117  60.9605103  16.3094215
  31.1122627  14.3324385  53.0762024  30.9445190  14.9416828  52.3572350
  30.5627480  13.5735817  52.8802414  31.0357742  14.3164835  52.9786339
  57.4720039  32.9736290  52.7712440  57.9793129  33.6509552  53.2185707
  57.7809525  32.1518555  53.1526489  57.5590515  32.9582253  52.8596191
  26.8274994  38.3432503   5.0270181  26.6660786  39.1069641   4.4730210
  27.5056057  37.8508530   4.5644693  26.8825989  38.3721848   4.9186120
  41.2162094  52.5214577  20.9719601  41.5107613  52.7750816  20.0972328
  41.9792709  52.1018639  21.3693428  41.3289948  52.5037575  20.9210548
  44.3941307  47.0911560  18.9053078  43.8380432  47.1942024  19.6775646
  45.2003555  47.5571785  19.1268005  44.4208069  47.1518440  19.0112820
  60.2675819  62.5816193  40.1659317  60.7492599  63.0606384  39.4915733
  60.7794571  62.7120628  40.9641800  60.3735352  62.6466141  40.1791420
  49.6774788  55.1083794  44.2620049  49.7998734  54.2448616  44.6564484
  49.8110008  54.9648361  43.3250961  49.7047691  55.0009880  44.2041550
  30.5820351  46.7374535  15.4373846  31.2176228  46.4883728  16.1083679
  29.9742260  45.9990807  15.3973522  30.5849972  46.6321526  15.5046701
  43.7602654   1.9755391  40.1990128  43.0882874   2.6570973  40.1866112
  43.4728470   1.3681866  40.8807335  43.6579552   1.9834526  40.2703896
  41.7008934  63.8187485  19.3123150  41.0910454  63.7080040  18.5828953
  41.1713867  64.2031174  20.0109673  41.5793915  63.8479271  19.3090343
  71.2040863  45.3970375   0.0398973  71.7877350  46.1338615  -0.1408694
  71.6623230  44.8867149   0.7075918  71.3151932  45.4211922   0.0918239
  14.5585089  60.5912743  32.3340187  13.7469578  60.1095200  32.4938049
  15.0099764  60.0831032  31.6600971  14.5201092  60.4857063  32.2791939
  15.3005304  53.6833687  50.0508194  15.0718508  54.5933495  49.8614273
  14.4946232  53.3012085  50.3982391  15.1902008  53.7396545  50.0676689
  38.8771896  35.5923042  45.5533257  38.6635246  34.6902542  45.7918282
  38.2656593  35.8048973  44.8482971  38.7891884  35.5187798  45.5035744
  16.0006008   8.7282772  30.3222008  16.3639641   9.3150053  29.6589127
  15.1460924   9.1047392  30.5327320  15.9482241   8.8309937  30.2739182
  28.6408539  49.9578934  47.2612000  27.9233208  50.4086952  46.8160553
  28.2783413  49.7130356  48.1125908  28.5256748  49.9798546  47.3045235
  63.9364357  21.5958004  47.3516426  64.1173401  20.8232327  47.8870354
  62.9870262  21.5860519  47.2301674  63.8544807  21.5123730  47.3957825
  57.8681412  35.2793045  61.6460495  57.3171692  35.9356956  62.0724373
  58.7578735  35.4957008  61.9249420  57.9042664  35.3723793  61.7212601
  16.8056030  23.0259361  32.6473846  16.2233162  22.4475918  33.1400223
  17.4108448  23.3717537  33.3033752  16.8080502  23.0011406  32.7698746
  54.8959045  33.2985840  67.9729080  55.6264305  33.8219872  67.6433411
  55.2130852  32.9397163  68.8016739  55.0076332  33.3161278  68.0261459
  59.7252731  13.4344673  55.1080017  60.2885132  13.2756033  54.3505363
  59.8851433  12.6884308  55.6860161  59.8023872  13.3379669  55.0888634
  43.5529251  44.9879341  48.2125320  43.1429977  45.7393150  48.6410408
  43.3424034  44.2452126  48.7784653  43.4867592  44.9888573  48.3185806
   7.7299552  25.0860004  60.8746109   8.4041901  25.3949471  60.2694740
   8.0882339  24.2768803  61.2395706   7.8400640  25.0326614  60.8489990
  41.4130135  28.9874134  55.7920609  41.7483063  29.8354874  55.5012321
  41.7711792  28.8775444  56.6729012  41.4869652  29.0661373  55.8549805
  10.6287670  47.3695068  70.0429382  10.3543396  46.6480522  70.6090012
   9.8152409  47.6932907  69.6561966  10.5127459  47.3270988  70.0620651
  52.1271896  39.6338997  59.8460159  52.5719910  38.8761902  59.4661942
  52.6341171  39.8404350  60.6312523  52.2286835  39.5751228  59.8892479
  70.7651291  62.8467712  59.4748650  71.2563629  63.6050072  59.1586342
  70.1066360  62.6888733  58.7983398  70.7472916  62.9107933  59.3689957
  26.0188732  43.6331177  36.1359940  25.3762589  44.3291626  35.9988747
  26.7454815  44.0633698  36.5867271  26.0278301  43.7532272  36.1694374
  32.7931404  28.4623127   6.6131530  32.5211525  28.5643845   7.5252028
  33.1601372  29.3139400   6.3759193  32.8032722  28.5640163   6.6851163
  35.1450539   5.6986256  12.1871357  35.0663376   5.8629341  11.2474337
  34.4922905   6.2737422  12.5863476  35.0670471   5.7774787  12.1294966
  42.5982094   9.6053600   1.6392370  42.8903580   9.2469397   0.8011347
  43.3683701  10.0526543   1.9899617  42.7114944   9.6148376   1.5872625
  25.8337440  26.7580853  29.1037254  25.4842701  26.8446560  28.2168179
  25.1220970  26.3581944  29.6036015  25.7205849  26.7246723  29.0624523
  49.2224159  21.3869572  61.2845726  49.4719810  21.3276730  60.3623810
  48.2895279  21.1728191  61.2944870  49.1495438  21.3577995  61.1872864
   6.6940427  18.0666351  60.4625168   6.0971007  18.1805344  61.2020569
   7.0862517  17.2046661  60.6018524   6.6722097  17.9868603  60.5562439
  69.4834518   4.3647161  55.8137741  69.2249527   3.8383265  56.5702972
  68.7165680   4.3537426  55.2410622  69.3740997   4.3074112  55.8333778
  34.3165779  21.9067841  28.5212727  33.9629059  21.4782124  29.3006802
  35.2416916  22.0462551  28.7236080  34.3775177  21.8759537  28.6259670
  59.3773842  47.5136528  46.0161285  60.1776581  47.8111992  45.5833931
  59.0415039  48.2922821  46.4601440  59.4269066  47.6284180  46.0173302
  31.7923508  43.0432549  11.0033035  31.8039284  42.1271935  11.2806654
  31.6246605  43.0062904  10.0616322  31.7757015  42.9416237  10.9324608
  55.9170647   5.5939150  38.4181023  56.0722847   4.8146791  38.9518890
  55.0229492   5.4875541  38.0933342  55.8382683   5.4994736  38.4403915
  52.2363625  14.0262938  56.3258667  52.1923294  14.9571981  56.1074448
  52.3151741  13.5852699  55.4799843  52.2400703  14.0785351  56.2123680
  71.3078079   8.6048861  28.5371017  71.1905441   7.8812346  27.9216270
  71.2003479   9.3925619  28.0039501  71.2838440   8.6117134  28.4146099
  43.9208260  60.1360893  33.1885872  43.5780334  60.2696648  32.3049126
  43.1826363  60.3352242  33.7644844  43.8055496  60.1715698  33.1557655
  62.2037010  30.6916084  56.9663849  61.3614578  30.4054108  57.3198586
  62.2823067  30.2301426  56.1314545  62.1222687  30.6118755  56.9150429
  64.7267151   8.5978565  58.9596939  64.1073380   8.1203003  59.5115547
  65.5188675   8.6663980  59.4926376  64.7451401   8.5542383  59.0753784
  55.5182686  53.5470924   2.0467896  55.3424416  52.8296127   2.6555076
  54.8735809  54.2172203   2.2738063  55.4307671  53.5420456   2.1359136
  16.9103870  26.5073261   9.5938559  16.8425694  25.9514561   8.8175554
  16.0523815  26.9257298   9.6645365  16.8116550  26.4926662   9.5186071
  34.8843269  33.2028656  33.2321167  34.6804390  34.1249275  33.0757256
  34.9009209  33.1196060  34.1855469  34.8643532  33.2923164  33.3171158
   0.8466918   3.2905347  25.6447201   1.2684586   3.0581768  26.4719772
   1.5702949   3.5318339  25.0664425   0.9688357   3.2914882  25.6712704
  57.5651855  48.1749802  58.1527290  57.3275604  48.6216354  57.3401604
  58.5173416  48.2593880  58.2028236  57.6413841  48.2316132  58.0714149
  47.7154884   2.9544179  70.7384644  47.3073006   3.1466184  69.8942642
  47.0490532   2.4651649  71.2208786  47.6008873   2.9227400  70.6998825
  65.3791199  61.5060806  21.4349976  66.2144165  61.1542740  21.7427959
  65.2329178  62.2829018  21.9748135  65.4526062  61.5514030  21.5253887
  66.6072845  29.3151550  38.8251343  66.4777603  28.9524193  39.7014198
  65.7590179  29.6942768  38.5950546  66.5030136  29.3169022  38.8940468
  63.3341751  58.6792793  50.1616211  63.9695854  58.2127647  50.7046204
  63.7930946  59.4718513  49.8833199  63.4508743  58.7140503  50.1898460
   4.2845445  56.0631332  33.0318184   3.4844983  56.2277641  32.5327644
   4.8774571  55.6497040  32.4043121   4.2624555  56.0366020  32.9116821
  53.0218430  68.3555450  17.0483036  52.3105240  68.4757690  17.6774349
  53.8050728  68.2533112  17.5889797  53.0295105  68.3574600  17.1730537
  47.8809242   9.1170092  24.5436497  47.6344528   9.4775286  25.3954182
  48.0932388   9.8837347  24.0114040  47.8772812   9.2372208  24.5777225
  29.4527512  15.2296371  21.3218327  29.9260712  15.9523287  21.7340431
  28.5978413  15.2267590  21.7523556  29.4120579  15.3063993  21.4117012
  23.5875874  21.4597473  41.5636749  23.3329163  21.5475426  40.6451607
  24.1448612  22.2197113  41.7314034  23.6198578  21.5501537  41.4836082
  18.6667347  30.0918407  53.1893921  18.1618462  29.6350021  52.5166206
  19.2302704  29.4160347  53.5661507  18.6729889  29.9710541  53.1578255
   5.9961615  54.5196838  69.9000854   5.7036614  53.8609123  70.5299301
   5.7955093  55.3568611  70.3185425   5.9435711  54.5387077  70.0118790
   5.5599370  18.0455608  51.7712135   5.4426713  18.2336941  52.7023888
   6.5087924  17.9995289  51.6538010   5.6486187  18.0607147  51.8579941
  52.9301300   7.8974094  32.4932175  52.7985878   8.1422787  31.5772667
  53.5867004   8.5154390  32.8144455  52.9861183   7.9894304  32.4297943
  42.1167412  55.8592567  51.0590324  41.6653824  55.9472809  51.8985329
  42.0294762  56.7196808  50.6488037  42.0593033  55.9603996  51.1048088
  14.2567215  47.7253075  42.6760712  14.6796646  47.2855110  43.4135857
  13.4639006  48.1103287  43.0494690  14.2172775  47.7194672  42.7945404
  68.7517242  16.8098621  67.2639999  67.8372192  17.0197830  67.4533539
  68.9880142  16.1547737  67.9207001  68.6793976  16.7623882  67.3542252
  66.7708130  36.6997185  60.0288467  66.5399017  37.6280937  59.9967613
  67.3580856  36.6248322  60.7810020  66.8088226  36.7907372  60.1056366
  65.8728027  32.1411018  56.6422539  66.6387863  32.2743797  57.2005920
  66.0941849  31.3766766  56.1103935  65.9780960  32.0737953  56.6450768
  54.9235344  25.9881916  25.9397640  55.7563820  25.8087101  25.5034351
  55.0393181  25.6469822  26.8265572  55.0246964  25.9326649  25.9878025
  36.6019554  19.0817261  68.6996155  36.0039406  19.8260002  68.6313171
  37.4380341  19.4692345  68.9585419  36.6273422  19.2024212  68.7199402
  10.2968807   0.3103544  58.3777695  10.1817122   0.7048922  57.5132980
  10.6497431   1.0170070  58.9184723  10.3222284   0.4277868  58.3432426
  22.3692093  23.3260956  70.3476944  22.1112499  23.1182861  71.2457504
  22.2436790  24.2722626  70.2752991  22.3283138  23.4048347  70.4357452
  67.3352585  41.9816704   0.2669495  66.4610672  41.6861916   0.5213413
  67.2555313  42.9329529   0.1966978  67.2335281  42.0516052   0.2865865
  35.2813644  54.8012047  12.6442404  35.9147682  55.5053139  12.7830276
  35.7448349  54.0065422  12.9087067  35.3983383  54.7915459  12.6872444
  38.8792229  46.7982292  13.6233778  37.9500809  47.0173378  13.6935015
  39.3317184  47.5455437  14.0145226  38.8283920  46.9012909  13.6725683
  56.2989922  53.4886589  38.5938110  55.6166611  52.9783974  39.0300293
  56.7861710  53.8978729  39.3089561  56.2781830  53.4778824  38.7165909
  48.4798355  35.4782906  15.6726151  48.7256660  36.2998390  15.2473488
  49.2302895  35.2609215  16.2256050  48.5860786  35.5427208  15.6862354
  18.1875458  36.2454758  47.9176712  18.0974178  36.8734283  47.2008820
  17.9198627  36.7319565  48.6973610  18.1493874  36.3643188  47.9243813
  20.3049564   1.5515528   1.8114135  19.4820919   1.0956043   1.9881560
  20.2362213   1.8236833   0.8962891  20.2098751   1.5319502   1.7326714
  63.0133858   0.5789793  16.3280964  62.3056412  -0.0632956  16.2750587
  62.9864082   1.0351124  15.4869976  62.9350319   0.5591289  16.2327442
  18.4381542  44.8619843  51.5008354  17.9964619  45.3672981  50.8183441
  17.7281380  44.5286942  52.0494919  18.3153343  44.8803291  51.4865646
  53.9233627  68.4353180  43.9890289  53.2461586  69.1107254  44.0271606
  54.0130386  68.1347275  44.8933716  53.8607063  68.4752884  44.0895348
  28.2482815  54.1107559  15.8387003  28.5400848  54.2692604  14.9409475
  29.0358562  53.8204956  16.2988148  28.3633881  54.0967064  15.7920303
  36.2345085  51.8315468  25.9130840  36.5607338  52.6791115  26.2154789
  36.1623802  51.9276276  24.9634533  36.2616043  51.9321785  25.8440609
  71.8049622  31.1557178   8.3954315  71.6124725  32.0926323   8.3583822
  70.9475479  30.7329540   8.3469734  71.6929932  31.2105484   8.3863134
  42.4871712  67.4906235   2.5926847  43.0354347  66.7064133   2.5671422
  42.8616638  68.0664978   1.9260845  42.5855751  67.4684067   2.5188737
   8.3305712   7.4376040  39.1352043   9.1364212   7.1850739  39.5858345
   8.4572954   8.3610182  38.9173050   8.4300222   7.5091481  39.1600227
  54.1802101   9.7754154  70.6458282  53.3536568   9.4154453  70.3241730
  54.6668625   9.0136185  70.9605789  54.1439629   9.6557884  70.6450958
  21.2956715  31.2280121   5.0115633  22.1645851  31.2086964   4.6105027
  20.8269863  31.9130268   4.5347810  21.3383522  31.2990036   4.9179487
  64.2177505  25.4947853  54.2952423  64.0108719  26.3156891  54.7419586
  63.5012245  24.9059925  54.5321960  64.1192780  25.5195389  54.3681526
  36.4270973  62.9206886  38.7919502  37.0323143  63.5261002  39.2202301
  35.5886917  63.0712738  39.2285614  36.4022293  63.0013084  38.8841858
  19.0009232  51.4124832  28.5548630  19.0369263  52.1696892  29.1393108
  18.9353714  51.7899017  27.6776562  18.9977722  51.5334816  28.5236435
  41.5303040  46.5229607  38.4615440  41.6286163  46.1640739  37.5796318
  40.8822365  45.9561958  38.8798981  41.4716759  46.4242477  38.4121094
   3.1968708  37.8991470   1.0079093   2.3472686  38.3245392   1.1238767
   3.7449312  38.2656250   1.7018501   3.1647141  37.9835930   1.0942791
  50.6958237  68.1331253  62.3907776  51.4369049  67.5759735  62.6287270
  50.3991661  68.5047989  63.2214928  50.7432175  68.1133423  62.5047417
  63.5237846   7.5159144  10.2743711  63.7965965   6.6067476  10.1509953
  63.9950676   7.8033810  11.0563469  63.6031342   7.4496155  10.3446054
  51.0841599  34.1490440  10.9415579  51.2721901  34.3510704  10.0250082
  50.9634628  35.0037155  11.3553181  51.0913429  34.2617302  10.8879395
  63.8341446  34.2589149  36.4869385  63.9503479  33.8920937  37.3633919
  64.4904480  34.9532738  36.4289551  63.9165268  34.2938423  36.5742226
  48.7219505   1.4345739  13.0084200  49.1164398   2.2552121  13.3036566
  49.1028328   0.7668979  13.5788298  48.8046379   1.4508860  13.1007338
  65.6397552  27.2779045  28.3635731  65.1321793  28.0797958  28.2388039
  65.5400925  26.8007450  27.5397892  65.5749969  27.3125343  28.2624187
  13.1377745  40.2464600  69.2488556  13.8630619  39.9392052  69.7927170
  12.9866953  41.1465721  69.5373154  13.1990089  40.3096848  69.3376160
  59.6668816  44.8587799  34.6434364  59.8735123  43.9338150  34.7775154
  60.4955482  45.3135910  34.7940826  59.7772865  44.8086433  34.6737976
   6.8950486  63.6193619   1.5575395   6.0884690  64.0871429   1.7739662
   7.0697956  63.8524284   0.6457413   6.8276691  63.6940994   1.4833841
  32.9315071   5.4453211  28.1108665  33.1017647   5.7582006  27.2224121
  32.8388214   6.2428503  28.6320076  32.9397774   5.5637364  28.0716953
  41.3977165  25.9962883  56.3043327  42.3260803  26.0860634  56.5195503
  41.3176498  25.1088562  55.9546356  41.4881821  25.9112263  56.2899895
  27.0027828  48.4260750  63.3288460  27.6160622  48.0375633  63.9526901
  26.4123955  47.7096558  63.0955734  27.0052242  48.3082428  63.3704987
  10.1408501  60.0830193  26.1785736   9.3555717  60.6298790  26.1558571
   9.8125076  59.1991386  26.3434372  10.0220919  60.0470810  26.1937332
  41.8658981  55.2275581  57.9783134  41.5817261  55.1269951  58.8868103
  42.2389793  54.3765564  57.7484589  41.8753815  55.1260834  58.0506821
  17.6540203  12.7750273  14.3976316  18.3603954  13.3035488  14.7690220
  16.8738918  13.3228216  14.4845514  17.6461544  12.8898077  14.4465065
  47.6014137  14.9677963  54.9923248  48.0341568  15.5340118  55.6313591
  48.1782074  14.2076721  54.9164772  47.7090721  14.9471178  55.0523834
  63.6087761  12.9448977  61.9484787  63.8159714  12.5067062  61.1230736
  63.1953506  12.2666054  62.4825478  63.5867805  12.8258343  61.9174080
  31.4440651  67.9302368  48.9567566  31.2395554  67.3550339  49.6940155
  31.5122643  68.8024216  49.3451767  31.4295292  67.9619064  49.0768013
  17.0269833  10.8945265  55.0083923  16.8436413  11.4903545  54.2820282
  17.3371906  10.0925512  54.5878716  17.0405121  10.8725433  54.8860855
  28.5847511   0.4310902  47.3916626  28.0963478   1.2323869  47.2029381
  28.9898262   0.1953104  46.5570641  28.5758648   0.4913977  47.2825317
  61.6291466   9.4798527  68.5622635  60.7747612   9.8239889  68.8227005
  62.2046356  10.2447290  68.5592270  61.5994034   9.5981197  68.5897141
  61.9465485   0.9941396  46.1580467  61.0126305   0.8932635  45.9740715
  62.2884636   1.4754488  45.4046097  61.8834190   1.0347095  46.0580826
  68.7358017  49.4062004  14.6875124  67.9104080  49.4577751  14.2055311
  68.5889206  48.7229462  15.3415918  68.6321106  49.3388367  14.7058659
  49.1459656  26.7447357  44.4433403  48.8426628  27.5026455  44.9431534
  49.7619820  27.1082458  43.8072433  49.1793137  26.8643265  44.4288063
  71.8594208  32.3284416  22.9410439  71.5119934  32.5320473  23.8094139
  71.4788589  31.4773006  22.7243347  71.7817917  32.2593880  23.0105362
  42.2038841  18.0214005  10.3697348  41.8212967  17.1702156  10.5826778
  41.5914154  18.4097366   9.7449856  42.0977707  17.9720421  10.3258190
  56.9545708   3.3357146  26.9790745  57.4942589   3.9875290  26.5317421
  56.1228523   3.7819324  27.1383362  56.9234276   3.4528103  26.9483547
  18.2483177  24.7827549  37.8710060  18.3945065  24.8394661  38.8152733
  18.2069588  23.8435383  37.6910248  18.2594967  24.6886425  37.9525108
  11.2509651  68.6168976  53.3863945  11.6400776  67.8615875  52.9455566
  10.5269184  68.8792191  52.8179131  11.2152472  68.5643234  53.2787590
  26.0981426  51.6915321  50.9231758  26.3664532  52.5430603  50.5780144
  25.9512634  51.8467789  51.8562126  26.1110916  51.7988968  50.9858665
  22.1258926  69.6678619  24.3597794  21.8892536  70.3539505  24.9838886
  22.8880596  70.0168991  23.8977146  22.1819363  69.7782440  24.3770599
  45.8761826  44.1438103  50.3305550  45.0423126  43.9503441  50.7588768
  45.8819046  45.0963821  50.2367058  45.7878685  44.2247620  50.3662224
  25.7394295  19.9275150  26.6616192  26.3924503  20.5091839  27.0507946
  25.0131397  20.5053844  26.4275188  25.7316151  20.0511703  26.6781559
   5.4977722  61.8396339  70.9579086   5.3818736  61.1548500  70.2992249
   4.6080489  62.0588264  71.2346420   5.3905311  61.7899818  70.9171753
   4.9753871  15.1819181  61.6436501   5.0526571  15.4336967  62.5639038
   5.8557506  15.3022451  61.2876816   5.0775104  15.2215996  61.7038269
  23.7013664  44.4354134  13.5057287  24.1213799  43.6151505  13.2469110
  22.8626614  44.4310036  13.0444412  23.6567173  44.3474693  13.4289360
  60.9969673  21.3534718  35.3742142  60.4004135  21.8173428  35.9617310
  61.2518883  22.0091686  34.7251320  60.9605370  21.4728642  35.3676491
  11.2799454  28.1033363  42.4389496  11.9525595  28.5160503  42.9806976
  10.5927391  27.8557739  43.0575714  11.2783890  28.1209488  42.5626945
  39.2722588  12.3626595   4.4614544  39.4925575  12.6414394   3.5726452
  38.7420235  13.0781488   4.8123894  39.2392082  12.4686890   4.4040947
  30.8321133   0.6157942   3.1864293  30.5739136  -0.1732571   3.6628358
  30.0091934   1.0760528   3.0215077  30.7168198   0.5807313   3.2196465
  54.4973984  68.8013687  26.7346745  54.4355316  67.9368362  27.1408596
  53.8889236  69.3451538  27.2349701  54.4259109  68.7671661  26.8313427
  71.2545929   1.8709737  17.3056850  70.7491226   2.0445971  18.0997829
  70.5944748   1.7520804  16.6227913  71.1302872   1.8768102  17.3175449
  69.2764969   7.9011173  10.9835644  68.3632812   7.9751039  10.7064390
  69.3293457   7.0448394  11.4080954  69.1847458   7.8176928  10.9992838
  59.8419800  57.2563477  17.7540646  60.3387222  56.7462730  17.1142941
  58.9264984  57.0480766  17.5676441  59.7973251  57.1797409  17.6659584
  19.7488575  57.1580467   3.4633842  19.3079033  57.2308655   4.3098412
  20.6813583  57.1479530   3.6791828  19.8012753  57.1647339   3.5766644
  69.0027466  21.0571709  41.5521278  68.5417023  21.3775158  42.3274040
  68.9124985  21.7624683  40.9113159  68.9439545  21.1665459  41.5664673
  20.8548164  32.5607414  24.5293674  20.2709637  32.4535294  25.2802677
  21.6102543  32.0091896  24.7326832  20.8731155  32.4904900  24.6311264
  39.0262680  47.0456924  60.8037148  39.8520355  47.2610321  60.3701591
  39.1372337  47.3612251  61.7005730  39.1261635  47.1023064  60.8531227
  58.8172722  12.5589294  43.7096405  58.6760025  13.5012436  43.8008537
  59.4249840  12.3384113  44.4155350  58.8670120  12.6359034  43.7946434
  70.8205414   5.9251533   5.5290828  70.1062393   6.3165898   6.0318570
  71.3310089   6.6721983   5.2167177  70.7987976   6.0465622   5.5493884
  30.5786877   3.1350832   6.9696245  30.7799435   3.6297076   7.7640266
  29.6741409   2.8461018   7.0901198  30.5036869   3.1570134   7.0671906
  17.7199173  39.8669128  36.8111992  17.2328587  40.5191612  36.3076324
  17.2765617  39.0395699  36.6236725  17.6206970  39.8482399  36.7374992
  43.3790016   3.0154433   8.6021528  43.7643242   3.7229681   9.1190357
  42.4959068   3.3223729   8.3967943  43.3259201   3.1236260   8.6353741
   2.1093340  54.2212677  53.7153931   2.2125757  55.1060333  53.3650169
   1.2264929  54.2115936  54.0851631   2.0261965  54.3145866  53.7174606
  31.8573875  64.7972870  23.0040321  32.5889778  64.5932083  23.5865765
  31.0913734  64.8125000  23.5778103  31.8537159  64.7771454  23.1273441
  49.2664642  41.6060715   5.5434961  50.0138283  41.1270943   5.1853623
  48.7006531  41.7665405   4.7882862  49.2858238  41.5721054   5.4247675
  46.9071960  61.6083641  11.3775206  47.4281158  61.0549431  11.9594145
  46.3078308  62.0727539  11.9617596  46.8988304  61.5988693  11.5018787
  19.6638165   9.3902197  16.0175800  18.7289219   9.5956545  16.0168400
  19.7022457   8.4485254  15.8503475  19.5682163   9.3117037  15.9996672
   0.7288255  11.6598492  54.9602203   1.6681749  11.5481510  55.1064339
   0.3165227  11.0650997  55.5867271   0.7850305  11.5845127  55.0426254
  43.0839043  65.6306915   5.4128270  43.4804955  66.4235916   5.0519114
  43.8280640  65.0876846   5.6728225  43.2055550  65.6573410   5.4020648
   4.5830479  19.5762157  49.5586929   3.7405014  19.9831867  49.7604904
   4.9352260  19.3194218  50.4109039   4.5307541  19.5922298  49.6710930
  60.3927841  24.3132572  47.1172562  60.7293358  24.9138489  47.7822800
  59.5439682  24.6804543  46.8704605  60.3381538  24.4164639  47.1618576
  20.0303822  29.7423248  58.3728828  19.2454815  30.0136185  58.8488693
  19.9209118  28.7996426  58.2480011  19.9350052  29.6707268  58.4103241
  66.7983704   3.5119882  67.9592285  66.4237213   2.6338828  68.0285034
  66.8952789   3.6574848  67.0181274  66.7687531   3.4338617  67.8662567
   3.7081711  67.5011139  22.0917835   2.7781236  67.5757141  22.3055077
   3.8613641  68.1901016  21.4452152   3.6253264  67.5825424  22.0456257
   5.1035829  63.2502060  20.6709042   4.4984126  63.9309540  20.3766537
   5.2442441  63.4394684  21.5986023   5.0540466  63.3429871  20.7384548
  22.3416100  15.7788286  25.4621944  23.1496525  15.2702999  25.5307255
  21.6484871  15.1588736  25.6890621  22.3538647  15.6584854  25.4936962
   3.9485977  15.0453997  10.1873522   3.4845753  14.2177620  10.0611315
   4.7233620  14.8101673  10.6978798   3.9817357  14.9320536  10.2283354
  36.6222496  13.5976028  22.2867069  35.9583015  14.1935329  22.6335068
  36.1244087  12.9441061  21.7954578  36.4983559  13.5914631  22.2713032
  63.0307312  62.7189713  71.1526794  62.9540672  63.6006737  70.7880478
  62.5488472  62.7586937  71.9787827  62.9711685  62.8172340  71.2018890
  18.3988724  44.0814896  69.5741119  19.1564159  44.4656067  70.0154953
  18.3069992  44.5909729  68.7689896  18.4698601  44.1767845  69.5353241
  16.8012257  56.5220528  60.6799507  17.7100925  56.8160133  60.7414284
  16.8611183  55.5682449  60.6261024  16.9045353  56.4516830  60.6807632
   0.2310956  61.9575005   5.6034894  -0.5369488  61.7164841   5.0855598
   0.7634385  61.1623268   5.6267495   0.2059600  61.8470001   5.5507374
  20.9223785  30.3760185  13.9965487  21.7387180  29.9570808  14.2691517
  20.8302116  30.1425991  13.0728312  20.9996052  30.3064499  13.9271126
  16.5378456  66.9478912  37.8488884  16.5145073  66.3066406  38.5591621
  17.4215221  66.8740463  37.4884796  16.6295929  66.8716278  37.8862000
  62.8479614  49.4059258   4.6588449  62.4551163  48.8074341   5.2942271
  63.3954468  48.8456497   4.1087718  62.8644524  49.2823524   4.6679425
  58.4938927  32.1956024  46.2641907  57.7852859  32.3462715  46.8898163
  58.2059937  32.6372871  45.4652786  58.3876228  32.2587738  46.2457123
  56.4337006  40.6862411  70.2380219  55.5935059  40.8828888  70.6523056
  57.0164642  40.4741821  70.9671631  56.4062500  40.6845970  70.3599548
  19.5446701   8.6538181  10.3497181  19.3667774   9.5807161  10.1901970
  20.4646721   8.5418530  10.1103630  19.6238098   8.7407236  10.3071814
  65.4288788   9.9924774  41.0100594  66.1493912   9.8339977  40.4001617
  65.3071747   9.1561604  41.4594955  65.4927368   9.8863907  40.9929466
  21.5934238  12.9220085  15.4232349  21.5737362  12.0463200  15.0372124
  22.5236435  13.1432095  15.4679050  21.6905251  12.8522129  15.3868332
   7.9103093  44.5569954  56.6027260   7.9702358  45.4452782  56.2511711
   7.0216951  44.2736702  56.3874969   7.8219371  44.6215096  56.5422821
  38.4778900  28.3549709   2.2912631  38.2684593  28.7086716   1.4268173
  39.0203476  29.0289421   2.7008162  38.5134048  28.4645634   2.2427526
  67.8551102  36.7290993  66.7305908  67.2994080  36.2345772  67.3329773
  67.5440750  36.4815331  65.8598404  67.7626801  36.6499596  66.7019730
  39.0632668  42.9880066  10.4271717  38.7985420  43.8115196  10.0173197
  39.1871948  43.2088623  11.3502626  39.0482521  43.0993805  10.4819040
   2.0160258  10.6735477  45.8436737   1.5557700  10.3232594  45.0809860
   2.5591915   9.9473534  46.1500168   2.0248673  10.5587502  45.7950096
   0.8506078  51.5158043  62.7743034   0.8748788  52.4152718  63.1008034
  -0.0505500  51.3936653  62.4755936   0.7570954  51.5986977  62.7772675
  48.9171791  60.3776512  70.1945038  49.5332031  61.1074257  70.2591553
  48.9448547  59.9637184  71.0571289  48.9858246  60.4113350  70.2933884
  25.5039196   5.4458261  54.2521057  24.6367321   5.5809665  53.8700638
  25.9648113   4.9017086  53.6135559  25.4605923   5.4022121  54.1432686
  65.7779007  57.3557930  51.0197487  66.1849594  58.2169991  51.1138496
  66.0017853  56.8953896  51.8285332  65.8451843  57.3985367  51.1160316
  26.2096901  14.6854296  10.0084820  25.5312481  14.2770205   9.4707565
  27.0331154  14.4029341   9.6104879  26.2251511  14.6117506   9.9086952
  35.1345367  52.3101654  44.0374146  35.2820282  51.4282265  44.3789711
  35.4396057  52.2701035  43.1310158  35.1827965  52.2118416  43.9771805
  34.7448730   4.2823658  20.1624317  35.3175392   3.5220540  20.2634678
  34.0890770   4.0049477  19.5227413  34.7360077   4.1717010  20.1049881
   7.2451653  36.8356781  41.8059845   7.6899629  37.6359253  41.5267105
   6.8716063  37.0547295  42.6596222   7.2527623  36.9443779  41.8672333
  24.6105900  23.1242256  27.3543472  24.0933247  22.5489483  27.9180164
  25.4644699  23.1757965  27.7838383  24.6464882  23.0683765  27.4602585
  57.0791817  68.1469421  64.5846939  57.5095291  68.8845139  65.0171509
  56.2930222  68.5255356  64.1911774  57.0412369  68.2659760  64.5888443
  46.5001945  65.4355774   8.0599337  46.7056770  65.8936768   8.8748932
  47.1127930  65.7984543   7.4201851  46.5874367  65.5231323   8.0786180
  51.3094902   4.0212007  68.2650299  51.7878075   4.1106791  67.4407501
  51.5464668   3.1511989  68.5862350  51.3857727   3.9379644  68.2113800
  67.5225525  24.5112648  14.9224300  67.0186615  23.8124619  15.3395643
  68.3684464  24.4966679  15.3701859  67.5590210  24.4351864  15.0146637
  56.6221008  29.8861618  49.4371414  57.5713463  29.7639675  49.4522591
  56.3449516  29.7208805  50.3383102  56.6937752  29.8555050  49.5348549
  55.0156822  46.1369438  40.1395302  55.9667358  46.1677589  40.0357170
  54.7225876  47.0227470  39.9257851  55.0858459  46.2346954  40.1056633
  41.6489563   2.9069805  12.6173792  42.0953445   3.4098504  13.2986221
  41.0149384   3.5193708  12.2442455  41.6289482   3.0259132  12.6502361
  63.9303360  57.3209076   3.6416218  64.5791321  56.7660370   3.2087033
  63.6106300  56.7907028   4.3716245  63.9654312  57.2051926   3.6733034
   2.2092509  59.5491333  25.0014496   2.2297456  58.5988426  25.1144352
   2.9165394  59.8720207  25.5597668   2.2868626  59.4822235  25.0730381
  57.6204910  15.2620020  15.4921713  57.7403679  14.4490948  15.0012093
  57.6153679  15.9470358  14.8236408  57.6327286  15.2483654  15.3685217
  36.4370079   7.0166883  62.2575493  36.0617828   6.2237234  62.6404915
  35.9426651   7.1490874  61.4486465  36.3442764   6.9462447  62.2121239
  43.2630386   6.1361489   6.9163218  43.0435677   5.3536758   6.4105554
  42.5760803   6.7648988   6.6949706  43.1663742   6.1197557   6.8387809
  54.5494118  57.1238556  53.0754051  55.1933517  56.6398010  53.5923805
  53.7482796  56.6044502  53.1434937  54.5326500  57.0168419  53.1377983
   4.2937770  45.8387947  63.6761398   3.6193037  46.5173874  63.6473808
   4.3771024  45.5453148  62.7688599   4.2307363  45.8798637  63.5763206
  60.4182663  59.0006905  52.5234947  59.5495415  58.7663116  52.8500175
  60.2787018  59.2093124  51.5997887  60.3107414  58.9979439  52.4598083
  18.3532658  50.5757408  16.7370319  17.4587002  50.3163681  16.5163269
  18.6583576  49.8960342  17.3379860  18.2904034  50.4755974  16.7775822
  66.2133026  67.1776657  55.3799591  66.5454178  67.0615540  54.4897652
  66.6529999  67.9658890  55.6987305  66.2956085  67.2493439  55.3190231
  31.1106377  44.9500084  66.3764114  30.2191887  44.6016808  66.3615646
  31.0682716  45.6908417  66.9810562  31.0110531  44.9918671  66.4393082
  15.7309914  26.5934010  46.4149094  15.8130970  27.1298161  47.2034187
  14.8573465  26.7936211  46.0789223  15.6465807  26.6719570  46.4631653
  51.1423950  15.7062616  36.1151848  51.7525673  16.4162521  35.9155960
  51.2770958  15.0701265  35.4127464  51.2218285  15.7141371  36.0189896
  12.1746330  15.3955994   5.7485394  11.9035664  15.2060833   6.6467814
  12.9656105  14.8717289   5.6214743  12.2300768  15.3195229   5.8307791
  30.0628929  47.0044899  41.0976448  30.9307785  47.2786484  40.8012581
  30.2336655  46.2860527  41.7066689  30.1736565  46.9571114  41.1309853
  57.5769920  28.0855350  41.6071396  58.4966965  28.2654438  41.8020897
  57.2021561  28.9434280  41.4077644  57.6350975  28.1962070  41.6066666
  65.1254883  52.6582031  50.5475426  65.6956177  53.3518143  50.2157555
  64.7455444  53.0224190  51.3470573  65.1457672  52.7710114  50.5974236
  57.3752594  25.2947140  35.5036392  56.5641327  25.6043072  35.9066925
  58.0663757  25.5993557  36.0916710  57.3624611  25.3602161  35.6093292
  53.8665771  60.4987640  42.4142609  54.4381256  60.8209610  43.1112175
  53.1379356  61.1192322  42.3960114  53.8498230  60.5992889  42.4866371
  35.9055710  63.4897156  53.6252670  36.5087128  62.7504234  53.7020569
  35.1926689  63.1613083  53.0774040  35.8938637  63.3758545  53.5750313
  41.9342461   8.6534891  36.8421516  41.8256187   7.8838105  37.4007454
  42.1604195   9.3591604  37.4480438  41.9467812   8.6466637  36.9663353
  43.6098900  63.0845642  30.3790321  44.1925621  62.8779984  29.6482410
  44.1919479  63.1618652  31.1349850  43.7340965  63.0707779  30.3817158
  46.6422462  57.6624413  52.9077454  46.7397346  57.6590271  51.9555283
  46.9966774  58.5083275  53.1817627  46.6904373  57.7522850  52.8354225
  55.9072990  10.8602324  28.7762203  56.6697350  11.2001419  28.3078346
  56.0870628  11.0510836  29.6968136  56.0077744  10.9168329  28.8244438
  61.8471451  18.4116592  14.9268436  62.4257355  17.6784191  15.1361885
  61.2401314  18.0594883  14.2758894  61.8441162  18.2959080  14.8797493
  35.9074135  66.5353470  35.9721260  36.3627281  67.2409515  36.4315186
  34.9783516  66.7340775  36.0886497  35.8568916  66.6317825  36.0335426
  46.6095543  69.0596008   2.6381097  46.9949417  69.5540314   3.3614700
  46.0983391  68.3714294   3.0639110  46.5961380  69.0389404   2.7606578
  61.5164452  13.3670750  58.2061119  61.2221375  14.0843954  57.6448059
  60.7290268  13.0917711  58.6755943  61.4010887  13.4142122  58.1963196
   5.7179852  28.4043255   8.8857203   5.3757443  27.6606922   9.3818169
   4.9424305  28.9158649   8.6553431   5.5987821  28.3795738   8.9140568
  11.8740091  24.6594086  44.0115509  11.0653849  24.2701378  43.6786423
  12.5521660  24.3556461  43.4081726  11.8600960  24.5855026  43.9117012
  49.1666641  52.0597801  18.1559544  49.4755707  52.3368530  19.0185318
  49.9520531  52.0601540  17.6087837  49.2833633  52.0893669  18.1895905
  14.5478468  53.4602699  62.6700783  15.3368578  52.9333191  62.7966423
  14.8711004  54.3025017  62.3501015  14.6664610  53.4938927  62.6494522
  71.5339279  21.9123230  69.2703552  71.0401917  22.3317032  68.5656738
  71.4645691  20.9754639  69.0867310  71.4738770  21.8571377  69.1756287
  11.1725969  50.0632477   3.1937819  10.2187843  49.9941978   3.1524689
  11.3542919  50.9845772   3.0084012  11.0902567  50.1541367   3.1696069
   6.2364545   0.5766544  11.2912664   6.5755486  -0.2235554  11.6924047
   6.8052206   0.7255158  10.5359011   6.3332701   0.5071937  11.2534914
  33.1351013  54.0616875  70.7138748  33.3574219  53.3674622  70.0935135
  33.5941887  53.8201027  71.5183029  33.2077675  53.9618912  70.7335052
  61.6237450  64.9916916  66.6906052  60.8631477  64.4379807  66.5141830
  61.3943443  65.4662857  67.4895859  61.5181694  64.9832535  66.7569962
   2.7558310  40.5789642  10.3458815   2.5345585  39.6753159  10.1207342
   3.5022452  40.7896690   9.7848988   2.8118327  40.5050659  10.2620468
  50.3987961  46.2584457  72.0410080  49.6808128  46.7534370  71.6464005
  50.2347145  45.3514481  71.7828064  50.3047295  46.2145081  71.9713898
  56.7570229  49.2487602  11.9938269  57.0290070  50.1404419  12.2109842
  55.9603539  49.1099319  12.5059586  56.7010689  49.3290443  12.0715990
  52.9247818  47.1213989  71.6614609  53.3349800  46.4436684  72.1987152
  51.9897385  46.9191666  71.6935349  52.8688126  47.0275612  71.7221756
  18.6698055  48.2181702  32.5776978  19.3332729  47.8306732  32.0068321
  19.0321960  48.1313820  33.4593849  18.7792053  48.1675911  32.6108437
  19.4669952  13.0706263  53.9759827  20.0389977  12.7790689  54.6859398
  18.7102280  13.4533043  54.4199333  19.4472904  13.0803432  54.0990372
  58.4064980  29.1365128  20.0603161  58.4277573  28.2152634  20.3193092
  57.9001083  29.1453400  19.2480831  58.3547630  29.0392113  20.0013180
   2.3225956  30.9723282   2.1624920   2.8527668  30.8622437   1.3731685
   2.2032390  31.9188271   2.2407694   2.3664055  31.0615253   2.0866652
  21.0682583  19.1087399  22.0198479  21.6672001  18.5326042  22.4947891
  20.2061272  18.7112522  22.1421757  21.0401917  19.0049114  22.0835419
  61.1475410  25.5468750  25.6379700  60.9465675  25.9236794  24.7813129
  61.0199661  24.6054020  25.5214119  61.1125031  25.4866581  25.5341854
  28.0489578  27.0980778  62.8153877  27.1780319  27.3098507  62.4794235
  28.6356068  27.6985703  62.3555145  28.0186424  27.1846981  62.7305183
  11.6237507   0.2517006  45.8350258  10.9178619  -0.3894380  45.9180565
  11.5031796   0.8386980  46.5814362  11.5356159   0.2459269  45.9234772
  14.0816336  69.2290115  56.6915474  13.2890625  69.3026352  56.1599045
  13.9521723  68.4318771  57.2053986  13.9833069  69.1518555  56.6896515
  58.9593163  52.7113037  20.2054405  58.0816765  52.4324570  20.4666424
  59.4730949  51.9037895  20.1919613  58.9205132  52.5954552  20.2318573
  65.3712921  42.6223717  54.4119263  66.2424545  42.8610611  54.7286720
  64.8269196  43.3840179  54.6113892  65.4061432  42.7290497  54.4669762
  39.9335899  57.6946526  18.3309174  39.0809631  57.3691406  18.6195431
  39.8241615  58.6444435  18.2844982  39.8309937  57.7612267  18.3567467
  41.2763329  54.4667130  13.1189566  40.8011246  54.4228287  12.2892056
  42.1682167  54.7107773  12.8715582  41.3207664  54.4880600  13.0040874
   2.8931384  20.8717899  62.3978081   3.6260211  21.2794113  62.8592834
   2.1374996  21.0261040  62.9647560   2.8907115  20.9317169  62.5074806
  52.2691383  22.8439960  44.3102455  51.7476349  23.6030674  44.5711555
  51.8373337  22.5165043  43.5212440  52.1674767  22.8900204  44.2539291
  57.3900299  46.0944138  44.2345200  57.8661156  46.5020981  43.5110779
  58.0093155  46.1039352  44.9643326  57.5068398  46.1389046  44.2351990
  13.0543976  13.2894859   1.5288515  13.4448299  14.1543055   1.4028312
  13.3471403  12.7819300   0.7719363  13.1272516  13.3275843   1.4346941
  69.1490479  21.1474476  52.7337379  69.3859787  22.0747070  52.7506142
  69.1799393  20.8756161  53.6510086  69.1776123  21.2173424  52.8333588
  55.8779259  17.5171070  35.0977631  56.3031883  17.3879585  34.2500000
  56.4951324  18.0526810  35.5962105  55.9890976  17.5604496  35.0605125
  36.4808846  61.2938614  57.2394333  36.9874115  62.0446320  56.9295807
  36.9582024  60.9841309  58.0091515  36.5858040  61.3408966  57.2884750
  50.9994774  25.3782310  61.1112595  51.5502396  24.7904224  61.6283417
  50.9809265  24.9838238  60.2392921  51.0562325  25.2734871  61.0734138
  59.6849785  60.9572372  71.8813324  59.6360283  60.9087868  72.8360519
  59.3947144  61.8448715  71.6713638  59.6488075  61.0467300  71.9607544
  13.3269939   3.5433531  42.1323700  12.6809521   3.0495460  41.6273766
  13.9318781   2.8788893  42.4622688  13.3226051   3.4198334  42.1136971
   9.2602053  35.2695160  13.0505600  10.0483341  35.4917603  13.5462341
   9.0335255  36.0757141  12.5869923   9.3200788  35.3791924  13.0539837
  37.2789993  45.3155327  57.2674026  37.5430679  44.6146126  57.8633995
  36.3862610  45.5338097  57.5349884  37.2119560  45.2640610  57.3594971
  41.4036598   2.6880493  64.8941116  41.3168297   3.6344843  64.7802963
  41.8158150   2.5867999  65.7520828  41.4383545   2.7781811  64.9734726
  49.0547523  62.1733856  41.0052757  49.2137794  62.5673027  41.8630447
  49.5069847  62.7499313  40.3893890  49.1199379  62.2768784  41.0310669
  29.5781460  33.1264763  28.9565220  29.7881546  33.8266869  28.3385944
  29.8504677  32.3242302  28.5110149  29.6295815  33.1155930  28.8431149
  34.6937218  65.4156799  68.3153458  34.7557907  65.5184402  69.2649841
  34.9650345  66.2638855  67.9644012  34.7292747  65.5170898  68.3791885
  40.8150864  64.8973923   4.0171747  40.3500824  65.6237259   3.6019139
  41.5581703  65.3094635   4.4579201  40.8447418  65.0187988   4.0198922
  59.4968109  23.0896645  21.0072060  59.1461029  23.1496620  20.1185932
  59.5446472  22.1499405  21.1828785  59.4645119  22.9958496  20.9311771
  33.8882065  44.6744957  20.9350281  34.3906898  45.1341019  21.6077137
  33.4071693  45.3662949  20.4808769  33.8904953  44.7972832  20.9583321
  60.4305992  67.5300980  43.9040909  61.0332565  66.8702927  43.5610390
  60.2311974  67.2337112  44.7921371  60.4736023  67.4281311  43.9622116
  12.2521925  10.6897793  11.6005287  12.4532776   9.7580509  11.5128994
  13.0883369  11.1305122  11.4493694  12.3628044  10.6374187  11.5750647
  17.3649464   1.3436974  57.7232132  16.7189903   0.7631809  57.3207550
  17.9365807   1.6034387  57.0007172  17.3570213   1.3094895  57.6032448
  63.7290154  50.9054489  60.8810463  63.1858139  51.2966576  60.1968575
  64.4488602  51.5252419  60.9990044  63.7478523  51.0132637  60.8206635
  52.5105438  49.3224831  30.8791218  53.1277809  49.9115067  30.4451828
  52.3221359  49.7472153  31.7159824  52.5562744  49.4305916  30.9220905
  44.7895813  49.3318443  47.6705322  45.0436363  48.4186974  47.8041229
  44.7624893  49.4362259  46.7194252  44.8137856  49.2455940  47.5833511
  25.4013271  20.9474201  19.3261623  25.7771568  21.0195026  18.4487858
  24.4642181  21.0946331  19.1981430  25.3414707  20.9708061  19.2189445
  14.0904684  13.3302650  23.1564827  13.5952921  14.0307665  23.5811367
  14.7931433  13.1256924  23.7734356  14.1125965  13.3831511  23.2675610
  10.4967966  35.9455147  42.8082581  10.3539162  36.6986389  42.2350006
   9.7298279  35.9313889  43.3807869  10.3997688  36.0243225  42.8081818
  40.0021057  36.4198189  26.6617107  39.9192276  35.6251602  27.1888523
  39.1336021  36.5452690  26.2793617  39.9006500  36.3484535  26.6771507
  35.5618782  56.7578354   5.4758306  36.4885101  56.8728256   5.6864662
  35.1194572  57.4625397   5.9490027  35.6135178  56.8452492   5.5487528
  63.8347054  69.5280762   6.9340868  63.8093452  68.6139984   6.6511602
  63.1214714  69.9476089   6.4529209  63.7559433  69.4753342   6.8526030
   3.4358342  57.2037163  21.8423405   4.2314687  56.7896004  22.1765652
   3.5374453  58.1298218  22.0619736   3.5315177  57.2583160  21.9014034
  17.6637554   5.8741617  69.8294907  17.6002808   5.3191185  69.0522385
  18.3335190   5.4545054  70.3694382  17.7284107   5.7702184  69.8041840
  25.8496494  15.8950214  20.6830940  26.0962391  15.9435568  19.7594776
  24.9017792  15.7622204  20.6712723  25.7748642  15.8860359  20.5833378
  24.5079994  21.9923306   5.0218353  24.9926090  22.7927017   5.2238116
  25.1447983  21.4323692   4.5778065  24.6275883  22.0179691   4.9960227
  29.9299221  45.8262596   8.1246243  30.5529194  46.5206337   7.9102612
  29.5258083  46.1116371   8.9440651  29.9532642  45.9307442   8.1891499
   4.6613727  26.3857918  16.1602879   4.3468056  27.0686817  16.7526913
   3.9963670  26.3396473  15.4733591   4.5569100  26.4536953  16.1502075
  33.3396492  61.2560158  43.6303291  33.5747986  62.1058159  44.0028496
  32.6793098  60.9066277  44.2287560  33.2943077  61.3093796  43.7338715
  23.1447334   9.9332142  34.0150261  23.8808727   9.6248732  34.5434723
  22.9285870   9.1917067  33.4496269  23.2001858   9.8212566  34.0110855
   7.7590942  38.1020317  15.3167515   8.0759554  38.0173340  14.4174976
   6.9101830  38.5360222  15.2316980   7.7023554  38.1392822  15.2117834
   3.2367902   9.8769846  32.5425911   2.6673667   9.3185062  32.0133553
   2.9058571  10.7632198  32.3966408   3.1407750   9.9119368  32.4705887
  61.1916161  42.9072266  62.1239243  61.9522476  43.2717438  62.5764732
  60.6096458  42.6194382  62.8272858  61.2106705  42.9154091  62.2471924
  40.3823624  52.1779823  55.4751625  40.8682404  51.3855362  55.2467346
  41.0499687  52.8620758  55.5256310  40.5053711  52.1664276  55.4561844
  64.1312790  29.0763073  18.4141865  64.5645599  29.1250572  17.5620575
  63.1965790  29.0747318  18.2078743  64.0778046  29.0813370  18.3013115
  29.2379436  18.1915989  63.2694092  29.1723938  19.1109333  63.5277824
  30.1642971  18.0661106  63.0636063  29.3297405  18.2762547  63.2750168
  14.3074188  30.1866093  54.7265739  13.5952883  30.1838570  54.0869675
  13.9816704  29.6510983  55.4500008  14.1967382  30.1292076  54.7355118
  40.1907539   3.2930107  35.8135872  39.6480103   3.9492660  36.2506104
  39.9953995   3.4018824  34.8828812  40.1120453   3.3746049  35.7609406
  71.1643372  22.9917469   8.4569197  71.4931870  22.1739655   8.0836582
  70.7513199  22.7303638   9.2799206  71.1553574  22.8766632   8.5048809
  35.7842216  41.8772354  50.7988625  36.3128052  42.6582413  50.9627571
  35.2088509  42.1249809  50.0751152  35.7792320  41.9869461  50.7391586
  70.2267761  12.0111523  64.7641983  70.5453568  11.2582951  65.2621384
  70.0742111  12.6875544  65.4240723  70.2444763  12.0029993  64.8876648
  66.5722580  49.3304787  23.0711651  65.9364166  49.4288101  22.3624611
  66.1839905  49.8016357  23.8083820  66.4630508  49.3912086  23.0742054
  68.4448929  54.9249535  37.4831047  68.8679962  55.5323830  36.8762741
  68.7856979  55.1696434  38.3434563  68.5263519  55.0158234  37.5101395
  42.4726257  42.0829430  18.3588924  41.5751610  41.8287544  18.1440010
  42.9111176  41.2585831  18.5695686  42.4236794  41.9679260  18.3584423
   4.8764338  18.0206108  62.4972725   3.9426346  17.8308296  62.4065285
   5.0521607  17.9168243  63.4324646   4.7955918  17.9893036  62.5873260
   4.5372090  23.0341454   0.3950491   5.4441662  23.1816978   0.1269293
   4.5975394  22.7857170   1.3174781   4.6403618  23.0233879   0.4648255
  19.7876987  11.2065001  39.5469513  20.3518028  11.0518436  40.3046417
  20.3070164  10.9138775  38.7980080  19.9032364  11.1588020  39.5478821
  11.5126553  18.0449505   9.5815926  11.8966103  18.8493290   9.9305706
  10.7565107  17.8768921  10.1439390  11.4729643  18.1128082   9.6787777
  24.5309448  59.4560966  51.5280228  23.8941860  59.6004639  52.2279701
  24.0490971  59.6458321  50.7230034  24.4116554  59.4917259  51.5168152
   0.9745784  69.6336060  55.8546181   1.1706188  70.3651505  56.4399796
   0.5590057  70.0400848  55.0941544   0.9511672  69.7549667  55.8359451
  22.7335339   5.3789988  53.0215569  22.8024673   5.1339192  52.0988350
  22.5289955   4.5597353  53.4723358  22.7190723   5.2654958  52.9712257
  71.3149033  42.7605591  61.1890640  71.9824600  42.4866066  61.8179932
  70.6448517  42.0788040  61.2387810  71.3146362  42.6586418  61.2614365
  14.9025469   2.9633760  15.3812389  14.3505659   3.7207177  15.1863470
  14.3934584   2.4513187  16.0096149  14.7893934   2.9895334  15.4274664
  60.9681702  11.3333950  31.5606289  60.7059517  10.4159670  31.6367874
  60.2054291  11.7697897  31.1811275  60.8588676  11.2820969  31.5282803
  10.5933323   5.4211597  24.9674206  11.3919325   5.1677585  25.4302979
  10.3995943   6.3018413  25.2885075  10.6578350   5.4880538  25.0510235
  35.2033310  59.8680611  45.8186264  35.4367752  59.0463867  46.2505836
  35.7683907  60.5230446  46.2284203  35.2884827  59.8502846  45.9083900
  58.5806732  13.7699718  35.7392464  58.4561615  13.2015247  36.4992447
  58.0038261  14.5164204  35.9013939  58.5058784  13.7889547  35.8375854
  53.0535126  45.3695526  30.9652443  53.7682343  44.8589554  31.3456287
  52.6169777  44.7623787  30.3677406  53.0831795  45.2503510  30.9420891
  11.0070686  21.9082661  39.1498413  11.3497267  22.0764217  38.2720337
  10.8334646  22.7780228  39.5098610  11.0250969  22.0189495  39.0946236
  64.9987869  12.0963650  47.5411835  65.1637268  12.3273201  46.6270218
  64.4772034  12.8232536  47.8815041  64.9607544  12.1985111  47.4799881
  39.2065353  28.4844551  24.9099522  39.7705345  29.2152939  24.6569519
  39.5087547  27.7517452  24.3732662  39.2989082  28.4842548  24.8257389
  61.1978989  31.8012352  45.8969078  61.5677948  32.4426155  46.5035706
  60.2635422  31.7865257  46.1042595  61.1377029  31.8680630  45.9837151
  49.5853233  66.9507217  55.0161476  49.0237999  67.5357971  55.5246887
  50.4743233  67.2583008  55.1930771  49.6202469  67.0459137  55.0892487
   1.6175374  15.5887146  17.2976856   1.0902989  16.0588646  16.6517677
   0.9913090  15.3250961  17.9719067   1.4945301  15.6107397  17.3007030
  45.7741165  30.3457508  62.8666687  46.6306610  30.6998634  63.1057663
  45.7462807  29.4843941  63.2832298  45.8624916  30.2916565  62.9365883
   8.5114050  53.5249825  34.6197166   9.1449490  52.9688873  34.1662712
   8.5511675  54.3611145  34.1554565   8.5832071  53.5548477  34.5218506
  55.5435829  60.8195610  71.9662781  55.4245987  60.0172615  72.4746017
  56.1283493  60.5661087  71.2521057  55.5932541  60.7069740  71.9443283
  40.0143929  51.5149498   8.6515675  39.6295929  51.1682014   9.4565067
  40.0842781  50.7555733   8.0730391  39.9808121  51.3969917   8.6757126
   6.2981772  28.7746849  66.1288147   5.5577664  28.7387428  66.7343979
   6.8184505  29.5193386  66.4305344   6.2747016  28.8502617  66.2255707
  43.2762642  46.8633919  61.4888573  44.0377617  46.3203430  61.6924553
  43.6196327  47.7564354  61.4605179  43.3940887  46.9007149  61.5075455
  69.4268646  38.8225479  44.1236610  70.3665924  38.9263000  44.2732353
  69.2811279  39.1897392  43.2517853  69.5115356  38.8727722  44.0466347
  42.2125587  29.7258224  61.6969376  42.9443932  29.2504978  61.3035965
  42.1531982  29.3798428  62.5874443  42.2842712  29.6382389  61.7499542
  10.3314705  29.0000858  66.5576553  11.1357441  28.7937756  67.0339050
  10.6312332  29.2948170  65.6977081  10.4492064  29.0095158  66.5167389
  64.2981033  66.3604279  30.8788395  63.9020882  67.1496658  31.2483025
  65.1276550  66.2669449  31.3471794  64.3443375  66.4346237  30.9681835
  12.3443718  55.1384087  56.1694107  13.0064602  54.5617638  55.7881622
  12.0700893  54.6915817  56.9702530  12.3857279  55.0292664  56.2141571
  44.0426369  11.0341549  35.6338654  44.7967148  10.4790859  35.4351349
  43.5446053  11.0630741  34.8169441  44.0699425  10.9780455  35.5255547
  36.7787399  57.6883163  37.3570824  36.7375565  57.9990730  36.4526672
  36.4616013  58.4257927  37.8784103  36.7405281  57.8001022  37.3162270
  42.5234299  28.1547489  17.8014526  43.2656708  27.8005886  18.2912292
  42.6466026  29.1034756  17.8327293  42.6157188  28.2181549  17.8570175
   4.3566122  12.4409142  61.9711456   5.2779875  12.1972923  62.0602989
   4.3745499  13.3770876  61.7724304   4.4567819  12.5147686  61.9594612
   3.7015650  30.3904610  32.9872169   3.6519239  30.7212257  32.0903549
   4.6293225  30.4526691  33.2144356   3.7952085  30.4323673  32.9158058
  58.6458969  41.8375053  22.2575855  59.2958069  41.1597710  22.4433842
  58.7970581  42.5043678  22.9274178  58.7313232  41.8363457  22.3488312
  22.3161201  28.1328030   6.1057038  22.1899395  29.0815773   6.0939665
  22.0956802  27.8508644   5.2179265  22.2791557  28.2039146   6.0097785
  29.6397343  26.4920635   5.3354859  29.0005512  26.2851849   4.6536665
  30.1814041  27.1830769   4.9542675  29.6293354  26.5436935   5.2221222
  56.5994225   7.4754066  29.0575542  56.8078804   7.6326795  29.9784470
  57.2801437   6.8731294  28.7573681  56.6942444   7.4279509  29.1237488
   4.4497895  40.8951836  12.4156857   3.9018874  40.9026527  11.6308422
   5.2298164  41.3916016  12.1679811   4.4745436  40.9489212  12.3055735
  34.4585724  59.7612534   0.4015245  34.4676819  59.0769310   1.0707431
  34.9023399  59.3675575  -0.3496770  34.5068665  59.6462936   0.3927818
  15.4276152  68.0036011  16.7793884  14.9715490  67.1638489  16.8346195
  16.3372860  67.7703857  16.5940781  15.4759884  67.8891830  16.7655163
  60.5683632  26.5700016  65.5722122  61.2666321  26.6842575  64.9275436
  59.7659912  26.5305061  65.0517654  60.5572624  26.5779743  65.4479599
   6.0020328   4.1869154  30.8359890   6.5295095   4.5791793  30.1401958
   6.6323152   3.7054358  31.3718567   6.1254978   4.1774011  30.8189354
  31.6201191   1.9369081  43.0470390  32.3407936   2.1290519  43.6469917
  31.1436558   2.7637389  42.9724426  31.6461620   2.0455730  43.1030655
  60.6931267   6.4335690  33.7534447  61.4456100   5.8702493  33.5726891
  60.9309769   6.9014130  34.5539322  60.7987366   6.4233875  33.8195343
  54.8113213  21.9686756  53.6921387  55.3050385  21.1577892  53.5699120
  54.7964516  22.3730984  52.8246956  54.8623886  21.9253292  53.5865974
  40.4239731  64.0413742  16.8072948  40.2608795  63.1580048  16.4766960
  41.3139725  64.2443542  16.5193272  40.5014915  63.9688148  16.7413311
  11.1762648   8.5289736  55.8086624  10.4717140   8.2699928  55.2147179
  11.9761505   8.2300606  55.3761520  11.1864309   8.4694796  55.6991997
  70.7916336  67.1141968  48.7097626  70.5446548  68.0388641  48.7243919
  71.1674805  66.9529572  49.5751953  70.8053741  67.1956100  48.8036156
  19.9003658   1.1881473  21.7168140  20.2296009   1.7412456  22.4252758
  19.6188850   0.3835114  22.1522007  19.9054585   1.1613230  21.8387966
  63.0577888   4.8709831  33.4491730  63.4618492   4.2417531  34.0466995
  62.9244003   4.3798385  32.6384850  63.0866547   4.7515049  33.4264412
  51.8226585  19.3888454  19.9963226  52.2756996  19.4154434  19.1535435
  51.3733788  20.2321224  20.0534515  51.8230591  19.4816093  19.9125404
  40.2979202  32.5660439  10.9024963  40.7494545  31.8801651  10.4106474
  40.8329010  32.6903152  11.6864519  40.4031258  32.5061531  10.9336472
   5.5008440  27.1445999   6.6208844   5.5297828  27.5927849   7.4661808
   5.5619049  26.2149353   6.8404913   5.5104418  27.0932541   6.7344470
  41.5428734  61.8891907  65.5009460  42.0319443  61.6332550  64.7189331
  41.3193550  62.8081856  65.3535538  41.5711937  61.9598999  65.4018326
  66.7859726  65.8829575   5.6541281  67.0373077  66.7636795   5.3759327
  66.6548004  65.4019775   4.8370104  66.7987823  65.9255905   5.5373225
   5.7965164   2.3693748  21.9555111   5.2031183   2.4343445  21.2072544
   5.6510291   3.1774976  22.4474487   5.7177205   2.4624825  21.9281769
   1.6839306  12.2508202  58.4060745   0.9757032  11.8409548  57.9094276
   1.8153785  11.6725674  59.1574554   1.6224220  12.1454458  58.4332390
  40.0364189  20.0040436  64.4102402  39.9395905  20.2605877  65.3273239
  39.3561516  19.3448105  64.2728424  39.9535484  19.9610996  64.4933929
  49.0675697  51.7111320  23.0234413  48.7291679  51.1505280  23.7216091
  48.4374084  52.4293747  22.9663525  48.9642792  51.7279434  23.0918064
  13.8832312   3.8015954  63.0486298  12.9462042   3.9793496  63.1299782
  14.1636925   4.3316884  62.3025932  13.8132143   3.8770814  62.9777489
  13.5833578  32.1771698  58.7262688  13.5568676  32.1423111  59.6824684
  14.4751682  31.9118347  58.5015411  13.6756363  32.1451569  58.8042717
  52.7595711   4.3864512  66.0682907  52.4245453   3.5006926  65.9289246
  52.2574043   4.9306517  65.4617386  52.6702919   4.3500271  65.9887466
  41.0009995  21.1137867  12.6248026  41.7949600  20.6170597  12.8225946
  41.0507393  21.2799969  11.6834564  41.0909729  21.0785389  12.5455084
  65.0519257   9.0204363  68.2924118  64.6273422   9.7883873  68.6747894
  64.4799957   8.7663212  67.5681534  64.9456558   9.0752325  68.2559509
  17.4198914  14.2907515  58.6375847  16.4678745  14.3879232  58.6588860
  17.5909939  13.7813835  57.8454361  17.3366127  14.2467947  58.5553818
  37.0313148   6.1488342  32.0349960  36.6267548   5.4330101  32.5250549
  36.5030365   6.2236099  31.2402859  36.9318352   6.0804720  32.0025063
  61.3414497  52.3247833  64.5668335  61.9907722  51.8161736  64.0811081
  61.1727791  51.8078766  65.3546066  61.3927078  52.2154198  64.5990448
  59.5326195  40.6676064   6.9728169  58.8285866  41.3136978   6.9168296
  60.0452919  40.8023491   6.1757960  59.5122108  40.7508774   6.8818512
  63.3375206  16.0769558  15.0956984  64.1537781  15.5778656  15.0664234
  62.6492348  15.4131622  15.0524149  63.3511658  15.9529448  15.0879612
  62.8107185  42.6029930  72.1275711  62.7949638  43.5044594  71.8061066
  61.8904686  42.3856277  72.2763062  62.7109032  42.6759453  72.1091537
  66.8420563  24.8677788   4.0482388  67.5256653  24.6292076   4.6743369
  66.0373611  24.5118141   4.4250393  66.8291473  24.8043766   4.1551890
   1.5764927  47.1540184  12.1091261   1.5098777  46.3703461  11.5635519
   0.8580337  47.0711098  12.7361622   1.4927713  47.0616074  12.1178131
  19.5568485  45.1670151   5.4456182  19.2257137  44.9328079   4.5785956
  18.9491444  45.8357010   5.7615061  19.4567299  45.2133484   5.3868446
  30.0468006  64.2565460  25.0470657  29.5929737  64.9187698  25.5683441
  30.3234730  63.5982132  25.6844692  30.0279083  64.2569580  25.1706295
  22.1516018  42.2422638   5.6140752  22.7510872  42.7200241   5.0408435
  21.7487049  41.5859184   5.0456400  22.1725674  42.2232170   5.4923263
  23.7376041   2.7380285   5.0979466  22.8551579   2.7774827   4.7292128
  23.7877884   1.8741695   5.5071669  23.6488514   2.6501129   5.1022644
  59.6655388  19.1457329  57.1247749  59.3553047  19.7900467  56.4884987
  58.8665733  18.7594109  57.4834442  59.5472527  19.1732445  57.0951691
  66.6741104  38.9750252  12.7546425  66.1721268  39.2057114  13.5363274
  66.2903671  39.5073814  12.0578146  66.5796509  39.0563965  12.7636919
  42.3336105  44.7231026  58.6582184  42.6409988  44.2290611  59.4182625
  41.9354782  45.5104675  59.0293999  42.3239365  44.7543831  58.7788544
  16.8133717  41.8085670  41.1673241  16.7563400  41.9991570  42.1036224
  16.7706299  42.6665955  40.7452011  16.8027306  41.9203911  41.2221565
   9.6847477  16.2743988  31.1348362  10.1795664  16.5609512  30.3671932
  10.2767487  15.6772366  31.5921783   9.8006477  16.2412758  31.1017456
  14.7484560  56.2625046   6.0166698  14.3417416  55.5383339   5.5408607
  15.2277594  56.7500610   5.3467531  14.7561970  56.2372704   5.8944879
  51.6522446  11.6944456   6.2973824  51.9640465  11.5089531   7.1831603
  50.9323387  12.3129616   6.4214978  51.6087227  11.7406235   6.4050789
   2.1067142  26.9967232  52.4485664   2.4483590  26.1646500  52.7759247
   2.0149839  26.8634224  51.5051422   2.1333656  26.8937740  52.3828659
  16.8034840  21.1244831  12.5751801  15.9174166  20.9080238  12.8654556
  16.7029953  21.9427776  12.0888376  16.6982765  21.1886635  12.5542707
  60.9995461  56.3903999  38.6432343  60.9244232  56.6642189  37.7291145
  60.7609711  57.1687088  39.1467743  60.9660950  56.5026016  38.5994492
  37.7958565  61.0612564  67.7824173  37.4634132  61.9568405  67.7220612
  37.0935745  60.5202484  67.4213943  37.6855125  61.0990715  67.7374802
   8.4325991  34.1166573  22.3026924   8.7019968  34.5106659  21.4729862
   9.2029829  33.6319199  22.5989532   8.5434828  34.1069832  22.2458057
  18.4370003  61.5136299  45.9740677  19.3117332  61.5181808  46.3627243
  17.9475555  60.8755493  46.4932289  18.4780884  61.4460678  46.0708771
  13.3553286  38.9705658   7.8682084  14.1461134  38.6837311   8.3249540
  13.5569630  39.8592491   7.5752611  13.4611616  39.0347481   7.8856759
  25.9086380  46.9590683  71.6441574  26.8627205  46.8982544  71.6917191
  25.7415771  47.8341408  71.2940521  25.9925671  47.0459023  71.6118927
  42.6127548  26.9372292  47.7810440  43.3258514  27.5740108  47.7337914
  42.7852516  26.4435215  48.5827484  42.7071953  26.9524879  47.8614998
  60.6333771  10.2117672  12.8844709  61.1052208  11.0419025  12.9513369
  59.7406425  10.4208822  13.1592894  60.5884933  10.3225937  12.9209089
   0.8149303  25.6387196  36.5954666   0.7504697  25.1471367  37.4142609
   1.7053572  25.9899616  36.5964470   0.9030125  25.6237545  36.6828880
   7.2472014  63.1164055  50.5923080   6.7483802  62.5263405  50.0273018
   7.5158734  62.5703583  51.3311424   7.2226582  62.9952507  50.6108437
   7.3083458  63.5990868  18.7331295   6.6844940  63.1389809  19.2946854
   7.4066839  64.4601059  19.1395855   7.2523046  63.6418419  18.8363590
  14.6925678   1.3098963   1.2907718  14.9888792   0.6861337   0.6279360
  15.3356495   2.0181198   1.2576567  14.7927456   1.3189033   1.2165546
  68.3414383   2.5093856  -0.0041748  68.0095367   2.8223426   0.8373305
  68.0545959   1.5973555  -0.0505667  68.2754593   2.4454997   0.0806172
   2.9494231  14.9132900  33.1387138   3.8038037  14.9472771  33.5689583
   2.3314972  14.7330427  33.8471718   2.9746389  14.8976927  33.2601471
  17.0432911   8.9520731  21.5127621  16.8056049   8.0323048  21.6300774
  17.2897415   9.2493582  22.3886147  17.0442257   8.8856907  21.6186752
  34.2949867   3.5126493  35.3328171  33.6898003   4.2505140  35.4072304
  34.6175957   3.3766942  36.2237015  34.2648544   3.5768378  35.4357567
  44.9455338  25.8698120  46.1711159  44.9093819  25.7991848  45.2172127
  44.4184761  26.6425953  46.3742142  44.8854713  25.9446907  46.0910492
  52.9801445  34.4496117  58.0548706  53.0234871  33.5068779  58.2148781
  52.0684433  34.6094933  57.8110046  52.8875427  34.3661270  58.0459290
  49.4932518  46.6909065   9.6663694  48.9052620  47.2052155   9.1132050
  48.9435730  46.3988266  10.3935385  49.3719292  46.7146072   9.6849251
  23.5585613  51.5548592  69.8582382  23.6638870  52.2963524  70.4543381
  24.2049179  51.7079315  69.1690216  23.6387215  51.6502571  69.8483124
  65.5193253  16.8970966  67.3022003  65.2295761  17.8075523  67.2443390
  65.9067001  16.8240070  68.1744614  65.5297318  16.9863949  67.3890533
  43.7122993  37.5190201  47.4512138  44.3841782  36.8728676  47.6686859
  43.5775642  37.4166489  46.5090904  43.7695808  37.4391975  47.3739357
   2.0728414  69.5340652  60.3631210   1.7678503  70.1010437  61.0714645
   2.6608882  70.0877686  59.8494606   2.1030269  69.6535721  60.3838844
  54.9200630  11.8146000   8.5530024  53.9984093  11.8166208   8.8114252
  55.3805389  11.4544258   9.3109388  54.8708839  11.7764063   8.6613884
  16.9585190  55.0509644  14.3879948  17.1480923  55.6881447  13.6993046
  17.7963772  54.9224815  14.8326473  17.0680866  55.1052132  14.3619699
  28.4160309  55.9423370  62.6668816  28.1701927  55.3877983  63.4073448
  28.1593151  55.4383965  61.8946304  28.3624382  55.8294601  62.6634941
  26.2080021  20.7618809   3.0094483  26.2531528  20.1478539   2.2765338
  25.9987888  21.6034851   2.6042795  26.1905060  20.7861500   2.8880816
   5.5483837  14.6688948  34.4244843   6.3325109  14.5507650  33.8883667
   5.3659739  13.7979574  34.7772293   5.6125517  14.5634193  34.4049301
   1.8061851  43.9434586  52.5416260   2.3583341  44.4894218  51.9819031
   1.6873302  43.1341324  52.0445404   1.8523922  43.9153748  52.4289246
  55.7484016  56.7927666  63.5013504  55.3640327  57.4587021  62.9312439
  55.9024734  56.0441284  62.9251289  55.7238426  56.7839470  63.3791046
   4.8926044  52.4564667  26.9199047   3.9436769  52.4256363  26.7981758
   5.2062988  51.6229897  26.5689850   4.8248625  52.3642960  26.8695011
  66.5752411  39.0434418  22.3419781  66.0231400  38.8306389  21.5895615
  65.9932022  38.9601822  23.0973110  66.4542999  39.0118713  22.3422890
  30.9496422   8.0657644  37.6339378  31.5303135   8.7286777  38.0075684
  31.3744698   7.8091059  36.8154755  31.0568695   8.1090879  37.5865021
   1.4732413  16.3044453  68.0383606   1.4287037  15.6555538  68.7406387
   0.9431328  15.9317093  67.3338852   1.4119602  16.1954975  68.0381317
   7.2866225  12.5140781   4.3610516   6.8783879  12.9724827   5.0955181
   7.2593374  13.1438217   3.6406968   7.2401781  12.6301203   4.3625565
   5.5050621  23.7333984  10.2380810   5.4815388  24.6886787  10.2939291
   6.4261389  23.5084133  10.3693466   5.6007786  23.8112793  10.2580357
  44.3561478  44.8437614  37.4777260  43.4260788  44.9954567  37.3098106
  44.7945137  45.1352234  36.6782799  44.3037109  44.8910217  37.3745651
  51.0012856  41.0633621  42.3821945  51.5462914  40.2990837  42.1949043
  51.3611526  41.4210548  43.1938477  51.0977821  41.0200043  42.4487762
   1.1788715  40.4512939  12.8588667   1.6411132  40.6775856  12.0518007
   1.7235403  40.8150673  13.5568886   1.2862499  40.5142174  12.8472376
  60.5194893  22.8105297   9.8996592  60.1983528  23.1549511   9.0663071
  61.4335899  23.0918236   9.9387684  60.5827255  22.8772564   9.8149605
  70.1428604   9.5535812  62.1930504  70.0638580   8.7014837  62.6219101
  69.2416382   9.8661213  62.1134262  70.0383301   9.4960423  62.2302933
  11.2249451  22.3206711  22.3268719  12.1374683  22.5549812  22.1576614
  11.1983261  21.3696785  22.2213440  11.3194199  22.2442436  22.2975731
   0.5948383  36.0523720  20.0729141   0.0010773  35.4272270  20.4886971
   1.1979034  36.3100471  20.7701569   0.5958305  36.0131836  20.1916084
  12.0984125  24.5297585  25.6389217  12.8283367  25.1392612  25.7482319
  11.7778482  24.3780651  26.5279999  12.1420679  24.5785789  25.7453918
  64.3458176  40.6432419  62.8476677  64.1388321  39.8058777  62.4326859
  64.2630463  40.4725304  63.7858772  64.3149109  40.5357361  62.9034653
  55.0669594   8.6499348  45.2206917  54.6113548   9.4230776  45.5537148
  54.8354187   8.6167650  44.2925072  54.9936790   8.7288465  45.1572227
  68.8228226  43.9598007   8.9680004  69.1566925  43.2308922   9.4909306
  69.2108307  43.8311157   8.1024828  68.8998108  43.8683472   8.9314661
   4.4780617  49.9469528  33.2811012   4.8296781  50.8240242  33.1283302
   3.7361386  50.0855370  33.8698082   4.4364390  50.0552635  33.3275909
  47.2403488   9.6819754  43.0685921  47.9720573   9.0714111  42.9789009
  46.4955215   9.2216682  42.6818352  47.2389488   9.5677757  43.0177841
  44.9890518  21.3488312   2.1763403  45.4356689  22.1939240   2.1255248
  45.6961975  20.7085915   2.2555087  45.1120911  21.3706760   2.1793637
  13.6698370  52.6162682  58.8418579  13.4324551  52.2290688  59.6844482
  14.5127087  53.0406265  59.0022354  13.7344074  52.6202316  58.9488182
  28.0189800  49.5795822  50.0692635  27.3780346  50.1525574  50.4901237
  27.7227325  48.6939087  50.2791405  27.9190369  49.5462341  50.1365280
  61.3108177  62.9260101  23.7403622  61.9026527  62.8892555  22.9889545
  60.4692917  63.1917953  23.3696575  61.2841911  62.9504356  23.6206989
  53.9151535  63.7042618  14.9601421  54.0886192  64.2928391  14.2254896
  53.2085724  63.1372681  14.6511173  53.8582993  63.7065620  14.8488426
  37.8088226  35.7930450  68.7324066  37.2531967  35.9779434  67.9752197
  38.5279388  36.4207153  68.6607666  37.8262558  35.8796997  68.6440201
  44.4745560  44.4662971  43.9140511  44.1126633  44.4142914  43.0294228
  44.1139641  45.2770462  44.2730637  44.3975105  44.5472107  43.8579979
  68.4460068  30.1022053  24.3734474  68.2529144  30.9598598  24.7521019
  68.3498688  29.4908524  25.1036777  68.4151611  30.1284714  24.4917011
  25.3661423   3.9487667  58.4433441  25.3183804   4.8081641  58.8621368
  26.2898540   3.8446028  58.2150078  25.4595547   4.0293059  58.4636536
  17.5260468  62.1242828  13.5106764  16.8146267  61.8144112  14.0711174
  18.1292820  61.3829918  13.4574842  17.5145092  62.0121841  13.5647697
  54.7417984  25.9824886  50.8924370  53.8469963  26.3217316  50.8706589
  55.1764984  26.4057388  50.1520844  54.6927299  26.0638027  50.8111649
  50.3979454   0.3958187  17.1880646  51.2826767   0.5584805  17.5152130
  49.9173927   1.1992950  17.3873768  50.4410477   0.4988490  17.2442074
  47.2661781  39.1585274  70.2256012  47.6107826  39.9803085  69.8760986
  46.8736687  39.4008446  71.0643234  47.2610703  39.2720032  70.2777710
  50.7647209  24.7932529  45.3329391  51.3092270  25.1289978  46.0449944
  50.2861252  25.5591583  45.0158157  50.7717476  24.9107342  45.3750572
   9.7218485  65.1611252  14.3631144  10.5557499  64.7776337  14.0915022
   9.9579887  65.7884827  15.0464096   9.8359594  65.1871338  14.4070168
  57.9604378  56.8407440  26.0050316  57.6213760  57.5788383  25.4985828
  58.0530968  57.1828156  26.8942089  57.9341621  56.9559364  26.0458469
  54.9374619  41.9458160  66.2004547  55.4580078  41.2013855  66.5022583
  55.1830978  42.6626511  66.7853012  55.0191689  41.9428711  66.2950058
  39.5893135   6.3472753   7.8417077  38.7415237   6.7828145   7.7534323
  40.0139427   6.7956738   8.5730486  39.5441856   6.4415398   7.9102850
  10.0886278  68.8214951  30.0191460   9.3734589  68.1870575  29.9716225
  10.1674528  69.1607819  29.1275749  10.0207672  68.7900162  29.9189987
  52.6873665  26.8499947   4.4299064  53.1385536  26.3883076   3.7231498
  53.3788681  27.3381348   4.8768673  52.8092232  26.8528156   4.4022017
  42.3619919  18.6902523  28.3767948  41.8194580  18.6981106  29.1653576
  43.0816612  18.0952148  28.5871258  42.3808823  18.6276340  28.4833183
  53.2595787  28.4134274  30.5401287  52.7940826  28.8624706  29.8345070
  54.0968361  28.8727989  30.6050339  53.2992249  28.5103016  30.4718018
  45.3212585  39.9009476  57.8382988  45.6097603  38.9910774  57.7666092
  44.6088600  39.8766937  58.4771500  45.2760544  39.8013306  57.8987846
  55.9738312  39.0745811   7.6164050  56.8218727  38.6611481   7.7780471
  55.8516388  39.0081940   6.6693606  56.0512390  39.0234108   7.5326486
  42.0052757  56.4030724   9.3181667  41.2615547  56.8539047   9.7179842
  41.8735123  55.4811172   9.5392418  41.9119148  56.3528290   9.3843794
  48.4579468  54.5194206  58.7819023  47.6408958  54.8365135  59.1667595
  48.9881325  54.2515450  59.5324860  48.4273529  54.5246696  58.9029884
  26.2483349  62.7813797  56.6998291  27.0804615  62.5084267  56.3134422
  26.4097958  63.6717529  57.0119095  26.3542919  62.8472214  56.6919060
  60.2089462  40.4102898  60.3873901  60.7580833  40.9952850  60.9093666
  60.8226776  39.9603653  59.8067551  60.3329582  40.4246941  60.3811340
  43.0232735  28.2514935   3.1161070  43.7582741  27.9068756   2.6089151
  43.3620110  28.3262043   4.0082440  43.1377792  28.2227097   3.1571581
  31.7914829  47.4899368  31.9519787  31.0088615  48.0349464  32.0338364
  31.4926376  46.6072884  32.1707382  31.6761532  47.4539299  31.9840374
  17.8073997  53.8790894  60.9316788  18.0140209  53.8655396  61.8662109
  18.6552620  53.9858704  60.5004463  17.9198513  53.8890305  60.9853516
  14.4371195  21.4583263  72.0200882  14.6976013  21.6302032  71.1151962
  14.6203070  20.5277634  72.1494293  14.4844322  21.3774185  71.9373856
  29.8285122  66.5624084  67.7512131  30.0432663  67.3681946  67.2812881
  30.0013504  66.7676773  68.6700287  29.8698463  66.6702347  67.7990799
  40.7997208  60.8187447  68.0221939  41.0017014  61.1268730  67.1387405
  39.8452415  60.7486343  68.0390244  40.7194748  60.8441277  67.9297791
  39.1365395  57.5805283  39.1477661  38.3696289  57.4911232  38.5820045
  38.7770882  57.6197395  40.0340424  39.0164223  57.5751762  39.1819458
  61.7894211  15.5785894  24.5404568  60.8383408  15.5769138  24.4323978
  62.1284332  15.8062277  23.6747303  61.7241516  15.6026859  24.4366112
  60.6524734   5.2175612  14.5674086  60.0932274   5.3656001  15.3300085
  60.1924171   5.6468058  13.8460712  60.5437737   5.2791233  14.5718088
  66.0040131  57.4763985  48.1295319  65.8202820  57.3851738  49.0644913
  65.1975861  57.1936989  47.6982651  65.8984222  57.4365234  48.1832466
  15.4571133  63.6196976  35.8659096  14.8063622  63.3789711  35.2065086
  16.1387138  62.9525986  35.7844658  15.4604025  63.5228844  35.7869034
   8.9224129   9.6128893  25.3665714   9.8525467   9.4117546  25.4696579
   8.8618212  10.5546398  25.5267773   9.0151415   9.6918697  25.3946495
  61.7860146  20.7479382  57.9727554  61.0800247  20.1728439  57.6776733
  61.7228355  21.5156765  57.4045868  61.7039909  20.7684822  57.8806992
  17.7581520   0.2774136  66.7225113  18.1124001  -0.0329163  65.8891830
  17.4675732   1.1712464  66.5412369  17.7649422   0.3396391  66.6143112
  35.3553047  47.2849541  47.3868294  36.2993851  47.3514862  47.2435913
  35.2718163  46.8434601  48.2320175  35.4470787  47.2449684  47.4616890
  11.7400103  58.1927681   5.6311355  11.6004057  57.2652664   5.4401364
  11.5281830  58.6405029   4.8120546  11.7025328  58.1416054   5.5234194
  32.1120796  24.4367275  20.9683361  31.4054813  24.9400101  20.5637875
  32.6377907  25.0901623  21.4297276  32.0927887  24.5600815  20.9743977
   2.1548162  21.7212257  26.8987007   2.3005610  21.2837543  26.0598869
   2.4396937  22.6230640  26.7511711   2.2007382  21.7707462  26.7935143
  69.2543869   7.3706422  22.7480602  70.0239563   7.4103856  22.1802464
  68.5114517   7.4600859  22.1511688  69.2572327   7.3844190  22.6238537
  34.3746529   8.8562822  71.3136368  35.2693367   8.5948782  71.0958176
  34.3730621   9.8085680  71.2167892  34.4698944   8.9299593  71.2800827
  25.8089504  15.0018759   1.2099601  25.2666245  14.4334221   0.6631744
  25.1874790  15.6028404   1.6208714  25.6848412  15.0053425   1.1954702
  56.1558838   0.3193947  58.5120506  56.5977745  -0.4803617  58.2268295
  55.3847160   0.3809888  57.9483681  56.1207695   0.2406760  58.4215202
  42.3168297  19.0290928  20.4778976  42.1548805  19.9702873  20.4134274
  43.1581726  18.9002762  20.0399647  42.3892822  19.1157246  20.4243202
   3.9903586  37.0856819  64.9868622   4.0968318  36.1682243  65.2381897
   3.6626017  37.0513458  64.0881805   3.9667606  36.9841805  64.9178314
  11.6168900  12.9018402  13.3536797  11.7360277  12.1062651  12.8349323
  11.5562897  13.6035719  12.7055035  11.6231327  12.8918333  13.2292376
   1.0541991  51.6956863   7.2575903   0.2604717  51.1650314   7.3256454
   0.7538245  52.5943794   7.3930874   0.9375226  51.7349358   7.2792974
  37.1160583  39.1170921  26.2096024  37.1778641  38.2036819  25.9301529
  36.5923843  39.5407181  25.5295010  37.0668030  39.0648613  26.1072750
  31.0445442  50.8808937  56.9306717  30.3743248  51.4191437  57.3517723
  31.5427876  51.4962082  56.3927383  31.0262032  51.0039101  56.9182129
  47.3365746   3.6119626   9.5286760  46.7354012   3.1199739   8.9694176
  48.0143089   3.9286387   8.9314976  47.3447380   3.5932670   9.4053516
  70.7911148  31.6174011  17.9274044  70.8762589  31.5748634  16.9749489
  71.6725693  31.4384861  18.2549000  70.8941956  31.5937862  17.8607578
  66.4508972  56.9619904   6.0480738  66.1765442  57.8439331   5.7967997
  66.5854416  57.0135040   6.9943695  66.4359894  57.0615349   6.1221919
  60.0139656  31.4385948  19.6543083  60.5334244  31.0709190  20.3692970
  59.2840881  30.8281555  19.5500202  59.9915276  31.3342876  19.7194347
  69.7487030  55.6071548  70.6478043  70.4229431  54.9598885  70.4412308
  69.9168396  56.3295898  70.0427856  69.8385315  55.6151733  70.5612564
  10.7254925  11.1330843  59.0364647  11.6126661  11.1389990  58.6771317
  10.1670151  11.3811378  58.2997093  10.7605448  11.1601677  58.9195747
  24.1425724  35.3240967  46.3835335  23.3050575  35.7860641  46.3463020
  24.1350460  34.7523193  45.6159096  24.0524559  35.3123894  46.2977028
   4.3509660  50.6043777  23.6656952   5.1740956  51.0329056  23.4310589
   3.6721547  51.2078590  23.3636036   4.3663564  50.7144356  23.6084576
  27.7156372  52.3315811  63.8587761  27.5738640  51.9107704  64.7067413
  28.6215096  52.1188812  63.6343117  27.7971210  52.2640228  63.9252701
  45.9827843  11.6068916  67.6581650  46.6066284  11.7938585  68.3596573
  46.5188484  11.5627317  66.8663864  46.1064758  11.6221209  67.6485367
  61.4813843  61.2855110  53.8288460  61.1670074  60.9307823  54.6604500
  61.3297462  60.5832825  53.1962967  61.4316864  61.1727943  53.8500748
  49.4980965  20.3112049  21.4895782  50.2331772  20.0420322  22.0404263
  49.1804390  21.1194210  21.8922138  49.5426102  20.3686886  21.5912590
  27.2940788  27.3155231  13.9544373  27.3522968  27.0737553  13.0301046
  28.2020512  27.3244438  14.2573204  27.3971138  27.2906914  13.8881645
  42.8813477  36.8126678   6.5738597  43.5845222  36.9444313   5.9379230
  42.5239182  37.6884193   6.7205982  42.9182205  36.9201088   6.5216908
  42.8969917  14.5028868  22.0129604  43.4889183  14.5331707  21.2613354
  42.0450783  14.2794313  21.6380711  42.8692665  14.4822865  21.8928261
  22.9935284  69.4993744  35.1507874  22.9134235  70.2705612  34.5894585
  23.6679993  68.9660339  34.7302284  23.0569115  69.5247421  35.0460777
  55.5900269  16.1358891  18.9294510  55.3959846  15.9523726  19.8486366
  54.7515144  16.0259724  18.4810734  55.4799156  16.1045971  18.9796581
   7.8591123  50.1416130   4.4346943   7.1248636  49.9593010   5.0211005
   8.5484858  49.5422134   4.7205553   7.8543267  50.0582504   4.5277138
  40.9554100  21.6883717   9.7918987  41.7014618  22.2652302   9.6279593
  40.2157631  22.1284866   9.3730307  40.9560928  21.7968235   9.7297478
  31.5163746  17.0818596  18.4097080  31.6708851  17.2837143  17.4868793
  30.5816669  16.8812466  18.4577618  31.4331741  17.0819931  18.3164215
  56.6238060  64.1020737  31.0352707  56.7697372  64.9005203  30.5279064
  55.9569664  64.3449707  31.6775799  56.5682526  64.2131271  31.0496616
  14.3265772   4.9994817  26.3096428  14.3554411   5.8150883  26.8098278
  14.9385881   5.1398077  25.5871582  14.3949213   5.1014237  26.2859364
  46.5907936  16.3282375  52.8034744  46.9312210  15.8194046  53.5392952
  46.5510864  17.2265968  53.1315079  46.6228638  16.3697777  52.9169273
  18.8133965  38.9043350  66.0818863  18.7294159  38.2311859  65.4065704
  18.1783371  39.5753326  65.8314972  18.7367172  38.9041061  65.9831619
  55.2675323  14.8264275  68.3368912  55.2487755  14.2039242  67.6100006
  54.9988289  15.6582394  67.9468613  55.2368774  14.8487492  68.2177811
  29.0224190  38.4177208  68.3532867  29.8247700  38.0113449  68.6808853
  29.1806469  38.5396194  67.4171600  29.1248569  38.3873863  68.2883911
  20.7655144  70.0659866   7.2152042  20.9801865  69.1369858   7.1308699
  19.9286385  70.0772171   7.6796894  20.6991615  69.9681168   7.2557440
  69.8271637  59.9658775  55.2165260  70.1241684  60.5649109  54.5315590
  69.9373016  59.0942078  54.8366661  69.8705826  59.9368019  55.1029701
  70.6267242   7.5901713   8.7328587  70.1173706   7.6801534   9.5382729
  70.9100952   8.4811897   8.5278711  70.6026230   7.6947865   8.7968884
  40.3778648  39.9697838  53.6228867  40.6600761  39.0567894  53.6779671
  40.1617393  40.2084656  54.5243034  40.3849144  39.8978729  53.7248878
  51.7821541  58.7714005  62.2070808  51.7587814  58.2342720  62.9990234
  51.2820969  58.2702026  61.5628967  51.7263336  58.6606712  62.2228355
   5.8978524  25.1321049  39.5831223   6.7780423  24.8936310  39.2922134
   5.7312555  25.9802513  39.1718712   5.9739513  25.1971207  39.5082436
  13.1582842  21.6698818  27.2210064  12.5752592  21.9819527  27.9130516
  12.5860348  21.1851101  26.6262283  13.0350838  21.6514645  27.2313786
  14.9550714  68.3380203  12.2723436  15.7403965  68.6677933  11.8355970
  14.4162340  69.1160278  12.4158230  14.9813576  68.4561539  12.2410688
  67.6576309  30.8653469  45.0246277  68.5547714  31.1987553  45.0392723
  67.7448578  29.9340820  45.2280197  67.7626038  30.8015900  45.0478783
  27.3178921  32.7257042  67.8744507  27.9842396  32.5904770  67.2007141
  26.4882259  32.7099190  67.3973389  27.3004761  32.7095985  67.7517242
  51.3896255  13.6999912  69.8391647  51.1747398  13.5498219  68.9185715
  52.3272781  13.8924379  69.8379440  51.4667015  13.7044992  69.7408600
  28.6494331  58.5340919  27.3110428  28.9824200  58.6364365  26.4194851
  27.7476997  58.2339401  27.1969471  28.5887814  58.5129967  27.2037983
  53.8912735  38.4312782   1.0598013  53.0552063  38.1243401   0.7090746
  54.5245705  37.7688141   0.7835630  53.8696518  38.3278999   0.9929409
  37.4030037  34.0268936  60.5345879  37.7216606  33.1507683  60.3175888
  37.9896698  34.3303566  61.2273827  37.4995499  33.9658241  60.5853271
  37.7634888  57.9576950   7.0337424  38.2778740  58.6255226   6.5802584
  36.9132080  58.3710060   7.1834993  37.7276688  58.0729904   7.0013523
  36.0139122  62.8696175  11.9413280  36.8093071  63.2359428  11.5548306
  35.2997246  63.2802734  11.4539576  36.0225716  62.9524765  11.8481379
  64.7630310  33.2968521  24.4191246  65.4407349  33.9271545  24.6633968
  65.1086426  32.4510002  24.7042847  64.8721542  33.2738647  24.4755840
   7.8759594  19.2315445  21.9798088   7.4156971  19.0192413  22.7917938
   7.4610677  18.6786175  21.3177166   7.7826319  19.1499405  21.9957943
  44.1951065   5.6131091   9.3274488  43.6261253   6.0972190   9.9258890
  43.8129997   5.7600245   8.4622078  44.0936813   5.6804028   9.2989969
  67.1628571  11.6688137  28.2419930  66.8226700  12.1194801  27.4690742
  66.8088684  10.7818356  28.1772423  67.0888290  11.6222849  28.1526642
  40.5923805  60.1590919  12.1519299  41.3680229  60.6338577  12.4506073
  40.1732788  59.8545494  12.9568138  40.6304016  60.1772461  12.2696152
  32.9333458  60.5580864  41.0720711  33.8269615  60.2678185  40.8892326
  32.9728165  60.9090233  41.9617424  33.0328522  60.5645561  41.1474495
   6.4082084  17.2038746  66.6267395   5.7174225  17.6598263  67.1075211
   7.0129833  16.9024410  67.3046875   6.3990359  17.2203522  66.7503052
  66.9878082  41.5755310  58.5594826  66.2045746  41.7519608  59.0806808
  67.7161942  41.7429123  59.1575356  66.9819565  41.6121941  58.6788406
  48.3346558  26.1868877  33.8905525  47.8433571  26.8175087  33.3640785
  47.6986465  25.5029926  34.1003456  48.2144356  26.1812057  33.8567810
  66.6144104  49.7609444  27.1737194  65.6698685  49.7618256  27.0185490
  66.8422775  48.8351707  27.2588787  66.5379868  49.6623116  27.1662521
  63.1867180  68.8416901  24.3794746  62.9620438  68.7910919  25.3085575
  63.6550026  68.0260391  24.2015381  63.2126961  68.7493134  24.4595795
  35.2956619  47.4217949  53.3001518  36.1413307  47.1774788  53.6761665
  35.5162544  48.0006790  52.5704536  35.4093666  47.4574738  53.2624359
  71.0509491  16.6755543  25.1651745  71.8276443  16.6465759  24.6064796
  71.3961639  16.6403561  26.0572624  71.1705933  16.6687107  25.2007294
  16.4892902   5.4004192  33.5392761  17.2229233   5.5946245  32.9559250
  16.5067062   4.4484053  33.6372490  16.5693836   5.3196054  33.4875145
  52.5114784  60.6333961  23.9293785  51.9907341  60.2002296  23.2530499
  53.3963280  60.6665535  23.5658226  52.5503082  60.5907364  23.8184834
  29.9130325  34.5819283  70.5839615  29.5327492  34.8429260  69.7452164
  30.6991177  34.0895195  70.3476715  29.9563084  34.5572510  70.4693222
  46.1339188  66.2834549  32.4181442  45.4376602  66.2335434  31.7631893
  46.2743950  67.2214279  32.5473671  46.0746498  66.3781586  32.3620796
  69.0860062  30.7068844   7.9168477  68.5715485  29.9960785   8.2993689
  68.9444962  30.6243229   6.9737725  69.0160522  30.6222782   7.8570695
  25.9239616  19.6155167  40.9447136  25.5836372  19.2380581  40.1335793
  25.7760048  20.5566063  40.8515015  25.8718910  19.6756229  40.8482742
  71.7397156  28.4750233  47.9202042  71.1293945  29.2111320  47.9636459
  71.2330780  27.7251129  48.2319374  71.6206055  28.4735527  47.9580803
  32.7300758  59.8513031  30.0019989  31.8268795  60.0269928  29.7381763
  32.6567574  59.1643372  30.6645203  32.6259384  59.7967796  30.0445175
  64.6532211  45.5184326  11.1768475  65.2606506  45.6404533  10.4472094
  64.7300339  44.5907516  11.3998661  64.7261887  45.4325180  11.1228209
  10.5638685   6.4455423  40.0199013  10.2072153   5.7505255  40.5730553
  10.8256750   5.9998584  39.2142601  10.5537539   6.3238964  39.9929733
  68.7373352  16.5594196  53.0359840  68.7519760  15.8728914  52.3691292
  68.1757050  17.2406197  52.6661530  68.6790009  16.5588512  52.9254303
  42.6827164  68.3517075  59.4060974  42.0586700  67.6270370  59.4467010
  42.1502113  69.1138992  59.1786499  42.5593796  68.3557129  59.3861732
  44.3215599  37.3175468  17.0644913  45.0718460  37.6225471  17.5746670
  43.7984047  36.8121185  17.6866531  44.3457832  37.2961731  17.1852455
  30.1728497  33.2360153  14.1100731  29.5282974  33.7142296  13.5884466
  29.8633003  32.3302879  14.1017342  30.0711040  33.1904221  14.0535564
  58.8455200   4.2329187   9.0273981  59.7938118   4.3113465   8.9233685
  58.6361847   4.8124518   9.7598953  58.9243240   4.3030844   9.0944185
  70.2663651  29.5280056   4.8493080  70.2356415  29.3022156   3.9196270
  70.6077499  30.4220772   4.8674846  70.2994995  29.5992718   4.7521038
  52.8566475  33.2721214   1.6741775  52.0430031  33.4678459   2.1388333
  52.6293106  33.3544540   0.7480178  52.7456360  33.3017731   1.6249621
  15.8572168  52.0972328   3.8340988  15.5407763  51.5521088   3.1137276
  15.8789759  51.5083618   4.5884113  15.8257914  51.9763031   3.8377185
  26.9166985  63.3990593  67.7813263  27.1765137  63.3848152  68.7024765
  25.9761982  63.2215576  67.7949677  26.8441086  63.3786125  67.8810120
  17.2999859  51.3511887  52.2377701  16.8620071  50.9187965  52.9708748
  17.0343781  52.2681732  52.3072090  17.2249546  51.4028664  52.3233528
  70.0763092  49.5395355  57.4553604  70.8126144  49.0233116  57.1273308
  69.3270340  48.9458656  57.4066734  70.0749283  49.4211731  57.4151878
  68.6618042  26.2195568  46.2443504  68.2645035  26.5570641  47.0471458
  68.1732941  25.4187851  46.0536728  68.5673370  26.1701546  46.3096275
  47.9350662  14.9401217  36.5869637  48.4801750  14.5892973  37.2912445
  47.7635231  15.8456955  36.8453102  47.9749031  14.9992809  36.6896210
  62.9336319  19.4015465  19.9885674  62.4632797  18.9175606  20.6673584
  63.6748772  19.7975445  20.4467983  62.9625206  19.3921642  20.1098213
  67.3177795  58.5308723  39.2742500  66.9570999  59.3612099  38.9633026
  67.2206879  57.9345627  38.5318069  67.2689590  58.5558281  39.1619148
  37.0362778  20.6572781  32.2469101  36.6979790  19.7625713  32.2827187
  36.9819374  20.9702053  33.1498795  36.9944077  20.5952358  32.3470230
  66.2196808  26.8306103  59.2159424  65.6816254  26.0920429  58.9309006
  65.7873840  27.5994492  58.8441429  66.1162033  26.8338375  59.1458969
  13.6268101  27.7866535  22.9707642  13.6125565  28.4128551  22.2469540
  13.2287226  26.9944496  22.6099739  13.5828371  27.7689514  22.8551006
  11.6954565  42.5163460  59.6189919  11.0269184  41.9659348  59.2111511
  11.6270580  42.3231354  60.5539932  11.6168680  42.4370422  59.6752090
  57.5411301  62.3489876  68.2499924  57.9596977  63.1637268  68.5279083
  56.6862488  62.3599586  68.6804504  57.4945984  62.4370422  68.3255386
  70.4706573  58.7448349  27.1245975  71.0205841  59.4717064  26.8322411
  70.2430038  58.9649811  28.0278931  70.5050278  58.8458252  27.1897507
  19.7553692   8.7453346  34.9400482  20.3375168   8.4297237  34.2488708
  18.8905659   8.4178114  34.6929131  19.7252274   8.6767502  34.8399849
  16.1430378  60.4005661  65.2992935  15.8899746  59.6514320  65.8387299
  15.4879370  60.4256744  64.6018372  16.0461884  60.3233566  65.2824478
  25.0330925   2.5193114  40.1258850  25.1107464   3.1846318  40.8096619
  25.7444744   1.9051328  40.3074112  25.1172352   2.5247653  40.2181625
  22.1817570  55.7112961  60.0317535  21.9835339  56.1851349  60.8394775
  22.2745762  54.7989159  60.3059273  22.1705170  55.6645317  60.1471291
  39.7385674  12.9927149   1.4364253  39.9055634  12.2013826   0.9244310
  40.3983078  13.6170387   1.1344421  39.8267326  12.9749050   1.3496217
  30.9387150   4.8906407   9.3086109  31.2238693   4.9268031  10.2216339
  30.7415276   5.7997551   9.0830879  30.9480953   4.9914465   9.3819265
  30.5843182  60.4602089  44.1856880  30.2796955  61.3550186  44.3365211
  29.8613148  60.0357170  43.7238350  30.4747295  60.5103645  44.1525192
  63.0095406  53.6532135  42.0548325  63.8054619  54.0637779  42.3927307
  62.3383179  54.3310432  42.1338081  63.0228386  53.7692795  42.0992889
  11.9381275  34.8722343  46.1795807  11.6964502  34.5141640  45.3254089
  11.4259129  35.6772919  46.2554245  11.8577309  34.9199028  46.0965767
  27.3019848  64.7951050  35.4411850  27.9865189  64.1704865  35.6809731
  26.4862976  64.3020248  35.5292625  27.2880001  64.6759109  35.4761467
  11.4260073  30.6106071  13.3387947  11.0383492  31.3373241  12.8511124
  12.3125792  30.5317478  12.9866524  11.4792118  30.6796951  13.2492342
  65.4308929   0.8674990  36.8600159  64.8935013   1.2234806  37.5676270
  65.7304001   1.6372370  36.3762436  65.4055252   0.9875473  36.8838844
  38.2235374  13.3305664  70.2507324  38.9930115  13.4828863  70.7993088
  38.5266304  12.7224360  69.5765305  38.3379173  13.2819586  70.2373352
  50.4966621  45.1236153  48.7676544  51.1488190  44.8913078  49.4286842
  49.7978096  44.4799728  48.8841095  50.4916801  45.0302010  48.8505669
   7.6573372  66.9517899  17.1476078   7.2063913  66.9956741  16.3044281
   8.5464001  67.2525940  16.9596786   7.7040586  66.9885483  17.0376492
  70.6545181  52.4902229  67.3913345  70.9121246  51.5972481  67.1622772
  69.7133865  52.4331284  67.5563736  70.5816269  52.3889046  67.3845062
  42.5070763   2.5167112  36.9659195  42.7581863   1.6049786  36.8178711
  41.6391335   2.5934618  36.5696602  42.4412956   2.4276676  36.9078751
  15.9746656   9.6916637   6.9226789  16.0941982   9.3827896   6.0246029
  16.5390205   9.1245308   7.4481268  16.0475960   9.5982456   6.8829412
  54.3741684  67.0983658  60.1535454  53.5101967  66.7861938  59.8845901
  54.2080688  67.9567413  60.5432091  54.2643204  67.1566162  60.1664200
  59.6288490  63.6775017  12.7671795  59.7309647  64.1141891  11.9215364
  59.9815178  64.3004913  13.4025831  59.6773491  63.7905083  12.7447596
   5.4647193   4.8588505  26.1501617   6.2518525   4.3782353  25.8939152
   5.7495036   5.4161100  26.8744488   5.5790300   4.8670239  26.2000751
   8.9887934  10.5763712   6.1032772   8.2887058  11.1459818   5.7844467
   9.7263384  11.1666927   6.2574892   8.9927883  10.7000685   6.0857220
  52.9712563  40.6720886  30.3629322  52.2644272  40.3194542  29.8223095
  53.2876167  39.9202385  30.8637981  52.9296150  40.5543060  30.3586922
  60.4336548  57.0558510  14.0795040  59.8253593  56.5030174  13.5890093
  60.4320869  57.8895454  13.6092014  60.3686180  57.0858040  13.9770432
  52.3663101   6.1407504  69.9727097  51.9733543   5.5339775  69.3452988
  53.2827682   6.2033334  69.7036057  52.4221382   6.0827174  69.8771057
  41.2992096  12.4348831   8.5692825  40.4555855  11.9826488   8.5663118
  41.0787926  13.3519411   8.7325382  41.1857414  12.4844522   8.5863752
   0.9036908  36.0272026  67.0970840   0.3766818  36.4521904  66.4204178
   1.6845117  36.5757408  67.1722794   0.9307576  36.1310196  67.0329437
  13.0371437  68.3819504  10.1551781  13.3731022  67.5980911   9.7205200
  13.6583204  68.5473862  10.8644037  13.1392136  68.3160019  10.1844587
  15.5878572  44.8778763  71.8503723  15.2373362  44.9739838  70.9648590
  16.4048710  45.3764839  71.8399811  15.6376047  44.9412956  71.7548294
  42.9306221  24.0212040  31.5057354  42.6110649  23.1930122  31.8638039
  43.2381592  23.7993736  30.6268463  42.9293404  23.9092274  31.4501934
  41.9195328  42.7904510  10.8553677  41.0249023  42.9718018  10.5673056
  41.8618584  41.9431496  11.2969389  41.8179779  42.7194328  10.8717384
  63.3155670  46.4137344  28.6142521  63.2666588  45.4590149  28.5657234
  62.4036179  46.6973000  28.6788540  63.2131004  46.3421593  28.6159668
  32.5568962  45.1177864  70.7658234  33.4605827  44.8028984  70.7865906
  32.0254784  44.3265953  70.8543549  32.5965958  44.9998322  70.7774811
  59.9089928   0.5694997  11.8054285  59.2198448   0.4119437  11.1600723
  59.5582314   1.2612903  12.3663435  59.7980957   0.6264712  11.7964239
  28.5613861  12.1901722  10.5776386  28.0775166  11.5915728  11.1466570
  28.1639729  12.0740347   9.7146168  28.4674034  12.1139517  10.5462856
   8.8932066  36.8064995  35.0260582   8.7381325  37.5437813  34.4356346
   8.8931217  36.0382652  34.4550514   8.8766603  36.8031998  34.9021988
  49.9859428  68.3351059   3.4266608  49.7400475  67.8840408   4.2343163
  49.4227982  69.1087799   3.4034343  49.8996658  68.3695145   3.5103133
  22.9421444  32.0227547  50.0226250  22.6492043  31.6601105  50.8586311
  23.2732010  31.2674084  49.5367393  22.9462090  31.9035301  50.0599594
  19.9279442  60.9944115  26.9506855  20.5649910  60.2908592  27.0748386
  19.8824749  61.1116524  26.0017815  19.9910316  60.9318886  26.8627338
  50.0402222  11.0771818  16.9131660  49.4267426  11.2904034  16.2100258
  50.8876610  11.3872156  16.5938549  50.0651741  11.1329823  16.8041306
  41.1511612  68.0874252  44.9882584  40.7714386  68.8023682  44.4774742
  40.4529839  67.4348831  45.0427704  41.0362129  68.0940781  44.9396019
  22.9356384  60.5578766  56.5833969  22.4325256  59.7442856  56.5490303
  23.6927185  60.3483925  57.1303711  22.9627228  60.4487724  56.6380615
  49.1090546   0.4271830  55.5759354  48.9059067   0.6514762  54.6678276
  49.9717445   0.0146380  55.5335121  49.1793900   0.4071075  55.4745674
  30.3011379  12.1125002  41.6810608  30.4666252  13.0477839  41.5623627
  30.2657471  11.9941006  42.6302528  30.3150101  12.1996136  41.7696266
  58.8359795  55.0462265  13.0340319  58.0273476  55.3079796  12.5937710
  58.6070099  55.0258636  13.9632187  58.7253304  55.0719681  13.0861712
  68.9235382  14.3566170  51.5363655  69.0738983  13.9629211  50.6769333
  69.4424744  13.8231258  52.1382980  68.9949112  14.2577400  51.5089073
  59.1709290  23.5798397  27.3757000  59.5640068  23.5791912  28.2484684
  59.8866463  23.3318291  26.7904892  59.2891731  23.5533218  27.4063663
   3.5761931  28.6753464  19.8671837   2.9879644  28.3656731  19.1784744
   4.4263759  28.7603874  19.4356861   3.6041281  28.6513920  19.7477226
  26.0709267  40.2184525  18.4640617  26.1697006  41.1044693  18.1155624
  25.4800854  39.7836990  17.8491402  26.0184517  40.2665749  18.3613205
  53.9628448  49.3915596  18.3307571  54.3959808  49.4996872  17.4840374
  53.0745354  49.1105957  18.1112289  53.9143066  49.3731270  18.2170506
  62.1038399  35.7149849  56.7673378  62.4849968  35.0742073  57.3676376
  62.7485619  35.7980461  56.0647278  62.2132378  35.6555099  56.7564278
  31.3165989  63.0803986  65.5167694  30.3892136  62.8513184  65.5776825
  31.4457588  63.7396164  66.1986618  31.2314758  63.1262665  65.5959854
  39.0839157  55.5672569  48.3107986  38.7294617  55.8490715  49.1541138
  39.8223839  56.1554146  48.1527824  39.1248665  55.6600342  48.3838806
  55.4771805  23.8886547  70.1739120  56.1040230  23.2868042  70.5752563
  55.1273155  23.4058437  69.4250946  55.5067177  23.7729855  70.1368561
   3.5797632  45.4475365  48.3846588   3.3579564  44.7624054  47.7540779
   4.5091872  45.6199036  48.2340240   3.6552246  45.3928528  48.3013496
  10.9542665  43.3588867  31.1177254  11.1367044  42.4814682  31.4539986
  10.0030651  43.4461365  31.1796570  10.8722839  43.2746239  31.1601906
  54.6454620  27.1048660  18.2912979  54.4644394  27.4655437  19.1592712
  55.2811890  26.4070263  18.4497299  54.6939507  27.0689106  18.4007549
  54.8808632  48.9099197  62.7551079  54.1986847  48.2387886  62.7338333
  55.5247803  48.6174545  62.1100769  54.8767815  48.8071594  62.6840515
  42.3239136  34.8631210   8.8360186  42.5398788  35.5131111   8.1673594
  42.7086143  35.2104378   9.6407576  42.3879700  34.9694748   8.8505297
   3.8127956  11.0124273   4.2440929   4.3527565  10.3318663   3.8422098
   4.3591957  11.3693237   4.9443102   3.9286468  10.9779119   4.2759075
  53.7187767  11.9972649  19.0820198  53.9445152  11.1846561  19.5347233
  53.8062286  11.7858858  18.1525574  53.7521744  11.8880653  19.0311775
  31.4477386  67.0803223  18.0238895  31.8461151  66.8646011  18.8670940
  30.7732620  67.7256317  18.2357483  31.4182949  67.1261292  18.1364040
  32.1867371  32.8944016  10.9891596  31.4696655  32.2710037  11.1049747
  31.7854691  33.7509689  11.1357956  32.0674782  32.9192657  11.0171480
  13.0315905  15.7473440  24.0082397  12.6654434  15.8604183  23.1310940
  13.8181391  16.2928371  24.0116024  13.0764227  15.8175745  23.9150581
  50.2086792  61.8392143  27.9918289  49.5228577  61.1717606  27.9722176
  49.9421997  62.4359627  28.6911964  50.1071243  61.8316727  28.0643196
   3.9188659  37.9739227  47.7978172   4.6998577  37.6206665  48.2238388
   3.4588223  38.4442787  48.4930534   3.9530923  37.9864082  47.9173889
  65.7824020  64.3863144  37.3267097  65.5560455  65.2879181  37.0984459
  65.5138550  63.8718872  36.5654716  65.7296219  64.4276047  37.2211876
  28.7702808  47.1840286  64.8003006  29.0427132  46.4283104  64.2798157
  29.4943504  47.8047295  64.7185364  28.8765488  47.1696320  64.7360764
   3.6604052  30.2866726   8.4417877   3.4976683  29.9836197   9.3350439
   2.8734736  30.0373974   7.9571929   3.5591311  30.2277718   8.4853678
  38.8562775   5.6624203  19.7916851  37.9672890   5.9620066  19.6014881
  38.9366684   5.7392774  20.7424011  38.7700500   5.7025647  19.8727875
  60.5506668  54.5413742  56.9289551  60.0430870  54.4477386  56.1228409
  61.3560181  54.0513115  56.7631836  60.5824242  54.4791298  56.8253136
   0.8246298  56.9458504  21.8206730   1.7783982  57.0210037  21.7905102
   0.5348330  57.2244186  20.9519672   0.8954366  56.9835701  21.7248173
  69.2209702  61.0955505  72.1596146  69.1956863  60.8164558  71.2443542
  68.9004135  60.3384628  72.6498108  69.1840897  60.9850502  72.1142807
  62.5900421  10.1632204  27.3192768  63.0654373   9.9129715  28.1114922
  63.2637939  10.5124264  26.7358875  62.7125893  10.1737738  27.3415470
  52.9338341  23.4838543   3.4089558  53.1220016  24.1932545   2.7944858
  52.8464622  23.9186172   4.2572351  52.9445801  23.6058693   3.4338894
  16.9982853  53.3527031  70.6062469  16.3505058  52.6682510  70.4384995
  17.8001785  52.8761215  70.8208923  17.0147209  53.2288895  70.6112518
  17.4702187  42.9938049  46.3281822  18.1615849  43.6319656  46.1521301
  17.8984661  42.3142166  46.8487549  17.5896168  42.9893875  46.3649216
  59.8163414  44.6824341   3.1069989  59.8597412  45.5873947   3.4158545
  59.6489258  44.7577438   2.1675670  59.8031158  44.7869720   3.0397534
  36.7639542  24.3905449  30.6608963  36.7812958  24.9657536  29.8959999
  36.8628654  23.5094185  30.3002510  36.7763519  24.3579216  30.5408669
  50.3763962  28.2395706   4.5392232  51.1854019  27.7721138   4.3313074
  50.1618767  28.7155838   3.7369604  50.4397926  28.2404842   4.4314961
  46.5613441  15.2585325  48.1997032  45.9430466  15.5193863  47.5171394
  46.0095825  14.9340487  48.9113922  46.4365692  15.2517471  48.2028084
  14.4400244  66.0642242  49.8257523  14.4195786  65.4408493  50.5518494
  13.7661705  66.7081146  50.0438309  14.3659840  66.0664139  49.9264412
  66.2662277  34.8902626  46.5485687  65.4509735  35.3880424  46.4869690
  66.9339752  35.4799995  46.1984787  66.2505035  35.0062370  46.5046654
  39.3308067  68.8702164  25.5497837  38.9471359  69.2774506  26.3264370
  38.9020157  68.0164948  25.4904118  39.2441635  68.8226013  25.6262760
  40.1986618  18.8316574  30.1919613  40.5504112  18.0409927  30.6010494
  40.8251228  19.5184345  30.4202538  40.3029785  18.8205795  30.2599335
  44.8869438  14.8141241  13.7137156  44.9346542  15.7324333  13.4478893
  44.8041000  14.3308096  12.8916597  44.8831978  14.8605127  13.5977030
  12.3313580  63.9950104   7.7149434  11.5387831  63.5798454   8.0550890
  12.7728825  63.3020401   7.2239404  12.2939215  63.8768349   7.6988559
  63.7596893  67.4006424  60.0350952  63.5280418  68.3292236  60.0175285
  62.9480095  66.9469757  59.8079453  63.6484261  67.4512863  60.0089989
  35.8817940   2.0001538  42.3453827  36.4400978   1.9001418  41.5743294
  36.4762268   2.2962706  43.0347290  36.0047226   2.0210667  42.3366699
  27.5435028  59.1323929  68.8770447  27.4620323  59.3620911  67.9513931
  27.3657436  58.1923256  68.9070892  27.5158596  59.0566406  68.7815323
  54.3109322  11.7438641  16.3616791  54.4884796  10.8156271  16.2097416
  54.9121208  12.2019749  15.7743673  54.3939781  11.6937294  16.2828445
  50.0534897  45.8350868  14.4062557  49.4758148  46.2776527  15.0280743
  50.9315033  45.9543953  14.7683258  50.0855179  45.8950081  14.5111790
  53.7559280  52.9139366   6.8881359  54.6655998  53.1959267   6.9841022
  53.8165398  51.9999886   6.6101885  53.8594017  52.8465424   6.8687291
   4.2054682  58.3096428  63.3919334   4.7559547  58.1770973  62.6201630
   3.8717039  59.2018051  63.2976990   4.2285795  58.3906517  63.2995796
  41.7906113  49.9836998  54.1025391  40.9111366  49.6558189  54.2902870
  42.3312454  49.1963615  54.0389366  41.7544785  49.8647728  54.1157799
  63.2505302  53.3856125  48.6996994  63.8265343  53.1143951  49.4144669
  62.4949036  53.7782326  49.1368637  63.2313766  53.3985596  48.8225441
   4.1726880  33.0634270  42.5354805   4.5825429  33.5521507  41.8217583
   4.6760850  32.2510796  42.5895195   4.2700787  33.0289154  42.4651337
  57.0513649  51.9683952  65.7915649  56.6855316  51.0962105  65.9388504
  57.5576172  51.8824959  64.9837570  57.0663376  51.8662224  65.7211304
  43.7485619   4.2971263  27.3118019  43.4658585   3.4032977  27.1184578
  44.0394707   4.2644792  28.2231407  43.7494392   4.1983256  27.3883686
  35.1841469  58.7810898   7.6153374  34.6381912  59.3401794   7.0625424
  34.7699394  58.8189545   8.4774456  35.0817566  58.8447495   7.6483226
   3.0816774  32.7033615  45.4715309   3.9332554  32.9096527  45.0861855
   2.8003924  31.9080982  45.0191269   3.1424942  32.6405525  45.3821907
   6.6138411  10.5381317  19.0866184   6.4451966  10.8599367  18.2010479
   7.5420113  10.7193356  19.2345924   6.6948380  10.5917730  19.0079594
  54.2021561  31.1413765  12.5526896  55.0108986  31.6533947  12.5523262
  53.5103607  31.7864246  12.6995516  54.2146263  31.2647686  12.5683126
  25.9259491  67.2596512  43.0529823  25.2593937  66.5726776  43.0540047
  26.3527584  67.1779938  42.2001076  25.9003830  67.1776886  42.9621429
  53.2299118   1.4676723  71.7599564  53.5540428   2.2397251  72.2237549
  53.6823692   0.7324163  72.1733780  53.3127289   1.4715965  71.8535080
   1.2276628  51.5472450   4.7094221   0.4326736  51.0907516   4.4340358
   1.0631263  51.7856369   5.6217422   1.1253377  51.5239868   4.7773457
  16.0787296  61.0295830  21.6984653  16.1919861  60.9269676  22.6433868
  15.3444586  61.6372223  21.6098366  16.0125027  61.0834389  21.7897816
  34.9297523  36.2452393  44.8726158  34.5174217  35.3858261  44.9599457
  35.3717651  36.3850288  45.7100639  34.9329185  36.1684990  44.9712372
  27.9571609  38.5748215  46.5381660  27.3842907  37.8631134  46.8236923
  27.6219273  38.8209076  45.6760216  27.8603191  38.5251656  46.4766731
  41.8430443  40.5551491  63.2112541  42.5120430  39.9493942  62.8922997
  41.1880379  40.5775604  62.5136185  41.8445358  40.4929428  63.1028442
  53.2001419  37.3832512   3.5570645  53.2733536  37.6949043   2.6549873
  53.4776154  36.4680023   3.5175281  53.2375374  37.3188820   3.4566495
  65.7472687  35.7533455   4.3124065  65.4517136  35.9242935   3.4181724
  65.4560623  36.5167961   4.8109779  65.6846924  35.8529892   4.2702127
   3.8978322  56.0752869  17.4713249   4.5540657  55.7157707  16.8743858
   3.0647497  55.9441071  17.0185604   3.8789728  56.0229607  17.3593845
   4.4600887   2.3358262  29.3920269   3.9209669   1.8708876  30.0318794
   4.8332667   3.0691957  29.8810463   4.4423923   2.3644519  29.5124111
   3.6367910  53.9561272  19.7324963   4.1627235  54.5814667  19.2339230
   2.9051125  53.7430801  19.1532822   3.6148500  54.0000954  19.6175594
  38.0840721  11.8320332  51.9492645  38.6576195  12.5937796  51.8654823
  37.9046326  11.5669584  51.0471725  38.1261024  11.8849993  51.8441277
  70.2696533  46.5928192   8.5211678  70.3636093  46.0615234   9.3118181
  70.7650604  46.1184006   7.8535361  70.3325043  46.4855690   8.5342865
  14.7592335  47.2237015   8.8542261  15.4524574  47.8767204   8.7581282
  13.9701118  47.7361870   9.0299463  14.7490063  47.3479919   8.8627176
   6.7993784  66.5885239  25.9503136   6.6564579  66.9360504  25.0699539
   7.2106395  65.7360687  25.8074532   6.8279948  66.5346756  25.8411961
  20.8818245  49.8498878  36.7972984  21.8158073  49.6763191  36.6799011
  20.7627697  49.8882408  37.7462921  20.9687290  49.8354683  36.8859825
  17.3209057  12.5602617  60.6155357  17.3578701  13.0813742  59.8134727
  16.6229572  11.9248381  60.4563637  17.2504177  12.5480719  60.5130272
  25.9761066  20.1650620  45.9042168  26.8846798  20.3193512  46.1629105
  26.0402107  19.6483574  45.1010132  26.0798340  20.1264133  45.8461494
  27.9104347  68.0059128  54.0245361  28.4292164  67.2726974  54.3554420
  28.5186386  68.5013962  53.4760704  28.0306187  67.9805603  54.0013351
  39.9378586  30.1138058  19.2785225  40.8451309  30.2951221  19.0331326
  39.8411674  30.5070305  20.1458492  40.0242996  30.1750755  19.3448467
  52.6780128  31.5201569  50.5798149  52.4857559  30.8067856  49.9712334
  52.9391251  32.2501221  50.0183868  52.6853561  31.5219269  50.4550438
  34.4195442  13.8667107   5.0406437  33.4995613  13.6027441   5.0540981
  34.8692932  13.1453323   4.6006770  34.3694000  13.7616320   4.9951601
  54.0895805  42.7276917  49.0668106  54.6785889  42.5749245  48.3279190
  53.2459488  42.3811646  48.7762299  54.0624275  42.6744461  48.9570274
  64.4477844  43.0911713  65.5166397  63.9459572  42.3110886  65.7530136
  65.2877045  42.9796867  65.9619827  64.4838409  42.9960938  65.5893402
  19.8630505  62.1992531  50.0456581  20.6897984  62.5844193  50.3361206
  19.8820000  61.3054390  50.3876610  19.9532375  62.1450119  50.1131058
  55.1732750  11.2822838  25.4229412  54.4812241  11.6514406  25.9715919
  54.9804153  11.6069317  24.5433731  55.0789070  11.3562727  25.3876514
  70.1706467  31.9678860  44.1531029  70.6478500  32.7307320  44.4795685
  70.8280716  31.4592285  43.6784515  70.2916489  31.9949932  44.1373024
   7.9471583  16.7061615  15.5407143   7.5289650  16.6801853  16.4013367
   8.2130947  15.8014746  15.3762426   7.9309216  16.6069145  15.6149530
   9.2419701  48.7201996  63.5119514   9.4945469  49.3617363  64.1759338
   9.5571775  47.8839264  63.8547707   9.3025188  48.6994324  63.6193199
  38.6375847  53.3372154  53.5734215  38.1551247  53.9179993  54.1617661
  39.2104988  52.8330765  54.1512146  38.6472321  53.3453903  53.6977806
  70.5364532  15.7281733   5.9586835  69.9967422  15.5764074   5.1828551
  70.3781281  14.9645576   6.5137095  70.4620132  15.6305561   5.9351368
  67.6024704   7.0241761  29.5103931  67.6722717   7.6781054  28.8148823
  67.1611023   7.4817710  30.2259636  67.5628433   7.1427107  29.5125332
  42.4881287  32.6605568  15.8790026  43.3145599  33.1387253  15.8112059
  42.1932602  32.5623627  14.9736614  42.5448151  32.7010765  15.7752256
  12.4298201  23.1802235   0.2880066  13.0688953  23.8395958   0.5582704
  12.9598513  22.4421654  -0.0129441  12.5544949  23.1718311   0.2847341
  40.3291206  60.7151108   3.1783247  39.7646179  60.0605774   3.5896039
  40.9598007  60.2032394   2.6719086  40.3361778  60.5907249   3.1681793
  34.4591904  11.3616953  26.2830219  34.3407822  11.5666704  25.3555527
  35.3133545  11.7333279  26.5032978  34.5376511  11.4231853  26.2076054
  18.4423256  45.2456436  29.3203716  19.1434860  44.5958443  29.2717247
  18.8371296  45.9905357  29.7736931  18.5592003  45.2557869  29.3635254
   3.5377958  66.5455551  48.8325615   3.3694890  66.4520798  47.8949242
   2.6824188  66.4193039  49.2431984   3.4286287  66.5221252  48.7763596
  62.9436722   8.2555408  42.0352135  62.8744736   8.3369961  41.0839996
  62.5513954   9.0603905  42.3736916  62.8944588   8.3500576  41.9698715
   0.6257490  61.7210426  37.2195511   0.8191353  62.3318596  37.9307060
   1.1024176  60.9241791  37.4519844   0.6972046  61.7012024  37.3201790
  39.8425255  65.9459229  45.7187920  39.6000938  65.3634338  46.4386330
  40.1961098  65.3625336  45.0473213  39.8543816  65.8215866  45.7239532
  30.2454243  50.4418411  13.2947950  29.3267174  50.2068863  13.1643867
  30.5429440  50.7327232  12.4327621  30.1791801  50.4478073  13.1889601
   4.5721140  41.6023407   8.4132471   5.4889202  41.8554688   8.5210638
   4.5496697  41.1331635   7.5792212   4.6674900  41.5792999   8.3358030
  38.8694344  66.4969025   6.7078934  39.5923882  66.6293564   6.0946836
  38.2552795  65.9342957   6.2361703  38.8810387  66.4510269   6.5921946
  13.7303553  62.7949829  33.6954613  14.1185713  62.1334724  33.1228142
  13.6590376  63.5754433  33.1458931  13.7641497  62.8076668  33.5757866
  57.0218887  62.0910568  65.4415283  56.8433990  63.0291595  65.3756790
  57.1942711  61.9447594  66.3716431  57.0212402  62.1754990  65.5336914
  16.7575569  42.6315956  43.7174835  16.3205566  43.4573784  43.5093002
  17.2450333  42.8144341  44.5207062  16.7629395  42.7391548  43.7809410
  41.9846725  28.3891544  15.0929079  42.9231300  28.4600067  14.9182386
  41.9297256  28.1798038  16.0253162  42.0788918  28.3743858  15.1737146
  50.8066902  25.0836163  72.1127777  51.1441307  25.3272419  71.2508011
  49.8558693  25.0715485  72.0031204  50.7412758  25.1083107  72.0091629
  68.4008942  61.3751831   6.3678966  68.6557083  60.5578690   6.7960296
  67.5422821  61.5814972   6.7372928  68.3365021  61.3100243   6.4529462
  15.1802378  65.1281281  52.4495735  14.4632406  64.6462402  52.8618088
  15.3161831  65.8869705  53.0169334  15.1182737  65.1576614  52.5540390
  58.6435165  61.9839020  60.9564285  59.0435486  62.7079124  60.4747505
  57.7087135  62.0553055  60.7633629  58.5864906  62.0687256  60.8844719
   8.1659355  63.0685158   6.9412961   7.7683411  63.9103432   7.1637316
   8.9459534  63.0185814   7.4938455   8.2067175  63.1529655   7.0239415
  44.9374695  63.6424637  46.5379753  45.4336586  63.0125389  47.0606842
  45.2917900  64.4950562  46.7905045  45.0281715  63.6662102  46.6206474
  48.3206215  41.4669762   1.3408304  49.0550804  40.8914490   1.5542989
  48.0138435  41.1576958   0.4885018  48.3662300  41.3726196   1.2727015
  37.5494461  36.7175255  29.9596043  37.1257477  36.9517937  29.1338749
  37.8751030  35.8286400  29.8179626  37.5389900  36.6477165  29.8564415
  41.9403191  30.9650536  25.9210949  41.9383774  31.8745632  25.6227303
  41.1547165  30.8889618  26.4626369  41.8563347  31.0539303  25.9470272
  62.6252785  51.4703789  18.6316910  61.7876663  51.2253380  19.0248737
  62.7704582  52.3716431  18.9195786  62.5514374  51.5403595  18.7043209
  36.3700867  36.7616425  61.7197304  37.0182571  36.0734215  61.5698662
  36.4065018  36.9237900  62.6623955  36.4430923  36.7055397  61.8042755
  15.6526127  30.7377872  34.1153793  14.8341322  30.3142529  34.3741074
  16.0729351  30.9722595  34.9427757  15.6101522  30.7176247  34.2312050
  35.7821846  63.4376335  36.0448837  35.9253082  63.1032333  36.9302826
  35.8766098  64.3864365  36.1290321  35.8075180  63.5031548  36.1482773
  17.4464550  44.4636078  33.0558548  17.2113342  45.2121773  32.5075912
  17.1522636  44.7076797  33.9334145  17.3900089  44.5694656  33.0909729
   7.8488226  10.3849773  36.2929573   8.4104548  11.0355120  35.8715248
   8.0502529   9.5657177  35.8407707   7.9301968  10.3669844  36.1997948
  37.5686951   3.3882399  23.4790974  37.6674881   3.9100943  24.2754250
  38.0481300   2.5800562  23.6613445  37.6303596   3.3577054  23.5834541
  70.2615585  28.5989609  27.0226345  70.7988281  28.0500031  27.5937901
  70.4170609  28.2539959  26.1434021  70.3354340  28.5036316  26.9897804
  40.0890121  45.7194290  45.9829140  39.4247475  45.6983681  45.2940445
  39.9042931  44.9471741  46.5174561  39.9984779  45.6348267  45.9664574
  70.0980301  45.4219742  37.4895935  70.7254105  44.8667603  37.9525795
  70.6101913  45.8328171  36.7930832  70.2195511  45.4065781  37.4646912
  25.4256840  29.4355888  51.9398422  25.0597076  29.2794476  51.0692596
  25.7240715  30.3447437  51.9146919  25.4184761  29.5158901  51.8443222
  42.5124779  57.6637573   6.7012348  41.9642601  57.2836990   7.3877082
  42.1064339  57.3758850   5.8836226  42.4107132  57.5925293   6.6872501
  62.8316193  43.3970070  29.0242214  63.3555336  42.6900711  28.6474094
  61.9425240  43.2287865  28.7120628  62.7926788  43.3036804  28.9507484
  10.5567951  41.1334305  65.0691299  10.3234749  41.9268570  64.5871887
   9.7260790  40.6734200  65.1896820  10.4433250  41.1689873  65.0305939
  53.9598198  41.4413300  57.1916046  53.9977493  42.0365982  56.4429741
  54.1771622  40.5834961  56.8267593  53.9870415  41.4133301  57.0728607
   5.6691766  60.4657745  55.7128372   5.1915231  59.8375931  55.1711121
   5.4814458  61.3161354  55.3155022   5.5982189  60.4894676  55.6126938
  58.2580376  48.4074860  55.4353333  58.1519051  47.5390663  55.0469780
  58.8434334  48.2671356  56.1795387  58.3091469  48.2999077  55.4732819
  51.8839989  65.9436340  59.5457573  51.4740410  65.5600815  60.3210335
  51.9401131  65.2199936  58.9217110  51.8462639  65.8255615  59.5618858
  63.8845978  61.5019264  37.0792236  64.0823975  61.9098053  36.2361679
  64.7417679  61.3050575  37.4570236  63.9971008  61.5244293  37.0296097
  20.7599583  47.6363945  26.9796772  21.3253937  47.3807793  26.2508602
  19.9013672  47.2787247  26.7535686  20.7286949  47.5709915  26.8778419
   2.5477021  44.7574768  25.8103752   3.0074608  45.2960663  25.1663475
   2.6193192  45.2490540  26.6285782   2.6043687  44.8673363  25.8289490
  66.0467377  69.1469116  47.1345634  66.1363831  69.3887253  46.2127571
  65.1500397  68.8207169  47.2104988  65.9606705  69.1379166  47.0443573
  20.8529606  65.6301727  37.8945160  21.7404442  65.8602524  38.1695976
  20.9780769  65.0132599  37.1734123  20.9609451  65.5889206  37.8469505
  37.3595543  29.2964993   6.4879432  37.2067833  30.1260643   6.9403973
  36.9296379  28.6412258   7.0375061  37.2974167  29.3150864   6.5947995
  27.4778252  58.1383514  13.5889921  27.6084099  57.3959427  12.9990702
  28.3607082  58.4655838  13.7612343  27.5859032  58.0940781  13.5444498
  36.1894188  12.0550623  59.4345779  36.3780365  12.3964844  58.5604591
  36.0660286  12.8354006  59.9750214  36.1963730  12.1746883  59.3989944
  17.2986965  13.4475002  69.2003937  16.7301006  14.0825090  68.7648544
  17.5250683  13.8606625  70.0336304  17.2622013  13.5592785  69.2428055
  31.8991127  54.2158012  18.6453953  31.2896729  54.3180122  19.3764000
  32.2656021  53.3389854  18.7599125  31.8732052  54.1331940  18.7355614
  35.4173164  40.3987083  28.0406780  35.9734535  39.8336678  27.5043278
  34.5285759  40.2231026  27.7315884  35.3818474  40.3197250  27.9505177
   2.1169221  60.0804634  12.8031445   2.4536541  59.8209534  13.6607561
   1.5538933  60.8329964  12.9846010   2.0927894  60.1330414  12.9139519
   5.6379604  22.2553329  45.9772224   5.4584365  23.1532288  45.6983223
   5.8697324  21.7956791  45.1702347   5.6435323  22.3020668  45.8614235
   7.9829659  51.3882484  41.1009827   7.7494330  52.3033562  41.2567635
   7.4803185  51.1416092  40.3246155   7.9044590  51.4595337  41.0348015
   5.6753316  57.9054260  18.5870361   5.1029725  58.5666580  18.9761486
   5.0759854  57.2749405  18.1876583   5.5503793  57.9087029  18.5859413
  60.3618927  53.3754272  31.5886288  59.7065086  52.7351456  31.8656616
  61.1910515  52.8981819  31.6196346  60.3804245  53.2562523  31.6214790
  51.0629501  11.1440973  29.5197544  51.1739426  10.2089825  29.6914349
  50.2876854  11.1945915  28.9606056  50.9921112  11.0497599  29.4784336
  38.2448311   5.9197121  22.3955708  37.9116173   5.0308003  22.5181999
  39.1969872   5.8229570  22.4118958  38.3108330   5.8145990  22.4103889
  41.2053375   8.1370497   6.3813343  40.4938507   7.6992774   6.8486423
  40.8870430   9.0289021   6.2416143  41.0955200   8.1854734   6.4162688
  10.5178623  68.0327988  48.2162704   9.7377901  67.9154053  48.7584343
  10.3780184  67.4539413  47.4668655  10.4197607  67.9585495  48.1941681
  49.5148392  28.7016869   9.8592176  49.4714737  27.8935127  10.3703003
  49.4589005  28.4124241   8.9484863  49.5042496  28.5846539   9.8165979
  17.6612263  30.8863201  31.9411602  17.2907219  30.3444557  32.6378250
  17.0936794  31.6564522  31.9092484  17.5611897  30.9106617  32.0120506
  10.9817953  23.8177624  63.7825661  11.3660250  22.9446869  63.8621635
  10.3028412  23.7206802  63.1148643  10.9503651  23.7143040  63.7198524
  25.0855808  66.0170517  13.5124073  25.7533913  65.7969131  12.8629465
  25.5797100  66.3581009  14.2578964  25.2094917  66.0299454  13.5226479
   8.9886351   0.2133751  47.5241165   9.3238583  -0.6562138  47.7424545
   9.3165283   0.7789667  48.2232742   9.0593510   0.1809564  47.6219597
  42.0563774   8.7164755  62.9332047  41.3690987   8.3176785  63.4669075
  42.4060326   9.4202156  63.4797592  42.0203705   8.7489948  63.0484047
  31.7337742   8.4110498  50.9548836  31.8256588   9.0053072  50.2101364
  32.0909348   7.5794601  50.6432343  31.7816601   8.3857403  50.8422279
  27.0138016  68.6932449  66.1195068  26.2266655  68.8538971  66.6399307
  27.2242260  67.7735596  66.2811432  26.9522991  68.6122971  66.1922379
  53.2849312  15.2134609  17.4927979  53.1215782  14.2759457  17.5958195
  52.4484825  15.6271658  17.7059612  53.1783104  15.1576014  17.5265160
  66.8472443   1.1248918  62.9085350  66.5794525   1.7636886  63.5691833
  67.0678406   0.3399262  63.4099274  66.8422089   1.1093042  63.0324554
  56.8019485  69.8209000  25.2649403  56.0535583  69.3499069  25.6314201
  56.4326286  70.6424103  24.9409599  56.6827545  69.8582840  25.2694721
  28.3963566  59.4265785  43.2144623  28.4751720  58.5139313  43.4921303
  28.6011276  59.4110260  42.2795525  28.4265976  59.3275948  43.1443748
   4.6360559   1.7083707  70.8373871   4.0383277   2.4412568  70.9851456
   5.0091233   1.8743558  69.9716492   4.6120977   1.8042275  70.7608261
   1.3146586  35.2021446  48.2506142   0.5134549  35.7190971  48.3346519
   1.8049623  35.6324348  47.5501251   1.2815038  35.3031578  48.1848717
  27.9844341  48.3717842   6.0538526  28.1171989  48.2295570   6.9910703
  28.7855892  48.8065796   5.7617273  28.0840282  48.4029846   6.1226463
  54.2865601  47.3086166  29.5943794  53.8049355  46.5222015  29.8509445
  54.2623634  47.8681984  30.3705959  54.2326164  47.2844276  29.7045174
   6.7955289   2.9845276  18.4868145   6.7074108   3.1764727  17.5532074
   7.1835423   3.7766418  18.8586102   6.8275104   3.0894690  18.4269028
   2.0435860  65.6737061  28.8678551   2.0473077  66.6275406  28.7877293
   1.6789111  65.5077972  29.7371769   2.0050936  65.7577286  28.9520149
  60.7329674  23.1294098  57.2846527  59.8124237  22.8791237  57.2060089
  60.7290497  23.8688259  57.8925018  60.6343842  23.1815720  57.3410873
  31.8529396  21.1037884  56.1048126  32.3559647  21.7916012  55.6687889
  31.3211327  20.7180843  55.4086456  31.8498707  21.1360054  55.9840736
   1.2743232  53.5897179  31.3639812   1.8588486  53.6059151  32.1218071
   1.7993962  53.2002945  30.6647816   1.3926524  53.5499153  31.3702316
  16.8675900  24.3838081  61.2907143  17.0568867  23.4676208  61.4931946
  15.9708872  24.5167065  61.5981102  16.7921524  24.3002777  61.3450890
  64.2917404  66.9267731   6.2277837  65.1228180  66.4567337   6.2956915
  64.2276917  67.1677628   5.3036342  64.3735352  66.9023438   6.1364727
  31.8618202  51.2366486  46.8355789  30.9446239  51.1459045  47.0939369
  32.1728134  50.3368492  46.7362175  31.7971745  51.1310158  46.8525352
  33.8707085  54.4749451  32.7485123  34.2945557  53.9606743  32.0614090
  34.2885056  55.3345795  32.6964912  33.9604607  54.5117760  32.6696892
  27.8203850  30.2661037  25.8305511  27.4224815  31.1225224  25.9869289
  27.1139088  29.6407166  25.9918423  27.7026138  30.2907410  25.8644276
  71.2510681  46.5005035  13.8687792  70.2975082  46.4256325  13.8321447
  71.5647430  45.5983391  13.8060217  71.1828308  46.3963127  13.8581800
  33.7613182  61.9791451  31.9081802  33.5348015  61.3990898  31.1812305
  34.5255814  61.5688019  32.3128395  33.8186646  61.8735275  31.8738098
  55.2292557  69.2929688  10.1233253  55.7395363  69.9695969  10.5683193
  54.3382607  69.4090805  10.4532986  55.1886559  69.3775101  10.2059689
  49.4738617  40.3276138  61.4850960  49.3773193  40.1422997  62.4192085
  49.7339363  39.4905586  61.1004791  49.4912987  40.2185860  61.5436935
  29.4648285  31.0933704  38.8014946  29.0242290  30.9421940  39.6377068
  28.8611145  31.6502399  38.3099098  29.3534603  31.1366329  38.8382454
   5.2381468   2.5550394  68.0399628   4.4279513   2.9219816  67.6861649
   5.6894436   3.3033447  68.4306030   5.1998734   2.6739709  68.0438919
  19.6217823  28.0184326  13.9963236  20.3634224  27.4437408  13.8067684
  20.0100193  28.8887348  14.0861969  19.7422752  28.0499573  13.9856930
  17.8207321  46.3782272  39.5161896  18.3985023  46.1088524  38.8021507
  18.3705673  46.9274940  40.0749550  17.9409828  46.4080734  39.4996300
  70.5294952  50.2759972  70.8020630  69.7048492  50.0059700  70.3979874
  70.5587692  51.2243958  70.6759186  70.4446793  50.3483391  70.7455139
  43.3677025  51.5328751  44.0116653  43.3414001  51.7098427  43.0713348
  42.8419075  52.2312355  44.4016113  43.3088264  51.6262207  43.9529724
  62.6780319  51.1426506  56.9932289  61.9023132  50.6094856  57.1670876
  62.8742905  51.5605316  57.8317337  62.6162376  51.1303558  57.1011887
  69.1215744  65.7147217  71.1304855  69.7846909  66.3955688  71.0166626
  69.0941238  65.5626602  72.0751343  69.1893616  65.7711105  71.2190857
  33.5687218   7.0348973  22.2336349  33.7427368   6.2561493  22.7623138
  32.6369820   7.2103877  22.3651676  33.4879150   6.9705653  22.3040409
  66.9801407  25.8043938  11.0028782  67.7674408  26.2593193  10.7038155
  67.3052063  24.9894485  11.3855419  67.0987625  25.7660007  11.0117931
  55.4066010  30.3841343  62.1961708  55.9041481  31.1538715  62.4721870
  54.4997673  30.6876125  62.1539116  55.3629532  30.4985847  62.2210999
   1.1195843  28.4539738  41.1997185   0.8387294  29.1464767  41.7978745
   1.6181033  28.9104824  40.5219955   1.1427963  28.5765057  41.1912346
  42.1259727  59.0862885  27.2617340  41.3232155  58.5657578  27.2910233
  42.4065857  59.0425301  26.3476353  42.0702934  59.0261116  27.1673756
  33.4048691  54.4877396  22.2363033  32.6001701  54.5448151  21.7210999
  33.2903633  53.7036629  22.7732792  33.3068466  54.4102097  22.2386246
  68.7327042  13.9930553  33.1305542  68.1419373  14.7268190  32.9608078
  68.4936142  13.3367147  32.4761200  68.6442108  14.0013113  33.0426636
  33.5737152  37.8809700  13.8466387  33.7430992  38.0072403  12.9130459
  33.1402512  37.0291061  13.8983469  33.5455513  37.8035927  13.7525930
  25.9245491  64.5949249  62.8885689  25.9622345  64.2396927  62.0005264
  26.7178173  65.1246109  62.9685135  26.0131626  64.6135254  62.8023911
  43.4913101  40.0452538  32.1095924  44.1228333  39.9174385  32.8174591
  43.2108345  40.9559250  32.2003746  43.5287437  40.1287384  32.1947632
  12.0006618  67.3495636  66.6634979  11.4512854  68.0886154  66.4023132
  11.5043936  66.9157410  67.3575821  11.8891525  67.3821106  66.7096634
  66.5966797  67.8946686  33.9852943  67.4533539  67.7267456  34.3778992
  66.3149796  67.0428619  33.6516800  66.6579971  67.7859268  33.9915848
  22.8649006  42.5240097  58.4278412  22.4589939  41.9459877  57.7818069
  23.8048916  42.3753662  58.3251114  22.9218559  42.4465179  58.3479919
  67.9383926   4.9764681  10.9705458  67.7671661   5.4904342  11.7596922
  67.4376678   4.1704412  11.0963421  67.8667374   4.9453225  11.0681162
  29.4610233  22.9161777  23.7629299  28.6608829  22.9468231  23.2384624
  30.1358643  22.6180038  23.1530819  29.4476624  22.8876495  23.6419640
  57.9147491  20.4492302  14.4214745  57.3630905  20.1876774  13.6842527
  57.3547363  21.0181103  14.9496765  57.7961998  20.4820042  14.3991842
  41.9335632  30.0596848  45.5796356  42.5171928  30.7703514  45.8452682
  41.5117836  29.7798100  46.3920441  41.9508247  30.1056252  45.6945992
  45.7636452   6.1382546  47.0142136  45.2731400   6.1619730  47.8358421
  45.0930710   6.1922455  46.3332977  45.6398277   6.1465416  47.0292206
   6.5962763  46.8754463   7.0344439   7.2346258  47.1415939   6.3726983
   7.0771217  46.2737236   7.6027312   6.7156286  46.8396606   7.0244775
  22.6904449  58.1724205  19.2715340  23.5385952  57.9997978  19.6802807
  22.2558155  58.7806396  19.8693619  22.7345428  58.2188721  19.3788757
  44.7175407  19.9855442  50.3497963  44.1566391  19.5034676  50.9574356
  45.2850494  19.3170586  49.9660110  44.7182465  19.8628464  50.3736687
  31.5798702  40.2336502  10.4692554  31.3644638  39.8891907   9.6025496
  30.8919048  39.8921356  11.0404873  31.4835320  40.1604958  10.4377451
  23.8587322  67.3516464  47.6755333  23.8289604  66.7039795  46.9713554
  24.7208042  67.7588043  47.5901756  23.9474907  67.3260040  47.5913391
  47.0817566  45.5017967   1.9524474  47.9320259  45.8523903   2.2176912
  46.6388016  46.2394485   1.5330501  47.1251907  45.6178474   1.9360083
   6.7989335  32.8531532  25.5944138   6.7321420  32.6535225  24.6606483
   7.6816931  33.2075577  25.7010250   6.8859491  32.8696594  25.5062046
  17.1000919  55.3985558  38.9035912  16.5128593  54.7633934  39.3134193
  16.5628242  56.1824608  38.7892647  16.9801731  55.4144173  38.9351044
  57.0001297  20.7980938  34.0162430  56.9877739  20.4580421  33.1215668
  57.4685707  21.6301842  33.9497604  57.0487671  20.8505669  33.9137459
  68.2568741  41.2405167  13.1985073  67.5088730  40.6593323  13.0608072
  67.8681259  42.1070518  13.3177814  68.1356506  41.2709465  13.1965427
  12.0088625  56.5279007  49.0979805  11.2030811  56.6004257  48.5864258
  11.7312374  56.1418495  49.9287186  11.8933268  56.4944649  49.1320190
  18.6558990  23.6814251  34.7271271  19.1651573  23.3815708  35.4801064
  18.6832314  24.6365128  34.7845078  18.7131214  23.7512989  34.8135452
   4.9896011  24.6595917  45.3390770   4.2528768  24.9704666  44.8129349
   5.7636476  25.0086250  44.8971939   4.9935813  24.7299652  45.2358437
  16.8798637  13.1765127  42.6398201  16.2517605  13.0814629  43.3558388
  16.4209385  13.7054739  41.9872704  16.7639427  13.2227859  42.6465874
  25.3193703  63.3099556  25.1233521  24.6849213  63.4083710  24.4134083
  26.1576576  63.5539513  24.7309589  25.3411083  63.3464699  25.0057983
   3.5127072  65.7091293  67.7862625   4.0222378  66.4195251  68.1760788
   4.0422668  64.9255524  67.9339142   3.6235173  65.7013245  67.8435745
  52.2242279  45.0309029  60.6272316  51.8441315  44.2385178  61.0065498
  51.5086021  45.6665688  60.6336288  52.1073799  45.0141907  60.6683655
  11.3493261   9.9639826  37.3329582  11.8265524   9.2789993  37.8012352
  10.5497341  10.0907383  37.8436584  11.3149481   9.9044523  37.4373550
  35.0608253   9.8368673  39.8130188  35.8144302  10.4157648  39.6981735
  35.2330399   9.3799763  40.6363220  35.1595535   9.8498783  39.8885689
  66.7336884  41.8056793  47.9498367  67.1070023  41.0425606  47.5087967
  67.4625549  42.4221840  48.0198746  66.8512268  41.7900467  47.9102707
  21.7782269  62.4597893   2.2801673  21.4495335  62.6164474   1.3949268
  21.7648830  61.5074501   2.3755713  21.7417507  62.3749390   2.1959381
  65.4776230  62.5729866  34.8180504  65.6904449  63.3150978  34.2521782
  66.3163528  62.3152008  35.2005615  65.5897598  62.6246376  34.7984962
  28.2052517  12.7028141  70.7672195  28.6304531  12.5389223  71.6089859
  28.4163914  13.6144285  70.5656967  28.2731113  12.7825518  70.8354950
  29.1872272  46.0219040  58.0158234  28.8523178  45.1970978  58.3676186
  30.1356354  45.9641762  58.1316757  29.2526512  45.9277878  58.0656929
  67.5180817  28.6683159  62.3538704  67.0269775  29.4898376  62.3414421
  67.9730606  28.6739712  63.1960030  67.5142288  28.7565269  62.4423485
  65.9168015  30.1571617  68.8387299  65.2939606  30.8839054  68.8506393
  66.6463776  30.4756775  68.3072205  65.9281845  30.2686291  68.7833252
  64.4729156  26.9901009  47.2189064  64.1160355  27.7427444  47.6904945
  65.3758545  26.9195442  47.5286751  64.5311508  27.0628395  47.3022308
  62.6075401  50.4426842  63.1833687  62.4559326  49.4990730  63.1300430
  62.9541512  50.6785851  62.3228760  62.6283340  50.3672142  63.0859184
  28.6786442  45.4510231  21.5131989  28.7123280  44.5219231  21.2854443
  27.8484249  45.5536346  21.9784317  28.5937004  45.3628845  21.5385246
  59.9516754  26.6315117  55.6382904  59.6966896  27.4467888  56.0701866
  60.7603722  26.8488693  55.1746140  60.0107231  26.7416325  55.6349030
  50.1334038  44.3873520   6.1853986  49.2162094  44.5262299   6.4214072
  50.1944046  43.4497147   6.0027943  50.0420990  44.3021698   6.1910939
  37.9839096  56.5854301  10.4077587  37.6097832  57.0452843  11.1592865
  37.2266159  56.3374367   9.8774443  37.8632545  56.6080246  10.4313488
  63.2446709   7.9865632  20.0681305  63.5274277   7.6562390  19.2153893
  62.3329315   7.7050433  20.1437130  63.1775932   7.9213152  19.9852524
  20.6857624  50.1143227  62.7846680  20.2344341  50.7270927  62.2041130
  21.0887337  49.4776688  62.1943130  20.6806068  50.1117744  62.6598015
  22.5225258  63.5538712  50.6636734  23.1369114  63.1245995  50.0682869
  22.6820583  64.4893951  50.5388489  22.6050587  63.6078606  50.5868721
  65.2799835  63.0931320  50.4800034  65.2696075  63.8493385  49.8932533
  65.2976074  63.4720879  51.3588181  65.2807541  63.2141876  50.5111504
  53.2684517  69.0172653  65.5350647  53.3522644  69.4067841  66.4054031
  52.3276787  68.8804092  65.4235001  53.1770630  69.0442123  65.6159821
  29.9143238  54.6284790  70.9150085  29.5837955  54.0655937  71.6151123
  30.7411804  54.2238922  70.6526184  29.9672527  54.5253067  70.9616852
   7.7172546  52.2907867  38.0672264   8.5705042  52.6630287  37.8444443
   7.0896297  52.8171158  37.5719490   7.7413158  52.3866119  37.9906502
  59.8952789  61.3261414  32.6597481  60.5785789  61.7656746  33.1658554
  59.5037575  60.7055016  33.2743607  59.9263954  61.3068275  32.7792625
  20.8142395  64.1578903  45.9634781  20.8562164  63.5966339  46.7377281
  20.0029278  64.6542816  46.0711937  20.7321968  64.1509781  46.0575333
  44.8991318  25.1254177   4.0448899  45.2841949  24.2905712   4.3113275
  43.9968033  24.9088917   3.8100431  44.8439674  25.0132980   4.0482588
   8.6273174  30.0322628  28.4783630   8.7209826  30.9833126  28.5328140
   8.9677258  29.8072510  27.6124973   8.6736078  30.1096878  28.3918324
  13.0857620  25.1810150   5.1021247  12.7121258  24.3037205   5.1856899
  12.3471880  25.7322674   4.8435469  12.9671545  25.1462460   5.0834613
  13.4559727  37.6206093  45.2933083  12.5867672  37.9797401  45.4714622
  13.9714632  38.3734398  45.0039101  13.4182520  37.7391891  45.2814445
  57.7408905   9.9989424  67.3724289  56.9688797  10.4702587  67.6856232
  58.4310875  10.6615763  67.3445587  57.7321663  10.1198683  67.4028549
  14.9326925  19.8997402  23.3733768  14.9798660  18.9453392  23.3174553
  15.3668604  20.2080212  22.5779572  14.9840240  19.8308372  23.2825890
  28.9973221  62.9576187  36.8614082  29.6474190  63.6108704  37.1200066
  29.0231094  62.3042717  37.5604820  29.0694008  62.9576111  36.9635353
  42.8374023  46.5865440  45.1463623  42.9161797  46.1495361  45.9943314
  41.9710884  46.3345680  44.8266182  42.7534180  46.5130692  45.2026939
  18.0688076  45.2448120  24.3118992  17.9490128  44.3056374  24.4527073
  18.2208385  45.6007805  25.1873455  18.0722446  45.1826210  24.4202747
  46.6626854  34.5840645  22.9794903  46.7461433  34.5512009  23.9324780
  45.8429565  35.0541687  22.8269196  46.5841675  34.6306915  23.0648479
  35.5831680  15.6933002  42.0008583  35.4499550  14.7608919  41.8302689
  35.2736931  15.8192892  42.8978424  35.5359612  15.6073027  42.0783195
  33.8808708  19.3064957   0.3259606  33.9067726  19.7359467   1.1810242
  32.9708748  19.0270405   0.2257594  33.7865906  19.3224926   0.4064601
  34.6184311  44.5655022  27.5945606  33.7610130  44.2721596  27.2863159
  35.0058708  45.0080948  26.8394222  34.5683136  44.5814171  27.4811611
  30.1211300  69.3416824   7.1675200  30.7191792  70.0784988   7.2927103
  30.2613716  69.0708618   6.2602048  30.1998615  69.3913803   7.0841131
  23.7496986   1.4105268   1.0539097  23.3932190   0.5254804   1.1303773
  24.4366703   1.4503536   1.7192785  23.7849426   1.3203914   1.1330202
  69.5855560  65.6002426  29.2709770  70.4019165  66.0910339  29.3653851
  68.9927750  66.2049561  28.8247108  69.6093979  65.7170639  29.2334538
   7.8528595  58.9460793  15.5931387   7.4545074  59.7981606  15.4156542
   7.9859829  58.5590248  14.7278643   7.8245749  58.9956703  15.4819374
  24.1816406  33.9125595  25.2888737  24.0787258  34.3783569  26.1187363
  23.7073994  33.0907364  25.4150810  24.1200924  33.8745918  25.3908291
  47.8224525   7.7046952  15.4740372  48.5015793   8.3775454  15.5219135
  47.1081047   8.1193924  14.9903374  47.8186989   7.8206730  15.4275599
  12.7260485  39.2937126  59.2969360  13.5983553  38.9084892  59.2137680
  12.7983141  40.1454773  58.8662300  12.8267794  39.3434639  59.2421341
  23.2425575  67.8530731  58.0072365  23.5068722  67.6865768  58.9120293
  23.9953117  67.5787354  57.4834709  23.3510189  67.8060608  58.0478706
  19.7480412  68.8814392  42.1509132  20.6216965  69.2294235  42.3294258
  19.6195183  69.0261765  41.2134895  19.8275032  68.9339905  42.0699844
  14.8463135   2.1989310  55.7149315  14.1150980   1.6289546  55.4768524
  14.6973782   2.4069493  56.6373062  14.7524529   2.1603312  55.7879066
  54.4423103  61.9706535  32.0383224  54.5722809  62.7589951  32.5654449
  53.9136734  62.2633667  31.2959652  54.3997955  62.0859375  32.0153694
  54.1665306   3.5445204   1.0460917  54.7626381   2.9028039   1.4322064
  53.4387932   3.5984805   1.6655409  54.1524925   3.4818413   1.1533264
   2.7010736  59.9683304  38.0604591   2.0939913  59.2292442  38.0983505
   2.9937019  60.0845070  38.9643936   2.6675398  59.9019012  38.1608963
  54.2465820  13.9132423  30.7819176  53.4491196  13.9469852  31.3102646
  53.9336166  13.8396215  29.8803272  54.1281624  13.9089899  30.7421131
   5.2383685  37.1575851  71.5804901   5.5918827  36.3284340  71.9026184
   4.5585651  37.3899879  72.2130203   5.2035728  37.0939484  71.6822968
  45.7944450   2.1638470   7.9301705  44.9563446   2.4898021   8.2581482
  45.9087486   1.3181531   8.3637238  45.7172585   2.1084213   8.0113811
  27.0736332   9.9679890  44.6453514  27.7053299   9.3705721  45.0457077
  26.4180031  10.1153088  45.3270264  27.0710812   9.9199896  44.7607422
  39.7462273  56.0415115  29.5121231  39.0359344  55.7321854  30.0742931
  40.3623352  56.4602890  30.1131802  39.7361832  56.0531845  29.6361713
  40.8712158   7.8086820   9.4932699  41.6330338   8.3648977   9.6560163
  40.3311615   7.9067330  10.2774649  40.8948631   7.8784542   9.5942535
  11.1339159  44.6090660  57.8675423  10.2064743  44.7272110  57.6622925
  11.1412888  43.9805145  58.5894165  11.0357981  44.5546341  57.9226341
  30.5569954  35.5475197  65.9918442  30.7124500  36.3413582  65.4800949
  30.9144096  35.7465820  66.8572083  30.6116886  35.6534042  66.0295563
  21.5527363   4.6246357   7.4230156  22.3202686   4.0712671   7.5676217
  20.8798790   4.2550888   7.9947934  21.5628338   4.5262151   7.4994116
  34.7435570  57.6023102  42.4628716  35.3431969  56.8798676  42.6492538
  35.3150902  58.3554382  42.3132782  34.8684540  57.6055794  42.4667931
  68.7384644  52.9142036  44.4682045  69.1303558  52.9250679  43.5949707
  68.4113846  53.8048019  44.5950394  68.7453766  53.0103378  44.3886070
   8.9841785  55.2726250  17.7311287   8.9475012  55.9135666  17.0211430
   8.9039335  54.4252586  17.2932205   8.9717093  55.2506104  17.6087151
  28.0797138  55.7304077  67.4112549  28.7717075  56.3296509  67.1314697
  27.9969711  55.8828926  68.3526077  28.1446838  55.8105736  67.4818039
   3.0678961   4.1877580   8.2750311   3.5401275   4.6488447   7.5817575
   2.2647862   3.8806331   7.8544116   3.0326107   4.2041764   8.1562443
  19.8006401  29.8585300  30.6742630  18.9992695  30.2374859  31.0354156
  20.4355164  29.9155788  31.3883419  19.7828846  29.9050255  30.7889271
  20.9968987  33.4990692  42.1427078  21.4722385  32.9589386  42.7740097
  21.6820660  33.9142075  41.6188393  21.1206570  33.4857368  42.1541634
  17.4690838  43.1355133   1.6635137  16.9230595  43.7065125   1.1230963
  18.0926971  42.7486839   1.0489395  17.4773579  43.1551552   1.5403438
  60.8785362  27.8385983  52.2011223  61.7884941  27.8124619  51.9052734
  60.3636589  27.8143959  51.3945541  60.9206696  27.8332310  52.0835571
  47.7898521  60.8136292  56.5360298  48.6582222  60.6072044  56.8817978
  47.8483734  60.6077156  55.6030731  47.8886948  60.7696571  56.4734116
  56.7024460  25.7462959  14.5687780  56.7478218  25.3912601  15.4565411
  57.5270576  25.4802589  14.1619930  56.7952232  25.6800632  14.6200695
  68.0646515  52.5967369   1.1607004  68.7103271  52.0255089   1.5766715
  68.3981552  53.4818840   1.3074075  68.1690750  52.6302147   1.2207052
  27.4638786   6.7258177  38.6119919  27.3565140   7.6739607  38.5362968
  27.1853905   6.3846331  37.7621269  27.4227295   6.7905445  38.5132904
  52.8815651  30.8634949  40.9972687  52.5439987  31.6945038  41.3314896
  52.3669777  30.6961327  40.2076988  52.7906914  30.9342670  40.9487114
   2.5014293  16.0318127  64.9216919   2.3934269  15.2659321  65.4855957
   2.2271419  15.7317762  64.0550995   2.4606614  15.9181423  64.8894119
  33.4739685  61.5692482  27.9990864  34.1058540  60.9664001  27.6072540
  33.1372032  61.1003075  28.7625771  33.5054398  61.4549484  28.0387192
  63.8936462  49.4339409  26.3911228  63.3899918  48.6862564  26.0693550
  63.2356911  50.0292511  26.7501984  63.7697716  49.4176941  26.3951015
   6.7791433  70.1609268  62.0087738   6.7533007  69.3452835  61.5084839
   7.7109022  70.3675385  62.0820580   6.8757515  70.0959778  61.9632378
  61.3397522  14.2186680   6.4581823  60.4721375  13.8340855   6.3333988
  61.9450264  13.4856300   6.3462353  61.3117752  14.0994835   6.4329371
   5.3908281  66.6755524  70.7852859   5.6901231  67.0036545  71.6332245
   4.4463778  66.8312378  70.7880325   5.3220282  66.7271423  70.8760071
  51.4854317   2.5658095  52.2750626  51.9829597   2.5405145  51.4577141
  51.5082741   3.4850383  52.5410118  51.5409241   2.6611400  52.2162628
  60.5182190   1.8071492  18.1575489  59.9075737   1.7479646  17.4228096
  61.2544365   2.3151796  17.8167820  60.5316086   1.8550147  18.0428543
   5.9081874  62.9767494  54.5587006   6.5472598  62.4342575  54.0966148
   6.3793616  63.3004608  55.3264465   6.0265856  62.9534187  54.5912971
  36.9226341  24.2724133   7.3402467  36.8750763  24.0486183   8.2697020
  36.1355400  24.7925758   7.1785564  36.8336258  24.3040180   7.4221225
  39.8579865  62.0264435  21.5029697  40.6267815  62.3955116  21.9376869
  39.5416107  61.3538666  22.1061096  39.9062347  61.9940758  21.6136475
  44.0761528  53.6463318  60.4922714  44.5983810  52.8824615  60.2473068
  44.7168236  54.3487282  60.6036873  44.2001686  53.6397781  60.4780312
  70.2218323  22.6140995  10.8656025  69.7047806  23.2512417  11.3584871
  71.0618896  22.5819016  11.3233242  70.2562790  22.6786118  10.9669762
  37.1763878  32.4954987   5.8476028  36.5443382  32.4038887   5.1346135
  37.3932686  33.4277573   5.8571076  37.1321144  32.5851479   5.7725821
  62.8073082  42.4437866  12.6456528  62.7147408  43.0048485  13.4156351
  62.4739075  41.5922203  12.9283323  62.7618828  42.4128075  12.7579098
   8.8172626   7.7900748  65.5026016   8.7664928   8.7450294  65.5440369
   9.0049934   7.5998631  64.5834656   8.8318682   7.8716283  65.4090042
   2.9304528   1.1578715  51.9018097   3.1944616   1.5618852  52.7284317
   2.8939879   1.8852125  51.2806206   2.9547184   1.2785207  51.9237175
  60.8511009  17.9983826  29.1068497  60.8388748  17.1429520  28.6775265
  59.9277496  18.2329807  29.1997128  60.7513275  17.9321766  29.0709686
  51.2375755  21.5320225  69.0640259  50.4657326  20.9661503  69.0473175
  51.2608757  21.8790607  69.9557953  51.1577492  21.5086861  69.1573410
  52.0041542  50.9800529  59.1852188  52.8682060  50.5790596  59.2793274
  51.5983467  50.5068741  58.4588203  52.0530243  50.8868294  59.1177902
  53.2271309  54.8579063  47.7711945  54.1821861  54.8270645  47.7150726
  52.9389610  55.0066490  46.8706055  53.2982483  54.8704796  47.6691704
  26.5666237  64.2259369   7.3021297  25.9664536  64.0806656   6.5707440
  25.9994583  64.4773483   8.0310650  26.4421368  64.2372589   7.3018684
  32.7733612  56.1333847  44.3008308  32.4896317  56.8168449  44.9079628
  33.1285248  56.6112022  43.5513077  32.7809792  56.2572250  44.2856445
  32.6488037  45.7478790  17.4022598  33.1765099  44.9521904  17.3341618
  33.2898064  46.4574776  17.4448929  32.7734375  45.7386971  17.3995438
  19.4741249   9.5259075  66.4673767  19.9448509  10.1731806  65.9423141
  19.4613895   8.7390051  65.9225311  19.5229664   9.5110178  66.3532791
  41.7408066  65.6002731  33.0661011  42.6954308  65.6160583  33.1344986
  41.5174904  64.6697083  33.0457726  41.8187943  65.5027161  33.0712280
  65.4926987  19.5814152  38.5133057  65.5296783  20.4495296  38.9148560
  65.1244354  19.7354336  37.6433105  65.4573669  19.6904163  38.4633484
  26.5136242  51.6689949   3.9558957  26.0348988  52.3306999   3.4566982
  27.3050766  51.5076408   3.4422791  26.5469742  51.7223549   3.8478878
  68.7294006  47.7135048  23.2506771  69.1291428  48.2933350  23.8989334
  67.9627991  48.1947479  22.9392910  68.6902771  47.8266602  23.2866020
  20.3899784  59.5503502  33.1368179  20.4086494  59.1047440  32.2898712
  19.7480412  60.2514420  33.0244904  20.3235111  59.5775948  33.0345192
  54.3705368  37.4203072   9.1199751  54.6797562  38.1344299   8.5626192
  54.6963921  37.6394768   9.9929104  54.4382629  37.5198364   9.1536293
  44.7382774  55.9040909  43.6685295  44.3033638  56.5939102  44.1697617
  45.5870552  55.7952309  44.0974350  44.7824135  55.9660454  43.7677193
  39.7383156   9.5321283  30.4274960  40.3058853   9.4748669  31.1961422
  38.8502464   9.4838057  30.7813816  39.7041359   9.5208693  30.5472050
   0.6397510  63.2547607  26.1260014   0.2450943  63.6166801  26.9194050
   1.5742743  63.4408035  26.2170296   0.6973231  63.3131981  26.2203178
  58.3374367  31.1683636   4.5367346  57.5442810  31.7014771   4.4826536
  58.3336372  30.8232384   5.4295425  58.2524490  31.1884098   4.6261773
  18.6589203  45.8043900  59.5072670  19.4916611  45.4482574  59.1975250
  18.6211262  45.5563583  60.4310036  18.7436943  45.7399635  59.5727463
  18.8397923  40.7221718  21.9390736  19.7001362  40.6698456  22.3553677
  18.2449951  40.9660912  22.6482639  18.8681087  40.7426033  22.0590954
  46.0004578  37.1461372  57.5109520  46.7231598  36.6842499  57.0859909
  45.4624786  36.4514084  57.8906288  46.0201569  37.0227966  57.5061226
   8.1042576  17.0357666  64.4411316   7.5477505  16.3689957  64.0387039
   7.6027875  17.3421154  65.1967163   7.9914336  16.9973316  64.4787903
  42.9007835  31.0853977  54.6880913  42.7503395  31.4515171  53.8165665
  42.6563721  31.7892342  55.2890167  42.8586731  31.1994991  54.6592331
  34.9234581  67.8019028  53.4148178  34.9489784  67.4130936  52.5405121
  34.8515549  68.7431564  53.2563591  34.9185104  67.8608170  53.3046837
  23.4472561  30.1436081  58.3240738  24.0969009  30.2726421  59.0151176
  22.6064110  30.1509819  58.7814064  23.4268665  30.1581554  58.4465370
  24.1749573  37.3350105  33.7891693  24.2179203  37.6491547  34.6923294
  25.0888271  37.1982880  33.5394096  24.2769947  37.3539314  33.8588486
  65.9330826  53.0830803  38.6438293  65.2070999  52.6904945  39.1286507
  66.2041092  53.8281746  39.1801262  65.8845673  53.1206741  38.7527199
   7.8248372  64.2883606  24.7376919   8.0413218  63.5562744  25.3151131
   8.5770636  64.3605652  24.1501751   7.9281421  64.2179871  24.7366142
  20.7556915  53.3646393  48.5792542  20.1979542  53.6937485  47.8743782
  20.2559700  53.5323906  49.3782349  20.6429214  53.4176254  48.5892906
  71.4509735  22.7735882  27.5942020  72.3112717  22.5061665  27.2707767
  71.3608704  22.3245125  28.4347038  71.5331116  22.6971798  27.6493435
  19.2169266  66.6110687  52.5707207  18.9424191  65.8181686  52.1100845
  19.7531624  67.0841980  51.9344559  19.2448387  66.5769730  52.4537468
  42.9425316  38.8593369  65.9163437  43.8355370  38.6819344  65.6208801
  42.5471497  39.3553391  65.1994858  42.9955978  38.8933144  65.8083878
  44.6290665   1.4093859  28.9995365  43.7759476   1.3577452  28.5685463
  45.2377472   1.6428621  28.2986584  44.6030006   1.4287771  28.8788319
  25.0686741  10.9782858   8.5139551  25.8330193  10.8617363   7.9496636
  24.3760662  10.4748688   8.0860567  25.0763245  10.9121714   8.4081469
  31.5632572  14.9731627  66.3575668  32.0843811  15.7358351  66.1065826
  32.1865921  14.2467451  66.3578796  31.6853027  14.9770298  66.3308334
  60.8574905   1.9328822  40.9924965  61.2845879   2.1804197  41.8125839
  61.5624008   1.5721543  40.4547119  60.9782104   1.9208114  41.0226021
  68.4079971  27.3225174  20.3118267  68.9102325  27.9830494  19.8346539
  67.8538971  27.8269882  20.9074001  68.4024658  27.4467545  20.3244534
  57.6171112  17.1852016  22.1851997  56.6740761  17.2071629  22.3477802
  58.0064964  17.5356445  22.9863243  57.5580711  17.2249165  22.2879696
  27.4809170   9.2595901   0.7472479  28.0240383   9.1181278  -0.0281472
  26.5845852   9.1244640   0.4397373  27.4432487   9.2300949   0.6317654
  14.1265926   3.5853307  22.4838524  14.0298204   2.7672679  22.9713364
  13.2796316   4.0214148  22.5772324  14.0259523   3.5445960  22.5457954
  68.4208984  27.3395920   3.3002994  68.5948181  27.4895802   4.2295399
  67.7111511  26.6974201   3.2900703  68.3637543  27.2871056   3.3983040
  24.7521839   0.4650263  37.1694374  25.0648575   1.3335575  36.9162178
  24.1212063   0.2298763  36.4891434  24.7182388   0.5325710  37.0698891
  66.6334686   2.8561242  35.3935051  67.3107452   3.4350026  35.7434082
  67.0451813   2.4342289  34.6393661  66.7496033   2.8728652  35.3503952
  44.6510811  59.5694656  43.8209991  45.4415970  59.1347656  44.1409225
  44.8054581  60.4995003  43.9866295  44.7518463  59.6222878  43.8727798
   7.5850496  52.0157967  28.7126102   8.4013577  52.3172684  28.3138752
   7.3531423  51.2295609  28.2183609   7.6473708  51.9641037  28.6173820
  61.1981430  31.7183323   7.9938540  60.9955673  32.5680695   8.3851843
  61.4374390  31.9219704   7.0896964  61.2020569  31.8306656   7.9391651
  21.4285202  29.7952061  11.0685968  22.1567039  29.2645607  11.3916969
  21.7850533  30.6816864  11.0114126  21.5441952  29.8331528  11.0969543
   3.5919247   9.9640045  28.4339256   4.5110488  10.1855755  28.2844296
   3.1261432  10.7942858  28.3343582   3.6402698  10.0761757  28.4073658
  42.0469360  70.2324066  41.2835579  42.6187553  69.5456772  40.9405479
  41.3370590  70.2943878  40.6444473  42.0322151  70.1657791  41.1788254
  47.8120003  43.7811775   0.0552410  47.9082909  42.9619102   0.5407938
  47.4560013  44.3981361   0.6946611  47.7843056  43.7596054   0.1752097
  41.4038506  15.4751101  27.6916962  40.4963837  15.7374458  27.8463421
  41.8441811  15.6319695  28.5270004  41.3540344  15.5198135  27.7972660
   9.2908287  68.4283524   8.8721352   8.8779259  69.2718506   8.6870508
   9.6825056  68.5384064   9.7385702   9.2885656  68.5300369   8.9447956
  56.0737305  40.9880219  21.5290871  57.0034370  41.1782761  21.6542892
  56.0552063  40.0884666  21.2024479  56.1708984  40.9123802  21.5076046
  23.2602882  45.7482529  26.4589367  23.7556400  46.5463066  26.6432304
  23.3173771  45.6449013  25.5090466  23.3192005  45.8223343  26.3772926
  51.2332993  28.2956848  22.9200611  50.3968544  28.2287827  22.4595070
  51.2213593  27.5706291  23.5448666  51.1428261  28.2112293  22.9375782
   4.2910323  40.6475830  54.9141006   5.0666571  40.4023705  54.4096107
   3.8444240  41.2942009  54.3676071   4.3261194  40.6903877  54.8020210
  55.6354485   9.4964485  53.4946861  56.3498230   8.9838476  53.8730278
  54.8654976   8.9343338  53.5809288  55.6295204   9.3818398  53.5442314
  25.2428226  64.4327698  40.0670052  25.0441704  64.4153290  41.0032043
  24.9160156  63.5957260  39.7371788  25.1867867  64.3416443  40.1316681
  21.2703419  66.4650040  72.0610352  20.9400730  67.3424377  71.8680038
  20.5963192  66.0719986  72.6155319  21.1632423  66.5166626  72.0995789
  62.4699821  37.1678429  18.9058533  62.9520111  36.9298820  18.1138592
  62.5242386  36.3905907  19.4618797  62.5271721  37.0595818  18.8806896
  18.6509132  16.6453094  16.3244743  18.9313602  15.9456339  15.7345304
  18.6675644  17.4352436  15.7841406  18.6825962  16.6549358  16.2039394
  55.2443962  55.0160370  27.1816978  54.5570107  54.4546700  27.5403080
  56.0564880  54.6609192  27.5431232  55.2576942  54.9183044  27.2584839
  61.8073654  10.8983965  37.4981728  61.1819496  10.4126492  38.0358849
  61.4138451  10.9112320  36.6256981  61.6987038  10.8479643  37.4624710
  44.3270721  52.0890961  36.3942184  44.6612244  51.1993713  36.5080681
  44.0100784  52.3387871  37.2622032  44.3289032  52.0208435  36.4989243
   8.2190924  67.7429886  49.9872818   8.3722620  68.0649567  50.8755989
   7.2777905  67.5726242  49.9532509   8.1350451  67.7591553  50.0783844
  16.0313015  61.2555580  15.4829292  15.1619864  61.4186974  15.8488617
  16.1049366  60.3015556  15.4566603  15.9464493  61.1712189  15.5191517
  14.3541117  53.9821014  54.6500740  14.8930445  54.2920456  53.9222603
  14.3325033  53.0310364  54.5440559  14.4092798  53.9137306  54.5611534
  62.6231651  50.7222824  28.8827591  61.6955185  50.5989189  29.0839558
  62.6332130  51.3954544  28.2023373  62.5253105  50.7809143  28.8316536
  21.0160961  48.5932617  57.9411545  21.6596603  49.2934990  57.8328590
  20.3316097  48.7963486  57.3036079  21.0117321  48.6895943  57.8616142
  12.5709181  20.6079235  48.4942665  11.9278965  20.1456680  47.9566078
  12.9396677  19.9309559  49.0616913  12.5416689  20.4864349  48.4974403
  21.4887085  54.9323082  39.6256523  21.3112240  55.5762978  38.9400787
  20.7665939  55.0368576  40.2452087  21.3927746  55.0121346  39.6186104
  54.0692101  67.2342148   8.1076574  54.7153778  67.7889709   8.5446186
  53.2340584  67.6784363   8.2539997  54.0490570  67.3407440   8.1698618
  59.1550980  65.4550629  28.1960831  58.3357353  65.7712708  28.5767269
  59.2336922  65.9297714  27.3686142  59.0761032  65.5394058  28.1484337
  42.2215843  46.7650681  49.9113045  41.8823891  47.5249405  49.4382591
  42.8969498  47.1233826  50.4872589  42.2574348  46.8843117  49.9222794
  14.5671940  56.8171196  59.3390732  14.6947994  56.2405853  58.5857124
  15.4134588  56.8176003  59.7863655  14.6710491  56.7556877  59.3064346
  28.2570133  31.7134094  53.5906944  27.4247265  31.7072277  53.1179428
  28.0360203  31.4029484  54.4687653  28.1446896  31.6796417  53.6339188
  13.3412666  38.4805946  64.6470261  12.5114079  38.0417595  64.4599686
  13.9040384  37.7897568  64.9966812  13.3127842  38.3601265  64.6643677
  63.2406654  29.5411949  24.5450706  64.0530472  30.0455990  24.5021553
  62.8439026  29.7965508  25.3778992  63.2849884  29.6222172  24.6293068
  12.0149069  46.7800789   6.3909411  12.0718756  47.6945419   6.1139112
  12.7842016  46.3637085   6.0022864  12.1030207  46.8331947   6.3199515
  34.7614937  59.9208260  16.5963192  34.5780067  60.0088730  17.5316334
  33.9548492  60.2046967  16.1662350  34.6559067  59.9604874  16.6501980
  10.1914787  24.2759380  20.8697166  10.9653273  24.8360481  20.9302635
  10.3730860  23.5510559  21.4678783  10.2933693  24.2583656  20.9399624
  60.2203941  49.8523903  31.7735519  60.1827698  49.0982552  31.1852512
  60.2926178  49.4704285  32.6482658  60.2240868  49.7312355  31.8040962
  41.3809166  58.2076035  53.2536926  41.0198784  58.8544540  53.8598785
  41.4011574  58.6565056  52.4085236  41.3445740  58.3244553  53.2282066
  67.5812836  56.6675911  19.9273453  67.9439697  57.5361786  19.7534294
  67.7269287  56.1804428  19.1163540  67.6354904  56.7082672  19.8223133
  70.6493835  25.7491417  52.7851868  70.6457825  26.0462036  51.8752556
  70.7958069  26.5450439  53.2963943  70.6646194  25.8656979  52.7426643
  36.8030930  21.7163639  29.8620090  37.6823769  21.8791027  29.5205288
  36.9487152  21.3580303  30.7375793  36.9123917  21.6955051  29.9189644
  18.9860821  27.3097477   8.3283854  18.2625103  27.0452156   8.8964510
  18.6236534  27.2674427   7.4434624  18.8702698  27.2770271   8.2945948
  51.0649910  36.5499039  31.3086853  50.2612000  36.1367569  30.9933186
  51.5491600  35.8404121  31.7310982  51.0309067  36.4301872  31.3201008
  68.6333389  11.4505548   7.7707219  69.3476868  10.8137388   7.7908692
  68.0147171  11.1375065   8.4306755  68.6435471  11.3492603   7.8432488
  37.2381172  51.9865799  37.9221725  37.2611427  51.0309410  37.9717140
  36.6375008  52.2481918  38.6200638  37.1765213  51.9125671  38.0018806
  53.9824142  56.2475433  65.9043655  54.3236275  55.3944893  66.1728897
  54.2721519  56.3467140  64.9974747  54.0497017  56.1671486  65.8362885
  19.4498329  57.4036102  22.6747456  20.2596855  56.8971634  22.7370300
  19.4671535  57.7755394  21.7929287  19.5380440  57.3892670  22.5873489
  17.6762161  69.5212631  32.6589050  16.8043365  69.8165131  32.9213638
  17.5968227  69.3434143  31.7217293  17.5747700  69.5337830  32.5869522
   6.1281891  27.1500473  56.1391220   5.9580650  27.8735065  56.7423592
   5.8007660  27.4601631  55.2948151   6.0751300  27.2602692  56.1134109
   5.5773549  58.6148491  12.3832178   5.5844388  58.0232277  11.6307764
   5.7601252  59.4776611  12.0112257   5.5976009  58.6437683  12.2633066
  54.9256096  51.0067139  42.8287048  55.3636208  50.1678352  42.9724541
  54.6000290  51.2581139  43.6930122  54.9375992  50.9440651  42.9362068
   4.4431381  59.7429047  35.8269501   3.7862108  59.7509041  36.5230942
   4.0221071  59.2752151  35.1056824   4.3281832  59.6938858  35.8242722
  56.3735847  43.4849472  35.3940201  56.7091217  44.3671379  35.5533524
  56.7820473  42.9471893  36.0724068  56.4529266  43.5216789  35.4833565
  17.8742180  63.9416809  62.2521820  17.7731819  63.2696838  62.9263077
  17.0026340  64.0260773  61.8655930  17.7704964  63.8790169  62.2828445
  63.0801506  46.6773109  23.8238373  62.5336685  47.4418259  23.6418743
  63.9766960  47.0113640  23.7947273  63.1174812  46.7944641  23.8013287
  17.3937321  21.8264523  62.9675636  17.4309425  20.9733486  62.5350571
  18.2407513  21.9101067  63.4055023  17.4880276  21.7443962  62.9681435
  28.8894253  30.6710129   1.2782679  28.8330517  31.5118828   1.7321326
  29.1857986  30.8944664   0.3959616  28.9150200  30.7845135   1.2325783
  65.9229507  26.6174469  61.8959999  66.4847260  27.3756466  62.0565414
  66.0383148  26.4267044  60.9651184  65.9951630  26.6779613  61.8138504
   4.9102335  41.0131149  17.0357494   5.1592417  41.9348106  16.9671707
   5.0974064  40.6494217  16.1703453   4.9567485  41.0726204  16.9361477
  46.6312904  58.4846992  11.2087908  47.0291557  58.9987221  10.5061426
  45.7955818  58.9190369  11.3796015  46.5845985  58.5858345  11.1520748
  39.4716644  34.1137886  21.0061283  40.3455429  34.1582565  21.3941936
  39.4779510  34.7854958  20.3242207  39.5655289  34.1901627  20.9747925
  13.6101093  21.3820019  15.6140203  14.0187960  20.9117546  14.8873329
  13.3418264  22.2197132  15.2365351  13.6250820  21.4211884  15.4962702
   4.7101574  20.6335983  57.2557411   5.0281782  20.8694134  58.1272240
   3.7931364  20.9080009  57.2530594   4.6462793  20.6880093  57.3483925
  11.5019636  37.6991310  61.0555687  11.6503925  38.4152374  60.4379997
  11.3547173  38.1338882  61.8955307  11.5020895  37.8218613  61.0792847
   4.8085918  67.8569946  17.5930691   5.7411489  68.0506897  17.4979248
   4.4968810  68.4912643  18.2386513   4.8747997  67.9452896  17.6517696
  18.2473564   7.8850994  51.2421494  19.1260986   7.5251350  51.1218719
  18.2443161   8.6884670  50.7217445  18.3407421   7.9323845  51.1738281
  56.6974792  15.8325052  39.0197372  56.8191109  14.9813671  39.4404526
  56.6039352  15.6285381  38.0892105  56.7004776  15.7199879  38.9653702
  50.2189102   7.6057491  11.2229509  49.9304771   6.7844672  11.6211147
  49.4083786   8.0432882  10.9625025  50.1017151   7.5648260  11.2376366
   4.9203439  65.0554733  30.0209465   3.9647477  65.0754547  29.9692860
   5.1795983  65.9768906  30.0195847   4.8460851  65.1558609  30.0152912
   0.4096948  53.0093613  13.3625193   0.2123003  52.9503746  12.4277525
   0.0051898  52.2294312  13.7424126   0.3455074  52.9198952  13.3033466
  33.0646553   6.2872405  25.4119797  33.5001526   7.1236291  25.2475739
  33.7702751   5.6409168  25.3875103  33.1863480   6.3075094  25.3918381
  41.3315048  23.4004307   5.8791838  40.8326988  23.6017456   6.6709518
  41.1924324  22.4636402   5.7402034  41.2634811  23.3219986   5.9487982
  66.5874939  32.0707664  20.5401516  67.4401398  31.6550503  20.6682243
  66.3697128  31.8936634  19.6250324  66.6551971  32.0075493  20.4562187
  65.4602051  38.2945175  43.1195068  65.0116272  38.4492989  43.9508057
  65.3368607  37.3603592  42.9510956  65.3992157  38.2114029  43.1901970
  64.1986542   7.9926958  26.1429501  64.3313904   7.0807686  25.8841038
  63.6846657   7.9405580  26.9487610  64.1579971   7.8898869  26.2012787
  65.5980835   5.8631706  56.9871178  65.0186157   5.3571076  57.5566406
  65.3135834   5.6435466  56.0999565  65.5059509   5.7857823  56.9532433
  30.9934425  20.4554443  26.8982430  31.3984623  19.6164017  26.6787014
  30.6501160  20.3314247  27.7831039  31.0000210  20.3527412  26.9691944
  65.8093414  59.4286423   5.4297557  66.0878601  60.3190498   5.6438518
  65.2562408  59.5304184   4.6551895  65.7800598  59.5344505   5.3699861
  59.3107910   6.4310794  47.6711235  58.5415268   5.9311943  47.3980408
  59.5806351   6.9043894  46.8841095  59.2575340   6.4282451  47.5580750
  49.8230095  56.8928871  12.4468946  50.7661133  57.0546837  12.4222956
  49.5189629  57.1143684  11.5667048  49.8911591  56.9337616  12.3504066
  43.3606300   4.7463884  41.9432144  43.7860870   5.3093929  41.2964935
  43.1493721   5.3330522  42.6694565  43.3834724   4.8689904  41.9516945
   1.4641470  34.5261955  15.3231707   1.8682677  35.1933174  14.7683134
   1.4789433  34.9047050  16.2022285   1.5088209  34.6377029  15.3577442
   5.8383441   7.5849690   0.7700387   5.5357037   7.9406967   1.6055615
   6.4621491   8.2342443   0.4451681   5.8725939   7.6921439   0.8244954
  44.6918907  23.6786919  57.5974579  44.8251305  22.7532444  57.8024597
  45.1673965  23.8132896  56.7776947  44.7568054  23.5943546  57.5318985
   0.5612578  12.2275667  33.1180878   0.1330363  11.4440155  33.4629135
   0.2577021  12.2874231  32.2122726   0.4832201  12.1503916  33.0582657
   3.9815264  33.2376518   8.8416643   4.3658714  32.5090408   8.3541842
   3.8562651  32.8943253   9.7263508   4.0091553  33.1233368   8.8840227
  23.1796894  64.5054626   3.7163420  22.8882179  64.0572968   2.9223473
  23.1111355  65.4364624   3.5047579  23.1412964  64.5569534   3.6091058
  39.8283920  54.4169998  32.4975204  40.3811493  53.7363510  32.1135902
  40.3207512  54.7243385  33.2586746  39.9398422  54.3771896  32.5377464
  48.1050072  60.0763435  18.5047989  48.5235901  60.8197174  18.0707283
  47.7245369  60.4471169  19.3010406  48.1090698  60.1951561  18.5434208
   2.3288314   4.4096875  23.5075378   2.9587457   5.1240907  23.6027622
   1.9387294   4.5477905  22.6444149   2.3544054   4.5006003  23.4256477
  41.7987251  10.7701302  65.3622437  41.8711433  11.4905567  64.7361603
  42.2967949  11.0645256  66.1247940  41.8595657  10.8783522  65.3767929
  69.7878265  39.1166954  31.7189960  70.1240997  39.9346123  32.0852776
  70.5681000  38.6488495  31.4214573  69.9068985  39.1540298  31.7263279
  38.9290352  57.9762039  22.2809906  38.5465240  58.4641838  21.5517521
  38.3100357  57.2644653  22.4437885  38.8222313  57.9523430  22.2205849
   2.5540164   3.4489996  50.0857430   1.9160436   3.8856711  50.6501389
   2.1085861   3.3625536  49.2429199   2.4384809   3.4863482  50.0560493
  26.4765472  27.5943832  49.9639282  26.2403145  27.5079994  49.0403671
  26.7648754  28.5027237  50.0534554  26.4821033  27.6820374  49.8749886
  71.5162888  57.8478050  19.1730576  70.5770264  58.0321884  19.1683102
  71.8335114  58.1989441  18.3410091  71.4499512  57.9049149  19.0838203
  64.8318481  19.5612144  29.6605663  64.4282532  19.4009914  28.8075314
  64.1692352  19.2865982  30.2944088  64.7181473  19.5148430  29.6371918
  47.9733200  37.7530060  24.7424831  48.5071411  38.4648285  25.0954304
  48.1911240  37.7296104  23.8106861  48.0534744  37.8264198  24.6807537
  53.5729294  42.0454597  24.6159611  53.5659027  41.1720467  24.2243824
  53.0337753  41.9597816  25.4022198  53.5146866  41.9431801  24.6580505
  17.9993801  65.4234009  55.1697311  18.0713158  65.8516541  56.0227585
  18.7871914  65.6944733  54.6984482  18.0910645  65.4979782  55.2104416
  14.9376488  43.3745537  35.2674103  14.6623631  42.6031799  35.7628212
  14.5427094  43.2577667  34.4033432  14.8661747  43.2798386  35.2280960
   5.2496548  31.8474712  53.9833717   5.9297814  32.5209351  53.9937401
   4.6016459  32.1711082  53.3576088   5.2530799  31.9538021  53.9177437
  63.8215866  20.4136143  36.1524162  64.4179840  20.2491989  35.4220009
  63.0143585  20.7189732  35.7384453  63.7991028  20.4286442  36.0303764
  70.5292130  36.6094284  41.0407677  69.7656097  36.3624077  41.5624275
  70.7003860  35.8454437  40.4900818  70.4660339  36.5016136  41.0376740
  51.4509773  18.9766102  54.1465034  50.6316376  19.0897160  53.6647072
  51.3947258  19.6057510  54.8657036  51.3576012  19.0557632  54.1718216
  21.8203354  19.0937977  52.5379524  21.9059391  19.9549160  52.1288338
  22.0754013  19.2353401  53.4496231  21.8566647  19.2007217  52.5915451
  48.3842163  11.7445898  14.9719019  48.1624260  11.2554741  14.1795597
  47.6721764  12.3766813  15.0703669  48.2846298  11.7598372  14.8979063
  45.1742973  35.0217247  72.2526321  45.3227692  34.1019478  72.0330963
  45.9861298  35.4620628  72.0011215  45.2767067  34.9705963  72.2024002
  53.5839195   5.1179090  32.7804298  54.5210838   5.0741444  32.5905762
  53.3840637   6.0539975  32.7856750  53.6625481   5.2130675  32.7607422
   4.6420593  39.4025421  45.6937256   3.8359709  39.3833694  45.1778908
   4.4550352  38.8478203  46.4510460   4.5361524  39.3413429  45.7194748
  16.9096279  28.4136734  13.4474316  17.7325115  28.1656704  13.8688469
  17.1719017  28.9938717  12.7327185  17.0253506  28.4491005  13.4161539
  60.8344002  27.2647038  48.3825302  61.1502495  27.7366047  47.6119576
  61.6185837  26.8606186  48.7540131  60.9517097  27.2719345  48.3399696
  65.5394135   4.9516478  30.2947559  66.1891785   4.3091516  30.0097408
  65.9037399   5.7954879  30.0274925  65.6475525   4.9731193  30.2358589
  14.9571476  66.7963867  33.3330002  15.7306442  67.0166321  33.8520622
  14.9340200  67.4604492  32.6440048  15.0371685  66.8906860  33.3148766
  67.2932129  56.6964569  71.6409607  68.1912384  56.4133530  71.8130951
  67.2417984  56.7634544  70.6874924  67.3834915  56.6734123  71.5576401
  34.5059052  56.9251480  29.0163651  34.2049026  57.6024399  28.4106407
  33.7018166  56.5215340  29.3431263  34.3880577  56.9543343  28.9866161
  17.8616810  55.6039085  27.6769714  18.1570148  55.8898354  28.5414104
  17.7221737  56.4164734  27.1906509  17.8782997  55.7210541  27.7172947
  61.3281059  42.9867287  21.0929737  60.8127708  42.1814003  21.0470390
  61.1376381  43.3438110  21.9604092  61.2528381  42.9389267  21.1805782
  25.0903530  64.8751602  17.1248188  24.7766285  63.9783325  17.2410069
  24.3369999  65.4229126  17.3454151  24.9765587  64.8379364  17.1607342
   0.3060222  33.9187775   0.6047355   0.5038270  33.6244698  -0.2843590
  -0.3073769  34.6439629   0.4860764   0.2617026  33.9647255   0.4972672
  49.3901901   8.7138405   5.9716630  48.8474121   9.2991009   6.4999590
  50.1399498   8.5121183   6.5314846  49.4122620   8.7547417   6.0877013
  67.2461166  35.9522095  29.7207870  66.5016098  36.1782761  30.2783108
  67.6155853  35.1655617  30.1219254  67.2061234  35.8924294  29.8230190
  24.8021431  21.8938465  47.9481239  25.4390984  22.0360432  48.6483421
  25.3203621  21.5551090  47.2180977  24.9253330  21.8728867  47.9449463
  17.3340607  13.5858860  28.0768375  18.1214008  13.1361809  27.7700939
  17.6437359  14.1601028  28.7772713  17.4510479  13.5991640  28.1188202
  24.5028248  54.2224426  23.8484402  23.6342182  54.1931381  24.2495613
  25.1077557  54.0798531  24.5764236  24.4747066  54.2041130  23.9688492
  35.5201340  57.3603935  15.6672897  35.0319252  56.5411377  15.5854034
  34.8528709  58.0183640  15.8623943  35.3969116  57.3431931  15.6793633
   2.7012193  42.5307388  37.1666603   2.4758012  41.6021080  37.2219772
   3.5369997  42.6022072  37.6277390   2.7663093  42.4393311  37.2217293
  27.0391312  13.0730095  16.7614460  27.4175797  13.6057024  16.0619850
  27.7574387  12.5092039  17.0484791  27.1560898  13.0696917  16.7174625
  32.2445946  51.3966408  19.0233173  33.1941643  51.4278107  19.1398354
  31.9228554  50.9391785  19.8001328  32.3115463  51.3511810  19.1185837
  54.0806847  51.3531418  45.5432587  53.4354210  50.8918915  46.0790863
  54.5603638  51.9009399  46.1645927  54.0630264  51.3623695  45.6666603
  66.3614960  37.5943069  72.1304245  67.1917419  37.7397537  71.6768036
  65.6926575  37.7828369  71.4721375  66.3787079  37.6299248  72.0118484
  58.9922295   3.2503681  28.8503284  58.7374725   2.5757055  29.4797421
  58.2647858   3.2853758  28.2291718  58.8874855   3.1821544  28.8512096
   7.1662321  41.1085777  26.5890522   7.2766500  40.5768738  25.8008080
   6.9816341  41.9884758  26.2605152   7.1583214  41.1457100  26.4699574
  30.6612530  68.3258514   4.5702620  30.6794968  67.7637558   3.7956965
  31.3809109  68.0067368   5.1147733  30.7399445  68.2318802   4.5457287
  42.3046494  30.8019524   3.4997907  41.7136574  30.5512829   4.2098079
  42.5664978  29.9717541   3.1017492  42.2695503  30.6866875   3.5330601
  35.5677032  28.6739731  13.9287891  35.8314743  28.7236919  14.8475838
  35.1206245  29.5038948  13.7627058  35.5481529  28.7677784  14.0090590
  59.4713974  26.6034431  16.3630295  59.9388885  27.2485867  15.8324871
  60.0116310  25.8148956  16.3123074  59.5788612  26.5881500  16.3010426
  63.8437881  58.7732086   7.7268620  64.3704224  58.7255440   6.9289823
  64.4809875  58.9192543   8.4260588  63.9678993  58.7837029   7.7163382
  56.7617722  18.3571091  15.8842545  55.9755516  18.1864357  15.3656406
  57.1653976  19.1167583  15.4644270  56.7209740  18.4199181  15.7841778
  42.1127319  57.1731186  36.9044418  43.0089455  57.4983788  36.9895096
  41.5680122  57.9593010  36.9422264  42.1502151  57.2916451  36.9175415
  62.3075104  45.5371780  41.0369911  62.6391106  45.9440422  41.8374519
  62.0201607  44.6665726  41.3121414  62.3122292  45.4877243  41.1516953
   9.0353699  57.6923065  26.8341007   8.0967665  57.7596397  27.0093765
   9.1570396  56.7955933  26.5221214   8.9482508  57.6038628  26.8195229
  61.1126251  58.0427666  32.6046791  61.6669769  57.8304977  33.3555908
  61.7197800  58.3820763  31.9470615  61.2364883  58.0563164  32.6146317
  62.2289848  47.7950058  66.6737289  62.9102783  48.2031479  66.1394119
  61.6457977  47.3771858  66.0400391  62.2394447  47.7939720  66.5491714
   9.0652428  40.2407112   2.9680245   9.5975418  39.4553337   3.0948050
   8.2303505  40.0346222   3.3883977   9.0329742  40.1349792   3.0263736
  37.1391182   7.3978558  71.5931396  37.9389954   6.9902158  71.2610855
  36.5543976   6.6627669  71.7774734  37.1620598   7.2759938  71.5773849
  45.5847206  30.8475723  28.7962456  46.2276192  30.2091599  29.1050205
  45.5234375  31.4878349  29.5051479  45.6467438  30.8477707  28.9047718
  70.3961334  31.2915897  27.1399708  69.8181381  31.8360901  27.6744576
  69.9352341  30.4561291  27.0637321  70.2853394  31.2605610  27.1888390
   9.1681128  16.4404697  43.1322021   8.5321655  17.1497192  43.2258377
   9.8982162  16.6975269  43.6953201   9.1781540  16.5435181  43.2022400
  48.2336159  17.7012463  63.1727829  47.9306946  16.9548244  63.6898155
  47.9348221  17.5133400  62.2830353  48.1694489  17.6016083  63.1330376
   3.2311330  50.6566124  14.7821331   2.7109885  50.2489929  15.4746122
   4.1391759  50.5153008  15.0499411   3.2724991  50.5980721  14.8845396
  59.3594475  43.3637772  38.3371086  59.2374802  43.2200089  39.2755585
  58.6083336  42.9328995  37.9291840  59.2663383  43.3024979  38.3936844
  24.3997993  16.8516178  63.3628769  25.2862110  16.5465317  63.1694145
  24.5119400  17.7675343  63.6173439  24.5062866  16.9167576  63.3693810
  45.7576523  60.0568581  58.0828171  46.5462952  60.3001595  57.5979652
  45.2210159  59.5849495  57.4459877  45.7845268  60.0324783  57.9631996
  20.6907749   4.6532574  61.7213173  20.5581245   4.6849294  62.6687546
  21.5638924   5.0226469  61.5892334  20.7697392   4.6960273  61.8082695
  35.8571625  56.5591660  58.9015884  35.4772644  57.3455582  58.5098038
  35.2305984  56.3019104  59.5779533  35.7498322  56.6155968  58.9319382
  47.0986977  28.3300037  53.2774353  46.5185585  27.9329338  52.6278191
  47.7078667  28.8593922  52.7627563  47.1017952  28.3441143  53.1532745
  57.1196289  65.7117920  15.3927593  56.9497223  66.6048355  15.0930414
  56.3627586  65.4935913  15.9366083  57.0207977  65.7837524  15.4187937
  18.6643047  63.1685677  57.8355598  18.3184471  62.2895050  57.6810989
  19.5414639  63.1515236  57.4527664  18.7209644  63.0730057  57.7782669
  71.6221390   5.4499736  28.7393398  72.0598984   4.6431417  29.0106716
  70.7083740   5.3244076  28.9952545  71.5713806   5.3505416  28.7955666
  17.5714989  62.1297569   4.7358322  18.3545532  62.6552811   4.5718722
  17.6980419  61.3406067   4.2090883  17.6684990  62.1016426   4.6621747
  70.4527588  63.2633591  28.1413555  70.8602905  62.9540749  28.9503632
  70.1097336  64.1293564  28.3618412  70.4596405  63.3227272  28.2511425
  13.1307545  63.4098396  47.9913979  13.7036896  64.0763855  47.6123199
  12.2990656  63.8617706  48.1338158  13.1031609  63.5291176  47.9661598
  17.7859554  64.7872696  12.1140509  18.6958733  65.0335007  11.9477682
  17.4964714  65.3890533  12.7998276  17.8521194  64.8777084  12.1694508
   0.2456701  53.9678993  63.6944580  -0.6808939  54.2056122  63.7291412
   0.7050193  54.8045235  63.6217384   0.1958457  54.0824699  63.6903992
  42.6796112  67.8135834   7.3986578  42.7045898  66.9483337   6.9900641
  42.7409058  68.4263611   6.6658683  42.6888123  67.7866592   7.2769394
  35.1065292   7.2406030  57.4251099  35.0502968   7.6751652  58.2761269
  35.8020477   6.5918698  57.5329399  35.1747017   7.2177634  57.5273628
   7.2006907  25.9485264  15.8790255   6.2437100  25.9377785  15.8615723
   7.4485416  25.0306549  15.9899960   7.1250682  25.8494968  15.8889980
   8.5168943  14.3741055  58.8273621   8.5979834  14.5490551  57.8897858
   8.1701202  13.4832363  58.8756599   8.4885616  14.2977581  58.7325249
  19.8001385  39.6306267  27.7684097  20.6198101  39.7097511  28.2563744
  19.8669701  40.2914658  27.0791664  19.8946762  39.7095375  27.7469463
  26.1042900   6.8585019  28.8835907  26.1276188   6.1091566  28.2884674
  25.5795555   7.5135789  28.4234161  26.0508194   6.8484488  28.7710514
  14.3442307  62.4224968  26.5166168  14.2981710  62.4776459  25.5621185
  13.7629919  61.6964188  26.7429008  14.2773352  62.3509483  26.4389591
  65.1812897  48.7053452   3.0591445  65.3575974  49.3629036   3.7320230
  65.8294220  48.8809471   2.3770015  65.2692032  48.7941971   3.0581565
  63.5210724  17.8193569  40.0604820  64.2633362  18.2439747  39.6303864
  63.5455322  16.9162674  39.7441521  63.6028366  17.7683315  39.9808846
  22.2548561  12.6500082  24.3414268  21.5018349  12.1604500  24.0104847
  22.8941097  12.6161060  23.6297817  22.2427235  12.5941858  24.2302437
  17.5364170  15.7536011  39.1972809  16.6648483  15.5788097  39.5523186
  17.5393658  15.3186226  38.3446274  17.4437866  15.6885748  39.1442146
  50.2855415  50.5429802  35.9428177  50.5850182  49.9029274  35.2971573
  49.3823624  50.2882347  36.1315079  50.2211609  50.4475594  35.8940849
   9.4789724   4.3473182  68.4745483  10.2447052   4.6696601  67.9991760
   9.6053848   4.6579452  69.3710785   9.5741119   4.4148188  68.5194626
  20.8372784  60.3304214   9.6716661  21.6913910  60.7191620   9.4829760
  20.9639759  59.8630867  10.4973640  20.9418736  60.3220406   9.7395973
  15.6207533  26.5994453  50.8077164  14.9268456  25.9635792  50.6333733
  16.2101803  26.1505852  51.4137993  15.6096115  26.4837685  50.8537598
  30.6040516  49.4175339   8.6318836  29.6970329  49.5811348   8.8903131
  31.1258068  49.7700500   9.3528090  30.5629654  49.4725723   8.7363234
  33.9291916  12.1423063  23.6835918  33.2320290  11.6344490  23.2685280
  33.6003265  13.0412254  23.6884346  33.8197746  12.1840096  23.6398449
  63.1179199  37.3166885  25.5351734  63.3693695  36.9830017  26.3963699
  62.1805305  37.4946976  25.6116314  63.0447731  37.3000870  25.6351662
   1.5771627  44.8409271  10.7693567   2.0322130  44.4448242  11.5125017
   1.4357085  44.1156654  10.1609020   1.6106050  44.7213440  10.7837210
  68.9734955   5.0424643  38.6393623  68.7071457   4.4965239  39.3791161
  68.3641434   5.7804923  38.6547127  68.8801117   5.0629487  38.7198868
  45.2584190  63.4101830  28.1381721  44.6320572  63.7235794  27.4857254
  45.9162254  64.1035233  28.1910896  45.2617722  63.5175438  28.0742378
  22.8438072  40.5656776   7.6269903  22.3818150  41.3597527   7.3582129
  23.1519871  40.1788673   6.8074574  22.8274040  40.6091080   7.5109315
  52.1592827  10.8885269   8.9548473  52.2235909   9.9401016   9.0670385
  51.4144592  11.1441250   9.4990320  52.0867119  10.8146429   9.0248442
  38.3201828  57.6040192  42.0951614  38.2327766  58.1991730  42.8397293
  37.8221741  56.8272171  42.3497086  38.2577515  57.5846481  42.2017097
  71.5700836  18.7625065  43.8480568  70.6226654  18.6589298  43.7591705
  71.6876144  19.1607361  44.7105141  71.4815826  18.7939301  43.9305534
  70.1570282   6.6461391  62.5044212  70.3801727   6.2457709  63.3447456
  70.5705261   6.0804825  61.8522873  70.2249146   6.5431209  62.5244904
   3.5401049  31.5498753  56.1466179   3.8583167  31.1505013  55.3370056
   2.5875552  31.4717293  56.0939484   3.4724581  31.4989510  56.0546646
  34.4708328  26.4411583  68.2079773  34.4594612  25.5590591  68.5794678
  33.5936775  26.7842426  68.3786469  34.3760796  26.3836765  68.2657928
  24.4053993   8.0359221  26.7597218  23.8051796   8.4351225  27.3894901
  24.6198559   8.7433653  26.1516380  24.3642616   8.1539364  26.7620335
  58.4601440   7.1789370  64.0491028  58.3947678   6.2358279  63.8990898
  57.7733307   7.3679390  64.6884689  58.3799286   7.0985179  64.1012878
  22.7200546  59.7261620   2.5912123  23.3481388  60.2849312   2.1334817
  22.8952923  58.8460503   2.2581472  22.8057213  59.6918907   2.5068808
  32.1334877  46.0167656  57.4309120  33.0747910  46.0022583  57.6040268
  31.9248962  46.9441757  57.3185120  32.2116241  46.1141205  57.4373856
   5.7817316   7.5659461  40.5023232   6.6727238   7.4817462  40.1628036
   5.8494935   8.2267399  41.1915207   5.8839746   7.6274347  40.5396118
  71.2795792  12.2165565  30.4082336  70.8624878  11.3663816  30.5477619
  70.6288757  12.8537912  30.7027512  71.1657104  12.1938486  30.4545212
  38.3845062  47.2852631  21.3618622  38.4774055  46.4916992  20.8347435
  38.5779495  47.0030136  22.2558117  38.4150429  47.1705360  21.4009819
  66.5813065  65.0565796   3.0702434  65.8937302  64.5652161   2.6207628
  66.4400787  65.9649048   2.8033674  66.4929199  65.1010437   2.9938500
   1.2749034  14.5908165  70.2930298   2.2299328  14.6515808  70.2716217
   1.0927011  13.9096470  70.9403687   1.3573188  14.5246563  70.3597794
  59.1528893  14.1377621  50.8889389  59.8106232  13.8938026  51.5401688
  59.2032471  15.0925665  50.8437195  59.2284012  14.2135677  50.9535675
  43.0764618  30.3875389  70.6818695  43.1069298  30.5915012  69.7471542
  43.5010109  29.5327148  70.7544479  43.1249847  30.3181305  70.5899277
  40.3055649  39.5388451   9.0901775  40.9475822  39.7876244   9.7551241
  39.9768791  38.6881905   9.3810110  40.3389778  39.4746590   9.1921034
  49.0697289  61.9472847  33.7986679  49.3991928  61.0636864  33.6345596
  48.5623360  61.8675385  34.6063995  49.0507545  61.8445549  33.8673058
  35.9117928   1.0079715  37.5462799  35.3784676   1.7364980  37.8641586
  36.5491982   1.4157012  36.9600182  35.9228935   1.1291434  37.5176620
  69.7837982  49.2988815  25.0336876  69.7918243  48.9887428  25.9392166
  69.2274323  50.0775642  25.0521374  69.7253189  49.3488464  25.1322212
   1.3345047   1.1146353  62.7013855   0.9823146   1.9161564  62.3143997
   1.0447589   1.1415646  63.6132812   1.2660478   1.2029824  62.7573624
  60.3457375  55.7986641  25.4655361  60.3046341  55.0882149  24.8253784
  59.4457855  56.1191101  25.5258236  60.2453842  55.7570763  25.4036980
  29.3833370   0.5641459  25.3717842  30.1305561  -0.0339025  25.3870258
  28.9912395   0.4355836  24.5080929  29.4212074   0.4866592  25.2813034
  49.3193893  19.7489700  51.6971779  49.2187195  19.8750916  50.7536774
  48.7483215  20.4094830  52.0893936  49.2477570  19.8328590  51.6383896
  45.7139130  25.2899837  53.7502251  45.1798744  26.0803013  53.6700401
  45.7763100  25.1377296  54.6931763  45.6636162  25.3580265  53.8422318
  66.3095398  33.4609108   7.3441267  66.0091248  32.7174492   7.8668575
  65.6363449  33.5689278   6.6722846  66.2057114  33.3931427   7.3282256
   9.0283337  45.0544510  48.0541000   8.6439819  44.1966476  47.8733330
   9.9155827  44.8604660  48.3564072   9.0819635  44.9422874  48.0670624
  17.3678818   8.1049776   8.4920473  17.7090950   7.2622318   8.1927395
  17.8550205   8.2890053   9.2952032  17.4562168   8.0347309   8.5457783
  68.1619949  51.5729713  22.7254925  67.8131790  50.7136612  22.9624405
  67.9269943  52.1380959  23.4614506  68.0997391  51.5415993  22.8292446
  30.8282337   7.6353207  22.8597088  30.5008163   6.9489460  23.4410172
  31.0007820   8.3775873  23.4389305  30.8117180   7.6412811  22.9834690
   5.7620893  64.1003036  12.1401329   6.2533069  64.2337341  12.9507704
   4.8485928  64.2442856  12.3871641   5.7170568  64.1298828  12.2529240
  51.8350449  27.5868359   0.4872716  52.2038994  27.9453716  -0.3199638
  51.2032051  26.9314594   0.1914804  51.8069992  27.5551796   0.3696433
  35.0529747  48.9925461  28.6219635  34.4375496  49.7115479  28.7651997
  34.8257904  48.6515656  27.7568913  34.9631157  49.0328598  28.5449867
   5.0702591  61.1320915  51.7179947   4.7090316  60.6891747  50.9501610
   4.3052955  61.3514366  52.2499275   4.9501605  61.1082497  51.6928406
  70.4390335  30.0894241  22.1839333  69.8239746  29.8829098  22.8877010
  71.0034561  29.3185692  22.1252441  70.4336319  29.9851971  22.2527256
  69.7488480  10.0666761   4.0096350  69.1877747   9.9494410   3.2430289
  69.6830597  10.9994459   4.2141967  69.6819992  10.1536455   3.9496980
  27.7428837  68.1548233   4.5283527  28.6996002  68.1294479   4.5451818
  27.5302849  68.6491165   3.7367065  27.8222370  68.2048264   4.4457250
   5.2357373  69.3276672  42.0677414   5.9703860  68.9511490  42.5522575
   5.6460066  69.8574219  41.3841705   5.3578329  69.3440094  42.0465164
   4.9540672  41.0002823  30.8655605   4.4857330  41.4489746  30.1615944
   4.3095374  40.3969917  31.2354984   4.8353901  40.9837952  30.8299389
  40.0497398  53.7201385  44.4272537  39.9020996  53.7660370  43.4826202
  40.9789276  53.9233971  44.5345993  40.1330833  53.7467079  44.3379631
  68.4950027  11.1162844  57.9091377  67.7468567  11.2582369  57.3291740
  68.8527908  11.9916754  58.0571594  68.4533768  11.2247753  57.8630753
  37.8251991  50.9050751   5.4616876  37.5506477  50.4746552   6.2713747
  37.6831741  51.8373184   5.6259522  37.7807732  50.9585915   5.5655513
  33.1364822  15.0687380  60.5055161  32.8120880  14.5045490  61.2074356
  33.0567207  15.9561529  60.8553200  33.0933838  15.1032076  60.6176720
  32.2641449  69.5174789  63.8387489  33.1442413  69.8485794  63.6597633
  31.7273407  70.3040924  63.9352379  32.3007545  69.6366730  63.8299522
  50.3998108   4.1153560  43.7051849  50.1276245   4.0620232  42.7890511
  49.6152725   3.8832519  44.2020340  50.2871208   4.0849166  43.6604729
  12.9435883  55.0483055  38.2556648  12.4711924  55.3280602  39.0397606
  13.7265482  54.6114388  38.5908546  12.9767065  55.0315514  38.3750267
  43.1495476  64.8040695  15.6903172  43.3746910  64.8863297  16.6170177
  43.9526749  65.0413589  15.2267351  43.2592049  64.8381424  15.7397041
  15.2804413  44.3020668  47.2795181  16.0339050  43.9860229  46.7808762
  14.7948008  43.5094414  47.5078430  15.3090029  44.1838341  47.2506905
  45.7779541  52.3161621  53.0383720  45.2526588  51.5875740  53.3692169
  45.1439362  53.0151062  52.8779716  45.6543236  52.3129997  53.0565491
  38.0755348  27.8715019  69.9179993  38.9448128  27.9299679  69.5215530
  38.0175819  28.6420860  70.4828644  38.1620560  27.9599133  69.9359589
  48.7004356  29.2629566  35.6172981  48.2452354  28.8194160  34.9015503
  49.2591591  29.9074364  35.1828918  48.7114754  29.2843857  35.4946442
  13.3735247   5.2354903  10.7305279  12.6311760   4.6549540  10.8982420
  13.9783783   5.0655851  11.4526882  13.3588619   5.1554623  10.8254261
  50.2933578   8.9883032  15.1660404  50.4103966   9.5093336  15.9604340
  51.1829948   8.8296309  14.8504448  50.4007111   9.0269451  15.2171001
  29.2825928   0.8667502  30.7302303  29.8108826   1.6628940  30.6728191
  29.1897354   0.5750023  29.8233166  29.3290272   0.9205397  30.6273937
  70.5971451  16.2530079  65.3416824  70.9025650  17.0092049  64.8405685
  69.9585800  16.6149006  65.9561005  70.5616150  16.3722439  65.3537674
  55.0769730  22.1552544  58.5837631  54.4243202  21.9762936  57.9068222
  54.6122513  22.0122890  59.4082794  54.9578133  22.1209240  58.5994987
  15.1705122   2.2654455  25.8171215  15.0819931   3.2178352  25.7803764
  14.5363235   1.9411105  25.1777134  15.0934420   2.3324220  25.7450161
  15.6413240  58.1061096   3.0821521  15.3949137  58.6862831   3.8025091
  16.5580959  58.3181839   2.9066870  15.7128124  58.1905975   3.1402600
   8.7792578   1.2270247  25.2356434   8.8721113   0.8861278  26.1252499
   8.4956465   2.1334357  25.3548717   8.7589149   1.2873319  25.3432255
  17.3372402  69.2751617  10.9762468  17.3689289  68.5874100  10.3112535
  17.0140953  70.0454941  10.5089083  17.3061600  69.2839737  10.8554935
  65.8748322  58.8084297   9.6571016  66.6127930  59.3796997   9.4442797
  66.1959915  57.9249763   9.4765577  65.9877777  58.7751389   9.6151524
  52.0928116   3.3175392  11.8539829  52.0031891   2.6342494  12.5182981
  53.0279732   3.3323817  11.6503067  52.1829834   3.2462552  11.9031067
  50.3469696  52.3087349  20.5717220  49.9348221  51.9018860  21.3338528
  51.0251236  51.6876297  20.3060741  50.3753357  52.1991119  20.6246681
  58.5693893  65.6550522  33.3156319  59.0066528  65.8454285  34.1455650
  58.7334328  66.4281769  32.7756195  58.6335144  65.7578049  33.3465462
  60.7504272  54.2145615  11.3871012  61.6141472  54.1366806  11.7922592
  60.2273293  54.6950684  12.0287514  60.7867508  54.2574997  11.4987345
  37.2247467   8.1055660   8.1774330  36.7885818   8.3309307   7.3557258
  36.5143547   7.8359408   8.7595663  37.1024780   8.1008463   8.1518850
  64.9866714  23.1189613   7.8452659  65.6528931  23.7505283   8.1163778
  65.4636383  22.2948647   7.7473025  65.1085815  23.0984287   7.8637304
  61.1248093   2.9263222   3.3191381  60.3373489   2.6322794   3.7770433
  61.5250740   3.5604680   3.9140155  61.0835190   2.9625912   3.4314082
  14.1631451  22.9226112  22.8113594  15.0280886  22.9471684  22.4020882
  14.1143436  22.0567207  23.2164345  14.2501802  22.8328896  22.8109112
  37.2330170  19.4446373  62.2383957  36.6119156  18.7351398  62.0738525
  38.0909653  19.0205021  62.2220383  37.2582741  19.3237457  62.2191048
  62.4265556  22.7885189  21.0141621  61.6576653  22.6517010  20.4606991
  62.8932419  23.5147076  20.6005402  62.3943291  22.8513699  20.9110317
  22.1746464  41.0788460  20.5932961  23.0976906  40.8826599  20.7537041
  22.1220741  42.0337143  20.6344128  22.2674732  41.1597519  20.6147861
  12.7142115  36.5775490   6.7415075  12.8554153  37.4162445   7.1806893
  13.3456173  35.9845772   7.1488690  12.7966032  36.6037521   6.8317842
  35.5748520  29.2447491  16.4776382  35.5014038  28.5977783  17.1792545
  35.4820824  30.0887928  16.9194717  35.5571289  29.2657661  16.5995770
   2.8194950  30.2028198  22.4146252   3.5453863  29.8554001  21.8963470
   2.9591246  31.1497765  22.4177589   2.9117954  30.2667561  22.3596897
  27.3742523  60.1336975  24.3834782  27.1534901  60.3775978  25.2823715
  27.3401451  60.9571342  23.8966293  27.3470726  60.2475204  24.4274197
  53.8649635  26.9908180   7.9205451  53.7014694  27.5096893   8.7081213
  53.9982338  27.6397190   7.2296057  53.8617401  27.1153507   7.9308505
   3.7270067  45.8206062  42.5463181   3.1434822  46.5489464  42.7590332
   3.9304962  45.9398003  41.6186218   3.6864791  45.9109879  42.4700699
  17.1774025  33.5641823  47.5954552  17.5559731  34.4337425  47.4659271
  17.9002266  33.0364037  47.9348793  17.2948570  33.6006279  47.6178398
  63.3787956  15.5558767  49.2373390  62.6083984  16.1198425  49.3056183
  63.0227470  14.6832228  49.0701981  63.2586708  15.5229578  49.2267990
  71.6309128  61.3357430  66.4216995  71.5144577  62.2646523  66.6211777
  71.9303055  60.9497032  67.2448502  71.6504211  61.3936348  66.5307541
  59.1599770  63.1570091  57.2688484  59.6213875  62.6636276  56.5906830
  58.4384995  62.5855484  57.5317802  59.1322441  63.0434532  57.2245674
  10.4566450   1.5628610  70.2732162  11.0792055   2.2050009  69.9321823
  10.8901901   0.7187747  70.1475677  10.5692701   1.5413251  70.2234497
  58.2052803  27.0115452  31.7787380  58.0177193  27.9453831  31.6838894
  57.4568024  26.6650429  32.2644806  58.1054611  27.0741787  31.8204231
  34.7387886  15.6285086  22.9698906  34.7548752  16.3876381  22.3870583
  35.1102219  15.9495192  23.7916088  34.7801132  15.7436962  22.9953671
  34.2665062  50.9758682  39.1993637  33.4081841  51.0101089  39.6216660
  34.7773018  50.3763046  39.7432785  34.2294464  50.9155807  39.3024025
  28.2362232  25.0210056  66.7651367  29.1260052  24.9633255  67.1132660
  27.8280506  25.7266998  67.2667542  28.2875824  25.0901108  66.8557510
  49.3178635  10.2068586   3.7360013  49.7241554  10.0865793   4.5943089
  50.0131683  10.5760412   3.1914966  49.4353371  10.2334023   3.7694657
  48.0163498  67.8851929  52.8967972  48.3209419  68.7369156  52.5837173
  48.7745132  67.5093384  53.3441887  48.1296844  67.9359360  52.9111214
  53.0862236  17.6973953  35.6045074  53.4782066  17.4905930  34.7560883
  53.6889229  17.3198986  36.2451973  53.1922989  17.6350861  35.5823517
   2.5276725   0.5859887  30.1545181   2.1472421   0.2276618  30.9564571
   2.7998796  -0.1832199  29.6540661   2.5161314   0.4657467  30.1866703
  28.1620579  10.2532806  40.5700951  28.1968250  10.5243416  39.6527367
  28.7690620  10.8430338  41.0172768  28.2304974  10.3450794  40.5199547
  33.4042091  21.2657490  70.6274414  32.4640808  21.0913467  70.5830307
  33.7310257  20.6512222  71.2845459  33.3388062  21.1816158  70.6927795
  52.5490723  33.0327721  13.2762995  52.3313866  33.5462265  12.4983463
  52.8114586  33.6837082  13.9271975  52.5538368  33.1569443  13.2627497
  34.3226280  52.4389915  47.6844139  34.4140167  52.8437195  46.8218155
  33.6365318  51.7815781  47.5690498  34.2592087  52.4120445  47.5801239
  52.5854721  34.7072716  33.4311485  53.4475060  34.9394379  33.0858574
  52.3309860  33.9285164  32.9361649  52.6502609  34.6489830  33.3415413
  65.7130737  64.5302811   9.7832718  65.9044418  64.1304016  10.6316280
  66.5698700  64.7811127   9.4379892  65.8248520  64.5143814   9.8369198
  24.9404278  36.3691635  51.0971222  25.6958275  36.1760750  50.5418587
  24.1962013  35.9904175  50.6292419  24.9416180  36.3081818  50.9880142
  56.0674629   2.4727859   4.7617779  56.0409622   3.4133151   4.5858955
  56.7996407   2.3631203   5.3685112  56.1427193   2.5613904   4.8077245
   5.8566456  11.2332296  32.0755959   6.5530887  10.7148495  31.6725044
   5.0790014  10.6784973  32.0141640   5.8479862  11.1187916  32.0260582
  61.8673744  15.2202168  41.1801186  61.4412689  15.7825069  40.5332069
  62.5996819  14.8240929  40.7078438  61.9000282  15.2379370  41.0607643
  50.0816803  59.1375923  67.8861771  49.3387794  58.5692406  67.6829300
  49.8304520  59.5792618  68.6973724  49.9756660  59.1240807  67.9510040
  44.9028587  45.5697289  24.6318054  45.2621880  45.6715927  25.5131340
  44.0901299  46.0752411  24.6446095  44.8545074  45.6344986  24.7271576
  15.5498514  43.9128685  15.0768490  16.4272747  43.5428391  14.9797010
  15.0136690  43.1809502  15.3818712  15.5862417  43.7953568  15.0990162
  38.3877220  23.9714527  45.3503227  38.2574005  23.0987377  45.7212906
  38.8085785  23.8121872  44.5054855  38.4187050  23.8614006  45.2997894
  46.8935585  55.1105270  45.3226128  46.6501541  54.2369347  45.0163116
  47.8496132  55.1224480  45.2773590  46.9695549  55.0186386  45.2851257
  28.0543461  59.8960876   5.7912750  28.7521324  60.5498276   5.8354096
  28.4989185  59.0610313   5.9371076  28.1761684  59.8767509   5.8115335
  49.9156380  53.4364090  66.2289810  50.6790085  52.8681641  66.1260681
  50.2246475  54.1550789  66.7805786  50.0299988  53.4524498  66.2768250
   3.4911897   0.4325114  13.3534975   3.4628685   1.3890373  13.3314075
   2.7989342   0.1865045  13.9670887   3.4143465   0.5082821  13.4165754
  40.8580780  48.8895340  20.6276531  40.0901260  48.3181725  20.6226463
  40.6553383  49.5689240  19.9845695  40.7545624  48.9010544  20.5585403
  58.9982491  16.8647537  17.8580017  58.3468094  17.0238361  17.1749573
  59.3531723  17.7311745  18.0569363  58.9666290  16.9741154  17.8063755
  27.9186268  56.4968224  70.2491608  27.7949257  57.0121803  71.0462418
  28.5475082  55.8191910  70.4972534  27.9724998  56.4795189  70.3606186
  67.5936356  19.0971050  19.0167618  66.7906418  19.1610413  18.4997025
  67.9232635  19.9947548  19.0592422  67.5431519  19.1996498  18.9661522
  63.5668221  11.2831583  18.3475170  63.8692513  12.1409960  18.0493870
  64.2401657  10.6735525  18.0454941  63.6708794  11.3096294  18.2835159
  13.0755062  62.2710762  57.0540352  12.3352499  61.7667046  56.7166023
  12.9530115  63.1482620  56.6910362  12.9835014  62.3108330  56.9793396
  49.0862236  66.4433899  31.7266102  48.7789688  65.7190781  31.1814537
  48.3044891  66.7415390  32.1916161  48.9700928  66.3979416  31.7180634
  30.6290188  54.3122101  20.9927616  30.3301792  55.1955833  21.2085896
  29.8243847  53.7998657  20.9133968  30.5113430  54.3517761  21.0073147
   9.4446630  23.1307735  18.3300514   9.5173426  23.6372776  19.1390038
   9.5524664  22.2207928  18.6067219   9.4639101  23.0877457  18.4458237
  28.8846188  41.0506706  35.9306641  29.4539204  40.9740334  35.1649895
  29.4353409  41.4589005  36.5987053  29.0040588  41.0860329  35.9202499
  42.0992851  52.7380142  32.3199425  42.5991135  52.9456291  31.5304508
  42.6938400  52.9446335  33.0410843  42.2159920  52.7821884  32.3126526
  10.9533529  12.2916813   6.1368017  10.6079073  13.0071230   5.6029081
  11.2197485  12.7105894   6.9552035  10.9449234  12.4126501   6.1671419
   5.9269767  23.9413242  13.4890528   5.3326058  24.6651936  13.2916460
   6.8021131  24.3173199  13.3942080   5.9569178  24.0586147  13.4578867
  55.5139427  11.6695986  68.4545059  54.9206238  11.1963987  69.0378494
  55.9620132  12.2947206  69.0243225  55.4984512  11.6857996  68.5774841
  30.4167461  19.4615803  29.3894463  29.6426659  19.0342999  29.7561359
  31.0686798  18.7634983  29.3270302  30.4037209  19.3415699  29.4218941
  64.7145386  27.6676979  44.4715576  64.3873215  27.8714695  45.3477058
  64.5723648  26.7259693  44.3758163  64.6644821  27.5890007  44.5547829
  36.4945869  68.3490829   3.6643929  35.5975761  68.6767731   3.7293746
  37.0135536  68.9682541   4.1777406  36.4542732  68.4500580   3.7260668
  11.4018154  67.9186859  56.0698586  11.0661278  68.8111649  55.9859924
  11.2531567  67.5251007  55.2100792  11.3501635  67.9718857  55.9692268
  66.8321609   1.5500764  65.5752487  65.8962631   1.5392600  65.3747253
  66.8853226   1.2604729  66.4860382  66.7380219   1.5180392  65.6509933
  34.3027267  54.4529686   4.4614635  34.9660645  53.8018532   4.6900706
  34.6553307  55.2798080   4.7904601  34.4110680  54.4717064   4.5209270
  63.3328018  35.2286377  28.9825935  63.8293190  36.0135880  28.7511749
  63.1116333  35.3487358  29.9061146  63.3621635  35.3251534  29.0564003
  49.6704407   3.4845660  63.0959587  49.5961952   3.0551472  62.2437172
  48.7828751   3.7854626  63.2906799  49.5678711   3.4708602  63.0258408
  16.3099461   9.5146599  68.2065353  16.8205872   9.8324862  67.4619141
  15.9018431  10.3005266  68.5699844  16.3208809   9.6323595  68.1658859
  42.0941772  57.7211914  20.3672047  41.3795547  57.1872673  20.0201149
  41.8759842  58.6147766  20.1023827  41.9947014  57.7595444  20.3019485
  43.7750359  46.3894730   1.5831399  43.2112923  47.0949745   1.2658138
  43.8297424  46.5331726   2.5279095  43.7207527  46.4800339   1.6500514
  13.9548092  11.3672895  63.6641693  13.6787262  11.3169231  64.5793076
  14.9072046  11.2769461  63.6959991  14.0269318  11.3522844  63.7651558
  17.4772587  62.3124275  37.5921288  17.7373867  62.3337402  38.5130577
  18.2448177  62.6336403  37.1189423  17.5868530  62.3489532  37.6398773
  28.2491722  51.2999191  28.0518532  28.6360474  51.4178200  27.1842937
  27.6247139  52.0205231  28.1355762  28.2238350  51.3893356  27.9682636
  42.8816223   2.6057708  45.5788727  42.3935165   2.5706611  44.7562256
  43.0335426   3.5390642  45.7275887  42.8457718   2.7015543  45.5070038
  13.5841703  33.0243454  30.1049194  13.5289698  33.9538536  30.3267345
  13.6030893  32.5769348  30.9509087  13.5803013  33.0757561  30.2187920
  45.6741257  65.1235962  14.0143061  46.2489624  64.5061264  14.4665527
  45.3358803  64.6318817  13.2659483  45.6993561  65.0053101  13.9827290
  48.4123039  38.2491379  30.4987202  47.9982414  39.0566673  30.1942959
  48.6377907  38.4252052  31.4121704  48.3921928  38.3540268  30.5636673
  61.8290253  67.1249084  48.1685066  62.3507347  67.6925812  47.6012306
  61.8222237  67.5726852  49.0144844  61.8839378  67.2331924  48.1982269
  58.7901306  22.8451633  63.2459602  59.0978012  22.2564182  63.9351273
  57.8909035  23.0574398  63.4960938  58.7270470  22.8050156  63.3461304
  70.0646515  57.2475052  64.0185394  69.3345184  57.7776718  63.6990700
  70.7297516  57.8860245  64.2757645  70.0577164  57.3721352  64.0119019
   3.4125745  48.5146255  18.9678516   3.6533177  47.6150284  18.7464981
   2.6608193  48.4242058  19.5534439   3.3580794  48.4090500  19.0066948
  38.1970329  18.9191246   0.2486561  37.5924835  18.9989300   0.9864810
  38.0719147  18.0244617  -0.0678176  38.1192207  18.8322258   0.2935896
   9.7167244  62.0957794  19.5993366   9.2639132  62.9245148  19.4431553
   9.2052259  61.4482498  19.1142559   9.6138887  62.1151047  19.5309525
  70.3406601   8.1980658  46.3261986  70.7475128   7.3695612  46.5797424
  69.8015289   7.9775815  45.5666237  70.3265533   8.0861998  46.2722321
   0.9023813  62.8592415  10.6365356   0.6773211  61.9290123  10.6524820
   0.5038742  63.1883011   9.8308411   0.8358832  62.7951317  10.5523157
  27.4194832  26.8297939  57.8698158  28.2855167  27.0714550  58.1981735
  27.5203686  25.9261913  57.5705566  27.5225964  26.7592030  57.8729210
  11.4326019  69.3345184  20.1905384  11.6660347  68.9221878  21.0222378
  10.4804096  69.2505188  20.1404915  11.3559523  69.2815857  20.2738953
  40.1929970  24.8572369  60.5462303  40.3969994  24.7885132  59.6135483
  39.2734261  24.5992279  60.6099091  40.1166878  24.8223934  60.4535561
  22.5960045  17.2968082  23.2318878  22.4893894  16.7305717  23.9962463
  23.2034969  17.9776630  23.5210609  22.6494179  17.3090305  23.3442383
  32.4705963  61.8930016  56.5853691  33.0341606  62.6626282  56.6647148
  32.7818108  61.4485245  55.7968140  32.5638847  61.9276772  56.5097351
   2.0709524  18.3625755   7.6612797   2.9784219  18.0682259   7.7393160
   1.6942266  18.2097569   8.5278568   2.1275516  18.3148880   7.7620144
  20.2567406  58.1299210  36.8721313  19.4824619  58.5389290  37.2587013
  19.9511795  57.7831993  36.0338936  20.1415863  58.1365662  36.8239632
  47.8562431  66.4226608  10.4604273  47.6288567  67.2795792  10.8212757
  48.0129700  65.8732910  11.2284536  47.8487091  66.4554596  10.5808115
   4.1975169  51.8168411  64.4962845   3.4696910  51.2076340  64.3723145
   4.3634691  52.1725540  63.6232643   4.1375980  51.7898064  64.3899612
  51.5411873   1.2034935   6.6547556  50.7416916   1.1190041   6.1352367
  52.2375526   0.8960946   6.0743976  51.5301895   1.1617019   6.5374632
  28.5860443  11.0286064  21.8527260  28.7693424  10.1332331  21.5682259
  29.1931210  11.5694466  21.3475723  28.6703300  10.9907980  21.7685165
  49.1419220  31.4974270  26.3394680  48.9571304  30.8010349  25.7092915
  50.0969658  31.5182838  26.4001713  49.2240601  31.4253864  26.2787380
  50.1666183  38.1030693   8.5170393  49.4297676  37.6782722   8.0779142
  49.9829216  39.0394402   8.4415464  50.0684509  38.1576233   8.4621592
  71.3706207  44.1696739  24.9895077  72.0519333  44.8177681  25.1684551
  70.8932953  44.0896912  25.8153362  71.3923721  44.2302551  25.0966587
  27.8444061  45.7270012  39.3883705  28.6617718  46.1697617  39.6166382
  28.0660725  45.1934471  38.6252098  27.9552097  45.7173157  39.3313293
  59.7721252  70.0741272   7.3138523  59.0486298  70.1513519   7.9358048
  59.6869621  69.1904755   6.9558911  59.6858902  69.9881287   7.3420048
  60.5230370  47.6911774  28.4325829  60.5430908  48.1377525  27.5861797
  59.6551170  47.8864136  28.7858944  60.4326210  47.7596207  28.3799992
  32.9073715  37.2951660  46.8422546  32.9840393  36.9080429  45.9701958
  32.9416809  36.5481567  47.4397774  32.9192085  37.1742210  46.8129768
   0.8974006  45.4155426   6.8124175   1.6333449  45.8331184   7.2599072
   1.1906439  45.3208618   5.9061747   1.0071546  45.4499779   6.7634954
   6.0067234  51.8899155   8.2806129   5.1653514  51.4964981   8.5120182
   6.0242486  52.7176971   8.7609272   5.9188671  51.9362335   8.3565121
  51.0749702  48.5499382  28.7251205  51.7350273  48.1795769  28.1391277
  51.5598602  48.7783203  29.5181885  51.1970673  48.5347977  28.7472038
  31.8588657  42.7637215  49.1071777  31.8705368  43.2266541  49.9449081
  31.4312611  43.3713379  48.5036964  31.8145103  42.8778877  49.1321602
  33.6611862  18.2998505   3.5413289  33.2197151  19.1491318   3.5487411
  33.1918488  17.7802391   4.1939840  33.5640564  18.3350067   3.6117194
  21.1511383  24.4158592  52.0966187  20.6604061  24.4037971  52.9183693
  21.2090969  23.4958744  51.8387375  21.1049862  24.3164635  52.1567497
  31.7835274  51.6895142  34.4306679  32.2624550  51.4198189  33.6470070
  32.4294205  51.6390877  35.1353035  31.9034786  51.6553764  34.4222412
  42.5719910   1.1867621  21.5714588  42.1511192   0.7365162  20.8390827
  42.6356888   2.0985949  21.2873192  42.5339012   1.2359864  21.4630566
  11.0702457  42.7821579   8.1330767  11.3507118  43.6869354   7.9954138
  10.1878643  42.7461128   7.7638397  11.0060568  42.8748016   8.0790205
  15.1929493  34.5717888  52.8926735  15.6473341  35.2424049  52.3827324
  15.7269001  33.7849274  52.7832451  15.2983465  34.5593948  52.8266220
  42.3576622  53.9993706  55.0077744  42.6708870  54.8830147  55.2008972
  42.9631653  53.4233055  55.4744034  42.4556351  54.0321693  55.0781326
  28.9547081   4.9880872  12.5904484  29.8301678   5.0361428  12.2064037
  28.9584236   4.1740680  13.0940266  29.0484638   4.9064035  12.6031961
  25.4416218   3.6355646  19.4224586  24.9744453   4.4689770  19.3641357
  26.3010921   3.8156011  19.0414982  25.4834557   3.7436402  19.3756123
  35.3233986   3.9851820  15.2763882  35.4804459   4.1635499  14.3491602
  35.9672432   4.5238523  15.7363138  35.4088097   4.0616479  15.2265549
  14.2149038  46.0079727  33.9221992  14.4547520  45.2011299  33.4664497
  14.7219810  45.9844704  34.7337112  14.2945566  45.9194260  33.9601364
  35.7539940  69.4678574  57.5342598  35.1245842  69.3019791  58.2360840
  36.2574463  68.6565094  57.4673309  35.7405624  69.3636475  57.6019669
  50.6352959   4.2812119  58.8811340  50.6758728   4.3215814  59.8366241
  49.6999741   4.2355480  58.6828461  50.5398788   4.2806473  58.9618835
  52.8336601  29.2200241  54.8099327  52.3659782  29.6470490  54.0921898
  52.4328270  28.3532162  54.8748207  52.7410431  29.1731243  54.7403107
  68.3885345  47.6286888  56.7443733  68.7341995  47.3429222  55.8987465
  68.5860214  46.9061813  57.3403740  68.4464569  47.5211639  56.7177544
  38.0672455  39.6731644  17.9487629  37.2586327  40.1838684  17.9093304
  38.7634888  40.3163376  17.8153172  38.0552635  39.7962151  17.9303265
  65.0309753  44.4035263  69.8625336  64.4692154  44.4986229  70.6317062
  64.5064011  44.7463303  69.1389694  64.9151230  44.4502258  69.8674011
   1.3387282  25.6756153  41.2473831   0.5527558  25.3966942  41.7171516
   1.3167752  26.6316032  41.2902336   1.2525699  25.7478180  41.3020477
  28.4284401  43.7243042   6.6917477  28.4406681  44.2967148   5.9246588
  28.3431950  44.3215218   7.4349132  28.4206524  43.8490334   6.6891966
  55.1587219  23.3755875  51.1639214  55.0908508  24.3288670  51.1102257
  56.0791130  23.1901264  50.9775848  55.2496376  23.4574699  51.1383247
  67.6949768  28.0601158  44.5993233  66.7440414  27.9951897  44.5113106
  67.9459076  27.2691746  45.0764771  67.6203232  27.9688454  44.6408234
   9.7477026  64.7885208  22.3924026  10.6270895  64.5974045  22.0662365
   9.6925907  65.7441177  22.3867760   9.8356047  64.8700485  22.3570194
  28.2258091   8.0070906   9.9053278  27.5603428   7.3354011   9.7562685
  28.5356712   7.8437328  10.7961321  28.1878872   7.9180398   9.9844284
  70.0027237  55.4283257  15.6997700  70.4620132  54.5948524  15.8027821
  70.0059586  55.8134804  16.5760555  70.0520477  55.3805161  15.8042030
  68.1194077  60.4189529  59.6939354  67.5057678  60.9738846  60.1753197
  68.3035965  60.9061470  58.8908501  68.0736084  60.5300865  59.6596298
  48.7032967  69.7769012  46.4941330  49.4744415  70.2532196  46.8018570
  48.8562431  68.8720703  46.7663841  48.8018417  69.7312088  46.5559807
   9.9996653   5.7429357  50.9771042  10.8970423   5.5001554  50.7490616
   9.9990177   6.6999998  50.9609833  10.0952940   5.8191080  50.9510651
  34.9194450  60.2575150  25.8955441  34.9330940  60.4289360  24.9539185
  35.8425217  60.2294540  26.1472912  35.0193367  60.2728004  25.8219757
  31.2245045  47.6883926   3.4105804  31.8045921  47.6596336   2.6497231
  30.9658279  46.7772827   3.5491233  31.2587814  47.5881653   3.3442161
  57.2975540  53.2399521  28.0332222  58.2204895  53.4679718  27.9217300
  57.0718575  52.7587738  27.2371311  57.3719063  53.2129555  27.9364357
  21.9522629  35.4345970  60.8244896  21.1534557  34.9093018  60.8714485
  22.4855690  35.1255150  61.5568047  21.9239502  35.3456154  60.9075928
  28.0412159  59.5144157  66.2139664  28.3653507  60.3409691  65.8562317
  27.4569836  59.1731148  65.5369034  28.0134773  59.5661621  66.1036148
  44.7210274  62.0599709  53.6785278  43.9789848  62.4552498  54.1360855
  45.3272781  62.7863121  53.5331841  44.7065468  62.1795807  53.7118225
  45.3129692  20.0599575  47.0386086  44.7154121  19.8818531  47.7648582
  45.3020897  19.2573452  46.5171471  45.2480850  19.9553738  47.0604477
  37.8769989  40.4189682  49.8610649  38.0332756  39.5615044  50.2567520
  37.1191063  40.7655106  50.3319550  37.8128433  40.3644829  49.9534760
  48.0669556  68.8235626  11.6258535  47.9502373  69.6681061  12.0609989
  48.5612640  69.0292358  10.8323898  48.1072235  68.9355545  11.5876417
  12.0727425  18.4710293  62.7465515  11.5334835  19.2229595  62.9915657
  12.9368896  18.6680908  63.1080017  12.1073895  18.5722313  62.8112259
  68.4233475  24.0552769  58.0401917  67.6008377  24.3171539  57.6265106
  68.8990555  24.8759918  58.1681099  68.3863678  24.1707249  58.0097160
  32.2819290  69.6547165  28.9504280  31.8815155  69.6374207  29.8196812
  32.0181923  68.8268814  28.5487213  32.2111015  69.5645905  29.0002880
  41.3716202   6.4886112  59.9037209  40.5472221   6.4036732  60.3826637
  41.1907196   7.1439323  59.2298813  41.2644119   6.5494375  59.8829384
  36.4216995  36.2245941   0.9369749  36.6809959  35.7836456   1.7460257
  36.3835411  35.5251541   0.2846266  36.4452820  36.1029816   0.9536859
  71.1149445  10.6884184  26.9637814  70.6957855  10.2381659  26.2304249
  70.4861755  11.3623610  27.2220058  71.0031891  10.7122726  26.9131126
  53.6019249   9.2336044  57.0246353  53.9899788   8.4501524  57.4143105
  53.8664017   9.9464550  57.6061211  53.6715126   9.2260752  57.1282005
  34.3640060  19.6554127  26.9455261  34.3629570  20.2692032  27.6800289
  35.2225800  19.2342262  26.9865913  34.4554558  19.6759529  27.0282345
  28.1732960  41.2505913  50.2826080  28.6539917  42.0113144  49.9563217
  27.6994591  40.9210968  49.5189705  28.1740265  41.2965775  50.1663780
  54.0654221  44.9018974   0.6179144  53.4531174  44.2492332   0.9575337
  54.8731956  44.7507324   1.1087126  54.0862656  44.8161774   0.7064713
  16.6272202  53.7632561   6.2761331  16.1334553  54.5830536   6.2951593
  16.5312595  53.4466515   5.3779216  16.5643311  53.8169174   6.1823754
  15.2899828  51.7177277  42.5678787  14.6087503  52.0317955  41.9733047
  15.6973572  50.9879799  42.1012459  15.2607775  51.6734009  42.4547081
  49.7129135  13.8609381  63.7809067  48.8496284  14.1679192  64.0579147
  49.7803764  14.1303911  62.8648987  49.6280441  13.9224100  63.7127647
  17.3550701  13.8101196   6.6927958  16.8561459  14.6228590   6.7750158
  16.9927025  13.2372179   7.3685951  17.2632217  13.8356962   6.7736320
  55.7848396  28.1795731   3.2375581  56.6625137  28.5552959   3.1686208
  55.2899399  28.5959892   2.5319345  55.8256569  28.2640476   3.1549578
  40.6789513  69.2904129  68.3088074  41.4666672  69.2447281  67.7669144
  40.0530243  68.7138367  67.8706207  40.6962051  69.2240524  68.2042923
  64.1757278  54.4610634  59.2254181  64.1010437  54.9416542  58.4009895
  64.8502731  53.8027229  59.0586205  64.2397003  54.4421082  59.1197128
  16.7667961   8.7974768   0.7803770  17.2662106   9.3919973   0.2205901
  16.0588188   8.4792051   0.2202841  16.7445545   8.8269358   0.6609514
  68.5491867  32.7964363  28.4900818  68.7624512  33.3179092  29.2639122
  67.9802704  33.3629189  27.9688625  68.5112610  32.9124565  28.5170212
  40.1500206  29.8580189  32.1678696  39.7615242  29.8908176  33.0420723
  40.8218918  29.1790485  32.2296715  40.1802406  29.7891102  32.2676888
   7.8706760   4.4831090  40.9988174   7.6190438   4.9203320  41.8122978
   7.0471587   4.3660669  40.5251617   7.7560205   4.5172534  41.0350571
  29.3610497  56.5497971  46.3450432  29.2922001  56.6543465  45.3960648
  30.0728149  55.9212646  46.4657440  29.4296112  56.4939194  46.2567139
  35.3019218  38.8486099  57.8853302  34.5985832  38.2811356  57.5698662
  34.9803772  39.7368927  57.7310905  35.1926270  38.8828201  57.8352432
   9.8355827  10.7269363  33.1368408  10.7856512  10.6951933  33.2490654
   9.5466900  11.4163942  33.7346878   9.9060907  10.7970762  33.2125664
  57.6081352   9.5362453  45.1157494  56.7036667   9.2384205  45.0184402
  58.0948677   9.0438232  44.4548073  57.5635872   9.4519720  45.0348892
  25.6667862  12.7233925  59.6157646  25.0288506  13.0878925  60.2292862
  25.3862019  11.8170938  59.4887733  25.5688343  12.6656151  59.6676483
  31.4260159  28.4686165  30.9883041  31.5692024  27.5221939  30.9922142
  31.9296017  28.7839451  30.2378368  31.4949894  28.4013157  30.9086914
  16.9765854  63.1412773  26.9916878  17.5436020  63.1165581  26.2209015
  16.1444702  62.7779808  26.6886463  16.9483147  63.0998993  26.8771725
  34.2070274  42.6030006   6.9534593  33.6352310  43.2273674   6.5068679
  34.8888550  42.4017601   6.3124866  34.2187614  42.6481247   6.8374801
  69.2858963   4.9558077  48.9991035  68.6523972   5.5182471  48.5534859
  69.0520706   4.0686231  48.7262306  69.1934052   4.9211764  48.9224815
  13.2428913  33.2519188  65.5587921  12.4399490  32.9793510  65.1146927
  13.4613733  34.0953293  65.1623688  13.1805639  33.3127937  65.4691620
  40.2619591  13.0138359  24.4734287  39.9359703  13.5858307  23.7786007
  41.1795158  13.2649250  24.5795994  40.3250427  13.1016102  24.4106541
   2.4813650  59.4159622  45.2376480   2.1144297  60.1824684  44.7971230
   2.7846467  58.8527908  44.5255432   2.4745770  59.4376450  45.1147270
  44.0893707  30.9850216  13.0278187  44.2155304  30.8663139  12.0864239
  44.2900887  31.9081802  13.1818409  44.1242294  31.0708103  12.9438524
  51.6907425  44.9618797  66.8798294  52.5430298  45.2007332  66.5154343
  51.3083839  45.7935295  67.1598129  51.7408562  45.0760384  66.8708267
   4.6073246  48.3929787  48.0425987   5.0728593  49.2270317  47.9803963
   4.2746744  48.2378464  47.1585693   4.6214957  48.4653816  47.9416924
  42.4672432  48.6236610  69.6660690  42.9189148  49.4404907  69.8782349
  41.7320404  48.8925934  69.1152725  42.4370079  48.7394485  69.6299591
  61.2909317  12.5589333  19.1902103  60.6962585  12.8111801  18.4838352
  61.9567604  12.0207958  18.7620621  61.2985191  12.5284452  19.0692234
  24.4756947   3.7452152  71.2510300  24.5720730   2.9798360  70.6843414
  24.6153908   4.4927454  70.6697235  24.5008698   3.7433116  71.1286087
  70.3559723  55.5076141  11.6784554  69.5446930  55.4959946  12.1863251
  70.9467163  56.0663490  12.1834908  70.3324509  55.5659599  11.7864733
  68.1393356  43.3125610  35.3537674  67.3567047  43.2763100  34.8038445
  67.8187943  43.6028519  36.2077103  68.0216904  43.3396492  35.3861885
  29.3960648  19.9726486  24.4464378  29.8395424  20.2574196  25.2454777
  28.9868317  20.7671051  24.1035099  29.3997173  20.0877399  24.4950790
  44.7461891  37.6248665   4.8727632  45.6868629  37.8013687   4.8582354
  44.3422546  38.4590530   4.6336083  44.8034286  37.7326469   4.8457103
  54.6356239  42.2470016  37.9897995  54.5592728  41.5251427  37.3658447
  54.7203407  41.8191490  38.8418541  54.6365166  42.1243973  38.0141220
  15.8168688  63.1296120   2.7468939  15.9953346  62.6929588   1.9139996
  16.5050068  62.8162956   3.3338616  15.9092846  63.0496368   2.7206681
  47.1717377  15.4502296  11.0577831  46.9066582  15.6285658  11.9600925
  46.7926826  16.1679974  10.5504799  47.1030464  15.5457916  11.0999069
  36.8979797  66.9512177  57.9100761  36.9122581  66.4957199  57.0683174
  36.5420227  66.3088531  58.5239944  36.8615456  66.8341370  57.8857803
  41.5868225  67.0326691  72.0249786  41.4137650  67.9260941  71.7282181
  41.0245132  66.9217911  72.7916260  41.5084000  67.1161194  72.0750885
   3.5594757  66.6762772  13.3100519   2.9012797  66.7512894  14.0009813
   3.2438738  67.2536774  12.6149015   3.4556284  66.7458496  13.3096018
  15.5535936  11.5668497  70.0729599  16.1834621  12.1234131  69.6149979
  15.7018747  11.7504339  71.0006180  15.6365767  11.6457796  70.1230469
   7.3737531  56.7161217  36.7316971   7.5539718  57.3805466  36.0666428
   8.2231741  56.5497665  37.1404037   7.4835553  56.7692375  36.7043571
  22.4265957  51.0505867  30.7413082  22.0218868  50.2973747  30.3110600
  22.1440277  50.9857025  31.6535454  22.3533039  50.9633408  30.7927074
  18.3121777  42.6487999  14.6479931  18.2135811  43.5355682  14.3013678
  19.0332699  42.7151299  15.2739801  18.3785610  42.7504387  14.6777849
  39.4707489  65.9021378  54.0463867  39.6519547  65.1230316  53.5206604
  40.1363106  65.8871002  54.7341614  39.5610504  65.8174515  54.0636673
  34.8955536  21.5671711  24.9364758  35.1971664  22.3161354  25.4505901
  34.7902222  20.8637619  25.5770626  34.9164848  21.5720291  25.0596142
  12.9756718  67.3505478  64.0904007  13.6751995  68.0030823  64.1234589
  12.6914921  67.2577744  64.9997253  13.0199652  67.4102402  64.1908951
  24.7537994   7.5022855  31.3449364  25.2553215   7.1045003  30.6332664
  24.1620960   8.1146851  30.9078026  24.7441826   7.5251722  31.2224255
  25.5946922   8.1414413  42.7542419  26.4994316   8.0265408  43.0448914
  25.6153851   7.9355836  41.8196678  25.6933823   8.1072350  42.6855736
  66.2691879  61.8302383  61.0963440  66.4316864  62.4453201  61.8115387
  65.7268143  61.1455612  61.4878578  66.2286758  61.8228188  61.2143669
  69.8155975  47.5378532   5.2210412  69.5162354  46.6295662   5.1807384
  69.0897293  48.0455971   4.8583479  69.7062683  47.4951401   5.1780653
  34.9211922  55.5754967  37.6010895  35.7896690  55.9770927  37.5746727
  34.8742142  55.0535278  36.8001060  35.0087967  55.5626602  37.5128555
  54.5075989  25.9427452  56.1665459  55.2292442  25.4616680  56.5715523
  54.0478592  25.2876282  55.6414833  54.5355301  25.8215790  56.1537437
  27.3680458  20.7998676   7.4667926  26.8831711  20.5891571   8.2647457
  27.2663937  20.0255966   6.9132547  27.3054981  20.6948280   7.4928570
  69.9473648  67.4872284  36.0590706  69.2416458  68.1336136  36.0395737
  70.4235077  67.6767883  36.8675232  69.9228821  67.5763779  36.1432076
  57.7966156  44.7179604  26.5106888  57.9493141  45.0298195  25.6186905
  56.9924889  44.2023048  26.4497719  57.7271461  44.6962280  26.4090691
  35.0249214  69.4718094  43.3549690  34.1157951  69.7103958  43.5360680
  35.4293518  70.2838211  43.0494957  34.9710999  69.5838470  43.3417053
   7.1022286  21.1308556  54.2784462   6.5384755  21.6969585  54.8056488
   6.7640734  21.2190189  53.3873177   7.0060477  21.2006283  54.2396393
  62.4978981   8.3657951  24.1439247  61.8785820   9.0527773  24.3903637
  63.1958160   8.4272881  24.7961235  62.5062828   8.4456139  24.2397575
  65.6082077  60.2565308   1.3978239  65.4832993  60.6404419   0.5299274
  66.4864426  59.8770180   1.3677111  65.6885452  60.2570000   1.3020589
  65.2211380   5.3094993  40.7826233  65.5771866   6.0829387  41.2199478
  65.8818588   4.6308260  40.9207344  65.3295670   5.3196054  40.8439903
  44.1547432  25.6541290  16.8330784  43.8426552  26.1075859  16.0500011
  44.7365990  26.2838764  17.2586231  44.1835098  25.7696438  16.7949505
  50.4318314  36.8955956  11.2091103  49.8730469  37.5218315  11.6693468
  50.6170692  37.3130302  10.3678808  50.3919945  37.0068932  11.1684799
  25.5897923  29.6404266  22.7654705  24.8837299  30.1444931  22.3609676
  25.6314487  28.8328915  22.2532368  25.5189400  29.6080647  22.6677094
   4.3843174  35.6226616  38.0838966   4.2245054  34.7194366  37.8102684
   3.5206809  36.0349884  38.0651054   4.2751756  35.5703125  38.0527115
  36.7182007  61.8904533  47.2250938  37.1261024  61.3098068  47.8675117
  37.4478836  62.3848190  46.8517380  36.8395119  61.8812523  47.2537880
  36.4747238  17.9334126  19.3011169  35.7784576  17.5745430  19.8512592
  37.2359886  17.9817295  19.8793716  36.4816551  17.9002953  19.4214516
   4.9321589  61.1948166  45.8145409   4.6330714  60.3124161  45.5951080
   4.1337428  61.7226982  45.8248215   4.8151197  61.1570091  45.7922363
  31.6706619  62.5496941  47.4974937  32.0619240  61.7762642  47.0913467
  31.2468529  62.2163925  48.2883987  31.6671906  62.4316711  47.5385246
  59.6970482  54.5110054  35.5731010  59.3850479  55.0954819  34.8822479
  58.9238548  54.0078011  35.8284187  59.5813217  54.5196724  35.5266533
   5.7470808  66.3073349  50.2307167   5.4707136  65.7867508  50.9849358
   4.9732332  66.3440704  49.6685410   5.6350846  66.2557373  50.2511978
  11.6457758  30.6385078  53.7193832  11.4270287  29.7378426  53.9585114
  11.1520672  31.1771374  54.3377380  11.5697985  30.5998993  53.8108253
  51.9027519  66.9139557  11.7040215  52.1534271  67.8335495  11.7919664
  51.1804810  66.9216003  11.0759306  51.8524590  67.0128326  11.6464195
  64.8791962  19.7188950   6.7337718  64.4541473  20.4425755   6.2735033
  65.6337357  19.4980125   6.1877728  64.9143372  19.7725143   6.6264620
   7.7417789  50.9539986  44.6184158   7.3532820  51.5123863  43.9449883
   7.2682447  51.1796036  45.4191017   7.6498508  51.0376015  44.6319847
  66.3709717  68.4444199  63.3535805  65.5846939  68.9448318  63.1354332
  66.2398911  67.5958710  62.9304810  66.2731400  68.4072952  63.2851982
   5.7869563  66.9299622  65.5978088   5.6874056  67.0778275  66.5382690
   5.9827285  67.7953796  65.2386932   5.7972178  67.0380249  65.6598053
  70.2590561  23.6120911  15.6739855  70.5725174  24.4389000  15.3074331
  70.4645386  23.6705627  16.6070404  70.3143997  23.7064991  15.7343988
  53.1317978  21.9289951  49.9953957  53.4382706  21.7996693  49.0978546
  53.7513847  22.5536747  50.3723831  53.2305527  21.9818211  49.9398842
   7.7539334  47.1792908  55.9510727   7.5293112  47.7517929  56.6845703
   6.9235802  47.0340691  55.4975777   7.6414294  47.2248573  55.9809303
  10.1957531   3.0931461  34.1566277  10.6570520   3.7958117  34.6145515
  10.8506498   2.7224402  33.5650864  10.3147860   3.1285467  34.1423798
  56.3684807  56.3554001   8.9785051  56.6482773  55.4894180   8.6818171
  56.5891953  56.9398994   8.2533331  56.4218559  56.3253822   8.8695326
   3.6779597  55.6127510   3.9981005   2.8700597  55.0998077   3.9775767
   4.3496609  55.0148735   3.6700840   3.6634352  55.4942894   3.9609318
  67.4055634   0.3080868  14.9013290  67.7275696  -0.5702074  14.6984921
  67.3399429   0.3245537  15.8561354  67.4328995   0.2161804  14.9815197
   2.5639265  59.3058929  33.8194313   2.3997712  58.5306282  33.2825394
   1.7324400  59.7800751  33.8159561   2.4577498  59.2737846  33.7618065
  18.9953671  55.4071045  42.6977692  18.4065399  54.6967201  42.4430656
  19.1334057  55.9044418  41.8916473  18.9472942  55.3843842  42.5846405
  47.5823441  61.2906113  45.1056213  47.5220032  61.4564362  46.0464134
  46.7200966  61.5284081  44.7647171  47.4839554  61.3336563  45.1695938
  28.9161072  21.1284084  33.4930305  28.4440880  20.2965755  33.5315247
  28.5416412  21.6493816  34.2033768  28.8258381  21.0952587  33.5728874
  64.8263168  41.1254616   1.0758080  64.2692566  41.6994095   0.5499758
  64.4102554  41.1118851   1.9377497  64.7225418  41.1852188   1.1116512
   3.8103516  47.9606094  10.6172638   2.9984639  47.6635513  11.0281496
   3.7581358  47.6331100   9.7193499   3.7182024  47.8940048  10.5653267
  64.5035400  59.7607040  11.7337685  65.0410385  59.3563728  11.0527124
  63.7136230  59.2211266  11.7673120  64.4766159  59.6600456  11.6647167
  16.7461071  46.0271606  18.9620171  16.9601707  46.2042007  18.0460129
  16.3420486  45.1595039  18.9501820  16.7258453  45.9535103  18.8630714
  51.4218025  39.9679413  37.8443832  50.7394753  39.6035881  37.2805481
  51.5386276  39.3131523  38.5327415  51.3614960  39.8592606  37.8576622
  51.4934425  37.6793518   6.2205639  52.2907372  37.1972504   6.4399657
  51.1378441  37.9517822   7.0664740  51.5405464  37.6569901   6.3341703
  12.2701693  32.6664124  67.9627686  12.6679955  33.3508530  68.5008316
  12.4206419  32.9523163  67.0617447  12.3286409  32.7698898  67.9240646
  40.3969002  34.7181549  71.9078979  40.4442978  35.1011925  72.7838364
  40.9485817  33.9375114  71.9576797  40.4607849  34.6757545  72.0066147
  37.9030800  42.3138466  20.9874611  37.9415321  42.4389076  21.9356785
  36.9691162  42.2324257  20.7942924  37.8075790  42.3185005  21.0679817
  68.2656403  52.9156151  52.2494125  67.9341660  53.7930412  52.0583992
  69.1164017  52.8805351  51.8121452  68.3210144  53.0054436  52.1824112
  69.5892715  69.5784073   0.4169387  69.5085068  68.9995041   1.1749507
  70.4920120  69.8946991   0.4522330  69.6769257  69.5503998   0.5015380
  11.0925093   4.3586946  61.8342400  11.4325542   3.7329891  61.1946373
  11.0420256   5.1863966  61.3561287  11.1233883   4.3802361  61.7150459
  12.6132212  46.6807709  61.2326508  13.0915384  46.2111435  60.5493507
  12.2018929  47.4145508  60.7759132  12.6203651  46.7089386  61.1110764
  30.1876774  10.9962664   4.5852695  30.3142147  10.6524801   3.7009444
  29.2673435  10.8205948   4.7811213  30.1030254  10.9408703   4.5118499
  16.0961571   1.4246294   9.4164896  16.3427544   2.3178513   9.6564388
  15.2469950   1.5183675   8.9847851  16.0318985   1.5298802   9.3960409
  38.5791397  63.3457794  27.9272709  38.3726463  63.2385750  26.9987774
  38.4883537  64.2853699  28.0858898  38.5474358  63.4345474  27.8451710
  19.7914791   3.5912941  57.0565147  20.5965309   4.1089506  57.0689049
  19.9368534   2.9066978  57.7095261  19.8928337   3.5734913  57.1274719
  34.8159485  62.8114624  62.1926003  35.6592102  62.3736992  62.0764046
  34.7596092  63.4217949  61.4573746  34.8998642  62.8298683  62.1018028
  38.2598343  56.5849075  50.6804047  38.9361420  56.1957436  51.2348366
  38.2172928  57.4992065  50.9605522  38.3274193  56.6409073  50.7694054
  31.3219700  34.1868286  16.3778954  32.1789932  33.8534203  16.6435719
  31.0671349  33.6319771  15.6407166  31.3861885  34.0921021  16.3276138
  44.4114647  31.6011391  60.7182846  43.8419228  31.9283581  61.4145508
  45.0797462  31.0907059  61.1755447  44.4219933  31.5816021  60.8412971
  62.4758110  16.3573704  43.5429649  63.4176559  16.3155937  43.3773880
  62.0758438  16.0457458  42.7310829  62.5335960  16.3196831  43.4387245
  10.7370977  60.6538162  67.9366074   9.8472290  60.9298630  67.7171402
  11.1210756  60.3950615  67.0988464  10.6831493  60.6556625  67.8238602
  24.0034809  50.9728889  22.7330360  24.6562252  51.2458687  22.0883350
  24.5125389  50.7681732  23.5173721  24.1273766  50.9801712  22.7479267
  18.2716198  56.3137283  30.3971348  18.8787613  57.0492554  30.4784374
  17.5439930  56.5385551  30.9770012  18.2587719  56.4161415  30.4676437
  45.5246010  22.6608429  42.7761726  45.7226028  21.9001656  43.3224297
  45.0519676  22.3004112  42.0258827  45.4953156  22.5412865  42.7544136
  21.5360012  28.4085636  45.7393570  22.0134315  28.4605522  44.9113541
  20.7980862  27.8276501  45.5542793  21.5082226  28.3521576  45.6313210
  59.5551186  64.0160065  45.4586411  60.0337677  63.5811806  46.1643715
  59.5570145  64.9415512  45.7027588  59.6063652  64.0683365  45.5599327
  11.0520554  17.0169754  45.1198273  10.7375536  17.8600464  45.4462471
  10.9563065  16.4215279  45.8631363  11.0083055  17.0433826  45.2339058
  26.9824867  68.1492004  59.3676796  26.9528446  68.4367142  58.4551620
  26.7767410  67.2150803  59.3312836  26.9573841  68.0802460  59.2664871
  16.8325710  30.3414612  55.4401703  17.2902946  30.1767311  54.6158028
  15.9166012  30.4557457  55.1868553  16.7837029  30.3360825  55.3252449
  34.9688225  66.9923553  31.6231251  34.1816559  66.4804001  31.4373646
  34.6557884  67.7331161  32.1422768  34.8514938  67.0167542  31.6586800
  59.7819366  67.6517715  31.8029671  58.9390221  67.8997345  31.4231758
  60.2513504  67.2250366  31.0861816  59.7421074  67.6327057  31.6860256
  39.8559608  32.8962593  69.5549774  39.0464973  32.8854675  69.0442123
  40.4259109  33.5070114  69.0876846  39.8304176  32.9602394  69.4506760
  67.2628937  67.6601181  42.8656349  67.8352203  67.1802750  43.4643211
  67.5594025  68.5681610  42.9270287  67.3555450  67.7057877  42.9360275
  30.4504032  40.4922562   1.6232992  30.6049747  39.6280746   2.0047898
  29.6939278  40.3691063   1.0498790  30.3862152  40.3869667   1.6028316
  28.3243542  45.8901825   4.9019847  27.9295311  45.8684425   4.0302768
  28.1985722  46.7912369   5.1994872  28.2688351  45.9839554   4.8407507
  23.8568802  23.1637783   2.5362082  24.0726490  23.9101028   3.0953820
  23.7774200  22.4262829   3.1412013  23.8714161  23.1647205   2.6603565
  13.7214508  29.6556168  30.2423096  13.9497194  29.4181919  31.1410618
  12.8119946  29.3738194  30.1437664  13.6488085  29.6002464  30.3276463
   0.1998901  40.4642029  44.4619331   0.9295058  40.0898361  44.9556351
   0.5523828  40.6046867  43.5831604   0.3152876  40.4392624  44.4208679
  59.3772087  23.7721615   7.2630501  59.6798248  24.6667213   7.4193125
  59.1702652  23.7490826   6.3287730  59.3874130  23.8650970   7.1800818
  60.9181061  14.7858887  13.6920252  60.0037804  14.5137024  13.6135759
  60.9439774  15.6560059  13.2939558  60.8233604  14.8496523  13.6412086
  40.0489120  33.8405342   3.4463558  40.4386406  33.9633141   4.3119597
  40.4143867  34.5489693   2.9164646  40.1294479  33.9291763   3.4821568
  47.9774399  12.9964981  25.4742527  47.3968506  13.1401672  24.7269211
  47.4087257  13.0824490  26.2393742  47.8548775  13.0209856  25.4761505
  49.0400047   7.4568624  70.1965942  49.2858238   7.0342374  71.0195084
  48.3286362   8.0510368  70.4356461  48.9903564   7.4751563  70.3098373
  37.4016380   5.2029910  16.7789440  37.7448158   4.4147544  17.1998291
  37.0707741   5.7358723  17.5019913  37.4029541   5.1757598  16.9009342
   0.3984954  30.9413910  42.3946228   0.3974350  31.8688641  42.1579285
   1.0872067  30.8634720  43.0548058   0.4718274  31.0319901  42.4397850
  39.3647690  18.0663013  61.4642639  40.1302986  17.8922806  62.0119095
  39.6587029  17.8743629  60.5737648  39.4777527  18.0272751  61.4277039
  31.8350334  36.2952156  30.8838673  32.3545990  36.6491203  30.1620407
  32.4792175  36.0722504  31.5558395  31.9591370  36.3091774  30.8785515
  66.9001999  16.8816414  36.3799515  67.0182800  16.6018867  37.2877083
  66.3147964  16.2257156  36.0014038  66.8503647  16.7818584  36.4363861
  13.9454937  57.3200111  34.5949554  14.9016190  57.2929306  34.5585785
  13.7376318  57.2018318  35.5218124  14.0252895  57.3045197  34.6899185
  61.8837547  22.1795940  32.3119621  62.7739449  22.2705994  31.9720993
  61.3958168  21.7685051  31.5984097  61.9266510  22.1454601  32.1996231
  52.7523842  47.9666672  66.7389984  52.6215553  47.6240501  65.8548431
  52.8508072  48.9110451  66.6177750  52.7489281  48.0308418  66.6317825
   3.7478511  50.4919014  40.3406677   2.9593766  49.9603233  40.2312775
   3.8572242  50.5658607  41.2887154   3.6754308  50.4431000  40.4301033
  41.7405586  37.5412788  49.5974045  41.8682976  38.3131599  50.1488724
  42.4997711  37.5350838  49.0144920  41.8351440  37.6229324  49.5940514
   9.8031912  55.2399368  26.1715908  10.6332293  55.6851387  26.3420753
   9.7249212  55.2362213  25.2176037   9.8833609  55.2870178  26.0880375
  33.3801880  10.8915167  17.8545113  33.1571426  11.3552856  17.0474167
  32.8581848  10.0898304  17.8221645  33.3007355  10.8554802  17.7649918
  60.7061081  56.0159950   3.1003458  61.2143288  55.9624634   3.9097152
  60.0582581  55.3155975   3.1775627  60.6912193  55.9355965   3.1948926
  66.4519348  36.6243553  15.2381687  67.3650131  36.4287605  15.4485559
  66.4641876  37.5342445  14.9412184  66.5506134  36.7005272  15.2289381
  15.8075333  25.6531448  28.8868618  16.2631550  25.0611668  28.2883625
  16.5008869  26.1987286  29.2581158  15.9300613  25.6481972  28.8626289
  30.6644783  39.8717422  50.4732628  29.7569695  40.0855522  50.2565956
  30.9277706  39.2394295  49.8046188  30.5957794  39.8271141  50.3788528
  55.7377319  20.1138458  51.4515533  54.8312492  20.1349907  51.1448288
  56.2279129  20.5928745  50.7833595  55.6933365  20.1671848  51.3475876
  28.7004147  65.9018555   7.6677079  27.9213181  65.3587875   7.5480471
  29.4261971  65.3447723   7.3864098  28.6947289  65.7845306   7.6249490
  28.4804573  16.0462837  57.0145378  28.9057007  16.7016201  56.4614258
  27.5893784  15.9842863  56.6704979  28.4307804  16.1095581  56.9188652
   8.6251802  36.8880348  37.8621140   9.0444250  36.3554611  38.5380096
   8.8679304  36.4645996  37.0387039   8.6957760  36.7860832  37.8463860
  18.6213245  17.8478546  44.4493065  18.7498398  16.9006386  44.3993225
  18.2826462  17.9973640  45.3320122  18.5989132  17.7627850  44.5381088
  48.6154938  67.9562988  14.0978556  48.4120903  68.0306778  13.1654787
  47.7721519  67.7764435  14.5133772  48.5038681  67.9450455  14.0427370
  28.4261150  20.6635666  69.1748505  28.1778584  21.2805367  68.4864120
  27.8315945  19.9225159  69.0581360  28.3362408  20.6503334  69.0889893
  15.3403301  12.3073206   0.3921081  14.9414082  11.9085827   1.1654779
  15.9004221  13.0002880   0.7418571  15.3575172  12.3386974   0.5118790
   6.4278293  46.1659050  35.4854469   7.2510967  46.0020103  35.9454498
   6.6506495  46.0819016  34.5583420   6.5393853  46.1394691  35.4356346
  16.9060097  20.3987064   8.5362196  16.9944687  21.3384285   8.6953707
  17.2101803  19.9889565   9.3460464  16.9478817  20.4552231   8.6395531
  55.1644325  45.9620209  51.5536232  54.4378242  45.6272697  51.0280647
  55.2894287  46.8595619  51.2453499  55.1002769  46.0220375  51.4647026
  43.3252754  44.5440826  41.4522400  43.7494850  43.7521515  41.1219063
  42.3950500  44.3210487  41.4863815  43.2713127  44.4358444  41.4206543
  20.7685337  50.7952118  33.0486946  19.9755802  51.2379036  32.7462349
  20.8999023  51.1209984  33.9391098  20.6979809  50.8771667  33.1113930
  50.6358910  15.9090109  17.8460159  49.8614616  15.3735876  17.6733398
  50.5794258  16.6234894  17.2115364  50.5472832  15.9281054  17.7599392
  57.8260880  47.1618118  14.9474697  58.4778442  47.8431625  14.7825108
  58.1055641  46.7567673  15.7684841  57.9253960  47.1912766  15.0174322
   3.7042527  32.3821526  67.4408188   4.2949281  32.3780251  68.1940231
   3.5561881  31.4564495  67.2474747   3.7514534  32.2829933  67.5005188
   1.4207363  44.0668488  40.8749466   2.1956134  44.6166191  40.7585373
   1.1170973  43.8893051  39.9847145   1.4709898  44.1065445  40.7675972
  53.5976295  53.9650879  13.9477310  52.8307419  53.7153015  13.4322500
  53.9853821  53.1329880  14.2188282  53.5571976  53.8497162  13.9216700
  11.6025267  50.0941620  58.0723419  12.5519352  50.1951180  58.1406326
  11.4412241  49.9731216  57.1366272  11.6865711  50.0920181  57.9798393
  24.9047127  14.0679750  25.6022644  24.5287991  13.2697811  25.9734879
  25.6284580  13.7605104  25.0564690  24.9418068  13.9500666  25.5836468
  20.9633522   4.5677013  46.1146126  20.3482361   3.8343165  46.1178246
  20.5136757   5.2553172  45.6234856  20.8498020   4.5628204  46.0625801
  52.6891098  53.7498131  17.7684765  53.0897522  53.1104546  18.3574924
  52.8287315  53.3892097  16.8928604  52.7467270  53.6431770  17.7379131
  48.0467529  53.5184212  53.9239082  47.2033653  53.2218933  53.5818558
  47.8237801  54.2198944  54.5358315  47.9330368  53.5616035  53.9526863
   7.3428011   5.8437080  36.9204712   7.7052145   6.3623767  37.6387138
   7.9349546   5.0956907  36.8426552   7.4445972   5.8192501  36.9887695
  61.4029808  51.9081573  71.0669708  62.2197342  51.6023140  71.4614410
  60.7429199  51.7716599  71.7466202  61.4196930  51.8609886  71.1815186
  61.7689476  28.4318371   2.7075241  61.9708405  28.9963684   3.4536991
  61.1323090  27.8033600   3.0480156  61.7225876  28.4250183   2.8234076
   8.3665571  18.2918491  56.9671097   8.6645126  18.4253464  56.0673103
   7.7516823  17.5604973  56.9097862   8.3327599  18.2280941  56.8650398
  71.2512512  65.4136276  24.8834305  71.9276657  65.4917603  24.2106819
  71.5632858  64.7134094  25.4566288  71.3566589  65.3472900  24.8728142
  49.9243584  52.4737206  39.4878426  48.9785881  52.4147568  39.6230202
  50.0194130  52.9610062  38.6694603  49.8336372  52.5193977  39.4149857
  27.1012897   1.9164207  27.8170033  26.2364292   1.5546331  27.6237202
  27.6027451   1.1727711  28.1513081  27.0625362   1.7985353  27.8320408
  13.4804211  12.3771324   8.0145798  14.0780945  12.6823349   8.6971264
  13.4842415  11.4239025   8.1015835  13.5445652  12.3080263   8.0966454
  21.5289993  38.4305992  58.1087265  21.4318199  38.9655838  58.8964958
  20.6485081  38.3920593  57.7352562  21.4247398  38.4835396  58.1529083
  42.6475639  55.8240967   1.5240942  42.7191010  56.1076813   0.6126703
  41.8246422  55.3364601   1.5593189  42.5674362  55.8023376   1.4306551
  43.3430061  68.7922516  67.6644974  43.8580093  69.5948639  67.7470551
  43.3323631  68.6100845  66.7248535  43.3967896  68.8584137  67.5730972
  69.1877594   3.9248753  36.0297737  69.5956039   4.2388525  36.8368149
  69.2700195   2.9722767  36.0747337  69.2400208   3.8567717  36.1206322
  43.0962219  69.1168900  46.6851807  42.6337433  68.5120544  46.1050758
  43.7146111  69.5716019  46.1132889  43.1128502  69.1008835  46.5623322
  44.0369759  33.2956810  51.8014717  43.3224602  32.7076912  52.0463676
  44.5786896  33.3550568  52.5883942  44.0185471  33.2393074  51.9115067
  15.0545006  30.9292736  49.5105324  15.2250099  30.2374668  48.8713455
  14.4528275  30.5311565  50.1395988  15.0085201  30.8130436  49.5094528
  -0.0471526  35.3578300  57.3865356  -0.4507361  35.2380104  56.5268898
   0.7542574  35.8500023  57.2083855  -0.0047278  35.3975372  57.2758636
  40.7715416  30.3571968  23.4591694  41.3251991  29.6200275  23.2017269
  41.1861649  30.7036762  24.2492771  40.8748016  30.3155327  23.5159740
   3.1371560  63.8538170  26.8041000   2.6416757  64.4634247  27.3510075
   3.3136253  64.3424301  26.0001450   3.1031363  63.9709320  26.7766876
  18.3150215   7.2712541  42.0416069  18.5226898   7.9955802  42.6319084
  17.9253502   6.6050453  42.6077843  18.2956123   7.2774520  42.1649361
  22.3572025   2.0067606  34.1750069  21.5930939   2.1158354  34.7411079
  22.7689266   2.8707438  34.1592903  22.3196239   2.1105287  34.2336998
  28.3010674  24.2687893  59.0342827  28.7668133  25.1030293  59.0922127
  28.9924812  23.6152878  58.9288673  28.4244690  24.2880630  59.0292168
  68.3118668  25.5495434  18.1609669  69.1895065  25.1674938  18.1655006
  68.3006668  26.1329021  18.9197807  68.4042664  25.5710106  18.2423725
  38.6950493  58.9276161  64.3274765  39.3216095  58.3998489  64.8225632
  39.0112762  58.8906326  63.4247780  38.7955894  58.8673897  64.2840042
  56.6304970  41.8718491  14.8418941  57.0592957  41.0169029  14.8040743
  56.2688713  41.9974442  13.9645777  56.6376610  41.7940712  14.7443027
  39.6506844   0.5147577  39.9479790  38.8307037   1.0083902  39.9617119
  39.7686691   0.2718505  39.0296593  39.5758247   0.5414954  39.8515129
  66.4304733  64.2312164  59.5560532  67.2276001  64.2583847  60.0852852
  65.9811172  63.4353561  59.8405266  66.4675598  64.1492386  59.6428299
  14.0068703  21.6731110   6.2550836  14.4471359  22.4975376   6.4617743
  14.1414547  21.1286793   7.0307841  14.0681725  21.7029705   6.3598471
  65.9200058  57.1971474  14.3216000  65.8061676  58.1066551  14.5974054
  65.1282578  56.9974480  13.8221073  65.8234329  57.2728424  14.2977457
  68.6714325  57.8289833  48.2943115  67.8141937  57.6204567  47.9229813
  68.9228134  57.0400009  48.7744637  68.6068268  57.7226067  48.3059196
  21.9194870  20.8540764  68.5600357  21.5720940  20.0342941  68.9114685
  22.1938286  21.3485622  69.3323364  21.9116974  20.8193855  68.6798706
  21.7412548  66.8034515  41.5502625  22.0075035  65.8840256  41.5513000
  22.5497837  67.2867432  41.3801422  21.8558712  66.7569427  41.5322304
  14.8490896  27.4034481   5.2118759  14.2169237  26.6874886   5.1486397
  14.4045544  28.0698986   5.7357702  14.7342691  27.3981686   5.2610011
  15.6239643  38.4155045   9.6289482  15.0124693  38.1600189  10.3196230
  16.2288628  37.6769333   9.5593576  15.6232605  38.3094978   9.6951809
  21.3385849  68.7968750  67.8186340  21.4867458  69.0230408  66.9004135
  20.5524845  69.2858429  68.0619125  21.2705555  68.8731384  67.7466583
  23.1159477  12.5376539  36.1063118  23.9994087  12.5213614  36.4743652
  22.9203129  13.4679155  35.9941902  23.1892986  12.6351213  36.1336060
  54.8382683  39.3103142  27.9196110  54.9284401  39.3297005  28.8723564
  55.2370758  38.4803696  27.6581211  54.8904152  39.2238770  27.9933262
  50.6043701  21.9351101  51.0934982  51.5416794  21.8429718  50.9226379
  50.3352585  21.0771370  51.4216652  50.6756287  21.8337898  51.1102715
   6.2828202  10.3803205  11.1119347   6.8124743  10.6068001  10.3474712
   6.6562743   9.5571003  11.4266911   6.3791289  10.3166838  11.0639772
  64.5255737  39.6597366  14.2902241  64.0921860  39.7125587  15.1420574
  64.1104507  38.9144630  13.8560972  64.4350891  39.5858955  14.3347692
   0.1298036  50.1849709  29.3286266   1.0801003  50.1193504  29.2344894
   0.0000773  50.8898430  29.9631004   0.2173103  50.2531395  29.3862495
  44.7340622  36.8013992  53.9830055  44.1885147  36.5338593  53.2433891
  44.3104095  37.5908623  54.3198967  44.6307068  36.8570595  53.9400558
  71.4334717  26.2083435  43.5794220  71.7223358  26.1411190  44.4895134
  71.0917511  27.0990925  43.5017700  71.4278336  26.2961655  43.6681938
  21.2921200  12.5960264  48.1287155  21.8542137  12.8218403  47.3875732
  20.6061115  12.0461435  47.7502289  21.2789059  12.5614672  48.0093155
  24.8735657  22.0978146  51.8772240  24.2018070  21.9171658  51.2196999
  24.3967476  22.5025635  52.6018333  24.7510796  22.1217136  51.8843803
  12.2505741  45.7225685  18.6415749  11.4597454  46.2504959  18.5315094
  12.9440231  46.2423477  18.2351360  12.2401896  45.8342972  18.5864944
  40.1469116  48.4395676  67.9512253  40.5098038  47.5660210  68.0977173
  39.6447754  48.6264381  68.7444229  40.1320648  48.3663406  68.0514297
  12.7581081  47.5536041   3.2180402  12.7432947  48.1131287   3.9945357
  12.8618097  46.6670113   3.5636261  12.7675867  47.5187263   3.3377006
  46.8821526   0.6038693  41.6158333  47.0452194   1.0511199  42.4462585
  46.8595314   1.3062419  40.9659157  46.8971291   0.7264667  41.6350822
  31.1441841  22.3107548  64.8355331  31.3984585  22.7216358  65.6618271
  31.9315319  21.8507080  64.5445480  31.2552643  22.3055115  64.8926163
  32.1447716  46.6907845  68.2383347  33.0253754  46.4541740  67.9471588
  32.1511841  46.5237617  69.1808243  32.2393646  46.6477394  68.3077850
  63.5151443  32.5294342  31.7348080  63.4041557  32.3239250  32.6630745
  64.4217606  32.2895737  31.5431271  63.5999908  32.4819412  31.8133583
  46.3753891  37.2888985  61.0188942  46.6447868  37.3489952  60.1023521
  46.7514992  36.4638023  61.3254738  46.4442253  37.2073174  60.9538460
  28.4536800  17.0991135  50.0133705  28.0572433  17.8820553  50.3955650
  27.7196846  16.4990501  49.8814278  28.3331280  17.1186161  50.0400581
  51.3566818  62.5258827   1.4021951  52.0114403  62.1715660   2.0038464
  51.8225861  62.6238174   0.5717893  51.4761925  62.4985428   1.3778003
  37.2042694  45.8424911  43.6403122  36.9905472  45.0170288  43.2053795
  36.3997116  46.0878105  44.0971870  37.0956802  45.7806244  43.6426506
  50.6494598   0.4408015  20.5715580  50.4975586  -0.4360065  20.2189026
  51.5024071   0.3814251  21.0018902  50.7242203   0.3409655  20.5798416
  24.3435173   6.7767162  70.0638123  23.7438488   7.4332380  70.4182281
  25.1569538   7.2558432  69.9057312  24.3663139   6.8978233  70.0847473
  46.7796402  44.5752945  58.7656670  45.9449577  44.6603699  58.3049011
  46.9485359  43.6332779  58.7833405  46.7086372  44.4839096  58.7184143
  39.5197411  53.0296898  48.4115753  38.8032646  52.6310463  48.9055176
  39.2894096  53.9574432  48.3620911  39.4187737  53.0861130  48.4589729
  41.5821571   2.7342207  54.8719902  42.4148903   3.1544783  55.0868530
  41.0802002   3.4135485  54.4216728  41.6174316   2.8514822  54.8468819
   8.8476133  19.6113758  36.3031578   9.7022095  19.1865215  36.2296982
   8.3884344  19.3662548  35.4998512   8.8897810  19.5399284  36.2096558
   4.6312017  42.4760208  39.2952843   5.2541108  41.8430519  38.9381180
   4.2491808  42.0343170  40.0536995   4.6568904  42.3614159  39.3380737
  45.0347214  61.4600296  24.0674038  45.6157188  61.4828758  24.8277664
  44.2265053  61.0656929  24.3952999  45.0104904  61.4204140  24.1834583
  26.3041973  39.9526863  35.1017036  26.1087589  39.8236961  34.1735878
  25.5235558  40.3804207  35.4536591  26.2001076  39.9845428  35.0402603
  71.3819962  32.3561401   4.6277375  70.6801529  32.7638092   5.1351428
  70.9421692  31.9938622   3.8586187  71.2602463  32.3609810   4.5998282
   4.1527123  14.8342371  17.7558651   3.2735090  15.1022911  17.4886932
   4.5554590  14.5008059  16.9540863   4.1019020  14.8272657  17.6418705
  12.9133329  47.6844673  11.7755623  12.7094984  48.0707092  12.6273251
  13.7488642  47.2369843  11.9092703  12.9806986  47.6779366  11.8806543
   1.2463025  23.4170246  17.1935349   2.1730881  23.6466465  17.2611656
   1.1743560  22.9549809  16.3583279   1.3374636  23.3922386  17.1116791
  46.6197014   3.9151139  68.5516434  47.3582191   4.5236983  68.5727539
  46.8458557   3.2877824  67.8649597  46.7225761   3.9131148  68.4806671
  58.7073059  20.7931995  52.9595108  59.6019592  20.5029831  52.7817459
  58.5936394  20.6566391  53.9000740  58.7905922  20.7476864  53.0408554
  36.3140030  53.9246178  69.1991119  36.4064636  53.6561394  70.1132202
  36.9881096  54.5930176  69.0764313  36.3957481  53.9672661  69.2835083
   3.3621626  45.3859863  18.7212200   2.4056330  45.3804245  18.7566032
   3.6156490  44.4928207  18.9540920   3.2871890  45.2901459  18.7498283
  40.4159584  47.1713181  25.4538460  39.4908485  47.1753197  25.2081089
  40.7654037  47.9822960  25.0844803  40.3545685  47.2582283  25.3882504
  30.5489750  39.0106010  30.9050159  29.7738361  39.2441978  30.3943062
  30.8909626  38.2261963  30.4760799  30.5027828  38.9518623  30.8048115
  38.2268372   3.6129587  43.0413933  39.0198479   3.9944949  42.6648369
  37.5329323   4.2329845  42.8171234  38.2374077   3.7197666  42.9773216
  53.3496666  55.9156113  19.2127037  52.9520798  56.7045059  18.8441906
  53.1681747  55.2321739  18.5675621  53.2879105  55.9268570  19.1046047
  36.5598335  55.7264252  43.1962852  36.6970596  54.8508949  42.8345604
  37.0141563  55.7114563  44.0386658  36.6229172  55.6314621  43.2475433
  21.1828938  58.5753746   7.3816247  21.5231800  59.0986481   6.6559381
  20.9363403  59.2188873   8.0459547  21.1928883  58.6998024   7.3750815
  14.8832932  65.3166962  47.0305023  15.6049614  64.6896515  46.9831276
  15.0165987  65.7729645  47.8613319  14.9744692  65.2984848  47.1140518
  50.5459785  34.6278687  46.8358803  51.0565376  35.0844154  47.5045586
  49.9276428  34.0910950  47.3316269  50.5344849  34.6193161  46.9600563
  48.9819412  14.3522139  47.6760712  48.1111565  14.7348042  47.7837334
  49.5826607  15.0384855  47.9665833  48.9531403  14.4661989  47.7185326
  54.7480316  38.6226959  56.4039040  54.7109756  38.1313744  57.2245522
  55.6262512  38.4534340  56.0628548  54.8377342  38.5522499  56.4550514
  16.4445419  23.2651787  55.6296043  17.1550236  23.8588581  55.8724899
  16.0448914  23.6718426  54.8607483  16.4776897  23.3718567  55.5735130
  35.2792244  11.8574715  52.2439690  34.8910637  12.6763544  51.9357567
  36.2084503  11.9368324  52.0284004  35.3369217  11.9532614  52.1881142
  63.2613602  68.5097809  46.3744698  63.5892639  68.1371307  45.5560303
  62.7379799  69.2633972  46.1017609  63.2405128  68.5504074  46.2581062
  67.1432800  69.2731705  56.4689827  66.4340210  69.9158707  56.4795876
  67.8383408  69.6748962  56.9902763  67.1417694  69.3845444  56.5257034
  24.6148510   9.2750101  38.4523735  24.6951218   8.6698885  37.7150688
  23.7476788   9.6665039  38.3476028  24.5309353   9.2522287  38.3625717
  51.5355682  22.4761295  71.5898972  51.1781616  23.3469753  71.7634430
  52.4782562  22.5728607  71.7248840  51.5979843  22.5793133  71.6228027
   4.1981525  33.6417236  51.9456978   5.0015860  34.0377312  51.6082001
   3.5086977  34.2638702  51.7137070   4.2103076  33.7503014  51.8849678
  26.6831951  37.6467934  27.7070332  26.3088188  38.2762108  27.0906696
  25.9530258  37.4070206  28.2776413  26.5654049  37.6883430  27.7021542
  51.2117157  26.4933834  29.2908440  51.4108429  27.4283600  29.3398399
  51.9513741  26.0679207  29.7245655  51.3118286  26.5477180  29.3423214
  23.2526932  51.2565079   8.9038782  22.9849606  51.0683174   8.0043592
  24.0427361  51.7891006   8.8121767  23.3083935  51.2932358   8.7981730
  52.1156349  37.0368004  28.2541275  51.5443649  36.2877350  28.0844746
  51.5207825  37.7339058  28.5305882  51.9912758  37.0312614  28.2655182
  38.4880104  24.5521584  12.3581324  38.9520645  25.2041397  11.8329601
  37.7846489  25.0432320  12.7828217  38.4624901  24.6740551  12.3474169
  22.7857285  61.7138062  37.5621147  22.5400028  62.4505463  37.0025978
  22.9891033  61.0060425  36.9506035  22.7812119  61.7168961  37.4372330
  36.8491974  26.8907089  62.3000031  36.5948372  27.3486881  61.4988861
  36.1621323  27.1096325  62.9294815  36.7488022  26.9628944  62.2817001
  49.5490685  11.4951248  43.7447014  50.2545509  11.8311090  43.1918526
  49.9381638  11.4309120  44.6168900  49.6657944  11.5241070  43.7787552
  12.2757177  16.6430855  53.7387848  12.5762758  17.3415356  54.3202171
  12.2363377  15.8667793  54.2973824  12.3035698  16.6347828  53.8603592
  50.0504913  16.0039272  28.0690403  49.2152176  16.4268703  28.2682095
  50.1612511  15.3538723  28.7628651  49.9732285  15.9797077  28.1642704
  45.6075172  32.5933533  49.8550110  45.0124512  32.9082794  49.1746101
  45.2221794  32.9058380  50.6736069  45.5029678  32.6602631  49.8697472
  65.4723587  25.5870628  39.2439842  65.7703476  25.5395126  40.1523781
  64.8802338  26.3389072  39.2251968  65.4409943  25.6621685  39.3388557
  12.3909445   6.2918181   1.7073702  12.2445307   5.4073625   2.0428295
  12.3929930   6.1897120   0.7556339  12.3755493   6.1866097   1.6416496
  28.3996830  44.7640228  66.3179932  28.3408356  44.7027168  65.3645706
  28.1488323  43.8945084  66.6298523  28.3666553  44.6647568  66.2495804
  53.7882004  52.7660828  49.8900261  54.2990761  52.8351784  49.0835114
  54.1718102  53.4208908  50.4733772  53.8835907  52.8432808  49.8662262
  70.1593475  42.1422195  38.3555794  70.1649323  41.2073402  38.1501503
  69.2619019  42.4217987  38.1748657  70.0642395  42.0723381  38.3143997
  69.3322144  41.1465912  21.3867683  68.7428207  41.3168831  22.1215076
  68.7583237  41.1167831  20.6212730  69.2081604  41.1615753  21.3834896
  23.2134800  34.6351242  41.1733932  23.6721668  34.7125969  40.3368340
  23.8911953  34.3678665  41.7942886  23.3346672  34.6148834  41.1503944
  50.5518341  30.5619793  67.2541733  50.0679398  31.3802853  67.3657684
  50.1532860  29.9603825  67.8830414  50.4577293  30.5850887  67.3331375
  15.1580172  45.2877388  69.1034241  15.0696983  46.2365074  69.1943588
  15.5276299  45.1643066  68.2291336  15.1880150  45.3757553  69.0198898
  35.3441696   5.0748024  63.6198578  35.3673973   5.7060761  64.3390121
  34.8217850   4.3469419  63.9568558  35.2909393   5.0645022  63.7324867
  61.2763977  56.4661140  10.1178455  60.4441605  56.8891335   9.9064941
  61.0275421  55.6171951  10.4834080  61.1611099  56.4206963  10.1342907
  53.3974533  11.0794153  59.3807945  53.8053741  10.4298506  59.9534187
  53.9825630  11.8358593  59.4216995  53.5033531  11.0908136  59.4462242
  70.7379150  21.3263855   5.5049019  70.7311096  20.7238102   4.7612023
  70.9699707  20.7786713   6.2548294  70.7619400  21.2037182   5.5055661
  34.8717499  69.3777695  49.8468781  35.0090523  68.5103149  49.4662132
  35.7070312  69.5919113  50.2624283  34.9754677  69.3080978  49.8505974
  19.3730698  39.1742363  15.2492313  18.8140888  39.9380188  15.3920870
  19.5557442  39.1834946  14.3096695  19.3329411  39.2566719  15.1642694
  57.1840248  59.8561745  37.9341278  57.3773003  58.9609528  37.6558266
  58.0387650  60.2304230  38.1476517  57.2957878  59.8006172  37.9272194
  34.5214195  54.4563179  63.2847595  34.6133118  55.0634308  62.5504570
  34.6756821  53.5925789  62.9021492  34.5476685  54.4289513  63.1656494
  39.7093391  14.0134287  52.2704430  39.2132530  14.4494581  52.9632683
  40.6077194  14.3219309  52.3886528  39.7522392  14.0928268  52.3569336
  17.5593128  67.2604904  43.1018486  17.8770332  66.3674011  42.9688988
  18.1909809  67.8108368  42.6388741  17.6605568  67.2239380  43.0382957
   1.6471196  64.3285904  62.4309196   1.4783343  63.4887505  62.8580208
   1.6621937  64.9629822  63.1475410   1.6307276  64.3066788  62.5528870
  47.4816322   2.8444669  40.0149651  47.5078964   3.7761734  39.7971001
  46.8111115   2.4819221  39.4360008  47.4129257   2.9051630  39.9299889
  45.2221146  11.4747944  43.8730125  44.9156265  10.8502369  44.5304489
  44.6727486  12.2478638  44.0025940  45.1308441  11.4906321  43.9569397
   0.8559237  65.4665756  19.2445526   0.5735682  65.4273911  20.1583195
   0.7549519  64.5703125  18.9240170   0.8150452  65.3668213  19.3078156
  67.0932465  59.5353966  29.6686459  67.1103973  58.8082390  30.2908821
  66.6741104  60.2504807  30.1474152  67.0503769  59.5341110  29.7860584
  65.0023193  41.5937920  38.2808456  65.9579773  41.6130028  38.2299957
  64.8086472  40.8696098  38.8760567  65.0835800  41.5186119  38.3388977
  18.7574120  36.8316650  11.8866339  19.2443199  36.4738388  11.1442661
  19.0121574  37.7538109  11.9180603  18.8365040  36.8918457  11.8108187
  19.0779667  54.6702766  24.3954391  18.6830521  53.8938713  24.7922611
  19.8832664  54.8105049  24.8934937  19.1217308  54.6024361  24.4908695
  68.2291489  26.3091793  36.1246567  68.8031769  26.7759705  36.7319756
  68.7841034  26.1199875  35.3680458  68.3495483  26.3387814  36.1087379
   8.2424726  46.5961075  30.2461700   7.9333448  47.4856529  30.4175873
   8.2356844  46.1707802  31.1036549   8.2087822  46.6456146  30.3558941
  50.5206070   6.5851865  28.9993038  50.5399361   5.6609101  29.2474384
  49.5904961   6.7857633  28.8949490  50.4234810   6.5080104  29.0146370
   7.5944028   7.9320922  23.0215416   6.8127675   8.3714504  23.3565674
   8.2515039   8.0571928  23.7062302   7.5811224   7.9922867  23.1302853
   5.2278266  20.9202213  37.6713448   4.3316345  20.6016941  37.7791061
   5.7734885  20.1412144  37.7792015   5.1904459  20.8031788  37.6943359
  45.5428123  36.6185722  33.5359726  44.6358719  36.7450333  33.8147125
  45.9404373  37.4857941  33.6137848  45.4884987  36.7245407  33.5739975
  65.3197174   1.7686766  50.1695595  65.1020050   1.5689968  51.0800285
  64.5059509   1.6151892  49.6894989  65.2097168   1.7310144  50.2154579
  45.0030823  66.5828781  50.6772041  44.0470619  66.5704803  50.6313400
  45.2487450  67.4378891  50.3238716  44.9273262  66.6727371  50.6346321
  61.4023666  55.6588326  16.1572857  61.4491310  54.7411041  15.8892822
  61.0900726  56.1200600  15.3788424  61.3740501  55.6101494  16.0456905
   7.2609682  30.5362091   1.3016750   8.2050762  30.3798218   1.2808011
   6.9754663  30.3991890   0.3983779   7.3312030  30.5049191   1.2031201
  38.4589920  36.9827538  17.8831272  38.1053238  37.8598289  18.0310745
  38.8934174  37.0400848  17.0321159  38.4676056  37.0824013  17.8081512
  15.5844831  39.7922249  39.4823532  15.7880640  40.6441765  39.8683052
  16.2905693  39.6388054  38.8545494  15.6814909  39.8667183  39.4565620
  47.9565964  34.1387253   5.6631255  48.3481560  33.2833366   5.8398256
  48.6451073  34.6291428   5.2140374  48.0717773  34.0998039   5.6340775
  47.0036812  14.7092991  64.3849869  46.6036530  13.9328804  63.9933434
  46.8601074  14.6041336  65.3255005  46.9457092  14.6152859  64.4435196
  24.6647205  12.9061747  15.6250095  25.5580883  12.8787165  15.9676075
  24.7592659  12.7077513  14.6933861  24.7700729  12.8820858  15.5621948
  64.0548553  55.5398254  63.2568512  63.1257591  55.3099518  63.2699318
  64.2276230  55.7871666  62.3484421  63.9741974  55.5416870  63.1613693
  33.8961754  62.8352394   3.7079902  34.3690872  62.1124306   3.2955208
  33.4100494  63.2432556   2.9914455  33.8947639  62.8016701   3.5875905
  20.4082966  64.5719528  59.6686096  20.7277164  65.2833023  59.1134682
  19.5898533  64.2954636  59.2563820  20.3550797  64.6183243  59.5654488
  53.0016403  28.8713245  70.8297195  53.4316330  28.1943436  70.3071899
  52.8874054  29.6043148  70.2248154  53.0353127  28.8772984  70.7094879
  70.7913895   9.4541998  19.0425587  70.3336411   9.4148760  18.2028255
  71.6602859   9.7924261  18.8260880  70.8352356   9.4860754  18.9299240
  54.1923561  52.0272713  19.1260014  53.9331627  51.1874046  18.7469616
  53.8491936  52.0030212  20.0192432  54.1281204  51.9351234  19.1808357
  18.9073925  62.9356804  53.2512169  19.7860317  62.7120819  52.9442444
  18.4516754  63.2450104  52.4683571  18.9524937  62.9448242  53.1349945
  19.8746281  47.5546722  35.6998062  20.0111599  48.3872032  36.1520004
  20.7520103  47.1815605  35.6148300  19.9827538  47.6036644  35.7389679
  64.3325806  21.2370472   4.5088592  64.4535294  22.1667252   4.7019954
  64.8524475  21.0868359   3.7193019  64.4009171  21.3201714   4.4452562
  14.4485865  63.8240929  38.3673477  14.7331533  63.7990799  37.4537659
  15.2469788  64.0090332  38.8619194  14.5640745  63.8411484  38.3226624
  26.6972427  28.8196964   2.0920458  27.1405945  29.6560974   1.9502580
  25.8475780  28.9233456   1.6636105  26.6539135  28.9199448   2.0312364
  46.2286911  44.7780800   4.4186878  46.4316406  45.1761093   3.5721562
  45.2809944  44.6448898   4.3996844  46.1492691  44.8063240   4.3263860
  24.2640839  47.3779335  21.2941189  24.6735954  48.0998802  21.7709103
  23.3247070  47.5493851  21.3604946  24.2075787  47.4732094  21.3520432
  14.6869173  56.1878510  49.4396248  15.0153809  56.3313637  48.5520706
  13.7345276  56.2257805  49.3516045  14.6203814  56.2072029  49.3355865
  33.7270966   1.2668444  21.7362480  33.7171288   0.3485298  21.4663754
  34.5802917   1.5917596  21.4486313  33.8170204   1.2035635  21.6767960
  14.3612261  31.3410320   5.4333715  14.6229258  31.8087788   6.2264409
  13.9724922  32.0145912   4.8753076  14.3476791  31.4627438   5.4584327
   3.9780536  36.1424522  24.9467144   4.1945615  35.2975044  25.3409462
   3.3195531  36.5177994  25.5312862   3.9309189  36.0923729  25.0510960
  21.1770992  17.2010536  71.7806015  22.1093979  17.0587921  71.9443436
  20.7922668  17.2937508  72.6521149  21.2354813  17.1957684  71.8909988
  50.0836067  39.5043869   2.0665803  50.9576683  39.2762222   1.7500522
  50.1913338  39.6106644   3.0117424  50.1883087  39.4913864   2.1336186
   1.6379335  29.3101616   6.8677402   1.4329798  28.9613533   6.0002384
   0.9866753  29.9971504   7.0096555   1.5466259  29.3462257   6.7903628
  52.5263863   8.2353230  59.5994987  52.4318619   9.1840897  59.6839828
  53.4685555   8.0960712  59.5038071  52.6167793   8.3216505  59.5983047
  37.6523705  38.0507240  71.5351410  38.3629723  37.5965309  71.0823898
  37.3011932  37.4000740  72.1430588  37.6907005  37.9329033  71.5516891
  35.3375092  45.1686897  70.6095047  35.1994209  44.9206009  69.6953888
  36.0656319  44.6191444  70.8994598  35.4004326  45.0836296  70.5429459
  60.9739113  65.4107132  21.4696426  61.6164360  64.7025375  21.5131378
  60.1268005  64.9698944  21.5353241  60.9520950  65.2881851  21.4812851
  28.1304684   6.7146130  32.9725685  28.9012871   6.8887558  33.5127029
  27.3978691   7.0612755  33.4818382  28.1345444   6.7701526  33.0844803
  51.0876122  18.6158848  59.2800865  50.3178291  19.1684036  59.1444817
  51.2614098  18.6736698  60.2196007  51.0240555  18.6809673  59.3658180
  59.5068130  64.2629852   9.7500544  59.4165382  64.3517914   8.8012676
  60.0729065  63.4999390   9.8664064  59.5575562  64.1910782   9.6612816
  43.4020157  63.2812004  42.3237000  43.1196442  62.6100845  41.7023277
  42.6024132  63.7626228  42.5360641  43.2866325  63.2609711  42.2800827
  67.2612534  50.6235924  34.0912476  66.4149780  50.8366013  33.6979523
  67.5387726  49.8240967  33.6440125  67.2005997  50.5610504  34.0016136
  71.5143509  21.8913040  30.4078026  72.4663467  21.9435406  30.4926357
  71.1803207  22.4489651  31.1104202  71.5802460  21.9563446  30.4917774
  65.3150024  36.1101532  31.8921661  66.0406799  36.3801880  32.4549294
  65.0083542  35.2880402  32.2746925  65.3596878  36.0512772  31.9929733
  47.1726532  10.7080259  45.7906914  47.5160637   9.8899460  46.1499214
  46.9594574  11.2364912  46.5597839  47.1865387  10.6771402  45.9110146
  44.6757469  56.5166245  22.2183800  44.7485275  56.9416351  21.3638039
  43.7666473  56.6608963  22.4809799  44.5865593  56.5773315  22.1552505
   4.3027830  33.9149399  26.1007938   3.6900246  33.2235298  25.8503742
   5.1678324  33.5386276  25.9385872   4.3296876  33.8010750  26.0567913
  68.6830139  56.8295212  66.2998886  67.8189697  57.2036362  66.1275558
  69.1610870  56.9424248  65.4783478  68.6418533  56.8814583  66.1939011
  40.9147377  15.6229639  11.5100050  40.0104980  15.8599596  11.3040571
  40.8372116  14.9254484  12.1609221  40.8100433  15.5738535  11.5574570
  52.4309578  34.9066124  25.4290638  51.6438103  34.9404678  25.9726524
  53.1294594  34.6575699  26.0342922  52.4215050  34.8836632  25.5515747
  30.5087280  14.6853876  63.9710579  30.8674335  14.7158680  64.8579788
  30.0838337  15.5352545  63.8552055  30.5016689  14.7792692  64.0532837
  15.2443600  13.7770061  62.0287209  16.0566139  13.4107351  61.6789742
  14.7138376  13.0124435  62.2528229  15.2744036  13.6564121  62.0153198
  42.7140923  67.9988098  65.1705170  43.1841888  67.1650467  65.1616364
  43.0441589  68.4680405  64.4042816  42.7994232  67.9599380  65.0878525
  26.0707073  29.4941521  11.5398340  25.2201824  29.2977409  11.9325953
  26.5427895  28.6617622  11.5621548  26.0303497  29.3844395  11.5840988
  14.3898354  23.4820747  30.6919479  14.9076681  24.1619644  30.2608681
  14.9963818  23.0751724  31.3106270  14.5097408  23.5111866  30.7119541
  59.4389343  27.4694691   9.4907579  59.8396759  27.4031830   8.6240158
  58.7879372  26.7679424   9.5079269  59.4122467  27.3875885   9.4001589
  41.7074203  64.2573318  13.3641901  42.2763557  64.6472168  14.0279169
  42.1088753  63.4097900  13.1725168  41.8109016  64.2085266  13.4145308
   4.0486569  42.5397682  28.6503696   4.1000485  43.1967659  27.9561443
   3.3341763  42.8402138  29.2120495   3.9779441  42.6418724  28.6362343
  43.0809517  47.7111092  21.2991524  42.3964157  48.2868576  20.9583321
  42.6803741  47.2853165  22.0570908  42.9652328  47.7271042  21.3436337
  48.5032272  55.1192627  48.7516747  48.5036621  54.2418022  48.3691940
  47.8815575  55.0638885  49.4774094  48.4369774  55.0197830  48.7882767
  47.5920868  25.1387806  42.8360138  48.0970840  25.6610374  43.4592781
  46.6915359  25.1879005  43.1566849  47.5499039  25.1997128  42.9366760
  39.1866074  37.8393517  67.4118500  39.6457520  38.3622322  68.0691299
  39.8838577  37.4687576  66.8708038  39.3099289  37.8555908  67.4242477
  38.2080879   7.6164241  46.6761475  38.5921173   8.1641617  45.9915047
  38.6608429   7.8812532  47.4768410  38.2973251   7.7030773  46.6885223
  60.0263634  53.7382660  61.0396080  59.9619827  54.6251717  60.6853638
  59.1730690  53.3448753  60.8569527  59.9285011  53.7908974  60.9823532
  42.1981926  56.1537590  17.5490284  41.3541832  56.5526772  17.7605648
  42.5705872  56.7237282  16.8762074  42.1478996  56.2570839  17.4998379
  70.0754547  67.1105270  64.6610565  70.3588028  66.2244263  64.4357300
  70.5292435  67.3058853  65.4809036  70.1540680  67.0368652  64.7244568
   6.3210783   1.3589790   3.6399262   5.9790573   1.0894556   4.4923410
   6.0720234   2.2799394   3.5622382   6.2580452   1.4284492   3.7225442
  45.4682236  17.6904144  30.4263191  45.5274925  17.0337944  31.1202698
  45.4055138  18.5249386  30.8909340  45.4678574  17.7093868  30.5498695
  31.9829502  53.8574982  64.3499374  31.4503841  54.6419296  64.4813690
  32.7339706  54.1606026  63.8397141  32.0062485  53.9734726  64.3095474
  54.3142395  43.2917366  55.0867233  54.5174522  42.8579140  54.2580299
  55.1584740  43.3655815  55.5317421  54.4259415  43.2533455  55.0458069
   2.5916991  27.3362865  17.7409382   1.8151447  27.0035610  18.1909275
   2.2780156  28.0978470  17.2532291   2.4754345  27.3820171  17.7369156
  46.4446907   1.6743109  26.9530182  46.7414017   2.5247476  27.2769833
  46.0316620   1.8692815  26.1118145  46.4322853   1.7857946  26.8978596
  63.0770645  17.5194340  30.5998878  63.0238380  16.6528511  30.1968613
  62.3167992  17.9897747  30.2578182  62.9903107  17.4771786  30.5204296
  18.3856888  36.9770889  33.3939438  18.5814285  37.3526192  34.2523689
  17.6558285  37.5011940  33.0640221  18.3287296  37.0730286  33.4503059
  30.3475742  37.6078529  26.0842991  29.7912998  37.1149330  25.4811211
  31.1620064  37.7456970  25.6006355  30.3751030  37.5699844  25.9683971
  70.7590714  55.4965744  30.4280567  71.4329300  54.8542747  30.2053547
  70.3700333  55.7369156  29.5871544  70.7894440  55.4537086  30.3146324
  23.6407204  38.2028694  38.7082558  23.8803711  39.0261116  39.1337814
  23.1456776  37.7246628  39.3734474  23.6134853  38.2396660  38.8245697
  24.4349346   3.4288547  37.7741890  24.4965858   2.9777563  38.6161766
  23.4955196   3.5483332  37.6347008  24.3413277   3.3934903  37.8491020
  41.2933807  35.8659096   1.9688554  42.1391106  35.7838860   2.4095845
  41.1519051  36.8097763   1.8958147  41.3684845  35.9578171   2.0080662
   7.4842372  42.5334358   1.3082961   8.2496290  42.0362511   1.0198233
   6.7530856  41.9226112   1.2158560   7.4878883  42.4152756   1.2676749
  54.5943375   7.6839442  42.5824547  55.0809364   6.8946781  42.8201790
  53.7979355   7.3573155  42.1637802  54.5612984   7.5649438  42.5631599
  36.9502792  17.8578987  32.1057281  36.9316635  17.7354717  31.1565704
  37.7203293  17.3685970  32.3952751  37.0304146  17.7926636  32.0353851
  47.1837463  13.3398428  44.8687325  46.5365639  13.7954407  45.4070816
  47.8511734  14.0010862  44.6856270  47.1859055  13.4589443  44.9066162
  11.3337078  26.2500172   2.9602101  10.9357233  25.9921856   2.1287274
  11.5593433  27.1726799   2.8418303  11.3153286  26.3209152   2.8589153
  53.9032631  66.0577164  13.4155693  54.5251007  66.6353912  12.9730320
  53.0669441  66.2296066  12.9828415  53.8803902  66.1376495  13.3222294
  67.8957748   1.3991681  26.6049938  68.7038727   1.9079487  26.5390263
  67.8976517   0.8444412  25.8249264  67.9821548   1.3942684  26.5147705
  28.6596241  10.6706877  56.4992332  28.4385147  10.5413303  57.4215164
  28.5286026   9.8112469  56.0986977  28.6220722  10.5652409  56.5548706
  42.9285774  61.6208611  13.1238537  42.7359848  61.5146332  14.0554419
  43.5379410  60.9106064  12.9227457  42.9730225  61.5337906  13.2017527
  13.7323875  24.7300282  18.8215942  13.4140930  25.5480499  19.2033806
  13.0648384  24.4899483  18.1789646  13.6272554  24.7916603  18.7937775
  29.0042286  21.2967892  51.1899490  28.2728977  20.7878647  51.5397835
  29.5134506  20.6658173  50.6812286  28.9805431  21.1752300  51.1730080
  13.3727579  59.2948036   1.6760491  13.2927361  60.1877365   1.3406429
  14.2433167  59.2651329   2.0728850  13.4570618  59.3868637   1.6826000
  23.5243053  29.7483025  53.7796135  24.2203732  29.4069767  53.2181702
  23.7266331  30.6792164  53.8728561  23.6201115  29.8111763  53.7296829
  44.1316261  24.0797462   7.3564019  45.0493965  24.2626171   7.1551881
  43.7926178  23.6584187   6.5665984  44.1933479  24.0543156   7.2507181
  13.4842262  45.4163971  59.0368958  14.2938566  45.0683746  58.6632500
  12.7940273  45.0883026  58.4605179  13.4969625  45.3442955  58.9355850
  20.3035545  46.3327866  38.2358780  20.1155262  46.4810753  37.3091164
  20.9938164  45.6696358  38.2371025  20.3571129  46.2778816  38.1371765
  31.0188179  18.6427441  12.8796091  31.4578018  19.3889694  13.2878637
  31.1811886  18.7525768  11.9426966  31.0829468  18.7340355  12.8232317
  18.3129520   8.5087481  70.5088654  17.6892548   8.8551130  69.8706894
  18.1719074   7.5621438  70.4921951  18.2313995   8.4447384  70.4390335
  19.0197334  29.0885143  61.7207756  18.5645142  28.6768398  60.9862480
  18.8086777  30.0188503  61.6422768  18.9486809  29.1438255  61.6340752
   7.3429747  12.5894814  13.5265007   6.5013766  12.9401388  13.2349787
   7.7985692  13.3423138  13.9032097   7.3018107  12.7071590  13.5355854
  41.4698753   5.0083752  32.0196266  41.0884285   5.5599799  32.7026062
  41.6315613   4.1696539  32.4516373  41.4464378   4.9777565  32.1385307
  20.0012836  29.9058018   8.6951084  20.2463169  29.8827991   9.6201277
  19.7420712  29.0066776   8.4935703  19.9997711  29.8074646   8.7722616
  48.5175858  50.9445915   8.7050381  48.9132767  51.7537575   9.0289354
  49.1124802  50.6456337   8.0173197  48.6232224  50.9990005   8.6662397
  12.5409327   7.8421278  10.9099407  11.7386065   7.9630580  10.4021215
  12.7970514   6.9354634  10.7408390  12.4826841   7.7583361  10.8377523
  53.6795769  25.5764980  67.1291351  53.8560219  24.6400452  67.0388260
  52.7621689  25.6730976  66.8736725  53.6005592  25.4869347  67.0922623
  30.2386208  23.9913101  51.4597244  29.5781345  24.3366985  50.8591461
  31.0088978  23.8455143  50.9105034  30.2503281  24.0125942  51.3371086
  59.2574348  69.6503448  28.2269249  58.6084900  69.2871933  28.8296032
  58.7890053  69.7417145  27.3971901  59.1382751  69.6213608  28.2027111
   9.9467506  66.5582581  60.2034950  10.4097481  67.1777649  60.7674713
  10.4297304  65.7377090  60.3018265  10.0476313  66.5368195  60.2741241
  19.8574028  34.7314072  44.8335075  19.9625206  35.6184616  44.4895401
  20.2143536  34.1652908  44.1491585  19.9066792  34.7656326  44.7238464
  56.4959526  28.0577927  10.7842770  56.5871124  28.9709969  10.5122805
  56.6950264  28.0657253  11.7205133  56.5269051  28.1560249  10.8551121
  26.3336582  39.9274750  60.9503555  26.2503014  40.2855110  60.0665588
  27.2061443  40.1975021  61.2368584  26.4178123  39.9944534  60.8866577
  58.6718063  54.1321068   3.2689414  58.5820084  53.3703423   2.6963313
  57.9270134  54.0712242   3.8671136  58.5828018  54.0443802   3.2716675
  31.8959179  27.3810272  68.0079346  31.6809616  27.8339996  67.1925583
  31.5765285  26.4881897  67.8773041  31.8389359  27.3341179  67.9070511
  63.8597717  48.7940445  43.9812622  64.1947708  48.6403542  44.8646545
  62.9097061  48.8374214  44.0895729  63.7941780  48.7822800  44.0870171
  12.0157070  44.6472626  62.7482567  12.1429548  45.4271545  62.2080612
  11.5579081  44.9666061  63.5258636  11.9804564  44.7644882  62.7735748
  54.7138557  53.0963593  11.3541288  54.4658356  53.3437729  12.2449179
  53.9434471  53.3028336  10.8249111  54.6052475  53.1447639  11.3926868
  56.1198616  42.2432785  18.9191628  56.5804329  41.4610863  18.6153870
  56.0872116  42.1474953  19.8709984  56.1654968  42.1496506  18.9882717
  34.8157272  27.7241402  64.1751785  33.9238548  27.3902779  64.0785751
  34.7322464  28.6696358  64.0514679  34.7117119  27.7893658  64.1516800
  50.5050354  32.5491371  60.1338348  50.2547722  31.6879978  60.4685516
  49.7839699  32.8005981  59.5567131  50.4014511  32.4841194  60.1079826
  65.8846436  18.8152122  64.1487885  66.4784317  18.3291435  63.5766182
  65.0564575  18.3382721  64.0951767  65.8596497  18.7125168  64.0820541
  16.6636295  58.5477066  15.5611486  16.6463127  57.5928268  15.4968557
  17.5024681  58.7445145  15.9781008  16.7512379  58.4668655  15.5987568
   7.6844382  22.6339817  64.2028809   7.7780285  23.4314308  64.7239838
   8.1317215  21.9597683  64.7143555   7.7421179  22.6471233  64.3129959
   2.2883995  65.5306091  59.8934708   2.1299872  64.9706116  60.6534348
   2.7421520  64.9644165  59.2691650   2.3198950  65.4105148  59.9079399
  47.5064430  14.2562523  18.9904861  46.9515877  13.5353861  19.2883511
  47.5786552  14.8329630  19.7510262  47.4549713  14.2408791  19.1033554
  26.1352711  34.9186897   4.2273355  26.9442215  35.4294701   4.1967726
  25.8244610  35.0159492   5.1274290  26.1883926  34.9835320   4.3200631
  70.3494034  24.9777508  26.7466450  70.8377991  24.2377110  27.1072636
  70.0787659  25.4826279  27.5135117  70.3726273  24.9526730  26.8668804
  61.2011986  47.6192398  39.2857170  61.7205048  46.9063950  39.6577415
  60.4612045  47.1819496  38.8645096  61.1776657  47.4965897  39.2804718
  57.2533531  13.0892487  70.2810059  57.6048813  13.7429686  70.8854141
  57.2219543  12.2814884  70.7936172  57.2874908  13.0728216  70.4001236
  61.8927994  48.4743385  53.6894379  61.0470314  48.8967857  53.8392715
  62.0785942  48.0134468  54.5075378  61.8224182  48.4702415  53.7926598
  64.1112366  40.2322350   9.2236490  63.8389740  41.0748482   8.8601761
  63.5091667  40.0797997   9.9520073  64.0179977  40.3058395   9.2625608
  58.3224640  45.1412125  49.8627129  58.1202469  45.4464111  50.7471313
  59.1624985  45.5501175  49.6544533  58.3904800  45.2173653  49.9348183
  24.0613327  47.1951103  42.4819870  24.5612011  46.5691223  41.9580574
  24.5506496  47.2660980  43.3015976  24.1668205  47.1359253  42.5135193
  57.6880302  24.7991314  40.1382294  57.0905037  24.4800205  39.4619446
  57.1779823  25.4495506  40.6209717  57.5699158  24.8344631  40.1175919
  44.9230652  27.7863197  27.3891487  45.1663246  28.0421314  28.2788754
  44.7848129  28.6152706  26.9309368  44.9342613  27.9020004  27.4351654
  18.8055363   5.9408617  15.2928638  18.2292862   6.3833594  14.6696758
  18.2837658   5.2100000  15.6242676  18.6884422   5.9101100  15.2617474
  17.5229568  28.2376633   5.8956909  16.6742783  27.8927593   5.6181684
  17.3104534  28.8818569   6.5710335  17.4097919  28.2695789   5.9381146
  16.4519234  50.9751053  23.3704052  15.9003410  50.7821274  22.6122837
  15.9362316  50.6834908  24.1222401  16.3381081  50.9234276  23.3697357
  27.3562889  31.8884678  58.2752151  27.5985641  32.7169037  57.8614159
  28.1921749  31.4663792  58.4736252  27.4712658  31.9318008  58.2522469
  62.3165169  52.7696800  67.4017334  62.7864227  52.9845734  68.2074814
  61.6844749  52.1004868  67.6642761  62.2992287  52.7212334  67.5156555
  10.1536102  12.3093119  44.4338646   9.7080383  12.7919865  45.1300850
   9.9236412  12.7786999  43.6319771  10.0815697  12.4108410  44.4225960
   0.4181594  45.7971725  32.4212074   0.1988133  44.9059792  32.6930428
   1.3721385  45.8397293  32.4871216   0.4965017  45.7066727  32.4572258
  64.8281631  67.1126556  44.0392456  65.3469391  66.7163315  44.7392693
  65.4325027  67.1758423  43.2996445  64.9479370  67.0771255  44.0350266
  42.9462852   7.8140936  71.8955154  42.7602654   7.0958629  71.2907181
  43.7288017   8.2326880  71.5367966  43.0098953   7.7821398  71.7927628
   6.3160648  61.0506096  14.6579685   6.4420404  60.8298531  13.7351313
   5.3893971  61.2809410  14.7248020   6.2306781  61.0516319  14.5666838
   3.8397098  16.5210476  50.4695358   3.7790196  16.7901344  49.5529442
   4.6047707  16.9876499  50.8059845   3.9148250  16.5995026  50.4076691
  61.0830345  51.5388756   3.0439851  62.0119591  51.7628593   3.1002190
  60.8766594  51.6052933   2.1116605  61.1600876  51.5698433   2.9505577
  28.3624363  39.8310242  29.2327461  27.9507999  39.1040077  28.7655907
  28.4296379  40.5278130  28.5799046  28.3257046  39.8278008  29.1133099
  49.2267532  65.0965347  48.2395744  49.3240776  64.1709137  48.0160065
  49.0310097  65.0973282  49.1765480  49.2162552  64.9979095  48.3156509
  32.0725975  41.2097816  52.3767509  31.5644646  40.8166275  51.6671982
  32.2848282  42.0881844  52.0611610  32.0410423  41.2615280  52.2674255
  22.5364285  64.1012878  36.1705437  22.7572956  64.4824448  35.3207397
  23.2603588  64.3558960  36.7426720  22.6371822  64.1690903  36.1409302
  57.5065041  30.8664246  56.3117561  56.5577736  30.7541542  56.3712387
  57.7056847  30.7342415  55.3848877  57.4265709  30.8403549  56.2192574
  48.1892967  36.0346642  26.8045769  47.7626114  36.2788391  27.6258850
  47.8435402  36.6538696  26.1617184  48.1069221  36.1267357  26.8236065
  46.8339081  40.3057976  61.1739540  46.7281036  39.4048691  61.4795113
  47.7807236  40.4224548  61.0954590  46.9235916  40.2221603  61.1981697
  19.1153469  33.0847931  11.4253035  18.8860416  33.3647842  12.3114510
  18.2856159  33.0964890  10.9481850  19.0024090  33.1158981  11.4689226
  56.1658974  39.4703636  62.3781319  55.3930473  40.0346832  62.3999596
  55.8323669  38.5990448  62.5921364  56.0479126  39.4376221  62.4032822
   5.5443182   5.2098165  71.6569443   5.7344923   5.9678416  72.2096329
   5.8238592   4.4572101  72.1781616   5.5944095   5.2103944  71.7714691
  30.0607567  67.3789902  13.2917042  29.6635475  67.5271988  14.1498957
  30.6362858  68.1325607  13.1608057  30.0797729  67.4751587  13.3692636
  50.3250122  57.8605576  71.4148331  50.8166046  58.4311142  70.8240433
  50.4832420  56.9773140  71.0815582  50.3943100  57.8272133  71.3162918
  67.6536789   2.3295407  52.5219269  67.4747238   1.4996659  52.9640961
  68.6029968   2.3358643  52.3995132  67.7358322   2.2417161  52.5560265
  39.1647415  10.0360785   6.0372419  39.0416527  10.8872156   5.6169486
  38.7407341  10.1267939   6.8906016  39.1063957  10.1365185   6.0834246
  25.7586403  37.4532280  41.1469116  25.5819378  37.6306114  42.0707855
  26.7060013  37.5587311  41.0596962  25.8408241  37.4833946  41.2361336
  66.3118515   8.3739815  31.5824394  66.3941193   7.7383490  32.2933769
  65.4556732   8.7789145  31.7210751  66.2293167   8.3493795  31.6730385
  45.5051117  22.8750191  66.6713943  45.8500290  23.3534813  65.9175110
  44.5852814  22.7202816  66.4564514  45.4438019  22.9095421  66.5680771
  50.5006409   4.3525538   4.4021673  50.4294662   5.2903795   4.2242646
  50.0719910   4.2364144   5.2501068  50.4473381   4.4401793   4.4736209
   1.5750804  33.6527214  39.5495186   2.4782276  33.9687729  39.5236588
   1.3396252  33.6760597  40.4770164   1.6462841  33.6889153  39.6456718
  38.4280701   3.3836882  50.7151756  39.0411224   2.6799428  50.9276352
  37.5738335   3.0469506  50.9855881  38.4023476   3.2727296  50.7666702
  65.9947891  28.9718323  41.7487984  66.1158371  29.8562336  42.0943604
  65.0834808  28.7588291  41.9497414  65.9105148  29.0434322  41.8070755
  35.3651314  28.9623566  11.1095238  35.4739952  28.9219418  12.0596542
  36.1363487  29.4374256  10.8000727  35.4589844  29.0087090  11.1778469
  41.4650383  65.4108963  69.1657257  41.6487465  66.1574020  69.7360001
  42.0512047  65.5303726  68.4184875  41.5471382  65.5032501  69.1468506
  44.5383987   4.9729714  67.3486099  45.2543030   4.7128682  67.9283218
  43.9451599   5.4723344  67.9098053  44.5514793   4.9984865  67.4702835
   7.5829716  36.0921669  31.1050758   7.0941038  36.7951508  31.5329227
   6.9281378  35.6281281  30.5834522   7.4610057  36.1176491  31.0950756
  50.5754700  69.9825363  28.4761829  50.6324158  69.1011810  28.8452358
  49.9334412  70.4314804  29.0261688  50.5130768  69.9364243  28.5741901
  60.9834213  37.0122414  66.8504486  61.2789612  36.8778419  67.7509079
  61.0900650  36.1573715  66.4332428  61.0263100  36.9067459  66.9019852
  66.2299957  56.2018471  36.5825119  66.9946976  55.6894150  36.8449631
  65.7710037  56.3842278  37.4024467  66.2625961  56.1666489  36.6979370
  27.3740234  46.8796730  50.6448479  27.5528469  46.2361145  51.3304825
  26.8931427  46.3908005  49.9770241  27.3418121  46.7589073  50.6467476
  51.8298378  12.6032324  15.4473715  52.6947289  12.3300629  15.7532730
  51.7801552  12.2784262  14.5483370  51.9167747  12.5394630  15.3841190
  64.1256180  11.5910864  68.6358490  64.2437515  12.2575865  67.9590530
  64.7361374  11.8425961  69.3288422  64.2033234  11.6889839  68.6375732
  15.5919571  60.6926193  47.7104034  15.2904205  60.6877594  46.8019524
  14.8179455  60.4549713  48.2209511  15.4772596  60.6667595  47.6679726
  64.7804184  16.1904507   8.4381886  64.2590027  16.5787220   9.1407595
  64.3275223  16.4459572   7.6345510  64.6765137  16.2591038   8.4274111
  33.3643456  60.7610512  11.3624544  32.5571785  61.1202240  10.9940653
  33.6322861  60.0857124  10.7392702  33.3068428  60.7273369  11.2567120
  65.4244766   5.2953858   9.0665531  65.7680435   4.5622053   9.5770845
  64.9423294   4.8830500   8.3497944  65.4096985   5.1732264   9.0445604
  50.9335632  69.9531097  60.3981247  50.8654518  69.3850784  61.1655464
  50.7583656  69.3747864  59.6557732  50.9076157  69.8308563  60.4007988
  43.2446404  20.9223633   0.1542253  42.8579483  21.7550278  -0.1166490
  43.9846840  21.1708946   0.7081187  43.2823219  21.0376625   0.1844068
  34.3911324  43.5443687  37.5996552  33.8385239  42.7629242  37.5855217
  34.7804298  43.5782585  36.7258492  34.3737183  43.4646492  37.5049629
  68.4303360  33.5247688   2.8551736  68.5594177  34.3414612   3.3374386
  68.0780258  32.9162292   3.5046246  68.4065323  33.5469666   2.9758615
  34.0927658  49.4302559  49.0711098  33.9167824  48.6885567  48.4921913
  34.8985825  49.8162041  48.7276917  34.1599312  49.3923187  48.9727516
  33.1655045  56.7186012  18.8070984  32.8206673  57.2012520  19.5583420
  32.5710716  55.9750900  18.7067490  33.0653381  56.6907845  18.8765106
   1.0115312   7.5086513  63.0285568   1.2464218   6.5893750  63.1550064
   0.1062373   7.4840899  62.7186012   0.9400385   7.4079990  63.0089874
  14.4955006  12.6685095  31.5198593  14.8384991  12.7573824  32.4090652
  14.2225990  11.7530708  31.4587955  14.5029764  12.5803633  31.6081734
  46.7836647  52.2426643   2.1070037  47.1115112  51.6719971   2.8020480
  47.0979500  51.8393860   1.2977933  46.8521423  52.1388016   2.0948288
  67.6613541  28.8157444  26.8368397  67.1424332  28.0174828  26.9354992
  68.5679245  28.5263615  26.9399166  67.7026978  28.6997566  26.8583527
  58.8961563   4.6401582  50.1267433  57.9899292   4.9037771  49.9670906
  59.3859367   5.0090208  49.3917007  58.8517456   4.7076068  50.0313339
   4.4900689  54.0699959  40.0938301   4.3540559  53.1513824  40.3259621
   5.0107656  54.4245834  40.8145065   4.5310922  54.0098457  40.1954384
  28.4399834  30.5904579  20.6131897  27.9759483  31.3972702  20.3896751
  29.3663845  30.8278618  20.5725594  28.4892902  30.7018147  20.5850201
  23.3273735  67.6213989  60.8760376  22.6842957  68.0790024  61.4175873
  23.7008572  66.9582596  61.4565506  23.2986240  67.5994797  60.9956970
  65.0813980  47.2500114  59.6558876  64.3294144  46.7002907  59.8762589
  65.6486130  47.1995735  60.4252701  65.0616913  47.1860085  59.7614365
  70.8022461  38.1914177   9.9809980  70.2529373  37.7756958  10.6455736
  70.2826691  38.9328957   9.6703892  70.6882629  38.2261581  10.0187454
  13.9148159  37.0791931   1.8016816  13.0513697  36.8216438   1.4786354
  13.7423096  37.4777603   2.6546865  13.8043404  37.0942307   1.8581972
  68.0261765  45.3425980  66.6711807  68.2423325  46.1749229  67.0915833
  68.3267441  44.6767159  67.2896423  68.0812759  45.3603477  66.7819672
   8.5216026  66.6933517  29.4549141   8.9122372  66.8379440  28.5930958
   8.8269367  65.8237762  29.7134399   8.5958214  66.6160431  29.3905773
  36.8430595  27.3337460  24.7070789  37.6001968  27.9041710  24.8397217
  36.4569321  27.2418041  25.5781040  36.8826256  27.3847733  24.8141117
  36.9029198  61.1164742  61.5824814  36.5382195  60.2630424  61.8167496
  37.5992050  61.2632980  62.2226868  36.9382820  61.0411186  61.6757355
  24.9905758  16.3780937  36.9462318  25.4866867  15.6191006  37.2528877
  24.0880318  16.0652924  36.8845596  24.9472332  16.2637959  36.9723587
  18.7106342  22.0435848  37.6610222  18.1201954  21.4383698  37.2123260
  19.1187363  21.5155334  38.3472061  18.6911907  21.9227333  37.6863480
  52.7686043  37.6933784  25.6128960  52.6353035  37.6258430  26.5583591
  52.5991974  36.8107567  25.2834797  52.7363243  37.5920525  25.6785908
   1.9708509  18.8158875  65.8624573   2.6375525  18.1450291  65.7151794
   1.1434501  18.3346100  65.8658524   1.9537137  18.6930218  65.8471146
  46.5252876  28.4200649  30.0723228  45.6560249  28.3986912  30.4725208
  47.0682755  27.8839607  30.6502380  46.4904938  28.3606148  30.1766300
  21.0585117  26.7756310  42.6182899  21.3111706  26.0051117  42.1096687
  21.8870716  27.1371098  42.9330215  21.1738148  26.7320099  42.5976143
   1.1883173  56.0077972  16.6533031   0.7124242  55.6044006  17.3792706
   1.2637854  56.9297676  16.8992844   1.1456153  56.0630989  16.7569523
  55.9756279  43.1390800  68.5329590  55.9073601  42.4840584  69.2275925
  55.3716316  43.8328400  68.7977448  55.9039383  43.1432114  68.6352692
  68.3416443  46.6914558  29.6987152  69.1776428  46.2838516  29.4724274
  68.4845581  47.6269226  29.5547962  68.4460373  46.7477493  29.6592350
  65.7463226  15.0387182  14.9093866  66.3155823  15.5711222  15.4650192
  66.2948074  14.3014927  14.6412506  65.8655243  15.0168762  14.9400463
  11.9941759  32.1290169  28.0470104  12.6729870  32.3700371  28.6773720
  11.4195356  32.8936272  28.0097656  12.0052853  32.2362595  28.1102600
   1.2187295  40.0931244  60.8405914   0.8372427  40.7621078  60.2721176
   0.4675197  39.5925179  61.1588860   1.0979372  40.1110802  60.8139114
  63.6968346  37.9316559  62.4649506  63.5025597  37.3864861  61.7025337
  63.8703995  37.3063316  63.1685638  63.6946259  37.8068314  62.4586792
   2.6600642  39.3014793  19.2336617   2.7466185  38.7155800  19.9856339
   3.3011091  38.9762459  18.6015892   2.7376564  39.2043152  19.2464466
  27.1041088  26.9201126  41.0296173  26.2753086  27.0352497  41.4944420
  27.2090702  25.9713421  40.9585571  27.0269184  26.8312130  41.0716095
  27.3584557  11.4961128   4.1027594  26.4947948  11.6515551   3.7204516
  27.9680042  11.6175346   3.3747902  27.3313560  11.5256376   3.9843581
  64.7160110  61.8047600  16.2100029  64.6324234  61.5127525  17.1177330
  65.2679825  61.1419182  15.7950363  64.7659607  61.7029343  16.2625504
  58.6026115   9.1785812  20.9181900  59.1386337   9.9581652  21.0636539
  58.0595398   9.3991051  20.1614380  58.6018600   9.2852335  20.8530025
  26.1374397  68.9403229  26.2040005  26.4098549  68.5411530  25.3777542
  25.5739822  68.2834854  26.6130314  26.1064014  68.8277054  26.1595078
   1.2780939  33.7154388   8.8508968   1.2757950  34.3770638   9.5426188
   2.2052660  33.5393486   8.6909704   1.3767236  33.7672157   8.9076080
  32.1737099  20.6322422   6.8231411  32.0318985  21.3368111   7.4553633
  32.7825584  20.0370026   7.2604346  32.2235146  20.6438999   6.9371958
  36.1976128  19.0984974   1.9873966  35.3556252  18.8519497   1.6046393
  36.0570641  19.0411434   2.9324834  36.0928345  19.0660877   2.0473642
  34.9162216  44.8662453  52.4642944  34.9976387  45.7770233  52.7472992
  35.1105347  44.3533859  53.2488022  34.9456253  44.9086800  52.5781364
  53.7720909  58.2005768  45.5210152  52.8932190  58.1430779  45.8958664
  53.6395645  58.0819092  44.5804901  53.6642342  58.1817894  45.4606895
  33.0930710  27.7042980  20.0354824  33.8932800  27.5046368  19.5496483
  33.1129150  28.6544666  20.1495686  33.1805229  27.7843323  19.9958401
   1.6164865  18.9426632  55.0534668   0.9492243  19.2288208  54.4296837
   1.8499588  18.0599098  54.7662964   1.5702266  18.8790417  54.9563217
  63.0766716  16.8851738  10.6956139  63.2338371  17.8219395  10.8139296
  63.4151993  16.4826317  11.4953585  63.1295319  16.9421444  10.7935171
  65.5887375  65.7819443  66.7343445  66.4655304  66.0392532  66.4492798
  65.0142365  66.4646378  66.3877716  65.6209717  65.8821869  66.6669846
  29.3593216  11.4627752  47.2823143  29.6940861  10.7007589  46.8095589
  29.8558674  11.4741268  48.1005745  29.4479733  11.3827229  47.3191605
  24.9695148  32.4143219  61.6170158  24.8381004  32.5089798  62.5604172
  25.1094189  33.3079529  61.3038292  24.9704208  32.5197144  61.6842232
  66.6248016  34.3450012  26.9643364  66.1126862  33.9505959  27.6703243
  66.4845581  35.2866211  27.0639153  66.5552292  34.4033585  27.0502434
  26.5560398  46.3331490  33.0262947  27.4207764  46.4286118  33.4254837
  26.2984467  45.4329872  33.2252579  26.6207867  46.2473335  33.0900841
  69.7985229  25.9435959  22.5210285  69.8791428  25.0333710  22.2360306
  69.5391083  26.4195175  21.7320843  69.7794571  25.8972816  22.4065018
   2.3909256   8.1283398  40.0475540   2.7301362   8.3080359  39.1707001
   2.3017402   7.1758332  40.0793114   2.4175885   8.0459261  39.9574318
  35.9469223  69.2341232  46.1230659  36.0047264  68.2915497  46.2794075
  35.7191658  69.3096848  45.1964340  35.9287987  69.1416626  46.0409203
  27.2785740   2.6832175  25.3136578  27.2152786   1.9313948  24.7245998
  27.3215446   2.2986007  26.1891308  27.2764053   2.5620260  25.3442001
  35.3481178  10.1752167  48.8269310  36.0997124  10.6214342  49.2170906
  34.7769623  10.8834553  48.5295944  35.3673592  10.2983294  48.8368301
   3.7693753  69.2152786  20.0061817   2.8456743  69.2114410  20.2571678
   3.9176006  70.0919647  19.6516628   3.6866775  69.3083649  19.9951420
  38.5593033  42.8272667  63.1014519  39.3795700  43.0868416  62.6819077
  38.8316994  42.3381958  63.8778801  38.6758270  42.8027916  63.1395111
  37.3860779  64.2315216  65.5625381  38.2303581  64.5740509  65.8559570
  37.0235977  63.7951851  66.3335419  37.4374580  64.2215195  65.6760483
  33.2414055  30.8157730  58.1194534  34.0206566  31.3547783  57.9835320
  32.5753174  31.2117023  57.5574989  33.2534752  30.9154758  58.0450325
   0.8600556  36.0826912  23.5761375   1.5996863  35.7080917  23.0977497
   0.5185132  35.3556099  24.0966511   0.9025083  35.9652061  23.5806313
  67.0051117  11.9442396  23.3426971  67.5453720  11.4117765  22.7588844
  66.7535934  12.7006435  22.8127670  67.0359039  11.9681215  23.2239246
  23.4065590  33.8732834  12.9959173  23.8315582  33.3829536  13.6996107
  23.0543385  33.2000504  12.4137411  23.4143200  33.7491989  13.0088758
  38.6072121  51.0924110  14.2046165  39.4469986  50.6437607  14.3030825
  38.2586823  51.1463318  15.0944777  38.6595993  51.0503159  14.3100128
  24.2742996   9.8674126  11.0904741  25.1198883  10.0665827  11.4923944
  24.3940582  10.0770416  10.1642208  24.3772449   9.9110069  11.0345583
  32.5143356  57.9936409  31.8919849  32.2741051  57.2632332  31.3218784
  33.3159561  57.7039146  32.3275261  32.5742035  57.8848534  31.8776340
  16.3720093  32.5673180  28.7003765  15.4722176  32.6718102  29.0097122
  16.4800777  31.6223431  28.5927906  16.2875786  32.4776878  28.7218914
  38.6970825   9.0352430   1.0806202  38.7730064   8.8109379   2.0080655
  38.0202942   8.4465780   0.7464588  38.6330070   8.9485464   1.1438888
  71.1259995   6.8883410  40.7340355  71.3068314   7.0996175  41.6499481
  71.4018860   5.9766417  40.6395645  71.1747055   6.8136468  40.8216362
  24.1780987  25.1794777  31.1153965  23.3137989  25.5271015  30.8954525
  23.9993191  24.4540558  31.7137547  24.0668621  25.1391888  31.1557503
  -0.1081987  14.7116404  19.1433964  -0.4030420  15.4890308  19.6176987
   0.6588013  14.4104624  19.6304626  -0.0578473  14.7624245  19.2459183
  22.9331932  37.9606934  64.7271652  22.4100971  38.4616318  64.1013336
  22.5015984  37.1074562  64.7712784  22.8313828  37.9231224  64.6651306
  60.7914047  -0.0097767  62.1321106  60.5596504   0.8900830  61.9023857
  59.9561691  -0.4245846  62.3478584  60.6776199   0.0419499  62.1306229
  26.3912582  67.4310379  51.8069382  25.8105507  68.1253204  51.4955292
  26.6722565  67.7245789  52.6735992  26.3592968  67.5363770  51.8661499
  37.9400864  30.6027184  62.2076187  38.3810387  29.8812294  62.6562233
  38.5834160  30.9194031  61.5735321  38.0557137  30.5595493  62.1878395
  30.8696804  31.8228550  20.3943844  31.4628906  32.4953423  20.7291927
  30.4986610  32.2051506  19.5991325  30.8933754  31.9353390  20.3452835
  44.2453423  62.7051430  38.4938622  44.6991348  63.1985168  37.8105698
  44.8702660  62.6685486  39.2179909  44.3603783  62.7538567  38.4982185
  64.3716431  46.1479645  34.7942657  63.8255615  45.3887978  34.5900726
  64.5514450  46.5492973  33.9440689  64.3325806  46.1098061  34.6818237
   7.8024740  28.2971325  30.3991375   7.0339112  28.0270672  29.8965359
   8.3361702  28.7888565  29.7749500   7.7774272  28.3207703  30.2789745
   2.2462850  28.7193432  35.0020142   2.6063566  29.3311348  34.3599129
   2.0067046  29.2688351  35.7482681   2.2591343  28.8431835  35.0131226
  53.0664635  66.1999588  66.9455643  53.3804893  65.6924286  66.1972198
  53.1681824  67.1126556  66.6756134  53.1107979  66.2431717  66.8369751
  38.2289009  61.5700188  63.8857765  37.5479889  62.0289268  64.3777008
  38.2384415  60.6874695  64.2562485  38.1573067  61.5248413  63.9777451
  44.2615356  32.6396790  19.8208561  44.9367714  32.6715660  19.1431599
  44.5222893  31.9114399  20.3846912  44.3613510  32.5654182  19.8087139
  63.0970535  32.8463211  17.8053627  63.1381340  33.3847122  18.5957298
  62.7927322  33.4449997  17.1233006  63.0689812  32.9675827  17.8169117
  54.3177567  20.3957443  35.4278831  55.1560364  20.2086411  35.0053749
  53.8760490  19.5475845  35.4697266  54.3600502  20.2853432  35.3872871
   2.7078800  12.8828640  13.6855640   1.8855333  13.3066959  13.9312143
   2.4427238  12.1481295  13.1323109   2.5919073  12.8497086  13.6527615
  53.1911354  14.8771772   6.6962833  52.3955879  14.3507528   6.7751236
  53.7433815  14.5868273   7.4221969  53.1651878  14.7900753   6.7821035
   3.5320761  42.3047447  61.1875191   3.8161113  43.2188301  61.1867294
   2.8099658  42.2777748  60.5597763   3.4853592  42.3993492  61.1204910
  33.2629738  42.6201782  24.3863678  33.1597824  42.3457031  23.4751892
  32.5272141  42.2132683  24.8438759  33.1735077  42.5475159  24.3379879
  11.0399408  63.8022614  63.4606590  11.6215611  63.2063141  63.9326744
  11.0197763  64.5935669  63.9988632  11.0998154  63.8230934  63.5683899
  29.7530575  67.9638519  35.0552979  29.4172344  67.5159225  35.8317070
  30.4215584  67.3731155  34.7083549  29.7885342  67.8530884  35.1010971
  54.5356827  50.3665123  59.4511642  55.0223999  50.2762566  60.2704277
  55.0383644  51.0029984  58.9428062  54.6411934  50.4247627  59.4843216
  27.3887691   2.8389859  66.3762054  26.9078960   3.1364915  65.6038818
  28.0829887   3.4879556  66.4907990  27.4115219   2.9399195  66.3060684
  70.8452225  55.1134949  18.7579384  70.5643616  54.3311768  19.2326260
  70.8621521  55.8031197  19.4215355  70.8170776  55.1036072  18.8793259
  23.1230412  12.2189960  32.6478691  22.9809456  12.8535175  33.3503113
  22.9140644  11.3728361  33.0435638  23.0856018  12.1964264  32.7649765
   6.3506298  -0.0833402  31.3339520   6.2928400   0.1585550  30.4096260
   7.1304832   0.3713731  31.6522217   6.4276314  -0.0090529  31.2693214
  50.0253944  32.7560577  37.0930405  50.7622070  33.2426643  36.7235107
  49.7438202  33.2805138  37.8426361  50.0739441  32.8638763  37.1335716
   6.7184019  59.0138283  50.0394211   7.6604166  59.0810509  49.8834686
   6.6371822  58.9490738  50.9909668   6.8101983  59.0140915  50.1242638
  18.7758579  25.8917828   0.1173956  18.0700302  25.4197559   0.5592422
  19.1314678  25.2603550  -0.5079623  18.7385101  25.7741089   0.0978257
  35.7480392  62.4239655   7.6091795  35.0689926  62.7383499   8.2060823
  36.3557091  61.9420700   8.1702013  35.7404289  62.4061012   7.7326622
  14.4367514  25.1548538   2.3905768  13.9097357  25.3986683   3.1515236
  14.2377596  25.8250313   1.7367444  14.3593292  25.2523232   2.4019997
  22.0961933  15.8151827   6.2313681  22.7021770  15.4721317   6.8881269
  21.3077259  16.0380611   6.7262168  22.0767345  15.8023672   6.3541770
  45.1001549  25.1733990  43.6464272  45.1164703  24.2402306  43.4339180
  44.8057442  25.5974903  42.8403893  45.0704994  25.1191101  43.5378075
  32.7199059  46.5465775  61.6008530  32.7545776  47.3520775  61.0849113
  32.9458313  46.8214188  62.4894791  32.7476959  46.6617851  61.6405983
  60.3302155  62.3869820  43.3878212  60.0311852  63.1051750  43.9455070
  59.6789322  61.6972694  43.5157318  60.2288704  62.3900185  43.4609337
  33.0912514   8.7695541  68.6670151  33.7134628   8.6896038  69.3899918
  32.5064087   9.4795551  68.9317551  33.0952377   8.8367434  68.7723465
  47.1511574  16.8543491  71.8695984  46.6796379  16.3953171  71.1744843
  46.7007599  17.6951561  71.9496918  47.0528450  16.8950615  71.8040161
  32.0609512  56.2067413  52.0515518  31.5455093  56.7003403  52.6894455
  31.4506321  55.5580254  51.7009621  31.9408989  56.1901970  52.0821915
  46.0362968  62.8628197  61.4875717  45.5111084  62.1152687  61.2019539
  46.7422638  62.9195480  60.8436584  46.0555763  62.7891502  61.3884468
  56.9248047  36.1629295  68.9156113  56.3511429  35.8207550  69.6012268
  57.6333466  36.5970497  69.3907318  56.9391861  36.1727333  69.0393982
  24.9060307  54.6496429  66.4046326  25.7732239  54.6549492  65.9994431
  24.3062744  54.8624725  65.6896362  24.9345512  54.6729050  66.2851791
  20.4115829  68.7072144  35.4154091  21.3294182  68.8629150  35.1927719
  20.1596642  67.9546051  34.8802986  20.4825954  68.6435623  35.3346024
  11.1332083  23.0272598   6.4555073  10.2124672  23.1023788   6.7061563
  11.4156284  22.1922112   6.8285542  11.0651369  22.9462204   6.5220189
  35.9558563  57.5986710  46.9670868  35.4067726  56.9443817  47.3991127
  36.6532211  57.0903587  46.5529213  35.9716682  57.4746895  46.9689941
  52.9377861  42.4941292   1.0004940  52.1061211  42.6305351   0.5466685
  52.6940575  42.3859482   1.9198006  52.8231049  42.4971390   1.0501335
   8.0422392   6.3478651  31.7208824   7.3479810   6.6518970  32.3055191
   8.6477814   7.0869560  31.6634712   8.0327787   6.4591055  31.7771072
  45.8196754  63.6563988  36.2939224  46.0048141  64.5879822  36.4126663
  46.5847588  63.2117386  36.6588326  45.9210091  63.7083244  36.3455009
  19.2804680  51.1094856  60.5917358  18.9509716  50.3178101  60.1663971
  18.6567917  51.7919235  60.3436699  19.1788197  51.0978355  60.5199242
  71.0490952   6.4388080   1.9937165  71.8521881   6.0056300   2.2829075
  71.3460846   7.1045136   1.3733444  71.1664047   6.4636049   1.9583989
  71.6206284  48.5508080  15.9567909  71.1733551  49.3522758  15.6850834
  71.5577698  47.9720840  15.1969471  71.5662231  48.5745621  15.8467846
  13.0032730  50.9651527  65.2859726  12.6053343  50.6307678  64.4821930
  12.6266232  50.4264374  65.9817810  12.9206705  50.8720436  65.2744598
  48.3725471  32.5985870  44.9306870  47.7923698  31.8706055  44.7078285
  47.8509598  33.1509361  45.5130043  48.2550545  32.5798569  44.9690208
  34.3922119  46.3633080  40.5763779  34.5018730  45.4135399  40.6226768
  34.9096260  46.6273499  39.8155899  34.4590836  46.2901840  40.5001831
  51.4408607  37.9585419  40.0120163  50.6231194  37.4768715  39.8874207
  52.1018143  37.2786102  40.1426430  51.4241409  37.8346672  40.0126610
  18.4196930  46.5048180  26.7821789  17.7609005  47.1505013  27.0377502
  18.3676777  45.8291168  27.4581585  18.3438931  46.5016174  26.8815212
  57.6328850  13.6671658  53.2751007  58.1992531  13.6985035  52.5040779
  58.2167740  13.8582621  54.0091209  57.7555504  13.6908865  53.2711525
  61.8441010  52.2712631  37.6935654  60.9275208  52.1116180  37.9185677
  62.1364822  52.9245071  38.3291893  61.7775345  52.3239021  37.7853432
  35.0288429  46.6339912   0.5154281  35.1473274  47.5498772   0.2637435
  35.0338364  46.1552582  -0.3134393  35.0420113  46.6806107   0.4001965
  41.7318039  62.6985016   9.1539650  41.5943832  61.8156471   8.8105745
  41.6685143  62.5985794  10.1038294  41.7103996  62.5936966   9.2186403
  53.5365906   7.5108223  64.4925919  53.4710579   8.0837135  65.2566223
  53.0038147   7.9413552  63.8239975  53.4727859   7.6178288  64.5027695
  15.2156715  17.0950317  23.4066200  15.8036356  16.8399525  24.1175804
  15.7173815  16.9269886  22.6089478  15.3318758  17.0499096  23.3973732
  30.5309410   2.2053089  51.6923981  30.1059418   3.0013282  51.3730888
  31.1671352   2.5154722  52.3368263  30.5534630   2.3232739  51.7270699
  61.0466232   4.4001288  30.4716110  60.1724396   4.6803861  30.7426987
  61.1182327   3.4995317  30.7878838  60.9610367   4.3339748  30.5342484
  40.0936317  62.7498169  62.3175087  40.0119820  61.8781624  61.9304886
  39.4173813  62.7756157  62.9944534  40.0128059  62.6596146  62.3484268
  43.0673370  -0.2973270   5.0101180  43.5995483   0.4845085   5.1574836
  42.1931877   0.0410402   4.8162065  43.0308723  -0.1778670   5.0051541
  24.7688656  58.0948601  21.3735695  25.3540611  58.5123215  20.7415066
  24.3956413  58.8223648  21.8712368  24.7914696  58.2169609  21.3592377
  61.4069672  66.4679794  52.3360405  61.8526764  67.2521896  52.6563454
  60.8113365  66.7904282  51.6596642  61.3909798  66.5859985  52.2980690
  18.5239010  16.5963840  55.4556198  19.2283535  16.6941833  56.0962524
  18.8896828  16.9444084  54.6424065  18.6380329  16.6439266  55.4372139
  51.2613640  31.6889915   8.9136629  51.5432892  30.7888603   9.0764961
  51.3013458  32.1114235   9.7716732  51.2956924  31.6380482   9.0225267
  34.5958633  67.0816193  62.1013870  35.2998428  66.5314560  62.4448471
  33.8414497  66.8781662  62.6542931  34.5904846  67.0012589  62.1969795
  13.7267742  46.9600983  66.3166809  13.4062767  47.2344513  65.4574661
  14.5895481  47.3677788  66.3918533  13.7846031  47.0328331  66.2330704
  67.2716675   0.1752347  49.0616760  66.7715454  -0.2877211  48.3895264
  66.6596375   0.8221782  49.4125557  67.1530609   0.1948554  49.0274162
  61.6588898  46.2948990  36.0004883  62.4476852  46.0791550  35.5030098
  61.7989922  45.8929062  36.8578110  61.7579460  46.2290230  36.0388603
  10.1708479  42.9392052  14.7679024  10.0618629  43.8069077  14.3787384
  10.8096495  43.0695534  15.4687414  10.2273483  43.0456390  14.8011398
  27.8995609   8.6069756   5.5613246  26.9749393   8.6196442   5.8086047
  27.8915672   8.5064096   4.6094556  27.8001060   8.5976019   5.4861860
  70.4091949  43.6389160  22.6339207  69.4753571  43.8268509  22.7280331
  70.7586670  43.7107430  23.5221443  70.3468781  43.6666183  22.7386780
  60.7820244  68.9210815  34.3756828  60.3205452  68.9303818  33.5371246
  61.3766403  69.6698074  34.3301506  60.7962227  69.0019226  34.2814026
  33.4591179  12.5980549  66.6450195  33.9041977  12.6886950  65.8024521
  34.1670837  12.5777674  67.2889099  33.5820808  12.6055574  66.6238327
  38.5532761  63.5558853  56.6342468  39.1508713  63.0307388  56.1019554
  39.1276283  64.1026993  57.1702919  38.6782532  63.5581970  56.6346474
  25.1851463  65.4158096   9.1501198  24.8904972  66.1936417   8.6764231
  25.5864944  65.7592316   9.9483747  25.1965237  65.5353775   9.1847315
  27.8827457  28.4245243   7.4397793  27.1836662  29.0689068   7.5506291
  27.8199978  28.1584721   6.5224400  27.8015041  28.4648685   7.3537741
   6.9622335  27.2530651  12.4978838   7.2575278  27.7006168  11.7049589
   6.7244844  27.9601994  13.0976057   6.9683700  27.3762016  12.4772806
  17.9831715   1.0044035  14.9456520  18.8774338   0.8599141  14.6363783
  17.5050468   1.2946165  14.1688614  18.0275478   1.0199436  14.8298330
   3.8994813  31.3694382  30.5447235   3.3007703  31.8275051  29.9548473
   4.7670093  31.6967411  30.3070240   3.9281483  31.4531918  30.4564686
  44.3385620  44.3673706  71.9200134  44.8144264  44.6252594  71.1305389
  44.1332397  45.1940422  72.3566971  44.3674126  44.4830284  71.8823929
  45.0561562   9.8732634  50.8093109  44.6507874   9.2780581  51.4398956
  45.6234665  10.4333582  51.3391075  45.0734253   9.8695192  50.9330559
   4.0575528  20.4114418  43.9071541   3.3885155  21.0118122  43.5782509
   3.9172108  20.3917904  44.8538055   3.9712396  20.4733715  43.9730301
  62.9054832  55.4775314  66.9840622  62.7600822  54.5616608  67.2212753
  63.7954903  55.4954262  66.6322098  62.9848900  55.3817711  66.9718323
  32.3743401  26.2469807  64.0141449  31.6555557  25.6791630  63.7363586
  32.2378082  27.0608387  63.5291443  32.2831268  26.2732182  63.9328003
   6.3879838  43.3240051  25.4337521   6.3564215  43.9831848  24.7404137
   6.4095955  43.8309517  26.2453995   6.3869224  43.4483643  25.4463692
  39.4012985   6.1064410  70.3992996  39.9178543   6.7637095  69.9330368
  39.4565811   5.3245029  69.8499832  39.4622803   6.0931463  70.2909927
  36.0548172  57.1066132  23.6248550  35.6770973  57.9599762  23.4119492
  36.3196487  56.7442474  22.7794037  36.0427780  57.1589737  23.5119896
  31.8328686  32.8141556  60.3714752  32.5959320  32.4318428  60.8048401
  31.1548920  32.8264503  61.0470695  31.8419437  32.7746964  60.4897385
  62.1316681  41.3277550  56.7256508  61.6655693  41.2521095  55.8930283
  62.2411652  42.2699585  56.8540993  62.0936394  41.4201660  56.6505585
  35.6076546  22.3823929  57.2967834  35.2918015  21.7531300  57.9452400
  35.9169579  23.1254215  57.8149223  35.6069565  22.3945236  57.4211884
  66.7702637  10.8307724  63.9840050  67.1855011  11.0006695  63.1384621
  67.0243988  11.5751276  64.5295181  66.8416443  10.9282694  63.9520111
   7.2476463  64.2655792  14.5948496   7.2071848  63.3217316  14.4407244
   8.1835356  64.4658356  14.6102667   7.3431358  64.1862793  14.5800571
  25.9292755  53.3951836  70.8376617  26.2385216  54.1659889  71.3135376
  26.2334633  52.6531181  71.3601990  25.9946938  53.3982506  70.9441376
  56.4542770   5.7256293  49.5280495  56.1894646   6.3915381  50.1626167
  55.8609772   5.8511391  48.7874603  56.3627663   5.8100271  49.5167427
   0.4480739  11.9097118  24.7109089   0.1223253  11.3670530  25.4289894
  -0.1273945  12.6746054  24.7086220   0.3519669  11.9334116  24.7872410
  68.6998825  23.9527321  52.5405922  67.9805298  24.1778278  53.1305885
  69.2935638  24.7019501  52.5900192  68.6864777  24.0566349  52.6087799
  70.4266434  33.6501541  59.6543159  71.2088852  33.4531403  59.1390381
  69.6974182  33.3877144  59.0925484  70.4322968  33.6011581  59.5394592
  51.0982857  16.6167393  20.7866516  51.0401611  16.3100452  19.8817806
  50.9517021  17.5609150  20.7294140  51.0764542  16.6847210  20.6840515
   9.0484104   1.2166215  12.1053619   9.4022522   0.3305431  12.0285950
   8.1162891   1.0879207  12.2809105   8.9867420   1.1084040  12.1158962
  42.2622528  57.2535820  48.2761803  43.0899887  57.3936958  47.8163414
  42.0828476  56.3196754  48.1672440  42.3313904  57.1689301  48.2155266
  36.6009712  16.2654743  12.3596640  35.8672180  15.6634302  12.4836855
  36.3509026  17.0511971  12.8458109  36.4960556  16.2850628  12.4247332
  64.3984833  15.4878778  32.9723854  64.5342102  15.3791485  33.9136581
  64.3786850  16.4358368  32.8411789  64.4108505  15.5773745  33.0587730
  52.7437477  30.9781570  68.8977127  52.0232010  30.6168652  68.3814697
  52.5820847  31.9215584  68.9072113  52.6496696  31.0402336  68.8436737
   0.3161926  32.3744926  55.4547844   0.4218251  31.5231094  55.8793030
   0.5138742  32.2086830  54.5330124   0.3485384  32.2660179  55.4017563
  24.7481384  69.5002365  52.6931114  24.8866272  69.5582809  53.6384621
  24.9238033  70.3841782  52.3705902  24.7816391  69.6006927  52.7595329
  50.2298164  55.6823196  17.3413925  50.9654236  55.0991287  17.5284824
  49.7182045  55.6896324  18.1503620  50.2537041  55.6209068  17.4476128
  16.6388702  40.7388802  13.5507708  17.3112774  41.2132339  14.0397396
  16.9835033  39.8494606  13.4708138  16.7473278  40.6946182  13.5943880
  40.9938889  43.9635963  61.7925186  41.2389336  44.7411957  62.2940407
  41.8265762  43.5376968  61.5888824  41.1088181  44.0011024  61.8242836
  56.3466415  23.5808506  64.1375885  56.5391312  23.6633511  65.0715942
  55.8935471  24.3937550  63.9137001  56.3188477  23.6763382  64.2133179
  42.6796951  62.8604851  55.7743607  42.6765785  63.8101654  55.6546364
  43.1299629  62.7256775  56.6082191  42.7273788  62.9473839  55.8505173
  19.4734688  26.2509022   3.0041218  19.5535412  27.2047348   2.9993372
  19.5499649  25.9995060   2.0836978  19.4901657  26.3258114   2.9054563
  63.2947121  63.8972473   8.8080330  62.8998070  64.6549225   8.3765059
  64.1351776  64.2186356   9.1344709  63.3422279  64.0123215   8.7968264
  45.0232162  11.6932545  25.0831966  45.0306969  10.8107090  25.4537239
  45.2114944  12.2665730  25.8262253  45.0440941  11.6602774  25.2019482
  28.7658043  17.4141521  14.4978924  28.9969387  16.6856651  15.0741873
  29.4086304  17.3727169  13.7898741  28.8590050  17.3320465  14.4838457
  61.8553200  44.6689568  69.4024506  62.4133224  45.0198936  68.7084045
  61.7699966  43.7386780  69.1937943  61.9057274  44.6071739  69.3061829
  59.2656860  37.0583038  39.3356247  59.9648552  36.4119720  39.2374077
  59.4539299  37.4900208  40.1689377  59.3603210  37.0354156  39.4140167
  68.1038055  64.5804138  48.5362663  68.1807632  64.6065750  47.5825272
  68.8561249  64.0627899  48.8231583  68.1922379  64.5280075  48.4651527
   7.9929638   0.3377962  34.3029785   7.0562644   0.4053352  34.1178703
   8.4162283   0.7510428  33.5504456   7.9382105   0.3890678  34.2029877
  64.7689667  50.6598625  55.5611839  65.2589035  50.1136475  56.1758728
  63.9624977  50.8805847  56.0271416  64.7352142  50.6251488  55.6764259
  64.8377991  53.7905731  27.6139660  63.9272270  53.6812477  27.3398590
  65.1634521  54.5149307  27.0796509  64.7754211  53.8561630  27.5277557
  60.6857643  17.8299255  61.5830688  59.8528137  17.7478809  61.1186447
  61.1586494  17.0252323  61.3707466  60.6473694  17.7353630  61.5108986
  23.3435707  34.3698273  21.2799568  23.8081779  34.1738968  20.4663334
  22.6577530  33.7039948  21.3304520  23.3199806  34.2779274  21.1985760
  49.3898315   0.9673451  66.7057724  50.2323570   1.4186643  66.6538544
  49.5080147   0.3185540  67.3995590  49.4922829   0.9462864  66.7742233
  32.8679085  37.6091461  20.6082096  32.8550034  36.8085861  21.1327763
  32.1596947  38.1429405  20.9683838  32.7910080  37.5806961  20.7025604
   7.7553358  51.1930084   0.4512869   7.1408391  51.5874519  -0.1676160
   7.2074876  50.6548920   1.0227102   7.6313820  51.1776886   0.4462236
  54.8793983  28.4797459  64.6075745  54.6241798  28.9949570  65.3728485
  54.9338264  29.1180935  63.8963890  54.8579826  28.6027622  64.6133423
  59.3237457  56.5680046  49.8464165  58.5161591  56.3215561  50.2973022
  59.1255226  56.4485435  48.9176178  59.2164841  56.5289841  49.7954521
  58.0288010  57.4979782  37.0988312  58.9367981  57.4524803  36.7993202
  58.0243530  57.0135574  37.9243889  58.1251564  57.4414673  37.1549301
  16.3715267  28.1350803  65.6044083  17.2417355  28.1423702  65.2057648
  16.1167355  27.2124157  65.6064453  16.4371548  28.0374641  65.5621109
  31.0743446   5.7473011  63.9572105  30.8418236   5.6485605  64.8804703
  31.0184727   4.8609962  63.6000366  31.0435886   5.6422548  64.0175781
  22.6476669  20.9692879  57.7051849  23.1474514  21.5551701  57.1366882
  22.0672665  21.5502644  58.1969528  22.6390705  21.0937233  57.6970024
  37.9924927  65.2675247  51.0125008  37.4353790  64.6296310  50.5664711
  37.9222717  66.0602036  50.4805565  37.9255943  65.2840271  50.9082069
  51.8614311  58.7613029  54.6808243  51.5514488  58.4864120  53.8179359
  51.9923439  57.9431572  55.1601257  51.8423347  58.6447411  54.6399193
  55.2983780  24.2796841  18.6606884  55.9326134  24.3600483  17.9482841
  54.4646339  24.5409031  18.2697067  55.2771034  24.3161106  18.5430222
  57.3137054  59.0566559  24.5321217  56.6991692  58.4791527  24.0792770
  58.1170883  59.0047684  24.0143204  57.3338470  58.9895363  24.4286098
  20.6823349  21.8696976  21.3870354  20.8694782  20.9343452  21.3074894
  21.4295063  22.2996788  20.9710064  20.7819710  21.8158035  21.3341866
  21.9529190  36.8314323  21.3655319  21.9903355  37.1098404  20.4504814
  21.2395496  37.3457756  21.7434006  21.8808346  36.9159737  21.3082466
  49.3399277  46.2631645  33.7467308  49.4331055  46.7042465  34.5911217
  50.1018333  46.5481911  33.2422600  49.4311142  46.3405991  33.7829819
  56.6145668  41.6275291   8.5670681  56.5231247  40.7162857   8.2886639
  55.8609848  42.0730247   8.1799221  56.5244522  41.5778618   8.4960928
  32.7987671  45.6686897  13.6543598  32.3694420  46.4957352  13.8732452
  32.1247063  45.0040436  13.7961903  32.6810989  45.6860085  13.6928272
  43.8114662  54.1980934  21.0143261  44.3915367  53.4384689  21.0664864
  44.2773781  54.8881111  21.4865913  43.9230118  54.1906700  21.0702515
  45.7220383   2.1457949  61.7463303  44.8985291   2.4849412  62.0971069
  46.3678780   2.3335948  62.4274025  45.7030945   2.2019892  61.8563690
  49.8044548  21.4737511  58.6636429  49.9879150  22.3905277  58.8688164
  50.0931435  21.3687973  57.7570686  49.8548050  21.5603256  58.5888443
  61.0180550  34.0374985  44.3703766  61.0405312  34.6727066  45.0860863
  61.0420074  33.1853180  44.8056297  61.0230064  34.0143623  44.4931183
  23.2429218  43.5624199  34.2116280  22.3852253  43.9494400  34.0361214
  23.0865231  42.6181564  34.1999702  23.1347771  43.5029945  34.1916695
  68.8706665   9.1431046  40.4771996  68.5250015   9.1342459  39.5846367
  68.6067734   8.2995481  40.8446274  68.8056641   9.0522022  40.4211960
  11.1723509  40.3827248  13.5906754  11.8689880  40.5742264  12.9627771
  10.8136005  41.2402000  13.8192921  11.2083836  40.4945908  13.5480957
  45.8037529  49.2585678  58.9814186  46.6654510  48.9366226  58.7167358
  45.8842697  50.2118645  58.9501801  45.9042320  49.3258972  58.9498596
  68.0914841   4.4582582  44.8524895  67.3538589   3.9407742  45.1755295
  68.0631714   4.3483257  43.9020424  68.0098038   4.3913498  44.7855835
   2.1814163  67.4333344  43.1698723   1.8795084  66.5847855  42.8457527
   3.0656230  67.2645950  43.4953537   2.2435136  67.3248444  43.1700172
  28.2557907  14.8146858  59.6733742  27.3301125  15.0086203  59.5259323
  28.2963142  14.5168552  60.5821571  28.1613979  14.8036060  59.7545624
  42.3163834   6.5583329  43.7626305  41.6333618   7.1525893  44.0733948
  43.1086693   7.0949922  43.7400208  42.3280334   6.6789355  43.7933578
   4.6997166  28.6948776   4.3238759   4.7152276  27.9760017   4.9557047
   4.2916021  29.4203606   4.7964759   4.6578488  28.6955833   4.4416537
  55.9399567  21.6505299   1.0030329  55.2372055  22.2935982   0.9090360
  55.5652199  20.9654217   1.5565960  55.8250504  21.6460457   1.0520418
  64.9195175  28.4019470  31.9800491  64.4334488  28.1353340  32.7603607
  65.2609787  27.5836887  31.6193638  64.9040985  28.2862549  32.0247993
   2.9400601  59.8970337  15.5015326   3.1327040  60.7787476  15.1826248
   3.7950265  59.4701538  15.5566559   3.0517788  59.9455376  15.4734020
  29.7703342  10.9316940  30.3549194  29.7249813   9.9792156  30.4383392
  30.5276604  11.0868988  29.7904720  29.8462601  10.8466721  30.3036213
   9.7609777  10.8658066  61.9913940  10.3059282  10.8029795  61.2069778
  10.2236481  11.4854870  62.5554581   9.8684320  10.9251900  61.9678955
  42.4963608   6.2631626  53.6223450  42.9741020   7.0174127  53.9674530
  43.0786514   5.5194364  53.7773972  42.6094017   6.2642851  53.6756821
  30.6027889   5.3692060  24.7211571  30.6666508   4.4188852  24.6260567
  31.4888821   5.6467328  24.9536400  30.7040939   5.2974586  24.7358074
  67.2292480  64.9558716  45.8458290  66.9568787  64.0392380  45.8886452
  67.7344971  65.0179825  45.0352135  67.2540817  64.8647385  45.7639503
  65.4249191   4.2371697  18.6824074  65.5621033   4.2875571  19.6283855
  65.6047745   3.3230605  18.4626617  65.4587326   4.1450610  18.7598534
  16.8474731  24.9347801  26.5618134  17.6620617  24.4666405  26.3787212
  16.1635456  24.3826656  26.1828117  16.8614063  24.8259792  26.5018711
  20.0643806  29.2207947  41.6785507  20.4474545  28.3661098  41.8760414
  20.0051365  29.6586800  42.5276566  20.0989132  29.1763458  41.7901611
   7.1315351  31.7427731  64.9601898   7.8935409  31.8348618  65.5321121
   6.8815207  32.6419678  64.7476501   7.1861343  31.8484840  64.9985123
  28.2184620  42.2765427  32.5486946  27.3933010  42.7510071  32.4475670
  28.5816059  42.6005783  33.3729248  28.1691914  42.3616943  32.6258049
  60.6423035  31.6960354   3.5975349  59.7913742  31.5888653   4.0225840
  60.4557381  31.6090279   2.6627324  60.5316620  31.6753273   3.5431740
  68.8940659   3.4299657  69.8969879  68.1775284   3.4570065  69.2628937
  68.4896698   3.1057312  70.7016983  68.7745285   3.3982725  69.9151840
  22.2979851  35.2746201  23.6809521  22.1987839  35.5534325  24.5912552
  21.7095604  34.5245857  23.5947037  22.2246552  35.2243690  23.7688293
   0.3294261  29.5020809  67.6432800  -0.4661838  29.0250244  67.8791885
   0.0159316  30.2663460  67.1596985   0.2111497  29.5327091  67.6168671
  45.2665825   9.0165148  67.8796539  45.4328156   9.9588280  67.9050293
  44.8497124   8.8241358  68.7195587  45.2398529   9.0964890  67.9719238
  19.0169525   0.9281231  19.0044727  19.1006870   1.0802257  19.9457932
  18.1049080   1.1417186  18.8075352  18.9286213   0.9671216  19.0838547
  12.0782728  10.3496923  18.3442364  12.3135490  10.1172819  19.2424908
  12.3003111  11.2778997  18.2710094  12.1270409  10.4238930  18.4322186
  50.9135971  61.5606499  37.0667496  51.2868271  61.3927498  37.9320450
  50.9389191  60.7112999  36.6260719  50.9560966  61.4521713  37.1120300
  30.7497578   6.8994260  34.3339996  31.5384674   6.4570308  34.0202255
  30.9780197   7.8289900  34.3278160  30.8582077   6.9513783  34.2998772
  53.6933670  37.5978050  59.0221939  53.2816277  36.7574730  58.8208351
  54.6078491  37.3794937  59.2018929  53.7469788  37.4849091  59.0198822
  44.6981201  33.5921860  13.2470055  45.6021385  33.2902260  13.3353624
  44.5131264  34.0392570  14.0729198  44.7747993  33.6076622  13.3445053
  69.1883392   4.8884830  29.8519135  68.5934219   4.1732111  29.6267643
  68.6295624   5.6651802  29.8791656  69.0653076   4.8950334  29.8308086
   4.6431670  17.2903614  69.9763947   4.0085244  17.3856068  70.6865921
   4.7929506  16.3470173  69.9139404   4.5914612  17.1999187  70.0454712
   9.9109535  42.2154770  44.9058495  10.2222595  42.2776299  44.0028229
   9.2910223  41.4862175  44.8958244   9.8780413  42.1443329  44.8084831
  52.7566490  39.4302330  69.0107727  52.9969406  38.5405960  69.2696991
  52.9060364  39.9568253  69.7960205  52.7982063  39.3915176  69.1221237
  61.3307877  45.1052895   6.3789921  61.9910545  45.7154999   6.7075038
  61.8234901  44.3144341   6.1598535  61.4537430  45.0860252   6.3906560
   6.0233459  37.4117813  49.3017082   5.7770457  37.8397903  50.1216927
   6.7138052  37.9671211  48.9396362   6.0707116  37.5166473  49.3505402
  66.9747009   3.8589351   5.7307696  67.5651474   4.0071468   6.4694371
  66.8706818   4.7221131   5.3303485  67.0265732   3.9667912   5.7668409
  24.5645638  43.8434715  69.0984726  24.0909290  44.1958046  69.8519745
  25.4880047  43.9764481  69.3124924  24.6125317  43.8952255  69.2016525
  38.3308258  21.9369583  13.9204388  38.5820808  21.1917439  13.3747654
  38.5671539  22.7050533  13.4004278  38.3828239  21.9393978  13.8067923
  58.1134377  22.0117435  58.2805748  58.4926376  21.8954945  59.1517372
  57.1926918  22.2150192  58.4453163  58.0556870  22.0210247  58.3910446
  37.5056686  24.9986000  39.4632607  38.3330307  24.5186768  39.4261513
  37.7268448  25.8243008  39.8939896  37.6174850  25.0354748  39.5052338
   9.9321833  60.5069275   9.0467739   9.2106304  60.1078796   8.5606108
   9.6906967  60.3975487   9.9665318   9.8294830  60.4527092   9.0930138
  25.2354221  35.2601662  23.1132603  25.0906544  34.7213058  23.8910179
  26.1390438  35.5644646  23.1975155  25.3163471  35.2351494  23.2051868
  15.2325611  26.3420639  58.3548927  14.3724861  26.1211376  57.9975471
  15.5427847  25.5285969  58.7527161  15.1739244  26.2317543  58.3592072
   8.9294777   0.8897980  31.5673885   9.5321722   1.6046116  31.7724075
   9.3411570   0.4322154  30.8343334   9.0376520   0.9172295  31.5110779
  63.7980576  25.6930428  21.3363705  62.9066162  26.0292130  21.4288788
  64.3480148  26.3534031  21.7579250  63.7616425  25.7993145  21.3911915
  29.3125210  54.3070145   6.7975230  29.2080917  54.6978645   7.6650257
  30.1772690  54.5967216   6.5068164  29.3936024  54.3795891   6.8590336
  27.7731361   6.9623170  52.6611061  28.2117214   7.6760406  52.1979942
  26.9680424   6.8139706  52.1650696  27.7340508   7.0226092  52.5588188
  23.2652550  28.9813824  14.6337357  23.0475807  28.4462948  15.3969727
  24.2081718  29.1294041  14.7060499  23.3425961  28.9401054  14.7228403
  31.9871044  49.6767883  51.0435448  32.2885056  49.1636124  51.7932396
  32.7383308  49.6987381  50.4507484  32.0993576  49.6244049  51.0602760
  51.8817978   7.1464705  47.1559906  51.6722527   6.8605361  46.2668533
  52.1174316   8.0693903  47.0615044  51.8845787   7.2143993  47.0510941
  67.2389603  63.9249878  30.0760555  67.0078278  64.1617813  30.9742413
  68.1658096  64.1515579  29.9995861  67.3131485  63.9744034  30.1636829
  32.7116661  60.2445526  46.8349266  32.3513527  59.3649254  46.9474640
  33.5749969  60.1019096  46.4469261  32.7653084  60.1355362  46.8055496
  52.4464264  55.0691414  63.6034088  51.5472717  54.7543259  63.5104332
  52.9574013  54.2821274  63.7924767  52.4050331  54.9516373  63.6136551
   8.7227736  26.1962051  28.5441780   8.3375387  25.3251362  28.6393909
   8.6119881  26.6023617  29.4038258   8.6698780  26.1466255  28.6460056
  15.1942396  39.2151833  51.7996025  14.5790567  39.2565804  52.5317726
  14.6869059  38.8365860  51.0816116  15.0745325  39.1792221  51.8011169
   8.5908794   5.5149760  48.3045044   9.1325541   5.9305191  47.6335754
   9.2047157   5.2940202  49.0049438   8.7141047   5.5357270  48.3076515
   3.9312301   8.1063061   8.9058857   3.0953813   7.7426763   9.1980534
   3.8271656   9.0529938   9.0017252   3.8309965   8.1684837   8.9472637
  49.0999184   6.0405903  25.0990067  49.9925728   6.3269181  25.2924461
  48.8769264   6.4869518  24.2821426  49.1713333   6.1187253  25.0325241
  56.2885666   0.4157833  39.9684525  57.2439384   0.4746144  39.9625359
  55.9946327   1.2569441  39.6187630  56.3591042   0.5117597  39.9305305
   2.9937685  47.6588173  14.3101768   2.5720456  47.5218468  13.4618721
   3.1318188  48.6047478  14.3590717   2.9635172  47.7450867  14.2249260
  18.5710754  18.6371937  24.4859524  19.4675045  18.8882751  24.7086735
  18.6510201  18.1824341  23.6474819  18.6751957  18.6154728  24.4202881
  66.3062057  21.3426132  64.0016632  66.1444397  20.3994541  64.0243378
  65.6736069  21.6789284  63.3668861  66.2214966  21.2778988  63.9363861
  56.1224937  56.2671280  19.1286583  56.3374710  56.3453484  18.1991978
  55.2331161  55.9134140  19.1398449  56.0505753  56.2377472  19.0307312
  22.7999496  23.1072578  32.3410721  23.4037552  22.3743992  32.2203751
  21.9318581  22.7269859  32.2067490  22.7717667  22.9885521  32.3138771
  55.4648743  52.4397926  47.5835495  55.9180374  53.2788544  47.5007668
  56.0521698  51.9017487  48.1144218  55.5758324  52.4718933  47.6313324
  70.2682877  59.5356407  32.3960953  69.5649490  60.1795769  32.4791527
  71.0616531  60.0154877  32.6339035  70.2778931  59.6554832  32.4303131
   8.3773699  34.2939873   0.8284386   9.0350714  33.6942673   0.4763026
   8.8062725  35.1497002   0.8232223   8.4932470  34.3212852   0.7903301
  60.7234573  12.5903425   9.8943806  61.0285263  13.4967003   9.9353504
  61.4931564  12.0906239   9.6222124  60.8380699  12.6337070   9.8697252
  59.8200722  50.9372597  14.5205879  59.3839912  51.5718803  13.9519730
  59.8796463  50.1422615  13.9908113  59.7799225  50.9201584  14.4034538
   1.1158231  32.0546112  27.5803165   0.2375475  31.7394962  27.3668518
   1.5723848  32.0793152  26.7393818   1.0708510  32.0236397  27.4678745
  10.2194262  52.4748039  64.7589111   9.3470573  52.7603645  64.4875107
  10.8133039  53.1174431  64.3708954  10.1897278  52.5737877  64.6885910
  47.8977852  21.5896549  53.3548393  47.4921227  20.8383980  53.7876015
  47.1603279  22.1328831  53.0768242  47.7758789  21.5674706  53.3713417
  71.7225952   6.2446761  14.9595661  71.9438629   6.6335945  14.1133900
  70.7685547   6.3048916  15.0087070  71.6444473   6.2925725  14.8745689
  17.0137768  59.2709389   6.3737116  17.0021896  59.6681252   7.2445393
  16.1850224  59.5393143   5.9770103  16.9241619  59.3419151   6.4242730
  10.6330872  52.1961250  55.3061028  10.8116274  52.5864944  56.1616516
  10.0330286  52.8103256  54.8831100  10.5881357  52.3032532  55.3522301
  44.0819969  54.0830994  34.5200043  44.1801376  53.3780823  35.1599693
  44.1034851  54.8851318  35.0420265  44.0947533  54.0934448  34.6439209
  17.7095890  34.7444572  58.0122948  17.8906403  34.7643471  57.0725822
  16.8617439  35.1795654  58.1021194  17.6384811  34.7929764  57.9216614
   8.2016764  43.2976265  30.5741215   8.1318054  42.5964508  29.9262733
   7.3586431  43.7488747  30.5305309   8.1043234  43.2709732  30.5003853
  63.7924385  42.1131363  52.2330322  64.1940384  42.0959854  53.1017418
  64.5324249  42.0856514  51.6264877  63.9141769  42.1083794  52.2609901
  40.9887047  16.3805790  19.3559856  41.8161964  16.5551338  19.8043385
  41.1521568  16.6291676  18.4461937  41.0943832  16.4257030  19.3067760
  14.4354258  36.1939240  47.4170074  14.1468163  36.6987648  46.6566963
  14.3481588  36.7990799  48.1534882  14.3953419  36.3122978  47.4144669
  42.6833038  49.4725342   1.1875364  41.8821449  49.1612930   0.7662274
  43.0909882  50.0424309   0.5354300  42.6413422  49.5001183   1.0730659
  25.6619778  11.8710423  37.4352188  25.8190384  12.5112267  38.1292877
  25.1766148  11.1665363  37.8645515  25.6269665  11.8641834  37.5550194
  61.4320145  66.8594284  24.2027111  61.1751022  66.6451950  23.3058662
  61.8950462  67.6937027  24.1264153  61.4539948  66.9255447  24.0989342
  47.9270134  65.4674530  50.7393456  48.1418190  65.3911896  51.6690063
  47.0349503  65.8143082  50.7273140  47.8547897  65.4963074  50.8372040
  61.4913216  43.2434464  31.9457989  62.0012741  42.9862289  31.1776714
  60.6594810  42.7802658  31.8471203  61.4569969  43.1666222  31.8533611
  26.7968235   1.1074594  31.6638680  27.7097168   1.0865047  31.3767853
  26.5035267   1.9966283  31.4649010  26.8628979   1.2000470  31.6120358
  52.8755875   8.4732943  13.8901110  53.0476418   8.9096375  13.0557051
  52.7847328   7.5480509  13.6622906  52.8842468   8.4211569  13.7768345
  26.8236713  45.0784760  17.8819199  26.0812893  44.9957695  17.2833729
  26.7156448  44.3547020  18.4989433  26.7329826  44.9924698  17.8838902
  21.9814224  32.4972000  11.0871468  21.1047363  32.8609924  11.2108536
  22.4017429  33.0913315  10.4654016  21.9327545  32.5993538  11.0340347
  70.5794220  44.1485405  42.6226349  69.8070984  44.4722137  42.1589699
  71.2975998  44.2621117  42.0000992  70.5736465  44.1951714  42.5068016
  40.2899857  17.8422089   1.6946859  39.5063248  18.0463676   1.1843636
  41.0135193  17.9561996   1.0784607  40.2835732  17.8761368   1.5745493
  38.7629128  68.1278839  41.0592384  37.8110199  68.2241974  41.0885277
  39.0843544  68.9971771  40.8199959  38.6956825  68.2308578  41.0368462
  39.2636681  47.0698586   5.2959180  38.6119385  46.3979149   5.0959940
  39.1370354  47.7351418   4.6194606  39.1806641  47.0691490   5.2024598
  55.6399422  58.2617302  49.7512283  55.7543030  58.2324562  48.8013344
  54.7532539  57.9314919  49.8960037  55.5575790  58.2233887  49.6653671
  67.4173889   9.6095562  71.0737762  68.1380463   9.6703768  70.4467316
  66.8561935   8.9159164  70.7271423  67.4343948   9.5420713  70.9699402
   3.0658514  62.7061691  71.8029022   2.7793818  63.0516853  72.6483459
   2.3075113  62.2253647  71.4712677   2.9544315  62.6917419  71.8576965
  61.3565292  18.0645370   0.3953694  60.8107719  18.4107609  -0.3106836
  60.8104591  17.4008274   0.8167118  61.2400970  18.0306797   0.3650075
  50.7604904  21.9694500   2.0739782  50.8937263  22.0717964   1.1316375
  51.5872421  22.2521629   2.4648621  50.8628654  22.0105133   2.0151701
  53.3249054  12.5160093  54.1790962  52.8791733  11.6810093  54.3216820
  54.2498817  12.3229160  54.3319626  53.3760109  12.4063721  54.2106056
  28.0167885   7.3812470  43.4602928  28.3925018   7.8213243  42.6977959
  28.6804333   7.4772396  44.1433716  28.1276264   7.4384141  43.4518242
  59.2863808   5.6898742  11.9933977  59.6649513   6.2349463  11.3036060
  58.4678917   6.1294031  12.2238712  59.2394676   5.7948737  11.9444151
   4.2812433  12.9535513  67.9791031   4.8726087  12.9368114  67.2266083
   4.5069923  12.1688652  68.4786377   4.3683815  12.8680859  67.9521255
   7.1259551  33.8427429  36.1456833   7.8794451  33.4414406  36.5786285
   7.4014740  33.9490547  35.2351799   7.2356901  33.8112831  36.0947571
   5.4047427  11.0892620  37.1967316   5.4252882  11.3404818  38.1201477
   6.3061895  10.8367262  36.9971046   5.5030651  11.0891218  37.2739182
  69.3125916   2.6117489  58.1595573  68.9259949   3.1032996  58.8842316
  69.1618347   1.6938649  58.3853760  69.2552872   2.5662842  58.2609177
  20.2259369  45.3395462   0.5807188  19.4098015  45.7866974   0.3566355
  20.7644100  46.0157127   0.9919083  20.1963253  45.4593391   0.6006721
  18.9025059  36.1363525  60.2909660  18.6662827  37.0564308  60.4088097
  18.6028271  35.9234352  59.4071732  18.8453560  36.2117653  60.2092819
  23.0465660  14.8955030  34.0652390  22.7922916  15.4239120  33.3086929
  22.6437092  15.3376780  34.8125114  22.9764881  14.9990072  34.0642509
  21.3619099   7.1390347  24.0487595  22.0753212   6.5536213  24.3028584
  21.0313892   7.4872956  24.8768291  21.4027424   7.1137443  24.1641636
  30.3954983   3.5994265  62.6161346  30.9356117   3.4031861  61.8506279
  30.5175667   2.8467119  63.1947098  30.4661140   3.4982285  62.5961990
  57.0086098  53.6433334   8.2085543  56.8213196  52.7747040   8.5644150
  57.7027931  53.4945602   7.5665202  57.0626678  53.5348358   8.1780367
   6.0960202   8.5714741  13.8919764   6.7868261   8.2345448  13.3214521
   6.1951737   8.0772896  14.7057219   6.1802626   8.4828424  13.9179134
  24.8456059  58.8462067   5.7888327  24.6628571  58.2692566   6.5304265
  24.0960579  59.4407043   5.7574897  24.7461853  58.8480759   5.8645749
  23.9535465  20.4324055  71.6343079  23.0234337  20.4287033  71.8603821
  24.3516750  19.8151493  72.2480850  23.8968143  20.3661861  71.7238693
  45.0352402   7.2495184  44.4628296  45.7427711   6.6110706  44.3733063
  45.1040077   7.7947183  43.6790810  45.1180229   7.2395744  44.3697014
   2.4001198  47.9265900   5.9253187   2.4176188  48.7147484   5.3824282
   1.5665146  47.9764481   6.3931308   2.3130891  48.0159569   5.9173121
  63.0869675  40.6923218   3.1489387  62.7745895  41.5872078   3.2824631
  62.3068542  40.2027092   2.8882968  62.9704628  40.7355385   3.1353827
  27.3200264  32.8973160  16.5742435  27.2986870  33.8541794  16.5879669
  26.8652687  32.6360931  17.3749886  27.2692547  32.9715004  16.6611004
  17.6541405  64.1994934  15.2334471  17.2235680  64.8850937  14.7227669
  17.8163433  63.4975357  14.6032276  17.6255226  64.1977539  15.1117802
  55.8623199  37.0961609  52.7185860  55.1313362  37.6884270  52.8949966
  55.7154922  36.3534088  53.3042450  55.7687073  37.0801125  52.7998543
  67.7733154  42.4735146  31.5447063  67.6747284  41.6621132  31.0465679
  67.6530838  43.1681747  30.8972301  67.7499771  42.4610672  31.4225349
  26.1896858  23.6348400  56.7950897  26.5620461  23.8275356  57.6555824
  26.8976040  23.8254070  56.1796455  26.3048878  23.6757126  56.8212204
  69.5256348   2.6464403  64.9158554  69.6439209   2.3982081  63.9990005
  68.6786880   2.2719247  65.1580353  69.4479294   2.5800297  64.8439026
  19.7117805  15.1421947  29.8073673  19.9684315  15.5262365  30.6457424
  20.5065403  15.1762972  29.2749882  19.8239040  15.1867857  29.8399982
  39.0353699  11.1803551  16.6570568  38.1711159  10.8650112  16.9213524
  38.8592529  11.7880564  15.9387846  38.9244232  11.2115316  16.6086426
  64.0175476   0.3254911  42.5372581  63.8659668  -0.4985939  42.0745087
  64.6760483   0.7783771  42.0104752  64.0716095   0.2859059  42.4317360
  39.8584747  39.8807869  46.3180580  39.7672920  39.1764030  46.9597435
  40.4024277  39.5051804  45.6257668  39.9067612  39.7656174  46.3126640
  28.6417847  43.9651985  12.4176111  29.0943146  44.7962761  12.2735233
  27.8900795  44.1934662  12.9644804  28.6098804  44.0781670  12.4605646
   8.9219017  18.5529232  48.7603035   9.6909409  18.6799984  48.2047272
   8.3312225  19.2662621  48.5184860   8.9409227  18.6425457  48.6752663
  24.6559029  37.4640350  20.9167576  24.9195099  37.2851677  20.0141239
  24.5273399  38.4121323  20.9453259  24.6703033  37.5460663  20.8235455
  69.0648422  56.7222710  32.9923058  69.2844849  57.6428871  33.1353340
  69.8392410  56.3546486  32.5664139  69.1708450  56.7812424  32.9621391
  69.8414764  50.7379417  18.5328503  69.0318298  50.2543106  18.6965675
  70.3292618  50.6733208  19.3539009  69.8071518  50.6794777  18.6378670
  22.6331520   4.8032079  10.8837280  21.7595310   4.5184374  11.1519127
  22.5362339   5.7388887  10.7066975  22.5296516   4.8726220  10.8934488
  55.2783699   0.3034417  63.6746597  54.9963264   0.4058859  64.5836105
  54.4757919   0.0937443  63.1970291  55.1627045   0.2920040  63.7206573
  58.6665726  50.9274788  40.8272171  58.1225624  51.5406113  41.3215370
  58.7081718  51.3004112  39.9466362  58.6129951  51.0326347  40.7860260
  38.9884453  58.1775131   0.6328951  39.7323570  58.0006866   0.0570854
  38.2301064  57.8431091   0.1540105  38.9869080  58.1229973   0.5204210
  14.0232153  63.5753059  13.5425596  14.5168056  63.3470078  14.3302650
  14.6878796  63.6565132  12.8585567  14.1467333  63.5596199  13.5536184
   8.3203039   8.2846708  46.5588646   7.9458919   9.1010618  46.8898506
   9.0683880   8.5614614  46.0297241   8.3601522   8.4012489  46.5377312
  44.1812859  58.9960480  36.5680351  44.9691887  59.1391220  37.0924110
  44.1133461  59.7776451  36.0196533  44.2580643  59.0946541  36.5654755
  10.0158892  33.6829910   3.2756546   9.6344595  33.5758171   2.4043012
   9.3213539  33.4122124   3.8760972   9.9011469  33.6426849   3.2467642
  52.9070320  51.4378586  21.4608688  53.1533585  50.6591682  21.9600677
  52.7746162  52.1154327  22.1238842  52.9191818  51.4270744  21.5848083
  20.1200104  38.3850212  68.4261932  21.0523796  38.5342903  68.2692261
  19.6967468  38.6265755  67.6023483  20.1743011  38.4267006  68.3216019
  67.3863220  31.5076618   4.3390093  67.2077103  30.9518585   5.0975676
  67.6399460  30.8956718   3.6480861  67.3943253  31.3831272   4.3462219
  10.5342932  61.5652313   0.1687722   9.9049835  61.8037224  -0.5119054
  10.1308947  61.8647766   0.9834948  10.4241638  61.6226082   0.1830669
  59.9817390  31.8790722  30.6161194  60.7670250  31.6661129  30.1119289
  59.9606056  32.8358765  30.6337833  60.0632286  31.9583969  30.5642357
  45.8467484  57.0323143  62.2128334  46.4557037  57.7514915  62.3807144
  45.3376312  56.9562378  63.0198326  45.8573952  57.1008949  62.3167953
  39.7827072  44.3837433  31.2846050  39.0491028  43.8171158  31.5233212
  39.4644012  44.8838348  30.5330601  39.6705322  44.3766479  31.2299156
  68.4809189  53.5698395  32.2528915  68.7733536  54.2255020  31.6197910
  67.5596771  53.7794456  32.4065552  68.4138565  53.6621132  32.2017632
  52.8743782  16.6235962  58.9438019  52.0806770  17.1559372  58.9974747
  52.5550499  15.7276745  58.8361740  52.7556839  16.5848236  58.9380493
  19.1201725   2.6767859  54.6288567  19.4010277   3.0061896  55.4825821
  19.8072910   2.0621016  54.3714409  19.2233982   2.6463633  54.6924477
  37.6711464  29.6610909   9.6730261  37.9168282  30.4383659   9.1713133
  38.3073540  29.6261177  10.3873415  37.7651939  29.7402496   9.6956978
  17.7292213  41.9662132   5.3627911  18.6786709  42.0765190   5.4138579
  17.5872211  41.4883575   4.5456495  17.8153286  41.9270172   5.2810960
  68.1774063  33.2825127  57.7018433  67.6761475  34.0979156  57.7111511
  68.4780579  33.1964989  56.7971649  68.1560135  33.3602943  57.6063614
  20.3065643  57.9681015  30.9130917  20.5851688  57.2041016  31.4179840
  21.0484219  58.1595192  30.3393002  20.4153881  57.9070396  30.9057446
  47.0336227  32.2202911   8.7638931  47.2300606  32.9406929   9.3627815
  47.2028656  32.5798340   7.8930788  47.0726204  32.3354568   8.7348948
  23.8535366  14.7026234  40.4888840  22.9329586  14.4468184  40.4311676
  23.8982086  15.2633572  41.2633591  23.7601299  14.7351418  40.5653191
  67.1979294  32.4804497  65.3787766  67.2972412  32.6751518  66.3106918
  66.5928955  33.1490211  65.0575562  67.1439972  32.5725098  65.4439011
  67.6625137  48.1890678  32.9111137  67.8753586  47.7419930  33.7302933
  68.4180145  48.0265732  32.3462677  67.7657776  48.1240654  32.9382362
  49.5370255  40.7407799   8.1989813  48.8541031  41.3117714   8.5508614
  49.4460487  40.8158455   7.2490754  49.4544945  40.8096771   8.1352072
  64.0765457  55.1005249  23.8858528  64.8863831  55.0274086  23.3808289
  63.7911224  54.1957741  24.0130997  64.1324692  54.9962425  23.8455658
  21.1399746  52.4265289  35.4192238  21.9780483  52.7352219  35.0748825
  21.2565212  52.4272156  36.3693008  21.2417755  52.4595222  35.4838181
  36.4496727  36.9989204  46.8848686  36.1826630  36.9759140  47.8037872
  37.3769493  36.7618637  46.8988800  36.5200844  36.9711838  46.9843597
  34.2863541  55.1337280  14.9827080  34.5893250  54.3149834  15.3752613
  34.5524063  55.0723228  14.0652781  34.3470383  55.0398674  14.9267349
  55.0799980  67.3093948   5.5732470  55.5305519  66.4679337   5.5013585
  54.6991425  67.3029022   6.4513927  55.0874290  67.2189713   5.6592274
  39.0629311  10.8307734   8.6975861  39.6101723  10.3493652   9.3180723
  38.5934143  11.4676208   9.2362976  39.0712204  10.8473492   8.8212051
  50.8205833  66.8845673  44.1374702  50.5281830  67.2701492  43.3116035
  51.6215401  66.4119797  43.9108467  50.8748169  66.8752899  44.0252304
  66.9100189  36.9511490  33.8886528  67.0287170  36.0580368  34.2119102
  67.7990341  37.2687569  33.7304955  67.0174866  36.8897743  33.9062576
  33.5757828  49.5081177  15.8502350  33.0829735  48.8658752  15.3394527
  33.0396233  50.3004913  15.8200588  33.4660530  49.5241280  15.7925463
  19.1157532  41.9437904  58.3408089  18.2491760  41.6177330  58.5836334
  19.7258224  41.3773308  58.8132248  19.0883999  41.8486099  58.4170837
  41.9862976  32.4361534  31.2469368  42.2336502  32.6279144  30.3423500
  41.0947418  32.0935211  31.1839581  41.9175987  32.4200668  31.1437531
  61.9942513  29.7105198   5.0463095  61.7059669  30.5451794   4.6768961
  62.9456215  29.7933426   5.1116161  62.0649605  29.8083611   5.0138793
  39.6394157   1.7442920  15.1837273  39.6056099   2.4593093  14.5482445
  39.7376213   0.9549953  14.6511879  39.6462822   1.7363708  15.0591679
  18.9701862  47.2935753  10.4951458  19.3254700  47.3424530   9.6076689
  19.6404572  46.8289223  10.9962130  19.0795517  47.2492371  10.4539385
  69.6729355  14.7908144  29.4778671  69.8728561  15.3038931  30.2608223
  69.0792236  15.3462477  28.9726677  69.6309433  14.9047623  29.5074883
   5.3924932  16.1513138  14.4327688   5.0760550  17.0315094  14.2294159
   6.1977081  16.2951870  14.9299221   5.4446173  16.2605209  14.4640999
   5.5505323  51.7657280  55.2121048   6.4800401  51.5573311  55.3060074
   5.5082536  52.3290901  54.4394035   5.6451478  51.8035812  55.1397171
  56.3209724   1.6831868  11.2698412  56.4166222   1.9380918  12.1875048
  55.6399193   2.2635074  10.9297981  56.2585449   1.7722564  11.3314400
   6.1064692  33.6158524  11.3693619   6.6658077  33.9230652  10.6559248
   6.6693788  33.0360184  11.8823500   6.2261472  33.5867805  11.3479853
  32.6378517  51.2419014  29.7685146  33.3095093  51.4994507  29.1370258
  33.1231194  51.0587578  30.5730038  32.7612267  51.2498360  29.7869625
  43.1318588  66.2276230  43.9938087  44.0199699  66.4246063  44.2916107
  42.6319237  67.0197372  44.1909332  43.1732521  66.3331070  44.0465889
  46.1028175  47.5299339  39.1831970  45.2492409  47.2005615  39.4645386
  46.6278954  46.7425880  39.0396233  46.0677834  47.4108429  39.1978874
  69.5465240  21.0660934  49.7480812  69.7866974  21.9533062  50.0152969
  68.6471558  21.1468029  49.4305000  69.4762268  21.1693153  49.7427101
  45.1361923   4.5717511  22.6957169  44.3410912   4.6710811  23.2193394
  44.8191605   4.3945112  21.8101044  45.0175934   4.5634427  22.6571140
  54.6377220   6.9819188  68.0526657  54.7415733   6.1666551  67.5619659
  55.4822807   7.1109037  68.4843140  54.7388611   6.9087329  68.0463715
  22.1230183   2.3743889  40.3920479  23.0335979   2.6684289  40.4168320
  21.8246689   2.5930333  39.5092010  22.1883068   2.4290624  40.3005409
  40.2724991  48.6665115  14.8898621  41.0841713  49.1261444  15.1047096
  39.9311409  48.3753052  15.7353821  40.3226547  48.6844711  15.0029411
   7.6387725  68.6429138  -0.1765735   6.7272882  68.9212265  -0.2658414
   7.9002409  68.9535065   0.6902577   7.5694542  68.7057114  -0.0936531
   9.7564783  14.5159903  50.4979630   9.5566549  14.6902428  51.4177132
  10.1929379  15.3113718  50.1928329   9.7817135  14.6193933  50.5635071
  49.9157753  29.1296654   1.9352248  49.0575523  28.9038010   1.5765153
  50.5252533  28.5456638   1.4838810  49.8892479  29.0433006   1.8488395
  55.8964806  36.6358490   0.5699528  56.6651573  37.1594162   0.3435885
  56.1475601  36.1755829   1.3707948  56.0052299  36.6425972   0.6312159
  62.5492821  34.7682800  50.9821129  61.6046219  34.8739052  50.8694382
  62.9063034  34.8471069  50.0974922  62.4866142  34.7879524  50.8757629
  52.1889763  66.7141495  21.6321278  51.6292419  67.1303253  22.2876625
  51.6815643  65.9622498  21.3264885  52.0751762  66.6783447  21.6694412
   9.5774660   8.7889280  20.7860298   9.8658781   9.6594639  21.0602875
   9.0221691   8.4835405  21.5033951   9.5490055   8.8491964  20.8917770
   4.2932220  18.5331059  67.4820938   4.4518166  18.1829548  68.3587189
   3.4007096  18.8769989  67.5193939   4.2149558  18.5324383  67.5795593
  39.5137329  30.9485989  26.9521255  38.6191025  30.6420708  26.8041039
  39.6560593  30.8277874  27.8909435  39.4335060  30.9030266  27.0364571
  57.1517143  31.1188908  15.7341032  57.7634239  31.0080566  15.0062561
  56.3417702  30.7086926  15.4308472  57.1305733  31.0633278  15.6241446
[truncated: 1,359,626 more chars]
