# Supplementary material for: Mg2+ Catalyzes Nonenzymatic RNA Primer Extension through a Concerted Outer-Sphere Mechanism
Source: J Am Chem Soc. 2026 Jun 8;148(23):24379–94. doi: 10.1021/jacs.6c06167 (PMC13281521; doi:10.1021/jacs.6c06167)
Supplement: Supplementary file 1 [file ja6c06167_si_001.zip › Wang Nisler NonEnzPrimerExt eSI/classical_md/coordinates/sim5_end.rst7]

TITLE : Created by VMD with 47792 atoms                                         
 47792
  26.7054081  25.9716034  50.6853294  26.6625576  25.0234070  50.5414886
  26.2690811  24.4738560  51.7152061  26.1085167  23.3977318  51.6498108
  25.3130245  24.9324913  51.9676170  27.2988262  24.6973381  52.8897820
  27.1068497  23.9604473  53.6696777  28.6329346  24.5644016  52.4309464
  29.4503193  25.5106430  53.1529655  30.4162617  25.1097031  53.4600525
  29.8729782  26.5708828  52.1960258  29.4174137  26.9423103  50.8924446
  28.6905842  26.3135700  50.3996925  30.0334282  28.0042839  50.4211807
  30.9714909  28.3018742  51.4308281  31.8532028  29.4562149  51.5925903
  32.1193199  30.3205070  50.7730827  32.6904144  29.3507633  52.6938744
  33.4381638  30.0267162  52.7575912  32.4327698  28.5490475  53.6909332
  33.2474823  28.7358246  54.6756325  33.9347496  29.4571228  54.5098114
  32.9095306  28.6368332  55.6222534  31.5813370  27.5623150  53.6742630
  30.9019756  27.4274349  52.4860001  27.1996670  26.0710945  53.6165047
  27.0860023  26.8905678  52.9068260  28.5965729  26.1344147  54.2069550
  28.9210548  27.1567802  54.4008369  28.8185253  25.3199348  55.3216019
  27.9736576  25.0160294  55.6613693  26.1859913  26.1976032  54.5303764
  25.3078079  27.4743881  54.6563148  24.1373329  27.0611839  55.4234543
  25.0139046  28.1200676  53.4425812  26.2041073  28.4260483  55.5364456
  26.4835224  28.2008400  56.8797646  26.7220821  27.1416054  56.9757576
  25.6017284  28.3132133  57.5105667  27.5487404  29.0346127  57.4687004
  27.7550659  28.8281384  58.5188904  28.7840881  28.8834877  56.7912369
  29.5028610  30.0924492  56.6194344  30.4939251  29.9232769  57.0404816
  29.5486622  30.5391903  55.2067642  29.0217686  29.9954338  54.0588417
  28.3566322  29.1450176  54.0306511  29.2433472  30.7157192  52.9925613
  30.0855942  31.7651958  53.4242783  30.7261677  32.8672218  52.7809525
  30.6998062  33.0813904  51.5773430  31.4293137  33.6877480  53.6839676
  31.9572010  34.4504662  53.2843552  31.5739269  33.4873047  54.9499321
  32.4151344  34.2612343  55.6051750  32.9502296  34.9743347  55.1305542
  32.6805000  33.9244080  56.5196304  31.0279522  32.4577446  55.5843887
  30.2838135  31.6373596  54.7836685  27.4045925  30.5612946  57.5643845
  26.8816147  30.8527985  56.6535492  28.8053551  31.0042362  57.5511513
  28.9647369  32.0304031  57.2199669  29.4481983  30.8325615  58.8599663
  28.8025723  31.2185955  59.4564095  26.6260891  31.1137390  58.6222534
  25.6950359  32.4164696  58.2742729  24.8597813  32.6733055  59.4260864
  24.9949837  32.2388992  56.9228554  26.6371117  33.6268959  58.0507507
  27.4759216  34.0292549  59.1074333  28.1983204  33.2722740  59.4127541
  26.8464756  34.1008873  59.9944305  28.2041836  35.2780037  58.7958717
  28.5432453  35.7123375  59.7363434  29.3304520  35.1335335  57.9348946
  29.4886436  36.3077507  57.1482620  30.4923248  36.7286797  57.2077789
  29.1286526  35.7908401  55.7642212  28.3818130  34.7025719  55.3283691
  27.9670525  34.0121803  56.0479088  28.1702061  34.6390152  54.0472183
  28.9578285  35.7486420  53.5813332  29.3600883  36.2605972  52.3289528
  28.9132595  35.8547325  51.1705742  29.1960144  36.3701439  50.3492928
  28.3582573  35.0118866  51.1295700  30.0402699  37.4043846  52.2104721
  30.3944607  38.0300713  53.3440399  31.0880795  38.8573608  53.3142929
  30.1751690  37.5832558  54.5809021  29.4191360  36.4467201  54.6447601
  27.4179878  36.4993210  58.1826744  26.7142525  36.2243462  57.3970222
  28.4730606  37.3711243  57.5828133  28.0481796  37.9824905  56.7866936
  29.0400944  38.1860161  58.6139908  28.4400692  38.1521416  59.3626060
  26.6875858  37.1458397  59.2061462  25.4133358  37.9894638  58.8397980
  24.9491768  38.9119606  59.9125862  24.4132252  37.0330734  58.3017197
  25.7607861  38.9486542  57.6899147  26.4095001  40.2034378  58.0460930
  27.3171501  39.9501572  58.5939293  25.6726627  40.7438889  58.6403008
  26.8562965  41.0330620  56.7796707  27.3530426  41.9405861  57.1228104
  27.7402248  40.3483620  55.8862572  27.4739647  40.7365227  54.5640335
  28.3778381  41.1336479  54.1020737  27.0481930  39.5182190  53.7519226
  26.2622147  38.5028496  54.1843529  26.0042648  38.4121208  55.2291641
  25.9637203  37.5362473  53.2594986  25.3037777  36.7555771  53.6079597
  26.2155457  37.6369476  51.8143921  25.7966652  36.8637810  50.8963203
  26.9929943  38.7417259  51.4643440  27.2746410  39.0023537  50.5300827
  27.3923302  39.6256027  52.3946838  28.0699654  40.5240173  51.9798126
  25.6833839  41.4529839  55.8585663  25.1258583  40.6010437  55.4693909
  26.4129219  41.8596725  54.6464691  25.7410488  41.7458267  53.7957497
  27.0666771  43.0615921  54.7290306  26.5192623  43.6720848  55.2282677
  24.8253536  42.5174332  56.3028755  23.4279823  42.7091484  55.8163986
  22.7235088  43.5401192  56.7730370  22.8716564  41.3681717  55.6016502
  23.5244827  43.3561249  54.3867607  23.9160576  44.7207146  54.2015991
  24.7204723  44.9491196  54.9007759  23.1814117  45.4555626  54.5308342
  24.3038464  44.9302940  52.7488708  24.8668175  45.8635025  52.7660637
  25.2306499  43.8671455  52.3287506  25.0709686  43.6606445  50.9538651
  26.0123940  43.7477646  50.4114304  24.5941372  42.2519569  50.7083893
  24.0526199  41.3643913  51.6266441  23.9231853  41.4958191  52.6907730
  23.6510696  40.3122902  50.9903793  24.1025009  40.4267349  49.6963120
  24.1216965  39.5011978  48.6106911  23.6294899  38.4266548  48.5587349
  24.5098019  40.0665474  47.4048004  24.4654236  39.4869385  46.5788574
  24.7635689  41.3702087  47.2983704  25.1566906  41.8001556  46.1406326
  25.0657749  41.2120094  45.3245964  25.3935432  42.7772827  46.0446129
  24.9255180  42.2458649  48.3319206  24.5579796  41.6842499  49.4903069
  23.1159592  45.0516548  51.7671204  22.4199371  44.2482452  52.0083466
  23.9406414  44.6342850  50.4951210  23.3126144  44.1844673  49.7261276
  24.4938717  45.8687210  49.9698372  23.8945503  46.6035576  50.1196136
  22.4573231  46.2951202  51.8022842  20.9626808  46.4460487  51.3041687
  20.2502575  45.3427963  51.9949341  20.4226437  47.8613892  51.3904572
  21.2867165  45.9995041  49.8087044  21.6669483  46.9079056  48.7992554
  21.1559868  47.8658066  48.7020378  22.7336369  47.1314049  48.8172798
  21.5412083  46.2321243  47.4601440  21.8070087  46.9539413  46.6878548
  22.4108944  45.1690216  47.2633171  21.7534924  44.1731834  46.4148102
  22.3137093  43.9687119  45.5024223  21.5179176  42.8863983  47.0992851
  21.1472244  42.5810661  48.4098473  21.0646687  43.2687073  49.2385445
  21.1774445  41.3570938  48.7145119  21.2526798  40.6830063  47.4857063
  21.1560211  39.2616692  47.1010933  20.8438110  38.3245506  47.8316803
  21.4185505  39.0405273  45.7359314  21.3340282  38.1000786  45.3774414
  21.6881466  40.0263710  44.8738060  21.8342648  39.5161362  43.6461945
  21.7868614  40.0741959  42.8057060  21.6732578  38.5295258  43.5020561
  21.7507839  41.2859344  45.1653481  21.5026474  41.6357231  46.5067024
  20.0849438  45.7546883  47.0896797  19.4854317  45.2657280  47.8575363
  20.4331951  44.7724876  45.9573555  19.7813683  43.9019432  45.8840599
  20.6114311  45.4416046  44.7067032  20.3326721  46.3525429  44.8253555
  19.4168816  46.8635330  46.5214195  18.6038857  46.4344826  46.2447319
  13.3604689  42.1173515  46.6183586  13.5890503  41.2131767  46.3907318
  13.4193153  41.2202187  45.0192375  14.0870895  41.9512177  44.5633698
  12.3964386  41.5904846  44.9504776  13.6374588  39.8765640  44.3306580
  13.5904694  39.9876022  43.2473488  14.7723284  39.2120094  44.8163910
  14.4572048  37.8721657  45.0083733  15.1925421  37.1810608  44.5963593
  14.4496555  37.6220894  46.4608994  14.6906576  38.4638901  47.4175339
  14.8107681  39.5350227  47.3493462  14.9702272  37.8568649  48.5806198
  14.8337612  36.5292549  48.2804947  15.1153641  35.4288902  49.0626411
  15.4703217  35.4720039  50.2506905  15.0094147  34.2310944  48.3670425
  15.2149954  33.3804245  48.8712196  14.7733841  34.0930939  47.0372238
  14.5744343  32.8736725  46.5755539  14.6640425  32.0718575  47.1831512
  14.0495367  32.7252350  45.7255249  14.5463123  35.1615448  46.2296715
  14.6033306  36.3256569  46.9637375  12.3773413  39.0061417  44.6358223
  12.1065540  39.1168747  45.6858292  13.0291328  37.5673294  44.5067406
  12.4969616  36.7814827  45.0427818  13.0952063  37.1453934  43.1519699
  13.4225140  36.2469521  43.0666847  11.2994556  39.2321892  43.8246269
   9.8207512  39.0065041  44.2587433   9.0174656  39.3186722  43.0678558
   9.5642529  39.7947769  45.4537239   9.8260431  37.4072533  44.5331917
   9.1848164  36.5124702  43.6606102   9.7757120  36.4811478  42.7452049
   8.2267275  36.9820328  43.4377327   8.9414368  35.1882629  44.4380684
   8.4547272  34.4548111  43.7952080  10.1934118  34.7146454  44.8850250
   9.8772602  34.0012054  46.1353226  10.1981125  32.9822502  45.9188004
  10.6316795  34.6267624  47.3102608  10.8501205  35.9840584  47.3426743
  10.4992800  36.5465469  46.4900780  11.4550819  36.4961967  48.3883018
  11.6035643  37.5644379  48.3315849  11.8335323  35.7141380  49.5459061
  12.3331223  36.0444374  50.5511208  11.4816303  34.3581314  49.5200500
  11.6493702  33.8100586  50.3516655  10.9385090  33.7777672  48.4552040
  10.7028637  32.5825615  48.6000748   7.9595480  35.3265800  45.5735283
   8.2608957  36.1109200  46.2678604   8.3108816  34.0389481  46.3188248
   8.0611830  34.1677513  47.3719940   7.7783918  32.8916855  45.7474632
   6.8469601  33.0882835  45.6234322   6.4913650  35.4758034  45.3621979
   5.5469036  36.1080513  46.4248314   4.3046679  36.2661362  45.6181374
   6.1543860  37.2908440  47.0389557   5.3852963  34.9729767  47.5350800
   4.6353869  33.7896423  47.3246689   4.9164753  33.3143158  46.3849030
   3.5874403  34.0430832  47.4848976   4.9822006  32.7707176  48.4645805
   4.5450597  31.8401604  48.1025467   6.4069471  32.7580948  48.5932159
   6.6983585  32.5555840  49.9382973   7.4229474  31.7699242  50.1523247
   7.3960876  33.7556114  50.5410271   7.4245524  34.9902191  50.0346069
   6.8444939  35.3335152  49.1907578   8.3194733  35.7283974  50.5917778
   8.8507271  34.9336357  51.5754395   9.7630968  35.0584526  52.6023903
  10.3152418  36.2172241  52.8309555  10.9845839  36.3395309  53.5773621
  10.0560417  37.0585899  52.3359566  10.1050816  34.0096130  53.3269691
   9.5468054  32.8848381  53.1315422   9.8187475  32.1379967  53.8627548
   8.6209116  32.5683250  52.3040695   8.3655729  33.6673317  51.5020523
   4.4187884  33.1669159  49.8356056   4.7746367  34.1607399  50.1072350
   5.3621697  32.2277985  50.6888123   5.3153701  32.5094452  51.7407570
   4.9576659  30.8399029  50.5196762   4.0001726  30.7722263  50.5046425
   3.0183330  32.8436394  50.0197411   2.2743886  33.2500610  51.3437004
   1.0193179  32.4690933  51.3270416   2.2763946  34.7123299  51.3104858
   3.2107813  32.7439919  52.5401726   3.1178131  31.4005432  53.0178680
   3.0741141  30.7007542  52.1833115   2.1182492  31.2210751  53.4137993
   4.0730987  30.8499146  54.1180801   4.0917296  29.7605629  54.1507301
   5.3554268  31.2484455  53.6872368   6.0784454  31.6046181  54.9349098
   7.0157528  31.0499516  54.9785538   6.5380940  32.9842796  55.0051689
   6.0943060  33.9895020  54.1856499   5.3783278  33.9111938  53.3808861
   6.6404185  35.1423340  54.4282341   7.5594726  34.9322319  55.4322128
   8.5210133  35.8218536  56.0224838   8.7008066  36.9876213  55.7852364
   9.2629194  35.2741508  56.9160194   9.9984283  35.8742943  57.2609329
   9.1707582  33.9678688  57.3203964   9.9254990  33.5918083  58.3655014
  10.6701822  34.2356262  58.5914383   9.6965246  32.7885704  58.9333763
   8.2354717  33.1416512  56.8670120   7.4554882  33.6714516  55.8551102
   3.7810040  31.4943924  55.4032745   3.6843944  32.5703812  55.2583313
   5.1220798  31.3125668  56.0836945   5.1851730  32.0313225  56.9007111
   5.3733611  29.9726906  56.5076294   4.5336270  29.5193405  56.4031219
   2.6703238  30.9796886  56.1544266   1.8247633  31.8567410  57.1595650
   0.7466504  31.0072384  57.6633224   1.6637757  33.1697426  56.6532555
   2.8761437  31.9607716  58.3225899   3.2158422  30.8532639  59.1782494
   3.7253468  30.2098389  58.4609566   2.3244791  30.4180851  59.6301346
   4.2000780  31.2955494  60.2563171   4.4272852  30.4511871  60.9071083
   5.3738241  31.7400970  59.6534538   5.8988752  32.9192963  60.3100662
   6.9343224  32.6299591  60.4896049   5.8185568  34.0702362  59.4007263
   4.9404855  34.3493996  58.3321457   4.2177391  33.6513443  57.9362221
   5.0360446  35.5616684  57.8932419   6.1128426  36.1256828  58.6044960
   6.9243093  37.3338318  58.4216347   6.7711892  38.2372894  57.6526451
   8.0342436  37.3576660  59.3316765   8.5847225  38.2044067  59.3421249
   8.2355261  36.4612617  60.3001213   9.3060017  36.7270737  61.0007248
   9.7297258  37.6345253  60.8699951   9.6090269  36.0276222  61.6633263
   7.5012932  35.3642311  60.5177727   6.5295606  35.2468452  59.6064529
   3.7550955  32.4358025  61.1877899   3.3427763  33.2350197  60.5718842
   5.1685634  32.9795151  61.6110268   5.1493530  34.0223846  61.9274979
   5.9595885  32.2634430  62.5438080   6.3316016  32.8649521  63.1929550
   2.9369798  32.0329666  62.3062401   2.1449194  31.6245346  61.9492760
  13.3424873  44.5245743  59.3654976  14.2953625  44.6412239  59.3702011
  14.5778894  44.5683556  60.7528839  14.1380358  45.3050270  61.4251518
  15.6649685  44.6434631  60.7798004  14.0930138  43.1655273  61.2455940
  14.1359625  43.2486534  62.3315735  12.7827616  42.9562836  60.9070282
  12.4631109  41.5686150  60.9035301  11.9711962  41.3324089  61.8471031
  11.6493969  41.0455742  59.6919136  11.7197065  41.7054672  58.4921227
  12.4358034  42.4985886  58.3353882  10.8535280  41.3544426  57.5249290
  10.8102961  41.8637085  56.5735168   9.8436565  40.3820610  57.8255043
   8.9127235  40.0985832  56.9712448   8.2463942  39.4037094  57.2766151
   8.8090363  40.5966721  56.0987473   9.8049850  39.6430931  58.9830246
  10.7549210  39.8992920  59.8701057  10.8204594  39.1336708  60.7876434
  14.9297667  41.9237633  60.8328400  15.2661562  42.0208740  59.8006058
  13.8271761  40.7901535  60.9830170  14.0122414  40.1138382  60.1484833
  13.8820076  40.1594009  62.2283401  14.8092957  40.0206566  62.4344635
  15.9846048  41.7063866  61.7426605  17.2148170  40.7418633  61.5312653
  18.1586895  41.1189346  62.5492554  17.6966171  40.8727760  60.1389503
  16.5897007  39.3518105  61.9097710  17.0057354  38.1965599  61.2651901
  17.9864540  37.8448601  61.5854988  17.0429955  38.3269577  60.1836586
  15.9381609  37.1670418  61.6415024  15.9387350  37.1036606  62.7296638
  14.6588373  37.7322578  61.2475548  13.8302708  36.7247124  60.8110046
  12.9667349  36.6933784  61.4753990  13.4235706  36.9202118  59.4179039
  14.0331764  37.8342056  58.6231155  14.9420671  38.3634186  58.8685760
  13.3960562  38.2356453  57.4760551  13.8761492  39.0062637  56.8911934
  12.1092482  37.7787666  57.1905212  11.4583969  38.1059570  56.0640869
  10.5751009  37.6721573  55.8366966  11.7692041  38.9291611  55.5682716
  11.5821419  36.7908287  57.8517265  12.2489042  36.2252998  58.9400063
  11.8587532  35.1564636  59.4788704  16.0337582  35.8762627  60.9604034
  16.3280239  36.1334953  59.9428864  14.5734177  35.3798637  61.0214500
  14.3553505  34.6352730  60.2558556  14.2489700  34.8947639  62.3783379
  15.0969439  34.5443687  62.6607628  16.9317322  35.0264740  61.4584045
  17.6508675  33.8787193  60.6155739  18.4703751  33.0785179  61.5778732
  18.2462101  34.6087723  59.4594612  16.4788303  33.0345001  59.9997330
  15.7232656  32.0856361  60.8266220  15.1999426  32.5768013  61.6469803
  16.4424362  31.3426361  61.1713676  14.7050123  31.4165115  60.0104561
  14.2229385  30.5806732  60.5174904  13.7232475  32.3708000  59.5577240
  13.2777510  31.9030094  58.2550354  12.3047190  31.4150124  58.3113976
  13.2715425  33.0081406  57.2883911  14.3005276  33.9447403  57.2158585
  15.1279669  33.9303322  57.9097900  14.2388229  34.9152832  56.2812958
  15.0097876  35.6704063  56.2388268  13.1012745  35.0955162  55.3268661
  12.9452286  36.0430832  54.5414352  12.2337637  34.0266762  55.3839378
  11.5183554  33.9506454  54.6750565  12.3216629  32.9741821  56.2487068
  11.5477953  32.0142288  56.0873489  15.3257294  30.7818146  58.7067680
  16.0271931  31.4471016  58.2033386  14.1111517  30.6870213  57.7531509
  14.4092493  30.7608814  56.7073135  13.4045115  29.5035725  57.9293060
  14.0225000  28.9352894  57.4637489  16.0824604  29.6209831  58.7543678
  17.0534592  28.9455624  57.6951180  17.8216496  27.9633389  58.4623795
  17.7247028  30.0272751  56.9841080  16.0030193  28.3035183  56.7228279
  15.4065113  27.1400681  56.9719887  14.7744789  27.2885303  57.8475418
  16.2156487  26.4239731  57.1155243  14.6112976  26.8504963  55.6315002
  14.1162062  25.8880577  55.7607193  13.6804562  27.9064903  55.4914589
  13.5636015  28.2215004  54.0824585  12.5268326  28.2339535  53.7462273
  14.0120296  29.6636772  53.8271828  15.0738773  30.3285809  54.3499985
  15.7226353  29.8249321  55.0513191  15.1071367  31.5789509  54.0361824
  13.9293947  31.7642517  53.2422981  13.3592882  32.8345985  52.5094147
  13.7578669  34.0956764  52.4595871  13.2502174  34.7324371  51.8621521
  14.5848284  34.4149055  52.9436607  12.2191019  32.6877975  51.7488861
  11.7008133  31.4289837  51.7230759  10.8349209  31.2449417  51.1043968
  12.1584463  30.3523960  52.3967667  13.2560501  30.5706940  53.1134262
  15.4536037  26.8932743  54.3544846  16.2478390  27.6389542  54.3899536
  14.3438396  27.2063713  53.3331413  14.7517147  27.6127949  52.4076385
  13.5124102  26.0772400  53.0909843  12.9059582  26.2915783  52.3783302
  16.1980438  25.7016621  54.0860939  17.6903610  25.6429195  53.5937424
  18.2220764  24.2412968  53.7730255  18.4496269  26.6480598  54.3243904
  17.6372604  26.1233673  52.0933075  17.1044445  25.2805004  51.1360130
  16.2729778  24.7287884  51.5746231  17.8643570  24.5683327  50.8143654
  16.5909767  26.0535145  49.9121552  16.1384792  25.3166485  49.2485466
  15.4822006  26.9495049  50.1232986  15.5832214  28.0414925  49.2406311
  14.7145796  28.1362381  48.5890274  15.8294439  29.3074417  49.8584061
  16.7063274  29.4366894  50.9812660  17.1083450  28.5432835  51.4358063
  16.9643517  30.6585445  51.4613342  17.6003914  30.6736126  52.3340454
  16.3324680  31.7765141  50.8691788  16.6211109  32.9755478  51.2870178
  16.1909084  33.8167458  50.9300652  17.2055740  33.0031319  52.1102753
  15.4983826  31.6838875  49.8110046  15.2531376  30.4376869  49.2987633
  14.4058743  30.3502483  48.4335022  17.6538734  26.8188534  49.0937386
  18.3150711  27.4293957  49.7086868  16.7996998  27.7947178  48.2633743
  17.2852612  28.7592430  48.1149788  16.2976112  27.2397842  47.0665817
  16.9492550  27.5116692  46.4161644  18.3644581  25.9182911  48.2580147
  19.7895794  26.1463070  47.7033806  20.1565399  24.8388653  47.1236839
  20.5641232  26.6306877  48.8193398  19.6067467  27.1976032  46.5988235
  19.1234989  26.8283195  45.3600082  18.2735100  26.2030926  45.6333427
  19.8715611  26.2454987  44.8225861  18.7010441  28.0646687  44.5761757
  18.2744522  27.7534962  43.6226082  17.8791847  28.8994026  45.2970238
  17.9396515  30.2011280  44.7968178  17.0761929  30.5159569  44.2108002
  18.0859680  31.1481972  45.9246864  18.7668781  30.8785191  47.1002541
  19.2494850  29.9168320  47.1932411  18.9635506  31.7940865  48.1119461
  19.7349873  31.6457710  48.8530846  18.4414062  33.1241684  47.8858643
  18.6571007  34.1960182  48.6884727  18.1932220  35.0189934  48.3312149
  18.9920979  33.9924316  49.6192932  17.9717999  33.5411034  46.7331581
  17.8084373  32.5614090  45.8199730  17.3235207  33.0754776  44.8233986
  19.8930531  28.9543133  44.2153854  20.5825596  29.0636444  45.0524826
  19.1881790  30.2284184  43.8690186  19.9150677  31.0187874  44.0562363
  18.6357365  30.2388058  42.6166725  19.2644768  29.8785324  41.9869995
  20.6262589  28.4214687  43.1408348  22.0333214  28.8735218  42.6696701
  22.3107510  28.0813980  41.4956818  22.9428959  28.6744747  43.8541946
  22.0004864  30.3764229  42.3358459  21.6417637  30.8011150  41.0382309
  20.6970825  30.3020897  40.8222427  22.4144764  30.4724464  40.3432541
  21.5951004  32.2322578  40.6979027  21.3977547  32.3565178  39.6331406
  20.5696297  32.9403419  41.3388329  20.9357433  34.1925316  41.7642517
  20.3170261  34.9720078  41.3196106  21.1539536  34.4610558  43.2697105
  21.3310871  33.4248543  44.1144867  21.4024487  32.4587517  43.6370430
  21.2965527  33.6183662  45.4681473  21.5023861  32.8307877  46.1779060
  21.2860088  34.9759750  45.9313622  21.3899841  35.3100090  47.1710587
  21.1288719  36.2612686  47.3879128  21.1826363  34.5660744  47.8219566
  21.3864155  35.9796753  45.0954781  21.2125015  35.7425613  43.7923698
  21.1047649  36.7231255  43.0328979  22.8957939  33.0112190  40.8887138
  23.4745770  32.7320175  41.7691422  22.2954636  34.3890991  41.0783844
  22.9604454  34.9618950  41.7247581  22.0697327  35.0541611  39.7810593
  22.9339600  35.2111893  39.3936958  23.7129135  32.8299522  39.7238007
  25.2444096  33.2257690  39.7889786  26.0637417  32.8823662  38.6006470
  25.7712860  32.7395363  41.0993843  25.3672237  34.8313255  39.9904327
  25.6509705  35.7561493  38.9218025  24.8275299  35.7870178  38.2082939
  26.5751266  35.3312950  38.5299683  25.7921066  37.1848106  39.5286331
  25.7116528  38.0133133  38.8249207  24.7592850  37.4946289  40.4889221
  25.2709064  38.5032043  41.3781471  24.6912537  39.4050484  41.1812210
  25.0023232  37.9251823  42.7216454  24.7591438  36.5576324  42.8807907
  24.9772663  35.9038658  42.0492783  24.5584297  36.0461884  44.1252632
  24.4378948  34.9732323  44.1505547  24.5141373  36.9993248  45.2356377
  24.2869797  36.5115814  46.3994942  23.9936142  37.1413689  47.1325722
  24.1436901  35.5205956  46.5318413  24.7037926  38.3029518  45.0977135
  24.9234753  38.7887421  43.8767967  25.2229042  39.9702034  43.7558212
  27.0024147  37.3538170  40.3576126  27.1040936  36.4966202  41.0231819
  26.7414494  38.6733665  41.0410576  27.2624474  38.9086342  41.9691238
  26.8279171  39.7667084  40.1733093  27.4569683  39.4741516  39.5097542
  28.1098194  37.4446182  39.4911156  29.5354424  37.2858658  40.0325356
  30.3520374  37.4839783  38.8134956  29.6037941  36.0887909  40.8604698
  29.8885326  38.4095802  41.1213608  30.3169041  39.7361679  40.7655563
  29.5807724  40.1334801  40.0667343  31.3439846  39.6143456  40.4215202
  30.4337387  40.5328751  42.0673943  30.7287750  41.5418053  41.7790909
  29.1857109  40.5703850  42.7096176  29.3672237  40.5928535  44.1282768
  29.0164356  41.4399757  44.7177124  28.7293320  39.4387856  44.8027687
  28.3362446  38.2588882  44.3392868  28.3896751  37.9489021  43.3061104
  27.9260998  37.3979454  45.2445946  27.8414650  38.2169609  46.4138184
  27.4464684  37.9799576  47.8195229  26.8026428  36.9269371  48.3053627
  26.5240612  36.9301071  49.2761765  26.4101868  36.2365532  47.6813049
  27.4972363  38.9821167  48.6828308  28.0035152  40.1276627  48.2461472
  28.0510864  40.8187561  49.0747185  28.4701099  40.4402542  47.0301666
  28.3242569  39.4413376  46.1200752  31.5212803  40.1214943  43.0294151
  31.7497540  39.0584641  42.9528389  30.9152985  40.5632896  44.4221573
  31.2343636  39.8743095  45.2042084  31.3286705  41.8885651  44.6815186
  31.9557972  41.8022003  45.4032173  32.7221031  40.8585091  42.7217102
  34.1101303  40.3216400  43.2244034  35.1547813  41.1384087  42.5788574
  34.1156387  38.8600693  43.0737152  34.1308708  40.6212845  44.8071098
  34.6546783  41.8563309  45.2457161  34.0707664  42.6628532  44.8022423
  35.7374992  41.9002953  45.1287956  34.3827553  42.0059738  46.7231560
  34.6837425  42.9795837  47.1099319  33.0027428  41.6637878  47.0422249
  32.8945694  41.1338081  48.3610344  32.3367538  41.8471298  48.9677582
  32.2823563  39.8408813  48.4244041  32.2682419  38.9906693  47.3040009
  32.8054466  39.3065338  46.4219360  31.3939247  37.9897346  47.3101387
  31.1306038  37.4709320  46.4002457  30.7867374  37.5939713  48.5195427
  30.0656681  36.5952339  48.5727730  30.9130993  38.3761597  49.5869064
  30.5727901  38.0010910  50.4607582  31.5706177  39.5199547  49.6244736
  31.7333050  40.0238228  50.7232132  35.1229439  40.9538574  47.5515060
  34.9959335  39.9452209  47.1582832  34.3353844  41.0541229  48.8758583
  34.4248772  40.0771255  49.3507996  34.7381172  42.1509895  49.6180305
  35.6702995  42.3080902  49.4508438  36.5096169  41.1292152  47.8972893
  37.4120064  39.8728676  48.1790886  38.8343811  40.4089127  48.3111610
  37.0926895  38.7660027  47.2901192  37.0008812  39.4723701  49.7570915
  37.5566216  40.0543671  50.8873062  37.5931892  41.1238480  50.6800117
  38.5549126  39.6217995  50.9536171  36.7756882  39.7767982  52.1579819
  36.9462624  40.5797615  52.8750992  35.3673973  39.5535736  52.0312691
  34.8829575  38.5038757  52.8220940  34.0813103  38.8047066  53.4966049
  34.2767334  37.3985558  52.0168037  34.5249939  37.3646889  50.6555557
  35.1543045  38.1264000  50.2194786  33.7613945  36.5194054  49.8731308
  34.0126953  36.4992905  48.8229675  32.9602165  35.6026688  50.5445595
  32.3134155  34.6720505  49.8913956  31.8973465  33.8746109  50.3508263
  32.3625374  34.7284393  48.8841667  32.9009323  35.5606651  51.8796463
  33.4687233  36.4992294  52.6527252  33.3507919  36.3777428  53.8699226
  37.2590599  38.4366798  52.7487717  37.4107513  37.6473579  52.0125237
  36.1100006  38.0978088  53.6202431  36.1729584  37.0520973  53.9212723
  35.9654922  38.8971825  54.8104553  36.8472862  39.0517578  55.1570816
  38.5133743  38.5899086  53.4381180  39.3591576  37.2413101  53.7494469
  40.4291153  37.5649071  54.6992493  39.7407875  36.7162170  52.4634743
  38.3653412  36.1336441  54.4852295  37.8629990  36.3153152  55.8290138
  37.0054512  36.9880486  55.8405571  38.6561584  36.6603394  56.4923134
  37.4572639  35.0303383  56.5259209  37.2824821  35.2657242  57.5757561
  36.2780685  34.5317078  55.9815216  36.5563736  33.2467842  55.3638306
  36.3183899  32.5034790  56.1247215  35.8996735  33.0802765  54.0244904
  36.3814316  33.7247276  52.8899040  37.2288208  34.3916740  52.9491577
  35.8234253  33.4251671  51.7021561  36.1489258  33.9899445  50.8410645
  34.8436584  32.4250031  51.6250191  34.2460136  32.0868912  50.5690880
  33.4234810  31.5194759  50.7159996  34.2566833  32.6511536  49.7314758
  34.4607925  31.7603207  52.5984077  34.9955215  32.0294304  53.8467140
  34.6701813  31.2950764  54.8533745  38.5554695  33.9601707  56.4263382
  39.4907570  34.4803314  56.2195168  38.1204681  33.1247368  55.1362419
  38.3946953  33.5864143  54.1876831  38.7779121  31.8978233  55.2705841
  38.3895340  31.2723026  54.6545563  38.5115852  33.1829071  57.6236992
  39.1659775  32.4968796  57.4729042  16.2623940  44.7524529  46.1970444
  17.0115929  45.9831390  46.3405800  14.8144579  44.8286629  45.9392929
  16.4979191  44.3576241  48.9941711  16.8555775  45.5970154  49.2778130
  16.9451294  46.1989746  48.4717560  17.0246601  45.8342476  50.2448883
  16.3977547  43.4539375  49.9423866  16.2668781  42.4252739  47.8986015
  16.0940418  41.6768227  47.1394234  16.3272190  43.8037186  47.7472916
  16.3092728  42.2394753  49.2376060  16.1688461  41.2654839  49.6826057
  16.9961433  43.8651466  45.0917091  18.3441792  40.8412552  43.4209518
  19.1037960  40.1771240  43.0086174  17.1091633  40.8086166  42.4727592
  16.3972607  40.0722008  42.8455696  17.4993114  40.5215912  41.1590652
  16.7763481  40.7838097  40.5844650  16.6038551  42.2885666  42.6717606
  15.9219074  42.4121094  43.5130577  15.9080067  42.6992760  41.5376015
  15.0290356  42.3133888  41.5274315  17.8689632  43.0534592  42.9687729
  18.3130817  43.2097588  41.9857025  17.4192371  44.2779617  43.8065262
  16.5620098  44.7024689  43.2839775  18.2231655  44.9981041  43.9588280
  18.8438759  42.1757317  43.5668068  17.9535770  37.2577057  46.6371155
  17.9099236  36.7737312  47.7423592  17.9559402  38.6294670  46.1937370
  18.0868492  39.8214073  46.9298325  18.1878624  40.7430191  45.9681473
  18.0859222  41.8129311  46.0744896  18.0661240  40.2625542  44.7014656
  17.8565006  38.8685417  44.8261299  17.7047100  37.9538765  43.8267021
  17.7729683  36.7270699  44.3148766  17.5966053  35.7023506  43.4721985
  17.5658550  35.8865509  42.4796104  17.4492130  34.7787704  43.8534813
  17.8677673  36.3788528  45.6114922  17.6494255  35.4261742  45.8661079
  19.3587875  49.5075073  51.8836555  70.5281143  62.5958519   8.7594481
  32.3248596  12.0983276   2.7540157  12.9058495  53.0022659   3.3670208
  38.4526138   1.4232521  32.2588081  15.5594606  55.0455246  18.5658512
   8.1187038  15.1713533   0.6788754  59.1050072  25.5290794  59.8053436
  55.9083633  55.0195122   7.5772247  56.0853462   2.6145241  36.4239960
  10.3110094  42.0463638   5.6827621   1.5456947  56.4307289  59.3974800
  68.2107391  73.3200073  33.9529724  57.3783951  58.6463623  62.0300980
  71.2100449  35.0200920   3.8607862   3.2766781  36.4940948  57.3320122
  21.9081421  30.1500587  57.9397964  42.7767563  11.7746267  24.0336304
   2.1296036  72.3785324   2.2857332  66.8810806   4.8500881  18.8568554
  35.1321030   4.8584456  65.5333786   5.3631253  12.0613232  51.7532578
  43.9004974  60.9860268  27.1732330  16.2647018  41.0630989  21.4931469
  22.1049500  25.0663013  52.5003395  21.1728077  39.7860603  59.4385071
  24.7756195  34.6473427   2.6509898  28.6674576  68.7439957  57.2637100
  31.5456123  43.2634888  53.4014359   5.5087352  65.9858856  39.3176422
  19.1974773  38.7782822  51.2887306  64.3919296  44.7742119  15.2515173
  41.0209885  24.3526726  34.0167885  21.1844978  40.4071121  35.5631409
   0.0728058   4.0986109  51.1731758  36.4570427  42.1335297  41.4079247
  28.9650631  33.3836555  45.6414452  24.3716640  10.0008459   4.5083494
   8.6311359  49.9748268  58.9621925  10.7550926   1.3929247  55.4402580
  30.8101444  38.4270668   5.0236626   6.6044235  38.7846069  48.3465729
  63.7971802  51.3059769  36.2397156  28.7834682  39.4882584   5.8349142
  23.4659233  41.9048004  19.4940624  12.0623674  57.8294563  16.1658878
  35.3080978   1.2841207   4.3340230  53.2093964  70.2617569  51.1748047
   6.6610627  69.8917007  57.0008812   4.3841634  40.4403076  25.8221359
  14.1178379  48.3773804   3.5351164  11.1443243  40.9824486  17.5582485
  62.4719734  47.4166451  41.7823448  44.8410187   3.6762416  37.7823601
   2.3084328  56.4394875  63.8273697  12.9978666   8.4729090  42.5042152
  10.6064568   9.5858688  47.0830688  27.6322460  68.8134460  59.4550819
  29.3682213  34.8902206  63.5760269  25.2448483  16.8803082   4.5231490
  62.3288918   9.5658169  24.7750225  37.6557121  45.0532265  33.6632767
  16.0335293  51.4252396  58.4686012  32.2914810  67.4837952  60.4972878
  19.6696854  51.7227936  18.3908577  34.2667160   6.1458993   3.7605708
  41.0567322  16.2224922  16.7264099   1.6935627  71.6903076   9.4690742
  29.0786839  10.6319742   6.3779364   4.1975088   5.5543180  50.8833046
  10.7787647   7.8959308  65.0060883  27.9449997  58.5205650  55.8183289
  48.9908142  62.6133385  11.8345490  57.9327164  71.1545639  37.3252487
  23.6728630  55.2416115  54.6727982  69.7144852  60.6409645  34.3118896
  49.4735413  19.8399906  23.1690598  10.2129774   0.3916057  65.3451080
  23.8684406  46.4495201  35.0765343   0.8358294   6.4699945  55.1571541
  62.4767265  56.5972595  61.6668282  57.8920898  55.4385300   6.1737323
   8.1213379  52.0006828  60.3181801  21.3880711  35.3017845  33.8644218
  62.1552048  54.3614311  32.9268608  14.4130917  74.6000595  59.8921776
  60.7164574  13.3493776   1.6338522  24.7506695  58.1651688  13.6969547
   9.6282730   1.7349720  32.5014458  20.1605206  11.3726101  22.6535378
  58.2023849  60.0616493   0.9224603  43.5235710  30.6472797  32.5095253
   2.2666671  60.8984756   4.3655891  38.2495422   5.9304643  50.4321098
  70.7607269  22.3378162  34.4686546  66.2938080  34.2258415   8.2764368
  71.9012146  36.3464813  65.6857224  37.6004066  45.0428505   6.2802081
   5.2124152   0.3359306  63.8436317  67.8704147  49.5736160  60.4146042
  68.7488861  69.2098465  35.6542091   5.5626678  47.2330132  59.5024643
   1.1164962  65.6566925  38.6884956   2.4467678  41.2676430   7.6607642
   4.6896415  31.3130569   3.3204002  64.7900009   3.6609778  18.9476318
  44.0623894  62.6482925  25.4642391  11.6521749  63.8147087  30.7893066
  52.9394455  29.2074146  44.9195786  52.2079468  29.1283569  45.5318604
  52.7802963  30.0327187  44.4615631  52.8444672  29.2869949  44.9360275
   9.0892572  29.5531750  35.1787949   9.7972822  28.9421215  34.9749641
   8.9944582  30.0826378  34.3870163   9.1546526  29.5444756  35.0726204
   6.5562124  69.9955139  23.7990723   6.3888121  70.9162140  24.0003796
   5.7896528  69.7166443  23.2982254   6.4566135  70.0639572  23.7671299
  48.2765388  29.7027721  44.7123947  47.4549255  30.1762714  44.8427086
  48.7546196  29.8223114  45.5329933  48.2399063  29.7660141  44.8138008
  41.6168060  73.8534012  19.1499023  42.0369072  73.4394302  18.3959961
  41.3484879  74.7152100  18.8312664  41.6329918  73.9011612  19.0355244
   9.3992128   5.0831981  37.9433517  10.2862558   5.4194036  37.8154755
   9.0843859   5.5306640  38.7287750   9.4602346   5.1667700  38.0134735
  21.8568592  57.9981880  64.0884781  20.9888191  58.1782036  63.7274628
  22.4534626  58.5144157  63.5464401  21.8279114  58.0724373  63.9921761
  44.1209373  39.5288887  16.0333939  43.8931923  40.4345551  16.2434673
  44.9249954  39.5973587  15.5185776  44.1823959  39.6327705  16.0008965
  58.1924324  37.9899979  27.3881531  58.9357491  37.4006767  27.2600384
  58.5683670  38.7607422  27.8134270  58.3117905  38.0093460  27.4198437
  64.6908264  30.5468178   8.4140739  64.1459045  29.7727852   8.5560865
  64.0681229  31.2429638   8.2046490  64.5663071  30.5385132   8.4068851
   4.2375441  69.2043457  54.9120064   4.7283711  69.6199417  55.6209526
   4.9080853  68.8002243  54.3612900   4.3613939  69.2055740  54.9288826
  25.4160690  59.4381905  43.5653191  24.9052658  59.9398956  42.9300232
  25.6297665  60.0691643  44.2526627  25.3843861  59.5589790  43.5708694
  37.8190651  39.4637527  26.5871201  37.8127480  40.0699348  25.8463535
  37.6929779  40.0219193  27.3544445  37.8049469  39.5879211  26.5899525
  46.2687798  60.4879990   8.8216724  46.8761406  60.8908234   8.2011280
  46.8310165  60.1271515   9.5071735  46.3935089  60.4924774   8.8285999
  12.0931358  56.2417870  30.3246880  11.8019524  55.3329811  30.3989277
  13.0190363  56.1782532  30.0903759  12.1608229  56.1380959  30.3076172
   5.7224817  22.8090458  12.6246796   5.6594448  22.5188694  13.5346546
   5.6625032  23.7631512  12.6728325   5.7093630  22.8798485  12.7268553
  38.4580688  36.6134300  43.5162697  38.5580254  36.9051514  42.6101036
  37.5253029  36.4168510  43.6030960  38.3692551  36.6235771  43.4288940
  51.4253845  -0.1285412  43.9488907  51.2968559  -0.0666692  43.0023804
  51.0490532   0.6806192  44.2951050  51.3715477  -0.0356531  43.8848724
  49.9895248  54.1831245  41.5536690  49.4396286  53.6869392  42.1600037
  50.7058487  53.5863724  41.3368645  50.0072746  54.0665703  41.5952110
   5.1585150  41.2514572  57.2228165   4.4455042  41.8038445  57.5433044
   5.4309635  40.7443771  57.9875870   5.1115327  41.2562866  57.3385506
  55.1857796  10.1173611  40.8658600  55.1927452  10.2783155  39.9223175
  55.4972076   9.2168941  40.9575310  55.2197342  10.0384979  40.7750168
  11.9967165  46.9670677  58.7815742  11.8073997  46.1410942  58.3364258
  12.4852047  47.4797554  58.1375542  12.0286198  46.9336586  58.6654243
  20.6638832  45.1054916  54.5291595  19.8373547  44.9813118  54.9957047
  20.4154530  45.1338997  53.6051979  20.5492477  45.0952797  54.4803810
  17.7345848  71.6321716  44.7694855  18.1852570  71.0732803  45.4025459
  17.7654495  72.5066910  45.1574211  17.7859364  71.6658249  44.8783646
  15.5909109  56.1343384  42.4326401  16.4956646  55.8913193  42.2361832
  15.0954533  55.8557434  41.6624870  15.6345587  56.0787125  42.3295593
  40.9906731  26.9431515  10.6811037  40.9853516  27.7449417  11.2039175
  41.2535591  26.2581310  11.2958164  41.0181389  26.9556026  10.8024111
  31.2101479  20.9826221  48.7267342  31.1098976  21.2823677  47.8232231
  32.1235542  20.7026653  48.7862549  31.2968636  20.9847317  48.6367302
  54.3321495   0.5076109   8.5855379  54.3382111   0.2479795   9.5068340
  53.4062386   0.5076475   8.3427973  54.2340546   0.4799274   8.6578999
  52.0324287  12.1526413  22.5994339  52.7645073  12.1975431  21.9843903
  52.4403801  12.2202473  23.4627056  52.1540031  12.1646395  22.6259060
  54.8864784  29.0590096  34.1575623  54.3030434  29.7847347  34.3792839
  55.6655807  29.2055664  34.6939888  54.9073448  29.1520309  34.2384148
   4.2061114  52.0986824  26.0409546   5.0401735  51.8527298  26.4410534
   4.0479445  51.4226074  25.3820648   4.2781897  52.0003548  26.0133572
  49.1906319  48.5248871   1.4955560  49.5659561  47.8784447   0.8976620
  49.5566711  48.3007393   2.3511288  49.2696915  48.4320450   1.5230353
  69.8319321  48.9638100  41.2445908  70.6539001  48.4737244  41.2649269
  69.1733093  48.3165169  40.9926682  69.8493500  48.8425179  41.2198944
  32.9575653  39.8843422   1.7033936  32.8294830  39.0528412   1.2468489
  32.5182457  40.5309944   1.1510650  32.8970566  39.8646278   1.5958059
   1.7934124  47.6129112  50.5602913   2.2438724  47.3911285  49.7453461
   1.8067240  48.5695992  50.5886116   1.8428698  47.6912804  50.4764023
  51.7010612   8.2404938   7.3917561  50.8691826   8.6895800   7.5418706
  52.1409645   8.7677660   6.7248974  51.6592598   8.3446140   7.3366499
  50.9915848   7.9845071  12.9356260  51.2770348   7.9932489  13.8492317
  51.7569542   7.6793432  12.4484730  51.1036453   7.9528966  12.9811039
  59.7774582  49.6238556  42.0193558  60.7218513  49.4706459  42.0490837
  59.6916161  50.5722504  41.9223289  59.8690147  49.7086563  42.0121803
  56.2660408  67.7381058  63.4587975  56.5642967  67.7401657  62.5492554
  56.9594231  68.1904373  63.9392624  56.3717880  67.7865601  63.4130402
  15.1653595  67.4331284  44.4035339  14.6475725  68.1854553  44.1169395
  15.1379623  66.8273926  43.6628838  15.1072206  67.4487610  44.2939873
  69.1425095  20.2369823   6.3773303  69.6107407  19.4330807   6.6025729
  69.3750839  20.8524284   7.0725775  69.2172470  20.2168865   6.4754925
  48.1885643  67.1883926  39.7009659  47.3390884  67.2357788  40.1395721
  47.9756393  67.1693039  38.7679443  48.0752678  67.1914139  39.6482391
  57.5599289  13.4543467  64.7360306  57.5665436  12.5011930  64.8237076
  56.6343689  13.6931124  64.7866974  57.4619293  13.3781633  64.7507858
  68.3791733   7.7999935  16.5193710  69.1403198   8.3620911  16.6640205
  67.7379379   8.3697462  16.0945873  68.3919601   7.9206958  16.4894962
  59.3150787  38.3227539   7.9412904  59.9821358  38.9898109   8.1034622
  59.7917099  37.6029549   7.5278368  59.4370422  38.3171272   7.9144936
  52.0140953  42.0561600  61.7989197  52.6564522  41.9226341  61.1019402
  51.9022369  43.0057869  61.8428345  52.0706673  42.1431923  61.7292747
   9.3535118  69.6932755  13.8497696   9.6236019  70.6078720  13.9321604
  10.1679211  69.1955719  13.9222975   9.4691639  69.7377319  13.8662901
   5.3207812  35.0064316  64.8687897   4.5499840  34.4551888  65.0038147
   5.4415855  35.4580116  65.7040787   5.2514653  34.9958038  64.9722595
  33.1017456  17.0121193  16.1685677  33.7601433  17.2616825  16.8169994
  33.0200577  17.7796879  15.6025305  33.1632462  17.1205864  16.1773548
   9.2019405  29.8061714  26.2594910  10.1437225  29.8586521  26.0966301
   9.0673342  30.3214550  27.0548496   9.2880182  29.8667183  26.3269405
  46.6482124  36.7958527  45.8945427  47.5992508  36.6874123  45.8944702
  46.4644928  37.2982445  46.6883202  46.7300415  36.8378639  45.9791870
  64.4368973  33.8814125  33.6744919  64.2551880  34.2639580  34.5329018
  65.2359619  34.3193779  33.3813858  64.5027313  33.9689140  33.7347755
  22.6515121  58.1925583  37.7782593  22.9595299  58.4165268  36.9000816
  21.7186909  58.4069061  37.7668076  22.5848808  58.2393036  37.6833878
  17.8356533  37.5501366  50.2635078  17.9473286  37.0728836  49.4413223
  16.8873119  37.6096153  50.3790169  17.7464294  37.5055847  50.1881485
  15.9171419  37.6885605   2.2025626  15.7643480  38.1628609   1.3852961
  16.0675449  36.7834854   1.9297053  15.9168873  37.6426201   2.0863104
  23.8314877  65.8703766  17.1793461  23.8834019  64.9320221  16.9975891
  22.9345341  66.1101761  16.9465313  23.7413712  65.7958832  17.1351357
  27.2791405  24.9460278  33.3684273  27.7879353  25.7471466  33.4932060
  26.6607246  25.1613522  32.6702652  27.2674503  25.0544224  33.3072815
  67.9576797  68.7506180  58.1311340  68.0476990  69.4396362  58.7894478
  68.5284119  69.0280075  57.4145088  68.0281448  68.8536758  58.1249161
  34.1084251  16.1917553  47.3220253  33.8682594  16.6330853  46.5072975
  34.8375168  16.7068233  47.6675072  34.1605644  16.2937469  47.2719841
  43.0836487  49.0343895   1.8159405  42.5001602  49.1646690   1.0684092
  42.9751396  48.1117363   2.0465300  43.0098534  48.9498901   1.7608131
   9.4600687  22.8800755  51.4289513   8.5353708  22.6807652  51.2825279
   9.5098467  23.1195316  52.3543777   9.3667660  22.8843555  51.5120277
  65.5452881  41.6989250   0.4281907  64.7118835  41.4003410   0.7922214
  65.3025284  42.1793175  -0.3633406  65.4305267  41.7183151   0.3826015
  41.7355461  10.0192690  24.1040726  40.8625793   9.7334557  24.3732700
  42.0692444   9.2987356  23.5695553  41.6780396   9.9119511  24.0757790
  62.4574738   9.3510733  12.0621243  61.8989029  10.1181631  11.9364119
  62.1031342   8.6956968  11.4611607  62.3601189   9.3629866  11.9846306
  69.2013702  69.9190445   2.0513613  68.8093338  69.0956726   2.3422251
  68.4550247  70.4673538   1.8093833  69.0799713  69.8897095   2.0565746
  13.4024105  65.0037918  40.5553551  12.5271187  64.6200714  40.5019417
  13.3375311  65.8185959  40.0572319  13.3021498  65.0497665  40.4965363
  53.8276138  26.8890667  41.0835533  53.5683823  25.9791775  40.9381828
  53.3277435  27.3868160  40.4365540  53.7466621  26.8451157  40.9990540
  14.7151127  61.7031326  48.2807121  14.2881041  61.3746681  49.0719185
  14.4178553  61.1150894  47.5863991  14.6378765  61.6053963  48.2910461
   7.0986247  45.1945839  11.3943653   7.5858707  44.4994850  10.9520340
   6.5107422  45.5398674  10.7224979   7.0878925  45.1572800  11.2755461
  20.4121189  25.9398155  10.2626276  20.4950199  26.5538750   9.5330458
  19.6958046  25.3588486  10.0064936  20.3445702  25.9433441  10.1575098
  37.6725082  64.9238892  26.1702728  37.6327209  64.9857101  27.1246452
  38.4390221  64.3772507  25.9974155  37.7500076  64.8721848  26.2536144
  39.3048744  47.1680794  23.4544048  38.4006996  46.8796082  23.3299732
  39.5437622  47.5735893  22.6209011  39.2339249  47.1805611  23.3522491
  57.7503777  20.3964291  19.1860733  58.3680382  21.1272316  19.1605110
  56.9121742  20.7990875  19.4130440  57.7268600  20.5173016  19.2075520
  33.2087021  11.6808825  29.2610722  34.0302811  11.7253075  29.7502213
  32.9367256  12.5937214  29.1662903  33.2673111  11.7829666  29.3031273
  44.9088020  45.2919312  51.7191887  44.6266174  44.6769600  51.0421257
  44.1841774  45.9126091  51.7960510  44.8014336  45.2925377  51.6551819
  17.4186954  17.8904839  59.3793602  17.6611500  17.0368652  59.7382202
  18.2163868  18.4149437  59.4490967  17.5296173  17.8553829  59.4250679
  36.2651443  39.7280540  61.7878075  35.4342079  39.2741776  61.6472054
  36.0758018  40.6435242  61.5821457  36.1563416  39.7772789  61.7508812
   1.0519553  20.4180336  30.6461639   1.2273496  20.8012486  31.5055904
   0.4940662  21.0600071  30.2070045   1.0111655  20.5273609  30.6909809
  11.4289494  24.3957787  40.0288773  11.7079372  24.3307858  39.1155434
  11.6814938  25.2801476  40.2941017  11.4856329  24.4831581  39.9597626
  45.9034157  18.7287827  47.8169403  45.6685905  18.6836529  48.7437897
  46.2505035  19.6132183  47.7005882  45.9153900  18.8182869  47.9033737
  49.7817497  44.0838470   0.1550351  48.9736977  44.1434402   0.6646764
  50.0381660  44.9938316   0.0053406  49.7229233  44.1872444   0.1934203
  35.6297150  41.0156555   8.8074474  36.5695381  41.0726547   8.6350565
  35.5565186  41.0802650   9.7596550  35.7221336  41.0286255   8.8906078
  41.9491081  47.2275276  39.8120728  42.8304520  47.5556374  39.9904327
  41.5234222  47.2063332  40.6691475  41.9976997  47.2602577  39.9224930
   6.3481541  66.9888535  35.6154633   6.7804446  67.7975311  35.3408623
   6.6690617  66.3261261  35.0038719   6.4284759  67.0044174  35.5209579
  47.7878876  27.9237309  57.3879356  48.6309853  27.5066071  57.5652237
  47.4189987  28.0959511  58.2542458  47.8384590  27.8976135  57.4992256
  30.7880154  67.2678452  50.8913116  31.4744720  66.6535110  51.1513252
  30.1612644  67.2467728  51.6144791  30.7943821  67.2000809  50.9961624
  63.3006477  20.4559155  53.2607231  64.2283554  20.2210560  53.2399445
  63.2691498  21.3399944  52.8951454  63.3962212  20.5251484  53.2195206
  18.2633495  65.6040039  -0.1144954  17.9246521  65.2804565   0.7202705
  18.6382885  66.4595413   0.0945870  18.2672138  65.6607361  -0.0031780
  52.9863205  22.2140102  20.3935719  52.0546417  22.0697575  20.2280502
  53.0114975  22.6848946  21.2265587  52.8896523  22.2488441  20.4647522
  64.9885635  10.3565626  31.7251720  64.7711182   9.6249113  32.3027840
  65.7483139  10.7687588  32.1364021  65.0463943  10.3224955  31.8306236
  35.2105598  15.5473862  10.9404869  34.5507164  15.0803270  11.4530210
  35.4773941  16.2761402  11.5008001  35.1686478  15.5752935  11.0548973
  36.3810463  70.1744919   4.5008688  35.8347702  69.6560287   3.9100964
  35.8654442  70.9620361   4.6745577  36.2678070  70.2031860   4.4563904
  66.8572235  64.2520447  61.6639442  66.2151566  63.9808006  62.3200035
  66.8654251  65.2077026  61.7176323  66.7896271  64.3250351  61.7396355
   4.7687469   6.8258314  27.5353889   5.3819757   7.5603294  27.5090427
   4.3403358   6.9019589  28.3879738   4.7884560   6.9122772  27.6235008
  45.5816345  40.9380150   2.8523147  44.7430115  40.8117485   2.4084716
  46.2333527  40.6182404   2.2284243  45.5617027  40.8904495   2.7384501
  12.6225681  26.6484470  59.1866379  11.9018431  26.7316265  58.5622406
  12.1988382  26.4099617  60.0111427  12.5005217  26.6318855  59.2079773
  71.2003784  13.8165140   1.9285372  71.3779755  13.1811342   1.2350075
  71.4545441  14.6591387   1.5522205  71.2464218  13.8386154   1.8144474
  37.9395828  43.2252426  40.2147713  38.8961678  43.2481537  40.1891861
  37.6673317  43.9314613  39.6287956  38.0125618  43.3030014  40.1495514
   0.2945280   2.0469482  40.3233070   0.0373554   1.3821362  40.9621468
   0.7421266   1.5562799  39.6340065   0.3148353   1.9237261  40.3179245
  68.0465775  67.3322220  64.6175766  67.5200806  68.1010895  64.8363800
  68.9522629  67.6318893  64.6960754  68.0870132  67.4461746  64.6492844
   3.4762049  25.9710445  62.5256119   3.8445716  25.0906258  62.5991058
   4.1909199  26.5521965  62.7857628   3.5917063  25.9391308  62.5611916
   9.7578917  13.7551880  21.2938843   9.1176653  13.1725512  20.8853798
   9.2722569  14.5619993  21.4654827   9.6378288  13.7790937  21.2686195
  39.8098183  40.3164635  32.4457092  39.1638374  41.0208817  32.3934212
  39.3410072  39.5918045  32.8596153  39.6909370  40.3143044  32.4842720
   8.0082760  13.3871317  15.9494333   7.1508579  13.2009115  15.5668259
   8.3808908  12.5248213  16.1333103   7.9565754  13.2753143  15.9282408
  27.2296963   0.9153053  65.3279114  26.3490372   0.5439174  65.3802643
  27.7956638   0.2443699  65.7096939  27.1961365   0.8041505  65.3742142
  42.3793793  53.2387848  52.0934029  42.4547005  52.8481789  51.2227783
  41.8212776  52.6325302  52.5804443  42.3278961  53.1324806  52.0524979
  12.1820631  38.1017380   7.2400413  13.0241957  38.3934097   6.8907933
  11.7626486  38.9027824   7.5541368  12.2271423  38.2182655   7.2362928
  59.2839012  65.6387558  11.3839769  59.0766449  66.5243225  11.6823759
  60.2386932  65.6257782  11.3173532  59.3636208  65.7318039  11.4086943
  31.3568001  24.5924721  63.3074150  31.1997013  24.5786076  62.3632965
  30.7612019  23.9307804  63.6590691  31.2765312  24.5204296  63.2442322
   3.5039001  20.3789043  29.2893181   3.8083324  19.6406670  29.8171043
   2.6435513  20.5927410  29.6502972   3.4446163  20.3229809  29.3840961
  23.7742748  15.9234056  31.5791435  23.3430061  16.6144619  31.0764713
  24.5222321  16.3571548  31.9898167  23.8080463  16.0433559  31.5693321
  40.8254967  37.8556900  29.8502560  41.3425026  37.2974319  29.2694912
  40.8531914  37.4107857  30.6973267  40.8835869  37.7487106  29.8786564
   7.9526715  74.0387802  21.8094921   7.0560851  73.8451309  22.0831070
   8.4852915  73.8474045  22.5814533   7.9138579  73.9977188  21.9209938
  54.7737274  56.6361771  33.4714088  54.9686127  56.0506248  32.7397118
  54.7945671  56.0702934  34.2431412  54.7967300  56.5133858  33.4756775
  34.4292679  55.6721497  30.9064312  35.3693123  55.7390480  31.0739880
  34.1628380  56.5625458  30.6774311  34.5011024  55.7742386  30.8998795
  27.2753849   9.4642048  66.3844604  27.7582226   9.5518379  65.5626221
  26.4629288   9.9485836  66.2377472  27.2402344   9.5252047  66.2811737
  27.6248760  15.4349947   8.5664597  28.1419392  14.9032316   7.9613934
  27.1451359  16.0415154   8.0023556  27.6288567  15.4429665   8.4417782
   1.6420835  69.3604889  14.4959660   1.3722086  69.6818008  13.6356411
   2.5061030  68.9760895  14.3478498   1.7054439  69.3537598  14.3884249
  18.7816448   4.7086177  24.9826031  19.1131191   4.1101937  25.6521130
  17.9268780   4.9865465  25.3117867  18.7258396   4.6744394  25.0891056
  35.7235947  52.4049606   9.6710863  35.6255913  53.0089264  10.4071903
  35.1961632  51.6439514   9.9138136  35.6568985  52.3882103   9.7754707
  17.8508453  13.8850832  45.8360596  17.5249100  14.7472878  45.5779877
  18.0750294  13.4566669  45.0099640  17.8399944  13.9313431  45.7204399
  13.8034391  70.2466660  20.4352131  12.8711767  70.4482422  20.5157490
  14.0650034  69.9683609  21.3129158  13.7319145  70.2384872  20.5374012
  18.4292412  62.0737534  44.9510345  18.7890167  62.1585350  45.8339882
  17.5953941  61.6202736  45.0746918  18.3786850  62.0344353  45.0583801
  27.0645370  49.1401558  42.1215858  27.6293411  49.9036064  42.0016937
  27.2178249  48.8685722  43.0265579  27.1411152  49.1926117  42.2053070
  29.0418243  57.9201698   3.7022047  28.6247425  58.7445145   3.4517488
  28.8993702  57.3422279   2.9525886  28.9821548  57.9464455   3.5955555
  23.8488274  16.1587849   8.6585770  24.3821640  15.6679745   9.2837877
  24.4849110  16.5943489   8.0912037  23.9735355  16.1528931   8.6647444
  30.9381542  58.4232521  11.1513958  31.8821926  58.2772598  11.0904961
  30.6029301  58.1866913  10.2865868  31.0030804  58.3824577  11.0526772
  38.4217110  18.7598839  26.3430271  38.0342331  17.9251194  26.0798588
  39.2464981  18.5187397  26.7647038  38.4683456  18.6451473  26.3599319
  33.2604408  26.4382439  17.8461971  32.6180000  25.8511639  17.4476490
  33.9078522  26.5880051  17.1572380  33.2609711  26.3916073  17.7302227
  21.2778873  31.5047512  27.4049644  21.1741810  32.2542267  26.8186493
  21.1268024  31.8624058  28.2798882  21.2507153  31.6228180  27.4357433
  51.0031395  12.8461142  54.1475296  50.3797035  12.9341774  54.8685074
  51.2499771  13.7457380  53.9331017  50.9629784  12.9514427  54.2015495
  43.1192589  15.2643509  20.7470570  43.0287094  15.8949585  20.0326576
  42.5367012  15.5929079  21.4318295  43.0474777  15.3666372  20.7438984
  69.2061310  37.3247490  54.4550095  69.9207916  37.4629936  55.0766068
  68.4257507  37.2385826  55.0025635  69.1991196  37.3303032  54.5796890
  71.3175201  15.8518572  11.1475935  71.5743484  16.7474041  11.3672838
  70.8999710  15.5205641  11.9426613  71.3003769  15.9120302  11.2558088
  35.1327171  42.2855682  39.7971954  34.9145851  42.9957466  39.1936226
  34.8736839  41.4891891  39.3336105  35.0818329  42.2763748  39.6833916
  52.5235786  61.7587471  43.2620163  52.8347549  61.7938004  42.3574867
  53.3125839  61.8747253  43.7914047  52.6409035  61.7748528  43.2220116
  17.4904423  19.5369015  65.9291077  16.8746910  19.9363861  66.5435104
  16.9862442  19.4254398  65.1231308  17.3710098  19.5676174  65.9086761
  20.2945232  16.3558159  36.3188019  21.1571159  16.6351490  36.0119858
  20.1867313  16.7947369  37.1625824  20.3750153  16.4324112  36.3760643
  26.2693100  20.0465279   4.3069129  25.8613567  19.2508583   3.9652753
  26.0908794  20.0224895   5.2470279  26.2067776  19.9591122   4.3707356
  38.6620941  72.4574127  66.0520248  38.0741310  72.6329803  66.7866745
  38.3922348  73.0785294  65.3755493  38.5706139  72.5423737  66.0582275
  33.4622612   2.9803393  42.0667191  33.7656212   2.2843115  42.6496010
  32.7713394   2.5718424  41.5451927  33.4209328   2.8625512  42.0732613
  19.7201462  16.1064968  39.1784363  19.3523197  16.9901352  39.1891670
  20.6308804  16.2228661  39.4490891  19.7780437  16.2131386  39.2084427
  54.3437996  66.9979401  16.5583763  53.5696259  66.5672607  16.1958904
  54.8892365  66.2797623  16.8792286  54.3194084  66.8754272  16.5539360
  51.7265701  36.3402596  50.2161942  52.2885170  36.4589081  49.4504471
  50.9138184  36.7920532  49.9891510  51.6998253  36.4010925  50.1103210
  55.2026672  57.1576691  26.0900230  56.0763283  57.2008247  25.7013264
  55.0849762  58.0097618  26.5099277  55.2832832  57.2531395  26.0933514
  70.4739304  55.0815887   6.2904058  70.3026810  55.8879318   5.8038702
  69.6088257  54.7823448   6.5701747  70.3634109  55.1356697   6.2683558
  10.1839247  71.8694000  62.4599762   9.6265011  72.4114532  63.0182686
  10.4244051  71.1252594  63.0119362  10.1501255  71.8478546  62.5783768
  36.0238228  62.7424850  40.9683800  36.1008987  62.7449188  41.9224663
  36.7307816  62.1690254  40.6724358  36.1074333  62.6815872  41.0385666
  13.8434095  64.1315613   8.2337036  13.3654528  63.6935692   8.9379406
  14.4933186  64.6706467   8.6845217  13.8617468  64.1423416   8.3568802
  47.6276932  71.4075089  44.5265198  47.3115692  72.1575317  44.0227699
  48.0853615  71.7956161  45.2722664  47.6427879  71.5288773  44.5523262
   2.7922854  53.9815636  52.0909424   2.4714079  53.2704201  52.6455116
   2.1392620  54.6745987  52.1883965   2.6884272  53.9796333  52.1604767
  49.6234741  57.4577217  57.4756012  49.6692810  56.6274223  57.0015373
  49.3155670  58.0884552  56.8247566  49.5955238  57.4364395  57.3556404
  50.4932060  29.1385307  46.5803566  49.9385109  28.3586121  46.5968208
  50.5700760  29.3972015  47.4987297  50.4422493  29.0829449  46.6800499
  34.5484848  34.2476997   5.8376665  33.6969528  34.6103935   6.0817494
  34.3490219  33.3745193   5.5000272  34.4364052  34.1932602   5.8276896
  69.5405426  34.2917480   7.7530332  69.7170105  34.9072418   8.4645538
  68.5898132  34.3169212   7.6448431  69.4579773  34.3600693   7.8173733
  22.8717575  58.6553268  61.1858139  22.1689568  59.2470360  61.4544868
  23.3884869  59.1649857  60.5617371  22.8519154  58.7727776  61.1479149
  35.5312576  10.2788057  53.2688179  35.0156517   9.7920961  53.9118538
  35.8073311   9.6181250  52.6335907  35.5057144  10.1564465  53.2696533
  22.6982765  71.6353302  13.3085241  23.5111046  71.4013214  12.8604374
  22.9700642  72.2444153  13.9950991  22.8139420  71.6753311  13.3339567
   0.6826895  42.6145287  39.0054970   0.9513091  41.7797623  38.6217766
   0.8122838  42.4982185  39.9467239   0.7251555  42.5131073  39.0649490
  58.8885803  49.6859741  55.6277695  59.3414955  50.1413345  56.3375206
  58.9596863  48.7586861  55.8543053  58.9444656  49.6356468  55.7276154
  70.3290100  31.5806351   1.6240474  70.2126160  31.9606075   0.7532403
  70.7892685  30.7563457   1.4661266  70.3656769  31.5332527   1.5143424
  68.7505188  30.7214355  16.0361271  69.1447830  31.5730057  15.8474112
  68.0938873  30.9051037  16.7079411  68.7225342  30.8318348  16.0876446
  45.8369865  19.3598576  11.7802906  46.2388992  20.2222252  11.6753197
  45.3880768  19.4059772  12.6244373  45.8319778  19.4567394  11.8591175
  12.7406244  67.0154114  42.5150146  12.6551399  66.9154510  43.4631348
  12.8736496  66.1245041  42.1912689  12.7456942  66.9097443  42.5815964
  56.5058899  56.4570007  37.5612450  56.1750946  55.8628616  38.2349014
  56.8082924  57.2246780  38.0464821  56.5028610  56.4755058  37.6848335
  40.9538231  37.1744919  50.1900482  40.5452652  37.1230774  51.0541496
  40.2463379  37.4487572  49.6065445  40.8348045  37.1982574  50.2199745
  27.5379143  30.2301140  14.7658148  26.8895645  29.7391453  15.2706156
  27.0219650  30.7201157  14.1255598  27.4137516  30.2300110  14.7513695
  26.3106480  46.2389450  42.0464897  26.6299133  47.0824814  41.7259483
  25.4706974  46.4415855  42.4583778  26.2551212  46.3505135  42.0562286
  53.2756195  15.0941048   2.4079127  54.1270599  15.3384724   2.7706294
  52.9376831  15.9032097   2.0240109  53.3303795  15.2064486   2.4056535
  60.8395271  47.8544998  13.7511969  60.7610245  47.2415199  13.0202227
  60.3436012  48.6243286  13.4725313  60.7782707  47.8712273  13.6435280
  26.0172977  12.0406466  10.7418957  25.9156017  11.5115042  11.5330334
  25.4428329  11.6239529  10.0995655  25.9451904  11.9397812  10.7577648
  49.3608475  65.0949097   3.4363201  49.4277802  64.8567886   2.5116301
  50.1996193  64.8293228   3.8133583  49.4574356  65.0411911   3.3779178
   6.4983640  46.8254509   5.2898526   6.9170418  46.9697571   6.1384497
   5.5783982  47.0456772   5.4361291   6.4449058  46.8643265   5.3959475
  11.5775366  59.5414658  33.3199348  11.8525848  60.4579773  33.2956924
  11.8413153  59.2351112  34.1875763  11.6349974  59.6065369  33.4098778
  37.6310463  41.8662071  43.0568161  37.8648071  42.3543358  43.8463211
  37.6024513  40.9522858  43.3399506  37.6529236  41.8208008  43.1712036
  47.5308228  10.0650082  16.2828426  48.2925415  10.6344299  16.3913651
  46.9384689  10.3199778  16.9901867  47.5488853  10.1529226  16.3698463
  13.1959753  27.2045174  45.3448639  12.6079559  26.5468483  44.9734650
  13.9361897  27.2336178  44.7386703  13.2122059  27.1374855  45.2406120
  63.0698433  21.1803665  56.1604691  63.9238892  21.5193748  56.4286270
  63.1234360  21.1237221  55.2064514  63.1666336  21.2104778  56.0873299
   3.4149113  14.0531769  33.0079079   3.3187325  14.2065907  33.9478264
   2.5464945  14.2300730  32.6462555   3.3120456  14.0884018  33.0695763
  42.8015747  51.9883690  57.1078796  43.7323036  51.9359245  57.3252029
  42.7391930  52.7229767  56.4973946  42.8941765  52.0611153  57.0659523
   2.6883619   9.9322939   1.3452759   3.4188673  10.3494110   0.8885403
   2.7082489  10.3104458   2.2243876   2.7683847  10.0171032   1.3903186
  33.8869705  49.5843544  21.8635521  34.6058426  49.1408348  22.3138237
  33.6740875  50.3282700  22.4270267  33.9409294  49.6163864  21.9716587
  19.2166080  41.1603394  35.7913437  18.8249531  41.8804855  35.2971458
  18.7550030  41.1663704  36.6298637  19.1256161  41.2377815  35.8280640
   7.2312937  61.0542831  40.5516167   6.3013577  61.2803612  40.5700531
   7.6693397  61.8101425  40.9427986   7.1788378  61.1589966  40.5952988
  32.5331306  10.7979689  54.0549736  33.0933075  11.3624325  53.5222321
  32.4510612  11.2604284  54.8890152  32.5841179  10.9074812  54.0871048
  56.9148521  22.5090618  53.4126320  57.8574905  22.4367580  53.5624352
  56.7002716  21.7522945  52.8672066  56.9924927  22.4206486  53.3704453
  16.1396656  13.9304504  18.8553562  16.9992733  13.9810495  19.2733822
  16.1461124  14.6357813  18.2082863  16.2320232  14.0110636  18.8309307
   5.1971416  24.1153679  54.7030334   4.4886208  23.4718246  54.6939735
   5.9971633  23.5913849  54.6625328   5.2068996  23.9908600  54.6977463
  42.1251068  49.6721687  55.3935242  42.7477303  49.3454208  54.7440567
  42.6217880  50.3156815  55.8989220  42.2444687  49.7059479  55.3781586
  60.3440056   0.7667134   6.3930092  60.0585938   0.4259253   7.2407331
  59.5338593   1.0258446   5.9539790  60.2271729   0.7580054   6.4365931
  37.4572144  40.3537407  40.7218018  37.1711731  39.4493713  40.5932426
  38.4091263  40.2946205  40.8030319  37.5282249  40.2509918  40.7167549
  18.5895348  22.8934860  11.3159018  18.5043106  23.5747375  11.9828835
  19.4440765  22.4972248  11.4861040  18.6715755  22.9238777  11.4051800
  52.6283264  24.5336571  28.2199402  51.9177933  25.0952797  28.5297050
  52.3263321  24.2118721  27.3705368  52.5203476  24.5592346  28.1623917
  71.1145477  50.9231071   1.0073317  71.7236938  51.6481361   1.1470171
  71.5765228  50.3336105   0.4112528  71.2287750  50.9375572   0.9586613
  26.9518414  62.6106186  26.3174973  27.6572800  62.1533356  26.7751884
  27.0376015  62.3317909  25.4058323  27.0362167  62.5321198  26.2690849
  20.8679409  23.6562290  13.5842848  20.7935104  23.0636921  14.3323431
  21.2020321  23.1064129  12.8755417  20.8956318  23.5344067  13.5884771
  48.0950317   6.6442623  42.3082657  48.4296227   6.2102928  41.5234413
  48.8042259   7.2265053  42.5807838  48.2063408   6.6600747  42.2536354
  11.2358866  66.2220306   4.9581089  11.5110455  66.8940430   4.3344741
  11.6438761  66.4806976   5.7844682  11.3087387  66.3212814   4.9797277
  19.1230717  69.9006119  46.6665840  18.9457874  69.0870285  46.1944771
  19.1652336  69.6394119  47.5864906  19.1086617  69.7859955  46.7143364
  37.2385292  68.8012466  27.3633289  38.1749535  68.6642456  27.5067692
  37.1931915  69.3323898  26.5683041  37.3335571  68.8432770  27.2938423
  47.4925804  41.8477936  15.6821117  47.4038925  41.3786278  16.5117207
  46.7674637  42.4726410  15.6816120  47.4057961  41.8643951  15.7705288
  39.6711769  19.8218346  24.0209656  39.2253113  19.5175114  24.8114243
  39.0537834  20.4320469  23.6176128  39.5577888  19.8544540  24.0622463
   8.3841486  62.7965202  46.3245888   7.4702868  62.8442879  46.6053123
   8.8686600  63.2627602  47.0058365   8.3383617  62.8513336  46.4271736
  65.6463852   4.8621464  22.9127026  64.9933395   5.4582419  23.2793598
  65.1657791   4.0502024  22.7514629  65.5254898   4.8391280  22.9346085
  68.3613205  37.7103386  29.9694920  68.1949234  38.0041504  29.0738239
  67.5096817  37.4072113  30.2842369  68.2527542  37.7093468  29.9075413
  58.8066902   2.6551213   2.6333053  59.6211891   2.9664152   2.2384379
  58.6936302   1.7711914   2.2838526  58.8814926   2.5940547   2.5539300
  44.3407249   6.7716832  53.3133698  44.1045380   6.0744028  52.7016106
  44.5015831   7.5339408  52.7572021  44.3326912   6.7786126  53.1888199
  21.0667210  58.3476257  49.0537872  21.8285599  58.8265724  49.3800392
  20.6364937  58.0163345  49.8420677  21.1020832  58.3633690  49.1726418
  12.1155214   5.7607765  37.8025475  12.6581945   6.0289621  37.0610504
  12.6186790   6.0210543  38.5741158  12.2270498   5.8171325  37.8057518
  37.8785553  18.8799343  39.4254951  38.4443855  18.6853790  38.6783562
  37.2959900  19.5713196  39.1111145  37.8767700  18.9329166  39.3122940
  17.3321934  73.4741592  59.4104614  16.4503212  73.8463287  59.4057579
  17.2385540  72.6421280  59.8743477  17.2281647  73.4251175  59.4594307
  70.8369675  65.8811722  57.0472908  70.2837372  65.4237823  57.6805115
  70.6809998  65.4256973  56.2199745  70.7613373  65.7838211  57.0265923
  33.2285995   6.6703901  28.9030018  32.4211082   7.1686339  29.0292702
  33.8351631   7.2943459  28.5042648  33.2071724   6.7900629  28.8739452
  52.1214409  45.9135590  54.9888954  51.5201797  46.1874886  55.6814842
  52.1755104  44.9623413  55.0810356  52.0630875  45.8413315  55.0725822
  34.8008537  24.4830933   0.9339436  35.0657539  25.3992043   1.0164011
  34.6143913  24.3706532   0.0018375  34.8092194  24.5687981   0.8433359
   1.3645531  23.3364029  60.7581711   0.7773020  24.0826797  60.8783379
   0.9672508  22.8307171  60.0491829   1.2595589  23.3620605  60.6953812
   6.7324610  52.1283302  21.3332424   5.8766403  52.5255013  21.1718159
   7.3463879  52.6743927  20.8421822   6.7066650  52.2289162  21.2636604
  34.3228874  37.1389503  22.1946144  35.2014236  37.4249992  21.9444504
  34.1798019  36.3371468  21.6917534  34.4013138  37.0839500  22.1143112
  59.0029793  54.1344681  32.0563965  59.0868988  54.5270920  31.1874676
  59.8949699  53.8779945  32.2905006  59.1070518  54.1489868  31.9886971
  31.6792908  49.6876717  36.7203941  31.7519989  50.6265831  36.8918419
  30.7578392  49.4852943  36.8822670  31.5887794  49.7662163  36.7559395
  37.3155746  56.2971344  62.5701027  36.3967552  56.1914978  62.8167725
  37.8041267  56.0551910  63.3568764  37.2696915  56.2600708  62.6803093
  52.8207512  24.4471264  48.9758911  52.0702591  25.0389767  48.9238968
  53.4386559  24.7864017  48.3283424  52.8066139  24.5464230  48.9012909
  49.7809486  54.5539818  45.4562721  49.8890610  55.4999428  45.5547562
  49.0712662  54.4588699  44.8210258  49.7167969  54.6447182  45.3990326
  49.9859695  41.9219055  59.5608559  50.0770149  41.5842934  60.4519043
  49.1222115  41.6216125  59.2780457  49.9035645  41.8538780  59.6257210
  57.9720612  13.3610125  26.9576378  57.5031128  14.1608334  27.1955605
  57.3193130  12.8259754  26.5060978  57.8524399  13.3892498  26.9348564
   5.8095899   2.2307518  44.6006012   4.9041314   2.4426568  44.8274765
   6.1807661   1.8718904  45.4066277   5.7526131   2.2150800  44.7107506
  20.5254402  41.6432076  60.0494041  19.8351326  41.9783630  60.6215744
  21.1809406  42.3404999  60.0311127  20.5217285  41.7533112  60.1084709
  71.2390900  16.2639351  62.4306068  70.7740173  17.0891361  62.5683937
  72.1363602  16.4450684  62.7104683  71.2851791  16.3712521  62.4751472
  17.5700932   4.1749444  44.0758476  17.7678318   3.2406342  44.1406212
  18.2868061   4.6043901  44.5428886  17.6676121   4.1211047  44.1325607
  20.7203846   0.2354484  12.9394360  19.9621792  -0.3487253  12.9295826
  21.1297073   0.0822709  13.7910357  20.6831799   0.1568163  13.0292006
  52.5913582  42.6837234   1.4458389  52.3376465  42.8774757   0.5434411
  52.8990021  41.7777100   1.4188740  52.5971107  42.6077690   1.3467304
  24.5439911  43.2340660  34.8236008  25.0336685  43.7507591  35.4635048
  24.5854568  43.7490234  34.0177917  24.6006317  43.3440819  34.8059082
  24.6953163  44.4556580   0.5728021  24.2049255  44.5101051   1.3930361
  24.4711971  45.2606316   0.1058708  24.6191196  44.5473099   0.6104788
  -0.0584713  52.8232307  40.7264252   0.2824195  51.9538536  40.9366798
   0.1042241  53.3413620  41.5146523  -0.0047682  52.7857742  40.8329048
  53.2226906   5.6971312  28.1747913  52.5360756   5.3049202  27.6353779
  53.9281540   5.8941584  27.5585690  53.2247009   5.6763167  28.0515518
  11.4958134  47.5962944  35.4026566  12.1123972  47.3214378  34.7240486
  10.6358871  47.5238113  34.9885254  11.4698629  47.5592537  35.2861252
  60.4774017  34.2488556  49.5431900  60.4691658  34.7657394  50.3487930
  61.2253609  34.5858688  49.0500221  60.5562859  34.3399162  49.5765076
  45.6549911  65.0259323  21.4851265  46.1802292  65.0923157  22.2825909
  44.8831024  64.5245056  21.7477722  45.6286888  64.9795380  21.5981770
  19.8352909  22.7376041  50.4769897  19.5941525  22.1182041  51.1657753
  19.7378235  22.2417107  49.6640816  19.7991810  22.6186676  50.4637527
   5.4938312  57.9855614  59.7233353   6.2175231  58.0880737  59.1052818
   5.9105659  58.0016670  60.5849075   5.6154480  57.9982109  59.7493057
  55.4611893  28.4192085  55.6262474  55.3061638  28.2300797  54.7008133
  56.1225853  27.7810078  55.8936119  55.5151863  28.3309803  55.5560684
  43.9635506   3.4514055  47.0926399  44.3994064   4.1181989  47.6233482
  43.0327110   3.5617001  47.2865524  43.9107666   3.5342753  47.1699142
  71.2085800   8.2853403  47.7536812  72.0975723   8.4218903  48.0812263
  70.6501312   8.3964767  48.5231056  71.2438278   8.3117533  47.8706627
  41.5337219  50.3070030  33.8117218  40.6651649  50.4670906  33.4426460
  41.3651543  50.0507736  34.7184563  41.4231224  50.2967491  33.8690567
   5.6912065  58.3762627  55.2538071   5.8929777  58.9401855  54.5071373
   4.8864045  58.7427483  55.6201591   5.6268983  58.4754829  55.2132492
  10.5526276  29.1201077  13.7552748   9.8232193  29.2081757  14.3688211
  10.2888632  29.6367626  12.9938755  10.4467144  29.1845970  13.7395077
  69.6893845  10.8653126  20.2654018  69.6536636  11.2047892  19.3711376
  70.6004486  10.5964384  20.3833065  69.7827301  10.8728418  20.1826096
  48.1011734   3.5433934  20.2584496  47.9721985   4.2772532  19.6575775
  47.5900459   3.7758796  21.0336475  48.0329132   3.6464458  20.2770405
  44.7306709  43.6174431   1.0655911  44.2016373  43.7731514   1.8479670
  44.1470718  43.8266716   0.3362981  44.6120186  43.6563606   1.0712519
  53.8590431  31.9891262  25.0888004  54.5833130  32.4810219  24.7018833
  53.8110580  31.1859131  24.5703602  53.9311638  31.9559269  24.9922523
   9.9735489  49.2193031  11.9017076   9.1183920  48.8943100  12.1833429
   9.7718306  49.8909721  11.2502480   9.8608427  49.2562714  11.8622684
  50.1578865  34.8351898  35.2007866  51.0882797  35.0402451  35.2932358
  49.8205872  35.5120888  34.6140442  50.2211342  34.9292412  35.1480751
  61.8558769  12.7321405  24.7699394  62.6448212  13.1598988  24.4370461
  62.0181007  11.7974901  24.6420956  61.9573097  12.6780844  24.7208061
  15.3993034  57.4176445  24.2487049  15.8750191  57.6708221  23.4576130
  15.9099627  57.7933807  24.9658375  15.5044918  57.4847107  24.2408180
  35.1122818  36.9702110   8.4329939  34.8109093  37.6143074   7.7922549
  35.6024284  36.3301926   7.9168873  35.1324120  36.9706459   8.3096256
   9.7741385  50.4500580   3.1105986  10.2848778  49.7112160   2.7797041
   9.0499754  50.0457497   3.5884633   9.7513781  50.3281517   3.1262717
  68.6800461  20.6834278   1.9885124  69.0985336  19.9908371   2.4997990
  69.1338959  21.4837112   2.2527001  68.7730713  20.6949139   2.0712099
  45.1086273  24.9091015  22.2620068  45.8876076  24.3612385  22.3582611
  45.2440033  25.6284256  22.8788338  45.2061348  24.9273853  22.3380508
  67.5936432  33.8598938  37.1138306  68.1370239  33.4635162  36.4327621
  67.1556168  33.1187782  37.5322990  67.6048813  33.7385902  37.0858269
  51.8762779   3.7288120  37.6891022  51.6703758   4.2431188  38.4696922
  51.7201195   2.8217261  37.9518585  51.8376656   3.6869254  37.8003654
  31.6015873   4.3792653  22.6003513  32.1150780   5.1822352  22.5120430
  30.7216396   4.6250663  22.3148556  31.5625076   4.4911075  22.5604877
  57.0148506  64.5985947  10.6045513  57.8824883  64.8499756  10.9211740
  57.1889000  64.0406647   9.8464947  57.1259384  64.5659027  10.5574760
  25.5182610  31.2488518  54.5988579  25.7458687  30.3525562  54.8460007
  25.5131798  31.7313042  55.4255638  25.5419922  31.2047195  54.7133751
  43.8311081  46.3859520   5.1449037  43.6036797  45.6906967   5.7622585
  44.7808304  46.4753342   5.2240791  43.9081345  46.3213387   5.2191825
  68.5253525   3.1118102  66.1005020  69.1891022   3.7920513  66.2142487
  67.7052002   3.5316763  66.3599243  68.5086746   3.2291272  66.1402969
  16.1236515  72.2264099   7.0129347  16.0621204  71.5623245   6.3263226
  15.6557074  71.8462906   7.7564192  16.0671883  72.1150589   7.0189996
   8.1909990  30.7876587  65.3453369   8.3839149  30.2254372  66.0956116
   7.2374005  30.8705902  65.3471069   8.1098795  30.7365456  65.4255295
  45.2393112  16.1852169  13.9919548  45.8338013  16.5290012  13.3251505
  45.2523994  15.2374153  13.8587847  45.3041039  16.1208038  13.9066448
   8.9518061  69.9304504  50.6725540   7.9990821  69.8955994  50.5869064
   9.1146650  69.7716980  51.6023407   8.8675737  69.9098053  50.7625732
  62.3530769  30.0283508  19.3486004  62.3387566  29.4042435  18.6229839
  61.4842682  29.9561424  19.7438049  62.2588997  29.9540939  19.3133640
  67.0058823  63.6122627  38.7436409  67.5369720  63.7258301  39.5318527
  67.5911942  63.8492241  38.0242653  67.1249390  63.6496429  38.7509804
  54.2643967  74.1248703  33.0406837  53.7720985  74.9333572  33.1828842
  54.1099625  73.9090195  32.1210136  54.1954269  74.1880722  32.9577751
  45.8701897  68.8285980  17.0561008  46.4176178  68.1682434  17.4809265
  45.0328140  68.3881989  16.9109097  45.8392677  68.7112122  17.0859222
  18.9465961  29.3661633  54.1022263  18.6787682  29.7509727  54.9367447
  18.8345852  28.4236526  54.2261620  18.9060898  29.3066883  54.2044373
  27.0079899  19.3973560  46.7609558  26.8366222  18.4619999  46.6515388
  26.6792469  19.7968960  45.9556465  26.9546585  19.3402157  46.6634064
  64.0600433  26.7600365  39.7170296  63.6522217  26.4164219  38.9221458
  64.6043167  27.4860954  39.4123421  64.0745926  26.8008213  39.5997696
   5.4617372  72.2154007  24.8017540   5.6680794  72.8563919  25.4820385
   5.4493079  72.7229462  23.9902897   5.4824166  72.3378830  24.7877655
  24.6086712  13.9418240  56.8510475  25.4467678  14.3996439  56.7860222
  24.6785564  13.4273434  57.6551971  24.7054996  13.9357815  56.9298668
  25.6927872  53.9586906  65.9553909  24.9381828  53.4155846  66.1830750
  25.5303345  54.2274742  65.0511856  25.5949917  53.9294395  65.8832474
  62.4460716  59.1555862  27.7447224  62.0125351  58.5795631  28.3743839
  63.3283348  59.2741547  28.0965500  62.4939232  59.1068039  27.8493900
   9.8172302   4.8051901  50.1447868   8.8924646   4.9182611  49.9251175
  10.2865362   5.2700162  49.4520226   9.7686596   4.8668180  50.0474854
  69.7903137  15.4709625  45.8857727  69.5918045  15.8805780  45.0437279
  70.7037506  15.7017126  46.0549469  69.8665543  15.5392523  45.8140182
  64.0114212  33.8206139  38.0656853  63.2941933  34.2140961  38.5626602
  64.8043671  34.1325150  38.5017891  64.0194931  33.8958359  38.1651917
  35.4228821  58.6832390   1.5207999  35.6172829  58.6901360   2.4580259
  36.1191330  59.2096367   1.1278932  35.5178642  58.7401123   1.5788468
  66.5229874  74.2775269  65.4743271  67.4789505  74.2815323  65.5227890
  66.3308716  74.2149734  64.5386887  66.6044464  74.2712860  65.3797150
  15.7322836  34.1377220  36.6796913  16.4719219  33.7992783  36.1750870
  15.2314196  34.6576385  36.0511589  15.7577467  34.1570740  36.5588531
  21.1039581  40.5154915   3.8962588  20.1572380  40.3775673   3.8657677
  21.4518471  39.7067413   4.2719269  21.0400982  40.4145355   3.9330690
   1.4952508  42.8713799  64.7412567   1.7237779  43.6862373  65.1884842
   0.5659714  42.9655190  64.5319519   1.4205216  42.9683151  64.7666321
  40.5984879   7.1148000  16.3922195  40.6414032   7.0483341  15.4382944
  39.6669807   7.0321364  16.5964069  40.5037270   7.0988965  16.3122654
  21.1038609  32.8992538  15.9786167  21.3418007  33.7864571  15.7093744
  21.7190323  32.3340569  15.5113401  21.1948376  32.9335938  15.9000731
   6.1412306  72.1769562  54.5000458   6.1986537  71.4031601  55.0605659
   5.9297833  72.8921661  55.1000366   6.1248050  72.1707077  54.6238022
   5.6239471  46.3987961   9.4704275   5.0064359  47.1301651   9.4733753
   6.4015799  46.7436676   9.0315866   5.6410227  46.5135651   9.4239435
  17.4526825  41.6209068  19.8725433  17.3667030  41.5437355  18.9223404
  18.3503380  41.9244118  20.0079422  17.5392418  41.6450424  19.7856503
  34.6266289  43.9842529  63.5458755  35.0403938  44.0756645  64.4041748
  33.7256241  43.7263680  63.7405853  34.5746689  43.9664993  63.6581688
  64.6799850   1.2072225  36.1213531  64.6455536   1.8383560  36.8401833
  64.5161285   0.3609720  36.5375786  64.6588364   1.1842822  36.2423973
   7.9676285  48.0202942  55.5326767   7.0442295  48.2612762  55.6067924
   8.2578201  48.4313354  54.7183876   7.9001026  48.0898247  55.4537430
   0.6790181   9.6433821  56.2040100  -0.2089104   9.9443779  56.0110931
   0.7209375   8.7642260  55.8277626   0.5887985   9.5817261  56.1433105
  55.6169128  28.8165550   5.3281527  56.1670456  29.2606487   4.6828890
  55.0447731  29.5041523   5.6688871  55.6145668  28.9372406   5.2956777
  66.4418335   1.1615280  18.3013077  65.9933853   0.3244303  18.1813412
  65.7460480   1.7738996  18.5402985  66.3198090   1.1375629  18.3140011
  51.6345901  62.6084938  51.2031860  51.0686455  62.9136353  51.9122887
  51.5169640  63.2554512  50.5075951  51.5616913  62.7100258  51.2046242
   9.9764261  28.6618710  44.7821465  10.5701962  28.5664654  45.5268364
   9.6701241  29.5672283  44.8345032  10.0070820  28.7482452  44.8671455
   3.9944639  46.4487610  27.2339058   4.9250760  46.6000557  27.3991432
   3.8210192  45.5868645  27.6124363   4.0752091  46.3729820  27.2918930
  13.9688854  59.2735977  21.6239548  14.8697395  59.2387962  21.3022671
  13.8117399  60.2019806  21.7961273  14.0481949  59.3688889  21.6080112
  46.3292160  28.4229126  59.6066055  46.8230362  28.4029675  60.4263458
  45.6567230  29.0891857  59.7482605  46.3101616  28.4918385  59.7091293
  36.9622803  63.0626793  12.0273409  37.4796600  63.8316078  11.7879725
  36.0853157  63.4071541  12.1961765  36.9239349  63.1814117  12.0198193
  60.8279419  62.2697258  11.8271570  61.4248352  62.3224564  12.5735970
  60.2030907  61.5857773  12.0679989  60.8249626  62.2024117  11.9324427
  18.6001434   6.8002982   9.9455547  18.3365650   6.2330389   9.2210026
  19.0381508   6.2135038  10.5620394  18.6187439   6.6772280   9.9340305
  63.2690926   9.6091652  40.3916512  62.5978699   9.1235657  39.9121819
  63.5733643  10.2723846  39.7721405  63.2299576   9.6281071  40.2744522
   8.3798418  50.4873428  48.6691551   8.0770969  51.2175369  49.2089691
   7.7407594  50.4337196  47.9585686   8.2794037  50.5594940  48.6509438
  63.5628242  21.2960949   2.0572617  63.0499077  21.5866737   1.3031310
  63.5072975  22.0219898   2.6787319  63.5022049  21.4044933   2.0431147
  34.7708168  39.2051849   6.7537522  34.9879761  39.9531403   7.3102059
  35.3066902  39.3262444   5.9699030  34.8511238  39.2978592   6.7295027
  16.5399647  39.1120834  21.0768929  15.7971172  38.5887527  21.3777790
  16.8784504  38.6343269  20.3196564  16.4968433  39.0053291  21.0282269
  71.6855087  64.6551208   4.4714093  72.4185257  64.4157104   5.0385070
  71.5466614  65.5870590   4.6400347  71.7488708  64.7289734   4.5498681
  30.7236900  39.7188797  37.6011238  31.1260300  39.4228363  36.7845993
  30.5516701  38.9135780  38.0891113  30.7482529  39.6014290  37.5660858
  35.3212738  38.0057335  66.1742630  35.8449974  37.8997650  65.3800888
  35.9572372  38.2358932  66.8516159  35.4449463  38.0189781  66.1618042
  29.9693241  43.7862396  54.6931534  29.0302277  43.7520218  54.5110512
  30.0306149  43.7294769  55.6467018  29.8757133  43.7765388  54.7754211
  12.9500933  33.6897087  14.6335325  12.6886578  33.1007042  15.3413162
  13.5928011  33.1894112  14.1306791  12.9907522  33.5735435  14.6553869
  69.5922852  37.1158791  40.3249207  70.3185577  37.7150879  40.1525803
  69.7272263  36.3933563  39.7117424  69.6841278  37.1027260  40.2411499
  46.7191429  23.6558647  10.1974535  45.9718170  24.2362728  10.3418865
  46.3291359  22.8299637   9.9110689  46.5978546  23.6296844  10.1823149
   0.2911303   8.3176394  23.3885269   0.0021838   8.7445736  24.1950436
   0.1661134   8.9799643  22.7088737   0.2469847   8.4337997  23.4020557
  71.2085190  65.1711655  35.6145706  70.3892212  65.4059677  36.0502853
  71.7621841  64.8265076  36.3152122  71.1801910  65.1594467  35.7357521
  41.8780289  13.9995718  54.7161407  41.1337700  13.3977385  54.7264709
  41.4829140  14.8677588  54.6363449  41.7565269  14.0279760  54.7087326
  15.9847813  60.5513763  60.0452232  16.7597675  60.9641838  59.6641502
  15.6268206  61.2137032  60.6363411  16.0292530  60.6660309  60.0676231
  33.5762215  62.8844109  57.4331284  34.2232628  62.5322456  58.0443115
  33.1307869  63.5732002  57.9264717  33.5977211  62.9203072  57.5509148
  47.2199364  41.8448830   8.6270046  47.1004868  40.9413834   8.9196625
  47.7039680  41.7683029   7.8047647  47.2588158  41.7403679   8.5705290
  53.1017113  19.7161407  29.6950836  52.1509209  19.6057110  29.7009487
  53.2332497  20.6626377  29.7505131  53.0143471  19.8052998  29.7016201
  34.4497375  29.0450191  11.4988403  35.3115540  28.6350136  11.4253654
  34.0703468  28.6647415  12.2911053  34.5011826  28.9607430  11.5754929
  58.5708237   6.4177475  22.3568077  58.9203033   6.9595366  21.6493053
  58.9665604   6.7765470  23.1510906  58.6502953   6.5137873  22.3660622
   6.0166359  15.6435928  23.1536446   6.7967505  15.9619942  22.6994705
   6.2041769  15.7872047  24.0812416   6.1198277  15.6928625  23.2041302
  12.1356249  57.9585228  46.1513176  12.5934181  57.5562057  45.4132118
  12.3435860  57.3961372  46.8974457  12.2066221  57.8556442  46.1521721
   3.1396782  70.9325256  48.9612732   4.0815682  71.0718536  48.8629723
   2.9722552  70.1031189  48.5137367   3.2222686  70.8589325  48.9030647
  16.1525688  53.0113449  65.3305664  17.1097507  53.0165024  65.3333435
  15.9075003  53.8960495  65.6016235  16.2285080  53.1062393  65.3597717
  31.3774242  30.5003109  12.8716879  30.8616657  31.0952549  12.3273840
  32.2871513  30.7134285  12.6638155  31.4194374  30.5864849  12.7914753
  22.2706718  34.1458626  52.0872459  22.1535778  34.8593025  52.7145615
  23.0988426  34.3445930  51.6503563  22.3465023  34.2431374  52.1075554
  44.7775230  10.0528383  41.0982895  44.9056625   9.5684309  41.9138603
  43.8466835   9.9481764  40.9012718  44.6919212   9.9900188  41.1642532
   5.0671411  20.8507271  44.2371407   4.7178435  21.3853378  43.5241089
   4.8680243  21.3489990  45.0298004   5.0086570  20.9608765  44.2456322
  63.5558472   7.4603968  -0.0744412  64.0912323   7.4140701   0.7176759
  63.5198708   8.3934622  -0.2849809  63.6091042   7.5549598  -0.0124210
  42.5327148  40.2678680  31.4779568  42.8337173  39.9405098  32.3255806
  41.5802345  40.1790085  31.5114021  42.4632416  40.2234802  31.5719147
  67.2801056  27.8600388  16.3731937  66.8423157  28.3506012  15.6775494
  67.2447739  28.4399281  17.1339264  67.2296524  27.9741936  16.3801346
  32.0580864  17.9360294  55.2828827  32.4102364  18.7621021  55.6142807
  32.1867943  17.9836655  54.3355713  32.1093674  18.0292034  55.2172012
  25.3143368  46.3888474  27.5210609  24.9051952  47.0905724  28.0274372
  26.2530842  46.5019913  27.6700058  25.3708153  46.4757462  27.5909443
  65.8198776  28.7562675  13.9032755  65.6401978  29.6932812  13.9804316
  65.0707016  28.4077168  13.4200792  65.7208252  28.8190231  13.8599749
  49.2553253  31.7340202  21.3223019  49.7187004  30.9008865  21.2362595
  48.7027092  31.7824059  20.5422306  49.2458076  31.6503334  21.2299385
  37.6752090   6.5826268  13.3769855  37.1724358   5.7812386  13.2312899
  38.5715828   6.3504386  13.1344271  37.7171860   6.4724045  13.3355818
  15.9248304  52.0872459  61.6070175  16.2492657  51.2907219  62.0271645
  15.8436527  51.8541794  60.6821823  15.9507723  51.9774475  61.5531960
  16.0912380  69.5374146  13.4441385  15.1464825  69.3849335  13.4236727
  16.4676361  68.6813812  13.6485062  16.0306282  69.4298630  13.4637499
  18.7271767   1.1886848  28.0467014  17.7840786   1.2868330  27.9156990
  19.1116180   1.9366024  27.5894737  18.6676006   1.2789105  27.9839725
  15.4609194  10.9640045  26.0168667  15.7013588  10.5697556  25.1784229
  16.2841187  11.0143204  26.5027122  15.5743475  10.9273272  25.9792652
  33.0257072  55.3088303  49.6206627  32.1495056  55.0097122  49.3777161
  32.9580803  56.2635651  49.6327515  32.9250565  55.3787460  49.5960464
  36.4774132  22.1123466   7.8234506  36.7665672  23.0220013   7.7516875
  37.0707016  21.6265316   7.2505412  36.5715179  22.1575451   7.7547016
   2.3065176  70.4384537  42.5224533   1.9899468  69.6098938  42.1625710
   2.2843804  71.0450745  41.7823486   2.2703974  70.4147797  42.4051476
   4.7291560  16.2724972  31.7044144   5.6231871  15.9316702  31.6765537
   4.2577653  15.6622820  32.2715645   4.7742267  16.1710777  31.7619267
  42.8786621  60.8005142   5.2158732  42.0748367  61.1254120   4.8102388
  43.5827522  61.1840630   4.6930156  42.8680267  60.8760643   5.1168575
   7.6452994  56.8766251  45.8354263   7.2936149  57.5146217  46.4563179
   6.8724537  56.4408150  45.4762459   7.5253782  56.8981857  45.8633347
  70.3080215  19.4045010  24.3801384  70.6984482  18.5316734  24.4245243
  70.0188293  19.5833111  25.2749176  70.3188171  19.3304901  24.4802914
  36.5378990  65.3968964  35.3215675  37.0996017  66.0417786  35.7515182
  37.0288353  64.5770340  35.3766747  36.6501541  65.3782425  35.3732948
  22.9114838  10.0406170  28.8006706  22.8754520  10.8686666  28.3218517
  23.4512482  10.2309008  29.5679245  22.9652023  10.1492138  28.8314304
  21.9351215  15.7608252   1.1594856  21.5026798  14.9340239   0.9458809
  22.6142826  15.8554287   0.4916376  21.9614315  15.6827421   1.0654863
  63.0123825  51.8022614  19.7443924  62.2184830  51.2703209  19.7991390
  62.7917862  52.4988441  19.1260548  62.9041939  51.8198204  19.6842918
   5.2239265  69.2764053   4.6237311   5.4180179  69.1983795   3.6896691
   6.0825882  69.2890167   5.0465465   5.3361936  69.2694244   4.5692110
  12.3210306  56.3613968  48.2325935  11.7245159  56.1461411  48.9495811
  13.1428728  56.5919189  48.6658020  12.3450603  56.3630257  48.3552513
  25.0188255  48.4600410  25.5276375  25.4367599  47.8605728  26.1458626
  25.6908932  48.6304436  24.8676987  25.1350651  48.4142838  25.5231895
  22.4980907  43.1192245   4.4526277  22.2260666  43.3979301   5.3270178
  22.0777798  42.2678833   4.3310323  22.4242592  43.0581589   4.5329065
  21.7262802  23.1257648  37.5204506  20.8749924  23.5390453  37.3764420
  22.2062759  23.7495518  38.0651741  21.6866856  23.2363586  37.5631828
  15.6889820   2.4507782  18.0865269  14.9964638   2.0608199  18.6199894
  15.6725521   3.3802044  18.3148441  15.6133785   2.5083079  18.1677628
  53.6030960  12.9039316  60.8607635  53.3341026  12.0200748  60.6104202
  52.9473038  13.4758654  60.4619370  53.5044746  12.8706675  60.7915344
   7.0480165   0.7291375  29.1497841   7.7896852   1.3110834  29.3156090
   6.9511847   0.2278719  29.9594688   7.1167827   0.7377414  29.2538128
  46.4635315  15.1207676   0.7374194  47.4153328  15.2221766   0.7425007
  46.2433167  14.8817911   1.6377676  46.5415497  15.1060972   0.8339756
  10.0141230  21.3538418  59.9898300   9.7916012  22.0818214  59.4095154
  10.8938046  21.5598354  60.3059883  10.0842037  21.4534416  59.9616585
  66.2903824  65.4903793  65.7318878  67.0294571  66.0784607  65.5764389
  66.0099564  65.6891098  66.6252518  66.3392944  65.5742874  65.8105774
  28.4463577  29.7016678  36.3035736  27.6418896  29.8958378  36.7845726
  28.9247189  29.0971737  36.8710175  28.4115810  29.6579094  36.4153824
  37.2084389  72.1740494  47.0906792  36.6301270  72.5072784  46.4045715
  36.6915092  71.5012207  47.5337601  37.0916405  72.1378326  47.0647621
  15.8802176   4.5912213  41.8327637  16.1130600   5.5131068  41.7225647
  16.5249214   4.2540526  42.4547806  15.9737997   4.6535764  41.8873444
   6.0424452  22.6167011  65.5537567   6.0110717  23.4213829  66.0711823
   5.2305322  22.1593971  65.7726212   5.9525161  22.6537457  65.6322708
   2.6002252  50.2552185  45.6125336   2.3951786  49.8328514  46.4466782
   3.4465253  49.8867149  45.3591347   2.6686094  50.1708794  45.6744652
   1.2765912  39.0289192  45.5099678   1.3574517  38.4482346  46.2666054
   0.4346653  38.7963257  45.1184387   1.1954302  38.9421883  45.5489044
  67.6727524  10.1401777  27.7785854  67.4614944  10.8844633  27.2149868
  68.5627747  10.3159380  28.0838642  67.7451401  10.2382927  27.7510376
  10.4448004  56.8009415  33.3080750  10.6933498  55.9287682  33.0018578
  10.9503498  57.4005394  32.7593193  10.5252180  56.7718735  33.2168999
  70.2897034  12.2538910   5.4382110  70.1795044  12.0721941   4.5048976
  69.6279297  12.9175367   5.6327929  70.2073822  12.3052864   5.3594317
  63.3778992  56.7888412  43.0726852  63.2388916  56.6582527  44.0106926
  62.8911476  57.5870285  42.8672600  63.3111687  56.8600349  43.1508102
  38.2013893   3.2839878  39.9084473  37.9648132   3.9924805  39.3098640
  38.8683853   3.6654091  40.4792938  38.2472916   3.4002178  39.9054871
  45.3348007  35.7621498   9.2009201  45.3556137  36.3857269   8.4750071
  46.1318436  35.9464417   9.6979055  45.4220200  35.8483009   9.1765070
   0.2394234  53.6309395   4.6004500   1.0685533  54.0965195   4.4908714
  -0.2359714  54.1397057   5.2572494   0.2771462  53.7348442   4.6588063
  67.3087311  25.5186615  46.7744904  66.9551697  24.7275982  46.3677444
  67.2395477  25.3557148  47.7151794  67.2636490  25.4169235  46.8314323
  58.2717323  55.7528076  47.6785507  58.1189041  55.8724365  46.7412300
  57.5308609  55.2250595  47.9765816  58.1764259  55.7092857  47.6103745
  49.3374557  16.1079273  51.2420616  50.1032791  15.6992807  51.6454887
  49.6747894  16.9126644  50.8485718  49.4551010  16.1501675  51.2431221
   0.9729624   4.8771219  42.8189583   1.1500491   5.7071834  43.2615318
   0.0409650   4.9143910  42.6039619   0.8924577   4.9696155  42.8432274
  71.8677673  51.3836479  28.1705074  71.3123779  51.6395073  27.4340897
  71.3856735  50.6769142  28.5998611  71.7571335  51.3355637  28.1377602
   6.1021042  49.8701859  10.9610891   5.5740886  50.3621788  11.5898781
   6.5823879  49.2373199  11.4949780   6.0970140  49.8551636  11.0850792
   2.5997498  27.5672512  64.7503662   2.6828423  27.1741447  63.8815765
   2.7650232  28.4993134  64.6083221   2.6262360  27.6247272  64.6425705
  33.2009430  13.9611568  12.9278355  33.0759621  13.0396776  12.7009258
  32.3325996  14.3518343  12.8299341  33.0950127  13.9045515  12.8931980
  40.7086143  25.4031200  29.9231815  40.2322845  24.9999962  29.1973495
  40.4269943  26.3179245  29.9157772  40.6277847  25.4576874  29.8449879
  10.8993263   4.5152268  33.3294067  10.5507860   3.6600709  33.0774956
  11.3606644   4.8248925  32.5499802  10.9113550   4.4570551  33.2194252
  68.5935516  72.2670746  35.6704216  68.6578064  72.6403656  36.5494881
  68.3403091  71.3554153  35.8152657  68.5733948  72.2096634  35.7796135
  49.5154762  11.4765339  52.3097916  49.1984482  10.6396637  52.6494598
  50.3042450  11.6589556  52.8204765  49.5657845  11.4067421  52.4004745
   2.0827610  11.8241892  18.0290718   2.0860107  11.0104256  18.5330658
   1.4265809  11.6809072  17.3470688   2.0131316  11.7221279  18.0100899
  64.4124222  62.8487396   9.6798325  63.5750618  62.7580528   9.2250414
  64.1907654  63.2770958  10.5066395  64.2994919  62.8847504   9.7195044
  36.9068565  11.4392204  38.0399704  36.9236565  10.6716585  38.6116333
  36.6549377  12.1612091  38.6157303  36.8817825  11.4343605  38.1623344
   5.4663167  21.6650906  36.1234550   5.9716926  21.9304390  35.3550682
   5.6573186  22.3358421  36.7790794   5.5405793  21.7649174  36.1114311
  46.0089149  71.4381485  57.6063805  46.3729210  70.5760574  57.8076935
  46.7250595  71.9062271  57.1771049  46.1241035  71.3961334  57.5820694
  63.2572784  48.8357697  48.7048912  62.7094116  48.8041267  49.4891586
  63.0941925  49.7028313  48.3336220  63.1814613  48.9248581  48.7489319
  65.7214050  69.0167694  20.7084732  66.6616821  69.1099625  20.5554066
  65.3713989  68.7126923  19.8710575  65.7843475  68.9942780  20.6028481
  55.8540726  47.3344727  32.8578110  55.0565453  47.7505608  33.1850052
  56.5542679  47.7008438  33.3979301  55.8436928  47.4179153  32.9503021
  30.5427608  63.9307671  60.9577713  29.7217598  64.4163208  61.0379562
  31.0249329  64.1418610  61.7572594  30.5066280  64.0050583  61.0515823
  71.6904907  66.7578278   1.9547592  70.8694763  66.8545914   1.4722660
  71.4616928  66.9650955   2.8608084  71.5785370  66.7902527   1.9999278
  58.3661194  28.1048298  21.8640823  57.4980659  28.4638290  22.0480232
  58.9533005  28.5882244  22.4452724  58.3361664  28.1946640  21.9456787
  71.7680359  29.3126774  28.4449177  72.1791611  30.1440144  28.2080879
  71.5645447  29.4027538  29.3758888  71.7901764  29.4109383  28.5189419
  34.7608147  61.8076210  27.0767097  34.8131142  62.6555862  26.6357422
  35.2819633  61.2203827  26.5291824  34.8219681  61.8354263  26.9712944
  20.1643963  69.4431076  35.1421852  20.9981594  69.2804718  34.7010269
  19.7143669  70.0729370  34.5791435  20.2053185  69.4929276  35.0350952
  68.7709656  65.2997437  13.2181568  67.8428955  65.1594238  13.4058561
  69.0381088  65.9854736  13.8302326  68.7004852  65.3579025  13.3034458
  19.7280388  12.4729652  27.6610966  19.9610443  12.9415131  28.4625988
  19.9001331  11.5532007  27.8627110  19.7712383  12.4248466  27.7680702
  61.4114838   1.6090708  17.1110802  60.5955658   2.0742104  17.2958927
  61.9919014   2.2783511  16.7485771  61.3863678   1.7300469  17.0921307
  30.6313152  38.9938469   9.5488119  29.7699852  39.2240410   9.2004547
  31.2486935  39.4774895   9.0000277  30.6053009  39.0699730   9.4531393
  28.1784096  64.2658005  53.2716522  27.8117981  64.3409500  52.3906403
  27.4160824  64.1534805  53.8395195  28.0580177  64.2618408  53.2382584
  64.9429626  13.9472284   6.0808868  65.4799805  13.1800709   6.2791438
  65.2200165  14.2134542   5.2041926  65.0297775  13.8938084   6.0085373
   7.8190794  38.5743179  66.0714569   7.2726011  37.7884598  66.0757141
   8.6334867  38.2974472  65.6515579   7.8476515  38.4609871  66.0271378
  20.0468006  31.9940376  12.2065496  19.3948612  32.5615845  11.7953358
  20.0721798  31.2158394  11.6497784  19.9799824  31.9715729  12.1033220
  13.0632448  29.9513988  14.7084608  12.1749582  30.0396328  14.3629255
  13.5832186  29.6579533  13.9602976  13.0239668  29.9295139  14.5918274
  11.1850586  14.7758436  25.0007553  11.1158237  15.2184076  24.1548386
  11.4743500  15.4590559  25.6055393  11.2085257  14.8958979  24.9750404
  18.4521770   6.0676475  29.0088634  17.8122768   5.3784118  28.8307800
  19.2948685   5.6781793  28.7755890  18.4738026   5.9526129  28.9649963
  53.3412743  58.5804634  63.5988350  53.3017006  59.3741722  64.1324005
  52.6470985  58.0218773  63.9486008  53.2630234  58.6055374  63.6930351
  68.9754410  57.4441948  30.2279892  68.8964157  57.6003380  29.2869225
  69.6372299  58.0710678  30.5200462  69.0375900  57.5276985  30.1587772
  23.4335918  58.2077255  44.9307671  24.1814041  58.5712700  44.4565926
  23.6614246  58.3132172  45.8544540  23.5376358  58.2577438  44.9787025
  47.0739784  69.0600739   7.6985021  47.8350677  68.7978058   8.2163744
  47.0821457  68.4699097   6.9449272  47.1560135  68.9691696   7.6733665
  50.6873322   4.7414770  54.5899124  51.2941971   5.2428112  55.1345329
  50.3122101   5.3879175  53.9918900  50.7120476   4.8638773  54.5842171
  60.4064026  16.4134712  23.2675610  60.6002197  15.7104921  22.6474915
  60.1043129  15.9614258  24.0553608  60.3948555  16.2902985  23.2854481
  24.5888119  38.4876976   3.5816958  24.3878040  39.3924179   3.3422933
  25.5300865  38.4032059   3.4297209  24.6677551  38.5751686   3.5399587
  68.4083023  70.8766785  25.0944023  68.4040070  71.3123322  24.2421017
  69.2315826  71.1500702  25.4989910  68.4956360  70.9522858  25.0466576
  26.4962406  24.5988216  11.5501442  26.5203571  23.6460285  11.4616394
  25.5756741  24.8279896  11.4225960  26.4006424  24.5216541  11.5271044
  20.1782875  53.4040718   2.5110221  19.6741352  54.1037216   2.9264178
  19.9813175  52.6253586   3.0316410  20.1035175  53.3956375   2.6108398
  11.3187551  56.3923149  50.7340965  10.6672993  55.7602844  51.0380287
  10.8685255  57.2362671  50.7697525  11.2012701  56.4149170  50.7703094
  62.2995453  37.9449615   4.8649030  62.6210670  38.0565147   3.9702466
  62.9528961  37.3866119   5.2863402  62.4035072  37.8973122   4.8144383
  66.8900299  11.3295584   4.4034610  66.9135513  10.9824638   3.5117188
  66.9386520  12.2790337   4.2922707  66.8977203  11.3937969   4.2965069
  66.9743805  20.4124966   4.6120305  67.6856461  20.4938736   5.2474146
  66.9402313  21.2660294   4.1801171  67.0465927  20.5121975   4.6337285
  13.6813478   7.9349208   3.7410314  14.2198792   7.5410738   4.4273992
  13.8941536   7.4348345   2.9530852  13.7614708   7.8395905   3.7301989
  70.4774551  21.7854366  20.1828003  70.6552048  22.6334877  19.7760468
  71.3348770  21.3641701  20.2428017  70.5878525  21.8309498  20.1458206
  47.0096092  18.2990246  24.9640522  47.5818329  18.7859020  24.3709736
  47.2235222  18.6363525  25.8339272  47.0934448  18.3869190  24.9935703
  26.8864307  57.8406792  18.4378834  27.4019356  57.0617867  18.6472015
  26.1630001  57.5126839  17.9037533  26.8642578  57.7226410  18.4032459
   1.0246767   2.2213023  51.4318237   0.7897559   1.2996621  51.3240128
   1.9491724   2.2054470  51.6793900   1.0982139   2.1213264  51.4467278
  45.6285362  61.6507835  58.0192757  44.7003822  61.8598862  57.9142189
  45.6788864  60.7057457  57.8757362  45.5349274  61.5723038  57.9927635
  17.7240067  12.7510386  54.7393036  16.8962288  12.2708998  54.7612801
  18.3964863  12.0705748  54.7705193  17.7074471  12.6272697  54.7449760
  53.8056831  69.7779541   3.9175663  54.4349060  69.0567627   3.9038239
  53.2708969  69.6441727   3.1350467  53.8157539  69.6867828   3.8326519
  37.4868851  24.7332153  44.1954689  36.9013939  23.9832458  44.0906868
  38.3444672  24.4076080  43.9220352  37.5158997  24.6185150  44.1551361
  37.1351929  29.9751949  53.8755951  36.8224716  29.7244949  54.7448425
  37.0556679  29.1771488  53.3530731  37.0933609  29.8633556  53.9125710
   1.9350693  51.8383446  12.5760498   1.7698963  51.0566521  13.1032181
   1.8332567  52.5664902  13.1889677   1.9065976  51.8326340  12.6976309
  71.8337860   3.6029782  55.4201088  72.2182693   4.4607477  55.2394524
  71.0293121   3.7975631  55.9009247  71.7890015   3.7152026  55.4521179
  21.0469112  50.0387726  11.1633120  21.0953255  49.2057343  11.6322899
  20.5113335  49.8491669  10.3929625  20.9949589  49.9297142  11.1311731
  31.1910496  52.5046234  41.7613068  30.5047092  52.6158104  42.4191856
  31.1856899  53.3252258  41.2685471  31.1172867  52.6039925  41.7789154
  45.8593674  60.2910881  61.2319717  46.5614624  60.6487732  61.7754326
  46.3052902  59.7075005  60.6181221  45.9817924  60.2669983  61.2244644
  71.9508667  47.9338455   4.5723591  71.8585129  47.2844582   3.8752224
  72.2734528  47.4351578   5.3230128  71.9754181  47.8114128   4.5780663
  16.0054741  18.4704399  13.3384361  16.8414936  18.9365311  13.3306532
  15.4137058  19.0316372  12.8373384  16.0315208  18.5799923  13.2841682
  67.5678406  14.2303886  24.9477215  67.2574463  14.9649801  25.4771175
  68.4962311  14.1523170  25.1673317  67.6337509  14.3004007  25.0275974
  45.8274460  15.5625153  53.9520035  45.1107254  15.2851801  53.3813667
  46.4999580  14.8914499  53.8352356  45.8227310  15.4613762  53.8786964
  64.6413422  30.3781528  40.8497658  65.0245285  30.9224663  41.5376053
  63.8530693  30.8504543  40.5818443  64.5981445  30.4865665  40.8945465
  61.8116341  32.9912682  12.5030832  61.5607452  32.0753212  12.3833790
  61.6186752  33.1742477  13.4226027  61.7643013  32.9131012  12.5883760
  55.7765923  64.1928864  26.4930668  55.1252213  64.8704453  26.3118038
  55.2943726  63.3698082  26.4140606  55.6557045  64.1773682  26.4653111
  23.9429646  40.5147095  64.1635666  24.8836422  40.5094185  63.9865646
  23.8196983  41.2346573  64.7822037  24.0301342  40.5909195  64.2106628
  23.3152828  45.2507515   3.0788782  23.0105953  46.0500526   3.5084324
  23.0066605  44.5425453   3.6440580  23.2498779  45.2604675   3.1849580
  29.8531170   1.1767126  50.1040955  29.8733826   1.4784625  49.1959267
  30.0769920   1.9518824  50.6190948  29.8791523   1.2915568  50.0621681
  46.6490326  47.7255859  10.8851910  47.4880791  47.3165550  11.0971460
  46.7519341  48.0299225   9.9835138  46.7494850  47.7144203  10.8116379
  42.3803940   7.3995891  18.4997635  42.8316727   8.2042665  18.2446651
  41.7884636   7.2154298  17.7704239  42.3653946   7.4657621  18.3947811
  16.4784260  10.5890064  44.8170013  17.1272411  10.2413149  45.4288673
  15.9770918   9.8226519  44.5384369  16.4941540  10.4702034  44.8525429
  10.4375429  51.6532440  64.8777466   9.7046089  51.0827332  65.1091690
  10.1536150  52.0952911  64.0776138  10.3291035  51.6395454  64.8171005
  15.3825340   3.2304499  57.2131157  15.2603750   3.4730084  58.1309776
  15.0346098   3.9738185  56.7205849  15.3324041   3.3355906  57.2584724
  70.4646072  20.4086952  45.2192116  69.6472168  19.9437065  45.0406265
  70.2777481  20.9304943  45.9996223  70.3575134  20.4147549  45.2833900
  51.7952309  72.7522202  46.2449455  52.4788094  72.0891266  46.1487083
  52.0016899  73.4075241  45.5784760  51.8901443  72.7513885  46.1636086
  59.3700333  39.0526848  50.5892677  58.8818359  39.8473091  50.3736954
  60.0753250  39.0221176  49.9428482  59.3931847  39.1341667  50.4973412
  65.4251938   0.5314591  21.4450874  65.2320557   1.4494622  21.6353436
  64.9517975   0.3504082  20.6330853  65.3541183   0.6100487  21.3787823
  16.6342754   6.3302183  34.8365860  16.6992626   7.2748814  34.6965103
  17.5166626   6.0013652  34.6648827  16.7353039   6.3958893  34.8033371
  41.7804375  32.2456474  47.9213943  40.9212341  32.1748161  47.5054817
  42.3536453  32.5799637  47.2315407  41.7499390  32.2737465  47.8034744
  54.3435364  33.8228874  28.6325321  53.8288193  33.8360481  27.8256073
  54.1622086  32.9658546  29.0183372  54.2693100  33.7328949  28.5876236
  25.4037552  22.6792336  63.9931030  25.4298496  22.0988445  63.2323799
  24.8506184  22.2205391  64.6254578  25.3475513  22.5684242  63.9794159
  16.5904560  45.7098846  63.6075745  17.3532009  46.2150726  63.8890610
  16.9313164  44.8295135  63.4494896  16.7081451  45.6698761  63.6207314
  16.2986584  17.2453537   0.5173400  15.9146004  17.5895901   1.3237092
  16.9528770  17.8974171   0.2662543  16.3274689  17.3516006   0.5765562
  21.2245960  61.0609016  40.5976601  21.1730900  61.5294533  41.4307480
  21.3921547  60.1513481  40.8443871  21.2369728  61.0138741  40.7128143
  44.3713989  18.8580303   9.2257090  44.2399025  17.9128494   9.1510582
  44.8591805  18.9682636  10.0418901  44.4093933  18.7689896   9.3047867
   6.1686745   0.7178468  40.6153488   7.0748601   1.0151541  40.5336914
   6.1033168   0.3925282  41.5131950   6.2583418   0.7148597  40.7023888
  21.6178818  73.3550568  45.3591347  20.7822590  73.5396576  44.9303131
  22.2700691  73.4541855  44.6655502  21.5983200  73.3853149  45.2394371
  19.7818089  34.3638153  31.1364155  20.3661404  34.6579094  31.8351974
  18.9102726  34.3759117  31.5320282  19.7511826  34.3964691  31.2531223
  69.3059387   0.4803240  56.8311653  70.0732880   0.9372448  57.1755867
  68.5666199   0.8657566  57.3013535  69.3089294   0.5701537  56.9180336
  33.5164986  56.7848244   2.0988185  33.7972755  56.2577019   1.3507957
  34.1560059  57.4955788   2.1444900  33.6146393  56.8044052   2.0239189
  59.9069939  57.0395508   7.9697599  59.3251457  56.6205139   7.3356528
  60.7396049  56.5774078   7.8727140  59.9337349  56.9455795   7.8917890
  37.3149490  59.7248688  28.1168938  36.6272240  59.2761002  28.6086979
  37.9775848  59.9397163  28.7733898  37.3122749  59.6999245  28.2393494
  53.6364517  53.6020546  51.8155251  53.5536194  52.7262230  52.1927376
  54.3750610  53.9944572  52.2810440  53.7063828  53.5505028  51.9053955
  69.8670883  12.9310760  21.9874191  69.7665405  12.3051920  21.2702084
  69.1959915  13.5935316  21.8230534  69.7847977  12.9349756  21.8934059
   5.6035767  54.1676674  12.1144352   6.2110147  53.8651352  11.4393606
   5.2407613  53.3643303  12.4875917   5.6296635  54.0497360  12.0822382
  40.7875023  53.1141510   1.6909779  40.1977043  52.3778267   1.5291227
  41.4700623  53.0249825   1.0258489  40.7973976  53.0261192   1.6027871
  71.1252365  13.5514832  54.1212196  71.4132690  13.4960890  55.0323753
  70.4827957  14.2610435  54.1158295  71.0874405  13.6212444  54.2178116
  40.4621010  41.0163383  52.5807228  40.6582336  40.3586922  53.2480049
  40.5633049  40.5520439  51.7498093  40.4938087  40.8966942  52.5632744
   3.1997213  35.5145035   1.9242324   3.1780298  35.9855156   1.0912210
   4.1309657  35.3757172   2.0967283   3.2967174  35.5499306   1.8537941
  69.1315689   1.5024891  25.6711445  69.7246017   0.9601082  26.1911144
  69.3077698   2.3971009  25.9624405  69.2136002   1.5400515  25.7576580
  69.1946793   6.1697750  29.2985115  68.3268890   6.3103304  29.6772251
  69.1803741   6.6619897  28.4776878  69.1006088   6.2372546  29.2513657
  59.9276810  11.1867027  37.1313286  59.4658928  11.3115692  37.9604225
  60.6757507  11.7817373  37.1818542  59.9582100  11.2634745  37.2251320
  24.7739048   4.5678711  48.0367546  24.3790131   5.4214072  48.2149925
  25.1623974   4.6606584  47.1668739  24.7732220   4.6687884  47.9629974
  24.5975895  74.7716599  65.5881958  24.6835289  73.8566971  65.3204422
  24.1256466  74.7344437  66.4201279  24.5564251  74.6701202  65.6483612
  57.8112106  73.6719971  35.3748245  57.7910919  73.0187454  36.0741768
  57.7802162  73.1592255  34.5671501  57.8057594  73.5476532  35.3632736
  67.3914795  43.9745941  48.4155769  67.5102234  44.4272118  47.5805511
  66.8779297  43.1973000  48.1957779  67.3493729  43.9399719  48.3030891
  59.1723404  58.3947411   4.8043394  58.9962807  57.4658432   4.9539552
  58.7309952  58.5921402   3.9782152  59.1064987  58.3167343   4.7321954
  43.4292831   5.2747402  21.7210255  43.7890434   5.0292888  20.8686409
  42.8145943   4.5722299  21.9328480  43.4020996   5.1736484  21.6527157
  15.2320070  72.1921310  43.4188347  14.7778168  72.2167130  44.2610588
  16.1115685  71.8791199  43.6300926  15.2773695  72.1613693  43.5311813
   4.2585621  33.5018883  21.3982334   4.3505969  34.1591606  20.7084808
   3.4839356  33.7764931  21.8889256   4.1857696  33.6012650  21.3770046
  59.0221596  53.1433983  41.1436310  59.4371490  52.7031250  40.4018936
  59.2493935  54.0665016  41.0319252  59.0906487  53.1948891  41.0526199
  11.3090343   2.6735725  39.9950142  11.8223839   2.4098787  40.7586708
  11.9575377   3.0019741  39.3722572  11.4329357   2.6804731  40.0100403
  42.0817261  64.2025681  30.0436440  42.4142838  64.2484436  30.9400444
  41.1749992  63.9111137  30.1391907  42.0204964  64.1763763  30.1494274
  47.1917610  11.7703648  64.8176575  47.0352592  11.5249605  63.9057846
  47.5106888  12.6717033  64.7717743  47.2090836  11.8403139  64.7155228
  48.3356514  25.2467003   8.8312397  47.8279648  24.7195892   9.4482012
  48.8295097  25.8526115   9.3836966  48.3341789  25.2551022   8.9559479
  32.8413658  16.1541748   1.2433269  32.4576454  16.5473480   0.4594867
  32.6739006  16.7915840   1.9375150  32.7825851  16.2640781   1.2337663
   4.0556846  12.0551043  38.2524567   4.1235051  11.1005306  38.2730255
   4.4678493  12.3067532  37.4260063   4.1068707  11.9801435  38.1665192
  11.0236578   8.9474325  33.0038223  10.7631369   8.7072439  32.1146240
  10.2420111   8.7895851  33.5332985  10.9125195   8.9049854  32.9654579
  40.3027077  43.3651848   6.7031865  41.0575447  43.8302727   6.3424315
  39.5713692  43.9725571   6.5914788  40.3052139  43.4795532   6.6528025
  32.1911774  40.6263466  11.6500053  31.4257164  40.1032486  11.4119530
  32.6238174  40.1189919  12.3367720  32.1556854  40.5164566  11.6978569
  18.0180588  39.1668930  10.8683929  18.9112968  39.3948402  10.6107197
  18.0837421  38.9567566  11.7999296  18.1203194  39.1687927  10.9402552
  57.0406723  48.6830406  44.2033234  57.9585571  48.9345741  44.1010818
  56.7777443  48.3780746  43.3349342  57.1105194  48.6773453  44.0998154
  46.1389999  24.0082798  25.4423752  46.0404854  24.9230061  25.1781731
  46.3875923  23.5521965  24.6383705  46.1550064  24.0571899  25.3284607
  26.3911171  34.0151520  62.9225655  27.2600384  34.0568542  63.3218994
  26.3217258  33.1191521  62.5930176  26.4763794  33.9240494  62.9300079
  50.7299995  51.5768242  29.6849689  51.5368462  52.0144539  29.9564648
  50.6026382  50.8850288  30.3341484  50.8024597  51.5497169  29.7831516
  32.1601562  65.2667618  29.9631634  32.0612450  64.3685379  29.6474857
  31.3198032  65.6823959  29.7700691  32.0599899  65.2152939  29.9089069
  40.5464058  44.4961128  21.8056698  40.4288597  44.6893005  20.8755646
  41.3067932  43.9154625  21.8354568  40.6149597  44.4547920  21.7096577
  37.5150223  64.1079330  31.1648808  36.5634499  64.2096252  31.1848869
  37.6955948  63.4176636  31.8029709  37.4328041  64.0451660  31.2350616
  46.6898232  54.8891945  59.3649864  46.4158249  55.5450211  60.0061188
  46.1360817  55.0542908  58.6018715  46.6015511  54.9767380  59.3519783
  27.6261406  58.7851868  41.9068146  26.8085289  58.9443703  42.3784065
  27.8874454  57.9031792  42.1714172  27.5668163  58.7081032  41.9853210
  19.0306129   3.7459097  51.1489563  19.0711079   4.7015243  51.1116409
  19.2053452   3.5344052  52.0659981  19.0535660   3.8252625  51.2427711
  27.0370903  63.4648972  47.7124596  27.7215061  63.0082512  47.2232971
  26.3746147  62.7946014  47.8799706  27.0394306  63.3447189  47.6781578
  41.8689804  49.0426102  13.7114601  41.5078163  49.8661613  13.3835039
  41.2341080  48.3786812  13.4424438  41.7627602  49.0596352  13.6477976
  15.1143627  55.7354240  66.0233154  15.7567320  56.3267212  65.6309433
  14.3502932  56.2876816  66.1889648  15.1013842  55.8573723  65.9991379
   3.4648354  73.4487610  13.3112946   3.4691207  73.1871185  14.2320309
   3.8780863  72.7173386  12.8525267   3.5093620  73.3428574  13.3605595
  62.9294891   2.0247257   2.6756616  62.8406143   1.9264683   3.6236484
  63.8728561   1.9859282   2.5182402  63.0206146   2.0101099   2.7599685
  33.6925163  52.0525475  42.9208679  32.8104210  52.0405426  42.5493889
  33.8639946  52.9768829  43.1009712  33.6167336  52.1498413  42.9004593
  29.1118660  73.6760559  23.3739395  28.7026501  74.2045441  22.6887569
  28.6981697  72.8166962  23.2927780  29.0241089  73.6407700  23.2922153
  15.0069752  10.7486858  41.0704346  15.6304512  11.3651161  41.4545212
  14.5798521  10.3397675  41.8231506  15.0279150  10.7708149  41.1916656
  51.2819939  18.5889912  20.0554657  50.4892387  18.0928307  20.2594223
  51.0311852  19.5039845  20.1824036  51.1707077  18.6336555  20.0907516
   8.5162392  42.9309425  52.7039528   7.9994402  43.6917610  52.4388046
   8.7114658  43.0843887  53.6283836   8.4819460  43.0284424  52.7742615
  65.3877258  57.8232994  61.0904350  65.7529449  56.9895668  60.7942238
  64.4448242  57.6668282  61.1422615  65.3261261  57.7177048  61.0643730
  66.1631927  22.9568233  50.6405144  65.5436249  23.6852818  50.5991707
  66.9632416  23.3428059  50.9971275  66.1824417  23.0756683  50.6741371
  26.4532909   8.1284294  43.4657860  26.5869598   7.9034510  42.5450554
  26.8782578   7.4201794  43.9495392  26.5128651   8.0289087  43.4191856
  31.5350552  51.0715866   5.0034995  32.3777580  50.6481514   4.8398399
  31.2821236  50.7721252   5.8767581  31.5979481  50.9944954   5.0791721
  34.4545097  61.9509277  18.8855286  33.8137283  61.9420395  19.5965500
  35.2081223  61.4763260  19.2363224  34.4665451  61.8993683  18.9987621
  55.2497520  51.3880730  43.5219002  56.1996536  51.4884377  43.5839005
  55.0965462  51.1120148  42.6182671  55.3347130  51.3693390  43.4321480
  32.1849022  56.8199844  38.0022812  32.6342583  57.2791367  37.2927132
  32.8594666  56.2647018  38.3932533  32.3047562  56.8097305  37.9683075
  19.4399357  58.9728661  58.5151863  20.2966747  58.7646027  58.1425552
  18.9632854  58.1429520  58.4983749  19.4804688  58.8621521  58.4736557
  34.8590164   9.0804968  49.2526779  34.0369911   9.3807631  49.6404152
  34.6021843   8.3650599  48.6709404  34.7439651   9.0362225  49.2319870
   1.5529519  48.7908401  16.1367149   0.9018347  48.7306595  16.8357544
   2.1823907  49.4399300  16.4509163   1.5506401  48.8536415  16.2447681
  19.4611835  68.9721985  11.0440073  20.3209000  69.3175354  10.8034706
  19.1068993  69.6168900  11.6564522  19.5150833  69.0777740  11.0836678
   0.4924695  30.7805862  65.5364456   0.7135069  30.6780682  66.4621201
   0.0729509  31.6393604  65.4840622   0.4713032  30.8612347  65.6295776
  52.9668732  37.8000908  61.9269447  52.9053764  37.0562325  61.3276787
  53.1044540  37.4037857  62.7873230  52.9749870  37.6785011  61.9547920
  47.5287704  72.1969986  51.3006973  48.2955475  71.6490784  51.1331711
  47.1149826  72.2984314  50.4435387  47.5664139  72.1493835  51.1914253
  16.5144730  33.6837349  15.6771994  15.8105097  33.0423546  15.7736359
  17.2476444  33.1827393  15.3198509  16.5175877  33.5619087  15.6493750
  10.1764612  55.2703209  54.5594063   9.9827337  56.1562958  54.8655930
  10.2249308  54.7459183  55.3587074  10.1609707  55.3088799  54.6772957
  36.0549202  53.0670166  22.6449108  36.7584457  52.7739372  23.2240334
  35.2599831  52.6940804  23.0259991  36.0451698  52.9959946  22.7473087
  57.9358864  68.1497345  48.2500801  56.9802704  68.1098480  48.2121468
  58.1236916  68.6326294  49.0549202  57.8540077  68.1969757  48.3318634
  60.3331070  26.7262173  13.6904955  59.7460480  27.3140526  14.1659374
  60.1070137  26.8554001  12.7693958  60.2463913  26.8026810  13.6429701
  27.6055145  74.4287949  50.9149628  28.5190678  74.5590591  50.6606293
  27.1663418  74.1681366  50.1053810  27.6561031  74.4148865  50.8015060
  33.8577805  47.4978638   7.8787022  34.6974716  47.8842621   7.6300092
  33.7504921  47.7311783   8.8008118  33.9358864  47.5639496   7.9505162
  60.8396530  30.5092354  12.1681271  60.0289383  30.5930061  12.6700802
  60.8288269  29.6085701  11.8442163  60.7520447  30.4221210  12.1871138
  20.8780766   2.3507614  45.0096321  20.9846897   3.2141759  45.4088593
  19.9341183   2.1931977  45.0282173  20.7887821   2.4260342  45.0541878
  62.2530174  64.9162598  53.5326614  62.2224655  65.5813828  52.8449783
  61.3739853  64.5374451  53.5387077  62.1560173  64.9467926  53.4599724
  69.7429428  73.6501312  48.7899818  69.3394089  74.0357056  49.5676231
  69.4975357  74.2386017  48.0760422  69.6737366  73.7540054  48.7967720
  27.3649483  12.7811661  39.3438530  26.6871033  12.1383142  39.5524178
  27.9495716  12.7672071  40.1016464  27.3550072  12.7111235  39.4469070
  42.0548859   0.2050527  13.1474466  42.1204681  -0.0964363  14.0535564
  42.7140999   0.8954335  13.0764265  42.1321793   0.2465247  13.2365017
  47.0585976  33.0570488  14.1058760  46.3145676  32.8480949  14.6706667
  47.6702156  33.5212631  14.6774168  47.0444794  33.0842705  14.2270555
  44.0552711  48.2213554  22.2700844  43.3674049  47.6001663  22.0309410
  44.8334351  47.6790810  22.3990612  44.0648994  48.0972824  22.2583351
  62.8041534  69.6304092  14.3367081  62.7122841  70.0170135  13.4658861
  62.2994003  68.8183060  14.2926922  62.7405281  69.5850372  14.2391491
  24.5382328  28.4217873  22.7399483  23.6517220  28.2615051  22.4164658
  25.0991192  27.8905354  22.1747856  24.5035076  28.3480415  22.6451817
  53.0856781  17.4817371  21.7777939  53.9599991  17.4872704  21.3882256
  52.5496292  17.9916706  21.1704636  53.1217499  17.5367069  21.6714840
  69.3502960  51.5642242  47.4264526  69.5391006  51.9838638  46.5871162
  68.4095154  51.3895912  47.4006691  69.2701035  51.5903511  47.3341980
  10.1989908  72.2804718  18.6422424   9.4416056  72.8551331  18.7534199
   9.9015827  71.6081467  18.0292511  10.0865059  72.2700577  18.5887280
   9.8888178  32.0789185   8.0060225   9.4067221  32.5990906   8.6488571
   9.8821039  32.6133194   7.2119179   9.8366899  32.1913795   7.9898911
  60.9094276  18.0852451   8.5255861  60.6738701  18.4641094   7.6787057
  60.1717834  17.5169277   8.7472286  60.8056450  18.0650425   8.4589100
  30.8410835  67.9162216  12.7958012  30.0397205  67.7113876  12.3140402
  30.5349102  68.2919540  13.6212196  30.7229748  67.9344482  12.8324499
  70.0757751  50.8431129  36.1233559  70.3688507  51.7340927  36.3143806
  70.8785629  50.3218040  36.1230316  70.1926422  50.8825340  36.1436920
  50.4946060  45.3816452  15.6903887  49.7006569  45.1942062  16.1911335
  50.8060341  44.5227509  15.4048290  50.4431496  45.2700615  15.7133369
  63.2241287  46.9870300  21.7809086  62.7287903  47.8059273  21.7977295
  63.6687012  46.9585800  22.6281261  63.2187157  47.0713272  21.8730507
   9.2004995  12.2208614  47.5850945   9.3894749  11.2826462  47.6015778
   9.2661247  12.4622059  46.6611443   9.2276506  12.1465464  47.4883194
  57.6903038   1.7652420  47.1084557  57.8594971   2.6419711  46.7635651
  57.5300331   1.2291592  46.3318253  57.6912537   1.8015690  46.9888573
  52.6215820  40.4247932  42.0601349  52.5955391  41.3620529  42.2527504
  53.1212196  40.3613510  41.2461510  52.6720886  40.5179787  41.9938736
  62.3212509  21.3044033  39.4518051  62.0755310  22.1519852  39.8225594
  62.9188004  20.9252243  40.0963135  62.3587685  21.3543549  39.5600777
  47.7108002  52.3285599  64.2883224  47.8469124  53.2596855  64.1130676
  48.4799042  52.0650101  64.7935486  47.8073349  52.3997536  64.3235092
   9.9749022  62.3985481  50.2904778   9.5160847  61.6148682  49.9878845
   9.4079504  62.7599564  50.9717827   9.8655128  62.3535156  50.3308640
   4.3400717  49.9453735  48.4143906   4.3373713  50.6207619  49.0926819
   4.8679361  49.2373238  48.7835159   4.3960757  49.9418907  48.5260887
  58.3719330  50.5178680   7.1838002  59.2512054  50.8451500   7.3735299
  58.4670258  49.5654221   7.1777177  58.4758415  50.4511986   7.2033849
  64.5006332  72.8308182  35.9921608  63.6717606  72.4722366  35.6749382
  64.9378891  72.0892487  36.4106216  64.4588699  72.7135010  36.0029564
  39.8649864  52.8552780  18.1070862  40.7412796  52.9618187  17.7369690
  39.5955811  51.9776764  17.8360367  39.9297028  52.7730522  18.0387115
  17.5040035  23.3777313  41.2579155  17.8950729  22.5311031  41.4735909
  18.2491035  23.9742165  41.1853752  17.6251659  23.3510551  41.2731819
  21.0755424   4.8783240  28.5133591  21.5679703   5.6863699  28.3691025
  21.5503521   4.4302158  29.2133503  21.1786900   4.9167085  28.5726242
  67.5096436  62.4236488  31.1935921  68.1227722  61.7739754  30.8497467
  68.0623627  63.1607895  31.4531441  67.6339722  62.4329758  31.1846046
  45.1707802  66.6149368  57.3023720  44.8584976  66.0528870  58.0114632
  44.3855972  66.8173447  56.7936935  45.0537453  66.5765839  57.3237457
  37.0601616  38.0322685  63.8097725  36.7826958  38.5377846  63.0457726
  36.5268555  37.2380333  63.7780151  36.9737015  38.0014763  63.7249107
   5.4415040   7.3545408  13.0085859   5.0575886   6.5159245  12.7525339
   5.7716932   7.2062058  13.8947029   5.4357743   7.2492909  13.0757771
  34.7425766  64.6661987  17.9919319  35.5680237  65.1013412  18.2052879
  34.6721649  63.9586830  18.6327877  34.8230972  64.6371536  18.0830250
  64.6843491  59.0865974  14.9904613  64.0864944  59.1415787  14.2449503
  64.1124420  58.9575043  15.7470913  64.5596008  59.0786934  14.9916468
   0.7831856   9.4376192  41.0231209   0.2846937   8.9145460  41.6509209
   1.5774679   8.9277506  40.8638077   0.8147291   9.3274651  41.0730820
  38.4837875  43.9994507  11.9077129  38.2725182  43.3592453  11.2282057
  39.2008667  44.5140648  11.5373030  38.5377274  43.9860573  11.7957487
  45.3501701  50.8319359  51.6600456  46.2959976  50.6852646  51.6714630
  45.0281754  50.2641068  50.9599609  45.4166985  50.7557411  51.5866051
  34.3156548   9.8436890  63.7400932  33.5170097   9.6620188  63.2447281
  34.5307808  10.7508736  63.5233688  34.2534294   9.9210587  63.6641541
   6.0182648  42.2174530  34.4302292   5.0681047  42.1808777  34.5401802
   6.3637013  41.7012405  35.1585388   5.9537764  42.1585007  34.5196228
  12.4651880  47.4555626  38.3708572  12.2586241  47.8219490  37.5110168
  12.9267187  48.1595154  38.8265686  12.4923782  47.5697060  38.3277588
  21.2457199  47.6902885  55.7446823  20.9754486  46.8624229  55.3474159
  21.3698483  47.4823151  56.6707344  21.2301350  47.5798264  55.8010712
  17.3084335  63.2934456  53.0570259  16.7281017  63.6854858  52.4045296
  17.3761120  63.9548912  53.7456055  17.2537632  63.4057922  53.0608749
  31.7327995  14.5618639  39.6131172  30.9278107  14.5363131  39.0958443
  32.3663025  14.0654354  39.0949821  31.7145119  14.5061998  39.5027008
  17.8243923  53.9034424  33.1617889  17.9733067  53.3448181  33.9246788
  18.4954472  53.6354218  32.5340309  17.9118347  53.8152885  33.1762009
  44.4231377  30.3473186  62.5998039  45.0814552  30.5674686  61.9407272
  44.9262390  29.9854488  63.3293037  44.5469933  30.3322048  62.6073151
  42.9939041  68.8320923   5.2415004  42.5843315  67.9971008   5.0150638
  42.2663383  69.3877182   5.5210724  42.8726387  68.8022995   5.2471666
  47.5476646  39.6855011   1.6585958  48.1208191  40.3579483   1.2904381
  47.1764641  39.2430382   0.8952665  47.5692024  39.7100258   1.5379324
  15.7887974  40.3012848  17.5347691  15.6342134  39.3756065  17.3464794
  15.3416786  40.7673225  16.8282814  15.7246313  40.2522697  17.4393482
  70.0856094  18.8361168  58.2623901  70.6867294  18.1761131  58.6077576
  69.9853592  19.4657669  58.9763412  70.1390228  18.8328800  58.3753586
  58.5095978  73.2868729  64.5835495  58.2107315  74.1949158  64.6321259
  57.7293968  72.7908707  64.3355484  58.3945236  73.3308105  64.5622787
  43.9515343  27.4606533  39.0962486  43.7033043  26.9831314  39.8878212
  44.2556038  28.3105736  39.4146957  43.9574890  27.5003662  39.2146225
   5.1221952  48.4371185  55.1777115   4.4721031  49.0068207  55.5888710
   4.8817015  47.5552444  55.4617882   5.0272217  48.4038277  55.2518539
  62.9245644  61.4219208  22.4009304  63.6420975  61.3379974  23.0288925
  63.1162148  62.2299042  21.9248390  63.0215225  61.4991341  22.4171257
  49.3952141  38.6512070  31.9592743  50.1024971  38.1225395  31.5898247
  49.7974930  39.5024529  32.1318588  49.5135384  38.6856079  31.9382801
  39.1664886  37.7128563  65.5582657  38.5679665  37.7757568  64.8139267
  40.0374908  37.8143311  65.1744766  39.1955452  37.7303848  65.4379578
  57.0878525   1.0698301   8.2307234  57.6472206   0.3938757   7.8480725
  56.1967430   0.7905142   8.0206232  57.0524750   0.9679587   8.1675110
  63.4692879  23.1077309  52.4202271  62.9368782  22.7419968  51.7138214
  62.8654251  23.6646748  52.9115448  63.3481140  23.1281204  52.3972893
  68.5249786  10.2572880  35.9703674  68.3111877  10.9821978  36.5577621
  68.8955078  10.6786747  35.1948853  68.5416946  10.3795300  35.9503098
  20.3698883  55.0395088  51.5690727  20.3124695  54.5777092  52.4055405
  21.2158604  54.7755127  51.2073135  20.4539814  54.9621086  51.6196976
  33.2189941  61.3719749  61.5713692  33.2303886  60.5462227  62.0553474
  32.6185150  61.9305992  62.0649223  33.1561737  61.3434868  61.6756172
  13.8110714  46.4311790  18.3809586  12.8626356  46.4619560  18.2554398
  13.9465189  45.7228050  19.0103149  13.7243729  46.3589211  18.4346886
  55.2803230  22.9426289  15.2183447  55.0593452  22.1650658  15.7309818
  55.1897926  23.6694717  15.8345709  55.2471046  22.9372196  15.3387289
  66.9315948  24.3998699  25.8826923  66.1875992  24.2909184  26.4750004
  66.8885956  25.3164616  25.6102180  66.8476715  24.4859982  25.9167995
  41.2018051  69.8847656  29.9823895  40.8214149  69.0552521  29.6935158
  42.0508308  69.9250946  29.5422115  41.2517815  69.8006058  29.9046421
  38.9193764  68.4580536  15.9632359  38.1534882  68.0849991  16.3996754
  39.5407562  67.7320709  15.9078236  38.9039650  68.3408508  16.0038700
  52.1960373  58.0682068  47.0569229  53.0365105  57.7659721  47.4011497
  52.1228294  58.9720955  47.3632812  52.2778587  58.1323662  47.1263008
  57.8757973  65.2882004   6.5163832  58.2884827  65.9813309   7.0316381
  57.6851234  64.5984192   7.1520581  57.8994713  65.2885590   6.6391196
  23.5239525  67.8649368  18.9472084  23.4116268  67.5840302  19.8553410
  23.3815365  67.0711517  18.4316025  23.4967861  67.7503281  18.9890690
  56.4576263  51.1717453  56.3395424  57.1431885  50.5502434  56.0946503
  55.7244606  50.6225128  56.6171227  56.4525490  51.0468941  56.3430290
  48.2995682  35.1383667   0.5464642  47.5052757  35.2756195   0.0302332
  48.9335289  35.7541466   0.1788478  48.2824707  35.2186737   0.4522095
  50.8770294  28.6985683  51.6766968  51.4566536  28.0978432  52.1450996
  50.2365952  28.9737701  52.3326988  50.8705444  28.6638546  51.7966042
  50.1933823  71.5121231   1.1625160  49.7099304  71.8808060   0.4232059
  50.0956650  72.1605072   1.8598543  50.1314049  71.6205826   1.1580400
  33.1738586  43.1201515  14.1665382  33.9633026  42.8488083  13.6981583
  32.5490036  43.3399048  13.4755259  33.1914101  43.1146507  14.0428991
  15.5943518  17.8128605  57.3114281  16.0569534  17.7394619  58.1461983
  15.0816174  18.6171627  57.3916473  15.5890055  17.8908062  57.4090042
  11.6771889  50.0756683  36.5653191  12.5937471  50.3030548  36.7216797
  11.7067995  49.4393768  35.8508377  11.7780895  50.0320625  36.5057983
  70.8971939  70.4760132  51.3555412  71.0395126  69.6948166  51.8900566
  70.2061539  70.9559326  51.8120155  70.8386765  70.4438858  51.4612198
  53.9463387  71.2213821  42.8958626  54.4535027  70.4154587  42.7983780
  53.0337753  70.9326172  42.8873177  53.9031067  71.1046448  42.8845558
  63.6280823  53.3894577   9.5181570  64.2289810  52.7133484   9.2050562
  64.1990051  54.0930634   9.8267279  63.7530479  53.3923874   9.5176744
  40.3932800  70.2998886  38.2429390  40.9559860  69.9039459  37.5774879
  40.8693314  71.0808105  38.5253601  40.5040550  70.3409424  38.2020950
   9.2327890  74.0770035  38.0325050   8.6195631  74.1448212  37.3006668
   8.9956217  74.8013077  38.6116219   9.1421013  74.1614761  38.0162201
  42.2699471  12.9758673   1.2195843  41.8105507  12.1361132   1.2187483
  43.1676331  12.7580376   0.9687030  42.3166847  12.8630848   1.1927408
   1.4826946  33.5216103  35.0853767   0.7980289  32.9301109  34.7729797
   1.2814871  33.6527328  36.0119591   1.3882239  33.4725151  35.1508751
  69.9623260   6.7635045  23.9398766  70.7577362   7.2698197  23.7749672
  70.0831985   5.9573798  23.4380951  70.0600433   6.7315321  23.8687801
  40.7133713  31.7046490  19.0335560  39.9673462  31.5704918  18.4490166
  40.3554077  31.5765553  19.9120121  40.5956383  31.6766815  19.0648994
  44.8856964  20.5865211  58.7248306  44.8814697  20.2826328  59.6324997
  45.6676598  21.1346836  58.6594124  44.9686356  20.6125698  58.8146477
  54.5081177  21.6461182  44.7453499  54.7357330  20.7171345  44.7077370
  55.1498833  22.0258484  45.3454933  54.6008301  21.5875454  44.8053360
  65.1828842  53.0789986  62.1692734  65.8077316  52.7365265  62.8084259
  64.6449966  53.6951294  62.6665649  65.1921539  53.1081810  62.2904663
  56.5429306  43.0695992   4.8459811  56.0705681  42.5057602   5.4585104
  56.7643433  42.4947815   4.1133184  56.5161705  42.9481697   4.8331699
  22.1849480  35.8054619  27.0986423  22.9970741  36.1117821  26.6950912
  21.5324860  36.4605904  26.8509865  22.2019749  35.9079933  27.0291958
  66.9029160   5.0607204  38.7831230  67.4612274   5.5361829  38.1679382
  67.5142441   4.6617761  39.4022751  67.0276489   5.0688806  38.7835464
  22.9389629  43.1854324  65.1830215  22.2109528  42.7221146  65.5972290
  23.4197025  43.5768776  65.9123306  22.9125938  43.1777687  65.3049622
   7.5004358  47.1316223   7.9659352   8.3271465  46.7672310   8.2821627
   7.5578413  48.0656662   8.1671801   7.5947194  47.1923714   8.0211191
  59.8871689  32.0606079  57.1107216  59.1006126  31.5176258  57.0584335
  59.8783989  32.5733681  56.3024902  59.8023529  32.0573845  57.0189552
  56.8971634  67.9234085  19.9074593  56.7757263  68.2018967  18.9997540
  56.5421982  67.0348816  19.9349174  56.8463593  67.8583527  19.8135891
   0.2066080   4.2204370   7.8263621  -0.3522187   3.7791255   8.4660406
   0.9838707   3.6652765   7.7639804   0.2299023   4.1141720   7.8879256
  66.3251038   7.7400122  45.8750191  66.3995209   7.8511281  44.9272079
  65.6001968   7.1251955  45.9879112  66.2557373   7.6862965  45.7859802
  10.0040035  64.3787079  48.3518257   9.8677511  63.8293457  49.1237488
   9.4302969  65.1323776  48.4899330   9.9282923  64.4004974  48.4488716
  65.1188812  65.6278305  46.6163292  65.2236862  64.8243103  47.1258354
  65.5140076  65.4267654  45.7679901  65.1721878  65.5206985  46.5801926
   8.6693678  33.0916443  10.0941095   8.9232721  34.0144806  10.0825338
   7.7151461  33.1048203  10.0198174   8.5946846  33.1914597  10.0849524
  23.1636410   4.9211073  23.1818104  23.3801022   5.5299163  22.4756031
  22.3358440   5.2477751  23.5343304  23.0984478   5.0208678  23.1440926
  23.4452248  42.6275177   8.8464222  23.3483486  43.2282257   8.1075077
  22.8951244  43.0028839   9.5339699  23.3762302  42.7316093   8.8409443
  60.4336395  50.8115234  19.4367065  60.2375755  50.1539078  18.7693787
  59.5783806  51.1605797  19.6875610  60.3215256  50.7786179  19.3922939
  30.1781693   5.1599298  34.4396858  30.8234119   4.8663111  35.0828667
  30.4827938   4.7925725  33.6099358  30.2794647   5.0894427  34.4197922
  23.0906029  62.1377983  45.8045959  22.6270676  61.4920883  46.3379097
  22.4985657  62.3139000  45.0733528  22.9780350  62.0877190  45.7834892
  11.8358383  62.1797028  45.2005081  11.2895403  62.3488770  44.4329376
  12.2493992  63.0217934  45.3904533  11.8216839  62.2875443  45.1389084
  55.7340965  55.7115555  21.5764217  55.8975182  55.4150391  20.6810989
  56.3911667  55.2565079  22.1031246  55.8215942  55.6314087  21.5371113
  50.2480125  26.8579655  14.2283792  50.7308617  27.3361244  14.9025097
  50.0962372  25.9934406  14.6102095  50.2833176  26.8167629  14.3409882
  52.6845970  50.8731918   2.4352796  53.4507599  51.2713623   2.0221395
  51.9402466  51.2176666   1.9418089  52.6869202  50.9523888   2.3385973
   9.2097826  69.7753677  60.7170601   9.4688778  70.5084000  61.2754097
   9.4745436  68.9963913  61.2062798   9.2656479  69.7704697  60.8287735
  51.5772400  71.9461288  17.3214188  51.9064598  72.4087372  16.5508099
  52.1588821  72.2187424  18.0310688  51.6743736  72.0245361  17.3149185
  60.7817726   7.0815535   4.8690972  60.7737465   7.8105597   5.4893532
  59.9982529   6.5754986   5.0841141  60.6973610   7.1053295   4.9581718
  12.5928259  24.4414291  29.4069366  13.3709726  24.9874897  29.5189056
  12.7853889  23.9048405  28.6380253  12.6963434  24.4424381  29.3368797
   1.4172969  36.2394371  10.2996283   1.9591961  35.5913582  10.7497053
   0.9762481  36.7138290  11.0043697   1.4280517  36.2209167  10.4227800
  67.5792313   4.8308349  10.7862320  68.1872330   5.5378556  11.0023222
  67.2929611   5.0255013   9.8938284  67.6135406   4.9269919  10.7141094
  23.8638763  34.4076424  61.6403694  23.4763641  34.6167183  60.7904549
  24.8075714  34.4088936  61.4801521  23.9231873  34.4300690  61.5326500
  14.7344246  45.8753052  53.6194267  15.4610815  46.4275627  53.9078979
  14.1168489  46.4842949  53.2144966  14.7460566  45.9991417  53.6070061
  50.8558998  12.6731606  58.8538399  50.2378807  12.6074657  59.5818291
  50.3119583  12.5950584  58.0700951  50.7319870  12.6578255  58.8478966
   2.1299441   6.5617342  22.4019337   1.4556030   7.0442972  22.8800850
   2.9489982   6.8019390  22.8351593   2.1453764   6.6388111  22.4991245
   2.6931882  40.7890511  31.4040699   2.4727068  41.4890099  30.7895145
   2.8360794  40.0209618  30.8510303   2.6849139  40.7817879  31.2795563
  59.7510414  67.5879898  39.6201935  59.2879677  67.3063736  38.8312149
  59.4755402  68.4956589  39.7484970  59.6722794  67.6547546  39.5497360
  54.7948418  44.2786980   1.0212306  54.0865402  43.6423683   1.1193546
  55.3619690  43.9038010   0.3473968  54.7797852  44.1708603   0.9598361
  35.9363480  17.6154709  34.6621017  35.2060814  18.2281590  34.7490273
  35.9509506  17.1407738  35.4931717  35.8600311  17.6301861  34.7599983
  52.0985680  49.3998947  46.4945259  51.7099457  48.7080727  45.9591866
  52.4353485  50.0328407  45.8603401  52.0930405  49.3936157  46.3698044
  34.7938881  41.2229004  55.7555084  35.0913963  40.3208008  55.6374397
  35.0392761  41.4402618  56.6548271  34.8517838  41.1498795  55.8388214
   7.0372872  49.5244560  22.3727379   6.7511845  48.8894157  21.7161541
   6.8627553  50.3767815  21.9736004   6.9881644  49.5476265  22.2601528
  27.0671444  47.3219414  20.3278580  26.3539448  46.6937218  20.4415321
  26.6570759  48.1765289  20.4611034  26.9473572  47.3460808  20.3541889
  10.5740452  49.0796814  23.9607143  10.4202795  49.9162216  24.3997917
  10.6867151  49.3103371  23.0385780  10.5696621  49.1934891  23.9092007
   9.0605497   2.5006764  55.7460861   8.1464586   2.2262518  55.6728706
   9.0182667   3.3715651  56.1410484   8.9585600   2.5642841  55.7803993
  46.0687866   7.4725456  64.6235428  45.2604980   7.1516895  64.2236023
  45.8714752   8.3759699  64.8707733  45.9615479   7.5346718  64.6072540
  17.0553055  18.1493855  10.1374578  17.9505997  18.1589394   9.7989445
  17.1071415  17.6257153  10.9370289  17.1563091  18.0945587  10.1866264
  10.1686659  58.7219391  50.5034828   9.9554052  59.0525055  49.6308556
  10.6065426  59.4545975  50.9367371  10.1926193  58.8353233  50.4566269
  47.0266418  16.1745949   8.5720139  47.5675888  15.7199278   7.9263468
  47.6556931  16.6053600   9.1507769  47.1514130  16.1720467   8.5648794
  69.3158264  24.4736080  27.1089649  68.5350113  24.5205402  26.5572853
  69.2002106  23.6725616  27.6200314  69.2202301  24.3931885  27.1046333
  43.0352364  11.2642517  37.6947861  43.8469467  10.9790764  38.1143570
  43.2315521  11.2487860  36.7580605  43.1427345  11.2321911  37.6396370
  30.3279953  70.6878662  44.5062752  30.3732948  69.7445374  44.3503685
  29.4847279  70.9513016  44.1378517  30.2428989  70.6153641  44.4503593
  25.3703365  54.0924454  46.5576744  26.0747128  53.9043617  45.9374275
  24.7958584  53.3285141  46.5065575  25.3841896  53.9909210  46.4860802
  16.1198101  55.7204742   5.0325046  16.5721760  56.5239296   5.2895169
  15.7919369  55.9015121   4.1516204  16.1330853  55.8254585   4.9659739
  56.4957161  14.3991461  45.1621513  56.2186661  14.3294973  46.0757294
  56.5963745  13.4923611  44.8725967  56.4769058  14.2950172  45.2286987
  69.2460861  22.6243000  28.7974262  69.3808441  21.7444725  28.4453259
  68.5657501  22.5147972  29.4617920  69.1879044  22.5187969  28.8307266
  39.9406738  72.8504257  35.2003632  39.6535606  72.9048233  36.1118660
  39.6534996  71.9846954  34.9100533  39.8794327  72.7639008  35.2666092
   8.0571232   7.8561144  62.5403290   8.1221924   8.2543058  63.4083405
   8.8805828   7.3800964  62.4328461   8.1518764   7.8478146  62.6214333
  52.9882317  53.6802444  44.9121971  52.0821304  53.9738808  44.8173676
  52.9404755  52.7273254  44.8354187  52.8865089  53.6099358  44.8938980
  44.3189812  70.5632706  38.6767387  43.6875687  71.2695465  38.8135452
  43.9996643  69.8469086  39.2254601  44.2175941  70.5621948  38.7498436
  15.0826540  37.0376968  25.3588428  15.7161236  36.7569046  26.0192242
  15.3905182  36.6368942  24.5459404  15.1830387  36.9650116  25.3425770
  39.4536858  28.9294624  26.5705967  40.2998657  28.4841518  26.5268993
  38.8844223  28.3168831  27.0363445  39.4832153  28.8166485  26.6156063
  68.4373398  47.2526360  35.0308342  68.9868011  46.7151031  34.4604073
  68.7366638  47.0456085  35.9161491  68.5278549  47.1732368  35.0644150
  19.1948986  39.1110573  59.0473900  18.5367584  38.7882156  58.4318771
  18.7457314  39.7981071  59.5397758  19.0768147  39.1498947  59.0342598
  70.9812698   8.9159164  36.3993950  70.0629654   9.1614580  36.2868652
  71.1349030   8.9884892  37.3413925  70.8997269   8.9498405  36.4878502
  61.3703270  70.4586945  57.1159706  60.7152977  70.4572372  56.4179993
  61.6331367  69.5420990  57.1997108  61.3285027  70.3607941  57.0504684
   7.7614698  43.0270309   8.8112717   6.8433051  43.0977020   9.0724449
   8.2465429  43.0356750   9.6364145   7.7152843  43.0354881   8.9271173
  39.2592278  27.9310150   0.2738207  39.2376595  27.8473320  -0.6794704
  40.1888657  28.0147781   0.4859268  39.3560677  27.9310226   0.1947797
  28.5500202   2.4602144  37.8796158  28.5019131   1.8379002  37.1539154
  27.9127178   3.1385331  37.6560974  28.4769268   2.4661868  37.7783890
  60.3078651  49.3301201  16.9053001  59.3566399  49.2580872  16.9841347
  60.6129723  48.4244690  16.8510971  60.2389603  49.2258568  16.9079266
  42.1075668  18.7724895  48.9886589  42.0127754  17.9112263  48.5818748
  42.3594856  19.3509407  48.2688217  42.1243210  18.7423306  48.8685150
  35.7489662   1.0823836   1.1287171  34.8377762   1.2410426   1.3752786
  36.2342834   1.1463276   1.9512788  35.7035484   1.1061224   1.2427298
   8.4216785  29.8885250  51.9177742   8.6064634  30.8017082  52.1372833
   8.8355017  29.3851871  52.6189384   8.4855146  29.9322319  52.0159569
   3.5866592  46.8472595  48.4134979   3.5844498  45.9062691  48.2381020
   2.9533598  47.2080421  47.7930107   3.5188875  46.7853851  48.3286209
   6.5550280  39.2156601  40.1680222   6.7975192  39.4421349  41.0658722
   6.8854041  38.3253288  40.0480309   6.6161194  39.1448669  40.2509727
  36.6583939  32.3282814  43.4075546  36.6124229  31.8603172  42.5738144
  37.4958115  32.0609779  43.7863884  36.7427940  32.2498703  43.3590431
  40.7879219   8.6573725  42.5037575  40.4081879   8.4932251  43.3669434
  41.1540070   7.8135810  42.2387505  40.7864647   8.5498838  42.5675468
  42.4483070  59.6440620  38.2484322  42.4868126  60.2431755  38.9939613
  41.7419930  59.0358353  38.4661789  42.3770905  59.6430893  38.3511581
  29.4243584   2.8415368   9.9564190  29.0074234   3.6485448   9.6545334
  30.3550014   2.9695363   9.7727060  29.4791412   2.9412472   9.9046345
  50.3871040  46.9052811  48.3064461  50.8052521  46.9456978  49.1665344
  49.5611610  46.4475021  48.4629517  50.3436165  46.8607712  48.4148560
  14.6700964  31.1112099  10.5561161  15.2877455  31.4023972   9.8853321
  13.8201571  31.4319458  10.2545156  14.6453247  31.1764660  10.4524202
  54.6057320  39.8667870  11.4711838  54.6270103  40.1600189  12.3821135
  53.7073593  40.0344849  11.1865091  54.5121994  39.9159393  11.5379686
   9.4630203  38.1044083  35.8086510   9.3351126  38.2718048  34.8749237
   8.5991907  37.8400764  36.1251297   9.3572607  38.0940704  35.7428284
  18.3636417   4.6698999   7.9776506  18.1147251   4.8709559   7.0755153
  18.1243725   3.7502742   8.0928469  18.3115807   4.5932703   7.8937302
  24.3477898  15.0046463  38.5346947  24.4209995  15.3843212  37.6590691
  25.1785221  15.2192478  38.9590263  24.4441872  15.0680208  38.4865685
  55.4634895  66.4200592  60.1481743  55.9459610  65.8241730  60.7212181
  55.8087425  66.2428741  59.2731667  55.5517616  66.3376160  60.1159744
  15.1926985  60.5466805  18.6655560  15.0253248  60.2301025  17.7778645
  14.5352535  61.2283249  18.8046875  15.1047382  60.5856094  18.5857296
  69.1161957  39.1384621  51.9720383  69.4466782  38.4808311  52.5840340
  68.4840012  39.6444206  52.4825020  69.0840225  39.1222878  52.0917397
  63.7826767  70.6908722  50.4671211  64.5308609  71.0318451  50.9572067
  63.3746529  71.4666367  50.0825005  63.8189545  70.8099594  50.4783669
   5.5471854   4.3710127  46.7689362   6.2365203   4.9770837  46.4974060
   6.0155287   3.5813024  47.0395737   5.6706419   4.3514290  46.7688408
  41.2461014  28.9188423  57.6004677  41.7374268  28.7901173  56.7891312
  40.8548698  29.7875614  57.5082855  41.2567749  28.9977570  57.5041161
  53.4428596   5.2219973  48.0807343  52.5213585   4.9637113  48.0995865
  53.9126701   4.4174309  47.8612289  53.3946915   5.1086531  48.0593376
  66.2290955  36.3252525  58.2561302  67.1737518  36.1913605  58.1791916
  66.0490723  36.2299728  59.1914062  66.3106384  36.3008118  58.3476639
  64.7282181  49.5598450  36.9706573  65.6830215  49.5580368  36.9029350
  64.5511932  49.2762794  37.8675880  64.8111649  49.5294113  37.0590858
  39.7457390  34.2899857  13.4160852  39.3549080  35.0346947  12.9590425
  40.0649567  33.7201996  12.7163162  39.7381020  34.3086395  13.2927217
  18.4691982  72.2183380  51.5616417  18.0402031  71.6048431  52.1581459
  18.8546619  72.8804321  52.1354713  18.4645576  72.2235184  51.6864471
  31.6971149  43.7937737  40.3333511  32.2015533  43.7921906  41.1468430
  30.9214993  44.3177910  40.5334969  31.6681976  43.8494873  40.4414444
  32.7564392  24.3298893  51.1650238  33.4723625  23.8293629  50.7736702
  32.0067253  24.1619930  50.5940819  32.7528343  24.2586079  51.0624046
  59.1794777  10.8862057   3.0546677  59.4094734   9.9788790   2.8544400
  59.8009796  11.4083672   2.5474026  59.2702827  10.8451309   2.9792197
  69.0460434  31.7779179  27.6209641  68.6979065  31.5028419  26.7728081
  68.5925980  31.2245255  28.2568684  68.9605637  31.6895695  27.5983295
  20.6358738  42.1235466  -0.1130726  20.3232861  43.0249519  -0.0356790
  19.9244766  41.5918617   0.2439362  20.5266743  42.1629753  -0.0667473
   3.6356809  23.8762856   9.8044739   4.0628748  24.5867920   9.3260193
   3.7632301  23.1049881   9.2521486   3.6948395  23.8698025   9.6945496
  11.0502300  40.3619728   4.6663036  11.5424519  40.3394318   3.8456690
  10.8313885  39.4463730   4.8395596  11.0793839  40.2619286   4.5972662
  59.2569122  54.4322166  63.5927811  59.8194351  54.4903259  62.8204994
  58.5366745  53.8627739  63.3221817  59.2400932  54.3776894  63.4815674
   6.4779711  50.4519768  46.8144989   5.7374868  50.3406906  47.4107628
   6.6187263  49.5813980  46.4423218   6.4140148  50.3472710  46.8383942
  17.7784023  59.9693108  48.9123077  18.5653839  60.4488716  49.1709862
  17.1962872  60.6395874  48.5543938  17.8002491  60.0919304  48.9017258
  49.7420197  44.1124458  63.6038017  49.2509842  43.3005867  63.4772911
  49.0697632  44.7895889  63.6798325  49.6179619  44.0980797  63.5984192
  35.8079224  41.0230980  27.9003239  35.0324249  41.4761391  27.5692863
  36.0778961  40.4530716  27.1803150  35.7540131  41.0106239  27.7882385
  19.6950417  48.0641899  43.4341812  19.2044811  47.6036530  42.7533798
  19.1340542  48.8008308  43.6768494  19.5829029  48.0936356  43.3874588
   8.0832939   1.9444728  22.7133827   7.8473039   1.1496923  22.2349854
   7.2877965   2.4766924  22.7008247   7.9732947   1.9164729  22.6610260
  36.3519592  10.9286108  32.9026222  35.7210503  10.2606363  32.6343040
  37.2060394  10.5454216  32.7027550  36.3757591  10.8165131  32.8526917
  22.6074295   9.7795324  57.0807343  22.5527668   9.8290720  58.0350876
  22.4924088   8.8502483  56.8821602  22.5893345   9.6857157  57.1613312
  55.1987572  13.0815601  47.0676193  54.9341850  12.7191496  46.2221069
  55.5176277  12.3268099  47.5624962  55.2045479  12.9624243  47.0302277
   9.9122114  50.5427780  32.4294205   9.8559561  50.9702721  33.2840080
   9.0265484  50.6050301  32.0717087   9.8117638  50.5950050  32.4824104
  70.9894943  11.7392273  65.4346237  71.6955948  11.7621956  64.7887650
  70.3994446  11.0542650  65.1201477  71.0018692  11.6686316  65.3322067
   7.0025544  58.3148499  57.5560341   7.1569524  59.2284622  57.7962456
   6.4802456  58.3627052  56.7553253   6.9633203  58.4173813  57.4962616
   9.6038084  61.5923386  30.5030918  10.4264441  62.0461235  30.3198452
   8.9572182  62.2931366  30.5869503   9.6225824  61.7154655  30.4924927
  56.3273354  43.0319595  62.8258781  55.5671005  42.4772491  62.6510201
  57.0195808  42.4187050  63.0727539  56.3200836  42.9074059  62.8335571
   4.0583458  61.2933807  24.5247040   4.8777442  61.5284424  24.9600906
   3.3887632  61.7991638  24.9852200   4.0743222  61.3723831  24.6202431
   1.7760210  40.2793312  56.6125641   0.8744763  40.4727440  56.3555794
   1.8296449  40.5584145  57.5266037   1.6855975  40.3297195  56.6826324
  66.9531784  61.1841049   2.8600123  67.6715546  61.4412308   2.2820389
  66.6034088  60.3847809   2.4663403  66.9924927  61.1262856   2.7563946
   0.3078177  47.8077812  40.7875710   0.1369695  47.7673836  39.8466072
   0.9747500  47.1380501  40.9388733   0.3607208  47.7320518  40.7033615
   6.9845924  23.2525959  38.4769974   6.2821655  23.1766815  39.1228065
   7.6734476  23.7402344  38.9285698   6.9831448  23.2965031  38.5940247
  61.4759598  68.8143539  45.9566154  60.7518311  68.3384399  45.5499496
  62.2622833  68.3675461  45.6431007  61.4825897  68.7159576  45.8798141
  15.4800758  72.9061966  47.3736687  15.5608435  73.5216064  48.1023521
  14.5740776  72.6004791  47.4176636  15.3920727  72.9392242  47.4560699
  52.8167839  37.5471954  27.3971462  53.6096001  37.4562798  26.8685551
  52.9848747  37.0146675  28.1745720  52.9192543  37.4807129  27.4236832
  36.5067406  34.3078003  37.6363678  36.6433754  33.4316101  37.9967194
  35.9616547  34.7516556  38.2860603  36.4631844  34.2616959  37.7440796
  20.3081074  36.0741081  60.6754074  19.5766201  35.5374718  60.3701515
  21.0694828  35.7285576  60.2094307  20.3112946  35.9800301  60.5931625
  57.1186562  33.4270020   1.1348107  56.7091331  33.5926323   0.2856419
  56.8810616  32.5234680   1.3431460  57.0496483  33.3483124   1.0664713
  52.8749390  61.9318771   3.7479289  52.0537643  61.4554825   3.8702161
  53.5562325  61.2724457   3.8791642  52.8600235  61.8107529   3.7749648
  33.4987221  48.9567451  34.6537628  32.7435913  49.1663704  35.2033691
  33.1239548  48.7696495  33.7930794  33.3782272  48.9591484  34.6205902
  21.1045170  66.3935852  17.0603065  20.3307495  66.1541443  16.5502243
  20.9089184  67.2684708  17.3957958  21.0011425  66.4613495  17.0416870
  55.0508270  43.3931160  13.3564215  54.2893600  43.1289787  13.8727884
  55.8000679  43.0422440  13.8378325  55.0495224  43.3275299  13.4628258
  58.9519768   6.0843172   8.5109529  58.6219368   6.7948155   9.0609522
  58.3352737   5.3659773   8.6520138  58.8510132   6.0834808   8.5846491
  16.8298950   4.9824576  64.4228363  15.8881311   5.1390128  64.3535233
  17.1052723   4.7788644  63.5289955  16.7588310   4.9774413  64.3201218
  42.8751221  38.3661957  45.7008324  42.9798737  38.0284615  44.8113403
  42.2416382  37.7754860  46.1082611  42.8187370  38.2671852  45.6494255
  34.3928871  52.3555832  12.0393019  34.4468498  51.6565857  12.6910086
  34.8474388  53.0949783  12.4429264  34.4471169  52.3598900  12.1518440
  32.6497383  17.9838867  58.6999779  33.4922028  18.4152088  58.8429794
  32.1629791  18.5887203  58.1400909  32.6876717  18.0943832  58.6555214
   3.4830561  59.0335732  62.5472870   3.7417989  59.7619820  63.1118279
   3.1588857  58.3656921  63.1515007   3.4760787  59.0400276  62.6719246
  40.0647087  28.6129417  16.1518269  40.2701111  29.0973892  15.3522310
  39.3159065  28.0658455  15.9147263  40.0067596  28.6062622  16.0412712
  70.4400940  32.2633553  37.9124222  71.2842331  32.0662384  38.3183784
  70.4714355  31.8174629  37.0660019  70.5334549  32.1947823  37.8654518
  54.5284119  47.3823891   4.1362462  54.8843765  48.2673607   4.2159195
  55.2556343  46.8614845   3.7956057  54.6439247  47.4212112   4.1084161
  37.7878838  65.8817062  28.9448681  36.9590645  66.3588867  28.9847450
  37.7115784  65.2119370  29.6244373  37.6913605  65.8611679  29.0215893
  24.8014679  20.4481010  20.2134953  24.5276489  20.2674904  21.1127357
  25.4708920  19.7889843  20.0300045  24.8436565  20.3585510  20.2898235
   5.0590682  23.7191525  62.9045219   5.5045276  23.2880650  63.6338806
   4.3823867  23.0976238  62.6361237   5.0344105  23.6068993  62.9536781
  64.3478317  31.1157780  34.1848106  64.5824051  31.1295338  35.1127167
  64.4412460  32.0250397  33.9006424  64.3828049  31.2142105  34.2534599
  11.2273226  67.0412521  54.4729614  12.0712757  67.1146851  54.0273361
  11.4444485  67.0769958  55.4045258  11.3404770  67.0528946  54.5247841
  67.2075272  24.2750511  62.3903770  66.2745285  24.2965317  62.1775780
  67.2446671  23.8903217  63.2660675  67.1119919  24.2363148  62.4610710
  61.9323616  21.6810398  20.8614521  61.0608978  21.8052101  21.2374439
  61.8539391  20.8874493  20.3320236  61.8310623  21.6096516  20.8450890
  14.0383568  14.1494961  48.5058022  14.9597559  14.0526285  48.2652359
  13.6719141  13.2705050  48.4092216  14.0975380  14.0454292  48.4698486
  49.5907097   6.3265181  28.2324142  49.1394005   5.5735373  28.6139507
  49.5924225   6.9829555  28.9290619  49.5427628   6.3162227  28.3473930
  69.9308548  46.0000648  40.4184914  69.6868591  45.8000984  39.5147705
  70.7661819  45.5504303  40.5461388  69.9939194  45.9307899  40.3357315
  33.0659332  22.4437141  63.5345688  32.3597984  22.9977741  63.2019691
  33.5358429  22.1584263  62.7509689  33.0407410  22.4723759  63.4155350
  31.4126568   6.6868114  65.1162720  31.0431252   6.3063812  64.3194351
  30.8331966   6.3860822  65.8162842  31.3114548   6.6141720  65.1059494
  56.8680878  32.4187889  50.9116859  57.0333099  33.0938530  50.2534904
  55.9279137  32.4755440  51.0822105  56.7854462  32.4968300  50.8596802
  18.5668640   5.7168674  38.0865936  19.1004086   6.2744102  37.5202827
  17.6649246   5.9728150  37.8936539  18.5275784   5.8036194  38.0056267
  19.9113674  10.6930542  30.7874432  20.2119656   9.8462677  31.1173306
  20.1198635  11.3108234  31.4882450  19.9656582  10.6686316  30.8973579
  22.8329220   4.7989502  61.4059029  22.5563965   4.8506317  62.3208313
  23.7834053   4.6940823  61.4485207  22.9047947   4.7932782  61.5080185
   7.5259638  28.9345398  19.5981865   7.3956771  29.8754826  19.7160110
   6.9349546  28.5295696  20.2329617   7.4490438  28.9916954  19.6784439
  59.6390495  69.8419418  11.8556633  58.9103470  70.4140320  11.6149635
  59.2480354  69.1859360  12.4327183  59.5196419  69.8329926  11.8915329
  66.5625305  72.7095413  62.5179100  65.7173843  72.9422455  62.1334572
  66.7413254  71.8289032  62.1881561  66.4914703  72.6404495  62.4417458
  35.3931999  42.1989708  12.8469315  35.8846397  41.6134186  12.2708693
  35.8167839  42.1064606  13.7003069  35.4907761  42.1266594  12.8765039
  38.0355644  62.9150658   0.8521875  38.4074860  63.6014977   0.2983643
  37.1083450  63.1415825   0.9242184  37.9763451  63.0124245   0.8008085
  48.0834427  56.5062752   0.0505645  48.8871384  56.2866135   0.5217920
  48.1984787  57.4213600  -0.2055943  48.1814156  56.5804367   0.0734997
   1.5581133  45.5028839  41.6623993   2.3120944  45.4825020  42.2517433
   1.1854157  44.6230888  41.7197800   1.5987740  45.4068871  41.7313652
  34.4582520  15.6951437  43.1146202  34.5196190  14.9406157  43.7004128
  34.9818535  16.3731422  43.5416946  34.5206337  15.6869831  43.2226334
  62.9765511   1.3645146  65.9006958  62.6694221   1.1064211  66.7697754
  62.8862839   0.5730613  65.3699570  62.9341736   1.2525895  65.9367828
  17.5654278  11.8757877  30.3384323  17.7545929  12.5935860  30.9427624
  18.2166862  11.2068720  30.5497265  17.6550522  11.8810005  30.4254131
  22.9468994  23.4960270  51.2951469  23.3995304  22.6738396  51.4832039
  22.7016869  23.4288044  50.3723335  22.9690189  23.4011784  51.2167931
  64.4045486  24.4051437  27.4209118  64.7510910  25.1854820  27.8535900
  63.4802322  24.6043930  27.2720127  64.3429337  24.5096073  27.4511738
  70.1778183  20.0035267  11.3975534  69.8220520  19.7872543  10.5356445
  69.4455109  19.8700142  11.9993219  70.0617828  19.9662247  11.3698120
  14.9728336  41.3803177   2.2131035  14.9794674  40.9574852   1.3543820
  15.1652107  42.2997055   2.0288658  14.9940557  41.4332695   2.1018810
  29.7436409  19.6807308  34.6374321  29.3969288  20.0598793  33.8297997
  29.8842735  18.7574844  34.4275017  29.7216644  19.6227074  34.5289154
  64.3838882  12.8971567  59.6895638  64.5150375  13.0608292  60.6235008
  65.2289505  12.5682707  59.3830605  64.4879913  12.8795385  59.7564735
  28.7134285  18.8508987  50.7173653  27.9650993  19.4285450  50.8675690
  28.7350922  18.7288818  49.7682190  28.6359348  18.8994884  50.6321640
  45.3356285  25.4274845  16.4728718  45.5398941  25.6831417  15.5733471
  45.6939774  24.5439873  16.5580158  45.3956261  25.3605309  16.3860264
   9.8766289  39.5974045  63.4011345   9.8986931  38.9360199  64.0927353
  10.3134136  39.1814156  62.6578941   9.9255610  39.4825134  63.3956261
  34.9878159  71.1644058  29.6925278  34.9861717  71.0672150  28.7402763
  34.0727577  71.0454865  29.9470024  34.8900566  71.1413651  29.6181145
  60.5583801   4.4579916  40.5541115  60.9085655   3.6913972  41.0079117
  61.0712700   4.5140748  39.7478676  60.6504173   4.3822217  40.5165253
  55.0762825  65.4988708  45.2000542  55.8884468  65.7439346  45.6434097
  55.1293564  65.9303055  44.3472481  55.1685524  65.5710144  45.1563911
  24.4124908  63.6606369  50.7608871  23.7242851  63.2922592  51.3148727
  23.9696846  64.3344727  50.2450333  24.2918777  63.6932106  50.7649536
  35.9106941  12.3661709  30.6455212  35.8957367  11.9193239  31.4918880
  36.3780899  11.7650261  30.0655251  35.9589424  12.2544117  30.6739273
  33.2995644  69.9599609   7.7113194  34.0598831  70.5325394   7.6098151
  33.5954208  69.1092529   7.3872967  33.4121971  69.9303055   7.6659408
  39.0259285  56.5527382  64.8577881  39.5483971  55.8284378  64.5133438
  38.8621521  56.3168869  65.7709045  39.0641785  56.4503479  64.9184341
  26.2118244  15.3890963  23.7393322  25.4705524  14.7856207  23.7899933
  26.2002373  15.8534880  24.5762539  26.1315384  15.3742638  23.8339844
  10.1121311  57.6548462  63.3321266   9.6581688  58.4688263  63.5502815
   9.4921789  57.1745262  62.7833252   9.9976072  57.6904297  63.2968636
  30.0127563  68.9641418   3.9835324  30.7829189  69.5180054   4.1112614
  30.1672821  68.5286560   3.1452568  30.1113663  68.9767609   3.9077590
  52.1342583  25.5233555  24.4629021  51.7188835  25.0853519  23.7200375
  51.4962082  25.4483948  25.1724834  52.0219193  25.4686527  24.4593525
  58.9239960  58.0472603  27.0262051  58.8102036  57.0975609  27.0629978
  58.2861671  58.3398666  26.3752136  58.8438416  57.9771881  26.9607048
  35.4957161  22.9319038  10.4046030  35.8994179  22.0681782  10.4896460
  35.2533379  22.9930725   9.4806213  35.5129204  22.8463173  10.3151379
  65.0335693  38.7990646  39.6824188  65.9232712  38.4671211  39.5621033
  64.5899811  38.5995941  38.8579979  65.0811462  38.7423935  39.5816727
  31.8141041  13.6798258   1.5253762  31.9258423  14.6278887   1.5955389
  31.4201756  13.5482578   0.6629718  31.7840118  13.7668982   1.4408904
  68.4310455  55.0113907  18.6103668  67.5448914  54.6559410  18.6782703
  68.4176712  55.5369110  17.8104420  68.3351212  55.0295258  18.5323048
  41.3533325  33.9814835   3.8875754  41.0227432  34.3396454   3.0637658
  42.1602211  34.4688034   4.0539417  41.4041252  34.0716476   3.8174648
   4.4629850  19.1405334   2.1765544   4.3921876  18.4415436   2.8266561
   5.4049039  19.2625828   2.0577071   4.5558829  19.0790081   2.2332082
  69.3098373  29.8146629  13.5264893  68.6719894  29.2696705  13.0656567
  68.9555969  29.9016132  14.4114656  69.2040405  29.7658176  13.5717201
  20.1743641  12.4799385  51.2809906  19.9076176  13.2116098  51.8375320
  20.9151020  12.0860825  51.7418785  20.2249107  12.5159636  51.3894920
  50.0904121  27.1193752   9.9524107  50.6478806  27.3350449   9.2047825
  50.7001648  27.0096130  10.6820583  50.2148857  27.1306705   9.9504938
  32.7377510  12.5617771  46.4348755  31.9439850  12.0793743  46.2036743
  32.4222908  13.3216276  46.9241028  32.6194611  12.5913649  46.4623909
  55.0873413  43.6498413  36.3399010  54.3775749  43.0091972  36.2947922
  54.9011726  44.2639732  35.6296806  54.9917984  43.6470146  36.2593536
  32.3337860  27.0935497  32.5759468  33.0421295  27.0518589  31.9334984
  32.6825409  27.6376667  33.2820206  32.4465141  27.1471291  32.5827332
   1.2990272  20.0300770   6.7925634   1.4611474  20.3846054   5.9183445
   2.1692693  19.9467106   7.1823840   1.4091197  20.0589943   6.7409067
  55.8997116  65.5111008  19.8692513  56.0340080  65.0983505  20.7223835
  56.6136513  65.1767349  19.3263702  55.9901695  65.4314270  19.9023380
  13.4108953   8.4500828   7.0498409  12.7025776   7.9318199   6.6678433
  13.0400763   8.8031435   7.8585892  13.2958145   8.4324656   7.0953503
  35.2232399  46.8257713  16.7011871  35.7573204  46.3398666  17.3295879
  34.3444176  46.8222160  17.0805168  35.1864777  46.7735748  16.8086529
  64.2318802  42.1207008  60.2072639  63.7463646  41.3178787  60.0175591
  64.7738647  41.8995361  60.9646072  64.2378998  42.0115013  60.2677994
   6.7473278  40.0936737  32.8271675   6.0946898  39.4993515  33.1974068
   6.5387034  40.9463158  33.2088852   6.6554818  40.1212196  32.9073563
  27.8780823  61.4651070  56.9139175  28.8077850  61.6268921  57.0742607
  27.8538265  60.6069183  56.4906540  27.9746399  61.3908424  56.8858795
  71.4465256  70.0071487  60.1476021  71.7019119  70.7981415  59.6729088
  71.6339111  69.2919617  59.5396385  71.4937439  70.0152359  60.0321465
  62.8234215  37.4486351  34.0633392  63.2384758  36.6135864  34.2793350
  61.8867378  37.2866745  34.1756897  62.7677956  37.3423157  34.0983543
  51.3583031  53.6761589  47.6122093  50.7272453  53.9262161  46.9373245
  51.1579857  52.7590714  47.7994232  51.2696457  53.6050262  47.5602036
  22.3337231  55.5874252   1.4897387  22.0638866  55.4575348   2.3988862
  23.2632732  55.8090134   1.5451165  22.4040756  55.5972061   1.5925970
  32.7410698  53.6707230  32.3358383  32.0288124  54.1298676  31.8907471
  32.3044281  53.1396751  33.0018425  32.6185493  53.6630554  32.3593979
  40.2457123  45.9747963  25.9950199  39.5144043  46.2813416  25.4588757
  40.8558578  46.7121315  26.0119648  40.2327919  46.0861168  25.9396534
  49.2711182  69.0851517  45.1661415  48.3586349  69.2853699  44.9575310
  49.6249352  68.7116165  44.3589745  49.2115402  69.0666656  45.0578156
  63.7091980  48.3189240  30.5570240  62.8375549  47.9317245  30.6379414
  64.2458420  47.6234856  30.1767521  63.6734734  48.2034683  30.5251007
  66.9114304  28.4591541   3.3239682  66.8652802  28.2574215   2.3894067
  66.9184875  29.4155521   3.3624866  66.9072647  28.5396328   3.2284129
  68.0162125  29.0400696  44.1742744  68.2627335  28.4248676  44.8649139
  68.3550110  29.8839588  44.4730988  68.0786285  29.0644569  44.2797928
  25.6025543  71.2011185  27.4874249  25.0386887  71.2706604  28.2577820
  26.2075081  71.9387436  27.5660343  25.6069355  71.2871933  27.5779591
  31.2557106  34.8175659  35.4423637  31.3278980  35.3113213  34.6255226
  30.5997372  35.2928162  35.9523315  31.1934547  34.9209023  35.4096375
  42.3337288  25.8773346  33.5195236  42.9827042  25.8491173  32.8164864
  41.9043350  26.7264328  33.4151726  42.3571434  25.9648743  33.4334221
  14.0843000  52.8164291  43.1069031  13.5025568  53.4698753  43.4952583
  13.7531872  52.7000656  42.2163658  13.9869518  52.8737068  43.0533485
  46.3700485  36.3013649  64.7925110  45.5340118  35.8893814  65.0105591
  46.3355751  37.1556206  65.2229691  46.2772141  36.3485298  64.8616714
  30.4623127  65.2764130  65.8371429  30.3826981  64.9845810  64.9290009
  30.1811256  64.5230255  66.3563461  30.4238358  65.1649475  65.7956696
  26.3784199  64.9545135  15.5227022  26.7491550  64.9776611  16.4048882
  26.7000294  64.1339722  15.1491966  26.4522514  64.8694839  15.5769491
  59.1385651  58.4540672  63.2149506  59.4853897  58.1168900  64.0409393
  59.8818893  58.8976059  62.8063316  59.2548180  58.4654083  63.2594566
  49.3982048   9.4375868   8.1305799  48.6767731   9.4622393   7.5019603
  49.5810394  10.3575544   8.3215322  49.3407669   9.5383224   8.0839062
  63.4544945  43.2011795  19.7522755  63.5318184  42.9048767  20.6591682
  62.9982719  42.4881516  19.3054142  63.4140892  43.0935440  19.8013325
  25.0912838  52.7689819  53.5727310  25.0285568  52.2385216  54.3670273
  24.6678658  53.5959892  53.8029594  25.0394402  52.8006058  53.6819878
   5.4729800  61.9049988  18.4110680   4.8735170  62.0863495  17.6871986
   5.9217730  61.0994606  18.1543102   5.4569120  61.8384323  18.3064919
  25.9203186  21.2307301  48.4711418  26.5793552  21.9175720  48.5718880
  26.3450241  20.5696049  47.9245453  26.0358906  21.2334728  48.4235954
  40.8605042  41.2169571  38.3326454  40.6850929  40.6319923  39.0697174
  40.1765785  41.0110321  37.6954079  40.7688637  41.1326180  38.3432922
  22.1341610  63.6766052  58.1730537  21.9885750  64.3762283  57.5362129
  22.3696365  62.9152641  57.6428223  22.1437473  63.6700249  58.0485954
  11.3530931  31.4585762   4.8383040  11.6092644  30.8965702   5.5695748
  10.9744434  32.2336731   5.2531276  11.3400326  31.4813004   4.9605250
  49.4554138  44.5791931  34.2079887  49.2823944  43.8210449  33.6498604
  50.4097900  44.6176949  34.2705917  49.5387421  44.5024490  34.1551437
  11.2164135  20.8640137  37.6724205  10.3110428  21.1054649  37.4768753
  11.1590366  20.3534164  38.4800301  11.1137447  20.8353119  37.7376900
   5.8607326   9.3489275  16.4175014   5.0919561   9.9175749  16.3744354
   6.2777853   9.5726023  17.2495289   5.8232241   9.4334211  16.5016384
  35.7776871   2.7464552  54.2398109  36.3004074   3.4695604  53.8932381
  36.2886009   1.9628445  54.0369492  35.8879128   2.7400029  54.1812172
  15.7458096   7.8340850  43.8115005  16.3541718   7.6959763  43.0855179
  14.9080029   8.0236654  43.3891640  15.7213411   7.8395743  43.6890450
  43.8298492  58.2793732   5.4505582  43.3242111  59.0915413   5.4197931
  44.4283104  58.3414803   4.7061000  43.8397484  58.3726082   5.3678875
  59.9846764  57.2442856  37.1550941  59.1077461  56.9897423  36.8679810
  60.4999390  57.2788849  36.3491516  59.9461098  57.2208328  37.0385284
   7.0342865  40.6583366   1.3340209   7.2278857  39.9391861   0.7327102
   6.1189651  40.8769989   1.1590767   6.9573212  40.6049652   1.2512400
  68.4844513  74.4927063  61.2356682  69.2447510  74.1925735  60.7375717
  68.0919418  73.6905289  61.5801697  68.5236740  74.3751526  61.2192879
   6.6387091  57.0571060  50.8336258   7.3656516  57.1598969  50.2194405
   7.0021038  57.3162727  51.6803894   6.7549839  57.0957069  50.8584290
  52.4942017  57.8579636  58.1637764  52.0046272  57.8084106  57.3427429
  52.0459175  57.2457466  58.7472687  52.3941879  57.7873917  58.1384430
  40.2802162  21.0765228  36.8636513  41.1631012  20.9519138  37.2118187
  39.8088608  21.5297756  37.5626640  40.3241005  21.1115685  36.9753227
  37.3404274   2.4907513  30.8401070  37.5653648   3.1563416  30.1900120
  36.5244217   2.1076732  30.5182133  37.2773933   2.5208788  30.7364540
  50.2027779  55.2681465   1.6300879  50.4836769  55.6765137   2.4489684
  50.2260971  54.3284378   1.8107396  50.2352180  55.2114830   1.7366794
   3.4183154  21.0677395  50.5746460   3.1487234  20.6262531  49.7692604
   4.3263011  20.7943516  50.7052307   3.4863946  20.9915047  50.5026855
  55.9274979  10.6418247  31.5381203  56.8299065  10.8047285  31.2636242
  55.6224022  11.4857588  31.8711739  55.9911957  10.7491951  31.5443649
  54.0647125  38.6959190  54.6240387  53.9448471  38.4483643  55.5408707
  53.3598213  38.2443314  54.1598930  53.9767570  38.6213608  54.6723137
  41.2412491  29.4745674  11.8123579  41.0847664  29.7201805  12.7241802
  42.1499519  29.1741028  11.7978048  41.3214645  29.4687176  11.9080439
  49.9034233  36.9853058  53.8478279  49.2389793  37.6130142  53.5636978
  50.6852303  37.2217102  53.3487015  49.9159393  37.0774574  53.7642975
   2.6342430  50.9621696  37.2205276   3.5220728  50.7493095  37.5080719
   2.7165024  51.1095314  36.2783241   2.7376947  50.9551849  37.1507149
  37.4794426  13.5421114  57.0804710  37.2369843  12.6565828  56.8097572
  36.6785278  13.9045200  57.4591904  37.3681755  13.4863253  57.0919914
  31.7015057  15.0470276  48.1323357  30.8877678  15.5478687  48.1890869
  32.3294029  15.6538725  47.7402725  31.6816883  15.1651525  48.0965767
  41.3837700  58.2449684  29.4217434  40.7548180  58.9612312  29.5090332
  40.9376526  57.4870949  29.7996807  41.2691231  58.2405319  29.4713573
   8.9423151  49.4617577  37.3462830   9.1161890  48.6235504  37.7745399
   9.7770615  49.7033958  36.9449844   9.0498762  49.3981400  37.3491592
  38.8725395  23.5944405  19.7466640  39.0254593  23.8096733  18.8265991
  39.3399544  24.2739468  20.2324886  38.9386940  23.6898575  19.7003574
  67.4604645  57.4012299  19.9817715  67.7948914  58.0744209  20.5743961
  68.2447128  56.9707870  19.6413155  67.5797577  57.4271164  20.0086632
  10.6725960  50.1975708  28.1662350   9.8334637  50.6069641  28.3771458
  11.0076160  49.8902931  29.0085983  10.6188364  50.2084579  28.2785587
  61.6605606  72.3234711   0.9030812  61.2149544  71.7223816   0.3061221
  60.9930649  72.5602188   1.5469981  61.5418587  72.2846146   0.9080888
  52.8618889  14.6230803  28.9154510  52.8643913  15.0368032  28.0522842
  52.1271362  14.0103340  28.8852310  52.7838020  14.6018562  28.8201790
  33.5329857  36.5923309  28.9400234  32.7414207  36.9446831  29.3468437
  34.1563950  37.3183975  28.9606171  33.5150528  36.7073364  28.9856033
  34.7165794  29.9155674  64.2827301  34.8378754  29.1965923  63.6625748
  35.3781395  30.5609398  64.0335999  34.8000641  29.9077187  64.1900330
  66.4061966  23.8513069  59.3906326  65.6701813  24.4008808  59.6598511
  66.0702057  22.9567604  59.4465790  66.2918777  23.8145180  59.4253082
  43.5246086  65.6579285  11.3492260  43.6057892  64.7989120  11.7636366
  44.3603935  66.0894241  11.5267162  43.6223946  65.6123352  11.4123478
  37.9395981  26.9000683   2.3162546  38.6622581  26.9333801   2.9430628
  38.2922211  27.3024979   1.5225663  38.0542679  26.9465370   2.2984583
  71.2596359  41.5094872   1.9009248  71.1951752  40.5567245   1.8351972
  70.3642502  41.8199730   1.7663566  71.1572800  41.4409943   1.8795650
  60.8128395  44.8081551   9.1409101  60.3980904  45.4340935   9.7345610
  60.0819855  44.3846588   8.6906471  60.6906700  44.8297462   9.1562014
  70.4204102  42.2154388  54.1321411  70.0390167  42.1901970  53.2545700
  69.6864777  42.4350052  54.7060394  70.3014679  42.2361603  54.0997581
  22.2247543  22.5443687  56.0687943  21.8775978  23.3883781  56.3575172
  21.7241554  21.8969822  56.5653038  22.1343498  22.5653362  56.1525345
  40.3738747  67.7747803  59.4473305  41.2052345  67.3757019  59.7038727
  40.3817406  67.7505417  58.4904709  40.4633713  67.7296371  59.3726501
  55.4849625  35.2331390  62.4107208  56.0118484  35.0518303  61.6324234
  54.6146355  34.8987846  62.1939926  55.4483376  35.1781464  62.3046112
  45.7546387  42.1697769  58.8072014  46.4185410  41.4984818  58.6496239
  46.2544441  42.9769478  58.9292526  45.8787384  42.1842651  58.8034134
   9.0937624  38.6393890  33.1970711   8.7938004  37.8326607  32.7782097
   8.3417034  39.2293892  33.1466522   8.9815731  38.6162758  33.1470261
  17.5657501  21.5607357  28.5124912  17.7559910  22.4531994  28.2234459
  17.6953945  21.0231686  27.7311802  17.5998631  21.5985832  28.3983479
  49.4857178  56.0501060  62.4816208  48.8168335  55.5707512  62.9705353
  49.1940880  56.0065002  61.5709686  49.3832893  55.9943390  62.4366455
   1.1895746  50.8819733  23.1355476   0.6618690  50.1669655  22.7798500
   1.4565959  50.5745888  24.0018291   1.1617749  50.7729454  23.1899967
  67.5168152  22.3658714  30.7767029  66.9848785  21.7097282  31.2269821
  67.8192673  22.9482746  31.4735241  67.4923401  22.3580074  30.8990307
  65.2437210   1.2087607  14.8811226  65.4406738   0.4685047  15.4551096
  66.0932999   1.6188854  14.7191133  65.3553238   1.1735550  14.9250565
  65.8567886  27.2287521  24.8299561  65.8610153  27.7291355  25.6459408
  66.3874664  27.7493725  24.2269878  65.9138336  27.3376331  24.8526726
  53.4100647  36.5810699  48.0847588  54.1670647  36.0531769  47.8307610
  53.4938850  37.3834381  47.5695763  53.4997330  36.6103401  48.0027313
   7.9604945  31.5335808  20.7559738   7.4132271  31.5886021  21.5393658
   8.5979338  32.2401848  20.8590012   7.9701104  31.6148014  20.8505020
  37.9606590   1.6223843   2.8734674  38.3827782   2.4217105   3.1883047
  37.1710815   1.5417844   3.4085438  37.9214706   1.6990303   2.9641035
  52.6032410   9.3293791  22.4556026  53.5359688   9.4175091  22.2594242
  52.3395233  10.1975822  22.7604103  52.6745872   9.4313641  22.4671879
  36.2164154  62.0406418  47.6401329  35.8009300  62.5967369  46.9810753
  35.6227989  62.0739059  48.3902931  36.1088028  62.1034927  47.6498489
  23.7831287   2.4645741  64.2659073  24.0937195   1.5717872  64.4165649
  24.5160503   3.0208607  64.5297318  23.8944111   2.4286892  64.3101120
  12.8437462  37.0177155  30.2053013  12.4963789  36.2545090  30.6669140
  12.1421070  37.6669846  30.2541275  12.7318783  37.0055656  30.2597351
  60.5792961  23.9128628  63.3496628  60.7452545  23.1113472  63.8459091
  60.0722961  24.4633865  63.9464073  60.5429268  23.8860970  63.4662209
  57.8922195  36.5098190  21.6046257  57.1799164  35.9481392  21.9101944
  57.6379890  36.7566490  20.7154274  57.7891464  36.4762421  21.5423870
  31.5579357  70.4440994   0.0935400  32.2538795  71.0966415   0.1715201
  31.8699741  69.6986618   0.6065635  31.6654282  70.4341888   0.1565654
  52.9041367   2.3251934  20.5084457  52.2693367   2.8119512  21.0341148
  53.2062607   2.9549856  19.8539886  52.8686600   2.4442637  20.4947109
  46.6933479  11.8510551  25.6513824  46.7628708  12.7787685  25.8766518
  47.1363945  11.7759533  24.8062191  46.7480087  11.9419785  25.5852757
  47.3035393  39.7851753  30.7840061  47.0236855  39.1813469  30.0960350
  48.0602379  39.3574448  31.1848583  47.3543892  39.6751709  30.7533875
  65.4610291  68.3432999  15.6498642  66.3586884  68.5269699  15.3729181
  65.0148087  69.1881256  15.5916176  65.5091705  68.4529800  15.6141186
  53.9806900  70.0453491  15.6739588  53.4307899  69.2618713  15.6770811
  53.3976021  70.7460632  15.3819904  53.8598671  70.0365219  15.6431561
  67.1125259  20.1409626  26.7229538  67.2006912  20.6866474  25.9414902
  67.9088516  20.3121815  27.2257328  67.2068481  20.2174129  26.6932354
  62.5701942  28.6231575  13.5677462  61.8844986  29.2661705  13.3872299
  62.1310387  27.7762737  13.4892435  62.4502373  28.6014156  13.5401239
  55.7860146  27.5381756  26.9531040  55.5707932  26.8242664  26.3529015
  56.6692848  27.8061485  26.6996098  55.8572578  27.4906197  26.8620644
   8.8495245  22.0293064  47.9297905   9.0949345  21.8037529  47.0325012
   7.9135885  22.2237797  47.8804321   8.7758856  22.0259933  47.8288383
  46.4511452  29.6506195  37.3398972  45.9154701  30.4190769  37.1430283
  47.0332031  29.9382191  38.0432663  46.4560890  29.7632389  37.3939133
  20.3946896  13.2479839  12.0459633  21.1608067  12.6907921  11.9087257
  20.6578255  14.1043005  11.7087507  20.5044498  13.2798824  11.9953671
  12.8658514  26.3919144  65.8617706  13.6855106  26.8858891  65.8812561
  12.2500000  26.9675789  65.4083710  12.8875856  26.5059814  65.8154984
  60.7116776  24.6433334   2.6571968  59.8632088  24.2229805   2.5170758
  60.5844650  25.1861362   3.4352815  60.6076279  24.6563911   2.7252302
  67.3657532   3.0449193  46.7036934  67.6945877   3.3386543  45.8540916
  67.7949219   3.6189835  47.3381157  67.4465942   3.1374626  46.6807442
  16.1933079  60.4067917  37.6732445  17.0572948  60.6222343  38.0244446
  15.7452602  59.9642982  38.3941345  16.2376652  60.3825760  37.7875710
  20.9370270   4.3353319  57.5941391  21.1423569   4.8420267  56.8084373
  21.1047592   4.9381442  58.3185120  20.9768124   4.4536514  57.5876007
   2.8052864  70.3380356  29.2618542   2.4844570  69.9466095  30.0743122
   3.5814164  70.8328476  29.5245476   2.8538404  70.3490601  29.3765087
  26.2556667  55.0709305  30.5018406  25.8457108  54.4518280  31.1058960
  26.8218822  55.6075287  31.0565453  26.2723312  55.0621338  30.6254139
  43.1700974  33.5905685  45.7963371  44.0336990  33.4857674  45.3970375
  42.6849518  34.1367874  45.1778641  43.2104568  33.6376419  45.6878014
  43.3327904  18.4201107  60.9337730  43.5110626  18.8701706  61.7595406
  44.1626091  18.0012894  60.7052574  43.4402924  18.4234409  60.9974632
  42.8331909   1.4443268  53.5884056  42.4336166   2.2388794  53.9423218
  43.1028061   0.9473394  54.3607674  42.8193321   1.4760594  53.7085114
  13.2523375  57.8732758  43.4768181  13.3595791  57.9173431  42.5266647
  13.6987429  57.0656052  43.7310295  13.3113794  57.7918434  43.4025993
  41.5205154  49.8436012  16.3545322  40.6522980  49.7614441  16.7490940
  41.4467888  49.3874245  15.5162601  41.4200668  49.7861900  16.3072147
  43.0992737  19.7472534   6.9780045  43.4377441  19.4112720   7.8079362
  43.8473167  19.7107372   6.3819079  43.2151413  19.7075310   7.0029411
  15.0784502  39.0286903  51.2120247  14.8956423  38.7986679  50.3010330
  14.4333563  38.5345535  51.7179031  14.9901619  38.9514656  51.1688232
  65.5987015  36.1053543  17.6225376  65.3836594  35.5408936  18.3650837
  66.5515518  36.0516396  17.5489025  65.6773834  36.0394287  17.6938705
  38.6536179   3.5653598  28.5995331  39.5820580   3.3564851  28.7025261
  38.5411987   3.6992021  27.6584282  38.7406387   3.5573583  28.5101547
  48.0660095  47.3758583  36.8629456  47.7184944  47.5239983  35.9834442
  48.2904892  46.4454803  36.8782120  48.0528908  47.2924423  36.7707825
  45.7032318  11.0428486  32.6191292  44.8913879  11.5231476  32.4564857
  46.3959579  11.6872883  32.4740143  45.6905289  11.1627922  32.5863075
   0.7658129  40.2346077  62.5875854   0.4762819  41.1019135  62.3044205
   0.3127739  39.6278648  62.0020485   0.6866242  40.2623940  62.4949455
  10.7686357  44.8653526  24.3045998  10.0589666  44.6203194  23.7108326
  11.3383932  44.0965195  24.3270168  10.7537155  44.7572327  24.2436714
  16.8166046  54.9666595  12.4397202  17.5041256  55.2097588  11.8196812
  16.8945961  54.0163116  12.5233450  16.8982410  54.8912354  12.3825159
  26.3604870  18.3669853  19.6280308  26.6888714  18.6110954  18.7626953
  27.1444664  18.1308613  20.1238670  26.4791107  18.3678379  19.5886269
  52.9232025  71.1317215  10.7819004  52.4381332  70.6587982  11.4581308
  52.9835472  70.5133743  10.0537233  52.8779068  71.0153427  10.7763605
  27.0952435  35.5184631  29.0745144  26.7583981  36.4144287  29.0771961
  27.4620476  35.3978615  29.9503803  27.0984383  35.6011467  29.1682034
  54.5249519  25.5876274  47.0489922  54.1886749  25.8430977  46.1899910
  54.4821701  26.3888683  47.5709229  54.4845276  25.7003155  47.0130463
  25.6723137  44.9981842  24.9543610  25.4675884  45.2990913  25.8396721
  24.8187141  44.8876419  24.5355816  25.5594521  45.0184860  25.0041122
  60.0186844   6.7618890   0.3500525  59.0647774   6.6825981   0.3518880
  60.1971931   7.5186520   0.9083322  59.9359970   6.8341355   0.4097840
  13.8013458  64.0546494  26.0252094  13.4822922  64.7586670  25.4605846
  14.4052744  64.4869690  26.6290321  13.8317251  64.1758347  26.0293884
  55.9619942  54.6833611  39.5865402  55.4849281  53.9526901  39.9799347
  56.2489738  55.2110176  40.3318291  55.9417229  54.6617126  39.7079697
  54.4051361  70.1075745  36.4764824  54.5772858  69.8477783  37.3815269
  54.6210556  71.0397186  36.4496803  54.4465218  70.1792755  36.5701408
  53.3176765  52.2209930  30.3867950  54.1750183  52.4297600  30.0158291
  53.5151901  51.7443542  31.1930428  53.4301682  52.1924286  30.4332142
  24.0457897  49.7855453  60.3173180  24.9104824  49.7573738  59.9077530
  24.0118523  50.6403961  60.7466316  24.1343822  49.8737030  60.3194237
  33.3250771  27.0345268  44.9873161  32.8711014  26.4811230  44.3518028
  33.9006157  26.4334793  45.4603195  33.3380432  26.9114151  44.9699860
  47.4667587  11.5702543  43.9275589  46.8633003  11.9567995  43.2930107
  47.3356781  10.6262665  43.8384705  47.3884277  11.5108080  43.8503876
   7.4911933  63.8183861  14.2748175   8.4453907  63.8802948  14.3184843
   7.2079720  63.8356476  15.1889944   7.5627470  63.8268280  14.3769627
  55.8450470  43.2531776  58.6889839  56.7064095  42.9044800  58.9185410
  55.9722481  44.2012062  58.6530228  55.9504700  43.3170891  58.7096291
  14.8388948  41.9011765  56.8091621  14.5094471  42.6049004  56.2501755
  15.6532049  42.2469330  57.1746559  14.8906012  42.0130920  56.7885284
  26.1526203  40.5285683  61.6430168  25.7096233  39.9522514  61.0202446
  25.8958740  41.4114227  61.3767815  26.0779991  40.5612564  61.5482101
  67.0394440   2.1858101  58.1625710  66.4539108   2.0758085  58.9117546
  67.3480530   3.0893531  58.2304192  67.0099106   2.2704346  58.2496986
  47.0018997  51.6357307  32.6739426  47.5192490  52.0358658  31.9750309
  46.5851898  50.8795929  32.2606125  47.0126305  51.5977669  32.5553322
  20.5064163  38.5491486  36.0842171  19.5978603  38.3518753  35.8565331
  20.9235477  37.6918411  36.1694145  20.4540100  38.4366875  36.0690231
  70.3836746  60.2580566  13.5808916  70.4907684  61.1633224  13.8728781
  71.0288620  60.1540604  12.8814983  70.4638977  60.3435020  13.5374451
  31.5551834  16.5924339  10.4171638  31.0316105  15.8586111  10.7390451
  31.2733002  16.7079411   9.5097322  31.4692879  16.5264950  10.3547201
  25.9421997   3.5676429   9.6603584  26.1629906   2.8293500  10.2281675
  26.5149479   4.2758408   9.9547176  26.0268230   3.5644333   9.7523012
  69.5858231  61.4092789   7.2077088  68.8810043  60.7687225   7.1120911
  69.9766083  61.4673462   6.3358436  69.5523376  61.3471642   7.1045351
  54.3459930  63.2768478  50.4120522  54.5716782  64.0965958  49.9723778
  53.4229774  63.3763618  50.6452408  54.2716293  63.3748779  50.3900337
   9.6955442  60.1291199  59.9198914  10.2472630  60.0182495  60.6941948
   9.8666954  59.3503304  59.3903389   9.7726316  60.0342445  59.9459915
  16.0140724   4.9699268  19.5565491  15.0754089   5.0596652  19.7211437
  16.4302807   5.4172783  20.2933521  15.9583569   5.0272031  19.6526756
   5.8545399  35.5311089  26.4688969   6.0319252  35.8342133  25.5784512
   5.3307610  34.7384720  26.3522091   5.8176003  35.4789047  26.3614941
  25.9258575  41.2682953   8.8719606  25.9308968  41.2693062   7.9147744
  25.1273079  41.7404671   9.1077700  25.8412361  41.3187561   8.7950315
  45.9377823  36.9468460  35.6191635  46.5941315  36.4585991  36.1161995
  45.5068817  36.2856979  35.0774612  45.9618225  36.8242760  35.6144028
  21.2534904  40.6779480  57.5740967  20.5496426  41.3182220  57.4697838
  21.8295288  40.8310966  56.8251266  21.2398605  40.7625618  57.4831009
  46.1580734  25.1622047  41.1741180  46.3676414  24.4726868  41.8041039
  46.9489746  25.7000122  41.1357384  46.2647667  25.1460247  41.2372055
  24.8765221  11.1045027  30.8232555  24.5696697  11.2142057  31.7232761
  25.5493126  10.4260521  30.8806057  24.9155464  11.0438509  30.9253502
  36.5562744  24.4733601  48.4820518  35.8948975  24.0068531  48.9931107
  37.0439568  24.9825935  49.1294136  36.5377502  24.4779167  48.6055870
   4.0089321  50.5705376  56.9324303   3.1791501  50.1729202  57.1962395
   3.7801123  51.1344452  56.1935921   3.8960414  50.5882683  56.8817711
   3.9011376  22.2761040  46.4147606   3.6776495  21.6258698  47.0807037
   3.1014259  22.3742943  45.8979912   3.7920222  22.2172337  46.4306679
  53.9750443   9.2509899  30.5312881  54.1363792   9.4340086  29.6057034
  54.7316818   9.6230059  30.9844284  54.0729370   9.3101797  30.4809055
  13.7184448  60.4408531  46.2118607  13.2208490  59.6235046  46.1878967
  13.0736246  61.1197395  46.0129852  13.5966158  60.4260864  46.1880951
  19.5116272   8.6208143  32.4661598  19.1103058   9.0680361  33.2112541
  18.7710819   8.3335123  31.9320412  19.3898563   8.6378679  32.4886589
  34.8308449  63.9896164  31.2059517  34.2007332  64.5868988  30.8029060
  34.7052002  63.1610794  30.7433796  34.7502518  63.9649582  31.1136417
  50.8795128  10.2847204  44.3407135  50.3667831  10.7296753  43.6659126
  51.5707130  10.9074354  44.5658798  50.8985443  10.3985777  44.2927628
  61.1106071  59.7605286  50.9372330  60.4059944  59.1311150  51.0908279
  61.6415253  59.7245865  51.7328873  61.0920830  59.6895714  51.0384598
  61.5843201  57.7073212  30.2990875  62.2533531  57.0554161  30.5079975
  60.7620125  57.2174301  30.3064079  61.5679741  57.5855598  30.3221474
  23.1115589   2.9435391  16.1685371  22.1705227   2.7707026  16.1970119
  23.4070282   2.8096364  17.0690918  23.0427151   2.9108281  16.2676105
  27.1071758   0.7432132  13.5853252  26.3574276   0.9775890  14.1322966
  27.0999317  -0.2137706  13.5663157  27.0264492   0.6661533  13.6416283
  41.8740196  46.6242752  17.0868397  40.9240303  46.6869812  17.1859398
  42.1329842  47.4699478  16.7207775  41.8003273  46.7211456  17.0583706
  70.4662094  35.8074951  14.3561659  69.9785080  36.6260071  14.2644234
  70.7052765  35.5694427  13.4603920  70.4396973  35.8693962  14.2508554
  35.4886971  48.9774628  43.3585510  34.7950592  49.5805626  43.0914001
  35.6997604  49.2373047  44.2553062  35.4372368  49.0694885  43.4256935
  47.8607216  11.6694117  58.3541412  47.2552872  11.0879545  57.8941498
  47.2996445  12.3406868  58.7424889  47.7363205  11.6789894  58.3465004
  35.3546448  56.8906250  46.5077591  35.9264526  57.6581802  46.4965401
  34.5968857  57.1487732  45.9829826  35.3348122  57.0000076  46.4505997
  35.1020126  46.0753174  53.6996193  35.9900169  45.7497635  53.8469276
  35.2244987  46.9043388  53.2370682  35.2097740  46.1290092  53.6660004
  67.7348175  37.6932182  50.1711426  68.2500229  36.8941994  50.0599632
  68.0736618  38.0867500  50.9752235  67.8258896  37.6499786  50.2450333
  30.1352940  68.9763489  30.9154625  29.4066906  68.5866089  30.4322720
  29.9911289  69.9200821  30.8461170  30.0422211  69.0354233  30.8565407
  15.2811375  25.8811626  38.2746010  15.3445272  24.9793873  37.9599342
  14.4200544  26.1776924  37.9799156  15.1960697  25.8166180  38.2096176
  69.3076935  19.8744850  32.0477600  70.1202545  19.4834614  32.3688164
  69.0815201  20.5314178  32.7061806  69.3702240  19.9028435  32.1522141
  26.8161201  50.2160149  33.3734283  27.7541447  50.0256958  33.3625069
  26.5247631  49.9348412  34.2407722  26.8850822  50.1657333  33.4647598
  52.6532936  66.2996063  41.4566612  52.8779182  66.1914520  40.5324974
  52.1447029  65.5179825  41.6725922  52.6230125  66.2047195  41.3811340
  31.9206257  39.3886375  34.9069595  31.2963943  39.7338829  34.2687035
  32.4616737  40.1417236  35.1443558  31.9117546  39.5057640  34.8642120
  15.4935856  22.7977142  26.3277950  15.8127527  22.1973763  27.0015583
  15.9677496  22.5432568  25.5361824  15.5781870  22.7065582  26.3152275
   6.4701748  54.7749329  60.3281555   6.8222322  53.9038887  60.1449394
   5.6684155  54.6097298  60.8242645   6.4222178  54.6644287  60.3615227
  30.3637123   8.5386047  60.3919868  29.6990433   8.3841524  61.0632477
  30.0901680   7.9935794  59.6541862  30.2636604   8.4640112  60.3848915
  12.7397823  16.1639557  15.2977781  13.1352797  16.2824650  16.1613579
  11.8641548  15.8229780  15.4801083  12.6885805  16.1402302  15.4093151
  23.4697304  31.0734787   1.7774417  23.2165375  30.5454540   2.5346179
  22.8694592  30.8005447   1.0836009  23.3787155  30.9880638   1.7841959
  16.9966984  22.7065697   0.6024649  17.5142136  23.4797935   0.8272612
  16.0915604  22.9656639   0.7751669  16.9553623  22.8166561   0.6448546
  31.9393921  13.2783155  42.2261353  31.0592899  13.0326014  41.9410439
  32.3516388  13.6432476  41.4431229  31.8894997  13.2910299  42.1122322
  49.7603455  56.5464401  27.7936230  48.8324089  56.7810745  27.7830868
  50.0382309  56.7088127  28.6950932  49.6910248  56.5887794  27.8886337
  30.3093987  67.7070007  33.4816933  29.4647865  67.4067917  33.8174553
  30.0863457  68.2644577  32.7362251  30.1955414  67.7344360  33.4380035
  51.3870621  13.1322803  26.0868816  50.8001518  13.8415842  26.3489094
  50.8214035  12.3622398  26.0294209  51.2641487  13.1258030  26.1086960
  15.1135826  63.4808998  38.7163200  14.5109291  63.2822609  37.9996758
  14.5823145  63.9643440  39.3489914  14.9926596  63.5112724  38.7073669
   3.9221261  24.3344555  59.1043701   4.4613433  23.5814667  58.8625336
   3.3721006  24.0152760  59.8197937   3.9209733  24.2201176  59.1548767
  39.2537346  34.4848518  51.1812286  38.5353470  34.7013626  50.5868607
  39.4960556  35.3212166  51.5787315  39.2029648  34.5971336  51.1602364
   2.2235370  37.0374870  42.2137871   1.6278870  36.2884941  42.1928139
   2.8983383  36.7892418  42.8456459   2.2319779  36.9311409  42.2789307
  11.1044617  71.6690674   1.9645029  12.0198250  71.5523758   2.2189116
  11.1368999  71.8335953   1.0221077  11.2055368  71.6741714   1.8911351
  40.1034431  62.0782967  49.6544647  40.9196739  62.4699402  49.9652939
  39.4167824  62.6450233  50.0059662  40.1172600  62.1805000  49.7250938
  25.8593197  65.3697739  46.0390167  24.9709911  65.3361816  46.3939438
  26.3909378  64.8962021  46.6788177  25.8212795  65.3156891  46.1450958
  64.8073578  26.7941170  31.4388504  65.2110977  26.2358913  32.1033897
  64.5346603  27.5770702  31.9172325  64.8213348  26.8180809  31.5607338
  59.1928940  36.6452675  47.1967545  59.1078033  37.2341576  46.4469566
  58.4636154  36.8807907  47.7702637  59.1060486  36.7331848  47.1779556
  59.1229134  24.0598965   8.6446209  58.1920280  24.1486092   8.8491077
  59.4983864  23.6362877   9.4165068  59.0636826  24.0241833   8.7487431
  34.2688789  63.7713890  22.7598896  33.4392967  64.1312790  23.0737381
  34.6940041  63.4287109  23.5460644  34.2257462  63.7732277  22.8771973
  72.0094452  23.6500988  23.9038067  72.1024704  23.2664223  23.0318146
  71.0643921  23.7401619  24.0262699  71.9185791  23.6187878  23.8238754
  29.7824955  18.8992577  17.6554317  30.2639923  19.2297020  18.4138508
  28.9468594  19.3654251  17.6805534  29.7447300  18.9842091  17.7389908
  12.1594534  50.8368301  13.3568668  12.9817123  50.7726135  12.8710718
  11.5441065  50.2992096  12.8583269  12.1815186  50.7726517  13.2518959
  51.3601341  58.8644218  34.3989487  51.2191696  59.2651482  35.2567253
  51.4953766  57.9358177  34.5877151  51.3595238  58.8081284  34.5105515
  50.9636955   4.3476691  17.0867767  50.2202454   3.9144435  16.6674576
  50.6549759   5.2364988  17.2625751  50.8514900   4.3962555  17.0608082
  18.3987923  35.4226151   2.9661498  18.4668503  35.8536758   2.1142204
  17.6260967  34.8627777   2.8902612  18.3236485  35.4088821   2.8672061
  46.1547012  20.6989384  65.3794937  46.5652847  21.3126087  65.9886398
  45.5956650  21.2465382  64.8282700  46.1388702  20.8227768  65.3856659
  29.1218395  17.3007908  52.7751732  28.8933468  17.9333668  52.0940933
  28.5627651  16.5445442  52.5969582  29.0378513  17.2876015  52.6835365
  15.4476252  43.5155258  52.6729126  15.2045774  44.4284821  52.8267708
  15.9243231  43.5311775  51.8430061  15.4725418  43.6145554  52.6008186
  32.0579262  35.8508377   2.0054669  31.6903210  34.9885979   1.8114523
  32.0619659  36.3046417   1.1626866  32.0191536  35.8072815   1.8949016
  33.3620300  22.4737358  33.5346222  34.0350685  21.8041039  33.4127769
  33.0409966  22.6541977  32.6511040  33.3995667  22.4215698  33.4274101
   4.6554842  73.1004715  52.3469048   5.1016269  72.6799545  53.0819931
   4.0706239  73.7388229  52.7551689   4.6406913  73.1237030  52.4688339
  21.7358875  16.7856960  42.4580193  22.0882797  16.5843391  41.5911255
  20.7934589  16.6414223  42.3728981  21.6729660  16.7488365  42.3564949
  13.6610403  13.6391315  19.9799404  14.6110601  13.7420321  19.9242020
  13.4995089  13.3963194  20.8916321  13.7451258  13.6242113  20.0712204
  65.2525101  31.5220585  25.4907951  64.3318863  31.6555386  25.2652493
  65.7098770  32.2511368  25.0718784  65.2031097  31.6140423  25.4220695
   2.1519363  32.4362373  31.2156620   2.3105726  31.5804253  31.6139736
   2.5991986  32.3936539  30.3704548   2.2165504  32.3404312  31.1680050
  28.5395126  22.7950382   4.6681290  27.8692532  22.8839016   3.9905698
  28.9896736  23.6397705   4.6719704  28.5160408  22.8945980   4.5962825
  15.1261349  68.4100189  46.9640846  15.1128216  67.9837799  46.1071281
  15.3616562  67.7119217  47.5751762  15.1498318  68.2901154  46.9378662
  14.4272661  60.4184341  55.8985023  15.0516968  61.1343307  55.7810059
  14.0937338  60.5351105  56.7880936  14.4582882  60.5072212  55.9808388
  12.4664278  16.8479691  11.1267433  11.8938742  17.1514130  11.8312540
  13.2196579  16.4665642  11.5777493  12.4856949  16.8396549  11.2499685
  35.9398537  48.7405777  23.9283886  35.3058624  48.7556763  24.6453667
  36.0759163  47.8103256  23.7485313  35.8867531  48.6429825  23.9856682
  36.3433075  21.1609116  39.3105965  35.8051453  21.4372902  38.5688210
  35.7280006  21.0926628  40.0406456  36.2202988  21.1831055  39.3093452
  30.4024773  44.2958603  33.3533478  31.0638103  44.3303909  34.0444908
  29.5873508  44.0918427  33.8117981  30.3860760  44.2777863  33.4759407
  23.3493805  26.2943535  62.3843803  23.6139526  26.4959583  61.4868355
  23.1748028  25.3532372  62.3769569  23.3589783  26.2154903  62.2878723
   5.6189880  10.3661776  20.1902046   5.7445250  11.3108730  20.1006413
   6.2590237   9.9816599  19.5912609   5.7006297  10.4259157  20.1167812
  33.0198288  57.8504677   5.8809576  33.2609978  57.9682961   4.9621611
  32.2356606  57.3021927   5.8543401  32.9619217  57.8045654   5.7801371
  57.9919319  57.6775742  49.6166496  58.5019112  57.5778923  50.4205246
  58.2591743  56.9384651  49.0702667  58.0748177  57.5881233  49.6441078
  17.6993847  47.3917999  41.7197418  17.3666000  47.4672318  40.8254280
  17.0063896  47.7637062  42.2653389  17.5899944  47.4395065  41.6825523
   8.0776119  25.5866756  21.1001625   8.6268644  25.6357708  20.3177662
   7.3581076  25.0063343  20.8516674   8.0594559  25.5300236  20.9902267
  16.5378838  28.2774563  30.4023037  16.8904839  28.2285442  29.5137596
  15.8166561  27.6481533  30.4087582  16.4985714  28.2051296  30.3082371
  50.9425240  30.0260448  49.4760017  51.8278847  29.7752686  49.2124176
  50.8478966  29.6753387  50.3615990  51.0268478  29.9619007  49.5423355
  60.5724716  68.3946457  17.9311752  59.9973412  68.7206268  18.6234112
  61.0500870  69.1684952  17.6323833  60.5620728  68.5119324  17.9731331
  13.3299103  22.6297741  11.5602007  12.3754988  22.6926918  11.5972252
  13.6185284  22.8416786  12.4479094  13.2589092  22.6590824  11.6588154
  61.9218178  49.4508934  10.4221001  61.9241066  50.4036560  10.5141125
  62.6726303  49.1585541  10.9388666  62.0021286  49.5213203  10.4870205
  44.4464684   7.2929816  16.0909901  45.3808823   7.3123279  15.8842688
  44.2403374   6.3626037  16.1812077  44.5241356   7.1958280  16.0785656
   4.1518841  47.1841393  32.0875740   4.7730398  47.3253021  31.3731022
   3.9828870  48.0600662  32.4345970   4.2001028  47.2926025  32.0483894
  22.6106396  66.1004868  50.0281487  23.0609341  66.5901871  50.7163734
  23.0368156  66.3794174  49.2177162  22.7041073  66.1824493  50.0151176
  53.0962982   4.2214298  18.5443230  52.2814827   4.2134576  18.0420856
  52.9316826   4.8376098  19.2580853  52.9918480   4.2862902  18.5668793
   8.0129175  44.0309410  48.6751976   8.4505472  43.3102112  49.1282539
   7.5131598  43.6070137  47.9775162   8.0062923  43.9088707  48.6491089
  60.1882477  62.6475372  37.5632019  60.1816711  62.5886497  36.6078377
  59.3900261  63.1297531  37.7789421  60.1024246  62.6926842  37.4843254
  54.5871086  30.2347107  15.3172092  54.9748039  31.1060238  15.2351370
  55.3212585  29.6332130  15.1928844  54.7067413  30.2634850  15.2951984
   6.1618323  44.4313622  60.8770370   6.5460439  44.7035370  61.7104225
   6.1120548  45.2365952  60.3619118   6.1974969  44.5462608  60.9109764
  22.9677658  25.0653610  14.1349707  22.1292515  24.6038036  14.1446133
  22.8573780  25.7488041  13.4739475  22.8665733  25.0890236  14.0655069
  67.0443497   9.8090029  23.0959911  66.9064255   9.1290846  23.7554760
  67.4416733   9.3486137  22.3567963  67.0720139   9.6873989  23.0874901
  71.7162628  67.5454483  14.0507154  72.5340118  68.0110016  14.2261333
  71.9929810  66.7007675  13.6955223  71.8329773  67.5050201  14.0315437
   6.0042028  35.2285042  41.8858032   5.5752683  36.0354919  42.1704483
   5.8510933  34.6108208  42.6008263   5.9421329  35.2486916  41.9924088
   7.4969482  38.7300453  54.1071129   6.6893549  38.4015808  53.7119713
   7.7595887  38.0440063  54.7207947   7.4388337  38.6218567  54.1304169
   6.9481373   0.9051520   7.4371457   7.7687793   0.4523602   7.2428298
   7.2146015   1.6865102   7.9216123   7.0640678   0.9401908   7.4680877
  58.2215767   7.3695731  35.6854286  59.1144028   7.6940188  35.5678291
  57.8418579   7.3894792  34.8069954  58.2762947   7.4062953  35.5792122
  62.8088989  23.2457809  30.3415375  63.6434059  22.9988480  29.9429703
  62.1490707  22.9741497  29.7035122  62.8275261  23.1904812  30.2309933
  25.9109898  31.7447948  61.6255875  25.6057873  30.8845367  61.9137497
  25.3960743  31.9309807  60.8404579  25.8235321  31.6729107  61.5725899
  31.0877495  46.6641426  25.5046120  30.7196770  47.4715996  25.8634567
  31.0659943  46.0457420  26.2349129  31.0461769  46.6843033  25.6207600
  55.7163239  44.1751518  48.1976624  54.9938812  44.4068794  48.7812805
  55.6822281  44.8316956  47.5019493  55.6356430  44.2698784  48.1857071
   2.9701025  48.2532616  23.3683910   3.3144612  47.5166206  23.8733788
   2.5088000  47.8461533  22.6351128   2.9576316  48.1312904  23.3440456
  44.2694931  73.3355408  31.8201180  44.9617081  73.4191818  31.1643181
  44.0105553  74.2369843  32.0113602  44.3156967  73.4405899  31.7705765
  45.8998337  72.6456604  65.9428787  45.5354805  72.1381378  65.2176895
  45.3446083  72.4266891  66.6912155  45.8017693  72.5681839  65.9453506
  70.4009628  32.0704651  57.2258720  71.3304520  31.9270363  57.4039383
  70.0384521  31.1906757  57.1220055  70.4614258  31.9613476  57.2337837
  34.3189850  19.4475060  35.8051338  34.2523575  18.9789772  36.6371651
  33.4326706  19.7688675  35.6395836  34.2173615  19.4318104  35.8762093
  71.6695938  42.4520683  25.8296223  72.4049454  42.5943184  25.2335911
  71.7145386  41.5210915  26.0475407  71.7528000  42.3679581  25.7892990
  10.8283920  23.3334522   2.8740802  11.0336056  24.2505322   2.6921930
  11.3665676  22.8402386   2.2549365  10.9076681  23.3786545   2.7886572
   2.1139448  47.9359779  11.3690805   1.5830760  48.5135765  11.9175253
   2.9277351  47.8210869  11.8597708   2.1441159  47.9853210  11.4798956
  63.6560211  11.6595621  15.8897991  63.8799896  10.8957529  15.3581352
  63.9613876  12.4070597  15.3757648  63.7124710  11.6578226  15.7782841
  14.1461458  71.7460632  53.3912125  14.6809101  72.5395508  53.4164619
  14.6254463  71.1169586  53.9304085  14.2542868  71.7635956  53.4514046
  39.4281960  39.8892822  12.7634277  39.5290222  38.9579811  12.9602556
  40.0658722  40.0578880  12.0697622  39.5069504  39.8079491  12.7104445
   6.6511016  35.3524666  16.6471043   7.5586624  35.1003609  16.8174191
   6.7127662  36.0267525  15.9705172   6.7544613  35.3974876  16.5931149
  33.8933487  56.2307167  12.6426363  34.4401588  56.2884064  13.4261560
  33.0518188  55.9044075  12.9613533  33.8619194  56.2020721  12.7601805
  28.3955364  10.7736082   2.0408854  28.0642433  10.2915058   1.2832220
  28.3330116  11.6939116   1.7852243  28.3535385  10.8203382   1.9328232
   9.6196938  43.1461601  10.8750916   9.6970282  42.3029861  11.3215284
  10.2984657  43.6911240  11.2732344   9.7003260  43.1143608  10.9651585
  56.6821136   9.6015100  24.6033497  56.8748207   9.1499262  25.4250355
  56.2317505  10.4028301  24.8703499  56.6546364   9.6388063  24.7194481
  42.5052147  62.4811211  16.7833309  43.3252678  62.7131996  16.3475723
  41.8766174  62.3740196  16.0694504  42.5256310  62.4944496  16.6607323
  69.0507965  26.5872688  65.2106552  69.2631989  25.7537842  65.6306839
  69.4116135  27.2506771  65.7988129  69.1119232  26.5691319  65.3181686
  68.6567001   1.8529314  42.3017120  68.3762207   2.6135573  42.8106422
  68.5395050   2.1185834  41.3896141  68.6142960   1.9623750  42.2587204
  48.7852859  42.9829407  49.7350731  49.7103958  43.1967163  49.6138344
  48.6589966  42.1749306  49.2376747  48.8704720  42.9195709  49.6691017
  51.6934776   5.0613852  60.3597908  51.3302803   4.1878219  60.5054169
  52.4947853   5.0779109  60.8831177  51.7402000   4.9699893  60.4311295
  39.5357971  73.5138245  58.9986839  40.0627480  74.2523651  58.6935501
  38.6753197  73.6540909  58.6035385  39.5002289  73.6075363  58.9240036
  45.6283646  64.8160858  42.2414894  45.3805351  64.2128830  41.5408020
  45.6434441  65.6766052  41.8225517  45.6035423  64.8435287  42.1220894
  68.5203781  72.7486572  18.2229023  67.9626160  72.5436249  18.9733009
  68.7696762  73.6636658  18.3526936  68.4874802  72.8243713  18.3167667
  58.0914230  11.1786537  18.4528713  58.3816528  11.6674328  17.6827469
  58.8180771  10.5872965  18.6490917  58.1998634  11.1677151  18.3916683
   8.5088596  60.2573509  26.1039772   8.1188297  59.3910675  26.2208576
   9.0985336  60.1557083  25.3568592   8.5301495  60.1541290  26.0367680
  19.4723701  50.0748520  41.1971970  19.8815765  50.3959122  42.0007553
  18.8951721  49.3687744  41.4879379  19.4544544  50.0337906  41.3138962
  34.2728500  19.9978065  21.6816711  34.8192177  19.2196274  21.5714302
  33.7541389  19.8171692  22.4655972  34.2758026  19.8955555  21.7535152
  19.7389660  36.5839081   9.5557804  20.4413567  35.9770241   9.3221703
  19.7906628  36.6545906  10.5089655  19.8193836  36.5267258   9.6325169
  22.0550175   8.6301441  32.8949547  21.1436749   8.5985947  32.6039429
  22.5664234   8.5274143  32.0923729  22.0123692   8.6158247  32.7783318
  38.0386162  43.4216309  45.3264046  37.3955879  44.1198578  45.4498062
  38.7092247  43.8101578  44.7646523  38.0415573  43.5375252  45.2796593
   9.9836988   1.2024885  49.6992340  10.5409365   1.3116050  50.4698257
  10.1098661   2.0072286  49.1965332  10.0565777   1.2999436  49.7278023
  49.4785995  12.1316614  61.3454170  48.5890160  11.8462887  61.1370010
  49.7831078  11.5058508  62.0025826  49.4162064  12.0344915  61.3932724
  60.7422562  23.1503754  56.2255325  61.1731606  22.3046894  56.3495102
  60.3172836  23.0796242  55.3707657  60.7428894  23.0526447  56.1475983
  28.7726231  15.4021540  27.9771347  28.9780884  16.0837975  27.3373070
  29.4525948  14.7407236  27.8491516  28.8670464  15.4043093  27.8952541
  71.0435867  20.3994980  55.5613747  70.3884354  20.9441872  55.1251183
  70.5480118  19.9058571  56.2147942  70.9208755  20.4049416  55.5845337
  15.1109018  43.2625237  24.8031635  15.3658381  43.0465050  25.7001457
  14.1673994  43.1032410  24.7773705  15.0374718  43.2224998  24.8960686
  57.5358887   1.7063673  10.8652096  57.0000305   1.1424825  11.4229927
  57.1333847   1.6389692   9.9993696  57.4358215   1.6390463  10.8323584
  25.2920742   6.8272986  33.9484177  24.7337399   6.4504876  34.6284943
  25.6049576   7.6502061  34.3241272  25.2658997   6.8748708  34.0610085
  64.3685379   7.3879461  51.1498299  63.6999130   8.0113935  50.8661308
  64.7380447   7.0460377  50.3357086  64.3366394   7.4179697  51.0327568
   0.8684926  73.8242569  12.1940165   1.7453814  73.8466873  12.5771542
   0.9633005  73.2828598  11.4103518   0.9721156  73.7689133  12.1513033
  14.2158461  13.6360331  31.3573856  14.3283186  13.9026270  30.4449654
  14.4603729  12.7106590  31.3684158  14.2539177  13.5657797  31.2612591
  58.3721924  64.3767929  18.7296829  59.0203056  64.8706131  19.2320042
  58.8204689  64.1541519  17.9137707  58.4891129  64.4057083  18.6962414
  59.4310493   6.0493188  29.6878796  59.4041557   7.0058899  29.7097912
  60.3628540   5.8348303  29.7322006  59.5275497   6.1284552  29.6949425
  23.5872173  31.9350395  34.5993271  23.3873940  32.5692711  33.9108086
  22.9265480  31.2505322  34.4935074  23.4954529  31.9296780  34.5146179
   9.1638384  42.8458633  36.2403297   9.9594326  42.5189934  36.6603508
   9.2603598  43.7981033  36.2527237   9.2589741  42.9125519  36.2864418
  21.5417995  35.2476349  18.8482380  22.2230339  35.4776344  18.2163734
  21.5739670  34.2922707  18.8979950  21.6178780  35.1702805  18.7861614
  17.4752235  39.1381226  65.0414963  17.6809788  39.4820290  64.1722260
  17.8269596  38.2479057  65.0363007  17.5346756  39.0798645  64.9482422
  10.3757372  14.0754442  59.5296745  10.9078646  13.9129887  58.7507782
  10.9857740  13.9787979  60.2609406  10.4975395  14.0478134  59.5245972
  21.3740978  47.5472679  11.9940395  21.8973618  47.2629852  12.7434483
  20.5510807  47.0661888  12.0802851  21.3421326  47.4656487  12.0831547
  38.9407578  15.9324284  56.6356621  38.1305847  16.4209347  56.4900169
  38.6512337  15.0413208  56.8314552  38.8234863  15.8894939  56.6410103
   5.2605133  69.6740723   0.8371049   4.4639664  69.6060562   0.3106836
   5.9631267  69.4085083   0.2437743   5.2504959  69.6384964   0.7176930
  49.3472595  44.4258041  10.4019356  49.6376991  44.2105026   9.5156384
  48.3954239  44.4981232  10.3311253  49.2767258  44.4105568  10.2998676
  20.1787968  43.3804779  57.0760117  21.1046352  43.4047356  56.8342094
  20.1471615  43.7838593  57.9434853  20.2741547  43.4260826  57.1427345
  51.0948792  39.5551605  63.1206856  51.1406250  40.3569336  62.5998192
  51.5344582  38.8955536  62.5841026  51.1466370  39.5703239  63.0079155
  51.1677208  27.5500202  64.7573776  52.0019073  27.9298687  65.0332031
  51.4105453  26.7438393  64.3020248  51.2825737  27.5045547  64.7382278
  65.2094650  58.5758324  46.8072090  64.4620514  57.9791794  46.8473587
  65.6363220  58.3694115  45.9756966  65.1752777  58.4901924  46.7228165
  11.3515463  44.7694206  12.2886086  12.1478863  44.3434982  12.6058893
  10.6892967  44.5601616  12.9472952  11.3658457  44.7016830  12.3926868
  21.9908752  71.7276917  35.3536682  21.8418999  72.3948898  34.6836739
  22.8969364  71.4503326  35.2181816  22.0716133  71.7692642  35.2677727
   8.8266869  21.8772068  36.7842331   8.3807793  21.6475258  35.9689751
   8.2413807  22.5043507  37.2089005   8.7167168  21.9195919  36.7425804
   7.9296794  68.1485214   3.5742567   8.1725149  68.9377136   3.0900693
   8.7003517  67.9463577   4.1047511   8.0377607  68.2111282   3.5791950
  58.6273499  55.4887543  27.0740318  59.3224831  55.3033562  26.4426460
  58.9312897  55.0892830  27.8890648  58.7338905  55.4263840  27.0936165
  26.8571110  44.5305290  47.9580650  26.1382198  43.9019547  48.0238380
  26.5334244  45.2027016  47.3583641  26.7459278  44.5351791  47.9011269
  20.8301563  37.8498650  50.4902458  21.6595116  37.5127754  50.8290291
  21.0303440  38.1226006  49.5948296  20.9399490  37.8430023  50.4308853
  29.7723503  36.6870728  11.4652662  30.0175972  37.1650658  10.6730480
  29.3661842  35.8823128  11.1433611  29.7551899  36.6522255  11.3464546
  25.8303413  55.2360077  59.0286407  25.0044765  55.4953308  59.4372139
  26.3222275  56.0527191  58.9434128  25.7947254  55.3507576  59.0631218
  28.3200264   5.3189497   9.3501816  28.4797039   6.0482388   9.9492407
  28.2985783   5.7221708   8.4823198  28.3347683   5.4397221   9.3215160
  52.6861420  27.7284679  22.4080219  52.5255508  27.0922623  23.1049309
  53.4903946  27.4247456  21.9871159  52.7547836  27.6282330  22.4374542
  59.1217690  60.2469788  46.5420990  59.6872787  60.3962784  47.2998161
  59.5886078  60.6521759  45.8112717  59.2318611  60.3061104  46.5449677
  40.2606163  62.2117805   2.1314075  40.6741028  61.4595451   1.7078420
  39.5495834  62.4586906   1.5400561  40.2288857  62.1578903   2.0231755
  50.6071396  72.6058960  55.4565582  50.8522148  72.6686554  56.3797226
  49.6624374  72.7598572  55.4485435  50.5325317  72.6290054  55.5541534
  22.2200909   0.5869697  55.5745163  22.1693687   1.0858099  56.3898811
  21.8670502   1.1782061  54.9096603  22.1770325   0.7032170  55.5905685
  29.4198112  53.5860786  14.3366146  28.7508183  53.9734726  13.7721624
  30.2385883  53.9907074  14.0500669  29.4357853  53.6705399  14.2458630
  35.7012787  38.5088959  29.3785172  36.2864914  39.1735687  29.0152473
  36.2378387  38.0414314  30.0186844  35.8209038  38.5299263  29.4080467
  30.1720047  14.4002094  11.2421885  29.8470154  13.9695768  10.4515114
  29.5872841  14.0978985  11.9371290  30.0749912  14.3220472  11.2319794
  50.3365059  33.2226105  60.4839706  51.2518730  32.9948807  60.3212700
  50.3756256  34.0706177  60.9262199  50.4382935  33.2887573  60.5137825
  44.4969597  61.1283836  54.1634026  43.7524300  61.2674217  54.7487030
  44.8992691  61.9927368  54.0781326  44.4604645  61.2353859  54.2167244
  62.9904480  40.0293999   6.4798241  63.9454880  40.0557060   6.5384645
  62.8011780  39.2117271   6.0195861  63.0721130  39.9450073   6.4369969
  68.8763046  10.9302406  10.7145853  69.6602249  11.2228928  10.2497692
  68.3890762  10.4220018  10.0661011  68.9079437  10.9072504  10.5958614
  63.7824974  22.0889282  63.9166870  63.6975060  21.7170734  63.0387726
  64.6159897  21.7482452  64.2414398  63.8623199  22.0129433  63.8576965
  59.1683502  36.1694870  56.3682709  59.9858818  36.5012856  56.7394638
  59.4395256  35.4545937  55.7924042  59.2844505  36.1286316  56.3464470
  33.0929527  10.4079218   3.7321932  33.9919548  10.0796757   3.7491012
  32.5512314   9.6202269   3.6841757  33.1310539  10.2889166   3.7288756
  34.4456482  23.8858128  15.3267708  34.2553864  23.1159592  15.8628283
  34.0048790  23.7132320  14.4948025  34.3783531  23.7853088  15.2952147
  43.9894333  67.7001266  37.3168488  43.5290146  68.1642838  38.0159950
  44.3050346  68.3930359  36.7367554  43.9739914  67.8235168  37.3295441
  43.5860634  72.5728683  56.3042068  44.3951607  72.2172089  56.6717644
  42.9023895  72.2895889  56.9113121  43.5994377  72.5047302  56.4081459
  64.3905182  35.8950539  44.9408302  64.2574310  34.9658585  44.7534485
  64.7878418  35.9092865  45.8115540  64.4186935  35.7974815  45.0137024
  50.4195824  73.6382217  50.1725006  49.8635750  74.0341797  50.8435478
  51.2676697  73.5235062  50.6012421  50.4507294  73.6682129  50.2897835
   9.7758303  25.2702789  18.6900043  10.6707115  24.9316883  18.6621437
   9.3067703  24.7621250  18.0281906   9.8212404  25.1799812  18.6164570
  11.4134245  15.1644096  53.3389435  11.9655190  14.5466022  53.8182526
  11.7201357  15.1075077  52.4339981  11.5050087  15.0924578  53.2935524
  67.6513824   7.1759696   1.4382848  67.8428879   7.7325416   2.1931252
  68.4892426   7.0933995   0.9828742  67.7611542   7.2265177   1.4702163
  21.6994419  43.4430275  25.1763191  22.4712868  42.9330368  25.4220734
  21.6342354  44.1189575  25.8509312  21.7747974  43.4607239  25.2744694
  59.8359909  53.6385384   9.4359674  60.1042366  54.3777733   9.9816818
  60.3781242  52.9093933   9.7370834  59.9224091  53.6396141   9.5262747
  56.6237030  40.5727997  24.1210365  56.4491539  40.1040840  24.9371700
  57.1201401  41.3456802  24.3901730  56.6580315  40.6052361  24.2367706
   3.3781140  39.4033585  54.5970001   2.7317836  39.4398575  53.8919067
   3.0059319  39.9469147  55.2914505   3.2694983  39.4652176  54.5958633
  40.3144073  65.5908356  37.2971458  40.2083588  66.3265076  37.9002762
  41.1548309  65.2018661  37.5392494  40.3927193  65.6278076  37.3872833
  21.4322929  54.5920486  17.0702286  22.1009655  54.7158890  17.7438545
  20.9684391  53.7981415  17.3362846  21.4541340  54.5205917  17.1704369
  58.1797218   0.3532215  53.3095627  59.0593452   0.7307076  53.3081703
  58.3026047  -0.5416268  52.9927368  58.2866325   0.2980493  53.2756271
   8.5315304  27.9421749  66.1876068   8.3872299  28.1285000  65.2598724
   7.7474637  28.2758007  66.6236877   8.4325285  27.9976234  66.1351776
   0.5920533  52.5947571  62.5601158  -0.0790632  53.2754669  62.6097832
   0.8642955  52.4601326  63.4678574   0.5495168  52.6529922  62.6622162
  31.9659252  44.4525108  61.2925797  32.8368759  44.7783813  61.5194778
  31.5712414  44.2188568  62.1327362  32.0167160  44.4623451  61.4063721
  65.1406631  13.0190687  53.0688744  64.2123337  12.7931623  53.1271286
  65.2284851  13.8101530  53.6005745  65.0510330  13.0793400  53.1317863
  30.5838089  41.6174698  52.4417191  29.6579075  41.5030556  52.2275925
  31.0467682  41.0845604  51.7952576  30.5344410  41.5484352  52.3499451
  57.4317665  14.2134495  62.1250305  57.5863914  14.1366892  63.0665359
  56.5405540  14.5557585  62.0557976  57.3532181  14.2417679  62.2180481
  43.8633308   8.6226740  28.7159195  44.4116554   8.5138721  29.4929256
  43.1061745   8.0594549  28.8763123  43.8410606   8.5510082  28.8158855
   7.1236014  42.7128944  44.4328728   7.9599380  42.5769119  43.9875832
   6.5456367  43.0634460  43.7551537   7.1511545  42.7357750  44.3131142
  17.3559456  72.9904709  56.4159546  17.4023476  72.0884323  56.0990868
  16.7670765  72.9496384  57.1694756  17.2980957  72.8899231  56.4625206
  30.9312820  24.9399433  33.4093895  30.5584755  24.4693260  32.6638908
  31.4700222  25.6256313  33.0146408  30.9489784  24.9628792  33.2877922
  54.9136696   7.5872083  43.2031059  54.6613884   7.1102347  43.9937248
  55.5256767   7.0027370  42.7558098  54.9520302   7.4740143  43.2397194
  55.4446068  42.7857513  10.7811594  54.5153847  42.6605835  10.5885258
  55.4880409  42.8245239  11.7365866  55.3501472  42.7765388  10.8625050
  20.1817722  64.8820419  59.9285812  20.6745319  64.4151535  59.2537231
  20.8529701  65.2649689  60.4934654  20.3058987  64.8730850  59.9168549
  43.5835915  48.4292564  35.9740639  43.1631737  47.7421265  35.4570160
  42.8591652  48.8783913  36.4096260  43.4615021  48.4038734  35.9653740
  36.6270981  68.2730179  37.6895294  36.1183472  68.1892090  36.8830719
  35.9693909  68.3443146  38.3813171  36.5027084  68.2716827  37.6773033
  60.3930016  48.3224335   2.4411848  59.7357216  47.8540688   2.9558222
  59.9299393  49.0880051   2.1010289  60.2735252  48.3541260   2.4597917
   3.6022778  36.3396721  61.1050758   2.9317179  36.5338211  61.7599716
   4.4254084  36.3545723  61.5934067   3.6185482  36.3619652  61.2269936
   7.2200994   4.7871838  31.3724384   7.9354644   4.1736660  31.5400124
   6.9875841   4.6393714  30.4557495   7.2715912   4.7059946  31.2925510
  32.6404228  47.6501884  17.8207512  32.7963333  47.5419884  18.7589493
  31.9186478  47.0519714  17.6273403  32.5800781  47.5748558  17.9001751
  47.2279892  17.0774193  12.4644279  46.7749977  17.8984814  12.2723675
  47.9683800  17.3351498  13.0136356  47.2586403  17.1924629  12.5025148
  46.6451569  34.2954102  55.0332985  47.3117218  34.2918167  54.3463440
  46.6053429  33.3872604  55.3331528  46.7119942  34.1981812  54.9920197
  69.6001205  74.2546997  45.8256073  69.8161469  74.2005539  44.8946762
  68.6938171  74.5621414  45.8436813  69.5265045  74.2817154  45.7282600
  28.6675701  53.1514130  26.8530121  28.7018852  53.9305878  26.2980919
  27.7348824  52.9476776  26.9224129  28.5717678  53.2127762  26.8012371
  10.6172085   3.2935400   7.6774654   9.6650248   3.3509812   7.7567120
  10.8894930   2.7731359   8.4332905  10.5447025   3.2441690   7.7665186
  68.0805893  30.8448048   3.1557295  67.7364960  31.6735611   3.4888942
  68.4669724  31.0689278   2.3091450  68.0850983  30.9570866   3.1009777
  33.8115845  15.8113899  56.0943375  33.3628654  16.6549530  56.0370636
  33.8491440  15.4982319  55.1905937  33.7677383  15.8679533  55.9918518
  64.6951904  20.5231056  14.5312347  64.8960800  19.7503033  15.0591145
  64.8803940  21.2629795  15.1096106  64.7363663  20.5195942  14.6492071
  25.9397812  66.3782120  39.0941467  25.6857891  66.1957855  39.9988213
  25.6265278  65.6206284  38.6000137  25.8792896  66.2779694  39.1379242
  39.6586952  23.6665611  10.1143837  38.7506981  23.9095268  10.2953262
  39.7799873  23.8673592   9.1863747  39.5748024  23.7138844  10.0347157
  43.9252243  11.3796816  27.6997948  43.5040550  10.6567545  28.1647949
  44.8376617  11.3503599  27.9876060  43.9776154  11.2994604  27.7800751
  28.8457546  42.5284767  59.4001808  28.7111626  42.2077599  60.2919540
  28.0941849  43.0975723  59.2343369  28.7512531  42.5549660  59.4775963
  11.9855947  59.2253189  27.7755909  12.2138453  58.3467598  27.4718342
  11.0307875  59.2150917  27.8424492  11.9081135  59.1305351  27.7503281
  60.4165573  20.4102707  59.2837334  60.8929596  21.2366943  59.3630943
  59.5813141  20.5722275  59.7223320  60.3782921  20.5156727  59.3389702
  27.8136082  11.5365105  58.7916527  28.4372654  11.2921829  58.1078491
  27.5518875  12.4299107  58.5690079  27.8522072  11.6057291  58.6949883
  27.4527779   0.4245691  25.2442188  27.1538868  -0.0820155  25.9993801
  27.8289127  -0.2269869  24.6524162  27.4610157   0.3010634  25.2616405
  16.0860443  49.7389565  48.6359978  15.7016497  49.2928467  47.8813744
  17.0289135  49.6061707  48.5380211  16.1456013  49.6772232  48.5450745
  43.9700165  52.1103439   3.9411321  43.2137947  51.5252457   3.8961790
  43.7397614  52.7478409   4.6170096  43.8648148  52.1159325   4.0084147
  30.3374844  24.1076546  41.4043846  30.3729706  23.1648369  41.2429352
  29.4737034  24.3724575  41.0881653  30.2491531  24.0353508  41.3534470
  19.3165188   9.5835724  49.9870110  20.0711823   9.9969158  49.5676498
  18.6121025  10.2256565  49.8989372  19.3218765   9.6961241  49.9328995
  71.1581421  22.1018639  63.2637711  70.6677017  22.0418854  62.4439507
  71.6725464  22.9044151  63.1769753  71.1606979  22.1810532  63.1670876
  61.6826820   9.6234560  54.7403450  62.3313713  10.1095591  55.2494049
  60.8727875  10.1227522  54.8452454  61.6654892   9.7285404  54.8058205
  25.3532314  67.5499649  33.5418739  25.6805115  68.2464981  32.9726944
  24.8763828  66.9643097  32.9537811  25.3372822  67.5617905  33.4184608
  42.2571793  23.1633224  32.8978195  42.8447380  22.5096054  33.2768402
  42.6455574  23.3702526  32.0477753  42.3612518  23.1156769  32.8475876
  36.0274734  16.9671040  57.2102165  35.2864990  16.6113338  56.7196922
  35.9736710  16.5428505  58.0665741  35.9427185  16.8839207  57.2492294
  12.1391220  36.4117165  63.7868423  11.4993334  35.7498550  63.5244675
  12.9844179  35.9676628  63.7195816  12.1610384  36.2937813  63.7516899
  54.7087402   8.9334431  27.4866905  54.8646011   7.9937100  27.5807171
  55.4774780   9.2579832  27.0177059  54.8073425   8.8678379  27.4467049
  33.6659431  31.7957420  11.5170107  33.5015488  32.0662994  10.6136808
  34.1462059  30.9716625  11.4365826  33.6996269  31.7367153  11.4121008
  51.9921761  41.4806595  30.8630791  51.6932220  42.2423325  30.3663788
  52.4131279  40.9199448  30.2114429  52.0051842  41.5020905  30.7406197
  57.3684464  10.8057947  12.6751585  57.2370682  11.5599213  13.2498465
  57.1651726  11.1338911  11.7992210  57.3327560  10.9212046  12.6430330
  15.2069101  13.7962255   6.9039850  14.3734283  14.2666750   6.8892512
  15.2088652  13.2869835   6.0934916  15.1182346  13.7920885   6.8159819
  32.0995865  10.6428080  37.2977333  32.1262741   9.9118347  37.9151459
  31.2077293  10.9832239  37.3679886  32.0073242  10.6011581  37.3710670
  59.0866547  11.5975037  24.9249668  59.9557915  11.8765965  25.2129631
  58.6656914  11.2677641  25.7188759  59.1344490  11.5921021  25.0403423
  13.2469549  29.2091637   5.9242830  12.5778131  28.6633263   5.5113158
  13.4509859  28.7589111   6.7439623  13.1973543  29.1029396   5.9676552
  21.2694988  27.9521103  61.7771225  20.6811581  28.0314579  62.5279808
  21.8813820  27.2588310  62.0244980  21.2720089  27.8866405  61.8835754
   2.1261399  35.1189232  58.4197693   1.9645833  34.2002335  58.2049637
   1.7663089  35.2258720  59.3002853   2.0705385  35.0323563  58.4907608
  36.1316338  26.9069862  55.2284279  35.9583397  27.7638378  55.6183052
  36.0956497  27.0616474  54.2844887  36.1093178  27.0148544  55.1693420
  69.5163651  20.3131294  52.0256157  69.5212402  19.5552139  52.6102295
  68.8018799  20.1385155  51.4130363  69.4406967  20.2136841  52.0226326
  49.5918198  16.1000671  34.1000099  48.9134445  15.6061344  34.5605164
  49.4390297  15.9109163  33.1742096  49.5031853  16.0272217  34.0503922
  49.5556450  41.2111015   0.8742324  49.7204018  42.0947876   0.5453066
  49.7273941  41.2694778   1.8140866  49.5915298  41.3115654   0.9393826
  53.7802696  51.7412453  60.2360535  53.4411201  51.0171165  60.7622147
  53.9266930  51.3601837  59.3702698  53.7597160  51.6233864  60.1998367
  69.1477280  61.6319122  20.2509365  68.7415695  62.2456436  19.6388950
  69.9417496  62.0778351  20.5457554  69.1890945  61.7449150  20.2171078
   9.4954529  17.8257866   8.5581102   9.2827387  16.9769249   8.9459505
   9.6633587  17.6323967   7.6358094   9.4906740  17.7146397   8.5011148
  63.4592628  24.8483791  43.0020409  62.8182068  24.4385166  43.5828094
  63.0457535  24.8314877  42.1389313  63.3468056  24.8028698  42.9719315
  42.2302895  12.4140730  25.9412041  42.0453262  13.2781982  26.3090458
  42.7269096  11.9641218  26.6246834  42.2635231  12.4582415  26.0533180
  61.4469948   1.1936100  56.0285606  61.2746735   0.2598511  55.9076004
  62.3999405   1.2546784  56.0948944  61.5302429   1.1005450  56.0227356
  66.5111542  48.1236916  55.7666740  65.7464523  47.5551491  55.8573608
  66.3114548  48.6748238  55.0099640  66.4083099  48.1218338  55.6956482
  55.9573746  19.0195599  11.9900055  55.6526451  18.2602367  11.4932156
  56.2352295  18.6590576  12.8320675  55.9545097  18.9001389  12.0268259
  44.9046097  46.4201698  64.6587067  45.7882614  46.1053734  64.4681854
  45.0389328  47.2617645  65.0944901  45.0131683  46.4763489  64.6848602
  71.0716095  54.6863289  64.0753174  70.4009094  54.1474075  63.6558418
  71.0712051  55.5020561  63.5745010  71.0000381  54.7158470  63.9771767
  55.6476250   3.9606428  44.6463394  55.3326187   3.5524588  43.8398743
  55.3998032   3.3470719  45.3379669  55.5876045   3.8516815  44.6340942
  42.3039284  13.6434908  46.5362701  41.8922272  13.0942621  47.2034149
  43.2380257  13.6116619  46.7428627  42.3596382  13.5815258  46.6294441
  58.7821083   1.6067241  27.2754421  58.2736778   1.8632696  26.5060844
  58.8036308   2.3927286  27.8213062  58.7301826   1.7179030  27.2516098
   4.2110357  41.1567993   1.4603133   4.1994891  41.7722321   2.1933467
   3.3744469  41.2968788   1.0167722   4.1205893  41.2373657   1.4911852
  32.2067947  22.2507019   4.7223239  31.7180920  22.0887127   3.9153798
  31.6251144  21.9477463   5.4195304  32.0926476  22.2011185   4.7106214
  11.1254559  70.7160416  20.6151104  10.7069445  71.3579025  20.0414391
  10.3967066  70.2552567  21.0308418  11.0031109  70.7353516  20.5982666
  62.5180664  62.7745743  29.6779003  63.1400757  63.4485817  29.9518433
  62.8338661  61.9732590  30.0955124  62.6180763  62.7609978  29.7516479
   8.7369347  48.7741928  15.6968050   8.2309294  48.0726280  15.2869310
   9.6344137  48.6284828  15.3975849   8.7786827  48.6838379  15.6211863
  41.6813545  17.3580246  46.1252060  41.5658646  16.8619976  45.3147392
  40.8469276  17.8100224  46.2503510  41.5800552  17.3533287  46.0521202
  68.7078857  71.8471603  22.6947708  69.1879654  72.6749878  22.6732025
  68.1486816  71.8742905  21.9183788  68.6994476  71.9383316  22.6096745
  45.6825180  35.7791176  58.6441460  45.2810631  35.8388557  57.7772560
  44.9555550  35.5705795  59.2308922  45.5621796  35.7632484  58.6142693
  19.9172707  61.8646698  52.0047569  19.0416241  62.2057419  52.1868248
  19.8713989  61.5581665  51.0991173  19.8189983  61.8683548  51.9275932
   7.7132726   7.4949102  24.3094368   7.0015788   7.1083503  24.8196278
   8.5092802   7.1203408  24.6866646   7.7222638   7.4137425  24.4040718
  11.9346895  37.1720009  23.5495949  12.1745176  37.4652672  24.4286327
  11.1218910  36.6819916  23.6740208  11.8735876  37.1510201  23.6566048
   6.7270613  59.7092361  17.8738899   6.4665799  59.1531525  17.1396236
   7.2538352  59.1374512  18.4322815   6.7554593  59.5889587  17.8551350
  23.2675800  47.6837082  32.3256836  23.4290104  47.2599449  33.1686554
  22.4223404  48.1195145  32.4346619  23.1946564  47.6849937  32.4272003
  58.3803558  13.8868513  38.0854912  58.4478607  14.7794037  37.7463417
  57.4786224  13.6266766  37.8972855  58.2913933  13.9542885  38.0292549
  46.0803223  73.1771698  53.6103172  45.1382370  73.0783997  53.4726677
  46.4798927  72.7075119  52.8782005  46.0224686  73.1165543  53.5175629
  39.9654541  58.2231789  35.8831940  39.2068863  58.0310326  35.3319359
  40.6426315  57.6196136  35.5776215  39.9567757  58.1383209  35.7918205
  39.3357315  71.8084030  13.9310131  39.3586884  72.4828262  14.6098824
  38.4872055  71.3808060  14.0467892  39.2476921  71.8347244  14.0157547
   1.8575989  27.1260643  39.0634308   1.4588442  27.9894161  39.1722946
   1.1202385  26.5163727  39.0918350   1.7364420  27.1531143  39.0780678
  20.7864838  20.0391865  41.3905220  20.8903942  19.7132454  42.2845001
  20.9046516  20.9860935  41.4655762  20.8101673  20.1054058  41.4938622
  44.3221397  66.5485153  33.0527039  43.5684700  67.0460663  32.7354355
  44.6917229  67.0915375  33.7489548  44.2811775  66.6594849  33.0931168
  45.5264091  35.4402046  40.7115021  44.9323196  36.1707573  40.5394974
  45.9105186  35.2378883  39.8584175  45.5040169  35.4965363  40.6021881
  24.4078503  48.5339890  28.8035049  23.9969730  49.3773346  28.6132832
  24.5007057  48.5222511  29.7561188  24.3739376  48.6226730  28.8848076
  20.6259289  67.6218262  48.6545830  20.9017162  67.2497330  49.4922714
  19.6747093  67.6990738  48.7283783  20.5538998  67.5903854  48.7517853
  48.0036812  62.8975563  56.6324615  47.3263130  62.6633339  57.2669220
  48.3731308  63.7146759  56.9672050  47.9708443  62.9597168  56.7358208
  47.6161156  19.4529686  54.5352707  47.5890312  18.9729881  53.7075539
  46.8655891  20.0455647  54.4931717  47.5331917  19.4649773  54.4425125
  25.8902264  65.9466629  55.2808228  25.9108467  65.0672836  55.6583099
  25.0443726  66.3037262  55.5515022  25.8022213  65.8909607  55.3499413
  50.2415161  21.1664143  20.5848122  49.8811378  22.0488892  20.6719666
  50.0963783  20.7628384  21.4405537  50.1876068  21.2174835  20.6853638
  20.6683636  71.6745071  30.7977810  20.4702168  72.6067123  30.7085361
  20.3203735  71.2781372  29.9990177  20.6101227  71.7316513  30.7030830
  63.7838669  33.3697433  23.1872845  64.7246170  33.2789116  23.0357018
  63.4538307  32.4712410  23.1898670  63.8489952  33.2642365  23.1713943
  17.2654305  42.3796806  15.9562025  16.9908333  41.7148018  16.5876770
  18.2174835  42.2903976  15.9131403  17.3376751  42.2992554  16.0189514
  28.0575409  54.0995445   7.2634716  27.8000793  54.6645966   7.9919376
  28.9996910  54.2414970   7.1716285  28.1305561  54.1749382   7.3313618
  62.4894676  12.5433245  44.3099785  62.2234344  11.8774481  43.6758919
  61.8074150  13.2126465  44.2548180  62.3883629  12.5436916  44.2364769
  69.1299667  34.9921341  49.3816795  68.2163696  34.7553787  49.2219124
  69.5049286  34.2234650  49.8115425  69.0725250  34.8849144  49.4104843
  42.3453140  72.4833984  38.4620094  42.5181465  72.5878143  37.5263519
  42.2988739  73.3783569  38.7983360  42.3587914  72.5899734  38.3980942
  35.9858093  19.2871323  29.8025608  36.8223572  19.4135761  30.2502575
  35.7360382  18.3870049  30.0114098  36.0483856  19.2046261  29.8725758
  16.6801529  73.0964355  26.0631618  16.4892216  72.1890717  25.8255196
  16.9533653  73.5065308  25.2425480  16.6889267  73.0434036  25.9503078
  34.3593750  31.7095947   5.2218685  34.8654022  31.0369854   5.6776829
  33.5072289  31.3028946   5.0647798  34.3224640  31.5944958   5.2537251
  39.5702248  71.8898773  10.9062004  39.2930450  71.8559570   9.9906397
  38.7863731  71.6545715  11.4026289  39.4570732  71.8611679  10.8615036
  38.9094505  53.4944000  52.2795296  39.6549644  54.0642891  52.4683838
  38.3809853  53.5190811  53.0772438  38.9325981  53.5578041  52.3847389
  28.8916264  61.2231293  61.3193550  29.5383778  61.9013443  61.1244926
  29.3668404  60.3997879  61.2074966  29.0112743  61.2076530  61.2866440
  25.2571793  71.4521255  53.7067337  25.7863445  70.7450256  53.3376541
  24.8945332  71.9029770  52.9442024  25.2749367  71.4248047  53.5860558
  27.7119350  66.4306259   5.5271001  28.6445065  66.6398087   5.4743185
  27.5964890  66.0712738   6.4067392  27.7990742  66.4146118   5.6152773
   7.0886698  66.8052292  38.2395706   8.0242472  66.8205948  38.4412918
   7.0291567  67.1589432  37.3521156   7.1820946  66.8445892  38.1664429
   3.8369107  47.0800400   5.0175142   3.6513534  46.2565269   4.5662661
   3.4379594  46.9750366   5.8812528   3.7745781  46.9810219   5.0615029
  30.3232574   6.6342812  24.2503014  30.0845356   7.4396324  24.7092705
  29.6705666   6.5524259  23.5549412  30.2281952   6.7114358  24.2250919
  19.1228485  15.9282131  41.9571457  18.2447739  16.1811771  42.2421494
  19.0449944  15.8195267  41.0093307  19.0209064  15.9435997  41.8864632
  31.5317307   1.1266888  62.2164879  31.5036926   1.6138548  63.0399666
  31.7498608   1.7845736  61.5563049  31.5520020   1.2487986  62.2339020
  65.9904099   4.6809888  35.1996460  66.2517014   5.0303931  34.3476639
  65.1320572   4.2870202  35.0439262  65.9267349   4.6762362  35.0921822
  21.1684055  34.2019081  36.6251602  21.7989502  33.4908524  36.7393608
  21.2563972  34.4547653  35.7061653  21.2450314  34.1530457  36.5393372
   7.6151724  53.7295532  23.2842331   7.2048116  53.1334839  22.6577072
   7.2947407  54.5964813  23.0352497   7.5372396  53.7584381  23.1908684
  68.7601318  73.7588501  38.0595207  69.5050125  73.4725800  38.5881424
  68.0036240  73.3300934  38.4596291  68.7588959  73.6825943  38.1585617
  19.2117882   3.8082767   3.0962784  18.8687305   2.9387949   2.8900135
  20.1071415   3.6479650   3.3943989  19.2706852   3.6984582   3.1060741
  59.3025093   8.3988199  24.0888901  58.8318863   9.1518774  24.4461708
  60.2166634   8.5524597  24.3275318  59.3498077   8.4955111  24.1524391
  31.4645271  50.5165367  65.1361160  31.5472221  51.1012840  64.3828125
  31.9013710  50.9817543  65.8495331  31.5199318  50.6285057  65.1318588
   8.9248638  33.3529587  40.2015915   8.4503832  32.5218048  40.2184830
   9.7145567  33.1884537  40.7169151   8.9584789  33.2467804  40.2583466
  53.8532295  70.9889603  45.6994362  53.9795074  70.9174652  44.7532997
  53.8115234  70.0826874  46.0046654  53.8622475  70.8846893  45.6310883
   5.6850381   1.2593975   3.7992210   6.6199970   1.0803217   3.8992963
   5.6246228   1.7746751   2.9948137   5.7783003   1.2952505   3.7241101
  28.5121670  59.6168785  17.2075195  27.8606873  58.9618454  17.4579906
  28.0002155  60.3305092  16.8268967  28.3880978  59.6231270  17.1936398
  37.9690552  51.4139633   3.3823051  38.2890015  51.1971703   2.5065961
  37.5791206  50.6007233   3.7029667  37.9615898  51.3041191   3.3231142
  65.8288498  44.9003983  57.3655891  66.3844833  45.2099037  58.0809288
  66.2318497  44.0777283  57.0880203  65.9310760  44.8456726  57.4122734
  65.9523468  56.9448662  36.4228096  65.7369614  56.1806297  36.9573975
  65.7480240  56.6759338  35.5271759  65.9075851  56.8346863  36.3843040
  55.4845200   8.0428448   7.2213101  55.2281532   7.1284375   7.3411808
  55.4495392   8.4186840   8.1009426  55.4534492   7.9854107   7.3278985
   4.8440142  41.1419601  23.0201683   4.6892290  40.8667755  23.9237976
   5.0253019  40.3282967  22.5497208   4.8468404  41.0258446  23.0663624
  24.4639530  64.5947189  63.7137222  25.1672249  64.9944839  64.2254105
  23.6847553  64.6912003  64.2612381  24.4558563  64.6476364  63.8266754
  12.1456480   0.1500443  51.5676918  12.1858101  -0.7623775  51.8542328
  12.8453350   0.5851163  52.0549126  12.2245464   0.0991391  51.6502075
  39.0047951  25.8220196  62.4782104  39.5609741  25.0492287  62.5766602
  38.1231766  25.5102158  62.6825714  38.9700890  25.7063560  62.5105057
  56.5260735  14.9904308  21.6607342  56.8666191  15.8835793  21.6102467
  57.1959419  14.4543419  21.2363319  56.6338272  15.0285082  21.6100922
  59.7668037  46.0148315  41.9485931  59.8615608  45.0919685  41.7128448
  60.6576462  46.3633766  41.9147110  59.8719101  45.9535828  41.9198380
   2.7106605  30.8798580   8.3388710   2.9145074  30.1670418   8.9443235
   3.5582783  31.1337566   7.9737539   2.8227901  30.8309174   8.3645010
   3.3377080   2.5708542  45.7161026   3.3800430   1.9206630  46.4173088
   3.0426407   3.3716748  46.1495247   3.3107562   2.5869176  45.8371010
  11.8442049  29.7655087  25.1453648  11.7783852  29.5056877  24.2264576
  12.5290966  30.4341087  25.1567535  11.9102240  29.8091011  25.0485859
   5.9083362  17.2878304  28.1779156   5.0464692  17.0301189  28.5050259
   6.4392447  17.4023571  28.9661102   5.8730426  17.2725601  28.2968521
  42.4159622  18.9833984  14.9837799  42.0709381  18.0906429  14.9970827
  42.4625206  19.2359447  15.9058886  42.3841324  18.9151249  15.0835333
  72.0170364  32.5249939  27.1300507  71.1595001  32.8096199  26.8140564
  72.5746078  32.5356865  26.3520851  71.9850464  32.5564880  27.0133896
  18.8646202  42.7359695  25.0444527  18.4952660  43.0403824  25.8733940
  19.8117485  42.7612114  25.1806297  18.9262352  42.7711258  25.1473751
   6.5560260  34.0683823  37.0035782   7.1149902  34.8274002  37.1699638
   6.3852262  33.7019196  37.8712006   6.5974202  34.1102448  37.1138458
  40.2814140  18.2612000  21.7419033  40.0580902  18.6169376  22.6020241
  39.4577332  17.9051018  21.4087734  40.1697578  18.2611618  21.7981014
  49.1823196  26.5494213  60.8714256  49.8087044  27.2561512  60.7152023
  48.4731140  26.9624901  61.3640060  49.1734848  26.6688385  60.9072952
  13.1635914   1.3216194  64.8562164  12.2552776   1.0273461  64.9240494
  13.1160221   2.1297994  64.3455200  13.0616550   1.3764231  64.8089905
  54.8375931  49.0474930   9.9500837  54.8488922  48.0903702   9.9462900
  54.0078506  49.2755661  10.3692999  54.7503128  48.9697456   9.9943848
   1.1157448  69.1496048  17.3763657   1.3334318  69.0691910  16.4477234
   1.4395723  68.3390884  17.7693405   1.1734927  69.0545959  17.3192425
  44.9914665  21.8496685  32.6091118  45.2082596  21.2081375  33.2856216
  45.4517670  22.6450367  32.8769569  45.0636711  21.8660736  32.7098198
  38.2794571  26.3848515  16.5445404  37.3440132  26.3695068  16.3422108
  38.4830971  25.4863548  16.8042850  38.2014160  26.2873974  16.5506630
  42.1388626  67.4069290  23.7278767  41.6100807  67.9715424  24.2916431
  42.0495720  66.5344238  24.1112823  42.0729485  67.3740921  23.8288841
   3.4523277  12.5464611  52.2827568   2.8103662  12.7805901  51.6124573
   2.9273357  12.2201595  53.0136070   3.3278821  12.5366316  52.2892151
  29.8373432  22.2735748  57.7116585  29.3005486  21.9754734  56.9773407
  29.2054710  22.4970570  58.3950500  29.7127151  22.2656174  57.7062263
  49.2802849  13.1351938   2.7049544  50.1002388  13.2615862   3.1823802
  48.9063606  12.3370342   3.0782530  49.3278503  13.0635557   2.7956769
  40.8068962  66.9431915  48.8223724  40.4709816  67.8146133  49.0321922
  40.6781769  66.4372940  49.6246986  40.7573471  66.9821701  48.9303093
  10.1720924  45.4199409  47.5972862   9.3710413  45.1879959  48.0671272
   9.9738398  46.2616425  47.1868401  10.0655251  45.4849663  47.6036186
  67.8220444  21.0192509  24.0614834  68.3299713  20.2133980  23.9674358
  68.4622345  21.7210178  23.9435425  67.9444809  21.0081501  24.0388756
  45.6597137  37.0426445   6.6797938  45.7727661  37.0370750   5.7293096
  45.3234138  37.9171066   6.8758736  45.6359062  37.1353035   6.5993433
  17.3270283  67.2381516  14.3008718  17.8193073  66.8119659  15.0024881
  16.5216713  66.7259674  14.2280645  17.2936420  67.1380844  14.3679285
  71.4212952  54.3749771  49.8180351  70.4687805  54.4670677  49.7965012
  71.7497253  55.1977196  49.4554558  71.3547440  54.4725342  49.7770729
   1.8065846  51.8256836  18.6432037   1.2690914  52.4843750  18.2033615
   1.2047623  51.1015434  18.8154278   1.6850864  51.8187027  18.6146641
  62.4575806  41.8567238  43.8377190  63.0911407  42.3633728  44.3457909
  62.9253998  41.6232567  43.0359268  62.5750313  41.8858566  43.8063965
  66.1651535  53.2511406  19.0709686  66.7238541  53.0023308  19.8072929
  65.2742004  53.1931152  19.4160366  66.1297150  53.2184181  19.1862907
  68.9013214  33.1185951  34.7895813  68.8645935  33.7951050  34.1134033
  69.8293228  32.8924103  34.8519325  68.9963684  33.1666183  34.7241249
   5.0111465  67.7667313  12.0914860   5.3394375  68.3924484  11.4457769
   5.7262769  67.1403503  12.2031403   5.1224184  67.7666626  12.0345335
  52.3448296   2.2569590   8.3513145  52.8510284   2.9536896   8.7691193
  51.5562515   2.6938002   8.0295277  52.3147163   2.3778448   8.3615541
   0.7050205  65.0350342  13.6377726   0.9552110  64.9267349  14.5553284
   1.5363574  65.1240234  13.1717348   0.8203561  65.0329742  13.6859236
  64.8283768  10.2928190  48.5587425  64.1576080  10.7735386  48.0737534
  64.3526382   9.8782244  49.2784767  64.7061081  10.2998705  48.5837746
  56.8543739  60.3476334  51.5502968  57.1999779  61.1307411  51.1218872
  56.7738686  59.7048798  50.8455849  56.8826447  60.3626022  51.4294586
   9.6318550  66.0398636   7.9732971  10.1895695  65.9533234   8.7464056
   9.6205320  66.9793015   7.7900877   9.6901236  66.1308212   8.0362043
  66.2520676  66.2941055  55.5039062  65.7073669  66.4587250  54.7342072
  67.1026001  66.6722717  55.2807426  66.2846832  66.3519821  55.3980255
  32.5747833  14.2311745  29.0682983  32.3262596  14.9295683  29.6738663
  31.8270187  14.1501732  28.4762497  32.4685364  14.2970142  29.0697403
  48.5466995  49.8680305  10.6685944  48.3078041  49.4129143   9.8611107
  48.7195778  50.7685051  10.3938398  48.5396614  49.9155235  10.5531826
  10.6832809  52.6795502  23.1388779  10.5317926  52.6199417  24.0821323
  10.1669703  53.4360390  22.8607082  10.6120663  52.7538643  23.2098026
  11.0713530  31.7171307  64.7538300  10.2670450  31.3617058  64.3756866
  11.7218113  31.6318016  64.0568008  11.0549459  31.6701279  64.6391754
  53.5811653  52.3726616  63.4860497  54.1567001  52.3370171  64.2500610
  53.3925400  53.3040771  63.3715248  53.6224251  52.4681892  63.5553131
   5.7313457  33.3279648   9.9319439   4.9287500  33.0960312  10.3991480
   5.5872622  33.0156479   9.0386753   5.6303906  33.2699242   9.8865080
  38.3566589  24.3907089  22.4853611  37.7624588  23.9491558  23.0921478
  38.5601616  23.7284431  21.8248920  38.3149948  24.2729969  22.4796371
  71.8235779  31.5644169  41.0286102  71.0824432  32.1626434  40.9333839
  71.8514862  31.3647079  41.9643288  71.7475204  31.6069164  41.1182442
  18.2156391  62.7586555  33.1831627  17.7066135  61.9864731  33.4298592
  18.5824718  62.5400505  32.3264961  18.2004757  62.6529961  33.1181145
  10.7090940  19.0332413  31.1208172  11.2032642  18.2944221  31.4760265
  10.3467560  19.4714088  31.8908501  10.7231531  19.0011787  31.2408142
  67.6536179  17.2134323  58.5289307  67.0589371  17.6481419  59.1401711
  68.4297714  17.7733383  58.5107765  67.6729736  17.3195000  58.5921783
  11.3128605   9.7101307  49.9662628  11.2355442   9.7035713  49.0122147
  12.2297659   9.4922714  50.1337585  11.4023952   9.6861982  49.8823853
  13.9841766   8.5066299  64.4920425  14.3419189   8.8315582  65.3182831
  13.0363512   8.5989771  64.5886383  13.9212494   8.5511284  64.5904541
  53.3518181  16.4065342  36.7697601  52.7418365  16.2170620  36.0568390
  54.0411224  16.9309216  36.3621979  53.3602791  16.4422493  36.6502686
   0.3986188  71.3137741  24.1876984   1.1725986  71.0870361  24.7032337
  -0.3165500  71.3297424  24.8237095   0.4048905  71.2912979  24.3105011
  42.8704453  67.0608139  60.1730499  43.3715744  66.2976837  59.8854294
  43.5328598  67.6828003  60.4739990  42.9945259  67.0457611  60.1744728
  58.5863533  72.9295883  46.3946915  58.1012573  73.6704865  46.0313911
  57.9093628  72.3379745  46.7231865  58.4624252  72.9455109  46.3909798
  40.1172905  14.6388683   4.3659120  40.0140495  15.2962828   5.0539370
  40.4944572  13.8812838   4.8131723  40.1465034  14.6281862   4.4869804
  36.3117638  46.0858307  47.8879395  37.1480522  45.6794891  48.1154022
  36.3250351  46.9299202  48.3391266  36.4023628  46.1325150  47.9603119
  11.9774866  31.6568775   9.7024584  11.8983078  32.4455719  10.2390451
  11.3177404  31.7659264   9.0175667  11.8986864  31.7526150   9.6866426
  41.2072258  42.7487907  49.0684471  41.1496811  41.8062401  49.2250290
  40.3866653  42.9688606  48.6274490  41.1135826  42.6717453  49.0381165
   1.4563472  11.7261829  23.7481918   1.9235383  12.4427795  24.1776733
   1.0418135  12.1326313  22.9871445   1.4619627  11.8459454  23.7128334
  48.5309410  51.7924118  39.5265656  49.0308113  51.7640991  38.7107468
  48.9249268  51.1120758  40.0725975  48.6262627  51.7168427  39.4977951
  65.8324432  65.5627289  13.1298447  65.2211533  65.8314590  13.8156567
  66.0575256  66.3757706  12.6775942  65.7912598  65.6780930  13.1547527
  18.9187012   7.5587602  48.1674652  19.1809883   8.1934843  48.8342209
  18.8131485   8.0783443  47.3705177  18.9354153   7.6818571  48.1535797
  61.5026817   2.5819154  42.5260391  61.1748047   1.7790580  42.9311867
  61.3388672   3.2633636  43.1779785  61.4502487   2.5689681  42.6387672
  47.8380737  35.2931252  36.5129662  48.6187592  34.9934082  36.0472069
  47.5296936  34.5200806  36.9857597  47.8884430  35.1787262  36.5137177
   9.7620020  55.2823029  65.4620132   9.8516703  56.2173500  65.2779388
  10.6517630  54.9372215  65.3880005   9.8664503  55.3452187  65.4344940
   7.4384508   2.1536682  47.5711746   7.3925223   1.3323046  47.0818062
   8.3425074   2.4481037  47.4606285   7.5299625   2.0974758  47.5071983
  14.6240177  66.5538330  31.5967007  15.0900974  65.7332764  31.7569580
  13.9448414  66.3236389  30.9626980  14.6012926  66.4417801  31.5461807
  20.8167744   6.3577952  24.5667725  20.7418499   7.2675571  24.8547859
  19.9665432   5.9701023  24.7742119  20.7181149   6.4134693  24.6196079
  24.9267082  22.8565674  55.1971092  25.5356312  23.4393101  55.6508217
  24.1610832  22.8169441  55.7702370  24.9099979  22.9144859  55.3066139
  23.0651875  41.1854782  41.3938980  22.1369038  41.1692886  41.1609612
  23.1333027  41.8704109  42.0590744  22.9734592  41.2567940  41.4399910
  60.8074303   9.1628618   6.4967833  61.5453453   9.5952148   6.0669208
  61.1210403   8.9773903   7.3819275  60.9195633   9.1891899   6.5453348
  67.7473984  71.6574860  48.3998375  67.1781693  72.3814011  48.1387787
  68.5910492  72.0705414  48.5838852  67.7766647  71.7787323  48.3916245
  21.2640533  24.4232578  59.8361473  20.5685177  25.0802574  59.8076401
  20.8818951  23.6907063  60.3194237  21.1491261  24.4152012  59.8846474
  51.9150696  51.7433357  18.0245953  52.1714592  50.8277817  17.9138813
  51.2217598  51.8777237  17.3784599  51.8684769  51.6600304  17.9438839
  62.6576729  19.5286160  25.1312675  63.2446556  20.2052155  25.4687500
  61.9724655  20.0136127  24.6713791  62.6471977  19.6524906  25.1182137
  71.2708588  48.3506927  27.1411762  70.6916733  47.6077423  27.3109035
  71.0166016  48.6587601  26.2713013  71.1819763  48.3043175  27.0665131
  16.7752247  47.7962837  54.9185371  16.2366695  48.2689896  54.2839165
  16.5684166  48.2044220  55.7593040  16.6957378  47.8902206  54.9405212
  55.3773956  19.7538738  62.9482079  55.6276016  18.9382153  62.5142326
  54.7537994  19.4847870  63.6227074  55.3375778  19.6381950  62.9738579
  46.9702606  34.7633972  47.6153717  47.3426018  35.3317871  48.2895546
  46.8034210  35.3471260  46.8753319  46.9921761  34.8862610  47.6083488
   0.4263152  12.4684286  21.3251591   0.8558908  13.2649450  21.0132980
  -0.3124359  12.7830334  21.8462200   0.3933443  12.5869198  21.3474693
  71.9187088  39.0556641  40.2044601  72.4480286  39.5534706  39.5813637
  72.2070312  39.3639030  41.0635834  72.0059052  39.1416206  40.2296295
  13.1237202  48.1943703  24.0895710  13.3928299  48.5827866  23.2571373
  12.2475643  48.5466270  24.2460976  13.0589838  48.2733574  24.0174904
   7.5018311   9.6035223  18.4312172   8.1928654   8.9974403  18.1640701
   7.8329306  10.4674597  18.1858253   7.6108327   9.6310205  18.3765583
  66.1450729   7.3524756  60.4073067  65.6470032   8.1643925  60.3127174
  65.9844437   6.8766332  59.5924416  66.0748291   7.3883147  60.3103218
   4.8600254  60.9851036  53.6313286   4.5074944  61.2649460  52.7865562
   5.2907858  61.7649727  53.9813004   4.8683681  61.0981102  53.5785637
  14.9729757  40.6637306  54.4135704  14.0589161  40.5512047  54.1526794
  14.9271441  41.0947914  55.2669868  14.8706121  40.6977005  54.4767570
  23.3335247  29.8244286  62.1241837  22.6510658  29.1621075  62.0155029
  23.9950104  29.3994007  62.6700935  23.3312893  29.7084713  62.1708107
  38.6917763  37.8134499  33.2547112  38.2584038  37.4123268  32.5013733
  37.9921188  37.9357986  33.8963814  38.5709496  37.7837219  33.2428017
  64.7090836  41.2621231  41.6937141  64.9474564  40.7382202  40.9289017
  65.1868439  42.0836792  41.5796013  64.7854538  41.2938652  41.5999832
  54.8565216  30.9332829  64.3207626  54.1994247  30.4813347  64.8500977
  54.9956627  31.7661743  64.7714996  54.8012848  30.9739075  64.4252777
  39.2311172  47.3399391  17.2468204  39.1600380  48.2730827  17.0457611
  38.4094582  47.1269989  17.6892719  39.1359138  47.4167442  17.2725639
   4.5780845  23.3470707  29.2311916   4.1215329  23.4216900  30.0691814
   4.4026675  22.4516983  28.9417667   4.5106907  23.2595444  29.2896919
  60.9651375  55.7510948  11.2469683  61.2595444  56.5315132  10.7773914
  61.6818123  55.5488358  11.8483782  61.0729599  55.8127518  11.2610264
  56.5759773  21.7112656  50.2252769  56.9902039  22.5127335  49.9054375
  55.6576195  21.7978325  49.9696350  56.5222168  21.8059654  50.1639061
  41.2440567  53.3727646  43.2306786  40.8717995  53.3893356  44.1123695
  41.4706612  52.4544792  43.0835838  41.2285233  53.2766037  43.3090172
  57.2756004   9.0734091  49.8262558  57.5862312   8.5022078  50.5287323
  56.4105492   8.7297821  49.6030045  57.2164764   8.9758501  49.8773613
  50.8229866   0.7609051  41.2500191  50.0212059   0.2386477  41.2250595
  50.5258675   1.6459329  41.4613876  50.7057991   0.7995914  41.2698975
  39.8848572  10.8784313  15.0357161  40.6676712  11.0603466  15.5556602
  39.5560379  11.7424459  14.7875443  39.9332695  10.9899702  15.0646982
  23.9741573  70.9687805  21.7165508  23.8747311  71.8706207  22.0215683
  24.5835247  71.0305405  20.9809647  24.0285378  71.0715408  21.6706352
  26.0167007  17.4876556  58.0486526  25.9168644  17.8014336  57.1498718
  26.9417286  17.2517262  58.1186142  26.1047001  17.4959564  57.9602661
   1.7496564  29.9403725  39.6251945   1.3479307  30.6342964  40.1479950
   2.2875576  30.4046078  38.9838066   1.7641784  30.0638809  39.6125488
  64.1467743  35.4720726  35.8776245  64.0095367  34.7791481  36.5235748
  64.2363129  36.2703934  36.3981056  64.1416855  35.4833145  36.0020142
  49.8731728  42.6786194  14.4287453  49.5037422  42.6621475  15.3116274
  49.1257706  42.5158920  13.8532963  49.7540741  42.6595116  14.4615307
  17.1325130  28.3494930  61.1883965  16.3364944  28.0322208  61.6149216
  16.8981209  28.4157104  60.2627029  17.0226288  28.3227215  61.1351662
  39.6273804  60.2946968  43.2405815  39.8971481  59.6708336  42.5666008
  40.1198311  60.0342140  44.0189629  39.7086639  60.2003899  43.2517166
  21.3586521  64.2646637  20.0852871  21.4659843  65.2072830  19.9581261
  21.3215942  64.1538315  21.0353260  21.3661461  64.3533630  20.1730404
  39.7336655  24.4214344  32.3834496  38.7893562  24.4612579  32.5348625
  39.8440437  24.7174015  31.4798717  39.6447334  24.4572430  32.3032379
   7.6588969  18.8976765  20.6684093   7.1262746  19.5100021  21.1759529
   7.2054749  18.8250046  19.8285522   7.5537438  18.9552250  20.6329708
  23.9324608  31.3189335  19.7519112  24.5723610  31.4913044  19.0612240
  24.4607697  31.1693420  20.5359688  24.0570412  31.3213634  19.7618694
  18.6379681  29.2474594  63.2258072  18.1529846  28.7460251  62.5703773
  19.0448837  29.9583893  62.7306023  18.6296425  29.2698002  63.1031036
  41.5937805  64.8828125  34.7715721  41.2693825  64.0507202  35.1159821
  40.8050995  65.3562088  34.5067940  41.4750786  64.8445587  34.7800636
  17.5676136  41.8892212  11.4947443  18.4085426  42.2595062  11.2264948
  17.6536369  40.9512520  11.3243313  17.6664639  41.8286819  11.4479647
  64.3515167  46.7197304  51.1523819  64.2736893  47.5807571  50.7415237
  64.8978500  46.2152519  50.5496788  64.4014816  46.7577553  51.0442963
   9.3884811   6.2723708  54.1413155   9.2258368   5.9606452  55.0315971
   8.6393929   5.9561605  53.6362305   9.2912531   6.2054067  54.1823921
  48.6869736  41.1910210  28.7943478  49.4436913  40.6539078  28.5595665
  48.3474770  40.7898521  29.5943699  48.7314682  41.0909615  28.8546257
  51.4448318  69.7741547  20.5556469  51.5285339  70.2949448  21.3543949
  52.0635567  69.0534134  20.6737156  51.5197411  69.7528305  20.6534176
  21.1997490  28.4559364  14.1518307  21.6921272  28.6965294  14.9366302
  20.2884598  28.4198818  14.4424934  21.1550751  28.4777489  14.2665195
  41.4258461  65.9805374  64.9104691  41.9120140  65.1571198  64.9534149
  41.2311554  66.1916428  65.8235779  41.4569283  65.9152451  65.0124283
  13.5038433   1.2399223  18.8550816  12.9092617   1.9810262  18.9711399
  13.0299091   0.6406366  18.2784748  13.3898954   1.2550460  18.8059673
  43.1765060  45.6847343  14.5558567  42.2577591  45.7448883  14.2941065
  43.1674080  45.1306572  15.3363371  43.0775604  45.6320610  14.6111746
  21.6581516  15.3213816  50.1549187  21.0922661  14.8748684  49.5251312
  21.3636246  16.2319851  50.1379814  21.5663967  15.3708725  50.0859489
  65.8775558  51.7683258  42.8398933  66.7737961  51.4419632  42.7594795
  65.9779892  52.7055511  43.0065041  65.9838409  51.8334694  42.8490829
   8.3445625  74.5106430  13.0907488   8.7677526  74.3779984  13.9390106
   7.4138579  74.5948181  13.2979603   8.2904406  74.5054779  13.2033062
  44.9900322  62.7613564  40.6286774  44.9018936  62.8178253  39.6772156
  45.6652794  62.0973129  40.7676697  45.0526428  62.6965637  40.5420341
  63.1396980  15.9103022   7.0878386  63.7739182  15.2699432   6.7654433
  63.6722641  16.6545925   7.3682694  63.2641258  15.9213858   7.0833635
  11.4789572  46.7594376  44.2003517  11.2311058  45.8360596  44.2470169
  10.8213024  47.2109833  44.7293396  11.3823929  46.7091217  44.2617378
  16.1891823  27.3263645   3.9575012  16.3067360  28.1676998   3.5164027
  16.2098103  26.6806736   3.2511802  16.2039165  27.3472290   3.8351388
   2.5475307  39.2474670  12.5350103   1.7210090  38.7669525  12.4881144
   2.9286268  38.9872208  13.3736229   2.5000298  39.1684685  12.6194401
  70.7438354   6.4473286  34.7267685  70.7719955   6.8665347  33.8667068
  71.0375137   7.1264997  35.3339844  70.7781525   6.5644612  34.6998062
  43.0206604  20.2916203  37.5694046  42.8212051  20.2210045  38.5029259
  43.5976105  19.5489883  37.3909149  43.0609169  20.2048950  37.6499214
  22.1978645  18.8194885  64.8974915  22.5631752  18.0634441  65.3570328
  22.6617222  18.8380508  64.0604019  22.2862892  18.7408428  64.8572311
  15.3797779  37.6334763  36.4464912  15.4669399  38.2359505  35.7078056
  14.4525604  37.3958893  36.4536705  15.2901936  37.6723862  36.3684807
  43.4173164   7.6964698  60.6910706  42.6344566   7.3860245  61.1460304
  43.5526619   7.0620890  59.9871712  43.3482628   7.5957122  60.6645241
  40.7807732   1.5553648  45.8917427  41.4576035   1.1992009  45.3161736
  40.9296379   2.5008459  45.8800507  40.8688278   1.6182104  45.8291168
  47.3464355  71.6516342   6.6908946  47.5017548  72.3300858   7.3480167
  47.2000504  70.8542786   7.1998448  47.3473892  71.6389542   6.8152461
  22.2847919  50.6444626  35.1204987  22.3290329  51.5872650  35.2798729
  23.1404591  50.3147392  35.3949890  22.3807602  50.7098427  35.1667671
  46.9461327  65.4987946  48.6500854  47.5670700  65.9850616  48.1076736
  46.1519394  65.4481506  48.1181831  46.9276581  65.5452499  48.5355186
  10.8243732  16.9550037  23.1561852  10.7160921  17.6868858  23.7635174
  11.6330662  17.1532269  22.6840038  10.8990660  17.0541916  23.1705971
  11.0905123  62.2561722   4.0850873  10.6549177  61.4038544   4.0919399
  10.9693737  62.5942001   4.9723825  11.0311413  62.2013283   4.1804404
  62.7917137  43.4206581  49.2936554  63.6518326  43.6998787  48.9798622
  62.3643303  44.2302513  49.5731888  62.8378601  43.5367737  49.2900009
  17.6977863  65.6096725  11.9772940  18.0683460  64.8188171  12.3690424
  17.6471596  66.2342606  12.7008667  17.7319031  65.5919418  12.0962334
  43.9399414  44.4044762  43.2369766  44.1448250  44.8468323  42.4132195
  44.7092972  43.8639832  43.4163971  44.0438385  44.3940125  43.1682625
  56.7599030  23.1231003  26.3914509  57.4094925  22.7278690  25.8100243
  56.9925194  24.0513153  26.4146767  56.8539848  23.1799393  26.3319244
  49.1296921  17.3463478  21.1340561  48.8391380  18.0240383  21.7444210
  49.7000504  16.7822495  21.6562767  49.1595306  17.3584614  21.2548370
  65.9162369  42.4129372  62.5442543  65.3484268  42.7716293  63.2262802
  66.4439392  41.7532692  62.9943695  65.9119644  42.3808403  62.6649857
  55.4750061  39.6852341  64.7457275  55.6293907  38.7814674  64.4707794
  54.8392754  40.0223427  64.1145096  55.4236717  39.6248055  64.6490936
  11.5838289  70.4819946  24.3437328  11.4686041  71.1068573  25.0596218
  10.6955137  70.3075562  24.0327682  11.4768105  70.5300293  24.3869152
   8.3573122  15.6904507  35.0960121   8.8769388  16.4801292  35.2464333
   7.8630061  15.8774157  34.2979279   8.3600130  15.7946014  35.0269432
  64.3677902  47.4416618   4.2524056  63.7858734  46.9088249   4.7943358
  64.4671402  48.2593460   4.7400026  64.3163300  47.4720383   4.3621960
  48.8380852   1.8681331  31.1360950  47.9303627   2.1320252  31.2865276
  48.8674965   0.9490365  31.4018555  48.7444229   1.7982612  31.1804790
  19.5232887   2.2412701   0.3892633  19.8028393   1.3264173   0.3556754
  20.0842075   2.6865828  -0.2457951  19.6129189   2.1911976   0.3179579
  66.4906769  34.2480392  39.6677361  67.0413132  34.0853424  40.4336090
  67.1098022  34.3495293  38.9448204  66.6154251  34.2415123  39.6723175
  57.1360779  63.6874046  53.2974892  56.2838173  63.2530136  53.3319588
  57.0547562  64.3179474  52.5819244  57.0365181  63.7083244  53.2248535
  71.8107834  21.0774727  41.0855865  71.1129990  21.5244732  40.6065025
  72.5977859  21.5873833  40.8936195  71.8202972  21.1795197  41.0140228
  29.3246574  19.0713730  59.6739502  29.7038193  18.5564365  60.3862076
  30.0095825  19.6979408  59.4404488  29.4381332  19.0832767  59.7250061
  10.0755739  26.8978004  16.4989414   9.8282871  26.5922832  17.3717194
   9.3417025  27.4454041  16.2200222   9.9709415  26.9236183  16.5622711
  19.6910973  36.9571037   5.5672641  20.5607014  37.2716637   5.3201346
  19.2359028  36.8324203   4.7345076  19.7352905  36.9773521   5.4521036
  59.5562210  29.0190735  14.9184742  58.6424751  29.2977009  14.8579464
  59.9612427  29.6530647  15.5102873  59.5019684  29.1163960  14.9751310
  19.6572418  26.1893997  16.8867607  20.5557842  26.2092876  16.5574265
  19.7092686  26.6004086  17.7496605  19.7586117  26.2353516  16.9436607
   7.3619089  50.5967751  34.0133400   6.6808815  50.3514442  34.6396370
   7.0850987  50.1960449  33.1893120   7.2597637  50.5278778  33.9922562
   1.4580333  32.9614601  37.5388489   1.9326713  33.4025345  38.2434120
   1.9140425  32.1271210  37.4285736   1.5572789  32.9195213  37.6022263
  14.8794374   0.8310282   0.5410516  15.6116486   1.4103360   0.3301005
  14.2466364   0.9792060  -0.1616847  14.8900385   0.9086083   0.4436147
  34.8884201  24.0655861  29.4337044  34.6099892  24.9794312  29.3737316
  34.7744179  23.7218304  28.5476646  34.8465691  24.1263809  29.3328209
   3.9073124  25.0500355  37.2559013   4.2954879  25.1169033  38.1282997
   4.6549821  25.0730762  36.6586647   4.0284405  25.0596237  37.2852478
  70.8708267   7.8052869  45.1289291  70.9627762   8.3143682  45.9342957
  70.4851913   8.4169016  44.5016823  70.8395081   7.9247994  45.1479225
  66.6427078  11.1940327  62.0996895  67.3128967  10.5109673  62.1220474
  67.1366425  12.0138226  62.0853958  66.7668457  11.2086134  62.1005516
  71.4056473  41.1157074  56.7139969  71.0814362  41.5019569  55.9004059
  70.6476288  40.6619339  57.0824203  71.2902374  41.1085052  56.6665230
  10.7331161  65.5419388  33.4886208  11.2063141  65.1021652  32.7822800
  11.0378399  65.1096954  34.2864571  10.8160744  65.4489441  33.4983788
  35.0072861  51.1246033  64.4856949  34.1569748  51.5052261  64.2658539
  34.8057098  50.2295189  64.7584991  34.8951111  51.0697403  64.4913406
  42.6529121  24.0871124  54.8796082  42.7037697  24.8554134  55.4482536
  43.1055260  24.3515339  54.0786972  42.7066040  24.1972446  54.8548393
  23.5260029  63.6476479  54.8475418  24.4741631  63.5210533  54.8129616
  23.2463207  63.6137581  53.9327431  23.5972900  63.6305313  54.7462997
  66.8984756   9.9909039  20.2354584  66.4245377  10.7973404  20.4386139
  67.7537842  10.2875957  19.9245567  66.9391479  10.1085424  20.2239685
  71.0599442  48.6327286  44.1296539  71.5650482  48.2793732  43.3973656
  71.3429184  49.5445938  44.1979027  71.1439819  48.6922874  44.0588379
  43.9875870  64.4859085  58.9663582  44.0288048  63.7580528  59.5866508
  43.3808136  64.1886902  58.2883301  43.9272766  64.3765945  58.9602013
   6.2725625   5.3591371  55.7727356   6.1635084   6.3095083  55.7390785
   5.3792319   5.0163040  55.7983856   6.1656671   5.4239259  55.7718811
  49.9195366  47.7892036  45.3690414  49.3365364  47.3840332  44.7270279
  49.4623528  47.6896858  46.2040939  49.8086090  47.7353821  45.3896294
   3.1249247   2.9741006  22.8140888   3.8855467   2.7529838  23.3514824
   2.5525372   3.4682622  23.4009514   3.1449983   3.0032184  22.9339809
   7.3047757  53.3460999   1.4951329   6.4510288  53.3468323   1.9279698
   7.4998078  52.4200172   1.3517202   7.2345295  53.2474174   1.5259975
   3.2983396  24.8059635  19.1091824   3.4197791  23.9088535  18.7982502
   3.9399405  25.3187428  18.6176186   3.3797112  24.7649765  19.0236034
  56.6247406  56.6648178  61.9646606  56.9907799  55.7838097  61.8867188
  55.6995239  56.5602760  61.7426796  56.5651093  56.5597153  61.9326744
  10.3097563  17.5606499  36.2895203  10.7456427  17.3052979  37.1025581
  10.8674812  18.2474937  35.9242516  10.4157162  17.6066647  36.3372688
  43.1935730  24.7189522  50.2910919  43.7170715  23.9236927  50.1923828
  43.3661423  25.0096855  51.1865959  43.2678032  24.6651478  50.3760643
  68.7229538  60.2417793   4.5918036  69.3294601  60.9779358   4.5114365
  67.9012299  60.5672379   4.2242794  68.7000046  60.3549919   4.5440397
  62.1408348  71.1152191  25.5309315  61.4527359  71.3771439  24.9192562
  62.0716972  71.7413483  26.2516327  62.0600815  71.2099228  25.5425568
  18.9837132  66.8881607  55.4922523  19.4222050  67.0820389  56.3207283
  19.6977367  66.7526398  54.8693275  19.1066189  66.8943863  55.5141716
  40.8799706   4.6909366  10.5705500  41.3134880   3.9547436  10.1389103
  40.1596680   4.2920051  11.0586576  40.8493881   4.5698857  10.5765724
  63.9507408  18.4037552  22.9436970  63.8957520  19.2087688  22.4287586
  63.5274696  18.6212978  23.7742062  63.8997383  18.5128021  22.9773502
  15.7750349  20.2220612   1.4942446  15.9951200  21.1368618   1.3183714
  14.8425493  20.2372322   1.7098194  15.6990633  20.3212337   1.4984784
  47.5253258  53.2294235  25.2576866  47.9192314  53.1364517  24.3902607
  48.0052719  52.6091156  25.8064175  47.6185150  53.1533585  25.2237015
   0.9524039  13.9517365  10.6701202   1.4311519  13.6764812  11.4519558
   0.5359865  14.7759676  10.9220552   0.9590509  14.0102797  10.7803631
   1.4018159  45.0978813  37.0216560   2.3406689  45.0920677  37.2080765
   1.0278319  44.4865952  37.6562386   1.4620544  45.0320740  37.1092072
  51.2540398  64.8792343  49.6794052  51.0997734  65.8110352  49.8349037
  50.9899635  64.7412720  48.7697525  51.2094269  64.9638901  49.5989799
  42.8415222  15.7511988  58.9257126  43.4139442  15.1098557  58.5047112
  43.4027481  16.1898632  59.5651131  42.9624138  15.7295847  58.9490013
  33.4248810  73.7633514  64.3923416  32.4729042  73.7113953  64.4776154
  33.6864510  72.8924942  64.0933228  33.3512535  73.6649399  64.3695526
  31.0349197  37.6238289  30.3934307  31.5411739  38.4361916  30.3962517
  30.5581589  37.6416092  29.5636024  31.0380650  37.7123566  30.3052387
   5.9876356  36.3216515  23.9149780   5.2435818  36.8263054  23.5864391
   6.6158133  36.9827919  24.2056942   5.9752784  36.4459724  23.9109459
  29.9329109   5.6501584  30.0857468  29.2167072   5.6157346  29.4516335
  30.2996769   6.5285869  29.9853592  29.8956470   5.7401643  30.0074177
  34.2228012  58.4074554  18.5835686  34.1940536  57.6291008  18.0271759
  33.3445129  58.7821388  18.5168438  34.1260757  58.3644066  18.5171185
  36.7126770  24.9808445   7.6330533  35.8083649  25.2595310   7.4888892
  37.1567497  25.7654896   7.9545574  36.6635971  25.0942402   7.6519651
  67.9265518  47.9464684  39.0349503  68.4740524  47.2503471  38.6717834
  67.9735184  48.6502991  38.3879204  67.9899521  47.9472923  38.9272194
  41.5672569  56.1170120  35.4858513  42.2770958  56.4442711  34.9333458
  41.0888710  55.5067062  34.9246864  41.5919380  56.0868301  35.3670883
  62.7716942  28.2395172  16.4936600  61.8649635  27.9759293  16.6504898
  62.7778320  28.5493259  15.5880041  62.6756516  28.2444477  16.4138050
  27.3180714  23.3828430  23.6544914  26.9329262  23.3290501  22.7798481
  28.1426716  23.8512630  23.5246925  27.3649368  23.4270592  23.5473766
  36.1743126  19.7321644   3.9004068  35.6285515  20.3526516   3.4173150
  36.4873390  20.2273712   4.6573858  36.1494942  19.8511448   3.9296145
  70.5009079  48.0285988  64.7164917  71.3379974  47.5878410  64.5707626
  70.2199173  47.7292137  65.5811539  70.5602112  47.9496689  64.7931595
   2.7119162  27.7053909  36.5199928   2.9765105  26.7859039  36.4923286
   2.6592920  27.9115047  37.4532547   2.7345212  27.6293144  36.6165657
  45.5831299   8.7624807  54.7864037  45.8786201   8.5168781  55.6631012
  45.4002495   7.9288459  54.3529968  45.5951385   8.6473894  54.8336754
  40.7710762  41.2399063  35.2083702  40.7312584  40.7720642  34.3742409
  40.6515007  42.1599541  34.9729004  40.7540779  41.2881279  35.0943069
  20.1502743   6.1591311   1.9178379  19.8739452   6.3309426   1.0176407
  19.7178669   5.3368554   2.1483111  20.0746937   6.0897646   1.8464175
   4.9044375  12.1403093  26.5090542   4.5018740  12.9386377  26.1672268
   4.2123494  11.7241783  27.0229416   4.7877026  12.1810675  26.5274029
  47.3138580  16.6268692  46.6982880  47.6971169  16.2115574  47.4708519
  46.8560944  17.3943844  47.0412216  47.3059120  16.6644287  46.8172455
  23.2697620  63.4483719  16.1858139  22.7762032  63.0653038  16.9109974
  23.7747631  62.7183151  15.8277340  23.2709827  63.3296661  16.2249622
  56.0374374   5.6581492  32.6525688  55.4369698   5.7664180  31.9150410
  56.5432892   6.4705620  32.6708336  56.0273476   5.7563319  32.5758667
  62.8218651  59.8635902  52.9902344  63.7579956  59.7196388  52.8517914
  62.7592392  60.7753983  53.2746849  62.9150162  59.9454765  53.0058060
   7.6614180  30.2021999  62.0222435   7.1209068  29.7830982  61.3525887
   7.0917048  30.8677044  62.4079361   7.5430222  30.2284756  61.9919624
  45.5527229  37.6485481  43.6579018  45.8332672  37.3160744  44.5105362
  45.8698997  36.9983444  43.0311127  45.6164627  37.5437546  43.6819839
  55.0045090  33.3505402  65.5366592  54.3056831  33.3853416  64.8834610
  54.6516037  33.8233833  66.2903900  54.8923492  33.4046783  65.5473785
  66.5101013  11.3616056  39.4449081  66.3817596  11.8812027  40.2384949
  65.7170639  11.5108051  38.9300728  66.4118423  11.4329271  39.4746361
  31.4412308  49.2669220  10.3290987  30.6727695  48.6963387  10.3174963
  31.2393608  49.9271202  10.9921331  31.3377533  49.2764778  10.3985682
  17.3242264  18.4138241  23.1012917  17.8231754  18.8546276  22.4135609
  16.9707146  17.6319809  22.6770496  17.3397350  18.3774567  22.9827099
   7.5397234  26.9280434  56.0499420   6.6981764  27.0312672  55.6056747
   7.3240862  26.4880486  56.8722191   7.4269838  26.8921299  56.0902557
  69.6268311  61.5370674  29.1775761  68.8264694  61.7307091  28.6895676
  70.1776657  62.3094978  29.0504570  69.6002197  61.6400909  29.1119785
  40.8179474  45.3389778  36.7740784  40.8349571  44.6778831  36.0820580
  41.3820915  44.9821510  37.4601173  40.8799210  45.2304268  36.7734413
  65.3938904  66.2929001   1.6929679  64.5001450  66.0179901   1.4883205
  65.3388748  67.2450333   1.7744678  65.2927094  66.3651199   1.6798352
  52.3161049  20.7384911  24.2025146  52.1206207  20.0428238  24.8302593
  51.5866318  20.7142143  23.5832348  52.2174683  20.6617146  24.2034168
  29.3110580  56.8257790  12.7028942  28.7690353  57.4859772  13.1348438
  29.8475037  57.3229446  12.0854111  29.3104630  56.9492035  12.6831083
  20.8468246   3.1657963  49.0325737  20.6050091   2.3480477  48.5977821
  20.1859531   3.2782981  49.7158203  20.7505608   3.0905876  49.0590706
  48.6762009  24.7713013  56.8144302  49.0345650  24.3236790  56.0479813
  47.8585396  25.1603127  56.5040512  48.6272202  24.7650509  56.6995964
  63.5618858  64.7465668  59.5142822  63.2152863  65.5642853  59.8712654
  63.4180756  64.1025391  60.2076645  63.5095863  64.7650909  59.6262932
   0.5473288  50.5992546  10.4799547   0.9695688  51.0385208  11.2181892
   0.7856203  51.1280289   9.7184763   0.6177688  50.7024879  10.4774761
  46.8837929  33.1072159   2.1831837  47.4493332  33.3038177   1.4363593
  47.2104759  32.2719727   2.5176666  46.9789429  33.0391083   2.1392109
  50.6667252  51.0532913  48.3977890  51.2305641  50.4150543  47.9607887
  49.7910118  50.6694069  48.3531876  50.6334648  50.9442902  48.3464317
   7.8994017  47.2970810  18.2776394   7.9620657  48.2130890  18.0070171
   7.6921992  47.3368111  19.2112980   7.8839879  47.3990021  18.3483467
  17.8274632  32.7409554   3.9552500  18.5143604  32.2092896   3.5530879
  18.1595497  32.9388428   4.8309174  17.9361305  32.7053604   4.0057454
  44.6177368  34.1160889  29.5292206  44.4105644  33.8338203  30.4200821
  44.1803322  34.9626465  29.4383850  44.5489998  34.1762657  29.6145363
  35.5634995  45.1463089  44.8874550  34.6361656  44.9697037  45.0458641
  35.5677528  45.9328804  44.3420029  35.4650612  45.2113571  44.8461800
  47.8323936   2.7761478  38.3431358  46.8999329   2.9473131  38.2110291
  47.8785362   2.3478315  39.1979141  47.7378769   2.7487249  38.4202003
  43.2689171  28.6036263  24.3738022  43.0352020  28.7303047  25.2933464
  42.4971428  28.1919804  23.9850311  43.1616936  28.5732384  24.4304047
  48.8741875  26.0522594  40.6621552  49.1519470  26.1745052  39.7543335
  48.9068985  26.9298744  41.0428810  48.9072952  26.1588860  40.6059456
  32.0683174  69.4752502  55.4176445  32.5440674  69.1410141  54.6572647
  32.5275993  69.1026688  56.1702881  32.1680298  69.3998795  55.4168167
   3.4892566  36.4423218  49.5538712   2.9065349  36.4676819  48.7949066
   3.1050787  35.7804260  50.1287918   3.3861451  36.3744392  49.5342445
  54.2745628  33.0261574  41.2994270  53.7510262  32.2844505  41.6027679
  53.6413536  33.7343979  41.1825104  54.1512070  33.0225868  41.3193092
  49.5243950  24.2865334  26.6262550  49.4820023  23.3587780  26.3945103
  48.7778053  24.6804829  26.1749935  49.4402580  24.2296066  26.5534191
  25.1765766  49.4466934  31.2460499  25.6863651  49.4836006  32.0553627
  24.2862530  49.2434807  31.5328579  25.1359959  49.4289589  31.3629417
   7.2489128  28.0992470  24.8246937   7.6912289  27.9321022  23.9924374
   7.9007049  28.5584507  25.3543453   7.3655901  28.1303921  24.7924232
  46.6547050   0.9604758  52.4612236  47.6113586   0.9295488  52.4708595
  46.3840828   0.0636033  52.6577301  46.7278633   0.8615340  52.4832039
  23.3654518  62.3777695  39.4544258  23.6021214  63.0124130  40.1307755
  22.5467854  61.9909515  39.7648926  23.3033867  62.4041977  39.5596619
  15.7275896  63.3120499   1.4910762  16.5551243  62.8311729   1.5041875
  15.1529217  62.8157616   2.0739014  15.7545557  63.2078438   1.5546278
  62.0554123  23.6271400  16.0032120  61.2357750  24.0597000  15.7637987
  61.9580421  23.4280205  16.9343948  61.9576187  23.6520348  16.0769844
  18.6635284  30.3572235  30.6501217  17.8817368  29.8160419  30.7603874
  19.0811844  30.3529911  31.5113869  18.6246967  30.2990608  30.7537270
  53.1453209  21.8927383  52.9730301  52.8358841  21.1338024  53.4674950
  52.6054688  21.8999634  52.1826248  53.0547523  21.8125744  52.9414711
  49.4691772  10.7640953  41.9399910  49.3578682  11.7133036  41.9933472
  50.4148407  10.6378174  41.8624878  49.5581512  10.8518543  41.9374161
  69.1455383   0.8166471  18.0523033  68.1966324   0.9183661  18.1261559
  69.3849716   1.3478073  17.2928486  69.0698776   0.8841382  17.9791889
  36.8033905   2.3316958  43.6773300  36.4499474   2.2195346  42.7948761
  37.4009438   3.0757847  43.6032181  36.8294220   2.3990855  43.5753212
  67.5862961   0.1463891  50.5107613  67.9821701  -0.3857426  51.2009430
  66.6810150   0.2724401  50.7950249  67.5319748   0.1030841  50.6146774
  48.5477982  38.9587250  21.1774597  47.6824493  38.5521927  21.1312675
  49.1061478  38.3949966  20.6420269  48.5150604  38.8552551  21.1154346
   3.7261984  72.5606079  15.8162584   2.8889413  72.2866135  16.1906357
   4.3268514  72.5798950  16.5612926   3.7009666  72.5334473  15.9356337
  26.5286236  24.8553467  60.9506569  26.7127762  24.8145237  61.8890877
  26.9303837  25.6752110  60.6631813  26.5911045  24.9384251  61.0200729
  32.5656853  52.1676331  63.3875999  32.4736176  52.2205086  62.4363060
  32.4897575  53.0738525  63.6863174  32.5477715  52.2699089  63.3180084
  38.1156273  50.4025574  50.0989876  38.8358688  49.8841057  49.7402573
  38.1389046  51.2206116  49.6025238  38.1949158  50.4345093  50.0077896
  63.2043724  51.8503799  57.4748268  64.1256638  51.7009010  57.2624588
  63.1755371  52.7521324  57.7945747  63.2995453  51.9306030  57.4862785
  10.8167858  62.5104523  13.5421686  10.6168022  63.2549706  14.1095610
  10.5359583  61.7449722  14.0435715  10.7655115  62.5082169  13.6561460
  54.7699585  20.0969963  40.1542969  54.5883369  19.8661900  39.2432671
  54.1700859  19.5520229  40.6636047  54.6866188  20.0142651  40.1114578
  24.7922287  58.3750191  23.1827679  25.5107269  58.4412537  22.5537968
  25.2247734  58.2852516  24.0319309  24.9149780  58.3725090  23.2062492
  28.9157581  49.0474968  65.1189346  29.7089615  49.4706535  65.4475632
  28.4366074  49.7478409  64.6760330  28.9492493  49.1673088  65.1067505
  19.4096527  16.6408787  31.6672688  18.8808002  17.3087597  32.1037102
  19.5496750  16.9849663  30.7850952  19.3681870  16.7487965  31.6197357
  33.9447327  60.6834183  44.7507629  34.8065948  61.0943375  44.6831474
  34.1301003  59.7772827  44.9973221  34.0564117  60.6306076  44.7698479
  62.4367638  44.3272820  27.0231991  62.4989624  44.4404335  27.9716511
  62.8865585  45.0906067  26.6609154  62.4913635  44.4207497  27.0857105
  53.4332886  25.2618866   3.1423032  53.4454269  24.7223740   2.3517272
  52.7145004  24.9055614   3.6644242  53.3579292  25.1663532   3.1136749
  28.6928329  21.7094917  52.8667564  28.1012936  21.2102089  52.3037033
  28.7105541  22.5845985  52.4793205  28.6316414  21.7495708  52.7653961
  68.8883057  23.5581913  56.2627144  68.0659180  24.0480003  56.2643166
  68.9148712  23.1375504  55.4033012  68.8034363  23.5655670  56.1712341
  38.1116753   2.7708185  19.8237667  37.6467552   3.3011234  19.1765728
  37.4182968   2.3309667  20.3156891  37.9881516   2.7804646  19.8072090
  37.0027046  29.2579460  33.9657059  37.2651596  29.4856377  34.8576202
  36.1971245  29.7537231  33.8191490  36.9447861  29.3350983  34.0451927
  37.0357628  36.8608704  19.0256138  36.9325142  36.0741081  19.5609455
  36.3213806  36.8137093  18.3902645  36.9485703  36.7719383  19.0149479
  66.8962860  43.7309113  26.0049324  67.7163239  43.4021759  25.6365395
  67.1688232  44.3664742  26.6667633  67.0128021  43.7636337  26.0362263
  66.1996460  12.9455748  56.8411102  66.4349213  12.3599501  57.5607758
  67.0386505  13.2132215  56.4660530  66.3142090  12.9116650  56.8778610
  34.6806984  30.5245647  33.4279137  34.1280174  29.9181633  33.9209175
  34.1323738  31.2987194  33.3004112  34.5632858  30.5424538  33.4668922
  54.9891014  55.3653107  13.9000340  54.4755707  56.1465836  13.6947708
  55.5487328  55.6313858  14.6295872  54.9940147  55.4770012  13.9559450
  64.7067642   1.3182305  44.9023972  64.7641449   2.1974504  44.5283508
  64.2567902   1.4423618  45.7380676  64.6649017   1.4252292  44.9516258
  38.8176117  22.6256847   4.0832620  38.0840187  22.9556751   3.5644333
  39.4227066  22.2608376   3.4375238  38.8039055  22.6219673   3.9590709
  65.0139465  68.8394547  38.5994568  65.5007477  68.1009369  38.9653053
  64.3467102  68.4352875  38.0447693  64.9947052  68.7175980  38.5793190
  37.5456696  31.9044361  32.7318268  36.7699814  32.2465591  32.2874222
  37.2721214  31.0510578  33.0682068  37.4337769  31.8499146  32.7203064
  54.2721405   2.7180831  47.0043869  54.2693100   1.7697978  47.1346893
  53.5684433   2.8754501  46.3748856  54.1967964   2.6337385  46.9511528
  19.7834587  20.2922897  23.5151348  19.2659893  20.0070324  22.7620850
  19.6769695  21.2433891  23.5324764  19.7169189  20.3632965  23.4366779
  25.3235111  49.3007507   7.0517559  24.9363346  48.7267342   7.7126870
  26.2580013  49.3083267   7.2588878  25.3818779  49.2403450   7.1443272
  33.7325058  62.2153130  65.3808594  33.4637680  63.0845566  65.6782303
  33.6611137  61.6631279  66.1594620  33.6962318  62.2491264  65.4956055
  45.8990402  53.9510040  33.9685440  46.1371422  53.1928902  33.4348755
  45.4699097  54.5492439  33.3568344  45.8786697  53.9339561  33.8464012
  21.5145798  74.3753052  15.8498783  22.4574718  74.2220612  15.7890205
  21.2281609  73.8208237  16.5756531  21.5845871  74.2998276  15.9207859
   8.7845736  31.1984882  16.2839108   8.0984612  31.3983135  16.9207401
   8.5517645  31.7135963  15.5114508   8.6865788  31.2747307  16.2694473
  57.3669014  33.1187210   3.7615747  57.1606102  33.4628830   2.8925354
  57.9639740  32.3893890   3.5948176  57.4085732  33.0776443   3.6511159
  60.9231529  13.4721632  53.8420944  61.5416908  13.1143961  53.2051926
  61.4746704  13.8121233  54.5467110  61.0479279  13.4702644  53.8493156
  25.6446362  37.7153778  20.1742001  25.8111629  36.7728348  20.1847534
  26.2799129  38.0638504  19.5487232  25.7301407  37.6520233  20.1086235
  63.8852310  15.4498510  22.2077599  64.2743073  14.9411640  22.9191608
  64.0150757  16.3621368  22.4668083  63.9405708  15.4928913  22.3112488
   2.5697329  70.6347580  45.5127907   1.6796997  70.3003159  45.6233215
   2.8145683  70.3751526  44.6245956   2.5009282  70.5714111  45.4298592
  51.6892929  26.5972157  54.3126488  52.4027596  25.9750690  54.1707649
  50.9534454  26.2342892  53.8196487  51.6869049  26.4921665  54.2449417
  70.1961594  42.6721954  28.4199448  70.3369141  42.2386742  29.2616577
  70.3240433  41.9810257  27.7702045  70.2248077  42.5522575  28.4404182
  20.4642925  27.8792477  19.1013737  21.4100647  27.9025059  18.9557438
  20.1250401  28.6136360  18.5896969  20.5289726  27.9600449  19.0312767
  20.9694672  65.6399689  25.6741753  21.1811905  66.4185638  26.1891441
  20.6626606  65.9838333  24.8352146  20.9593277  65.7596664  25.6396236
  62.0817642   3.8705127  61.7228889  62.8436317   3.8151762  62.2997093
  62.0899200   3.0466590  61.2356224  62.1638794   3.7767549  61.7324409
   7.8097467  23.7710609  17.2153301   6.8810577  23.9388180  17.0552464
   7.8177123  23.0605183  17.8566532   7.7115593  23.7131786  17.2666512
   5.3233609  31.7721691  30.6962414   5.3537927  31.8499012  31.6497936
   5.2941346  32.6762085  30.3830490   5.3234892  31.8768654  30.7645302
  52.0719223  64.0846786  62.0925255  51.1497192  63.9214973  61.8946648
  52.4879189  64.1778259  61.2354927  52.0179405  64.0772095  61.9800301
  59.4432640  44.4737015   1.6135845  59.6399231  44.4134102   2.5484219
  58.5269241  44.2059441   1.5438452  59.3665161  44.4387169   1.7058398
   5.0551300  33.1111870  15.8705816   5.1238108  32.5433426  16.6380901
   5.6784425  33.8178520  16.0389252   5.1289248  33.1259918  15.9703827
  31.5522289  17.8614464   5.2397332  31.3981342  18.1131439   4.3291650
  32.4875412  18.0133400   5.3752155  31.6355400  17.9044857   5.1570773
  41.0460014  63.6957054   5.3700686  40.1820526  64.1053696   5.4148002
  41.0350685  63.0371819   6.0646601  40.9527016  63.6691666   5.4489112
  62.9822731  33.0857162  18.7648640  62.9682846  32.2112617  19.1539211
  63.1046104  33.6765480  19.5079575  62.9938278  33.0554695  18.8855991
  55.5440292   5.3049116   4.1485968  56.1421776   4.5705709   4.2871470
  56.0849075   5.9805169   3.7396455  55.6654968   5.2986479   4.1197605
  55.0416679  49.1349258  57.5149689  54.5592422  48.3386726  57.7374115
  55.8493423  49.0760689  58.0252914  55.0763512  49.0437355  57.5931129
  66.0931015  57.5367050  27.2375965  65.7948532  58.2438202  27.8096676
  65.4970093  56.8110771  27.4229870  65.9977264  57.5347290  27.3183727
  46.4389000  64.3888016  34.5155411  45.7185745  64.8120422  34.9826889
  46.4208946  63.4812469  34.8192673  46.3601646  64.3371582  34.5977478
  27.8996487  56.7246819  31.6190929  27.8777275  57.3482361  32.3449974
  28.5472775  57.0850029  31.0133057  27.9663734  56.8296051  31.6319027
  37.2156868  41.3137131  15.1305170  37.8087730  41.7293434  14.5046301
  37.7871094  40.7841072  15.6865959  37.3398705  41.3015594  15.1230726
  60.9084206  22.6931362  28.7055912  61.1666908  23.4646187  28.2012691
  60.4168129  22.1549683  28.0851650  60.8835373  22.7180157  28.5856476
  27.4897366  33.1282921  32.7140312  26.6076813  32.7721710  32.6073151
  27.3907318  34.0662346  32.5506592  27.3851147  33.1903381  32.6852264
  34.6198730  27.2226658  59.2755203  34.2508545  26.4158821  59.6349030
  34.1578751  27.3489761  58.4467659  34.5312538  27.1500988  59.2254639
  60.7382736  55.5495262  48.6872330  59.9919548  55.6896057  48.1044655
  61.2230759  56.3743553  48.6580429  60.7103844  55.6524239  48.6219749
  65.4699631  28.0182266  61.3503342  66.1730576  28.2703762  60.7517509
  64.8057327  28.6985130  61.2397003  65.4741058  28.1176624  61.2747040
  30.8318424  46.9329796  57.2477455  30.9373226  47.5595245  57.9636726
  30.9743824  46.0783005  57.6544914  30.8582916  46.9086494  57.3674698
  64.1935654   2.8573053  22.1196136  63.3292351   2.4859085  22.2963257
  64.1793747   3.0628736  21.1848564  64.0998764   2.8396211  22.0387745
  28.0641575  56.8241310  45.5863686  27.6513901  57.5284195  46.0861969
  28.9431858  56.7500877  45.9579315  28.1138802  56.8913383  45.6792946
  64.7984390  51.1694717   8.5942392  65.3301392  51.5783386   7.9113355
  64.0119400  50.8699265   8.1382561  64.7712708  51.1811295   8.4727869
  31.7591496  53.0231705  10.8209877  32.5187988  52.7161255  11.3158531
  31.0629044  52.4049149  11.0428858  31.7659111  52.9244957  10.8974247
  37.2828484  17.5496788   7.7080369  36.8430367  18.3387470   7.3915410
  37.7876091  17.8445015   8.4660139  37.2897758  17.6652660   7.7551169
  32.5919456  12.8770285  32.6467438  31.8915558  12.9001589  31.9947071
  32.6314659  11.9615402  32.9234238  32.5214691  12.7818661  32.6067162
   2.4562325   9.0830030  33.7203522   2.2661345   9.7264280  33.0376358
   3.2370400   9.4219398  34.1581802   2.5192266   9.1877632  33.6942368
   8.5980978  72.7972031  54.1802940   8.7833414  72.9584732  53.2551384
   7.7067637  72.4483719  54.1888237   8.5227995  72.7771988  54.0825424
  54.0045128  68.4218521  11.9458189  54.0281334  68.7344971  11.0414257
  54.2989044  67.5126038  11.8926783  54.0384254  68.3582306  11.8437061
  48.5878105  74.3554459  34.5900803  47.8663788  73.8366089  34.9458504
  48.8782921  74.8967590  35.3241348  48.5418549  74.3578415  34.7062988
  62.6677399  56.1256866  37.2385864  62.8183670  56.7422104  36.5220375
  61.7346916  56.2099762  37.4349251  62.5843010  56.2004204  37.1831093
  10.5116005  25.3303146  30.9077435  11.2055845  24.8986549  30.4094601
   9.7228069  25.2012234  30.3810825  10.5014896  25.2705154  30.7984428
  27.3843689  59.8981895  27.8553715  26.5291023  59.6002426  27.5455685
  27.3149757  59.8744850  28.8097591  27.2857628  59.8638878  27.9241104
  65.0798721  18.4086304  19.3030186  64.9277802  19.1725922  19.8593140
  64.2662506  17.9072933  19.3569355  64.9768906  18.4366379  19.3680935
  10.9751930  47.1030807  17.6914005  10.1019917  46.7159729  17.6289577
  11.0094261  47.7340736  16.9724388  10.8857241  47.1290894  17.6080704
  69.9851074  19.8773193  60.8045387  69.5447464  20.7257366  60.8545837
  69.3733215  19.2654152  61.2138405  69.8729019  19.9025421  60.8535233
  44.7167625  15.7767687  44.2444115  45.6358719  15.6791840  43.9955139
  44.7226791  16.4523525  44.9224854  44.8154068  15.8384075  44.2901802
  72.1745300  58.6283989  39.7806778  71.3311691  58.1757240  39.7879257
  72.6102219  58.3104820  38.9898987  72.1310577  58.5462227  39.6971207
  49.5233192  70.7455750  58.6611443  48.9427834  70.5455627  57.9268379
  50.3237724  70.2551498  58.4741096  49.5467720  70.6719513  58.5628891
  60.6892509   8.6124048   2.4809518  60.6418915   8.0312414   3.2400548
  61.4348526   9.1843014   2.6632941  60.7637138   8.6114168   2.5813489
  49.8742142  16.0186882  26.1083565  49.3961258  16.2229767  25.3046589
  50.7716064  16.3009224  25.9315300  49.9189301  16.0705719  26.0037918
  17.9142761  11.4626408  19.8630409  18.8094692  11.4183722  20.1990471
  17.3691463  11.5516453  20.6447983  17.9516068  11.4674110  19.9822407
  51.8817940  38.4728813   4.0678453  52.4648705  38.2293434   4.7868319
  51.5682182  37.6378860   3.7204440  51.9105339  38.3578682   4.1074719
  59.0081253   4.6678863  49.9040108  58.5668373   4.3351927  50.6855583
  59.5427094   3.9342880  49.6002312  59.0180740   4.5541754  49.9549599
   0.4794903  29.8788891  50.8546600  -0.1685476  29.9173870  50.1512451
   0.8343666  30.7666016  50.9022331   0.4482271  29.9776611  50.7847214
  43.1154594  39.2171516  28.4861202  42.6759644  39.1801567  29.3356533
  42.4060020  39.3343773  27.8543301  42.9929352  39.2257080  28.5093403
  46.4572525   8.8391094  43.2984352  46.9821434   8.2846775  42.7210884
  46.5718727   8.4556751  44.1679573  46.5254478   8.7390947  43.3295937
  16.8336143  13.9995880  64.7487869  17.7779007  13.8675795  64.8332291
  16.5120773  14.0129328  65.6502686  16.9000263  13.9869337  64.8539276
   2.9895868  18.8069267  24.8984432   3.5619080  18.9051857  25.6593800
   3.0032997  17.8689728  24.7079601   3.0520823  18.7173805  24.9592762
  21.8521118  60.8550072  30.0477810  22.4403477  61.2258606  29.3899994
  22.3693295  60.8448868  30.8531475  21.9699993  60.8934746  30.0635204
   2.3836396  38.5259094  20.0162449   2.1783962  39.4602928  19.9840698
   1.8449742  38.1384697  19.3263435   2.3043079  38.5842361  19.9392414
  12.8222494  28.8472595  61.9704475  13.1463747  29.7441292  62.0529099
  12.2325983  28.8740158  61.2169037  12.7939329  28.9457569  61.8988838
  54.6197319   3.5320134  24.1347504  54.0582275   4.2359428  23.8100548
  54.3864746   2.7734270  23.5996151  54.5349770   3.5261848  24.0430565
  69.9616470  22.7789841  39.4601212  69.0240784  22.7136517  39.6415939
  70.2257462  23.6077690  39.8596191  69.8898315  22.8603992  39.5220757
  54.8386726  21.7502365  61.0600281  55.0535851  21.3919353  60.1988258
  55.0710678  21.0536633  61.6740379  54.8863754  21.6377430  61.0336685
  12.1801176  31.0249043  32.6852417  12.5271282  30.2595692  32.2269020
  12.4266529  30.8884029  33.6000214  12.2434139  30.9287319  32.7339172
  41.9706535  61.3733253  63.6439323  42.5610771  60.6485939  63.4380264
  41.2600136  60.9692497  64.1418762  41.9578323  61.2529488  63.6750755
  25.0315151   7.9768109   4.7863803  24.8251362   7.1868596   5.2859964
  25.9834557   7.9563003   4.6882982  25.1110210   7.8903823   4.8292003
  25.6031647  48.4784050  48.0375214  25.5884609  47.6927567  47.4909210
  26.4449368  48.4386330  48.4914703  25.6913643  48.3903809  48.0276413
  68.9276276   4.7120585  58.7265205  68.7026672   5.6422505  58.7073174
  69.1603012   4.5031848  57.8218269  68.9284515   4.7889810  58.6279945
  64.8707809  25.6732655  54.2624054  63.9419632  25.4937172  54.4083328
  65.1531143  24.9928570  53.6512032  64.8018417  25.5815582  54.2127876
  49.5116501  56.3047333  52.7314415  50.4554214  56.2490616  52.8811913
  49.4299469  56.5893250  51.8211861  49.6035805  56.3291473  52.6503410
  14.5138645  43.3574371  36.4654350  14.9831543  42.6451378  36.8997498
  13.9788256  42.9221268  35.8017578  14.5068531  43.2350540  36.4409752
  18.5568390  46.4287071  25.7900219  18.3530636  47.2546844  25.3513088
  17.7343864  46.1686211  26.2049408  18.4474010  46.4890556  25.7874851
  27.1141148  65.4339447  64.8430023  26.7109604  65.2062759  65.6807709
  27.6957474  64.6987762  64.6494522  27.1331482  65.3312683  64.9117050
  57.6971207  59.9719505  58.1174202  57.1462822  59.5420914  57.4631805
  57.9122009  60.8201561  57.7294540  57.6613121  60.0165634  58.0062790
  18.3787193   1.3664348  44.2821884  18.6999645   0.7735412  43.6028442
  18.1082611   0.7887811  44.9959106  18.3841362   1.2416061  44.2858543
   4.3728271  25.2230988   4.8701892   4.1744857  26.0710011   4.4727559
   4.1267343  24.5824051   4.2029700   4.3254318  25.2451954   4.7566533
  20.3139687  31.3389263  23.7393475  21.0026627  31.9924850  23.6177177
  20.7730141  30.5652905  24.0664482  20.4363651  31.3261223  23.7612591
  54.9161644  32.9000549  44.7914047  55.2331734  32.1635551  45.3141899
  54.1350517  32.5634537  44.3523178  54.8666725  32.7856178  44.8003311
   2.0298338  48.9533577  28.3858070   2.2426257  49.8476906  28.6524830
   1.1204232  49.0012932  28.0910072   1.9555454  49.0538406  28.3828068
  20.5089626  55.4698143  21.0707951  21.4274216  55.3784561  20.8171825
  20.2061558  56.2455025  20.5987282  20.5746174  55.5427933  20.9934082
   7.5375361  43.1408386  26.2256832   7.0470214  42.6847954  26.9095345
   7.4461656  44.0684395  26.4434910   7.4754829  43.1911240  26.3218384
  42.5317078  33.0607758  54.1930504  42.3361206  33.8956146  54.6185188
  41.8358841  32.9536591  53.5445213  42.4366455  33.1383820  54.1692619
  14.4550123   7.8277450  54.3289757  14.4042950   8.6994610  53.9368401
  13.5736055   7.4682379  54.2284393  14.3556099   7.8823676  54.2764359
  14.7043123  61.7675781  25.0368385  14.3119049  62.6023560  25.2925682
  15.5523224  62.0062523  24.6624794  14.7528982  61.8820534  25.0241871
  32.4439278  70.8430557  30.4875450  32.1527138  69.9316483  30.5150375
  31.8350201  71.2710037  29.8856087  32.3479385  70.7914963  30.4262867
   8.5357141  73.2460480  48.9047279   7.6033735  73.4100952  49.0463638
   8.9232540  74.1178589  48.8273544   8.4776163  73.3565140  48.9115791
  62.2514114  56.9937630   3.8793674  61.6541252  57.7364769   3.9680347
  61.6957855  56.2739449   3.5804152  62.1284599  56.9962044   3.8569424
   2.4170310  66.9095688  22.5809021   2.6493769  67.0392456  23.5003757
   1.4812453  67.1067505  22.5402203   2.3420153  66.9444275  22.6746178
  22.4265175  54.1799011  31.5931263  22.3274040  53.2516136  31.8045406
  21.5358238  54.4811325  31.4137993  22.3209629  54.1130295  31.5965481
   5.1683836  13.2115173  36.2298393   5.1079450  12.5174780  35.5734177
   4.3962212  13.7555819  36.0749512   5.0795941  13.1955233  36.1433220
   1.3619562  43.6934090   5.3698616   0.5332679  43.3067780   5.0869751
   1.5991300  43.2024193   6.1565690   1.2988764  43.5998192   5.4235897
  54.5195236   1.0292370  26.9574928  54.4756966   1.8720214  27.4091835
  54.7048836   0.3954553  27.6504536  54.5346146   1.0515254  27.0795593
  10.8058968  58.9272614  19.1803474  10.0297613  58.3889160  19.3353729
  11.1343517  58.6347656  18.3301754  10.7581558  58.8386612  19.1062164
  71.1256485   8.0209007  32.5708885  70.3307648   8.1027222  32.0439186
  71.4458542   8.9183121  32.6622810  71.0750275   8.1253281  32.5244370
  35.8817101  22.2303181  44.1463661  35.0318451  22.2872334  43.7096481
  35.7611847  21.5594883  44.8184471  35.7782249  22.1648502  44.1714668
  68.5102081   1.8821263  54.5779610  67.5698471   1.7227731  54.6589851
  68.9086227   1.2976029  55.2228127  68.4524155   1.8027983  54.6553688
  17.6620598  43.2326241   4.7256312  17.6569176  42.3095322   4.4724383
  16.8080673  43.3736420   5.1343398  17.5704403  43.1492233   4.7422156
   6.3806062   6.8083873  15.6335583   6.5437517   7.7359304  15.8046703
   5.7650404   6.5434089  16.3170033   6.3323593   6.8790441  15.7246895
  26.7785778  55.7676926   8.8472729  27.0159702  56.4154167   9.5108442
  26.1242447  55.2153320   9.2750340  26.7341137  55.7778625   8.9636536
  43.2994194  59.7547760  15.3053827  43.7514381  59.5493698  14.4870167
  42.7634544  60.5200958  15.0973997  43.2904701  59.8144875  15.1959314
  10.8216000  64.6025848  20.6678352  10.4593315  63.7634926  20.3833694
  11.1686249  64.4293137  21.5429249  10.8199739  64.4946289  20.7308197
  64.4224319  47.0000801   8.8330317  65.2437363  47.0032005   8.3414221
  64.2388077  47.9248199   8.9984722  64.4904404  47.0990295   8.7982483
   8.9729891  11.0072670  41.9033012   9.6415234  10.4818163  41.4637642
   8.8766661  11.7830658  41.3509521   9.0340109  11.0339642  41.7975273
  31.3911552   7.5174575  20.3901672  31.6198311   8.3718729  20.0242252
  31.6453114   6.8909159  19.7126122  31.4426441   7.5417585  20.2788868
   8.5851965  25.5364952  62.3281403   8.3366575  26.4406052  62.5206184
   8.4683428  25.0741119  63.1580696   8.5462303  25.5836029  62.4371719
  63.4444771  26.0597725   0.3332120  63.9942894  26.3565884  -0.3919342
  64.0213547  26.0839539   1.0966632  63.5646286  26.0940037   0.3372969
  21.3466835  25.9210720  35.0114059  21.0118561  26.4559307  34.2916489
  20.5622826  25.5887642  35.4478874  21.2273273  25.9426727  34.9811974
  62.3214912  66.0867081  47.0094910  63.0106888  65.5966797  46.5610428
  61.6612167  65.4282303  47.2255173  62.3245735  65.9642334  46.9847031
  33.2934875  58.0810966  30.4099941  32.9048004  58.0463791  31.2840347
  32.6051788  57.7576447  29.8287544  33.1786346  58.0429001  30.4412193
  43.8932495  45.7271881  18.9337234  43.5152016  45.8721313  19.8010788
  43.1673660  45.8769264  18.3279953  43.7755241  45.7586136  18.9616241
  28.3593597  43.4978714  52.1361504  27.6390076  43.4741821  52.7660446
  28.2378159  44.3217010  51.6641693  28.2695789  43.5831985  52.1529922
  38.5552711  17.9592285  29.9858932  39.0132065  18.7849655  30.1430168
  38.3424301  17.6332264  30.8603382  38.5814095  18.0125217  30.0959015
  48.9789047   4.5166144  25.0697918  49.6077576   4.7342439  24.3817425
  49.4140892   4.7746477  25.8823586  49.0923729   4.5673399  25.0830708
  65.3146667  57.8112183  24.5557575  65.5458221  57.9374313  25.4760132
  64.4204712  57.4704170  24.5779800  65.2439575  57.7883339  24.6562653
  48.6109772   1.0078555  46.5306587  47.8065376   0.5903400  46.8385429
  49.2180977   0.9298782  47.2665634  48.5899353   0.9550155  46.6419716
  71.8178329  67.6547241   4.5908847  72.7210541  67.6852188   4.9063187
  71.6142349  68.5609436   4.3594608  71.8924408  67.7546158   4.5998440
  34.1752777  59.2727928  48.0841599  35.0734406  59.1417999  47.7802162
  34.2160873  59.1144409  49.0272865  34.2754097  59.2419357  48.1523209
  56.0633812  25.9696178   0.9809673  56.0341988  26.4961681   1.7797936
  55.4881592  25.2264595   1.1628149  55.9989243  25.9465179   1.0855477
  39.5302429  10.2815228  64.9918900  40.3801308   9.8832350  65.1797485
  39.7165375  11.2170210  64.9120865  39.6407433  10.3388119  65.0034180
  59.5499878  42.9427528  18.0790977  59.0362740  42.1379433  18.1470108
  59.1130600  43.5563469  18.6697159  59.4486084  42.9223633  18.1493244
  15.0844994  10.9539156  31.2957439  15.9782104  11.2119970  31.0701160
  15.1876249  10.1409979  31.7904778  15.1908035  10.8947468  31.3244419
   7.2726250  52.3747063  26.7521343   7.5084991  52.2708740  27.6739883
   7.4948945  53.2832909  26.5489044   7.3214817  52.4605255  26.8287697
  50.3545609  51.8296585  15.7812796  49.5830688  51.2652855  15.8314495
  50.0251999  52.6543579  15.4240360  50.2371635  51.8574181  15.7485332
  42.8803101   7.1390810  47.3260422  42.9027061   7.9642439  47.8106422
  41.9499779   6.9222817  47.2651100  42.7834854   7.2039576  47.3712234
  28.9104557  16.4781036  30.5126781  28.7662868  17.3949127  30.2783489
  28.7061024  15.9917603  29.7139664  28.8732891  16.5240097  30.4025135
  38.8499908  72.9672012  40.2943115  39.1624908  73.8719482  40.2916985
  39.5910187  72.4588089  40.6239281  38.9623413  73.0094681  40.3291817
  30.4408436  68.8397827  64.5365677  29.6017456  68.4815521  64.8260727
  30.7160606  69.4132080  65.2518845  30.3807106  68.8627319  64.6437225
   8.8868446  48.7614326  63.2203789   8.5134897  49.3736420  63.8544426
   9.1731901  48.0155678  63.7475662   8.8775654  48.7471771  63.3442154
  41.3053741  18.3948765  51.6990051  41.3895378  18.6007290  50.7680016
  40.8070488  17.5778790  51.7195625  41.2612076  18.3297024  51.6019135
  40.8374023  18.3785439  27.3296909  41.3613663  19.1190338  27.0241280
  40.8622971  18.4452171  28.2842407  40.8959312  18.4646206  27.3988991
  70.8026886  59.0431862  31.5490665  71.4685669  59.7203674  31.4296360
  70.5858002  59.0821877  32.4805527  70.8505707  59.1195602  31.6356640
   6.4692225  12.9402418  20.0655212   5.6888061  13.3183184  20.4707870
   6.7251887  13.5772324  19.3984718   6.4132943  13.0484896  20.0376034
  52.2453690  68.4533310  55.0280991  52.7891541  68.0670090  54.3415985
  51.7001801  67.7298813  55.3373222  52.2452202  68.3349838  54.9878654
  21.8795891  72.5413361  56.3560867  21.1194401  72.5095825  56.9369469
  21.8337460  73.4062958  55.9486885  21.7936363  72.6301956  56.3745842
  36.3149757  28.1386108  23.4067364  35.8676720  27.5956783  24.0558701
  35.8728905  28.9860725  23.4577389  36.2201271  28.1710854  23.4813995
  11.4241886  48.2002907  15.3247776  11.9496622  48.9787521  15.5094624
  12.0240574  47.6086273  14.8705473  11.5441971  48.2202110  15.2960329
  64.3949432   5.6676145   7.1525421  64.9689865   4.9099770   7.0399060
  63.9660110   5.7714968   6.3031549  64.4104156   5.5978971   7.0499506
   3.2009237  19.9185143  33.6091270   3.9653473  19.4762974  33.9783592
   2.7363579  20.2685986  34.3692932   3.2329009  19.9086895  33.7295685
  33.0569649  32.7931480  33.1703911  32.8229523  32.7918816  34.0985413
  32.7630348  33.6460686  32.8504410  33.0006676  32.8839722  33.2352486
  48.3113174  58.9241066  50.3785973  48.9337158  59.5941925  50.0960464
  48.7158089  58.0965271  50.1183472  48.4208260  58.9073105  50.3207130
  71.4568253  37.9146843  44.1264000  71.9669495  37.1415939  43.8848724
  70.5955734  37.7647476  43.7365265  71.4193802  37.8162537  44.0590668
  40.2539711  59.2444153  64.6425934  39.9094849  59.3484344  63.7556114
  39.8899574  58.4123344  64.9448624  40.1784134  59.1667747  64.5802383
  31.8070946  55.6367455  24.7664146  32.3500595  55.7458305  25.5471344
  31.6640625  56.5279274  24.4477158  31.8497448  55.7434158  24.8156853
   9.1104965  60.8375320  17.4169598   9.4847145  60.3169441  18.1277199
   8.1666327  60.6942406  17.4863987   9.0497484  60.7667351  17.5001621
  44.0697250  30.3937473  39.5639687  44.8703384  30.6486683  40.0225143
  44.0922394  30.8926048  38.7473488  44.1575050  30.4741306  39.5257835
  13.5285845  35.7392998  10.4469213  12.9307613  36.3828125  10.8273573
  14.3927794  35.9953880  10.7691278  13.5569906  35.8352356  10.5218525
  17.8208294  54.5170097  15.1764212  18.4201069  53.7846870  15.0321894
  17.5730591  54.8006287  14.2964201  17.8583145  54.4691582  15.0671959
  67.0726700  49.8113785  45.1461449  67.5776215  50.3036804  44.4989243
  66.2739563  49.5572014  44.6838913  67.0413437  49.8367729  45.0278320
  19.8448486  65.5386276   4.6199970  19.9097538  66.1074524   5.3871040
  19.4435863  64.7350693   4.9509377  19.8089790  65.5135956   4.7370944
  27.1270275  42.5774117  40.7999077  26.3662071  42.7854347  40.2575912
  27.2675190  41.6400948  40.6660156  27.0608749  42.4996376  40.7277946
  66.5674973  35.9258766  64.8953247  65.8024979  36.2760582  65.3518066
  67.2998199  36.1003380  65.4865112  66.5640106  35.9818268  65.0070496
  20.9622555  66.0351028  36.3723106  20.7071915  65.7832184  35.4847679
  20.9462852  66.9921265  36.3636093  20.9333515  66.1102982  36.2767334
  52.8390884  45.9441261  64.4139099  53.5137901  46.2698898  65.0096359
  53.0954742  46.2800026  63.5550232  52.9383812  46.0146866  64.3858414
  10.8012190  22.3839874  20.3461647  10.3804302  23.0061340  20.9395447
  11.7267542  22.4099140  20.5889492  10.8550463  22.4530983  20.4353333
  49.3848572   2.4475420  36.0935974  48.7810402   2.4193435  36.8357849
  50.0373573   3.1029360  36.3404503  49.3900490   2.5144269  36.1990700
   2.6818182  66.2808304   9.6211500   1.8301814  66.3704605  10.0488319
   2.8408923  67.1364212   9.2225447   2.6079624  66.3816299   9.6242504
  69.3034363  19.7382679  18.5120144  69.6117249  20.4851246  19.0252342
  69.5285645  19.9593658  17.6083183  69.3603210  19.8414917  18.4703732
  59.1194344  12.5131931  46.7675781  59.2182846  13.4648819  46.7949104
  58.4517822  12.3227196  47.4265099  59.0587769  12.5943699  46.8407631
  54.3127785  20.9803581   5.1635504  55.1029663  21.4010162   4.8246098
  53.7095947  20.9696159   4.4203916  54.3327217  21.0240726   5.0481539
   0.9692237  41.9336052  45.4274712   0.6067947  41.8938065  46.3125076
   0.8919113  41.0387688  45.0965309   0.9223291  41.8339348  45.4865608
   4.9936514  66.0687561  24.2887211   4.4633732  65.3552628  23.9338017
   5.3286867  65.7284241  25.1182728   4.9728308  65.9563751  24.3393364
  48.4971581  46.8194923  55.2069359  48.0378685  47.5570107  54.8052483
  48.7601700  46.2702179  54.4684563  48.4762268  46.8395653  55.0853500
  44.9829750  51.5712242  28.0774918  44.5290260  52.4107552  28.1506138
  44.4631462  50.9705467  28.6115322  44.8791313  51.5966949  28.1422405
   0.9337001  26.1595726  54.6140060   1.3569869  26.5301933  53.8396034
   1.6204766  25.6465855  55.0399361   1.0520787  26.1443901  54.5768433
  50.4199448  46.6623421  26.9460258  50.2650452  45.9761543  26.2968845
  50.3654366  47.4787178  26.4492397  50.3976135  46.6762276  26.8238220
  39.9656219  15.9157705  52.1551704  40.4769516  15.4024563  51.5296402
  39.0799103  15.5585527  52.0908012  39.9256973  15.8229351  52.0815964
  58.4653091  70.2118988  23.7353115  58.3974533  69.2688217  23.5861931
  57.5634308  70.4965286  23.8830471  58.3618965  70.1416779  23.7351646
  22.2340641  53.9260559   7.2712026  22.3839760  53.1322746   7.7846909
  22.7309437  53.7871590   6.4649467  22.3030376  53.8265915   7.2399817
  45.8615303  25.0530910   7.5996389  45.7629509  25.9690323   7.3397021
  46.6313248  25.0470810   8.1685066  45.9331093  25.1501274   7.6325841
  35.2974472  29.4105301  50.5029449  35.3271637  29.0516205  49.6160774
  34.8508339  30.2515984  50.4061089  35.2529869  29.4619484  50.3980408
  63.5830994  11.9250927   1.6074315  63.2494049  11.2749643   2.2256653
  62.8449173  12.5163202   1.4598895  63.4687920  11.9188108   1.6576267
  22.4878464  23.7883205  33.5901947  22.2231274  24.5672684  34.0794754
  21.7659855  23.6309624  32.9815979  22.3826351  23.8546085  33.5774689
  53.3171501  44.9421501  12.1745281  52.4830627  44.4780197  12.2460222
  53.9272804  44.4198608  12.6952810  53.2932663  44.8369560  12.2376862
   3.9599252  72.8316956  33.3263550   3.1080070  72.3956451  33.3443527
   4.5898590  72.1216583  33.2028160   3.9362526  72.7094803  33.3151016
   9.0358429   1.1695677  40.3733253   9.3509064   0.6600554  41.1198921
   9.7861443   1.7048196  40.1148949   9.1494551   1.1723126  40.4253807
  44.4926949  59.2195282  12.9247322  45.2193642  59.6610565  13.3643179
  44.2061501  59.8395348  12.2541256  44.5396309  59.3327332  12.9000959
  68.1207962  38.2485924  27.1182346  67.5153198  38.9236031  26.8116550
  68.9896088  38.5991821  26.9220924  68.1488724  38.3579636  27.0646229
  10.2935486  28.0701675  31.8703594  10.6969194  27.9800777  32.7337303
  10.2612133  27.1773472  31.5267620  10.3331165  27.9653492  31.9257889
   9.4527540  59.7106476  28.4427872   9.0238390  59.9216652  27.6134872
   9.2735252  60.4651337  29.0039139   9.3879004  59.8136101  28.4141884
  48.0550499  22.1985283  36.2369041  48.4727020  21.9516125  37.0620308
  47.6518288  23.0477104  36.4172707  48.0565872  22.2627544  36.3441315
  25.4883633  32.2095337  24.1717110  25.7135429  33.1376839  24.2354202
  25.6555519  31.8618336  25.0477161  25.5302067  32.2714310  24.2719231
  15.3425474  48.8324738  26.3279934  14.7853432  48.5260925  25.6125298
  15.3066740  49.7870903  26.2675781  15.2793007  48.9015999  26.2452526
  56.3926926  26.4509945   3.6279430  57.2578621  26.6348324   3.9938965
  55.7871361  26.9335651   4.1906691  56.4203796  26.5220623   3.7269788
  34.7512856  28.8079510  43.7254486  35.4566307  28.2449951  43.4063950
  34.1277733  28.2047405  44.1299286  34.7600136  28.6835899  43.7345581
   7.6685033  61.1569786  58.0356560   8.5118675  61.2000504  58.4863396
   7.0890799  61.7114105  58.5582504   7.6966505  61.2206955  58.1394463
   6.4875784  64.9667816  50.4503403   7.0328975  65.7477264  50.3555717
   7.0245323  64.3601303  50.9601364   6.6029935  64.9853668  50.4945984
  45.9659882  44.2158852   7.1291199  46.3501205  43.6197968   7.7720447
  46.6657944  44.8383484   6.9315329  46.0815811  44.2186966   7.1766109
   0.9856863  59.0163193  25.7915344   1.8065253  59.3329353  26.1686401
   0.3143174  59.2866669  26.4179573   1.0016260  59.0789108  25.8985519
   0.1448824  61.4409866  30.9889889   1.0553435  61.6857414  30.8234997
  -0.2853439  61.5296516  30.1385345   0.1960953  61.4765434  30.8806477
  34.7924538  14.2480001  24.0175323  35.5732727  14.0029039  24.5140038
  34.8507652  15.1997557  23.9339046  34.8819427  14.3233595  24.0615578
  16.1100712  51.8866615  51.4907951  15.7895422  52.0461082  50.6030617
  16.6776142  52.6342773  51.6784096  16.1364136  51.9833908  51.4161301
  39.1931610   6.4945874  33.0438309  39.1813431   5.9003386  32.2935257
  39.9658279   7.0419316  32.9037170  39.2742958   6.4895854  32.9488754
  36.7164955  31.0424271  20.4397717  36.0046349  30.8193359  21.0395374
  37.4567795  30.5151043  20.7400150  36.7195244  30.9624004  20.5357494
  19.8738708  54.6018982  58.2545395  19.2746735  55.3268204  58.0765457
  20.7409744  54.9522858  58.0505905  19.9024410  54.7165718  58.2138100
  61.9762039  68.5422974  26.7985306  62.7449455  68.0987930  26.4399700
  61.8490906  69.3002319  26.2279053  62.0446281  68.5758286  26.6994419
   2.9523544  15.1441469  45.4574280   3.8898077  15.3158083  45.3682899
   2.6954370  14.7732897  44.6132164   3.0249276  15.1229048  45.3578949
  48.5159683  40.7593422  44.6899605  49.0533981  40.0910950  45.1152229
  48.8279076  40.7775154  43.7851982  48.6065445  40.6900177  44.6388245
  61.2878151  30.5417805  59.3418541  62.1056557  31.0367317  59.2929649
  60.7250481  30.9430695  58.6796684  61.3150139  30.6373558  59.2660255
  67.8069687  54.5487823  27.0135155  67.3257523  54.1220474  26.3045998
  67.4012604  54.2145844  27.8134804  67.7123871  54.4676361  27.0232239
  69.6966248  53.1907043  44.7288284  70.5297089  53.4403954  44.3290024
  69.0971985  53.8997421  44.4960556  69.7215424  53.2929420  44.6613693
  67.8392334   1.6598390  22.1407375  68.5800171   1.0576985  22.2107868
  67.1389923   1.1341306  21.7540550  67.8435593   1.5395637  22.1069717
  47.8337975  10.3472385  55.4261971  47.0056343   9.8722935  55.4955063
  47.5798836  11.2368488  55.1805267  47.7184029  10.3914585  55.4073868
   5.4451885  46.5164719  17.3846416   5.3767567  45.6307449  17.7410679
   6.2798500  46.8451996  17.7185707   5.5269003  46.4570732  17.4582615
   5.7338524  19.1819172  34.7589569   5.7254062  19.9392166  35.3443298
   6.2647347  19.4615726  34.0131760   5.7895656  19.2924995  34.7418518
   0.3605408  68.8965530  53.2582664   0.7965086  69.3773575  53.9618187
   0.9310790  69.0138626  52.4986916   0.4678760  68.9603348  53.2522926
  21.6405964  21.4546547  62.6204529  21.2547913  21.3069286  63.4839134
  22.1278458  22.2733784  62.7127228  21.6514149  21.5262108  62.7223740
  45.2055931  69.3385849   3.5483234  45.7270660  68.7189178   4.0585361
  44.3324661  69.2947464   3.9381399  45.1680908  69.2678299   3.6443036
   5.6562986  58.8237495  38.7376099   5.7933912  59.4620247  39.4376411
   4.7658958  58.5017509  38.8780785   5.5759645  58.8574791  38.8272438
  11.2946463  54.7334442  45.9641762  11.7349415  54.8856659  46.8003578
  10.6900768  54.0123672  46.1396065  11.2771282  54.6727829  46.0720558
   9.9748344  64.5375366  37.8887749  10.0039339  65.4803314  38.0516090
  10.8856726  64.2950516  37.7220154  10.0750713  64.6122208  37.8883553
  62.7924042   4.4614520  24.8884487  63.0847778   3.5540676  24.8024044
  63.1942329   4.7664471  25.7019272  62.8664360   4.3972125  24.9660244
  42.5336647  49.8244247  48.7817078  43.4762192  49.7741585  48.9407539
  42.3145332  50.7443886  48.9296265  42.6108093  49.9171715  48.8144455
  12.2719631  17.2545166  32.4907303  12.1874561  16.3188629  32.3073158
  12.0500383  17.3377934  33.4181175  12.2392845  17.1636181  32.5700684
  42.5363960  52.8298035  33.6373291  42.2177086  51.9280243  33.6755753
  43.0623932  52.9317894  34.4305229  42.5585022  52.7445145  33.7259941
  28.5676136  60.2607803  12.8733139  28.0419617  61.0519676  12.9914045
  28.1663265  59.6172409  13.4573126  28.4687634  60.2765274  12.9481859
  68.4763870  25.7433834  59.2597771  68.4769745  26.0318165  60.1724892
  67.7700653  25.0990849  59.2126541  68.4011230  25.7054329  59.3520851
   1.3661656  57.3407898  11.8638124   0.7346126  57.2164383  12.5722685
   1.7688756  56.4801636  11.7481413   1.3417615  57.2357483  11.9270277
  31.3058319  55.1829300  40.7755318  30.6702538  55.6423454  40.2267036
  32.1575050  55.4845734  40.4594650  31.3288765  55.2640915  40.6832962
  57.8421478  64.4377136  55.9067383  57.7031555  63.9927330  55.0707321
  57.9809418  63.7290878  56.5350800  57.8421288  64.3146973  55.8845940
  41.4891243  64.9020844  17.3990498  41.8535156  64.0234680  17.5062408
  41.1669579  64.9194565  16.4978619  41.4936295  64.8102417  17.3143768
   9.1676006  27.5712852   9.1023235  10.0383120  27.9569931   9.1988754
   9.0630884  27.4490280   8.1587334   9.2493095  27.5993805   9.0119944
  27.8187447  47.4019241  27.3389130  28.2648430  46.7130318  27.8315125
  28.5044441  48.0416946  27.1472397  27.9394398  47.3966866  27.3710041
  67.2343369  63.0404167  66.3444977  66.3746490  62.6441689  66.4864807
  67.0466309  63.8666954  65.8992310  67.1226425  63.0862732  66.3121567
  26.0681267   8.6339922  47.8886604  26.6755199   7.9846087  47.5342484
  26.2625542   9.4347267  47.4015732  26.1536350   8.6501322  47.7989197
  25.6323013  61.5141678  45.4941216  26.1543655  62.3060265  45.3651276
  24.7386532  61.8339920  45.6179695  25.5926743  61.6327171  45.4935722
  49.6980782  24.3122387  42.4495888  49.6014595  24.9343300  41.7285461
  50.6145439  24.3924580  42.7139511  49.7855072  24.3871346  42.4008865
  14.7162151  55.3184471  39.9981918  13.9675245  55.9017448  39.8738670
  15.3734007  55.6370544  39.3794632  14.7064571  55.4146271  39.9189529
  54.7750931  72.7176285  36.5881310  55.6315079  72.4537964  36.9245491
  54.1770020  72.5823441  37.3231239  54.8026390  72.6750641  36.7023888
  49.0033188  34.0445213  51.1316528  48.5931168  34.8496017  50.8157196
  49.1019096  34.1798248  52.0740967  48.9700890  34.1448059  51.1984634
  56.4096375  17.9452438  14.6005535  56.9245148  18.2242641  15.3577061
  55.5019455  18.1153698  14.8523149  56.3677483  17.9931412  14.7081451
  70.9186249  24.5385723  54.5129852  71.5729752  25.2328281  54.5908241
  70.3544846  24.6543388  55.2775650  70.9282455  24.6249542  54.6028214
  58.1520195  62.3165817  50.0632858  58.1176720  62.3662949  49.1079941
  57.6643791  63.0846519  50.3607826  58.0963554  62.4037895  49.9931374
  49.7604523   4.3109946  13.5451145  50.6290894   4.4328184  13.9283314
  49.2623100   3.8524725  14.2217588  49.7999611   4.2750888  13.6581392
  51.1004105  33.1027603   9.8269720  50.7872505  33.7668724   9.2128725
  51.3473434  32.3620110   9.2733021  51.0933495  33.0945854   9.7024393
  65.1579971  19.9136906  28.6391964  65.7428665  19.9356937  27.8817825
  65.2659836  20.7713966  29.0501862  65.2318802  20.0075035  28.6022530
  65.8640671  51.5704498  46.7566032  66.1030731  51.3162689  47.6479492
  66.2251434  50.8766899  46.2047386  65.9280624  51.4693604  46.7928047
   8.2089958  28.6168060  15.3831720   7.7529554  28.8186855  14.5661631
   8.3180389  29.4653072  15.8125763   8.1719913  28.7288189  15.3418369
  12.9497356  43.9608841  32.9608650  12.0841732  43.5596428  32.8831520
  12.8434916  44.8344116  32.5841751  12.8461008  44.0112495  32.9124069
  18.2763290  61.4397659  58.8052368  18.6063652  60.5483513  58.6925850
  18.8514156  61.8264275  59.4655380  18.3728523  61.3859367  58.8636398
  63.7191887  38.4856262  17.2483025  64.3354950  37.8475075  16.8888512
  62.8940926  38.3007278  16.7996807  63.6969223  38.3978577  17.1621284
  17.7641392   3.4192505  62.2533150  18.5247841   2.9366949  62.5770302
  17.0125885   2.8938758  62.5278778  17.7651100   3.3117633  62.3171158
  29.6274872  46.2423477   1.1012414  29.0987740  45.5111351   0.7818283
  30.3893185  46.2580872   0.5219355  29.6523476  46.1660500   1.0054008
  35.7745209  23.5907574  57.8367081  35.9830894  23.5109253  56.9059258
  36.1366615  24.4394207  58.0913773  35.8353806  23.6727467  57.7646065
  32.4888115  70.6977386   4.7199626  32.4350662  71.0741730   5.5983930
  32.3391914  71.4384308   4.1324091  32.4671249  70.8168716   4.7509823
  27.6196423  74.5130997  41.8151512  28.4229717  73.9954453  41.7610054
  26.9738522  74.0051727  41.3240318  27.6364422  74.4037323  41.7570038
  18.3562107  67.6695938  38.8501472  17.9909134  67.7674484  37.9708214
  18.8157940  68.4935684  39.0116386  18.3662643  67.7678986  38.7735977
  54.1296768  16.3253918  47.0362816  54.9537849  16.6156006  46.6453133
  54.3805580  15.9737101  47.8904533  54.2443161  16.3188362  47.0856781
   3.7532635  21.3636856  38.2797012   4.2567329  21.3248291  37.4665337
   2.9817734  21.8855495  38.0590324   3.7246814  21.4151936  38.1694489
  10.6076965  18.0912018   2.6566288  10.5991611  18.5006294   3.5218046
  11.3992968  18.4304695   2.2388997  10.6912041  18.1710434   2.7043452
  50.1026115   4.4719129  31.5706043  50.5447845   5.2048721  31.1422520
  49.3635902   4.8725119  32.0284233  50.0709572   4.5927973  31.5737476
  64.7821045  67.6158066  18.6038685  65.4003448  66.9333572  18.8651562
  65.1145554  67.9311447  17.7634697  64.8834915  67.5766525  18.5421124
  12.9096346  30.8422012  39.1994629  12.5840902  30.9450493  40.0937080
  13.7069435  31.3711662  39.1725082  12.9599447  30.9095783  39.2919502
  11.6385746  58.3489761  38.0986176  10.9666510  57.6672516  38.0975418
  11.6347876  58.6904144  37.2043915  11.5665159  58.3126869  38.0031433
   9.2448788   8.4967976   2.6708829   9.9048586   8.0033731   3.1579049
   8.8613367   7.8566999   2.0713811   9.2743587   8.3759174   2.6588879
  63.6904068  30.0724850  49.2197151  63.4620552  29.5141010  49.9628792
  62.8847275  30.5502777  49.0226593  63.5801353  30.0638905  49.2779541
  23.7081509  59.3308601  18.6941910  23.9935818  59.7602386  17.8877201
  24.1766891  59.7920990  19.3898659  23.7885551  59.4258385  18.6823750
  41.5627289   8.4173813  12.6050901  42.2252846   8.4284973  13.2958364
  41.0317612   9.1965656  12.7699442  41.5767632   8.5016603  12.6963320
  66.1145325  29.4648666  55.8428650  66.1423340  30.0413189  56.6065178
  66.9428024  29.6259251  55.3909149  66.2058258  29.5435162  55.8761063
  51.6706276  68.1065979   4.6388350  52.4481544  68.6523361   4.5211315
  51.7725029  67.4030991   3.9977868  51.7644081  68.0897751   4.5579205
  17.5808144  56.6345215  65.1058807  17.7960567  56.1665726  64.2990799
  18.4220066  56.7490044  65.5480576  17.6934738  56.5968285  65.0669937
  39.8587608  70.4029617  20.7535954  39.9071808  69.4919357  21.0433006
  40.2613640  70.3998566  19.8851871  39.9068565  70.3054733  20.6918812
  61.4964371  30.2909336  27.8384762  60.9958038  30.9038792  27.3000584
  60.9231377  30.1009598  28.5810852  61.3819122  30.3360405  27.8602505
  71.3647079  39.8592491  10.2002907  71.9066772  39.4094086   9.5521021
  71.9472656  40.5125389  10.5876884  71.4846344  39.8809433  10.1724796
  49.2910271  49.3062630  60.8795128  48.6165886  48.8309021  60.3943405
  48.8269615  50.0450401  61.2733154  49.1696167  49.3343544  60.8697701
  41.4040070  68.7422867  35.9583702  42.2345963  69.1787186  35.7689362
  41.5984039  67.8091125  35.8710632  41.5133133  68.6893158  35.9288559
  24.0950794  22.5382023  22.7381287  23.7840462  22.7149544  23.6259632
  24.0698948  21.5844517  22.6609554  24.0592232  22.4553432  22.8245792
  46.2048912   2.2434969  31.7891884  46.6952019   2.4969318  32.5712357
  45.9647179   3.0736396  31.3775940  46.2315674   2.3590510  31.8286953
  41.0374985  32.7232895  52.0847397  40.2675400  33.2013054  51.7766838
  41.7580757  33.0619202  51.5533943  41.0322304  32.8103790  51.9952240
  21.0939274  25.9396725  28.2338352  22.0491791  25.9297886  28.2940655
  20.8828926  26.8185139  27.9186592  21.1732922  26.0323391  28.2066460
  28.4479275  20.7016850   2.0611985  29.2285500  21.1920147   2.3189528
  27.8527164  20.7904224   2.8055654  28.4677010  20.7634373   2.1680660
  10.3840361   0.6960768  20.7585907   9.4582825   0.5159390  20.9221878
  10.8510275   0.0497212  21.2880955  10.3351126   0.6079383  20.8325043
   8.8021040   6.5403428   0.5257630   9.3852701   6.8889637  -0.1484871
   9.2865572   5.8075080   0.9058818   8.9159565   6.4993696   0.4943964
  11.2751760  53.4258308  30.1068554  10.3192291  53.3992462  30.1479950
  11.5432777  52.5092278  30.1715832  11.2018232  53.3252487  30.1181450
  68.8813477  14.5075865  39.4270554  69.6369019  15.0499229  39.6534195
  68.5015945  14.2618160  40.2706261  68.9214249  14.5392122  39.5411568
   7.6135478  19.8970642  60.2435493   7.7449489  19.4809189  61.0954819
   8.4591208  20.2963371  60.0390587   7.7177334  19.8952637  60.3125954
  48.2011299  55.2546234  56.3462257  47.4596825  55.7207642  56.7324867
  47.8041801  54.5228157  55.8738670  48.0797310  55.2262917  56.3370438
  57.2493210   8.2030420  33.3527527  58.1978760   8.3186703  33.2970695
  56.8894691   9.0572014  33.1136894  57.3120995   8.3064613  33.3213196
  66.4528198  23.1090603  53.6143188  66.0878143  22.2337132  53.4848213
  66.6095810  23.4366188  52.7286758  66.4306107  23.0506420  53.5060654
   2.5010116  11.0537100  14.5056458   3.1052721  10.6669436  13.8719950
   2.3576677  10.3628292  15.1524591   2.5501645  10.9387884  14.5070496
  43.1264267  58.4064102   1.8246776  43.8867378  58.6274681   2.3625340
  42.4520950  58.1540146   2.4553962  43.1355934  58.4030685   1.9492960
  57.8797302  37.4231606  54.3945961  57.3744621  36.7302132  53.9694366
  58.2479401  37.0072441  55.1741257  57.8651123  37.3049088  54.4323845
  71.2869110   2.6866796   1.8105813  72.0216141   2.1145883   1.5888729
  71.6640167   3.3459399   2.3931623  71.4054794   2.6959753   1.8490653
  25.8234482  30.3917446  37.6600723  25.3508587  29.8215714  38.2665329
  25.9373722  31.2112865  38.1413231  25.7852001  30.4183369  37.7760658
  37.4298210  73.5766983  18.4213238  36.5034828  73.3887482  18.5723381
  37.8701172  73.2602234  19.2101269  37.3779907  73.5229111  18.5215473
  11.6676102  33.7674255  11.4365273  12.4427576  34.3130722  11.3036880
  11.2724361  34.1043968  12.2405920  11.7081308  33.8615494  11.5081081
   2.6254461  11.4433985   3.8785203   1.7798820  11.7562160   4.2000766
   3.2538679  11.7263355   4.5427980   2.6022897  11.5069313   3.9836509
  17.7080345  63.2137985   4.6201940  17.7228966  62.2764740   4.4267125
  17.0276718  63.3100433   5.2865829  17.6370659  63.1241035   4.6706257
   4.9022732   4.9548745  32.4266052   5.7579489   4.7868905  32.0318489
   5.0909786   5.5195389  33.1761246   5.0136476   4.9971771  32.4644394
  65.2501450  71.1870422  59.0799522  66.1993942  71.2258072  59.1968498
  65.1205978  70.5420685  58.3846397  65.3375626  71.1223984  59.0182686
  24.8148193  59.4527435  56.1007614  25.0085735  58.7579002  56.7299538
  25.6200542  59.5463257  55.5917702  24.9213524  59.3886261  56.1135788
  43.2068176  11.6162529  34.8250885  44.0846252  11.9275112  35.0460129
  43.3559418  10.8118906  34.3281021  43.3163300  11.5636673  34.7956467
  25.5503044  13.5380182  30.1821861  25.1187305  12.7270432  30.4510632
  25.5430031  14.0850220  30.9676590  25.5035019  13.5098677  30.2946243
  37.9267540  62.1696815   5.4253654  38.5714302  61.4645042   5.3674808
  37.7105713  62.2207298   6.3564358  37.9724503  62.0999260   5.5184832
  27.2638340  37.7239685   3.2309659  27.6338444  38.0187607   2.3988469
  27.6822186  38.2789497   3.8891308  27.3479099  37.8145905   3.2124152
  22.2231655   6.6541767   3.7093828  23.0024452   6.2975669   3.2830207
  21.5342770   6.5814753   3.0487933  22.2328053   6.6083946   3.5934687
   8.4422283  27.8893490  22.4229279   8.2895670  27.0399017  22.0089645
   9.0032043  28.3591595  21.8058262   8.4857712  27.8488655  22.3129749
  37.6362152  54.9621429  29.9783726  37.3464508  55.1868515  29.0941925
  37.2903290  54.0821457  30.1273708  37.5684280  54.8922615  29.8999710
  60.0049095  43.3375168  60.9947052  60.9067345  43.6487427  60.9167252
  59.6904640  43.7175636  61.8150215  60.0675468  43.4112358  61.0738678
  54.0934143   0.4927966  44.6698647  53.2750816   0.1451329  44.3153343
  53.9600945   0.4994651  45.6177139  53.9919319   0.4564324  44.7331390
  62.1827850  22.2832546  49.8461952  62.8601074  22.4358788  49.1872787
  61.6937408  21.5292320  49.5167770  62.2028656  22.2191200  49.7407990
  43.6854248  16.7111111  51.0041504  42.9130936  17.2322979  51.2234650
  43.8232231  16.1532841  51.7697029  43.6177597  16.7072029  51.1091766
  57.5616074  68.6739120  60.8810730  58.3455315  68.4521866  60.3785477
  56.8918037  68.0709991  60.5584297  57.5737762  68.5859680  60.7930756
  11.4066477  50.2038498  18.4400711  12.2607174  50.5344696  18.7184372
  11.5276089  49.2569084  18.3700504  11.5106268  50.1381226  18.4622898
  58.8337250   2.1690285  15.0260038  59.3221245   2.5642760  14.3038712
  59.0727539   2.6918867  15.7913237  58.9113007   2.2669365  15.0306091
  55.6711082  19.2096272  43.6904144  55.6794853  18.5117035  44.3454437
  54.9791183  18.9564075  43.0794601  55.5982056  19.1081963  43.6951141
  57.7564735  14.3389015   1.7899618  57.4607353  13.4454174   1.9644810
  58.6990318  14.2553186   1.6456300  57.8254509  14.2347059   1.7931811
  66.1728134  10.3891363  12.5767717  65.6260300   9.6044683  12.6162739
  65.5504684  11.1102037  12.4819813  66.0481339  10.3823538  12.5708752
  36.4724960  13.5892067  39.8213196  36.2871323  13.1774731  40.6653252
  35.8965645  14.3533335  39.7959633  36.3913116  13.6267862  39.9086227
  12.6557674  65.8132019  61.6949654  12.6965981  65.2588272  62.4742165
  13.1981792  66.5714951  61.9118042  12.7179651  65.8349457  61.8011894
  50.7557602  63.7527962   9.5737209  51.1144066  64.5857239   9.8800440
  50.1518364  63.4831161  10.2656622  50.7296028  63.8128624   9.6801767
  40.7796745  42.4154472  44.7348404  40.3848190  41.5901146  45.0161667
  41.2795258  42.7131729  45.4949341  40.7908745  42.3591843  44.8459015
   0.6706346  25.6219730  42.8470230   1.4044900  25.0124435  42.9255142
   1.0189964  26.4575558  43.1579552   0.7860438  25.6460800  42.8885536
  23.7004414  73.1754227  23.3881645  22.7969723  73.4260788  23.1954269
  23.6253681  72.5321732  24.0930252  23.5960884  73.1335526  23.4427776
  45.5564842  13.4854298  13.9311256  45.8886604  12.6023569  14.0926018
  44.8266716  13.5823803  14.5428514  45.5140800  13.4015961  14.0135813
   7.5652885  67.2837067  51.0196419   7.0629172  68.0591125  50.7694626
   7.3853598  67.1726685  51.9531975   7.4925270  67.3545532  51.0925179
  46.6320457  35.7388992  32.3875961  46.1792412  36.5354118  32.1105194
  46.0371437  35.3319969  33.0174828  46.5203171  35.7804489  32.4252205
  56.2621040  46.7433624  28.1077251  56.1899300  47.3036003  27.3349667
  55.4253616  46.2801476  28.1467342  56.1651764  46.7537079  28.0294781
   6.2419858  39.5437088  18.1506424   5.4788013  38.9677086  18.1953964
   6.9465294  39.0398903  18.5580940   6.2357321  39.4285583  18.1988659
  70.2899323  14.6377573   7.1047974  71.1796494  14.9903021   7.1233449
  70.3218384  13.8764467   7.6841240  70.3882141  14.5941658   7.1685553
  36.7578392  55.3484230  20.8484020  37.6260147  54.9613914  20.9611416
  36.1514359  54.6602249  21.1220608  36.7857552  55.2337570  20.8896084
  47.9920807  69.4793396  33.3137093  48.7658653  68.9810791  33.0506020
  47.5468864  69.6824951  32.4910507  48.0271225  69.4478683  33.1979218
  19.4067383  45.5366135  32.8999176  19.4712620  45.4490051  31.9489193
  18.6826687  46.1478081  33.0355568  19.3364029  45.5924492  32.8129654
  50.3914452  19.5499210  39.4271088  50.3850403  19.1930771  38.5389328
  51.0291176  20.2630253  39.3941307  50.4587631  19.5879135  39.3288765
  49.3632431  58.8440094  43.2533264  49.0159149  59.4450188  43.9124031
  49.9789925  58.2910118  43.7342453  49.3918686  58.8491287  43.3748970
  34.0120811  33.3576126  -0.1174723  33.9778252  33.3663597   0.8390746
  34.5755234  32.6136208  -0.3301670  34.0685158  33.2792053  -0.0381469
   5.2348685  70.4088135  62.6491852   5.5724282  71.1006317  63.2181091
   5.4075961  70.7230072  61.7616692   5.2892861  70.5160980  62.6152115
  26.4865723  72.6786346  14.4953346  25.5836048  72.4858856  14.7477818
  26.9322357  71.8324432  14.5351963  26.4378052  72.5678406  14.5265064
  65.2640991  59.6689415  28.8654232  65.4668350  60.5886879  28.6945629
  64.6498642  59.6913834  29.5992146  65.2202148  59.7694168  28.9254551
   0.7485232  61.1306534  34.2866249  -0.1829830  60.9540825  34.1548996
   0.9103659  60.8939667  35.1998711   0.6664453  61.0865822  34.3699646
   6.5567374  74.6145096  46.3969002   5.7080832  74.3711395  46.7667503
   6.8193073  73.8536453  45.8788528   6.4942369  74.5074158  46.3810959
  54.5524025  50.4032631  41.1758347  55.3578453  50.8647270  40.9422913
  54.6221199  49.5591202  40.7299690  54.6457291  50.3624535  41.1033821
   0.7700256  22.7166538  55.4271736   0.1878411  22.0782127  55.8391075
   0.1859412  23.2829208  54.9227753   0.6456531  22.7089577  55.4173126
  53.3587532  65.7599030  47.2611542  53.9294815  65.7610321  46.4927177
  52.5185165  65.4376602  46.9349747  53.3300133  65.7256622  47.1444244
  23.0994225  45.1357498  23.5548859  22.6667023  45.9823341  23.6656971
  22.4473896  44.4946289  23.8378162  22.9837437  45.1576614  23.5968742
   9.4209490  52.5627441   5.2469215   8.9867601  53.3634605   4.9526958
   8.7090263  52.0067177   5.5635142   9.2987261  52.5888367   5.2493072
  18.7976227  18.6307240  12.8202448  19.6053085  18.5385742  12.3148899
  19.0792046  19.0024490  13.6561651  18.9137840  18.6605377  12.8554974
  51.8782272  27.4362679   5.2448568  52.4500732  26.6844845   5.3999276
  51.2833443  27.1460934   4.5533786  51.8757706  27.3251514   5.1876535
  23.0666046  49.4864159  22.0621147  23.3435001  50.3253250  22.4306164
  22.9175034  49.6697922  21.1345501  23.0802326  49.5954361  22.0024948
  67.7855530   5.1083407   7.9919181  68.3263168   5.6572170   7.4239936
  67.3776169   4.4781179   7.3980846  67.7997131   5.0996656   7.8680267
  62.1141319  26.3928661  20.5798130  62.6411095  25.8106632  21.1271400
  61.2221680  26.2916298  20.9120483  62.0752106  26.3199844  20.6736107
  36.4533806  66.9495239  16.8538818  35.8175659  67.3367081  16.2521667
  36.2075081  67.2902374  17.7139378  36.3593559  67.0271530  16.8814316
  40.8153191  57.9008484   3.3156416  40.8713150  57.0125923   3.6679130
  39.9377823  57.9534531   2.9369652  40.7277069  57.8117332   3.3128257
  17.8745708  49.5877686  19.9429207  18.2360096  50.2505264  19.3544102
  17.0969639  49.2628899  19.4890366  17.8301907  49.6238022  19.8317585
  33.2677231   0.3647846  46.6553268  34.1284637   0.6880291  46.3891106
  33.4432068  -0.1796715  47.4227943  33.3782272   0.3411943  46.7087822
  29.0842476  14.6775980  34.1463852  28.2610264  14.1944571  34.0748901
  29.7140484  14.0316610  34.4663048  29.0636215  14.5571918  34.1728783
  56.7650719  26.0031929  14.0089664  57.2294464  25.4926720  13.3456764
  56.3006935  25.3499508  14.5322800  56.7650719  25.8790874  13.9940386
  61.9257050  23.6340103  19.0791454  62.8196487  23.8866081  18.8483009
  62.0189552  23.1417580  19.8947582  62.0309792  23.6084538  19.1415062
  47.3998909  30.6600952  19.3246078  47.2267723  29.9641609  19.9585934
  47.8819656  30.2275448  18.6198139  47.4328384  30.5397511  19.3170567
  24.7542152   6.0447030   6.6582708  24.9312305   6.2772274   7.5697694
  24.8292313   5.0907178   6.6355448  24.7810917   5.9677653   6.7530508
   8.9205618  35.1299400  38.1091156   8.9567862  34.4424286  38.7741318
   9.8110657  35.1733704  37.7607651   9.0193892  35.0612526  38.1428833
  47.5067482  45.8504219  14.1083469  47.0807877  46.7019806  14.0101776
  48.4277878  46.0597992  14.2635145  47.5595436  45.9635620  14.1144257
  22.4696674  16.7949886  39.5613060  23.1400490  16.2558708  39.1415749
  22.6368484  17.6801434  39.2376022  22.5589867  16.8318920  39.4820251
  45.6963425  49.2768517  32.1118546  46.0725403  49.0804749  31.2538643
  44.8588219  48.8134346  32.1179047  45.6471443  49.2064896  32.0209999
   8.5154715  14.2392550  53.3806610   9.3441191  14.6399088  53.1178818
   8.4262352  14.4597120  54.3078423   8.5943232  14.3054914  53.4515114
  65.6532898   0.3175240   9.9207592  65.3352966   0.7960632   9.1551790
  65.4934235  -0.6027188   9.7114067  65.6023331   0.2704201   9.8167906
  10.9168491  16.7827606  48.1811295  10.2880688  16.6920490  48.8971176
  10.5102043  17.4100170  47.5832825  10.8064299  16.8399792  48.1937256
  29.4703693   2.5333540  47.6974525  28.7567368   2.4323490  47.0675659
  30.2626896   2.5524209  47.1607056  29.4787598   2.5246160  47.5730400
  27.0278206  35.8949966  32.0912781  27.2453041  36.7906876  31.8330727
  27.1522102  35.8824043  33.0402756  27.0642776  35.9891701  32.1649437
   7.9588208  65.2879257  34.2240982   7.8841863  64.8519058  35.0729523
   8.7793827  64.9588928  33.8571548   8.0383673  65.2063370  34.2754898
  48.1649590  35.1875916  17.9124146  47.5571861  34.6732712  18.4437523
  47.9395065  36.0978813  18.1041832  48.0761032  35.2298164  17.9895267
  67.0492172  52.2407990  56.9360313  67.0903778  52.0789566  55.9935112
  66.6737366  51.4392967  57.3005028  67.0135651  52.1380692  56.8743858
  56.3765564  40.7676544  30.1053600  55.7301598  40.4890213  30.7540283
  56.1235542  41.6641006  29.8848801  56.2806435  40.8335381  30.1510220
  66.6628113  38.4780235  55.5723343  66.2776031  38.6606560  56.4293594
  66.1089325  37.7905807  55.2023697  66.5626678  38.4241905  55.6242752
  49.6205902  10.5333586  65.5038452  48.8350639  11.0774870  65.4481049
  49.9136658  10.4422331  64.5971832  49.5680733  10.5816679  65.4012146
  54.4585876  73.3398209  30.3730278  54.7886696  72.4507599  30.5028286
  54.9666367  73.6787033  29.6359539  54.5479660  73.2811508  30.3082676
  31.6937733  26.3066216  14.1692801  31.5085182  26.4458961  13.2405634
  31.1025562  26.9065323  14.6240358  31.6109695  26.3854504  14.1187363
  43.8396950  13.8686886  38.3363266  43.4973717  12.9891729  38.4960098
  44.2067337  13.8261805  37.4533157  43.8423309  13.7703629  38.2591896
  55.6182213  16.8621426  26.6864204  55.5540504  17.7251110  27.0955677
  56.2318916  16.9854584  25.9622402  55.6768227  16.9673214  26.6528263
   8.9671469  49.1541100  53.0508995   9.2477407  49.9254417  52.5584106
   9.1511765  48.4176407  52.4678192   9.0166950  49.1578255  52.9361992
  62.6213417  18.8824768  62.8602753  62.6881447  18.5961094  63.7711868
  63.1390839  18.2439651  62.3698883  62.6836815  18.7838478  62.9051208
  34.5998383  53.8141823   1.6353664  33.7945023  53.3156242   1.4971431
  34.7027969  54.3295250   0.8353335  34.5249367  53.8159714   1.5353094
   4.2936406  29.3090763  16.9737740   4.3203692  30.0983047  17.5147343
   5.1836362  28.9593143  17.0162773   4.3914013  29.3559418  17.0359955
  49.0817757   2.5686102   4.6021729  49.7430077   2.2212768   4.0035367
  48.3176003   2.0084901   4.4660482  49.0707970   2.4718382   4.5238171
   1.8813248  52.1617241  59.5280838   2.6943190  51.8145866  59.1609764
   2.0222301  52.1509895  60.4747925   1.9830499  52.1235619  59.5898933
  66.0048065  31.4220448  57.9687004  66.7149277  31.0569077  58.4965630
  66.3774796  32.2137489  57.5806847  66.1202774  31.4675350  57.9836121
  48.8709984   4.3283272   0.8188339  48.2452469   4.5033550   1.5217096
  48.3762817   4.4820757   0.0139423  48.7515106   4.3633881   0.8079548
  59.5823402  34.9411011   2.1934350  59.5024681  35.6416054   2.8408480
  58.7431297  34.9436226   1.7330536  59.4843254  35.0160713   2.2133803
  69.7537460  64.7294846  17.1379948  70.0710144  64.9790268  18.0059223
  70.5473251  64.5320892  16.6405048  69.8722076  64.7350464  17.1774998
  37.6835518  12.3692226  17.0166016  38.5457535  12.7791634  16.9473743
  37.0667686  13.0999508  16.9736233  37.7097244  12.4908657  17.0046368
  22.3094692  25.7783146  24.6443233  22.7588997  26.1654129  23.8930569
  22.7020016  24.9102383  24.7370281  22.3992577  25.7270222  24.5740929
  44.0857162  16.6109467   0.1410940  44.9385490  16.1793194   0.1921289
  44.1913185  17.4115257   0.6550519  44.1879272  16.6502914   0.2013456
  28.2650661  47.7980843  33.9012260  27.7720318  47.0017586  34.0987434
  28.4216156  47.7550774  32.9578972  28.2291832  47.7085762  33.8216934
  52.3223190  11.5994511  56.6609802  51.6787491  11.3141098  56.0124207
  51.7973671  11.9290180  57.3903885  52.1977081  11.6041679  56.6696014
  50.7728271   5.4077263  23.4852104  51.1186905   5.8513274  24.2596970
  50.5933380   6.1141438  22.8647346  50.7905693   5.5303659  23.5016346
  23.0198498  18.5570488   9.9460106  23.2080097  17.7026939   9.5575466
  23.8716488  18.9910316   9.9943018  23.1307526  18.5122204   9.9097338
  53.9000931  51.1561699  52.9333992  54.6960907  50.8033371  52.5357437
  53.9786339  50.9367867  53.8618050  53.9933548  51.0951500  52.9899979
  27.0808372   4.4152927  53.5416908  26.8766155   3.4816163  53.4890289
  26.9106503   4.7477708  52.6603699  27.0409107   4.3511801  53.4420891
  54.5868034   4.4528255  40.0557251  55.2015800   4.9500885  40.5951805
  53.8517838   5.0502553  39.9176788  54.5739822   4.5695653  40.0985298
  28.1282120  44.7114792  43.4833794  27.5704880  45.4210243  43.1644402
  27.5264778  43.9819374  43.6314316  28.0045662  44.7093468  43.4651566
  63.9632149  43.2702522  16.5050182  64.1518707  42.3933792  16.1707535
  63.6112785  43.1214333  17.3826447  63.9458046  43.1608696  16.5629635
  15.0955868   8.4845791  13.6536236  14.7332592   8.8966217  12.8692942
  15.9327927   8.1194038  13.3673286  15.1462288   8.4895773  13.5394506
  49.4586983   6.2508817   6.6058040  49.0869675   5.9045324   7.4170313
  50.3772316   6.4192719   6.8159895  49.5170097   6.2319040   6.7147288
  28.0963669  69.4796295   5.7824178  27.8164234  68.5654678   5.7358665
  28.8683624  69.5227432   5.2181506  28.1488400  69.3867416   5.7172794
  59.6798935   8.4872580  42.3951492  59.7470436   7.5341563  42.4527779
  59.0895576   8.7293520  43.1086807  59.6240997   8.4114351  42.4773865
  40.6961250  18.1252098  64.9280930  40.6166649  18.2835331  63.9874306
  41.0449829  18.9440918  65.2801743  40.7248535  18.2294197  64.8653259
  64.4218063  49.8059578   0.9162555  63.8888206  50.2070580   0.2297555
  63.8399925  49.7597809   1.6749352  64.3029175  49.8438072   0.9239528
  37.1726799  38.3667068   4.8175802  37.9964905  37.9084702   4.6514764
  36.6343765  37.7292175   5.2866940  37.2031250  38.2498550   4.8498936
  46.6710091  38.9264259  65.6768341  45.8943481  39.4539337  65.4903717
  47.3003845  39.1797867  65.0016098  46.6553040  39.0097008  65.5849457
  38.6716423  31.3527508   6.1123996  38.5433159  32.1029091   5.5318594
  39.5017395  31.5311737   6.5543709  38.7464790  31.4517765   6.0976224
   7.3857856  23.0486507  29.1436920   7.8227968  23.8890553  29.0059509
   6.4542155  23.2435303  29.0415611   7.3330450  23.1590538  29.1181107
  19.3927650  19.7419758  54.9685097  20.0944691  19.2446880  55.3886833
  18.6570740  19.1309319  54.9283104  19.3891392  19.6237831  55.0090294
  21.0923729  38.4744873  65.0387421  21.5379391  38.1431541  64.2590485
  20.9071331  39.3917007  64.8371506  21.1201344  38.5369682  64.9340973
  52.5461197   1.0242013  59.6255226  53.0580177   1.8297948  59.5533333
  52.2796898   0.8284153  58.7272415  52.5722961   1.0892320  59.5220299
  33.2438049   3.9369254  48.6908798  33.8410454   4.6498237  48.9174080
  33.5166016   3.2092311  49.2496986  33.3365898   3.9353476  48.7746315
  22.6944237  69.3762741  14.7694426  22.6964283  70.2282486  14.3331232
  23.2944298  68.8402176  14.2509184  22.7586231  69.4099655  14.6676168
  35.8994102  32.7214928  18.3980446  35.0547409  32.7795143  18.8445816
  36.5016518  32.3944740  19.0663223  35.8735580  32.6928062  18.5169296
   5.2596908   7.1221089  64.2422943   5.9783030   7.4474287  63.7000771
   4.5626812   7.7683201  64.1290665   5.2619944   7.2257142  64.1723938
  52.2645149  39.9081116  46.2014275  52.5219917  40.7334099  45.7905464
  52.8241806  39.2502823  45.7887955  52.3516579  39.9259720  46.1136055
  31.6297779  45.3241348  65.5061188  32.2255173  45.7667236  66.1106415
  31.1686859  46.0349998  65.0608215  31.6441364  45.4471397  65.5231018
  56.3344269  65.5380707   3.1413689  55.6781883  64.8601379   2.9801435
  56.5525475  65.8720398   2.2712426  56.2877045  65.5013885   3.0313842
  59.0583076  58.0148201  32.2336311  58.8563843  58.0167236  31.2979736
  58.2032051  57.9915314  32.6631508  58.9455872  58.0125389  32.1796532
  12.2691860  20.0399475   6.0968161  12.6592703  20.7278862   5.5575504
  11.8269377  20.5110416   6.8030171  12.2636232  20.1635494   6.1146183
  47.1455116  40.0113029  18.1037846  47.7571640  40.3821716  18.7398434
  46.3007698  40.0142937  18.5539303  47.1206551  40.0511703  18.2196198
  19.7766380  44.7014771  13.2125235  20.1449623  44.4654465  14.0639086
  19.0671940  45.3100357  13.4188738  19.7402592  44.7412033  13.3253222
  49.2854881  34.2643089  57.9724350  49.0638199  35.1954346  57.9826622
  49.6804085  34.1026917  58.8292580  49.3039627  34.3463707  58.0648994
  49.3842850  68.4960785   9.1711521  50.2195778  68.4264450   8.7089052
  49.4234314  67.8131638   9.8407288  49.4775391  68.4158249   9.1932621
  20.3805981  64.5358810  49.2550888  19.6466923  65.0626373  49.5715485
  21.1589394  64.9990158  49.5648003  20.3853359  64.6414490  49.3218651
  44.4006577   6.4578519   2.7238109  44.4091949   7.1623683   3.3717425
  45.2162094   6.5714192   2.2357433  44.4885368   6.5450935   2.7408590
  42.2096939  29.8779278  64.3132782  41.8371239  30.7009640  64.6295624
  42.7993317  30.1382389  63.6056099  42.2328415  29.9934578  64.2715454
  50.2761383  40.0116234  51.8165588  49.5007820  40.5729179  51.8153687
  51.0042343  40.6085854  51.6440964  50.2710991  40.1351433  51.7980385
  34.0313835  54.1271439  35.7151566  34.2803650  53.3294907  35.2482681
  33.9974937  54.8012543  35.0364380  34.0543213  54.1139679  35.5929871
   3.5026693  24.3096008  66.4380341   2.7520533  24.8307114  66.7230835
   4.0435982  24.9217300  65.9391098   3.4803078  24.4304523  66.4152298
  61.8229256  19.7013321   3.7664752  62.1163139  20.4440136   3.2386692
  62.2633095  19.8170357   4.6084409  61.9011765  19.7928715   3.7999775
  25.3449612  56.7937660  16.6862221  25.3866138  57.2606506  15.8516464
  25.5741463  55.8906059  16.4671116  25.3738441  56.7472420  16.5738564
  70.2098465  34.7910767  38.8278732  69.7105255  34.0810699  38.4243889
  70.7648544  35.1243439  38.1227913  70.2157822  34.7509003  38.7096519
  21.8999100  38.0925636  58.4616928  22.7733002  37.7069244  58.3931084
  21.3388882  37.5068817  57.9533005  21.9332218  37.9889832  58.4001617
  42.1543808  57.6341934  44.9168510  42.3579369  57.2890472  44.0475578
  43.0009346  57.9073257  45.2703705  42.2663651  57.6265144  44.8618469
  24.3988476   6.0725899  42.3992920  24.2975521   6.1617913  43.3469315
  24.2384205   5.1446877  42.2275620  24.3709373   5.9831495  42.4820366
  69.2554398  23.1177788  44.5298309  69.3176956  22.4108849  43.8874435
  69.3911057  22.6870728  45.3738213  69.2765503  22.9964638  44.5513306
  29.8440800  21.7735577  26.9910564  30.2498703  20.9628983  27.2982960
  28.9914246  21.5010567  26.6520100  29.7964249  21.6580486  26.9876652
  53.6073952  59.3501015  50.2986870  53.8060875  60.1243629  50.8252563
  53.7916908  59.6188126  49.3986511  53.6482391  59.4613266  50.2588615
  31.4153767  53.9137115  59.3726692  31.9646931  54.6426888  59.0844345
  31.1441250  53.4830742  58.5619888  31.4450302  53.9455261  59.2554779
   3.9193506   6.7262025  17.6239586   3.9143386   7.4610486  18.2373161
   3.6555343   5.9722185  18.1513481   3.8906825   6.7241616  17.7456093
  44.6482239  53.9985504  10.6651525  44.6387825  53.9343071   9.7101574
  43.7325745  54.1415939  10.9046440  44.5495682  54.0069542  10.5888500
  19.6808243  22.1346226  60.4115982  20.0915642  21.8967381  61.2428207
  18.7724304  22.3308582  60.6408195  19.6277542  22.1301804  60.5246849
  44.6211891  74.3473740  34.9194069  45.2157593  73.9184494  35.5348282
  45.1959763  74.7168350  34.2490692  44.7458916  74.3410339  34.9135513
  41.4180336  27.6770992   2.1519785  40.7396698  28.2030983   2.5755110
  42.2334023  27.9588203   2.5667534  41.4326439  27.7632370   2.2413766
  61.8074036  61.6008034  26.8105946  61.8856773  62.2921638  27.4679565
  61.9408035  60.7889442  27.2998009  61.8299751  61.5879517  26.9328671
   5.4450912   8.6470804   1.0251900   4.6925788   8.2452736   0.5910159
   5.1717153   8.7439566   1.9373919   5.3356891   8.6145620   1.0761675
   4.2818050  28.2456150  23.4373741   4.2902236  28.0977345  24.3830452
   3.4785035  27.8213940  23.1357555   4.1970377  28.1846046  23.5060577
  62.3720551  15.0150251  55.5740585  62.5494080  15.0181103  56.5146790
  61.8109627  15.7777081  55.4336166  62.3311348  15.0966883  55.6593895
  29.4878998  73.5590439   7.3812470  29.0872879  73.1216507   6.6299610
  28.9730568  74.3578033   7.4959035  29.3902740  73.5975800   7.3133559
  31.1587677  26.9251690   9.5515356  31.4375896  26.3021259  10.2225847
  30.2492676  26.6892815   9.3687773  31.0915108  26.8335724   9.6036072
  65.6002350  21.0711269  59.5166931  66.1303787  20.2802029  59.6147804
  65.4573898  21.1482506  58.5733566  65.6415405  20.9950066  59.4265518
  37.5261650  69.6169052  56.5567436  37.5210304  69.2759781  57.4511528
  38.3806534  70.0386429  56.4660759  37.6167412  69.6255264  56.6424561
  35.7469406  17.6624279  12.5760927  35.9224396  18.4936047  12.1349821
  36.1777000  17.7470646  13.4266882  35.8115921  17.7600918  12.6197605
   7.4716949   7.2598414  20.8334160   8.0309401   7.6619997  20.1687756
   7.5712457   7.8215933  21.6020222   7.5419497   7.3626342  20.8445034
  49.0530815  29.1804123  31.2050591  48.2980995  29.6844864  31.5086040
  48.6882095  28.5577621  30.5762444  48.9336586  29.1677666  31.1703720
  45.1754036  48.5472412   0.2375034  45.4731750  49.3465195  -0.1969099
  44.4005089  48.8170128   0.7304484  45.1245193  48.6612434   0.2437453
  43.3382454  38.5316429  51.1002388  43.0962448  38.9392128  51.9318352
  42.5905724  37.9763794  50.8791122  43.2327042  38.5158958  51.1653404
  53.6786652  12.4943504  24.5240078  52.9923820  12.5356989  25.1899967
  53.8313026  13.4073534  24.2803745  53.6217537  12.5961237  24.5690479
  33.4670067  10.5142031  20.0988197  33.3315086  10.8296146  19.2052956
  33.8097687  11.2728701  20.5712299  33.4891090  10.6287441  20.0539112
   1.2578874  26.6253834  19.1516685   1.6563059  25.7890511  18.9107494
   0.6846358  26.8385315  18.4153366   1.2392429  26.5589256  19.0474529
  29.6892509  66.5083466  39.0869408  29.5292778  65.9686279  38.3127632
  29.3999233  67.3844528  38.8320808  29.6413364  66.5442200  38.9772034
  52.5785027   6.2864995   0.8065783  53.3303642   5.8633313   1.2211477
  51.8294678   6.0193272   1.3393023  52.5788040   6.2128806   0.9075990
  66.9451447  40.8439598   8.5255451  66.2379761  40.9594498   9.1602163
  66.5686417  41.1290092   7.6929421  66.8295822  40.8866730   8.5044374
  10.0808220  68.7818146   7.2082553  10.6583300  69.0061798   6.4786124
   9.2498159  69.2064514   6.9953017  10.0537891  68.8510284   7.1077352
  70.3692017  62.0809517  37.1526146  70.2831497  61.8014526  36.2411842
  70.0504684  62.9835129  37.1574707  70.3260345  62.1473961  37.0559387
  54.9379959  47.9889488  40.0991058  55.8448524  47.8651390  40.3793068
  54.9499931  47.8034744  39.1601219  55.0359840  47.9559669  40.0288506
  30.6856537  30.3431911  34.4067688  31.0579033  31.2143040  34.5439758
  29.9554729  30.2948494  35.0238037  30.6474838  30.4309330  34.4872017
  71.3037643   8.1759892  27.6662178  70.4053268   7.8676977  27.5478897
  71.8378220   7.3833489  27.6139030  71.2649078   8.0585842  27.6480198
  15.0417786  17.4704247   2.9601467  14.5733471  18.1541348   3.4390469
  15.8606949  17.3580780   3.4428318  15.0791540  17.5313549   3.0626915
  53.7869720  56.9173813  29.5716534  53.2367020  57.3404655  30.2307701
  53.1825294  56.3696518  29.0707817  53.6638298  56.9040871  29.5885296
  61.0441628  52.4802017  43.1394157  60.0899315  52.4189110  43.0955925
  61.2739143  52.0535622  43.9649010  60.9669037  52.4281654  43.2227707
  36.6242065  70.5314102  18.7724991  36.0355377  69.9086075  19.1989079
  36.2389374  71.3884811  18.9547920  36.5203438  70.5563889  18.8374119
  35.6337242  10.0517826  44.5224915  35.0901451  10.4703131  43.8549690
  35.7322083  10.7175293  45.2031631  35.5862579  10.1674118  44.5238914
  63.0651779  50.7798729  65.1388931  63.9122696  50.9191437  64.7154846
  62.6971436  51.6584587  65.2330475  63.1162643  50.8884163  65.1037827
  50.4386482  52.5339966   5.7172961  51.2404480  52.0214539   5.6141105
  49.7668304  52.0206833   5.2685194  50.4525108  52.4245987   5.6584344
   5.0216360  40.3474541  59.8979988   4.9728379  40.0313950  60.8001976
   5.8523307  40.8210602  59.8547325   5.1050186  40.3642540  59.9895973
  69.9695358  29.1375809  40.7077293  70.1938553  28.8132420  41.5799217
  70.4443588  29.9651127  40.6304855  70.0440979  29.1912422  40.7925034
  36.2685814  60.0284996  35.8495407  35.3273964  59.9808617  36.0172615
  36.3539886  60.6697502  35.1440353  36.1773224  60.0918045  35.7921906
  32.8204880  35.8139572  32.7040100  33.1729240  36.3294067  33.4294968
  31.9053802  36.0869675  32.6385880  32.7604828  35.8980408  32.7744026
  11.5121765  39.6435966  32.8669815  11.7566824  39.6791115  31.9422188
  10.6522999  39.2230911  32.8713951  11.4465523  39.6025391  32.7688370
   7.5707264   6.8644848  11.6460419   7.6277575   7.6895628  11.1641436
   6.7894974   6.9589181  12.1910143   7.4934969   6.9625425  11.6527681
  36.5227928  22.9660549   2.0997293  36.3366165  22.1951046   1.5638148
  35.9895592  23.6607666   1.7133781  36.4460754  22.9579258   2.0013776
  56.5393372  74.2593307  23.1147041  56.6462059  74.8809814  23.8346786
  56.9052620  74.7094574  22.3533115  56.5897560  74.3736267  23.1102867
  29.3245201  22.7505970  10.4716892  29.0844975  22.9205647   9.5607929
  29.0575771  21.8441772  10.6245832  29.2704563  22.6720600  10.3908548
  71.2220459  20.7446728   8.5774698  71.5453110  20.4568348   7.7237258
  70.8094788  21.5908966   8.4044867  71.2125244  20.8042183   8.4679785
  25.4673023  67.8960724  29.9925556  25.8719540  68.5633469  30.5468445
  24.5293560  68.0807571  30.0413532  25.4104328  67.9869308  30.0568695
  66.7549362  50.0677528  12.2827597  66.5616913  49.8607788  13.1971159
  67.0816803  49.2465591  11.9151955  66.7691727  49.9581108  12.3410702
  38.4739151   9.0723639  47.4057007  38.1717720   9.9806061  47.4118195
  39.0818901   9.0172291  48.1429634  38.5065308   9.1633406  47.4849739
  14.3654699  69.1786270  22.8604031  14.4425859  68.4550171  23.4822292
  14.2314301  69.9519882  23.4082890  14.3593998  69.1839371  22.9851437
  40.3594971  66.4271622   1.2444047  39.4172401  66.2967224   1.3510176
  40.5233383  67.2976837   1.6071451  40.2764854  66.5060883   1.2944572
  21.9087963  43.3445930  43.1220665  21.7983131  42.7032814  43.8240242
  21.3391247  44.0724869  43.3708038  21.8362637  43.3538246  43.2234497
  50.9960403  14.8911295   7.7263589  51.6470795  15.1195145   7.0628676
  50.1546059  15.0825758   7.3121519  50.9757385  14.9359007   7.6114316
  49.5380630  58.5063591  55.0476151  48.9365082  58.5637016  54.3052750
  50.0205917  57.6925049  54.9025688  49.5253716  58.4256859  54.9529839
  39.6516113  59.1812973  18.7099228  39.2045135  59.9143906  18.2869453
  38.9463425  58.5892639  18.9713249  39.5287209  59.1963387  18.6926918
  47.8529968  35.6203270  10.7571507  47.4212990  36.0408821  11.5007915
  48.7325554  35.4162292  11.0748825  47.9007568  35.6434097  10.8703365
  55.7812881  59.0284805  60.6410904  55.2059555  59.7934456  60.6481438
  55.5494690  58.5618324  59.8381348  55.6952133  59.0602913  60.5562134
  -0.1517983  60.1057739  16.6140747   0.3125743  59.4634552  16.0774021
  -0.0321857  60.9353867  16.1518345  -0.0895213  60.1257439  16.5075493
   4.2484169  53.6104126  21.1953716   3.8190668  52.7550850  21.2128086
   3.8375881  54.0992126  21.9084816   4.1588192  53.5713272  21.2732792
  31.6792545  73.5190430  45.0107613  32.2605896  74.1129608  45.4856720
  30.8311081  73.6172028  45.4434776  31.6508007  73.5928497  45.1075516
  30.4337826  62.6860466  53.7939873  29.7756672  63.3416061  53.5629997
  31.0340252  62.6762123  53.0484390  30.4276104  62.7549057  53.6898499
  58.1335564  52.8961678  54.5249062  58.8622971  52.3499794  54.2302094
  57.3548203  52.3628464  54.3656158  58.1282234  52.7810478  54.4764938
   5.5323448  27.7386818  63.3276711   5.5792704  27.4292011  64.2322464
   4.9712052  28.5130882  63.3682785   5.4775085  27.7882614  63.4284668
  62.3397446  63.8747597  18.6748371  62.5482445  63.1409416  18.0966797
  62.1858597  64.6104507  18.0821171  62.3455658  63.8749580  18.5499744
  48.6928253  60.6033211  59.7417145  48.0211182  61.2750702  59.6242638
  48.2134171  59.7757645  59.7022896  48.5700684  60.5867043  59.7249832
  15.0967436  63.3875961  65.0620346  15.3504400  63.4544945  65.9825745
  14.6992226  62.5202065  64.9855728  15.0814056  63.3022308  65.1520462
  44.6324425  65.2460403  47.0963287  44.2102432  65.9012299  47.6519394
  44.4373398  65.5282059  46.2027130  44.5666122  65.3460007  47.0602837
  11.3218813  48.4041710   2.0852923  11.9289751  48.4334641   2.8247592
  10.7490902  47.6610909   2.2749488  11.3255396  48.3280525   2.1843753
  22.4757328  23.1083755  17.0875397  22.6029091  22.3310909  16.5435829
  23.3382721  23.2799931  17.4654350  22.5812778  23.0437870  17.0698299
  46.3346062  18.9391212  39.3270149  46.0366669  19.2047405  40.1970215
  46.7838173  19.7106476  38.9817810  46.3507385  19.0497246  39.3829765
   8.3952093   5.1786284  22.3501778   8.5381498   5.6474085  23.1723976
   7.9458575   5.8106933  21.7891006   8.3625336   5.2960238  22.3780270
  67.0508118  25.6266460  14.8645725  66.9376755  26.3285885  15.5054369
  66.6128082  25.9487057  14.0767536  66.9920425  25.7358475  14.8489008
  22.0808067  38.0083427   4.7403021  22.5571728  38.3868904   5.4792256
  22.7516479  37.8591042   4.0740199  22.2031460  38.0327950   4.7480488
  59.9513054  53.1026764   5.2789359  59.5245552  53.9493294   5.4104242
  60.6239433  53.2733231   4.6196394  59.9775276  53.2111626   5.2226496
  60.3965149  19.2420235  56.8177643  59.6836166  19.7472954  56.4269829
  60.5263519  19.6379585  57.6795158  60.3343353  19.3381290  56.8679924
  24.7058678  62.7452278   3.5046089  24.6267357  63.3348427   4.2544932
  24.1980209  63.1685677   2.8124318  24.6432724  62.8532524   3.5107629
  15.2555857   3.0353117  46.1954422  15.1419125   3.9463878  45.9247932
  14.6195717   2.9137325  46.9003792  15.1756372   3.1195049  46.2417564
  20.5806599   9.2218409  25.3670406  20.3961983   9.9759359  24.8070889
  20.4257812   9.5402775  26.2563324  20.5444717   9.3362169  25.4021606
  27.3359661  38.8388329  18.0772705  27.6126900  37.9689026  17.7893848
  27.1772041  39.3205147  17.2654762  27.3485451  38.7974281  17.9599991
  67.1150284  29.9216709  26.5829849  66.7391815  29.7978706  27.4545593
  66.4379349  30.3897610  26.0944481  67.0027466  29.9583874  26.6238327
  52.9608841   8.0013170   3.2596791  53.1194916   8.6884022   2.6123848
  52.6439705   7.2577524   2.7469339  52.9440002   7.9952941   3.1359708
  30.0007572  23.1302166  20.5315723  29.9235592  23.5007706  19.6523895
  30.7428150  22.5283756  20.4735222  30.0716591  23.1055527  20.4316254
  60.2657852  44.8891449  37.1062431  59.9397697  45.0222702  37.9963150
  59.4776230  44.8647919  36.5636215  60.1469688  44.9007454  37.1432953
  37.3305855  11.8286915  20.8082180  37.0286179  11.3464746  20.0384674
  38.0915680  11.3363276  21.1159744  37.3795357  11.7247610  20.7589512
  59.0201988  61.1870956  31.0020332  59.4608078  61.9612770  30.6516876
  59.5960236  60.8801651  31.7023544  59.1285934  61.2369232  31.0393562
  27.6816273  23.1832352  48.6357269  27.7532558  23.7789612  47.8899307
  27.2798195  23.7108269  49.3259659  27.6464157  23.3030281  48.6298027
   5.2305956  37.5045471  43.3447876   4.8451891  37.1690903  44.1542091
   5.3497882  38.4404831  43.5061874   5.2022061  37.5685844  43.4483147
  31.5263882  37.5251122  18.6069450  30.8203201  38.0950813  18.9116364
  32.0591354  38.0848274  18.0420303  31.5079041  37.6455841  18.5791950
  11.0116854  44.1705360  43.0626831  11.0918274  43.8901749  42.1509781
  11.8771610  44.0111809  43.4392281  11.1125269  44.1236458  43.0056114
   2.4153640  66.6293335  18.7006245   2.8075726  67.2674103  19.2966671
   2.2341557  65.8673782  19.2509117   2.4378653  66.6161270  18.8228703
  24.6340904  71.6125412   2.0774956  24.1797180  70.8964157   2.5212739
  25.4190216  71.2066498   1.7095702  24.6693420  71.4928894   2.0855846
  24.7975979  29.4670315  48.2378616  24.7954311  29.3091793  47.2937698
  25.6918068  29.7482319  48.4316292  24.8927269  29.4801865  48.1578445
  16.5629311  34.5834656   8.4543724  16.0407352  33.7831841   8.3987255
  16.2440205  35.0232315   9.2424917  16.4732342  34.5450211   8.5324841
  68.4985733  50.8703690  42.7128334  68.9442062  50.1706810  42.2352524
  69.1459961  51.5733109  42.7671280  68.6151428  50.8707161  42.6676941
  23.3359375  64.0311432   0.1803976  24.1368713  64.4928894   0.4284542
  23.6080685  63.1195946   0.0743073  23.4503708  63.9831772   0.1955371
  41.3121071  44.1436005  24.4326401  40.8233986  44.8038750  24.9239979
  41.1425705  44.3542099  23.5144176  41.2419128  44.2364731  24.3871174
   5.0753946  67.5843201  40.7910919   4.5714250  67.2898865  41.5497475
   5.2014008  68.5219803  40.9365082   5.0350881  67.6529083  40.8875046
   2.8646078  55.6382828  54.9802628   3.8056250  55.4923515  54.8831978
   2.6296802  56.1904449  54.2345047   2.9399061  55.6816025  54.8903847
  63.1288185  29.2059135  32.3521690  63.4404144  29.4694405  31.4863186
  63.7203903  29.6448212  32.9634247  63.2251320  29.2808228  32.3250160
  68.0546875  11.7342377  46.2476196  68.3174438  12.3736715  46.9096718
  67.9377899  10.9188805  46.7352219  68.0702438  11.7154770  46.3702202
   3.3636773  23.9084835  31.6591759   2.6117640  23.5071716  32.0948448
   4.1252942  23.5209942  32.0904808   3.3647120  23.8243637  31.7516308
  25.2582874  60.6499405  37.8707390  24.6493454  61.2058487  38.3569374
  25.5207253  59.9763145  38.4981041  25.2213364  60.6373863  37.9894905
  41.6464386   9.8636980   2.0406587  42.5797691   9.6577854   2.0928981
  41.2636414   9.4363794   2.8068800  41.7051506   9.7961693   2.1279407
  28.4003487  64.6730194  12.9708099  29.0423126  64.8162537  12.2753983
  28.7942867  65.0723877  13.7464056  28.5108185  64.7308884  12.9793606
  32.1057396   9.9634066  62.0994797  32.3554153  10.6931152  61.5325394
  31.5590668   9.4060087  61.5456848  32.0740700   9.9817820  61.9799614
  35.2396202  18.1135216  62.6836433  36.1756859  18.1207199  62.8835526
  35.1969376  18.2166424  61.7329712  35.3348923  18.1252861  62.6035805
  36.7200775  31.7454815  63.5444298  37.4058609  31.3637676  62.9964981
  37.1148071  32.5402908  63.9031754  36.8353043  31.7895355  63.5242538
   1.7486954  36.3877335  63.2541695   1.3175912  36.1598015  64.0778351
   2.2894611  37.1477203  63.4691734   1.7603898  36.4444733  63.3649368
   4.3814297  14.4609375  61.0500145   4.1838608  15.1921062  60.4647026
   4.8884845  13.8533392  60.5115433   4.4144335  14.4741154  60.9301720
   2.1476820  63.2745132  36.7715149   1.6112598  64.0251846  37.0264168
   2.3284833  63.4139519  35.8419456   2.1097579  63.3694344  36.6995659
  16.7776241  60.9950104  54.7418327  17.5850296  60.6567383  55.1290016
  17.0479412  61.7879143  54.2787285  16.8925533  61.0434952  54.7337341
  52.1786575  10.8346291  15.6181040  51.3511543  11.2121792  15.9163094
  52.1788712   9.9462910  15.9745970  52.0904350  10.7801580  15.6879225
  58.3162651  66.1384354  58.9027710  58.9358826  66.8092422  59.1896973
  58.7342834  65.3100204  59.1377716  58.4269180  66.1216278  58.9584274
  56.6035805  24.8457584  43.5317726  56.3070869  23.9902782  43.2211647
  55.7969017  25.3212147  43.7303848  56.4859352  24.8052311  43.5198288
  44.3168030   9.3349781  13.6311741  44.7619286   8.4890156  13.5817614
  45.0073586   9.9785976  13.4726992  44.4379120   9.3133993  13.6090040
  36.6793060  37.3821983  58.7769127  37.3186722  37.8987083  58.2863464
  37.1157455  37.1852875  59.6057549  36.7940292  37.4162788  58.8129845
  18.0056591  36.4759483  65.1092377  18.4955711  36.4486694  65.9311066
  18.6681805  36.3444672  64.4309998  18.1285553  36.4590187  65.1245499
  31.8273067  33.1886063  58.9126358  30.9553699  33.1365547  58.5211678
  31.9018021  34.0947723  59.2118683  31.7422657  33.2796898  58.9028015
  38.1015511  67.6892319  41.3733482  38.4433975  66.7971268  41.4327545
  38.5476265  68.0666656  40.6152000  38.1855736  67.6343460  41.2988319
  25.8403759  41.2124557  33.1976852  25.5508232  41.8882599  33.8106117
  25.1263466  41.1419106  32.5641098  25.7333527  41.2770004  33.1954842
   0.1290544  26.7491760  31.7873592   0.9580195  27.2233601  31.7225780
   0.1899273  26.2723579  32.6151085   0.2239479  26.7488937  31.8687229
  72.1954651  53.9165115  16.6114502  71.3461609  53.7506866  17.0206223
  72.5512924  54.6636391  17.0925140  72.1428375  53.9785042  16.7063866
  23.9388733  22.8362484   9.4114037  23.9587517  23.7447872   9.7120590
  24.2050762  22.8819695   8.4931030  23.9693813  22.9380131   9.3455372
   5.4710922  55.5463028  54.6997643   5.9318542  56.3681259  54.8686829
   5.6951160  54.9886093  55.4447670   5.5441189  55.5744705  54.7972260
  59.2675133  54.0852509  50.9638863  59.7741890  54.7216454  50.4593964
  59.5869217  53.2338257  50.6650810  59.3556061  54.0623207  50.8782196
  35.7629852  71.1459274  41.2033653  35.8586731  70.5096283  40.4947052
  35.7839890  71.9969101  40.7656212  35.7754326  71.1688156  41.0811119
  60.7128105  39.8582153  44.9507141  61.1515121  40.6096153  44.5517502
  60.7257919  39.1845398  44.2708435  60.7609787  39.8665009  44.8356667
  28.9890747  70.4201736  46.9917908  28.1860332  70.0482101  46.6271019
  29.5441761  70.5853195  46.2296753  28.9626331  70.3981171  46.8716278
  27.4023037  65.0795670  24.3412304  28.0230751  65.6509705  23.8891487
  27.8131256  64.9013596  25.1872196  27.5123138  65.1214981  24.3832378
  58.3967628  40.9033813  40.7447815  59.2516823  40.5925064  40.4469528
  58.4548416  40.8853951  41.7000504  58.4941292  40.8683128  40.8148918
  55.1232414  15.1992140  49.2318192  56.0589867  15.3996124  49.2530441
  55.0819626  14.2732449  48.9928398  55.2186279  15.1218386  49.2085953
  20.8534374   8.3974314  52.0869637  20.4180527   8.9107943  51.4064255
  21.7300797   8.7767277  52.1491203  20.9004936   8.4926262  52.0210190
  50.9939690   1.3153222  56.8912315  50.4619217   0.7246182  57.4243584
  50.4990196   2.1344612  56.8748589  50.8844490   1.3396828  56.9463387
  38.2401161  50.2440529  54.7626228  38.8888245  50.1676445  55.4623184
  37.6759071  50.9669762  55.0370026  38.2491264  50.3129959  54.8665009
  52.6373749   4.4383345  57.7123070  53.5804939   4.4436321  57.8758125
  52.2430305   4.4849873  58.5832520  52.6958961   4.4438744  57.8226204
  33.4510765  36.4332771  42.3931427  34.1113167  35.8982735  42.8336906
  33.6307526  37.3261185  42.6877327  33.5406456  36.4714355  42.4715385
  70.1272049  44.6817589  15.2600451  70.9885712  44.4554520  14.9092522
  69.7822952  45.3314552  14.6475391  70.1822815  44.7269096  15.1573181
  44.9600945  56.2332420  43.7369270  45.4950638  56.5050926  42.9911804
  44.1609840  55.8828583  43.3433762  44.9319267  56.2248688  43.6154327
  30.8798885   6.9941626  52.0698662  30.3327007   6.4113183  52.5962791
  30.3894176   7.8153596  52.0337524  30.7692318   7.0195808  52.1221542
  59.6044044  33.7786674  59.4739456  60.4505501  34.2144928  59.5755844
  59.6585579  33.3462410  58.6217079  59.7004128  33.7790298  59.3939018
   0.9200013  63.8820419  16.8069744   1.0493820  63.6009674  17.7127819
   1.5312169  64.6097183  16.6923733   0.9989795  63.9296684  16.8913498
  52.7167244  20.9233551  66.4520721  51.7976723  20.6578941  66.4852600
  53.1829529  20.1372871  66.1675339  52.6684341  20.8112183  66.4252701
  67.9749451  52.1447906  20.7644768  68.7241592  52.7275848  20.8880024
  68.2915726  51.2853966  21.0427227  68.0886078  52.1152954  20.8073215
   8.4478426  47.8403587  48.7449417   7.5193114  47.6439629  48.8694000
   8.5443420  48.7432938  49.0476456   8.3591137  47.9157066  48.7904968
  17.0175991  11.5925493  17.2201405  16.4988613  12.3941908  17.2873249
  17.2188301  11.3607903  18.1267967  16.9837399  11.6533222  17.3239918
  42.6243515  21.7132416  52.4018898  42.5106583  21.9272461  53.3279076
  41.7388992  21.5296707  52.0880241  42.5177994  21.7164879  52.4671707
  19.2583828  65.0344925  34.0754700  18.9594555  64.2378616  33.6370049
  18.5181808  65.2995300  34.6214447  19.1475677  64.9778061  34.0869370
  58.6517372   7.4830694  14.3555536  57.9255180   7.2466435  13.7785444
  59.4255676   7.1133518  13.9304323  58.6568146   7.4184294  14.2486858
  35.1691933   5.7261682  50.0817833  34.8965759   5.5579543  50.9837875
  36.1076431   5.9039798  50.1444054  35.2401962   5.7271919  50.1846504
  35.6743240  58.9960213  30.0678329  34.7714958  58.7066002  30.1996155
  36.2055321  58.3293533  30.5032692  35.6346931  58.8940620  30.1283226
  36.6136055  18.5936947  42.0210762  37.0858727  18.7093697  41.1965675
  35.8800850  19.2060890  41.9649010  36.5857468  18.6713371  41.9271584
  25.2595005  51.7926903  63.6206551  24.9390717  50.9638290  63.9763908
  24.7325115  51.9355927  62.8344650  25.1691303  51.7195358  63.5747490
  71.9861145   9.4203339  50.8239899  71.5750351   9.3771486  49.9606361
  71.3740082   9.9292812  51.3555298  71.8769989   9.4700031  50.7886047
  13.6014719  64.7104721  45.3025589  14.0151548  64.6678848  44.4404182
  13.2552776  65.6011276  45.3583679  13.6086693  64.8009109  45.2165718
   1.1889182  14.3646469  18.4978638   1.4650309  13.4495773  18.4464703
   1.8279202  14.7752838  19.0803471   1.2865072  14.3108540  18.5545006
   9.5633345  51.2675629  25.4228573  10.0080729  51.1711235  26.2649612
   8.6808767  51.5605011  25.6502094   9.5166559  51.2885170  25.5369053
   2.5026083  55.2657204   4.8473492   2.4783680  55.8313293   4.0755153
   3.3948526  54.9194565   4.8626127   2.5951736  55.2891121   4.7666674
   2.2732475  28.5142155   6.4878254   1.9932958  29.2162666   7.0751791
   3.1782265  28.7337875   6.2663903   2.3399014  28.6124992   6.5268474
   6.6081190  62.2126923  25.5457077   6.7942605  62.4998474  24.6517696
   7.2409067  61.5133705  25.7092896   6.6954508  62.1687393  25.4678211
  22.6564350  38.7866859  38.9348679  22.6458893  37.9767189  38.4248924
  23.5679207  38.8844414  39.2103157  22.7525120  38.7107353  38.9098587
  65.8185272  68.3431396   4.4813342  66.7187271  68.1810608   4.7634773
  65.2811127  67.8453979   5.0975118  65.8572159  68.2727737   4.5771322
  48.3295288  24.8551006  18.0391788  47.6144447  24.3151608  18.3758545
  48.4433441  24.5646973  17.1342239  48.2654114  24.7665520  17.9785767
  38.5403442  63.2168999  14.3153954  38.2173347  64.1173019  14.2810688
  38.0677452  62.7660637  13.6156616  38.4554977  63.2648430  14.2371140
  51.2303200  52.9416466  60.0571136  52.1319618  52.6259041  59.9972458
  50.7922974  52.5612793  59.2957382  51.2797623  52.8674126  59.9695358
   3.1422589   1.7918422  10.1343441   3.1509411   2.4400337   9.4300690
   3.2922511   0.9560717   9.6925049   3.1591802   1.7718385  10.0121212
  51.5979996  53.6860542   7.8700309  51.3127556  53.6794586   6.9563432
  50.8325691  53.9902229   8.3577108  51.4859543  53.7177887   7.8246007
   8.5164881  19.7535038  13.0301647   8.4218044  20.3909416  13.7379351
   8.1675959  20.1991444  12.2582130   8.4691849  19.8690052  13.0233202
  25.1126881  42.3432884   3.9781256  24.2521229  42.6984825   4.2006054
  25.6791134  43.1120110   3.9113309  25.0813217  42.4631424   3.9947281
  27.4932938  52.3209038   9.8379612  27.8909130  52.7052231   9.0566616
  27.4788246  53.0349503  10.4752703  27.5341530  52.4380341   9.8226061
  26.9577351  53.1074181  39.3440285  26.9278145  54.0455933  39.1565247
  27.8055935  52.8220406  39.0035477  27.0449600  53.1770325  39.2877235
  54.3536682  52.9940453  34.6401978  54.5872116  53.8296623  35.0444603
  54.6526833  52.3336945  35.2653084  54.4104614  53.0127335  34.7499733
  52.9791145  13.0189962  50.6504745  52.1382256  13.4673843  50.7403946
  52.9014244  12.5257730  49.8338203  52.8811569  13.0142155  50.5729752
  61.8864212  11.7653913  32.5308952  61.1582870  12.1467562  33.0214195
  62.6482086  12.2827988  32.7920456  61.8900108  11.8612375  32.6110535
  26.9290390  67.5963593  20.8722305  26.3130245  66.8701630  20.7753029
  27.2938042  67.7196121  19.9958820  26.9022446  67.5320663  20.7684402
  56.6525993  45.1381721   3.0580530  56.0684662  45.2324295   2.3056335
  56.2810707  44.4129791   3.5603385  56.5506859  45.0708885   3.0313785
   4.6763611  25.6394310  28.0117664   5.5228786  25.5986996  27.5668163
   4.4460397  24.7243805  28.1725960   4.7420731  25.5375042  27.9814682
   1.9462231  22.5262032  40.4760628   2.6920145  22.4455585  41.0706406
   2.2713337  23.0665855  39.7559776   2.0604255  22.5752296  40.4626770
  66.7199173  13.5057049   0.0375056  66.5595703  12.6173286   0.3557972
  65.9021759  13.7576571  -0.3915040  66.6156082  13.4378357   0.0256985
  53.5285378   5.6198554  35.3671875  53.9586754   6.3895068  34.9945602
  52.8444214   5.9781284  35.9327431  53.5014534   5.7401385  35.3877602
   0.7605754  12.0557728  58.3190575   0.8807522  11.1965504  57.9146729
   0.1161317  11.9068193  59.0109673   0.7046669  11.9482594  58.3497200
   8.3521404  72.3389359  10.5566845   8.4613972  72.8297806  11.3711548
   8.6749601  71.4612427  10.7608433   8.3982182  72.2976837  10.6653118
  42.4861565  57.5243607  13.8746738  42.9665337  57.8996506  13.1366873
  42.5146217  58.2030907  14.5490198  42.5404205  57.6367607  13.8678875
  58.8560295  42.2170143   7.9729271  59.6560364  42.1573792   7.4507551
  58.2966270  41.5177536   7.6347923  58.8816872  42.1360855   7.8811827
  43.4039955   9.5123653  45.0596161  44.2850456   9.1741686  45.2196465
  42.8212967   8.8238163  45.3799210  43.4358139   9.4028711  45.1108398
  37.8737640  16.2443199  16.9629898  38.8065147  16.0777435  17.0988598
  37.6569366  15.7577925  16.1676865  37.9501114  16.1746731  16.8926659
   5.4600821  29.3677616  40.5139847   5.6683688  29.3888550  41.4480095
   6.0240607  30.0377579  40.1276321   5.5424376  29.4414616  40.5723877
  47.3761749  48.7089958   8.4102049  46.5494614  48.6411819   7.9325252
  47.9173012  48.0045242   8.0536404  47.3457184  48.6266365   8.3212395
   7.1076913  41.1177292  36.7840424   6.5484629  41.5994339  37.3935127
   7.8937478  41.6577873  36.7022934   7.1318808  41.2266884  36.8403206
  45.7136040  17.2833385  60.2655106  45.8289948  16.9608097  61.1593170
  46.5347824  17.0656910  59.8244591  45.8134804  17.2257328  60.3137932
  64.9273834   0.5065255   5.5825195  64.3589401   1.2763119   5.5594597
  64.4725800  -0.1099547   6.1563983  64.8182602   0.5228743   5.6412597
  14.5278511   1.6509272  52.5419388  15.1480398   1.8900437  51.8531570
  14.1872559   2.4875736  52.8585625  14.5576677   1.7656480  52.5022507
  18.7222176  55.5529518  10.4731083  18.2991753  55.5515709   9.6144657
  19.5646763  55.9823303  10.3243513  18.7669449  55.5985947  10.3656778
  29.2879639  10.6921053  18.5661106  28.6272697  11.1010599  18.0071182
  28.8588886  10.6012573  19.4169178  29.1717491  10.7260284  18.5972290
  65.1089249  43.2361832  34.7967033  65.4803619  43.3892441  33.9278870
  64.1783524  43.0805283  34.6353226  65.0493011  43.2359047  34.6868401
  14.7526331  29.5773602  43.6405029  15.1054525  30.0847988  42.9095726
  15.2343397  28.7506676  43.6127548  14.8416281  29.5433140  43.5595970
  60.7797394  74.2583923  12.9854012  60.3537254  74.1825333  13.8392096
  61.5960999  74.7245483  13.1656322  60.8213692  74.3000107  13.0956726
   0.9907693  56.1524887  17.5431175   1.6374794  56.1411781  18.2487164
   0.1539081  56.2885361  17.9873981   0.9704913  56.1657906  17.6657410
   4.4285026  27.0024414  59.1937294   3.9446597  27.3951569  58.4671593
   4.3083982  26.0596809  59.0796814   4.3640966  26.9437847  59.1040840
  46.1074142   9.2219467  46.1339836  45.5715942   9.4375162  46.8973045
  46.5070763   8.3799362  46.3519745  46.0928955   9.1551428  46.2386322
  52.8066559   2.1498899  50.0298004  52.8925285   1.2613596  50.3753052
  52.5160980   2.0283525  49.1259003  52.7848282   2.0421748  49.9702530
  40.6672554  51.4856071  53.7274437  41.3698502  50.9657898  54.1178017
  39.8691711  50.9944572  53.9225502  40.6570740  51.3777962  53.7898788
  63.8460541  73.4055634  58.6505547  62.9779282  73.0045547  58.6083908
  64.4518127  72.6645355  58.6635170  63.8180771  73.2837753  58.6474419
  66.5634384  54.8482666  57.1366844  65.6578827  54.8385773  56.8266640
  66.8130493  53.9250183  57.1759377  66.4934845  54.7487755  57.1078072
  58.1190262  12.6358557  59.5652580  57.1950874  12.4417019  59.4075508
  58.1218262  13.1449413  60.3758469  58.0207939  12.6694403  59.6348801
  56.6134644  55.4807129  42.2693024  55.8281555  55.7239761  42.7595520
  57.1014824  54.9125290  42.8653221  56.5817604  55.4460640  42.3851433
  63.3140831   7.3956699  21.0108471  63.5225105   7.0046678  21.8593197
  62.8524132   6.7047944  20.5356770  63.2870750   7.2802968  21.0506573
  23.7321396  68.8349686  46.0487747  24.0289822  68.3237305  46.8016090
  23.0198669  69.3747330  46.3916359  23.6878376  68.8380051  46.1656227
  27.1667881  62.4421043  13.7999182  27.5616913  63.1919212  13.3548813
  26.2665520  62.4179420  13.4755383  27.1128998  62.5194893  13.7178669
  26.5246735  23.2594166  35.4469757  27.2476711  22.6665840  35.6520500
  26.8228931  23.7434502  34.6769066  26.6335773  23.2478123  35.3867226
  12.7371120  17.1427517  59.3581276  13.4711542  17.3823586  59.9238167
  13.0747213  16.4289112  58.8171234  12.8513947  17.0921783  59.3607597
  34.0370750  72.7828522  35.1612167  34.4842072  73.2387848  34.4481697
  34.7428169  72.3843384  35.6704750  34.1600189  72.7889786  35.1394844
  41.8784485  43.1581841  52.7341003  41.4306335  42.3252945  52.5858040
  41.6139297  43.7070999  51.9958916  41.8024826  43.1278992  52.6395607
  52.7226868  50.9116440  44.4837532  53.6107712  51.0310898  44.1471977
  52.2223358  50.5942345  43.7319984  52.7640343  50.8905334  44.3676949
  46.3983727  13.5563107  59.6129494  45.8832741  13.5872707  60.4191399
  45.7776375  13.7905083  58.9229698  46.2772446  13.5845881  59.6253433
  32.3945923   3.1599309  25.0027695  31.5449276   2.9853876  24.5979977
  32.1808319   3.4914908  25.8748970  32.2811852   3.1766753  25.0526085
   7.5631509  12.5374880  37.3672791   6.7167788  12.8978148  37.1026077
   8.1936445  12.9470339  36.7748413   7.5401292  12.6195889  37.2758751
  17.8932915  14.2173109  15.3928680  16.9700584  14.1951294  15.6446199
  18.2823639  13.4674616  15.8429575  17.8363285  14.1349802  15.4677134
  56.6948204  51.9538460  15.0593557  56.4480438  52.7012253  15.6041088
  55.8614044  51.5607643  14.8002520  56.5796280  51.9916267  15.0898180
  63.1846390  15.2902479  47.8260117  63.5116234  15.0022879  46.9737244
  63.6429100  16.1139545  47.9925194  63.2683792  15.3473806  47.7528763
  66.5595627  39.0259628  65.8128433  66.5343552  39.2501755  64.8826141
  66.5020065  39.8682709  66.2638779  66.5507355  39.1396980  65.7617416
  56.7267265  14.7022295  55.5316925  57.2321777  14.0403881  56.0036240
  55.8334427  14.6007290  55.8602791  56.6853676  14.6208258  55.6170616
  45.2208900  46.0151100  30.8108044  45.2326317  45.0860977  30.5805225
  44.4956322  46.3786469  30.3027954  45.1447983  45.9548073  30.7320728
  19.0094070   6.3325529  51.4253006  18.1611156   6.7465062  51.2663155
  19.5863972   7.0555968  51.6713104  18.9804745   6.4538040  51.4345779
  70.1166077  13.3108492  25.6502590  69.8180466  12.5745792  25.1164036
  70.9106293  13.6176624  25.2124996  70.1694489  13.2650509  25.5466442
  11.3729725  20.8876724  50.8930855  12.0828276  20.9847927  51.5278358
  10.7434149  21.5680237  51.1318550  11.3815355  20.9705830  50.9862404
  67.9481583  14.1256475   4.7413816  67.5030289  14.9143553   5.0512729
  68.1072159  14.2899427   3.8118987  67.9176483  14.2272768   4.6753073
  42.5176239  59.8158417  33.0295143  42.6274414  60.1914825  33.9030495
  42.8258133  60.4992943  32.4344139  42.5622025  59.9287834  33.0592079
  20.8062153  63.3117447  23.2791595  20.6425171  62.4452972  22.9067307
  21.6505203  63.2264824  23.7220039  20.8787956  63.2102547  23.2866688
  10.5480890  42.2415009  33.0977631  10.5969524  41.2960968  33.2393837
  10.1988306  42.5888939  33.9184723  10.5160542  42.1777267  33.2003860
   3.8362682  58.4046288  23.5082779   4.2830358  59.2490120  23.4478550
   4.3673420  57.8959694  24.1210232   3.9405465  58.4404297  23.5671787
  19.1365356  44.1052818  39.1217804  19.0688972  44.8711777  38.5516434
  19.7568493  44.3671722  39.8021164  19.1954727  44.2148857  39.1335335
  40.8947487  52.8258667  45.8222580  40.1965370  53.2864990  46.2876091
  41.6951828  53.0742912  46.2846642  40.9056511  52.9014816  45.9211960
  52.8316460  27.4738789  17.3317451  53.3233681  28.1702900  17.7670078
  52.3791122  27.9139423  16.6121693  52.8358231  27.5950737  17.3014259
  64.6686859  55.3616524  28.2538605  65.3921051  54.7528954  28.4032784
  64.2152481  55.4060326  29.0956764  64.6974792  55.3014641  28.3595676
  28.9534073  32.2157784  43.9416695  29.3203583  31.3471298  43.7772560
  28.7435131  32.5556793  43.0718155  28.9701576  32.1593895  43.8313713
  38.6022301   3.2186372  11.9709253  37.9185715   3.6351862  12.4956455
  38.2018967   3.0954020  11.1102409  38.4866295   3.2499166  11.9350977
  45.9506683  26.7100258  24.3686295  46.5294037  27.4425697  24.5799980
  45.0684166  27.0760269  24.4311562  45.9183006  26.8271770  24.3978386
  33.1255112  69.3777542  13.7127419  33.5314217  69.8901443  13.0135107
  32.4157600  68.9027252  13.2805014  33.0931091  69.3817368  13.5920801
  66.9094925  73.0941849  42.0238800  66.6288300  72.2001419  42.2191772
  66.1314163  73.6291580  42.1808243  66.7965851  73.0558929  42.0614433
  42.2896194  42.3914452  42.3818321  41.8388748  42.3002357  43.2213211
  42.8685455  43.1442986  42.5013733  42.3032875  42.4620056  42.4841042
  10.1839085  34.1735725  13.8233023   9.5668564  33.4519691  13.9448318
  10.9943256  33.8667641  14.2299023  10.2045288  34.0639000  13.8796225
  61.5487175  59.6444931  40.3658333  62.4704247  59.6433525  40.1075935
  61.1682549  58.9005127  39.8989563  61.6064377  59.5650330  40.2885056
   0.4928366  11.5129356   1.0905253   1.1022508  10.7750702   1.1105151
   0.0297232  11.4186010   0.2581439   0.5084383  11.4241886   1.0038908
   2.1774874  13.3908463  13.0105886   2.0325179  12.6064634  13.5397005
   3.0798466  13.3082657  12.7021084   2.2582564  13.2983923  13.0341167
  10.2743740  73.8200302  28.6127434  11.1815557  74.1022644  28.7293625
   9.7585592  74.6180725  28.7280331  10.3161097  73.9352341  28.6374741
  44.2588730  53.9597816  15.9354963  45.0758705  53.7655792  15.4761124
  43.6170540  54.0910835  15.2375984  44.2775574  53.9530716  15.8120823
  47.4402962  42.4469643  39.7037888  48.3753052  42.3615036  39.8900452
  47.2994843  43.3893051  39.6121521  47.5249901  42.5383415  39.7138786
  33.3947334   3.9203701  66.0357971  32.7079277   3.4585500  65.5549088
  33.0871658   3.9304070  66.9421768  33.2886925   3.8721912  66.0811691
  29.1447334  29.5459938   2.2321439  29.0583344  30.0336056   1.4129966
  28.4857597  28.8545361   2.1699240  29.0652466  29.5242558   2.1381536
  21.9078751  58.0950241  54.4448395  21.0413952  57.6883736  54.4536438
  22.5162773  57.3606606  54.3624725  21.8803539  57.9733467  54.4369926
  61.1563721  42.3876724  37.4234619  61.7575150  42.3450546  38.1671295
  60.8927994  43.3068810  37.3809090  61.1923714  42.4811516  37.4982300
   3.3616633  59.3101730  56.9694176   3.6317203  59.7408066  57.7805023
   2.9127305  59.9944267  56.4729385   3.3425877  59.4290657  57.0029678
   4.5255632  26.8488083  39.9009972   3.5834892  26.9332561  39.7540359
   4.8373032  27.7503090  39.9806595   4.4583435  26.9539528  39.8938179
  10.9779215  59.9761963  42.8656349  10.7163162  59.3547859  43.5450783
  10.6241379  59.6085587  42.0557556  10.9122953  59.8707237  42.8517265
  41.2928886  22.9166946  47.8983994  41.8564186  23.6673336  47.7107697
  41.8538551  22.1543941  47.7554054  41.4128075  22.9154510  47.8631439
  18.5615788  70.3224564  56.2444534  18.6882477  69.4480133  56.6126060
  19.0337505  70.9039383  56.8404083  18.6254406  70.2912140  56.3472672
  62.8238373  23.0890293   3.8604555  63.2967834  23.6565571   4.4691133
  62.0663986  23.6074810   3.5889230  62.7934990  23.2048397   3.8964071
  34.9743881  72.7297745   4.5771141  34.2599907  72.7963486   5.2107010
  35.2602692  73.6333389   4.4426637  34.9286919  72.8332291   4.6303430
  48.9294510  67.8382721   3.3053849  48.9750175  66.8824692   3.3297946
  49.7878380  68.1269684   3.6153154  49.0258484  67.7671280   3.3410394
  17.7599239  26.7850094  37.6262589  17.8984089  27.6207581  37.1806412
  16.8117714  26.7318001  37.7462883  17.6735802  26.8684597  37.5915375
  57.0333061  64.8847198  50.8651848  57.8633499  65.1685410  50.4821625
  56.3874779  65.0336914  50.1745758  57.0529518  64.9308701  50.7506943
   2.6766400  66.2345734  60.1487465   3.2152281  67.0203629  60.2419434
   2.2715569  66.3227844  59.2859840   2.6908772  66.3277740  60.0666809
  38.5544281  26.6809654  23.9765587  37.8507423  27.3234329  23.8854790
  38.3326569  25.9923611  23.3497601  38.4557343  26.6760445  23.9000034
   5.2175579  61.7544823  37.3726997   6.1435213  61.8061104  37.1357231
   4.7818861  61.4587135  36.5733643   5.2698436  61.7284470  37.2621880
  23.0931797  33.9203758  56.3668709  23.4793358  34.7143745  55.9971657
  23.8396721  33.3428459  56.5263596  23.2139664  33.9434624  56.3444557
  29.5830364  50.4067802  40.8866158  30.2090931  49.7355995  41.1582794
  29.9755154  51.2309799  41.1745186  29.6916542  50.4230957  40.9462891
   4.4133363  22.1764736  42.0587082   4.7676411  22.9032173  41.5463181
   4.7696528  21.3925629  41.6406708   4.4891181  22.1703777  41.9594841
  57.1227837  57.6244926  34.3423119  56.2069130  57.5198097  34.0845184
  57.0848236  58.0924072  35.1764832  57.0210648  57.6632309  34.4037781
  60.4665909  19.9752750   6.4443064  60.4994278  19.5548058   5.5850277
  59.5586739  20.2646294   6.5348287  60.3732719  19.9612923   6.3623252
  57.4719200  28.8406296  46.1437721  58.1911812  29.3309879  46.5418243
  57.5084724  27.9802475  46.5616684  57.5525208  28.8011703  46.2307854
  66.4343338  58.8546181  10.4472666  65.6425552  59.2807579  10.7754660
  66.5756226  59.2438126   9.5842495  66.3649673  58.9415665  10.3902330
  46.7307510  72.4546051  48.4369659  47.5391235  72.8577805  48.1203880
  46.0839310  73.1595764  48.4073067  46.7479782  72.5727844  48.4000435
  25.6107101  18.0434055  23.7125988  25.5996532  17.2280865  23.2112370
  25.5481205  17.7638245  24.6259155  25.6028557  17.9266453  23.7565308
  66.2408905   2.1524475  28.5225315  66.4831238   1.6238477  27.7621784
  65.3640976   1.8478900  28.7564507  66.1732178   2.0635984  28.4663906
  34.5402679  36.1329460  57.5394745  35.2639465  36.7066078  57.7913361
  34.9607544  35.4009857  57.0881920  34.6622849  36.1160660  57.5182076
  12.7376881  51.4091454  21.0963783  12.1268187  50.6733131  21.1366234
  12.2439756  52.1498260  21.4483318  12.6198940  51.4096603  21.1382027
  28.6468010  41.5409508  11.6364632  27.7691784  41.3555870  11.9706049
  28.5135040  42.2237663  10.9790230  28.5389957  41.5939980  11.6019869
  34.0942764  40.1963882  38.4454651  33.4758301  40.4942703  37.7783661
  33.7454758  39.3537560  38.7362289  33.9911270  40.1382942  38.4053307
  13.8028126  47.1929665  33.6998863  14.5178289  47.4743233  34.2706947
  13.7549915  47.8696671  33.0245972  13.8739634  47.2951355  33.6887436
  62.9799042  25.0331726  34.5673676  62.6333694  25.7037506  33.9787521
  63.5937767  24.5349064  34.0278091  63.0084114  25.0515480  34.4470596
  19.7951889  38.6444550  55.1010437  19.2926235  39.4552917  55.1797943
  19.5168095  38.1164856  55.8493652  19.7119083  38.6746216  55.1892433
  32.4831200  14.3239708  63.7508430  32.1538811  13.7480288  63.0608253
  32.5507317  15.1829271  63.3338852  32.4552193  14.3541517  63.6327934
  29.1353054   6.5598235  21.8967152  29.7915802   6.7555242  21.2279568
  28.3940411   6.2027168  21.4076004  29.1262417   6.5426106  21.7732372
  14.6874285  54.7821770  14.7467041  15.2960415  55.5128899  14.8557081
  14.2681093  54.9437599  13.9015446  14.7076149  54.8773346  14.6681995
  44.6924858  25.3967133  10.6839285  44.2128334  25.7150841   9.9192019
  44.0117455  25.0912075  11.2835054  44.5687408  25.3980865  10.6663160
  15.6564875  56.3128204  32.5854645  15.1794176  55.5457535  32.9020882
  14.9855270  56.9883537  32.4869995  15.5340595  56.3030586  32.6087303
  57.7983398   3.5490482   4.9992409  57.1570930   2.8578398   5.1643543
  58.0942612   3.3920081   4.1025786  57.7615166   3.4585898   4.9212275
   1.8409126  60.5692482  65.9896545   1.6106530  60.8566399  66.8731766
   1.2318714  59.8545456  65.8039169   1.7514083  60.5236816  66.0640640
  12.5031586  27.7528267  50.6355515  12.1533289  28.5076160  51.1089897
  12.6593399  28.0776749  49.7488098  12.4825077  27.8679600  50.5914764
  38.1983528   6.4169474  58.6910629  38.8623619   7.0711093  58.9087601
  38.1288071   6.4545302  57.7371330  38.2617455   6.4907160  58.6125526
  19.9399738  55.4239883  45.5214615  19.5093937  54.6651077  45.9150772
  19.5845566  56.1745987  45.9973717  19.8561535  55.4231033  45.6141891
   0.8091689  19.8962574  38.1920013   0.9972515  20.6669254  38.7276573
  -0.0549031  19.6063423  38.4845085   0.7370804  19.9475250  38.2803192
  42.5771523  39.4649467  41.8671150  42.6305923  38.8634415  42.6097870
  42.7154312  40.3312302  42.2500877  42.5975952  39.4931831  41.9871559
  17.2611198  62.5377769  14.3287621  17.2334003  61.6509666  13.9695492
  17.7394772  63.0465240  13.6741009  17.3091774  62.4974594  14.2206411
  60.7740211  51.9924965   7.5153131  60.4217644  52.1755600   6.6443186
  60.3470192  52.6317787   8.0855894  60.6909218  52.0801926   7.4832444
  52.1219330  32.3204956  21.9988728  52.7349319  32.5391960  21.2969933
  51.2694931  32.2726288  21.5661049  52.0963974  32.3387146  21.8778725
  65.9817429   1.9083444  60.6749992  66.7284164   1.5683357  61.1680565
  65.7746506   2.7415497  61.0982170  66.0392838   1.9609395  60.7727127
   9.0373697  28.7477379  47.7374077   9.9040298  29.1467266  47.8144875
   8.4828043  29.2648754  48.3215790   9.0706520  28.8454342  47.8079224
  51.0850754  67.5298157  50.6460915  51.8351822  68.1213989  50.7061005
  50.4670906  67.9839630  50.0733109  51.0991631  67.6413345  50.5914078
  67.6466064  65.1644363  45.0234032  67.8991165  64.4053574  45.5490265
  67.2288513  64.7903366  44.2476692  67.6289902  65.0435944  44.9967308
  71.8865051  45.0134659  27.3658257  72.8001328  44.9900398  27.0812798
  71.5422058  44.1501122  27.1371136  71.9472198  44.9188957  27.3110905
  27.1211967  72.9832458  39.3817787  26.4707870  73.1967239  38.7127304
  26.9325905  72.0750351  39.6180115  27.0317230  72.9091568  39.3356209
  41.3645744  50.0789070  36.8226852  41.1833344  50.9528847  37.1684341
  40.5693665  49.5788879  37.0066872  41.2604446  50.1187859  36.8791771
  36.7951546  45.3711624  18.4777737  36.4380035  44.5948601  18.0464630
  36.2707329  45.4659920  19.2728958  36.7011414  45.2984886  18.5165710
  34.7599411  39.3677559  58.9742966  35.2736092  38.5602646  58.9926147
  35.0628967  39.8616753  59.7361946  34.8470268  39.3343163  59.0574989
  25.5566025  62.3669662  42.3490143  26.0245552  62.7065926  43.1118431
  25.1830368  63.1433449  41.9319763  25.5666695  62.4859772  42.3858871
  37.2734985  33.4861069  10.2258186  36.5375328  33.4121284   9.6182699
  37.4630623  32.5839157  10.4833937  37.2152290  33.3820076  10.1884966
  37.0414543  61.0734634  19.7487659  37.8531952  61.5700951  19.8520489
  37.3293457  60.1839752  19.5434380  37.1587219  61.0315704  19.7378845
  10.0770578  49.5963936  21.2917786   9.1369390  49.7395477  21.4009323
  10.1782951  49.3634338  20.3688965   9.9875984  49.5868187  21.2050018
   4.9812636  46.0644341  41.3796196   5.8057780  46.3688431  41.0004883
   4.4007316  45.9471550  40.6276474   5.0072823  46.0843887  41.2589951
  12.4083147  56.1850281  63.5439377  11.5919046  56.4354630  63.1115150
  12.5546618  55.2787323  63.2729378  12.3368587  56.1150856  63.4689255
  51.8527451  66.7212524  64.7582474  51.7948380  67.2615967  63.9702721
  50.9476929  66.4711914  64.9442368  51.7500534  66.7522049  64.6940536
  26.2263412  46.3932419  46.1736603  26.4445496  47.1172485  45.5867767
  25.7197819  45.7891808  45.6307602  26.1955910  46.4060326  46.0531807
  15.4299183   2.1184642  62.4190826  15.2267313   1.6519314  61.6083488
  14.6141739   2.5624001  62.6508484  15.3212585   2.1160545  62.3573418
   3.7469404  42.1758842  40.5871658   2.9256568  42.3896751  41.0299034
   3.9341686  41.2751846  40.8515854   3.6793237  42.1026306  40.6625786
  16.2677841   1.7664541   5.4750600  17.0874557   1.5960014   5.0110383
  15.7295380   0.9940563   5.3020763  16.2977962   1.6659073   5.4071288
  41.4576340  28.1787987  47.9531631  42.0283356  27.4531612  48.2061157
  41.5695000  28.8255863  48.6498566  41.5304260  28.1703892  48.0544319
  11.4372721  14.0084438  57.0970154  11.7022886  13.6483717  56.2506409
  11.8921719  14.8487921  57.1528168  11.5140448  14.0596609  57.0127068
  52.6140862  34.1409798  63.1884460  52.7686424  34.9525833  63.6718140
  51.8692474  34.3385239  62.6206207  52.5511360  34.2485962  63.1794395
  36.0729141  52.0082626   0.2748491  35.6524429  51.6784096  -0.5192741
  35.4225998  52.5920525   0.6653829  35.9587250  52.0353432   0.2318098
  57.7173653  47.9767723  49.5825691  57.5781326  47.6484871  48.6942711
  58.2076950  48.7901382  49.4632111  57.7548065  48.0285034  49.4751091
  19.1864033  58.4413414   0.4272473  19.0443935  58.1765785   1.3360741
  18.6271820  59.2095070   0.3113899  19.1116219  58.4950256   0.5118107
  28.9480591  52.3347855  48.3905334  28.9832363  51.7718735  49.1639214
  29.4249382  53.1241341  48.6469345  29.0026646  52.3589325  48.5003510
  70.8588104  32.7804832  50.1268654  71.7165604  32.9151382  50.5298271
  70.4115372  32.1707726  50.7137451  70.9025879  32.7298241  50.2324257
  38.8339386  64.9115829  10.6144829  39.0786743  65.1721344   9.7265368
  38.4475021  65.6992188  10.9972801  38.8188248  65.0233612  10.5606127
  60.7444763  29.7297249  54.8057060  60.0129700  30.2171421  54.4268150
  61.4932365  30.3205910  54.7252998  60.7463150  29.8447151  54.7567253
   9.2450876  69.9533920  17.3755035   8.6886883  69.4198685  17.9429588
   9.9078388  69.3447495  17.0490837   9.2564297  69.8315887  17.4012070
  37.1033630  15.2798729   9.2243729  36.4783134  15.4541311   9.9280624
  37.0407677  16.0455513   8.6533651  37.0300331  15.3801088   9.2385225
  51.5497818  59.2569160  12.3569336  52.0491104  60.0718536  12.3041887
  51.1054916  59.1931000  11.5114956  51.5556526  59.3370171  12.2611504
  55.8431053  40.1574860  43.9774818  56.0288124  40.9589195  44.4668159
  55.3897934  40.4575081  43.1896210  55.8145676  40.2749443  43.9456482
  63.9907227  26.0756435  13.9163094  63.3172112  25.3974400  13.8647871
  64.4853210  25.9843769  13.1018925  63.9716415  25.9935856  13.8239641
  35.6370773  54.6701202  50.6091156  35.3143196  53.9456787  51.1450653
  34.8514099  55.0360794  50.2028770  35.5188713  54.6318932  50.6229477
  39.5414124   0.4399320  33.7679939  39.5522766  -0.4038351  34.2198448
  40.4378014   0.7660072  33.8479538  39.6381645   0.3847246  33.8247070
  27.2235909  44.5501022   4.6790090  27.2249756  45.0873299   3.8867865
  27.7155647  43.7654343   4.4371548  27.2762032  44.5237160   4.5687337
  30.3972034   2.7099009   5.4500132  30.9841499   1.9969707   5.1981068
  30.6636448   3.4456322   4.8987050  30.4882088   2.7123325   5.3643575
   7.4654012   6.0304294  46.1125450   7.5741115   6.8548679  46.5865860
   7.7455516   6.2291336  45.2190895   7.5068698   6.1395388  46.0678177
  21.9990025  54.0188026  44.1038055  22.8039570  54.5249405  44.2138214
  21.3187313  54.5609016  44.5032997  22.0122986  54.1305885  44.1581421
  10.7674360  64.4806747  55.6398697  10.9866095  65.3081284  55.2114792
  10.8379421  64.6693954  56.5756302  10.7983284  64.5890427  55.6939774
  41.6345787  20.9336605   4.8942509  42.2930183  21.2073231   4.2556586
  42.1337204  20.4802971   5.5736275  41.7580261  20.9144974   4.8986001
  36.0406303  42.1586914  23.2185287  35.8870659  41.4989548  22.5422153
  36.7604485  42.6890373  22.8767262  36.1010170  42.1448936  23.1099548
  33.6073341   5.6153469  24.7887497  32.9262619   4.9461560  24.7212467
  33.3121300   6.3169312  24.2083473  33.5032234   5.6188016  24.7196560
  20.7169952  13.6579189  29.9661865  19.9272213  13.7710743  30.4950390
  21.2757454  13.0837317  30.4899597  20.6923580  13.6087532  30.0784397
  55.4877472   9.2925720  13.4530897  55.4602242   9.2957249  14.4098892
  56.1907616   9.9032946  13.2316875  55.5597839   9.3580360  13.5315132
  71.1458130  70.0910339   3.8748415  70.7982864  70.6499100   4.5699024
  70.4578934  70.0807114   3.2093422  71.0353928  70.1495285   3.8779938
  20.2467556  11.5440283  63.4860611  19.8074341  11.5087013  62.6363678
  19.5479164  11.3965797  64.1233292  20.1253815  11.5245371  63.4634094
   4.7333336  48.7809258  28.6418667   5.0501523  48.8311462  27.7400169
   3.7999911  48.5860901  28.5573463   4.6675868  48.7655029  28.5366783
  14.9171734  33.3932457  32.0393143  15.8529119  33.5730019  32.1304932
  14.8609867  32.4394226  31.9819412  15.0109701  33.3106995  32.0429192
  27.7778530   3.2388165  49.7911987  26.8429871   3.0615287  49.6871338
  28.1795540   2.8775468  49.0010376  27.7209949   3.1813841  49.6958351
   3.1296856   9.7388153  24.3567696   2.4322503  10.3368053  24.0880241
   3.9018190  10.2970896  24.4482689   3.1376514   9.8621216  24.3378677
  19.3257694  21.7800617  18.7701874  20.1242676  21.9010792  19.2839851
  18.6764584  22.3348751  19.2024021  19.3416805  21.8521328  18.8710709
   7.0192146  29.2192039  49.6943436   7.5696287  29.4363441  50.4467583
   6.2081146  29.7053528  49.8426895   6.9914150  29.2942028  49.7904015
  42.6041718  30.7233868  22.2010479  42.5737991  30.5903435  23.1484699
  41.8291664  31.2510757  22.0083218  42.5182877  30.7654724  22.2815304
   1.2831218  48.8166885  54.3509369   0.3900881  48.4744492  54.3908501
   1.8180513  48.0620384  54.1048050   1.2449331  48.6997147  54.3289452
  30.0737114   2.4609694  28.4081593  30.6912041   1.9797399  27.8573856
  30.2749844   3.3824282  28.2449570  30.1610260   2.5079162  28.3320198
  18.8380394  52.7469864  12.4647789  18.9593563  52.0168037  13.0716944
  19.6846199  53.1935730  12.4551001  18.9412575  52.7167435  12.5284691
   4.4890523  58.1557198  45.1453629   3.6614740  58.2820244  44.6812592
   5.1529598  58.5040627  44.5502892   4.4715981  58.2063370  45.0324135
  38.2409706   3.8109729  25.9348049  38.2823753   2.9763772  25.4679356
  38.3403625   4.4732056  25.2508450  38.2559853   3.7925920  25.8120785
  23.7193871  42.6184425  28.5700359  23.7298698  41.6623077  28.6139431
  24.2535820  42.8982124  29.3134041  23.7774734  42.5463142  28.6539917
  14.8167343  20.6412735   8.5596504  14.4261370  19.8846874   8.9969635
  15.5713043  20.8687382   9.1028957  14.8555489  20.5848484   8.6642179
  50.9925804  62.4814987  20.1019173  50.3284950  61.9699707  19.6397934
  51.5039177  62.8944931  19.4060688  50.9762917  62.4709930  19.9784298
   6.4266534  67.5906525  53.5398598   6.3254757  66.7548294  53.9952660
   6.9126997  68.1408005  54.1541328   6.4676962  67.5601883  53.6539345
  36.3532410  15.0800896  18.9390068  37.1922646  15.0780983  19.3997307
  36.5478134  15.4743919  18.0887699  36.4634666  15.1219263  18.8974686
  54.0367241  30.2981911  10.3861828  54.2729836  29.3807735  10.2492313
  53.8019180  30.3493061  11.3127289  54.0368767  30.2058086  10.4703865
   5.1632133  31.8530235   7.5887604   5.0484643  32.3547630   6.7817163
   6.0355511  31.4671688   7.5089164   5.2440033  31.8653812   7.4941812
   8.2009068  52.7669067  43.7752838   9.0342360  52.4761276  44.1457443
   8.3327742  53.6966057  43.5895348   8.3038368  52.8350410  43.7949791
  45.6160736  21.2726727  53.9402237  45.4846878  21.8081379  54.7226830
  44.7394638  21.1713314  53.5693817  45.5085793  21.3189678  53.9841194
  60.4839935  49.9408798  33.3259926  60.5018349  49.0755882  33.7348747
  60.4029579  49.7615128  32.3892441  60.4772530  49.8294754  33.2696991
   2.0141382  72.3445358  56.6551361   2.8330355  72.1626663  57.1161804
   1.8792568  71.5796204  56.0957146   2.0870826  72.2435684  56.6446457
  43.2617722  46.9293365  62.7221413  42.4844246  46.3726959  62.6762581
  43.7236824  46.6315422  63.5058441  43.2281342  46.8382187  62.8008232
  44.9588356  12.8306599  47.8303833  45.6835747  12.6660700  47.2271423
  44.9418678  13.7824745  47.9303474  45.0343132  12.9146109  47.7767105
  36.9414673  10.5803146  28.6850243  36.1609573  10.0543318  28.5107269
  37.4808197  10.0282269  29.2511749  36.9157486  10.4653473  28.7268105
   3.2884932  28.7175674  28.6494808   4.0090237  29.2897644  28.9134102
   3.6683931  28.1464748  27.9818268   3.4058447  28.7176838  28.6064262
  12.8043537  32.2457047  62.8853378  12.3219776  32.5990677  62.1378860
  13.3600502  32.9690895  63.1754189  12.8121729  32.3605309  62.8365631
  23.5640507  48.3427200  10.4275665  22.7730217  47.8884773  10.7176790
  24.0126514  47.7088203   9.8679581  23.5275345  48.2266808  10.3988266
  12.3551722  22.6518841  46.1106720  12.3007679  22.4516144  47.0451050
  11.9660463  23.5226250  46.0292892  12.3078737  22.7233849  46.2016449
  58.7219429  64.5683517  13.9874449  58.1235161  65.3017197  14.1298828
  59.1516266  64.7678986  13.1557093  58.7039490  64.6678391  13.9139366
  34.7793732   6.1404233   0.6010858  34.8139153   5.8554053   1.5142140
  34.7250404   7.0948291   0.6499718  34.7772636   6.2118077   0.7036763
  23.6427460  36.2540359  22.8093491  23.5426006  35.4968185  22.2324429
  23.4526920  37.0076370  22.2506008  23.6117992  36.2536507  22.6882420
  31.9017448  49.1928406  41.9016647  31.6590729  48.3386345  42.2589760
  32.0117149  49.7517624  42.6709137  31.8875942  49.1613503  42.0218048
  36.6234932  25.8476391  20.9122066  37.1751671  25.3267632  21.4957962
  36.5156822  25.3013134  20.1336613  36.6708298  25.7338314  20.8914165
  31.9015427  71.4710312  34.3039627  32.3744011  70.6765671  34.0560379
  32.5721016  72.0414429  34.6797485  32.0234795  71.4471359  34.3176003
   2.5927689  69.2094345  65.7181091   2.4248035  69.5573959  64.8423538
   2.2250106  68.3258972  65.6993713   2.5356386  69.1523209  65.6227188
   9.8940592  46.0403938  61.4966545  10.0200510  45.6032295  60.6544876
   9.6436577  46.9352379  61.2669144   9.8807926  46.0891991  61.3823471
  21.5673637  15.1385622  33.0018845  22.3205013  15.2962809  32.4325523
  20.8823528  15.7113676  32.6570854  21.5746288  15.2164669  32.9043999
  26.1357422  12.7098351  20.3480663  25.6561584  13.5169039  20.5348034
  26.8783569  12.9907570  19.8134289  26.1637917  12.8258600  20.3109665
  54.9471779  10.3706083  38.0550804  55.3814125   9.6798630  37.5545425
  54.0145454  10.1666889  37.9854240  54.8940277  10.2751999  37.9942741
  65.0935516  14.7318592  29.9830112  64.9610443  14.5587473  30.9150543
  64.2376785  15.0243158  29.6696739  64.9881439  14.7445860  30.0489902
  54.1680260  59.2740669  33.6723442  54.3883362  58.3452377  33.6018181
  53.3875351  59.2937202  34.2261314  54.1082878  59.1771088  33.7238808
  44.1212158   5.7333021  58.8188362  43.9729004   5.2237139  58.0222473
  45.0591660   5.9240918  58.8099518  44.2054214   5.6993051  58.7329369
  26.9738312   0.0185609  21.8340359  26.6049042   0.3651066  22.6464577
  26.2255592  -0.3625653  21.3746185  26.8546906   0.0148732  21.8716793
  44.6372986  53.5132027  40.8000717  44.2306213  54.1497459  40.2121429
  45.5694466  53.5506287  40.5857658  44.6933327  53.5850754  40.7145195
  21.9948540   2.6292791  53.4123421  22.5044765   3.4371817  53.4740753
  22.1089401   2.3427832  52.5061760  22.0613670   2.6848826  53.3222923
  16.1783047  45.8668633  26.8867130  16.2378635  46.2300682  27.7703228
  15.3608303  46.2211075  26.5367451  16.0974789  45.9433746  26.9436226
  61.9892311  47.3692322  24.5344238  62.2974205  47.2860985  25.4368305
  61.0645790  47.1248627  24.5736427  61.9234886  47.3343086  24.6348400
   4.7279463  31.7544537  18.4147720   5.6014204  32.0524292  18.6687126
   4.1546564  32.0704002  19.1131611   4.7599583  31.8199234  18.5163288
  25.8274612  14.2266970   5.9194016  26.7768307  14.1159735   5.9710593
  25.7054367  15.1521397   5.7075100  25.9156914  14.3135796   5.9023137
  51.7731400  56.5812759  24.6031818  52.5685043  56.4793739  24.0804577
  51.8193970  57.4769859  24.9375420  51.8628922  56.6659279  24.5830956
   3.3284099   8.0195217  40.7835121   3.7874150   7.2078338  40.5673904
   3.9963982   8.7006016  40.7050667   3.4485941   8.0055933  40.7521019
   5.2423511   9.5146141  30.1366062   5.4781361   9.7820950  29.2482986
   6.0716114   9.2509708  30.5354195   5.3559289   9.5150232  30.0844059
  54.8820724  14.9246111  62.2222137  54.4604187  14.3267231  61.6049843
  55.0247192  15.7265291  61.7194099  54.8523178  14.9463692  62.1027718
  51.5329323  47.9607544  62.2082062  52.2863655  48.5453529  62.1256676
  50.8354301  48.3986511  61.7203865  51.5388985  48.0697937  62.1473808
  38.6406059  57.3496857   8.5285397  37.8549080  56.8621521   8.7759781
  39.3272247  56.6850967   8.4727907  38.6300392  57.2268219   8.5489817
  27.1990223   1.6629692  62.5461769  27.2636032   1.4349995  63.4735870
  27.9551125   1.2375333  62.1417465  27.2865410   1.5932891  62.6019478
  13.0676746  22.6570301   8.8114033  13.6767988  21.9397411   8.6361952
  13.0495596  22.7281456   9.7657862  13.1307001  22.5881214   8.8944960
  48.1351738  40.2761345  55.4211578  48.8510246  40.6789665  54.9297142
  47.3517265  40.7412605  55.1277313  48.1279678  40.3686943  55.3374596
  63.4665756  42.1984291  22.2402115  63.4001503  43.0792007  22.6090755
  62.9887085  41.6438293  22.8568935  63.4085312  42.2332115  22.3453121
  54.8555832  43.6157188  28.5302010  54.0194626  44.0370026  28.7293530
  54.6230698  42.7131729  28.3120766  54.7416229  43.5643959  28.5281773
  46.1837921  54.1419601  19.3006668  47.0918045  54.4448586  19.3004112
  45.7616119  54.6500893  18.6079922  46.2356033  54.2284508  19.2267723
  44.6722603  21.1722584  20.8208218  44.3872452  20.3201103  21.1507359
  45.6234016  21.0944347  20.7465973  44.7432976  21.0730839  20.8480892
  49.0112190  22.6659870  63.4084282  49.3063316  22.2029591  64.1924896
  48.2077255  23.1094780  63.6803551  48.9570045  22.6639042  63.5210381
  47.6874008  57.9078751   5.9437561  47.8628349  57.9518242   5.0037971
  46.9714127  57.2777481   6.0245662  47.6297569  57.8453636   5.8521352
  42.2061119  11.3633366  16.2337284  42.8421745  10.7877941  16.6584759
  42.3296280  12.2119722  16.6589260  42.2871132  11.3924589  16.3243675
   8.7176809  41.8544502  30.6624393   8.1817284  42.6374130  30.7887459
   9.2274361  41.7804260  31.4692230   8.7148867  41.9300537  30.7619457
   0.8673767  62.7259483  40.2173080   1.1485696  63.4629288  39.6750679
  -0.0888123  62.7562256  40.1854057   0.7953942  62.8077698  40.1560822
  36.8520737  31.1486607  40.9580460  36.4178772  31.4036961  40.1440086
  37.7248344  31.5367889  40.8957596  36.8988419  31.2172489  40.8645935
  47.7708893   8.2311144  30.1411610  48.4659500   8.8592272  30.3376312
  46.9641075   8.6796713  30.3944016  47.7589760   8.3459320  30.1891174
  18.4763412   4.4471297  16.0798149  19.2298279   3.8576860  16.0474758
  17.8686447   4.0259051  16.6876850  18.4918880   4.3393507  16.1411896
  46.7960014   9.6070805  34.6956749  46.3973579   8.7743454  34.9483910
  46.4985352   9.7522240  33.7975197  46.7217674   9.5337543  34.6268425
  26.3380871  71.0569229  36.0131378  26.0799541  71.9719238  35.9018707
  26.1074467  70.8514709  36.9191360  26.2859631  71.1325912  36.0978889
  62.4331436  45.9814568   7.3315520  63.1433945  46.3270226   7.8722572
  61.9108429  45.4505959   7.9328995  62.4531860  45.9616966   7.4533420
  50.7090302   2.4450204   0.1350522  49.9946213   3.0511065   0.3313061
  51.3350372   2.9671180  -0.3667020  50.6996040   2.5653315   0.1024732
  65.5624161  61.7753410  44.5518951  64.7709732  61.3864365  44.1796036
  65.9617233  62.2500725  43.8229141  65.5205994  61.7844925  44.4344559
  34.4985237  35.3096046  61.8333740  34.5895233  35.4094391  62.7809944
  35.3131294  35.6630440  61.4759789  34.5950966  35.3579445  61.8963165
   9.9269133  42.3053017  46.4504967   9.7813873  41.4210663  46.1140709
  10.7618866  42.2503204  46.9152832  10.0004368  42.2051430  46.4641838
  42.0308113  11.8940220  44.4323158  42.3666763  12.4330873  45.1484413
  42.3645706  11.0160179  44.6165619  42.1022186  11.8578768  44.5283356
   5.8833065  45.8298645  45.9667015   6.7465010  45.4735794  45.7564964
   5.6520405  45.4209824  46.8007050   5.9506965  45.7482643  46.0332260
  67.7956467  37.5708389  20.9022675  68.2721024  38.0716667  21.5643826
  68.2406998  37.7765350  20.0801659  67.8939133  37.6461830  20.8852062
   3.7461197  61.0257683   9.2432671   3.0937266  60.8215370   8.5732651
   4.5317669  61.2598343   8.7490978   3.7603302  61.0289497   9.1191187
  22.4525585   1.7119622  42.6227722  21.8337212   1.3690182  41.9780540
  21.9066124   1.9682785  43.3660583  22.3283443   1.7027241  42.6332817
  23.6267967  11.6910791  16.5004311  24.0830364  11.1032047  17.1024952
  23.9817524  12.5579948  16.6971416  23.7133045  11.7208366  16.5856133
   5.0235772  51.8422012   6.3695917   4.3163924  51.5226135   5.8092475
   4.5832391  52.1350174   7.1674595   4.9012036  51.8393478   6.3949218
  51.7443008  15.2250719  52.9921608  51.5999908  15.9026690  53.6526642
  52.4564400  15.5659418  52.4509621  51.8048515  15.3336830  53.0048828
  63.0810814  35.2532997  53.2790565  63.0518341  34.4266586  53.7607689
  63.4587784  35.0226746  52.4302979  63.1182404  35.1405525  53.2399139
   3.9154899  71.5668869   7.1787109   3.2638862  71.5290909   7.8788652
   3.5165546  71.0853500   6.4540009   3.8034589  71.5115051   7.1760921
  34.2215538  61.6233635  16.0282745  33.8534203  61.7517700  16.9024715
  34.5583649  62.4846535  15.7813482  34.2182121  61.7289085  16.0951672
  48.1453934  65.4417267  12.6445875  47.4309120  65.8570099  12.1615849
  48.2936859  64.6136551  12.1879177  48.0850143  65.3977051  12.5443792
   8.3717661  37.4961014  25.5616589   7.8764930  38.0410500  26.1731892
   9.0482416  38.0783310  25.2157955   8.3910904  37.6163063  25.5899906
  21.5094223  60.3473969   6.8451405  21.5547562  60.2229004   7.7931271
  21.2095623  59.5036736   6.5068393  21.4822788  60.2441444   6.9101582
  51.5878372  62.9336166  55.8033714  51.3672638  62.1162834  55.3566589
  51.5874557  62.7060585  56.7331314  51.5642738  62.8221893  55.8548851
  42.8386917  41.3324356  19.7178955  42.7436447  41.8210411  20.5354919
  43.7215767  40.9650192  19.7596989  42.9227066  41.3453598  19.8095436
  18.9955463  62.7120514  25.6609344  19.4109745  61.8753433  25.8696823
  19.7264862  63.3097343  25.5036697  19.1177959  62.6865616  25.6664257
  46.5309753  55.3610992   4.3943739  47.4860153  55.3171959   4.4413323
  46.3278732  55.1827660   3.4761264  46.6111641  55.3373985   4.3014584
   3.6184642  64.2240067  22.4496574   2.9960628  63.5364227  22.6864529
   3.0708814  64.9792633  22.2352276   3.4936955  64.2312241  22.4520416
  62.3282013  28.5602608  36.0181732  61.7215958  27.8245411  36.1016884
  63.1786041  28.1522160  35.8552322  62.3541985  28.4382877  36.0097046
  52.4910278  29.2976856  54.6345863  52.2182312  28.3812275  54.6783829
  51.6860313  29.7944584  54.7809906  52.3760910  29.2529297  54.6548691
  69.9229965  25.0360146  14.6468267  68.9882431  25.1426220  14.8232069
  70.2326431  25.9208164  14.4532394  69.8563309  25.1417408  14.6449919
   5.8674712  62.8487930   7.8608203   6.5535531  63.2216110   8.4144697
   6.3216166  62.2044754   7.3178296   5.9890666  62.8198395   7.8619571
  50.5350533  29.4675961  21.9913979  51.1310577  28.7393951  22.1667156
  50.1375771  29.6614895  22.8403091  50.5562248  29.4106159  22.1006222
  36.0781326  65.5635223  62.5560570  36.7172394  66.2296066  62.3028526
  36.6069946  64.8005142  62.7891998  36.2026863  65.5531921  62.5539169
   1.4978578  46.6571846  25.9196911   0.8342047  47.0404663  26.4931812
   2.2640097  46.5439568  26.4822044   1.5087883  46.6859818  26.0408344
  32.5066452  37.5932121  66.3460083  33.3652115  37.9891739  66.1966476
  31.9970016  37.8265953  65.5701065  32.5438538  37.6603279  66.2473373
  70.4284744  43.7688675   8.4916611  71.2595444  43.3990898   8.7896805
  70.3432541  44.5890617   8.9777193  70.5080109  43.8169022   8.5752764
  41.8435669  -0.2580532  51.5093422  40.9328270  -0.0008187  51.3657799
  42.2741470   0.5425180  51.8092079  41.7923622  -0.1452474  51.5260086
  31.1292801  46.6770554  29.9482384  30.8613300  45.9458427  29.3916759
  31.9721508  46.9547653  29.5895176  31.1905918  46.6286926  29.8506317
  38.1473541  45.4608879  36.9775963  39.0966034  45.3447189  37.0183754
  37.8904190  45.0458717  36.1542015  38.2211838  45.4042397  36.8941383
  46.2557678  57.4271545  38.5803413  45.4406738  57.7752113  38.9418755
  46.8696136  58.1602936  38.6243401  46.2343063  57.5424538  38.6235886
  10.1365108   1.9276087  60.5321999   9.2646694   2.0010414  60.9204445
  10.4804020   1.1007822  60.8703270  10.0802097   1.8472657  60.6096611
  50.8904800  49.0749207  58.6615715  51.2658005  49.7288742  58.0719032
  50.4211082  49.5873222  59.3198814  50.8804512  49.1993027  58.6688919
  51.9507561  28.8492966  15.0743971  52.8192253  29.1779900  14.8421116
  51.4237137  29.6374073  15.2060776  51.9871674  28.9683933  15.0636683
  60.4234238  56.7897644  34.2685432  59.9178123  57.3296013  33.6609535
  60.5956726  55.9819565  33.7847977  60.3878708  56.7611847  34.1521606
  36.4139633   3.8096011   0.4449422  36.3235474   2.8601239   0.5258763
  37.1021004   4.0387788   1.0695825  36.4777031   3.7327874   0.5201856
   9.1876526  60.3130951  37.9074440   9.8232203  60.6904259  37.2992439
   9.6803827  60.1810837  38.7173958   9.3079758  60.3392563  37.9289589
  25.3299541  13.3269701  61.3436508  24.9293766  12.9062586  60.5828819
  25.1815891  12.7128553  62.0627365  25.2714138  13.2166147  61.3392067
[truncated: 1,344,588 more chars]
