# Supplementary material for: Mg2+ Catalyzes Nonenzymatic RNA Primer Extension through a Concerted Outer-Sphere Mechanism
Source: J Am Chem Soc. 2026 Jun 8;148(23):24379–94. doi: 10.1021/jacs.6c06167 (PMC13281521; doi:10.1021/jacs.6c06167)
Supplement: Supplementary file 1 [file ja6c06167_si_001.zip › Wang Nisler NonEnzPrimerExt eSI/classical_md/coordinates/sim4_end.rst7]

TITLE : Created by VMD with 47792 atoms                                         
 47792
  50.7468071  26.7860584   4.4756699  49.8106384  26.9475193   4.3373895
  49.7430534  28.0588379   3.4551673  49.0634041  27.7259254   2.6707265
  50.7495956  28.2150917   3.0671458  49.2862396  29.3251915   4.2203088
  49.4076157  30.1986008   3.5795860  47.9319077  29.1417351   4.5911350
  47.7558441  29.8865414   5.8339839  46.9483185  30.5773335   5.5914841
  47.4373207  28.9465904   7.0032496  47.6236458  27.5566311   7.0705442
  48.0449104  26.9293365   6.2988963  47.1335678  26.9543991   8.1236191
  46.7559700  28.0562477   8.8999510  46.2161179  28.0429993  10.2236691
  46.0580826  27.1304874  10.9887352  46.0052948  29.3063202  10.7106915
  45.4262390  29.3010464  11.5382013  46.2198143  30.4272003  10.0065937
  46.1590576  31.5697136  10.6923494  45.8616295  31.6788712  11.6513710
  46.2496300  32.4275208  10.1669292  46.6227493  30.4535160   8.7744169
  46.9210205  29.2829666   8.2349262  50.0365067  29.5651817   5.5497808
  50.0272446  28.6312294   6.1116948  49.0962257  30.5513229   6.1177011
  49.2881165  30.6336555   7.1875134  49.2246208  31.9109459   5.6405435
  48.5666351  32.4370537   6.1008334  51.3751755  30.0799026   5.4251914
  52.4755936  29.8015499   6.5068736  53.7550240  30.3029079   5.9500618
  52.3302841  28.4119034   6.9105129  52.0570641  30.7278595   7.7000523
  51.9797783  32.1987953   7.5513668  51.4374504  32.4220581   6.6325989
  52.9580116  32.6752853   7.4872122  51.3859062  32.8725052   8.7935638
  51.2469864  33.9202271   8.5269518  50.1273460  32.3086510   8.9959717
  49.9025650  32.2136421  10.3769102  49.0384979  32.7979851  10.6931896
  49.8477440  30.7972565  10.8265800  50.0938454  29.7532673  10.0816946
  50.6403923  29.8052711   9.1516457  49.8408203  28.6317139  10.7096214
  49.2682533  29.0260239  11.8819561  48.6012726  28.2752266  12.8642559
  48.6031761  27.0405579  12.9686403  48.0949707  29.0239048  13.9411831
  47.5678024  28.6217461  14.7030621  48.1562996  30.3748436  14.0021343
  47.4529381  30.9776287  14.9222889  47.0870476  30.4572773  15.7068014
  47.3818932  31.9839115  14.8728094  48.7011414  31.1134663  13.0531864
  49.2271881  30.3845387  11.9802790  52.1954079  32.8508301  10.0717239
  52.7907791  31.9396439  10.0136518  51.0930748  32.8179970  11.1306705
  51.4174690  32.2073555  11.9732809  50.7179375  34.0708923  11.6227512
  50.7204971  34.1369820  12.5804701  53.1611252  33.8676949  10.2474241
  54.1744728  33.7950478  11.4313097  54.9278679  35.0214157  11.3450480
  54.9446297  32.5627594  11.2806330  53.3702469  33.7729492  12.8319817
  53.0382652  34.9577713  13.4140778  52.4834938  35.5505371  12.6867847
  53.8871956  35.6102448  13.6182680  52.4158134  34.8441086  14.8340578
  52.1928825  35.8478050  15.1959925  51.3229866  33.9804039  14.7288656
  51.3278618  33.1295891  15.8453741  50.4674149  33.2408218  16.5051899
  51.5167770  31.7062645  15.4197140  52.0119629  31.1079025  14.2822886
  52.5961990  31.7266636  13.6173058  51.7991676  29.7804451  14.1574774
  51.0448189  29.5087585  15.3178005  50.4978333  28.3341160  15.7974586
  50.7012634  27.1622162  15.2739315  50.2339745  26.3763275  15.7030277
  50.9984016  27.0782700  14.3122864  50.0139008  28.3479614  17.0694542
  50.0130844  29.5095081  17.7588291  49.7521019  29.4836102  18.8065014
  50.3381348  30.7187099  17.2577591  50.8945427  30.6398392  16.0716171
  53.3738327  34.2055168  15.7680397  53.8018227  33.3369026  15.2676067
  52.5443840  33.4641037  16.7820339  52.9279900  32.5280304  17.1878834
  51.9791451  34.2635612  17.8591595  52.5521660  35.0138092  18.0334530
  54.3333549  35.0452881  16.3775463  55.8622398  34.8044777  16.1882820
  56.5977325  36.0947533  16.5408936  56.1555748  34.0923157  14.9062567
  56.2293015  33.7303200  17.3566666  56.1065483  34.1189957  18.7641907
  55.3471909  34.8916588  18.8844852  57.1179352  34.3524857  19.0968723
  55.6223755  32.9686775  19.6722317  55.3970604  33.4589577  20.6193142
  54.4000511  32.4165840  19.1470242  54.3486290  31.0498028  19.5693111
  53.5128098  30.8455715  20.2384892  54.1645164  30.0355072  18.4906960
  54.5197792  30.3828392  17.2296009  55.0363045  31.3008652  16.9912128
  54.3326073  29.4869404  16.1902637  54.5937653  29.7501850  15.1759157
  54.0037689  28.1260986  16.4897346  53.9781761  27.1718807  15.6803188
  53.5510178  27.8565235  17.7639103  53.5290489  26.8928394  18.0654583
  53.5276794  28.8241367  18.7496719  53.0072670  28.5304298  19.8005371
  56.5821152  31.8306904  19.9521866  56.9930992  31.5707493  18.9766712
  55.6556854  30.7428017  20.3716469  56.0674171  29.7968998  20.0197258
  55.3317680  30.8183918  21.6949730  56.1203461  31.0953846  22.1672211
  57.7418442  32.1243744  20.7284031  59.0295105  31.2749615  20.7561836
  59.8665924  31.8967400  21.8048553  59.5440102  31.1945515  19.3843765
  58.4707794  29.9479847  21.2398052  58.3495445  29.6061840  22.6363945
  57.8911476  30.3687725  23.2660198  59.3516808  29.6466980  23.0632324
  57.8115273  28.2383556  22.9572296  57.7406464  28.1743813  24.0430412
  56.5323334  27.9264469  22.3193531  56.5582199  26.5143166  21.9916134
  55.7310905  25.9489651  22.4209576  56.6681671  26.3532543  20.5165768
  56.9702721  27.3387337  19.5834522  57.3752785  28.3001614  19.8627853
  56.7721748  26.8818817  18.3701172  56.2124481  25.6323242  18.5243111
  55.7398338  24.6419411  17.5745430  55.7362099  24.6219940  16.3745365
  55.3447723  23.4847698  18.1932888  55.0643654  22.7106533  17.6082935
  55.2485428  23.3060093  19.5332603  54.7670555  22.1986256  20.0205212
  54.7088127  21.3823051  19.4286308  54.8541489  21.9889545  21.0046730
  55.7056885  24.1923027  20.4166164  56.1440582  25.2997742  19.8365116
  58.7522163  27.0747471  22.6133404  59.0849380  27.2742538  21.5947151
  57.7966461  25.9046059  22.5910072  58.2270699  25.1003323  21.9943657
  57.4252586  25.4586010  23.9344349  58.1155548  25.9227829  24.4136295
  59.9056053  26.9359570  23.4508305  61.2225761  26.1647034  22.8147888
  61.4050331  26.6854172  21.4310074  62.3612518  26.2956066  23.7630215
  60.7807808  24.6426697  22.6933422  60.3678055  23.8545742  23.8353348
  61.0813332  23.8036060  24.6577568  59.4123154  24.1315651  24.2807770
  60.1739616  22.3764534  23.3421173  60.0635872  21.7975330  24.2590504
  58.9043236  22.1980343  22.6127949  59.1289406  21.3006668  21.5496769
  58.4172707  20.4753456  21.5713501  58.9696426  22.0669956  20.2739944
  59.1569786  23.4283981  19.9408741  59.4630775  24.1128273  20.7182140
  58.9965858  23.7326488  18.6963100  58.7374763  22.4758034  18.1473522
  58.5694466  22.0878105  16.7671394  58.6528244  22.7028351  15.7321243
  58.4418449  20.7599716  16.6443634  58.4060898  20.4372520  15.6879759
  58.2907600  19.8804150  17.6709366  58.3070717  18.6027069  17.3560085
  58.3854980  17.8813629  18.0585880  58.3869591  18.3188820  16.3900051
  58.3903885  20.1858997  18.9687462  58.6558914  21.5076447  19.1229267
  61.3001785  21.9089031  22.4378490  61.7352448  22.6824818  21.8050804
  60.5445671  20.8401070  21.6370068  61.0774918  20.7185879  20.6939640
  60.4737511  19.6615448  22.4349518  61.2827568  19.6618519  22.9517784
  62.3867378  21.2231998  23.2147007  62.5847588  21.7348843  24.0024624
  66.7968979  21.9969082  17.5808640  67.1165466  21.9905891  16.6756630
  67.3966827  20.6337929  16.5518379  66.7985992  20.0615654  17.2610321
  68.4782562  20.5111065  16.6087685  66.9172592  20.0769348  15.1807671
  67.2069778  19.0323048  15.0671329  65.5878677  20.4526196  14.9132471
  65.2859879  20.6944313  13.5867128  64.4808884  20.0241890  13.2855806
  64.8539810  22.1694183  13.4358807  64.8674774  23.2148399  14.3711214
  65.0320282  23.0903759  15.4312315  64.3789444  24.3281879  13.8430023
  64.0488968  23.9717598  12.5230513  63.4009361  24.6906891  11.4445448
  62.9419136  25.8473873  11.3693342  63.1379356  23.8597279  10.3455620
  62.5390282  24.1734428   9.5952301  63.6848030  22.5972385  10.1899166
  63.6352577  22.0037155   9.0537596  63.0659828  22.4824772   8.3705196
  63.8242989  21.0133114   9.1126146  64.2864075  21.9568825  11.1072912
  64.4173050  22.6487846  12.2880068  67.6067276  20.7476635  14.0102577
  67.4495544  21.8157597  14.1604891  66.6222610  20.3937645  12.9087076
  66.7572479  20.8930492  11.9492321  66.4819260  18.9714794  12.6491365
  66.1485062  18.7656441  11.7727451  68.9594803  20.3028603  13.8902130
  70.0522003  21.1963100  13.2151937  71.3759079  20.6152744  13.3815069
  69.8767090  22.6468563  13.7022533  69.7442474  21.2587967  11.6511822
  69.6586685  20.1200409  10.8785353  69.0014725  19.4350014  11.4141827
  70.6349487  19.6388111  10.8202076  69.1112061  20.4012775   9.4870777
  69.3852386  19.5599937   8.8504848  67.7156143  20.6499977   9.4375286
  67.5010681  21.7527771   8.4739227  66.8164215  21.4033527   7.7010951
  67.0207062  23.0520992   9.1645098  67.2713699  23.2694702  10.4940481
  67.9035034  22.5283318  10.9604368  66.9431000  24.4564514  11.1074963
  67.2893143  24.6423531  12.1134663  66.3797379  25.5194969  10.3849258
  66.1689453  26.6597729  10.7324762  66.1519547  25.2602253   9.0240707
  65.7247772  25.9833374   8.4630613  66.5203934  24.0643482   8.3539772
  66.4627609  23.9328594   7.1437759  69.8639603  21.5747280   8.8916473
  70.0030136  22.3524170   9.6426249  68.8779831  22.0478687   7.7999883
  69.1209259  23.0924339   7.6051455  68.9936371  21.3361053   6.5716681
  69.7675171  21.5744209   6.0560007  71.1226196  21.1750641   8.3866043
  72.2959213  22.2455692   8.0770369  73.4758759  21.5413570   7.6097460
  72.3728714  23.0188637   9.2959747  71.6842117  23.0416813   6.8359914
  72.1581192  22.7995281   5.5286770  71.9389420  21.7489624   5.3379622
  73.1982880  23.1170712   5.4557409  71.4763794  23.7776928   4.5538807
  71.6838608  23.5274143   3.5134900  70.0293121  23.7732067   4.7176867
  69.5396194  25.1294270   4.8910975  68.6729584  25.2765427   4.2466078
  69.1552582  25.7118244   6.1926932  69.8286057  25.6566620   7.4192896
  70.6521606  24.9633579   7.5058031  69.3730774  26.4691582   8.3171396
  68.3813095  27.2586708   7.6372108  67.5538864  28.3797264   7.9463992
  67.3466034  28.9126148   9.1449804  66.7493820  29.7268162   9.1674767
  67.6945114  28.4819546   9.9897242  66.8216705  28.9605141   6.9350414
  66.8409195  28.4432983   5.7013564  66.2547226  28.8855686   4.9094176
  67.4685516  27.3172321   5.3339529  68.2526245  26.7626610   6.3388968
  71.9458618  25.2249279   4.7926369  72.0955429  25.3389950   5.8662720
  70.7075272  26.0062981   4.3710604  70.6473694  27.0398083   4.7121420
  70.5444794  26.0535145   2.9608390  70.5826416  26.9662819   2.6658807
  73.1410751  25.5874939   4.1338973  73.8326645  26.9931240   4.3678288
  75.0589676  27.1390285   3.6255193  73.9175949  27.2239799   5.8594599
  72.7802887  28.0270767   3.7885554  72.6390076  28.1990547   2.3519380
  72.5078812  27.2683353   1.7999722  73.5055313  28.5746288   1.8077219
  71.5613556  29.2521210   2.0488949  71.4532394  29.1310062   0.9710538
  70.3313599  29.0590630   2.6727450  69.7514725  30.3459702   2.9384375
  68.7102432  30.4086838   2.6221881  69.7514267  30.5535145   4.4301901
  70.2628403  29.7815075   5.4028835  70.9909439  29.0200024   5.1654286
  69.9415512  30.1408710   6.6080050  69.0329285  31.2229328   6.3720813
  68.3037720  32.0642090   7.2555842  68.1821899  32.0050888   8.4976616
  67.7648697  33.1619415   6.6841931  67.2162704  33.8167267   7.2230821
  67.7325668  33.3304863   5.3790116  67.0758286  34.4349594   5.0204668
  66.5530396  35.0279350   5.6490951  66.9306107  34.6327782   4.0407324
  68.3220215  32.5290108   4.4584942  68.9729309  31.4737625   5.0479765
  72.0411224  30.7322922   2.3607430  72.3877411  30.8401413   3.3885183
  70.6792984  31.4352608   2.2437408  70.5304260  32.2925529   2.9002352
  70.0993805  31.6716900   0.9243299  69.6029282  32.4928970   0.9517582
  72.9752121  31.1700325   1.4619014  74.1246338  32.1022224   1.9153998
  75.0123367  32.4024658   0.7707404  74.6520691  31.6011772   3.2206185
  73.4465027  33.5019302   2.2714679  72.8173828  34.1921043   1.2553012
  72.1897354  33.4989815   0.6951792  73.6426468  34.5182343   0.6223031
  72.0119095  35.4373627   1.6502973  71.7985687  36.0085869   0.7468066
  70.8443909  34.9674873   2.4203367  70.7252274  35.7906303   3.5710793
  69.6921692  36.0836105   3.7583089  71.0756454  35.1353912   4.8863688
  72.0293350  34.2560272   5.3307838  72.7354736  33.8735962   4.6086268
  71.8400192  33.7596741   6.5068331  70.7803268  34.6162186   6.9628820
  70.2881546  34.7447777   8.3164358  70.6053391  34.1204071   9.3672762
  69.6417160  35.8846779   8.5443907  69.3384323  36.0156174   9.4988403
  69.3789749  36.7946243   7.5424261  68.7690125  37.8602104   7.9306917
  68.5518188  37.9639320   8.9115963  68.4312668  38.5602455   7.2857246
  69.7523346  36.6579628   6.2482576  70.4058685  35.5257263   6.0140190
  72.7898178  36.4138832   2.5289202  73.4564972  35.8687592   3.1971188
  71.6647949  37.0032654   3.3196824  72.0399628  37.4069176   4.2601156
  70.8748169  38.0109787   2.6801338  70.6697006  38.7253075   3.2878020
  73.4618835  37.4580040   1.8856878  72.7461243  38.0376205   1.6149045
  65.9601135  37.9714813  17.2620239  65.7945175  38.0925293  16.3241920
  65.3594055  39.4577942  16.1470871  66.0168533  39.9953728  16.8303642
  64.3264999  39.5593376  16.4801178  65.5765152  40.0808487  14.7241259
  65.2653732  41.1232338  14.7928333  66.9797821  40.1059952  14.3788042
  67.0826111  39.8052444  13.0145864  67.6737442  40.5876770  12.5387020
  67.7226486  38.4905167  12.7699242  67.8485107  37.6123505  13.7546663
  67.6135712  37.8026772  14.7914772  68.4040833  36.4257660  13.5497723
  68.5678940  35.8269844  14.4335308  68.8534775  36.1616173  12.2709227
  69.3839188  34.9893951  12.0781832  69.8445969  34.7356453  11.2159281
  69.4234161  34.3590088  12.8663139  68.6508636  36.9620323  11.2495050
  68.1356201  38.1658745  11.5180902  67.9520950  38.9303513  10.5788660
  64.7952499  39.4104576  13.6042442  64.7729797  38.3209190  13.6269064
  65.6735916  39.9216423  12.4283915  65.5476761  39.3288498  11.5223894
  65.4514160  41.2519875  12.0892696  64.7622910  41.4880981  12.7145395
  63.5096970  39.9348297  13.3636646  62.3875732  39.0084877  12.6945581
  61.1110840  39.7181702  12.7234297  62.4873962  37.6020012  13.2240219
  62.9050255  39.0393600  11.1722717  62.4687119  39.9603920  10.2734022
  62.8801918  40.9101982  10.6149473  61.3820724  40.0459251  10.2729292
  62.9755402  39.6443329   8.8532000  62.6360664  40.4230537   8.1702232
  64.3946686  39.5775871   8.8128519  64.7621460  38.5699577   7.8764567
  65.4597397  38.9345818   7.1224566  65.2160950  37.2944832   8.5467348
  65.1651688  37.0699768   9.9239712  64.7082672  37.8229752  10.5489788
  65.5832901  35.9222946  10.5080099  65.5484314  35.8315926  11.5836306
  66.2352600  34.9686317   9.6878138  66.8325806  33.9388542  10.2386551
  67.3789291  33.2876778   9.6931572  66.5074463  33.6863518  11.1609535
  66.2585983  35.0666313   8.3068829  65.7294922  36.2243500   7.7640028
  65.7368317  36.3100548   6.5793800  62.4593315  38.3281059   8.4066811
  62.6932220  37.6021843   9.1854210  63.4443626  38.1611290   7.2298217
  63.3972015  37.1235313   6.8992610  63.0587540  39.0391655   6.2077355
  62.1094513  39.0245667   6.0655713  61.0476112  38.4168549   8.0252275
  60.2784538  37.0269699   7.9289021  58.9267006  37.1497803   7.4366484
  60.3972206  36.2963562   9.1568098  61.0130806  36.1579285   6.8204942
  61.0233994  36.3714294   5.4036007  61.5853500  37.2717552   5.1551514
  59.9953003  36.4585953   5.0521564  61.7349510  35.2447662   4.6964970
  61.6529694  35.3995857   3.6206665  62.9916229  35.0395393   5.2471437
  63.3965759  33.7356796   5.0431013  64.2292023  33.5822983   4.3565874
  63.8534164  33.0493546   6.3154545  63.6373482  33.5111694   7.5927572
  63.3028030  34.5276947   7.7382069  64.1041031  32.8210526   8.6873207
  63.9753952  33.2674294   9.6622992  64.8082657  31.5822659   8.5071459
  65.1822052  30.8741817   9.4127579  65.1874313  31.3429756   7.2537823
  65.7913818  30.5495014   7.0933223  64.7340851  31.9790783   6.1248612
  65.1691742  31.5424938   5.0608492  61.0423088  33.9608231   4.9806914
  60.7877502  33.8125000   6.0301199  62.1465607  33.0341263   4.4874301
  62.1195641  31.9950294   4.8155417  62.1009941  33.1056595   3.0856318
  61.1708870  32.9646645   2.8942714  59.8150444  33.8157272   4.2182069
  58.8196793  32.5149307   4.4110174  57.5366325  32.7564049   3.6750550
  58.7543678  32.2294350   5.8804069  59.5701332  31.3092155   3.7314937
  59.7583275  31.1183510   2.3886201  60.2142906  31.9499798   1.8514134
  58.7598953  30.9950562   1.9690591  60.4370804  29.8213406   2.2049451
  60.7560234  29.6243763   1.1814284  61.6321564  29.9526672   2.9910338
  61.9618607  28.6739750   3.5227950  62.9667015  28.3610992   3.2390537
  62.0168686  28.7490349   4.9994164  61.3632736  29.6400204   5.8715491
  60.6653824  30.3868008   5.5227447  61.6367455  29.4421329   7.1022391
  62.6040916  28.3570919   7.0622058  63.3834534  27.6404457   7.9847717
  63.3966675  27.8803654   9.2565336  64.1948624  27.5254898   9.7635336
  62.7339935  28.5254803   9.6624756  64.2926712  26.7268829   7.6177526
  64.3299179  26.4211063   6.3371768  65.0842819  25.7117329   6.0303831
  63.6733437  27.0202465   5.3295879  62.8092041  27.9576378   5.7499104
  59.6364136  28.5848484   2.7507858  59.0446587  28.8736305   3.6194224
  60.8880272  27.7212849   2.9306266  60.7034836  26.9599266   3.6885035
  61.5248299  27.1983852   1.7274289  60.8780060  26.9168434   1.0763112
  58.7594833  28.0547180   1.8053070  57.4949417  27.2871513   2.2357261
  56.6044846  27.0460262   1.0628246  56.9396210  27.9321041   3.4294624
  58.1423073  25.9600658   2.7271163  58.6846466  25.0458393   1.8325086
  59.3107376  25.5968647   1.1307414  57.8829651  24.5659351   1.2711658
  59.5396156  24.0440788   2.5841372  59.9508781  23.2732792   1.9323437
  60.6283379  24.5677376   3.2880676  60.8010406  23.7484169   4.5121169
  61.7814903  23.2768059   4.5784669  60.6540489  24.5012283   5.8015242
  59.9296227  25.6582451   5.8977394  59.3519402  26.0382500   5.0681124
  59.8707581  26.3617477   7.0712719  59.3145409  27.2677555   7.2614532
  60.6307983  25.7793999   8.1192026  60.6756554  26.3978539   9.2622337
  61.4563217  26.1620560   9.8581047  60.2708931  27.3185787   9.3546124
  61.2695656  24.6588707   8.0477514  61.3409843  24.0274353   6.8790336
  61.9413681  22.9642620   6.8904209  58.6514091  23.3191471   3.5366690
  58.0227013  23.9934578   4.1181579  59.6709480  22.6988449   4.4622502
  59.2225227  22.4872952   5.4329524  60.1968842  21.5445518   3.9096732
  59.8409157  20.9085350   4.5344687  57.8733063  22.3725662   2.8737359
  56.4265556  21.9707794   3.4546359  55.7252274  21.1835289   2.4629858
  55.6987648  23.2117977   3.9651356  56.7021713  21.0152817   4.6413503
  57.1464767  19.6869125   4.3457346  57.7200127  19.5383701   3.4308069
  56.2453117  19.0921116   4.1967025  58.0133247  18.9573116   5.3784742
  58.3925781  17.9711895   5.1104393  59.0637627  19.6982651   5.7487054
  59.3703003  19.4171486   7.1003318  60.3496704  18.9504986   7.2060432
  59.3197708  20.6336575   7.9515839  58.3416939  21.5772762   7.7693810
  57.5903282  21.5275211   6.9951873  58.3051262  22.6430664   8.5920115
  57.5057907  23.3688526   8.5654964  59.3493004  22.6705132   9.6610975
  59.3829384  23.6661148  10.5276575  60.1636047  23.6966133  11.1677618
  58.5490990  24.2304535  10.6072283  60.3581505  21.8186607   9.7393770
  60.3254318  20.7643604   8.9236565  61.2582932  19.9052296   9.0444508
  57.2349205  18.7934380   6.6480050  56.7361870  19.7413006   6.8502965
  58.3173904  18.5276566   7.6204734  58.0095711  18.7725773   8.6370173
  58.7871475  17.1797199   7.5355244  58.0304451  16.6055241   7.6744471
  56.2935410  17.7265720   6.5399523  55.2110786  17.5387268   7.7427564
  54.1614914  16.5234928   7.3494902  54.7589912  18.8959751   8.0782146
  55.9984207  16.9878273   8.9714518  56.2220306  15.5953789   9.2611866
  56.9329567  15.1862183   8.5433655  55.3202934  14.9937553   9.1470394
  56.6977959  15.2876129  10.6802597  56.6725121  14.2487555  11.0092554
  57.9548302  15.9033680  11.0319042  57.9313889  16.3838253  12.3669882
  58.8104782  16.0296669  12.9054003  58.0955315  17.8658352  12.3992767
  57.6378708  18.6624546  11.4154205  57.3000145  18.1903725  10.5047112
  57.6221390  19.9559288  11.6293221  57.1507187  20.6706657  10.9710560
  58.0856285  20.4699745  12.8440685  58.0874329  21.7268944  13.1078539
  58.5087967  21.9657974  13.9941263  57.8322906  22.3084469  12.3224878
  58.4674530  19.7416782  13.8026409  58.5149765  18.3986721  13.5977058
  58.8336029  17.6390724  14.5095396  55.6874199  15.9025726  11.6625404
  55.4096184  16.9151440  11.3699198  56.5607109  15.9241934  12.9028587
  56.1869087  16.5839825  13.6858330  56.6275291  14.6462297  13.4904957
  56.1369705  13.9497766  13.0478868  54.5452957  15.0752897  11.8442783
  53.1623611  15.6959057  12.2319336  52.1135941  14.6232710  12.1400537
  52.8948555  16.9382229  11.5574627  53.3491859  15.9614038  13.7860670
  53.3365593  14.8935728  14.6756496  54.2062531  14.3065577  14.3804379
  52.3482170  14.4395008  14.6042490  53.6437416  15.5283365  16.0684891
  53.6928558  14.6699123  16.7384129  54.9091911  16.2346802  16.1002026
  54.7545891  17.4128933  16.9607964  55.5202980  17.4252625  17.7364521
  54.7791100  18.7455616  16.2681732  54.7711716  18.8257809  14.9163666
  54.7198296  17.9099674  14.3462286  54.9941635  19.9789143  14.3099194
  54.9240837  19.9960117  13.2323313  55.1637955  21.1415272  15.1228247
  55.3117828  22.3174133  14.5290051  55.2439384  23.1273117  15.1286402
  55.3524132  22.4845047  13.5337515  55.2101135  21.0858173  16.4540405
  55.0515900  19.8575706  17.0205173  55.0670853  19.7961349  18.2837238
  52.5673370  16.5155029  16.6251545  52.2856102  17.1104298  15.7563658
  53.3696213  17.3395500  17.5701065  52.9470711  18.3443184  17.5682507
  53.3736343  16.8087902  18.8434849  52.5865135  16.2607880  18.8851128
  51.4383087  15.8762398  17.1859055  50.0099182  16.6046982  17.4031219
  49.0960274  15.5029564  17.9080963  49.7388878  17.4637547  16.2011089
  50.3869057  17.6217537  18.5537930  50.2781982  17.3545418  19.9319077
  50.9668198  16.5631943  20.2279968  49.2906036  16.9095154  20.0531807
  50.4697952  18.5709152  20.8318424  50.5901756  18.1854115  21.8442631
  51.6338196  19.3554802  20.5825405  51.3179741  20.6686611  20.7137527
  52.0681648  21.1368065  21.3510551  51.4426880  21.3677921  19.3737278
  51.4465103  20.8385105  18.0774384  51.1818123  19.8209686  17.8305664
  51.7228699  21.7488365  17.1828861  51.7991638  22.9273815  17.9021053
  52.1283340  24.2846622  17.5702381  52.4138908  24.6782684  16.2834358
  52.7087288  25.6198406  16.0675259  52.1970100  23.9492626  15.6188955
  52.2254715  25.2607479  18.5046692  51.8835106  24.9174500  19.7244225
  51.7964592  25.6770859  20.4871655  51.5402832  23.6942425  20.2304630
  51.6092262  22.7132797  19.2487755  49.3759041  19.6099758  20.6078548
  49.3215904  19.7049122  19.5233555  49.8787460  20.9103642  21.1733742
  49.3840332  21.7298126  20.6519699  49.8190651  21.0978413  22.5824795
  49.9969292  22.0243130  22.7602882  48.1981888  19.1789055  21.1971016
  46.7815971  19.4084320  20.5427837  45.8240929  18.5105934  21.2033081
  46.9423370  19.3563309  19.0768356  46.2678452  20.9353561  20.8826847
  46.2262802  21.3437538  22.2205315  47.0064735  20.7974262  22.7505589
  45.3023567  21.0767536  22.7335320  46.3082771  22.8797054  22.3165951
  46.1338806  23.2167263  23.3384094  47.6117668  23.1862717  22.0793266
  47.6060257  24.5167923  21.5286674  48.2502823  25.1711044  22.1159554
  48.1213188  24.5750217  20.1383228  48.0249634  23.5084648  19.2218513
  47.5152969  22.5839405  19.4496574  48.5938606  23.5510864  18.0258980
  48.3940926  22.8033371  17.2726612  49.1490707  24.7517853  17.5224018
  49.4834976  24.9887924  16.2976112  49.1627617  25.8449554  18.3884773
  49.6589432  26.6970253  18.1696587  48.6517601  25.7745171  19.6528854
  48.5712395  26.8005886  20.3170242  45.4045486  23.6958351  21.4199066
  45.3756218  23.2707958  20.4166088  46.1583061  25.0202236  21.6006050
  45.9420166  25.6412716  20.7313423  45.8643570  25.6689701  22.8280907
  45.6613884  26.5929661  22.6648827  44.1445694  23.6333752  22.0304813
  42.8549690  23.9579182  21.2568722  41.7599869  23.7588959  22.1897526
  42.8091049  23.1556892  20.0039673  42.8874245  25.4910049  20.6690216
  42.7997589  26.6358509  21.5209141  43.3777122  26.5325203  22.4392796
  41.7313995  26.8369904  21.6000042  43.3657036  27.8648129  20.8487434
  43.3452682  28.6606770  21.5932426  44.7798462  27.7246513  20.4558678
  45.0266914  28.4730015  19.3461170  45.7806702  29.2228374  19.5856323
  45.5227394  27.6604023  18.2015705  45.2000465  26.3081379  18.0944271
  44.7347374  25.8236504  18.9400978  45.5728760  25.6452980  16.9699936
  45.4257126  24.5764732  16.9214745  46.3148346  26.3339443  15.9239912
  46.9221916  25.6642952  15.0188646  47.6794014  26.1759911  14.5888577
  46.9873352  24.6564064  15.0228796  46.5606422  27.6127090  16.0282230
  46.1210365  28.2983570  17.1142464  46.3638573  29.5313320  17.0831661
  42.6649475  28.3043671  19.5154076  42.4179802  27.4301662  18.9130135
  43.7582970  29.2140636  18.9898682  43.6858940  29.2660656  17.9035187
  43.7416229  30.4955349  19.6804485  42.8409843  30.8202419  19.6096592
  41.5114555  28.8923931  19.9788380  40.3393936  29.2245522  18.9410229
  39.2357407  29.8547726  19.6931553  40.0219307  27.9846363  18.1717548
  41.0018845  30.2101116  17.8913822  41.2164993  31.5920753  18.1144886
  41.8434067  31.8348770  18.9724712  40.2404671  31.9924393  18.3886757
  41.8089600  32.4320259  16.9538212  42.2699585  33.3618965  17.2868671
  42.8744316  31.6955585  16.3743286  42.4819832  31.4423580  15.0533724
  43.0008583  32.2201233  14.4930620  43.0936317  30.0939846  14.6564159
  42.7718277  28.9548683  15.3558254  42.0914574  28.9385586  16.1944103
  42.9582176  27.6940899  14.7857170  42.6531715  26.8032055  15.3145609
  43.8482056  27.6804428  13.6424723  44.3040428  26.5966015  13.1460247
  45.1207352  26.6288166  12.5526676  44.1196671  25.6887798  13.5484800
  44.2493973  28.8140907  13.0521908  43.9020958  29.9876595  13.5353489
  44.4056549  30.9361095  12.9639187  40.7981644  32.6283913  15.8404703
  39.7716599  32.7421036  16.1889744  40.9756317  31.4404125  14.9242878
  40.5457153  30.5400848  15.3632421  40.6166039  31.5445404  13.5933847
  40.9735832  30.8875580  12.9912720  40.9729652  33.8690720  15.0562000
  40.8314362  33.5878677  14.1492853  65.2076263  22.4933796  19.4346981
  66.5610504  21.9247780  19.2927513  64.8955383  23.6397572  18.5426025
  64.3675308  24.2109375  21.4612141  63.8618240  25.1419239  20.6529408
  63.6906967  25.0338058  19.6634331  63.4080772  25.9325390  21.0878468
  64.4030991  24.3387280  22.8195114  65.5108871  22.5050373  22.3203907
  66.1107941  21.6160374  22.4476128  65.0276184  23.0947723  21.0935135
  65.1766510  23.2760582  23.3391342  65.3599167  23.1216507  24.3922119
  64.1595840  21.3092747  19.0559311  61.8756409  19.2931061  17.2777367
  60.9276314  18.8811207  16.9318409  62.9614830  18.1993809  16.9563866
  63.3808632  18.1993332  15.9502954  62.3836479  16.9362144  17.1816521
  62.7201004  16.3673000  16.4854221  64.0622864  18.4561653  18.0274410
  64.8088074  19.1491013  17.6393032  64.7468033  17.2763500  18.4185944
  64.0643845  16.6027737  18.3717060  63.2444763  19.1512470  19.1951923
  63.0304642  18.4038677  19.9592094  64.0273972  20.1925926  19.8884754
  65.0146179  19.8413372  20.1886692  63.5329399  20.5531330  20.7904854
  61.9829063  19.5893250  18.6841888  61.4079514  22.2513866  13.4365168
  61.1515503  23.3398190  12.9165373  61.6203575  21.9307957  14.7956419
  61.8154831  22.7097931  15.9340258  61.7961693  21.7724285  16.8673172
  61.7855797  22.0283527  17.9165020  61.9812164  20.5303726  16.4654827
  61.7388763  20.5808659  15.1009760  61.7454491  19.4741745  14.2694149
  61.5062027  19.9135838  13.0568666  61.6156693  19.0751114  12.0744724
  61.6601334  18.1120930  12.3756647  61.8594856  19.4516411  11.1695490
  61.2897682  21.1473579  12.5529366  61.0706367  21.3117104  11.5807877
  64.2580032  25.9062939  24.3114471  68.2396164  41.1476860  54.8510551
  13.9993229  51.0483704  16.7458382  28.3920727  62.1823349  29.7638168
  44.6726112  47.5319099  40.1554298   8.4209280  31.3199539  27.6472187
  54.9430885  20.7952957   0.5647991  41.5830956  48.3467102  53.8778343
  68.0118179  23.0355663   0.8679484  28.1414738  33.3687973   5.0605159
  40.4962120  24.1780491  16.4487247  12.0767918  50.1834068  47.9320221
  43.6516800   1.6041483   3.4577999  46.5806427  28.1238422  66.4790268
  70.7589645  63.3473129  43.2357903  59.6486893   3.4755485  51.2276230
  71.6587982  10.1901455   6.4075398  59.3808975  26.7507496  15.1050882
  71.4365768  30.8154697  10.5337343  62.1185799  55.6611710  12.5488958
  56.1607666  34.9623146   6.7831903  43.1355820  55.7063828  55.8720856
  40.1366119   4.6982813  22.0013161  56.5390854  60.6775970  25.1398621
   5.3450890  65.9009933  19.7710762  19.6480656  28.2356186  36.2833710
  58.3407288  36.5805740  12.8071070  53.6650505  56.8930511  11.8530903
  11.9355478  40.4477158  10.7981577   3.8080325  45.8967819  14.6590939
  43.8709450  46.3305016  26.2592354  50.8986969  26.8221741  10.2641077
  56.4545631  45.1087952  51.0964508  42.3796005  67.5650711  40.0385208
  27.3649368  26.8367043  22.9362946   2.0846219   8.8872175  30.7891006
  68.3718948  39.9162483  27.8171673  46.4918251  17.0276375  24.6632328
  38.2650032  52.0502701   9.1633816  48.5068703  14.1271200  14.1342421
  31.3636513  19.3342876  49.3704948   0.4231395  23.9385281  10.9485474
  11.5825825   8.8439016  46.0569763  33.1045151  19.1956730  51.0314636
  29.0208836  16.1876163   1.5262740  20.3131924  56.1550827  21.3745480
  55.8971481  71.8910294  48.6431885  11.0707836  54.0146637  52.0754776
  37.0610542  46.9306145  46.9918938  16.4265690  22.9697990  38.4346657
  41.5303078  58.9062767  28.8167381  60.3982315  61.1459732  35.1554604
  43.8809700  54.7971954   2.9159722  49.6182823  72.9464188   3.7329826
  49.7460594  50.9310112  36.8625336  40.2723045  51.8180656  56.5245934
  68.6690140  21.0164318  63.7531471  54.7722321  55.8230858  13.6933451
  30.8109779   7.5123444  28.6648540  65.0115509  38.3124619  59.3717537
  28.4593163  54.9866753  45.2109680  70.4655533  55.2429428  55.3950424
  32.3064003  34.6350708   3.0501447   6.2767243  64.5136795  10.3778410
  22.8099461  38.5436134  18.3878517  61.4314346  61.9856415  62.5033646
  57.1886940   5.4214931  61.6928825   9.0801249  12.3649797   3.7648709
  11.2674046   8.5390358  36.6006775  71.7723999  56.0277023  17.7752800
  65.8940735  34.5514832  30.8388042  44.4699173  64.9149323  36.3387337
  22.2883759  53.0573120  11.3327942  56.7111320  17.1285114  63.9837036
  68.0241241   2.9873579  52.1383095   6.6515985  25.0067310  54.9546471
  69.9533615  68.1559372  44.3362846  37.1919212  61.9981422  54.4338684
  47.0640259  48.1121330  28.8086929  22.8724461  29.6388340  22.6891594
  32.0650139  42.1492691  13.7863054  36.2651634  30.2494564   0.7717640
  37.7770042  53.8488083  10.6765728  71.3323135  50.6860237  25.1785679
   4.4429989  47.7982750  10.3039112  10.3075476  47.6071129  20.3771496
  45.3445473  20.4102268  37.1767120  47.4800148  50.3834457   6.7007427
  27.1599770  31.3805275  51.5081329  61.4447975  33.3859787  26.4109898
   1.8664017  40.6484756  30.6799870   8.9412518   4.7078152  23.1067085
   1.3027394  27.7240372  13.4172020  13.3778515   1.5681993  45.7128448
  64.1033707  47.1416550  27.4758625  19.8392830  11.9882727  16.1922836
   4.8033581  26.1382256  40.9840622  59.6659164  42.4233208  53.1179619
   6.4263973  33.9398346  52.1388283  40.8372536  13.2462540  25.1711712
  48.4836388  46.4965630   9.5040579   0.3276613  17.2503757  10.2438555
  46.7912483  23.8843040   2.0944233  70.8562546  66.6712494  39.2974625
  25.7876587  67.4424896  38.8852615  64.0728378  54.9104652  11.3999386
  41.5875511   4.7109036  20.1170101  15.8564014  48.9549332  35.6702042
  43.0373383  51.0555229  17.5605755  43.2011452  50.4707909  18.3004990
  43.8023643  50.9470062  16.9956074  43.1363907  50.9815941  17.5792332
  33.2694817  17.1262760  23.1020660  32.7030907  17.5073643  22.4310932
  33.9320526  17.7974472  23.2656498  33.2797394  17.2384911  23.0479565
  45.8003235  21.3184185  59.8136444  46.2759552  20.6766987  60.3410950
  45.3026161  21.8306179  60.4509621  45.7979698  21.3046055  59.9378586
  56.1094017  13.5676956  57.3604088  56.9144745  13.0499640  57.3669090
  56.4052010  14.4688616  57.2314339  56.2267990  13.6085854  57.3473473
   2.2363682  67.4812164  46.0809555   2.7070267  68.0206604  46.7163353
   1.9842900  68.0919342  45.3883476   2.2596779  67.6038666  46.0748520
  10.4632530  30.6498928   5.0942941  10.2481470  30.9732571   4.2194247
  10.6031122  31.4411774   5.6144290  10.4552288  30.7687607   5.0564647
  32.1923676  49.0274811  49.7499275  32.9600182  48.6410141  49.3285103
  32.5529556  49.6652718  50.3659058  32.3126869  49.0542831  49.7706757
  67.7834625  23.1894512  37.2118492  67.9531326  24.0432587  37.6099167
  67.6022491  23.3855057  36.2926369  67.7822342  23.3014107  37.1562729
   6.0664196  59.8060036  17.9728680   5.7489643  59.2520943  17.2596798
   6.9964113  59.5917854  18.0467453   6.1317415  59.7240906  17.9046917
  13.9715738  66.0732346   7.0641322  14.5360203  65.7693176   7.7749557
  13.0850420  66.0138016   7.4201674  13.9372263  66.0344849   7.1779037
  11.2356472  59.8538094  62.1636353  11.8978634  60.2203674  62.7495842
  11.1242437  58.9514084  62.4627953  11.2943869  59.7966652  62.2580261
  45.8746223  55.9269905  18.6295509  45.5292892  55.0349846  18.5934296
  46.0235291  56.0886345  19.5611801  45.8536758  55.8491058  18.7250500
  18.3353195  24.9674454  65.4586411  18.8904877  25.6884422  65.7556000
  18.5648842  24.8524971  64.5365143  18.4190044  25.0320759  65.3919754
   4.4835525  36.7339478  35.6079178   5.2379622  37.1333618  35.1748314
   3.9039295  37.4695015  35.8059807   4.5021920  36.8549805  35.5828552
  33.6530190  54.7858047   3.9152882  34.4896889  54.9080925   4.3639159
  33.7565536  55.2500534   3.0846343  33.7532845  54.8483543   3.8745484
  21.4347420  56.5744400  61.8450966  20.6968441  56.8171921  62.4043922
  21.6260052  57.3669662  61.3435478  21.3764477  56.6848412  61.8512535
  33.9495583  18.6885910   2.5476644  34.4528847  18.8031559   1.7415837
  33.3026505  18.0166454   2.3326397  33.9342461  18.6291523   2.4387724
  61.3670769  71.2095490  63.7796364  60.5762024  71.4873810  64.2417603
  61.1276474  70.3757401  63.3750801  61.2572021  71.1502609  63.7857742
  38.7410965  71.3372650  24.2352810  37.8461418  71.1562576  24.5225525
  39.2508240  71.3684845  25.0448723  38.7000160  71.3212967  24.3522530
  11.4891548   0.2178049  51.8996773  12.3805981  -0.1169230  51.9972305
  11.2796040   0.0756205  50.9765816  11.5618725   0.1669463  51.8116379
   8.0690851  13.4757633  36.8059349   8.3805866  12.5730724  36.7399864
   8.7315502  13.9196625  37.3353920   8.1729498  13.4268370  36.8553619
  34.8807945  19.8732758  63.0989761  35.6755791  20.3117294  63.4027977
  35.1982384  19.1436291  62.5669289  34.9994049  19.8422222  63.0746384
  45.9233322   5.3853722   6.3854494  45.9801521   6.2928724   6.0863738
  46.6152954   4.9310265   5.9048324  46.0031853   5.4336972   6.3023019
  68.3911514  29.6653557  20.0292969  68.2252502  29.0838947  20.7713299
  68.3562698  29.0922337  19.2634335  68.3697357  29.5422287  20.0267544
   8.4912252  53.7305756  43.7100258   9.2075329  53.1635323  43.9956741
   8.6468611  54.5595055  44.1626625   8.5842104  53.7585030  43.7887573
  42.2739067  33.3710747  22.2159405  42.0152512  34.2337151  21.8916264
  41.5035744  32.8209381  22.0739193  42.1641731  33.4043999  22.1662102
  34.5907021  50.2365456  32.7945824  34.9411354  50.3230553  33.6811180
  34.9582748  50.9808846  32.3180504  34.6672707  50.3251495  32.8383064
  35.5117950  15.1990290  14.9683752  35.1226768  15.6354456  14.2105112
  36.3664360  15.6172361  15.0729017  35.5614395  15.2901678  14.8987026
  72.4807281   1.2897214  33.9894409  72.3403778   2.0612400  33.4405403
  71.6006851   1.0175012  34.2495193  72.3719101   1.3429673  33.9586411
   6.5729909  44.6527100  63.2808685   6.5010509  44.7328949  64.2319870
   7.0202827  45.4531479  63.0061722   6.6130190  44.7466202  63.3530006
  47.3446808  39.2701569  18.5871391  46.6921196  39.9699211  18.6140366
  47.1864777  38.7643623  19.3842449  47.2582207  39.2908401  18.6750126
   7.5352068  60.5788803  32.9129486   7.8406754  60.8226395  32.0391655
   7.9666958  61.2001839  33.4994926   7.6137972  60.6711311  32.8823166
  45.7567482  15.1929283   7.0908518  45.3163338  15.4888744   7.8875208
  45.5926552  15.8884315   6.4539990  45.6922836  15.2986584   7.1078949
   2.2413821  62.7617798  28.8808060   2.7880819  63.5336533  29.0276489
   1.3513359  63.0592995  29.0693016   2.2047672  62.8758202  28.9165668
  26.3720493  43.9463463  47.0298615  27.3228550  44.0043182  46.9358292
  26.2005692  44.2500420  47.9212646  26.4551582  43.9849167  47.1148949
  43.2293053  12.6010799  38.2968597  43.7128830  11.7754831  38.3246803
  43.5961838  13.1178341  39.0142174  43.3199997  12.5681438  38.3763275
  35.0025978  72.7414017  21.8120613  34.9963455  71.7988358  21.9787140
  34.1804161  72.9086151  21.3513088  34.9142494  72.6587143  21.7806988
  17.7396698  49.2629318  26.8519344  16.8506069  49.0891075  26.5427704
  17.9913025  50.0754967  26.4130116  17.6716938  49.3310471  26.7721577
   3.2457869  40.5101967  11.7324219   3.0528622  40.4829292  10.7952623
   2.6517045  41.1753960  12.0799990   3.1618595  40.5782280  11.6695480
  30.7704811  65.1944122  34.5580292  31.0399189  64.6463013  33.8209991
  30.0059795  64.7477875  34.9217491  30.7176857  65.0883331  34.5182190
  53.0497284  36.6262741  18.7713623  53.3145676  36.3043823  19.6330338
  52.4317055  37.3326874  18.9591427  53.0120621  36.6672783  18.8832779
  64.2235107  71.9208221  13.2905540  63.8823814  72.4777679  13.9903259
  63.4534492  71.6907806  12.7706318  64.1050110  71.9556885  13.3097334
   5.5528045   0.5489193  59.2651939   6.3048563  -0.0320189  59.1504745
   4.8277655  -0.0376282  59.4808617   5.5556855   0.4244170  59.2759590
  47.5656738  54.8294525  10.3245411  48.3621063  55.1574860  10.7420559
  47.3079300  55.5255508   9.7201824  47.6231194  54.9386673  10.3046160
  14.4451323  58.0986290   6.6148458  15.1084595  58.5277328   6.0743818
  14.1214809  58.7908058   7.1913648  14.4813557  58.2182045   6.6186905
  55.9342728  47.1325645  62.9739304  56.7597466  46.7707672  63.2963066
  55.5333099  47.5369415  63.7433052  55.9795456  47.1371040  63.0903587
  29.5073338   9.8778143  53.2861290  29.8303890  10.7272558  52.9855995
  28.5577946   9.9872131  53.3374939  29.4405251   9.9800663  53.2595596
  62.7973289  44.6694603  25.8040733  63.2465248  45.3682442  26.2796288
  63.3723450  44.4755135  25.0638237  62.9065514  44.7232971  25.7758465
  29.7813072  33.5329056  62.7015228  30.0423546  32.9922676  63.4470367
  30.6070175  33.8437462  62.3302917  29.8972015  33.5084000  62.7414360
  17.7791862  70.2080231  30.6947193  18.0318089  70.8594131  31.3490162
  18.5062580  70.1993942  30.0722046  17.8836632  70.2765732  30.6981087
   1.8842784   6.2414441  57.8315506   1.0497187   6.7098846  57.8140602
   1.6408150   5.3224397  57.9428482   1.7693166   6.1933956  57.8415527
  66.8363342  46.9001617  17.9092636  66.9004135  46.5352173  18.7918396
  66.0656433  47.4670258  17.9398499  66.7609787  46.9216957  18.0066433
  71.7911148  33.8472519  61.3282585  72.0702133  32.9324379  61.2902069
  70.8787308  33.8075790  61.6149902  71.7235870  33.7454643  61.3547783
  61.0984077  22.7701740  65.6247787  60.7231827  21.8901558  65.5930634
  60.4980888  23.3053646  65.1057205  60.9943733  22.7334023  65.5660477
  13.0295439  50.4722786  35.2915497  12.9397173  50.5351868  36.2424469
  13.9053831  50.1102409  35.1571388  13.1133652  50.4403801  35.3786240
   5.0826674  16.9462967   9.4529200   5.2883711  16.0265961   9.6204596
   5.5070291  17.4207191  10.1678133   5.1498585  16.8988113   9.5470238
   6.5560613  65.6945190  23.5675011   7.0313225  66.4663315  23.8751888
   6.8236775  64.9950409  24.1636066   6.6352825  65.7022324  23.6638832
  27.9968758  35.5308456  45.0520325  27.5362835  36.3421898  45.2660522
  27.7421989  35.3419342  44.1488800  27.9205990  35.5972214  44.9785423
  44.2636833  65.6144409   3.1838241  44.3961372  66.5361786   3.4053662
  43.4130592  65.5933304   2.7453864  44.1870956  65.7104797   3.1606941
  -0.0913208  27.0007229  25.8250790   0.2208004  27.8060665  26.2376747
   0.0562808  26.3216209  26.4833088  -0.0422954  27.0141869  25.9392738
   9.8176527  49.4443855   0.1168808  10.0567446  49.0238571   0.9428501
   9.1618776  50.0973167   0.3615678   9.7732172  49.4691696   0.2310570
  12.1822701   9.0410137  14.6422033  12.3748703   8.8500090  15.5601654
  11.6226234   8.3177958  14.3593912  12.1431274   8.9435196  14.7099371
  11.6396933   5.8296857  27.8400517  11.3101377   5.3046203  27.1107159
  12.3270874   6.3720546  27.4533253  11.6778536   5.8315310  27.7210331
  58.9601326  16.9899693  47.2747192  58.1360359  16.8590240  47.7437096
  59.6008873  17.1710968  47.9623642  58.9405785  16.9953213  47.3980637
  53.2774658  46.6810722  41.4331627  52.3870125  46.3404350  41.3478165
  53.2365685  47.5571175  41.0496178  53.1781464  46.7381706  41.3831596
  21.3117466  72.2087784  53.9534302  20.8017788  71.4473190  54.2297325
  22.2026939  71.8750229  53.8482971  21.3523750  72.0919876  53.9716835
  48.8596611  28.8415985  50.9340286  49.3418846  28.0348568  51.1152954
  49.4224663  29.5381546  51.2721024  48.9711037  28.8298473  50.9894142
  31.6805344  27.9138603  28.9178410  31.2668839  28.7754402  28.9707890
  31.6230354  27.5654850  29.8075390  31.6302910  27.9685898  29.0183659
  24.9633961   8.4565144  36.2744751  25.7185116   9.0446568  36.2635841
  24.7861748   8.2771397  35.3510857  25.0250225   8.5001059  36.1748428
  58.0739746  60.3434486  36.8829422  58.7156677  60.7655296  36.3117065
  58.0354691  59.4387817  36.5725746  58.1382980  60.2919846  36.7889252
  15.8046169  43.1965256  18.7569733  16.6480808  42.7669182  18.8992252
  15.7715311  43.8851051  19.4210510  15.8910370  43.2241440  18.8429623
  71.3415985   1.6250479  10.7194567  70.9970169   0.8659773  10.2490253
  70.7060165   1.7829592  11.4175501  71.2370682   1.5609394  10.7437353
  13.2945251   5.3195996  62.7036018  13.9596796   5.9167824  62.3612976
  13.3877811   4.5280137  62.1735764  13.3754034   5.2988682  62.6105766
  14.2128439  22.6049938  60.9228287  14.2160330  23.4924278  61.2815514
  13.4103613  22.2111759  61.2651176  14.1276054  22.6576328  60.9975853
   5.2852116  54.5929375  15.5775557   5.6530414  53.7207413  15.4354115
   4.5535893  54.4494133  16.1778564   5.2464161  54.4846191  15.6264133
  20.3290882  26.3806362  25.9587898  20.7016621  26.4986477  25.0850086
  21.0121403  25.9251118  26.4508953  20.4416618  26.3446426  25.9180870
  56.7384682  56.9825516  36.3532410  56.9399490  56.0764160  36.5868149
  57.4441566  57.2394943  35.7597656  56.8352089  56.9133224  36.3148575
  55.5512314   2.4061825  22.4496326  56.3470840   2.2187054  21.9519367
  54.9073868   1.7813219  22.1160984  55.5674400   2.3195536  22.3609886
  58.6866112  45.8662415  47.0867424  58.9144363  46.7607727  47.3400002
  59.4481926  45.3444099  47.3395615  58.7921219  45.9059868  47.1407089
  32.5089569  10.8764496  64.4749680  32.5870590  11.0871534  63.5445175
  33.4071808  10.7051859  64.7579727  32.6130753  10.8806553  64.4059219
  48.2678871  68.2586288  28.3823833  49.0091209  68.3566818  28.9800377
  48.5935707  68.5809326  27.5419769  48.3816643  68.3034592  28.3564949
  34.3900185  59.8352356  51.3418999  34.9627800  59.6024246  52.0726357
  34.9886551  60.0269775  50.6200294  34.5149345  59.8308563  51.3428459
  24.3709526  14.5780096  19.3069210  25.1228447  14.6158943  18.7157745
  23.6219654  14.4207497  18.7320118  24.3712616  14.5652790  19.1825714
   4.6798038  35.0383720  42.7903595   5.1106095  34.4257317  42.1942787
   4.8503857  35.9008369  42.4118309   4.7439370  35.0650139  42.6864243
  38.3048897  40.8424263   9.6679459  38.6594162  41.5849991  10.1569529
  38.8117256  40.0902519   9.9738636  38.3967476  40.8414040   9.7527170
  61.8948059  12.4343729  -0.2310473  62.0787506  11.5173960  -0.0272086
  62.0229187  12.8944883   0.5984780  61.9280853  12.3856525  -0.1208479
  24.2373810  35.1911316  52.0416336  23.4102802  35.6034012  52.2909698
  24.7085762  35.8713531  51.5604820  24.1994267  35.3076363  52.0169106
  18.6008472  66.7974319  17.4436226  18.8545246  65.9944992  17.8987846
  19.1187401  66.7902756  16.6386585  18.6831284  66.7110443  17.4063187
  40.2214432   1.4888628  27.0668259  40.5885239   1.5031379  27.9507256
  39.8107491   0.6274960  26.9919224  40.2167931   1.3985277  27.1530991
  68.4602585  46.0675774   0.5221734  68.9221725  46.2112312   1.3481426
  68.6482391  45.1561852   0.2979871  68.5295639  45.9857063   0.5863484
   5.2903361  38.5476570  50.5973892   5.4375157  38.9990311  49.7662277
   5.5108829  37.6340218  50.4161110   5.3295507  38.4983597  50.4894218
  45.9469795  58.4673920  32.5236053  46.5766411  59.1387024  32.2607384
  45.8032341  58.6260300  33.4565582  45.9987984  58.5559006  32.5950661
  66.2693176  49.0659180  58.3223419  66.6313400  49.4977264  59.0961075
  65.6096954  49.6767883  57.9937668  66.2375793  49.1771088  58.3698158
  12.5442524  29.3366108  20.4166355  12.2179604  29.6650581  21.2544212
  12.5330791  28.3842392  20.5120029  12.5082645  29.2700748  20.5161476
  52.3786011  45.1114349   7.6259074  51.6888351  44.7779350   8.1996965
  51.9087334  45.5167809   6.8971081  52.2549362  45.1190948   7.6093769
  47.2489357  63.6327858  28.9302063  47.4258652  62.7005348  28.8043613
  46.7265701  63.8824654  28.1679554  47.2120972  63.5599976  28.8354988
  38.9005928  74.2879028  13.8847771  38.0733147  74.2284927  14.3625965
  38.6598282  74.1417618  12.9699497  38.7866974  74.2659836  13.8381739
   1.2527558  10.7858448  31.1155720   0.5631526  10.8667250  31.7744637
   1.3804529  11.6775322  30.7918148   1.1928333  10.8895607  31.1513119
  52.8237610  72.7833252  26.7633953  53.1143036  73.5092163  26.2112198
  53.3063049  72.0246353  26.4351139  52.9062042  72.7798233  26.6695023
   7.6509333  63.6353951  36.4437714   7.7857661  63.1142464  37.2352600
   8.1025391  64.4606400  36.6205597   7.7134719  63.6678238  36.5470314
  32.4507256  30.3276958   4.9196768  32.2374649  31.0861797   5.4632335
  32.0096321  29.5942459   5.3483028  32.3809433  30.3303661   5.0233517
  32.1609230  73.5660934   1.6876824  32.0603638  72.7765808   2.2194581
  33.0039749  73.9306107   1.9571680  32.2401009  73.5207748   1.7731299
  46.9100838  14.4592953  15.3835125  46.7777901  15.3396349  15.7352686
  46.3081818  13.9084358  15.8840113  46.8317909  14.4944315  15.4743986
  57.1675873  37.5510941  42.5432167  56.6968536  37.6099129  43.3745880
  57.9918365  38.0112724  42.7015953  57.2052879  37.6064415  42.6487656
  55.6010056  43.6002426   2.4063339  55.9921455  43.2514229   3.2073126
  56.3387299  43.7050056   1.8054825  55.7213898  43.5742149   2.4276757
  37.6546402  25.1495190  53.1482353  38.5512238  25.3791542  52.9040260
  37.7509460  24.4001503  53.7359467  37.7605247  25.0940952  53.1848679
  36.6405678  54.3257637  33.6183968  36.8501625  54.3761139  34.5510101
  35.7060699  54.1200104  33.5936928  36.5632629  54.3091927  33.7152176
  59.2429771  33.2196693  24.1757641  60.0025940  33.3260765  24.7483807
  59.5943260  32.8093872  23.3855400  59.3614502  33.1872635  24.1525574
  71.6578064  21.6387291  41.5791512  71.5319595  22.0915909  42.4130020
  71.3186722  22.2471409  40.9225998  71.6082153  21.7519035  41.5980568
  37.6054001  45.6096725  28.4772644  37.1723824  44.7793083  28.6753025
  37.2172623  46.2343063  29.0899754  37.5178299  45.5877342  28.5637245
  26.3361492  55.6816254   5.4648333  26.6866741  54.8815079   5.8562102
  26.9943714  55.9411736   4.8201547  26.4437237  55.6239777   5.4378209
  67.0557709  26.4858379  60.3952446  66.1644974  26.6113605  60.0695038
  67.3207474  25.6348724  60.0461311  66.9889832  26.4084759  60.3232765
  18.3315506  24.7050266  50.2000618  18.9770660  24.5238190  50.8832207
  18.8021793  24.5554085  49.3800926  18.4505768  24.6697483  50.1854744
   0.9697691  28.5307484  62.0904999   1.5865564  28.7551212  61.3937492
   0.2049112  28.1843357  61.6309090   0.9539786  28.5177345  61.9671860
  46.2420273   0.5556910  64.4958649  47.1407166   0.2998381  64.7035370
  46.2962151   0.9275314  63.6155090  46.3436432   0.5680601  64.4241333
  48.5591316  52.7895164   8.7169981  48.1095810  53.4910278   9.1881819
  47.8800316  52.1337318   8.5588703  48.4387703  52.7943916   8.7503824
  60.2723923  49.0004501  58.3312378  59.6431160  48.4748459  57.8372879
  61.1281853  48.6877441  58.0378723  60.2965469  48.9110527  58.2472763
   8.2191105  48.6526413  52.8182297   8.2512388  49.6077957  52.8719254
   8.7583427  48.3533287  53.5502586   8.2800407  48.7225838  52.9020195
  41.4342957  15.2970819  58.9697571  41.4520912  15.6925917  59.8412437
  41.3782997  16.0411148  58.3701668  41.4302216  15.4186039  58.9987526
  69.4024200  72.3953705  19.2221317  69.2583542  71.6222763  18.6764202
  70.0116806  72.9344482  18.7177143  69.4520264  72.3704147  19.1101437
  60.4076157  56.1838722   8.5008125  60.7296677  55.6265869   7.7923298
  61.1153183  56.8100090   8.6535864  60.5174332  56.1912155   8.4415512
   0.8941622  42.2944641   3.2879784   0.5006651  42.8708839   3.9430606
   1.5926163  41.8391609   3.7581844   0.9266832  42.3073807   3.4079807
  52.2300644  66.5219650  19.5278111  53.1773682  66.4018402  19.5943108
  51.8792915  66.0978241  20.3109417  52.2936821  66.4639206  19.6184158
  42.6237488  14.5333920  20.0914307  41.8007584  14.2829046  20.5111618
  42.6503792  14.0142937  19.2876511  42.5388260  14.4513226  20.0504742
  14.0340919  26.8319645  21.0452919  14.1874180  27.3124943  21.8588104
  14.8096066  27.0088577  20.5128269  14.1331453  26.9020729  21.0752640
  15.4733219  56.3271637  29.2319698  15.7283440  57.2419472  29.1120949
  15.8078165  55.8813210  28.4537868  15.5361881  56.3771706  29.1362000
  38.3384171  52.3504219  13.4258661  38.4160347  51.4432678  13.1304388
  38.0436897  52.8300476  12.6517019  38.3152657  52.3048325  13.3118038
  71.0351105   3.0665338  21.6327972  70.6492157   3.6099434  22.3198414
  71.9683762   3.0404794  21.8438988  71.0934830   3.1217053  21.7285767
   8.8288774  29.6938457  49.3419762   8.1547899  29.2082787  49.8174362
   8.6366768  30.6132641  49.5262604   8.7364950  29.7401123  49.4123306
  23.2200584   0.4156313  45.6184158  23.1639156   1.1805371  45.0457039
  23.8949661  -0.1333959  45.2192917  23.2860451   0.4386529  45.5147781
  36.5461121  49.6349411  16.4616108  35.6521301  49.7866669  16.7682247
  36.4421196  49.0961990  15.6772804  36.4396858  49.5936699  16.4106674
  50.7853394  33.5535202  26.3667564  50.1090965  33.3120499  25.7338104
  50.3324699  33.5608597  27.2100143  50.6649284  33.5285530  26.3891830
  34.2665329  34.0416451  16.6792202  33.8694382  34.9123650  16.6594162
  34.6692810  33.9817238  17.5454979  34.2671356  34.1281090  16.7694893
  28.2863865  72.1527328  51.1126404  28.1279202  71.4194107  51.7070770
  29.1769695  72.0122986  50.7911263  28.3644600  72.0595551  51.1417465
   3.7952185   9.9694481  30.1658306   4.4623404   9.9336767  29.4803371
   4.0281219  10.7379141  30.6868362   3.8911984  10.0475836  30.1482887
  54.0535088  13.9827547  21.9177303  53.5893288  13.4741230  22.5826092
  54.3390121  14.7727861  22.3766098  54.0344543  14.0127630  22.0375690
  31.3027821  12.7326078  60.5895157  30.4334316  12.5931406  60.9650269
  31.1381454  12.9083176  59.6630974  31.1925163  12.7364731  60.5307655
  67.0391769  12.8742123  20.8708496  67.7242508  12.2167606  20.7497406
  66.6650925  12.9939156  19.9979477  67.0723419  12.8168659  20.7648468
  15.4652433  15.4700403  65.3774872  14.8576136  15.8596201  66.0061722
  14.9629669  14.7693596  64.9615555  15.3468819  15.4368639  65.4001770
  53.3149338  24.0175285  28.8800850  54.2195854  24.1986618  28.6250725
  53.1211166  23.1665211  28.4870777  53.3907394  23.9460926  28.8109798
  15.1024218  33.1866379  33.0904427  15.4550648  33.3731232  33.9605560
  15.5242882  33.8278885  32.5185509  15.1850166  33.2749100  33.1222458
  36.9828377  53.6477623  38.3497047  36.1382751  53.4888000  38.7712250
  37.5892181  53.7937202  39.0758095  36.9574356  53.6463776  38.4720879
  71.1079941  59.8471031  46.3972282  70.1518250  59.8119240  46.3700523
  71.3294754  59.6423798  47.3056717  71.0296478  59.8215218  46.4912071
  16.2991543  72.2563324  28.9722900  15.9538031  72.3343048  29.8616085
  15.7083836  72.7876511  28.4385033  16.1993256  72.3213120  29.0102043
  55.3497086   3.4259856  28.5719528  56.2394180   3.7589381  28.6893921
  55.4635468   2.4886758  28.4147186  55.4567299   3.3615360  28.5677090
  48.0169525  42.1717567  66.2403259  47.3721733  41.5813484  66.6300812
  47.9483032  42.9753532  66.7558441  47.9408722  42.1944923  66.3368683
  45.5832672  45.2685661   3.7033679  45.7272491  44.3628197   3.4292779
  45.3347549  45.7253647   2.8997464  45.5721207  45.2206879   3.5884392
  66.3134613  62.7645950  54.2459221  66.8941193  63.5218697  54.3207207
  66.5125122  62.3941498  53.3860512  66.3966064  62.8058472  54.1622009
  38.3648949  53.6411133  15.9334641  38.5172882  53.3219490  15.0440025
  38.4402618  52.8616028  16.4838409  38.3891830  53.5239487  15.8973036
  72.4245148  67.2366333  28.3093109  71.9063721  68.0064316  28.5441914
  72.3945389  66.6809998  29.0881577  72.3660583  67.2594681  28.4174175
   4.6628757  37.9528999   8.5150461   4.2524409  38.5269661   7.8683457
   5.3670249  37.5166283   8.0353861   4.6941977  37.9675941   8.3949289
  16.2744846  33.1071548  35.9578133  15.9387493  33.8551598  36.4517822
  16.6110630  32.5103340  36.6262054  16.2745743  33.1232796  36.0817680
  34.7888069  11.8408461   4.9935141  35.3421402  11.3938875   4.3529806
  33.9122581  11.8188429   4.6095724  34.7543373  11.7908354   4.8842626
  29.2487717  36.0482788  17.0599155  29.8687191  36.7241859  17.3338585
  29.6450634  35.6621857  16.2788124  29.3571453  36.0791855  17.0058308
  69.8380966   6.6018682  16.2859039  69.1456680   6.1288376  15.8243694
  70.6205750   6.0654731  16.1584625  69.8477020   6.4942217  16.2230949
  70.1445389  73.8442612  15.9569178  70.9908600  73.5767593  16.3152790
  70.2404022  73.7368622  15.0106058  70.2450180  73.8042831  15.8942175
  47.5034866  34.3292885  57.4421387  48.1354446  33.8118820  56.9429893
  46.7652626  34.4473839  56.8443871  47.4921532  34.2867050  57.3251648
  62.1670799  22.4846401  28.8537025  62.1652031  23.2006168  28.2184029
  61.5151329  21.8676834  28.5211964  62.0973549  22.4951992  28.7504940
  15.9526196   6.6493549  18.8083229  15.0658865   6.9622731  18.9872627
  15.8255024   5.8283286  18.3329391  15.8445005   6.5951695  18.7767086
  19.6652279  57.2398720  43.0422020  19.0935574  56.4951019  43.2285957
  20.5314503  56.9558678  43.3341484  19.6966400  57.1301613  43.0932121
   2.9463809   8.8207703  32.6520081   3.7346377   8.5255022  33.1077499
   2.4157131   9.2328424  33.3337860   2.9738505   8.8332262  32.7733154
  29.0546703  10.1554174  28.2965889  29.4112358   9.2712049  28.2113781
  29.5129414  10.5268555  29.0504150  29.1415653  10.1007347  28.3678913
  38.6687889  28.2487602   7.7817297  37.8322563  27.7990990   7.6623516
  38.6149940  29.0115471   7.2059731  38.5738449  28.2821522   7.7075996
  35.5942535  32.4012032  63.8476067  34.6701279  32.5653000  64.0354843
  35.7135773  31.4688740  64.0285797  35.5084267  32.3192787  63.8869400
   2.7122157  42.4028473  58.6937180   2.4058244  43.3061142  58.7741165
   3.6636937  42.4782219  58.6213303   2.7810085  42.5072136  58.6945724
   1.4262490   9.1836300  28.8932323   0.8671989   9.9294252  28.6753216
   1.0615101   8.4557409  28.3898678   1.3277349   9.1855392  28.8163147
  18.3239021  69.5311127   0.6318108  17.8055878  69.3656693  -0.1557237
  17.9506664  70.3318024   1.0003579  18.2288246  69.5988541   0.5871294
  20.0875969  40.0935631  41.8961411  19.8336048  39.6122131  42.6835556
  19.4614754  39.8102760  41.2298431  19.9937401  40.0120201  41.9090576
   2.6680655  11.6488819  27.2257957   2.3955803  12.5621138  27.1364002
   2.6734009  11.4918594  28.1700134   2.6395762  11.7295256  27.3169556
  36.6931076  67.9617004   1.0884141  37.3735428  67.3134308   1.2700241
  35.9038200  67.5997467   1.4912094  36.6814995  67.8539734   1.1507359
  11.1278410  11.6250229  25.8547173  12.0224524  11.4153719  25.5864849
  10.5960331  10.9188318  25.4876938  11.1665306  11.5273561  25.7869720
  70.2786026  51.2304420   9.5515471  70.3536072  50.6710281   8.7784605
  69.6263733  51.8877716   9.3091660  70.2170486  51.2408829   9.4432564
  48.8554535  25.7695332  62.3232994  48.1421967  25.1422405  62.2049713
  48.5209084  26.5855732  61.9512939  48.7437134  25.7896614  62.2710075
  14.0595102  44.2450638  42.4403229  13.5861969  43.6668625  43.0385628
  14.8379259  44.5108681  42.9298630  14.0920467  44.2117500  42.5563240
  49.8157043  63.1441574  12.3338223  48.8853989  62.9486504  12.4458160
  49.9458351  63.9673157  12.8046808  49.7303734  63.2110901  12.3959789
  43.8116798   9.5893011   7.3441877  43.4223595  10.3943806   7.6855197
  44.1576614   9.1439352   8.1176071  43.8070602   9.6276617   7.4630666
   5.1330194  21.7106857  17.5606403   4.3721147  22.0834713  18.0059319
   5.2392039  20.8439884  17.9528046   5.0631990  21.6580143  17.6499481
  71.6811142  47.1192665  45.9070015  71.8969879  46.4284706  46.5334435
  71.9885483  47.9245911  46.3231392  71.7369232  47.1314812  46.0181847
  63.6282120  10.9671793  39.4334831  63.1696167  10.1428347  39.2710724
  64.5456619  10.7726336  39.2419815  63.6771431  10.8585234  39.3957443
  24.2110767  11.5769548  18.9910946  23.5882263  12.2869282  18.8354435
  24.4411469  11.6587858  19.9166222  24.1691895  11.6613941  19.0731945
  36.6358109  52.0740891  26.5944157  35.8707771  52.1272469  27.1672401
  37.2515907  51.5152206  27.0684566  36.6198921  52.0201569  26.7060547
  32.6142693  15.5229225  41.3733559  33.5387764  15.4037771  41.5909042
  32.6109009  16.2165089  40.7136917  32.7125015  15.5841818  41.3262100
  65.8558655  57.8195763  35.7148094  65.6956863  58.6679344  35.3014526
  65.3077393  57.2069244  35.2244530  65.7803268  57.8447151  35.6184349
  13.3735924   7.9075294  53.6998596  13.4877615   6.9917698  53.9539871
  14.1088448   8.0869112  53.1138077  13.4641762   7.8290009  53.6644630
  54.8564339  59.9690628  24.3228016  54.2241936  60.4704247  23.8078880
  54.9164581  59.1260109  23.8734741  54.7954140  59.9326248  24.2199745
   9.5331364  44.6766968  48.6860924   9.5461264  45.5912819  48.9682159
   8.7239914  44.3234520  49.0558662   9.4482336  44.7365570  48.7556114
  30.1059647  16.8082390  26.3509197  30.9850464  17.1860123  26.3238182
  30.1245251  16.1111393  25.6952209  30.2016907  16.7741852  26.2781048
  48.4449196   0.5021293  38.5824013  48.6658630  -0.4286473  38.5496597
  49.0818710   0.8782645  39.1898956  48.5364075   0.4429816  38.6436920
  27.7167606   9.6021061  34.5094376  27.5347691  10.1268206  35.2890434
  27.2452564  10.0475235  33.8055077  27.6470718   9.7055626  34.5175056
   0.5510840   9.7246599   2.4501672   1.1985203   9.2919760   3.0068021
   1.0693680  10.2764635   1.8643975   0.6753980   9.7373629   2.4470601
   2.9098687   7.0092463  30.3967152   2.9330428   6.2537565  29.8094082
   3.3295374   6.7011533  31.1999512   2.9570942   6.8958244  30.4197426
  18.5918465  67.0714188  21.3266163  19.1409454  67.8201599  21.5592403
  19.1865578  66.4671021  20.8823738  18.7138233  67.0868225  21.3040485
  25.2456703  21.8079185  26.0131016  24.9213696  22.0943413  26.8669300
  24.9100800  20.9167404  25.9160805  25.1752987  21.7434273  26.0938091
  53.7877121  61.7516289  60.2167740  54.0292854  62.6651917  60.0642014
  54.1990013  61.2718506  59.4978294  53.8573341  61.7978897  60.1238365
  65.5164719  37.8493347  35.4868431  65.7578583  38.7706871  35.5820694
  65.5171051  37.6980209  34.5416794  65.5422821  37.9314499  35.3962059
  70.4752502  60.6459923  35.2481308  70.8910828  61.4731865  35.0051003
  71.1836166  60.1230698  35.6236420  70.5951385  60.6784401  35.2622604
  49.4536781  43.3215637  37.7786980  50.2528458  43.1514397  38.2773170
  49.7507477  43.8046722  37.0076027  49.5705833  43.3549423  37.7496414
  13.4257803  52.3493309   5.8006058  12.7571421  51.8622246   6.2821479
  13.8797722  51.6846809   5.2825661  13.4028902  52.2265053   5.7967138
  68.0958786  61.4574814  25.8258018  68.3539886  62.1898918  26.3854313
  67.4361038  60.9873962  26.3356571  68.0530472  61.4854546  25.9398537
  60.2528801   6.0664277  37.9267578  60.5590973   6.7361336  37.3152390
  60.1944427   5.2695460  37.3996925  60.2793045   6.0528655  37.8053360
  44.4686737  53.0926437  18.7827778  45.4125557  53.0044594  18.6503410
  44.0784492  52.6018982  18.0595016  44.5277176  53.0309067  18.6915226
  27.0796528  13.3066950  31.2892933  26.3530617  13.8511600  30.9862194
  27.7785397  13.4650440  30.6546955  27.0766983  13.3816442  31.1892986
  35.4892883  26.6007004  22.9901276  35.2528114  26.1312733  23.7900944
  35.8517532  27.4313564  23.2981205  35.5027237  26.6392231  23.1082821
  64.6743240  50.1956863   3.6881199  64.8115082  50.8910599   3.0447948
  65.4538879  50.2253342   4.2427683  64.7720871  50.2730026   3.6786633
   9.2166290  55.2094650  47.4602623   9.7788763  55.8876762  47.8346100
   9.2412043  54.4979172  48.1000481   9.2792082  55.2059097  47.5684090
  34.2243004  50.4783173  17.8632240  33.7282448  51.0749016  17.3026447
  34.0874672  50.8130341  18.7494926  34.1568108  50.5776329  17.8979549
  20.6557026  25.3981857  20.3965054  21.3901787  25.7986641  20.8616848
  20.1703358  26.1385975  20.0325794  20.6822681  25.5198517  20.4073029
  43.6869736  69.7734909  50.6646156  44.3165436  69.9013138  49.9550095
  43.2180824  68.9733810  50.4275742  43.7041092  69.7017975  50.5636635
  54.8828011  45.9471970  52.1113968  53.9473267  45.7747040  52.0047951
  54.9253082  46.6356125  52.7751083  54.7875748  46.0022163  52.1708069
  29.6531277  43.9176636  14.8337116  29.7270603  44.6621323  14.2366066
  30.2956638  43.2863007  14.5100451  29.7295322  43.9297256  14.7355185
  16.4931507  50.3557587  11.2281036  15.6092205  50.7227898  11.2417984
  16.9528160  50.8631096  10.5591230  16.4479065  50.4490051  11.1582232
   6.5627155   6.4882550  34.8286896   7.3023982   6.1377525  34.3324547
   6.2286425   5.7390242  35.3219261   6.6059704   6.3709779  34.8283691
  32.7369308  63.8828163  45.4022179  32.1281815  64.3550797  44.8342209
  32.4671669  62.9669914  45.3334999  32.6432457  63.8355141  45.3343201
  37.3971977  59.9660072  60.2613907  37.5011826  59.4374428  61.0526199
  36.4753876  59.8639297  60.0245934  37.3099861  59.8987541  60.3205147
  64.0666733  35.0227737  13.4995632  63.5359459  35.8099556  13.3774490
  64.5186768  35.1652870  14.3311958  64.0582733  35.1219177  13.5752268
  36.3138809   4.6525388   1.1189743  35.7755356   5.4133677   1.3370435
  36.1942596   4.5367393   0.1763645  36.2437134   4.7213254   1.0417084
  51.0066032  46.9506950  15.6967421  51.3077469  46.3501778  15.0148897
  51.1186676  47.8215218  15.3155174  51.0506668  46.9795227  15.5833740
  64.7237015  52.7675972  15.0322151  65.4017487  52.7918663  14.3570127
  65.0240479  53.3887482  15.6956911  64.8280411  52.8364258  15.0309649
  63.4379501  21.5884399  44.8252449  64.2495193  21.8147507  45.2795258
  63.1308098  22.4167137  44.4566574  63.4917450  21.7009029  44.8343849
  35.8492393  72.2263260  55.8135109  36.5666618  72.1851730  56.4458466
  35.3302689  72.9819946  56.0889359  35.8704033  72.3025208  55.9103165
  11.8475780  36.7814674  11.5205870  11.9568377  36.6259003  12.4587193
  11.9244909  35.9139671  11.1233969  11.8674316  36.6723633  11.5782738
   4.6042233  72.4709625  50.1659050   3.7848489  72.0986710  49.8399353
   4.6739659  73.3183060  49.7261581   4.5242815  72.5216217  50.0842476
  48.8319244  53.2988892  45.1091919  49.5980530  53.5404701  45.6296844
  48.2209473  54.0256462  45.2307167  48.8484688  53.4021530  45.1776581
   2.8747106  31.5422306  29.9838009   2.9906907  32.4284286  30.3264904
   1.9582846  31.3334332  30.1649055   2.7893500  31.6144695  30.0396595
  46.7390747  68.6007233  60.7746391  46.3140259  67.9197998  60.2531929
  47.0967522  69.2092438  60.1281128  46.7318916  68.5930023  60.6500854
  27.4086685  23.9761124   1.6931574  27.2878628  24.9038830   1.8953450
  27.5517216  23.5621471   2.5442748  27.4110413  24.0309048   1.8054833
  49.4054680  43.1090469  43.4122047  49.1272316  43.9906616  43.1640663
  48.8449097  42.5275192  42.8985634  49.3160172  43.1410484  43.3309669
  10.0578346  38.3135948  66.0768356   9.8046923  38.1421776  65.1697693
  10.2848969  37.4529228  66.4288635  10.0550537  38.2035294  66.0176468
  71.9167709   9.4799795  58.8154984  71.3143158  10.2144318  58.6977730
  71.9241943   9.3253269  59.7600937  71.8533173   9.5418100  58.9036789
  59.9348869  21.5227089  57.2655907  60.1047134  20.5955944  57.0987091
  59.5083199  21.5376377  58.1223564  59.9075089  21.4254322  57.3391609
  34.5715561  17.9313259  36.4205017  35.2605019  17.9395199  35.7560349
  34.8992500  18.5059128  37.1123810  34.6799736  17.9934731  36.4234238
  61.6849518  15.9752636  12.5862436  61.6213112  16.2099590  11.6604471
  60.9976273  15.3217154  12.7154465  61.6048698  15.9305964  12.5012941
   5.2510600  47.3433075   5.9719663   5.1690607  48.0830536   6.5738668
   5.3527732  46.5809860   6.5418348   5.2531624  47.3409004   6.0969253
  52.6056290  22.9388351  56.8610725  53.3294678  22.3243942  56.9825363
  53.0191193  23.8019905  56.8758774  52.7269135  22.9653568  56.8756027
  58.3097115  10.0341291  13.9468689  58.9335213  10.5631075  14.4441385
  57.4734726  10.4878149  14.0522461  58.2870598  10.1389217  14.0111361
   3.2890637  45.1833344  56.6217003   3.5290184  46.0890350  56.8175468
   2.5243647  45.0138245  57.1719131   3.2331042  45.2618408  56.7012634
  51.3010292  64.1268005  61.7436752  52.1541748  64.5269852  61.9116707
  51.1329269  63.5878067  62.5166283  51.3740807  64.1119995  61.8440170
  55.2239456  60.6327209  52.9399757  54.7842598  60.5283890  52.0961609
  55.9115143  61.2775650  52.7736664  55.2503815  60.6903648  52.8322525
  48.7130165  49.9128685  61.7122231  49.3252144  49.8431053  62.4447365
  49.0370750  50.6529465  61.1988983  48.8128586  49.9843521  61.7355995
  38.5321503  36.5193253  46.0154037  38.5621719  36.8004227  45.1009026
  38.4610710  37.3333321  46.5139732  38.5277710  36.6361084  45.9710464
  53.9545593  72.2662354   3.5112991  53.0195122  72.0665512   3.4660547
  54.3417015  71.7639694   2.7943087  53.8961296  72.1913834   3.4300134
  67.8346481  35.5766563  62.3611603  67.8553925  35.7031479  61.4125824
  68.2077103  34.7053413  62.4948158  67.8766479  35.4972267  62.2742538
  28.4940681  60.7147751  48.2548561  27.5485687  60.8421059  48.1770821
  28.6767960  59.9434013  47.7183609  28.4127254  60.6460953  48.1893501
  11.4772511  12.2536812  19.5422955  11.2590036  13.1508436  19.7946796
  10.7451906  11.9747896  18.9922600  11.3759089  12.3196144  19.5105534
   0.8330753  47.0708809  43.5853424   0.2329174  47.0463562  44.3306236
   1.6859553  47.2709007  43.9711151   0.8600260  47.0895958  43.7059593
   4.5886130   6.3878350  32.5032883   4.8539062   5.5387530  32.1498604
   5.3554029   6.9478345  32.3821831   4.6986756   6.3570070  32.4526825
  67.4697571  27.9607830  37.8114510  67.7150116  28.5307255  38.5403175
  66.5199585  27.8696938  37.8877220  67.3946228  28.0118484  37.8973122
  25.4484005   6.3522887  47.2657967  25.1910191   5.4303427  47.2671356
  24.6206837   6.8320789  47.2960968  25.3326836   6.3051367  47.2691727
  59.5930862  63.1641045  27.7479324  59.1874237  63.6334419  28.4769001
  59.5706024  63.7859306  27.0205669  59.5474281  63.2804680  27.7481041
  37.9344330  29.8172913  13.5100546  38.4860725  30.1620998  12.8078928
  38.5341568  29.6897812  14.2451086  38.0572166  29.8404655  13.5135622
  51.4227295  62.7429008  16.3291855  51.9595909  63.3034859  15.7690496
  50.5643501  62.7328758  15.9057293  51.3884430  62.8016129  16.2242947
  26.4913940  58.6606102  46.3646431  25.9956913  58.6535683  45.5458260
  26.1571445  59.4209557  46.8404427  26.4028854  58.7409439  46.3280640
  50.0784225  73.6878128  29.6863708  50.2740364  73.4638672  28.7765274
  49.8820572  72.8485641  30.1027050  50.0783424  73.5744324  29.6337414
  22.7090797  64.8440933   1.2925485  21.8715477  65.0003891   0.8562641
  23.1314869  65.7027664   1.3147411  22.6648102  64.9523315   1.2483892
  52.2172089  59.2505569  21.6978493  51.9703751  59.9062233  22.3500805
  53.0042191  59.6070366  21.2858257  52.2748146  59.3584938  21.7234650
  45.2270317  66.7357788  59.1336594  44.9515533  65.8782806  59.4577560
  45.0788574  66.6936798  58.1889343  45.1818504  66.6398468  59.0674744
  31.0072861  45.9178772  65.1233521  31.1167202  45.5257034  64.2570648
  30.1159115  46.2666588  65.1175003  30.9238987  45.9132500  65.0303421
  56.5904503  50.4913254  28.6115723  57.4731293  50.1844902  28.4042873
  56.4830055  50.2999840  29.5432777  56.6731224  50.4381981  28.6888256
  41.1562347   4.7117553   8.1225471  40.8171463   5.2639713   8.8270388
  40.6592560   3.8970354   8.1965294  41.0670738   4.6837616   8.2055645
   4.6043997  19.2178326  46.1733475   3.8841677  19.5090313  46.7325478
   4.7665191  18.3138046  46.4429398   4.5448818  19.1524811  46.2617340
  34.1454582  41.2944489   3.1531031  33.7172165  40.5513992   3.5782142
  33.4967690  41.6197319   2.5289047  34.0306129  41.2498970   3.1318722
  38.5961990  24.6765995  38.5601501  38.7640762  24.9847851  39.4506950
  39.1706314  25.2092381  38.0100975  38.6753616  24.7662659  38.5964584
  41.9297562  17.9967041  18.2634678  42.7330055  17.6109047  17.9139290
  42.2323647  18.6432781  18.9011211  42.0476875  18.0245132  18.2941933
  39.3214874  12.8533869  35.0246239  39.5241394  12.2304440  35.7225533
  39.2159958  13.6914930  35.4748268  39.3318481  12.8763323  35.1470642
  12.6594763  55.1888924  21.9905109  12.0111046  55.6219292  21.4352379
  12.2696962  55.1968384  22.8647194  12.5487661  55.2359200  22.0245228
  13.8106298  17.1383991  31.4441967  13.3049412  16.6126976  32.0639954
  13.8634834  16.5959396  30.6573181  13.7623386  17.0244884  31.4263783
  25.0003090  54.1101875  36.2188187  25.1051388  53.8945580  37.1455040
  24.2441730  54.6965675  36.1934013  24.9308529  54.1497231  36.3149300
  70.5451202  51.6484756  47.5134354  71.1244736  52.3253899  47.8632469
  70.4933853  51.8381767  46.5766487  70.6013870  51.7408943  47.4508400
  59.4449425  38.4899292  18.8503532  59.6145096  37.6236115  18.4802570
  60.3019142  38.7950363  19.1482582  59.5544167  38.4300804  18.8426552
  14.8904390   1.5042005  57.0199738  14.3776798   1.1768296  56.2809639
  14.6947021   0.8980960  57.7345085  14.8148842   1.4046533  57.0173645
   2.4333386  40.0545425  15.6463537   2.0586698  40.7073479  16.2377071
   2.5303552  39.2700424  16.1861534   2.4037294  40.0404968  15.7669821
  63.3924751  68.2313843  29.9723053  64.2722778  68.6055069  29.9253139
  63.3075752  67.9319382  30.8774872  63.4772415  68.2393494  30.0638237
  29.2989140   9.7905788  23.2093849  30.1314049   9.5209570  23.5973206
  29.5478573  10.2983570  22.4371014  29.4142399   9.8159761  23.1683979
   8.6254864  59.5739899  29.8967876   9.3673763  58.9692230  29.9062576
   8.9856434  60.3999557  30.2197380   8.7430105  59.5975761  29.9322357
  56.4248161  69.5719070  61.8120499  56.6248093  68.6655197  61.5781937
  56.4154015  69.5758133  62.7691956  56.4451408  69.4756622  61.8891830
  59.3988304  71.4274292   2.1315484  59.0179863  72.2685165   1.8790201
  59.3935623  71.4398270   3.0886536  59.3576546  71.5184479   2.2066855
  25.4734364  21.9439526  45.3691978  25.3189220  21.0744553  45.7384262
  26.2574100  22.2592564  45.8188667  25.5405617  21.8848534  45.4565277
  23.9785290  71.3930817  53.4810028  24.5148964  71.6526871  54.2300987
  24.5489769  71.5192566  52.7227783  24.0965614  71.4342270  53.4800301
  46.0531654  61.6610527  62.9906540  45.7066383  62.5170212  63.2425766
  46.7255669  61.4727364  63.6453667  46.0879173  61.7322502  63.0873375
  65.4915161   7.4247169  63.7467232  65.0088882   6.6154704  63.9153061
  66.3693466   7.2557788  64.0889359  65.5336609   7.3204021  63.8011971
  16.1452885  29.2075996  27.5555878  16.3806419  29.5096645  26.6783218
  16.1447449  28.2527885  27.4880123  16.1703281  29.1379890  27.4548283
  56.0410805  46.3762589  14.6775379  55.5671539  45.5447769  14.6613436
  56.9335213  46.1384125  14.9289608  56.0857124  46.2622223  14.7026224
   3.3374078  24.7869911  66.0246353   3.3641286  25.6234970  66.4891510
   2.9320607  24.9935341  65.1824570   3.2970307  24.8982239  65.9843597
  33.5159607  25.2299881   6.9986143  33.7885246  25.5193920   6.1278758
  33.1334648  24.3644485   6.8545008  33.5042381  25.1685486   6.8903894
  43.7069359  66.3510666  31.0041637  43.8817329  67.0280457  30.3504257
  44.5707207  66.0028915  31.2252674  43.8176918  66.3861313  30.9580269
  29.2695274  18.6546478   3.3536012  28.9170666  18.1915760   2.5936227
  28.6593971  18.4508305   4.0624242  29.1668758  18.5835285   3.3481460
  33.1498871  29.8035049  56.8056908  33.8610802  30.3427315  56.4597511
  33.3802986  29.6636925  57.7241631  33.2503014  29.8460999  56.8667450
  53.5767822   8.6422319  24.8663082  53.3483047   8.1005297  25.6216831
  54.5292473   8.7261353  24.9110622  53.6539879   8.5934114  24.9516354
  19.9615173   9.1535072  22.6058178  20.9165611   9.2176189  22.6089935
  19.7283688   9.0052748  23.5222797  20.0384998   9.1445360  22.7038898
  15.3816710  58.5900612  40.0467796  16.0740662  57.9344368  40.1302757
  15.1766682  58.6041832  39.1118965  15.4336472  58.5216522  39.9559860
  34.2586517  32.6751709  37.4917603  33.6233215  32.6651917  36.7758751
  34.1169624  33.5163422  37.9260254  34.1757889  32.7638092  37.4617271
  34.4362221  56.7640877  47.2913437  33.7433510  57.1801453  46.7784500
  35.1791420  56.7092857  46.6902657  34.4415588  56.8026123  47.1725464
  42.4478493  13.7291117  55.7687950  42.8940277  13.9667654  56.5816154
  43.0900841  13.9079084  55.0819244  42.5639191  13.7735224  55.7822266
  62.3990936  13.5868139   8.0724354  62.9629059  14.3052044   7.7856188
  62.4764252  12.9305201   7.3799539  62.4674683  13.5934362   7.9680018
  65.6913834  24.5269394  62.2959862  64.9245224  24.5789948  61.7255096
  66.3250656  25.1256104  61.9006653  65.6771851  24.5963345  62.1929932
  13.4316607   4.0469909  20.6246471  14.3025169   4.3504348  20.8810902
  12.8687859   4.2839704  21.3616982  13.4645042   4.1046224  20.7305946
  35.9620514  14.6211605  48.3115311  36.2834549  14.0383606  47.6235809
  35.0128632  14.4976854  48.3059311  35.8951035  14.5458422  48.2375679
  15.5212202   2.4368329  10.2030363  16.0399609   2.6127424   9.4180555
  15.8726444   3.0360205  10.8616018  15.6140165   2.5194902  10.1895552
  41.1506920  74.5550308  15.4222641  40.5306892  74.2008820  14.7847633
  41.5690002  73.7832413  15.8038158  41.1291847  74.4349594  15.3949690
  22.3719540  69.0325851  66.2397690  22.7788067  69.8565369  65.9718094
  21.6361961  69.2972107  66.7919159  22.3368797  69.1486740  66.2700806
  53.6406288  26.5264645  33.6201324  53.4238091  25.7045116  34.0601501
  53.2799301  26.4287796  32.7388916  53.5790405  26.4283943  33.5730820
  57.7557259  16.5872803  58.9748917  57.5065346  16.5258579  59.8970413
  57.0133820  16.2126846  58.5007248  57.6499863  16.5407829  59.0226631
  17.8900261  65.4860153   1.9369386  17.1169796  65.2082367   2.4283352
  18.6240025  65.0722656   2.3911641  17.8858604  65.4122696   2.0377810
  62.0941620  54.6855431  43.6191902  61.1449089  54.7991486  43.6665573
  62.3435822  55.0966721  42.7915459  62.0195312  54.7415009  43.5359802
   5.7731547  57.3749161  16.1406078   5.4651980  57.8817978  15.3892994
   5.5660686  56.4672241  15.9182510   5.7182298  57.3321724  16.0367756
  58.6928635  30.8415146  41.9277344  58.8695450  29.9201641  42.1178017
  58.0262947  31.0942955  42.5664978  58.6406212  30.7702179  42.0161209
  29.8774261  50.9964256  42.9705658  30.3052406  50.1409035  43.0065193
  30.0550671  51.3891525  43.8252258  29.9419918  50.9470711  43.0655441
  54.1057434  51.2044296  58.6023598  53.6467018  51.5966759  59.3451004
  55.0316582  51.3731537  58.7768402  54.1555290  51.2642517  58.7001762
   3.6450033  48.1678352   3.7334187   3.6219242  49.0589294   4.0822039
   4.3666754  47.7465286   4.2002387   3.7195022  48.2179337   3.8203959
  13.5015030   1.1881144  54.7865486  13.2269802   1.9860682  54.3347321
  12.6969395   0.8433226  55.1738815  13.3864279   1.2364402  54.7796707
  54.9431839  43.8653679  50.2388573  54.3327332  44.2387657  49.6031227
  55.1725540  43.0095787  49.8765831  54.9025421  43.8139267  50.1324272
  72.0987244   4.9680233  12.7090244  71.6550369   4.6899786  11.9077349
  72.1091690   5.9237900  12.6577110  72.0525284   5.0402966  12.6181011
  58.9336319  63.5500755  45.8910828  58.3940430  64.2255173  45.4801559
  58.3038559  62.9554062  46.2984924  58.8089294  63.5586891  45.8907089
  45.8442497  36.7235069  38.7989960  46.1164360  36.0197449  39.3879471
  44.8880577  36.6796112  38.7991753  45.7713051  36.6437759  38.8618202
  20.2232685  21.9729729  65.9691238  19.4537907  21.9153862  66.5355377
  20.6174717  22.8178902  66.1857986  20.1832485  22.0569344  66.0526352
  24.2380886  62.4461174  43.6617851  24.3655186  61.9380569  42.8606186
  24.8775826  62.0874367  44.2771149  24.3198738  62.3536873  43.6419678
  50.1023026  29.4989967   0.4853954  50.4682198  29.8696976  -0.3176705
  50.6292305  29.8809776   1.1872993  50.1975174  29.5792637   0.4746073
  40.5194016  55.0582237  36.4971771  41.0420265  55.4350090  37.2050819
  39.6684723  55.4902115  36.5716057  40.4843903  55.1444702  36.5806084
  19.0750351  30.2164974  36.1954193  18.9017601  30.4574718  35.2853966
  18.3779049  30.6436501  36.6931953  18.9822140  30.2877483  36.1514549
  56.6861305  32.4469757  24.0291462  57.5876198  32.7381516  24.1661320
  56.5028114  31.8761368  24.7753162  56.7627144  32.4171524  24.1233273
  62.1865578  31.1538620  19.3213272  61.2349205  31.1220379  19.2233219
  62.3969803  30.3940487  19.8641338  62.1075134  31.0694408  19.3687611
  38.0182228  51.9808578  53.9327469  38.5178566  51.9123802  54.7463226
  37.2339058  52.4736404  54.1740913  37.9878654  52.0261040  54.0452461
  35.1623154   6.5874434  36.2722473  34.7043762   6.1129193  35.5784531
  34.9538651   7.5076342  36.1109123  35.0912514   6.6349697  36.1810532
  42.0656929  54.3182411  28.7471447  42.1620789  53.3740501  28.8714199
  41.5960999  54.4039116  27.9174633  42.0258942  54.2266846  28.6719189
  14.8110657  64.7696228   9.7970047  15.0630751  64.3952332  10.6411333
  14.1017313  64.2064133   9.4873781  14.7622957  64.6696396   9.8540049
  10.1855230  43.0881310  42.7124977  10.7627401  43.7160301  42.2779884
  10.7799034  42.4906883  43.1663742  10.3104639  43.0913773  42.7145615
  26.6233006  16.4551010  64.0268097  26.7217407  17.1538906  64.6735153
  26.9156914  15.6651125  64.4813995  26.6649780  16.4453754  64.1442490
  70.7221756  44.9942627  54.7888756  70.5483627  45.6139145  55.4974365
  71.6281586  44.7187309  54.9285202  70.8002548  45.0309601  54.8793297
  11.0487757   6.7814713  13.9207106  10.7212238   6.4943900  13.0683451
  10.7057076   6.1361599  14.5388603  10.9772596   6.6820393  13.8957329
  19.0839138  45.9239082  11.3005962  18.3079891  46.4020424  11.5931015
  19.7603340  46.1520081  11.9382944  19.0733032  45.9992218  11.3997946
  59.0258636  40.6022034  23.3674088  59.9460487  40.4899597  23.1288929
  58.8286819  41.5109138  23.1402683  59.1029663  40.6871376  23.3177509
  54.1428566  22.5218067  44.7406387  54.8530235  21.8841515  44.8133736
  54.3485260  23.0201836  43.9497185  54.2405243  22.5069542  44.6640511
  17.7589684  51.8686943   6.2282615  17.8048096  51.4935036   5.3488512
  18.6362267  52.2177582   6.3857636  17.8574085  51.8659096   6.1512761
  18.3275814  43.2047501  12.3933325  18.7843533  43.0844193  13.2258654
  18.6632996  44.0342979  12.0536604  18.4120941  43.2803802  12.4458914
  15.6480331  45.8653908  55.0662613  15.2011528  45.3816528  55.7609024
  16.5720139  45.6394958  55.1733246  15.6989117  45.7897148  55.1517563
  38.4729233  21.0089817  48.4259491  37.7800789  20.4108753  48.7060661
  39.2333679  20.4451275  48.2844543  38.4801331  20.8850689  48.4407310
  40.2467766  50.1959877  39.1032753  39.4659615  50.6125603  38.7385445
  39.9487343  49.8068466  39.9254494  40.1317253  50.1989136  39.1520576
  43.7736282  62.2829018  15.5322351  42.9295845  62.6115723  15.2227278
  44.1707191  63.0287018  15.9820557  43.7259674  62.3974838  15.5471983
  11.2368326   6.2761841  17.0968819  12.0774879   6.4350944  16.6676044
  11.2944193   5.3733025  17.4094849  11.3326225   6.1968460  17.0844383
   3.9727678  27.5424328   7.3763700   4.4806914  26.8000164   7.0491662
   3.0837343  27.3825855   7.0596690   3.9321258  27.4462147   7.3077030
   4.2775311  16.3047256  56.6847191   4.2565794  15.7885218  55.8789101
   4.5449047  15.6823158  57.3609962   4.3038096  16.1833019  56.6709061
   7.9042244  45.7234344  32.5489311   8.0651808  45.1983757  31.7649403
   8.7521410  46.1193008  32.7503166   8.0118122  45.7096558  32.4868011
  39.1961021  64.6807327  35.5637932  39.6476326  65.4410248  35.1973000
  39.7029419  64.4540329  36.3435059  39.2983055  64.7376404  35.6078606
  65.6354065   2.7069187  24.4755821  66.1504898   3.3522570  23.9913673
  64.7955551   2.6781108  24.0172691  65.6007690   2.7726665  24.3750687
  21.3774834  36.1639748  13.7269096  21.2565327  37.1132126  13.7503262
  22.0259609  35.9882622  14.4086971  21.4337406  36.2464638  13.8021135
  35.4128036  33.6281242   3.7491126  34.5671043  34.0674858   3.6597793
  35.2374878  32.7192764   3.5051892  35.3039207  33.5780563   3.7135737
  38.9686317  21.9573917  32.3747215  39.6401100  22.6338997  32.2870560
  38.1705284  22.3674850  32.0414238  38.9551277  22.0732689  32.3298302
  34.7035027  18.0397511  42.8663826  35.0365219  18.6299858  42.1903992
  33.7578888  18.1882000  42.8692970  34.6381760  18.1185265  42.7946053
  45.9952545  60.3157501  24.9628105  45.3766251  60.9041023  25.3956757
  45.4669228  59.8445816  24.3185272  45.8729401  60.3282471  24.9402637
  14.4178305  10.9913578  58.5137749  14.1362896  11.8312063  58.8765717
  13.6033249  10.5155640  58.3511963  14.3009462  11.0301819  58.5351257
  13.9175644  19.5019245  66.0686111  13.5166121  19.3335190  65.2159042
  13.2282581  19.9289722  66.5772552  13.8012981  19.5295067  66.0319214
  20.1469593  23.8322201  51.9712524  20.4932518  22.9639378  51.7653389
  20.6887360  24.1400146  52.6978683  20.2416649  23.7724495  52.0267792
  68.5368881   8.0159969   6.0186000  68.7825623   7.5834751   5.2007976
  67.6757660   8.3940392   5.8403101  68.4712524   8.0101871   5.9123755
  28.5219688  72.3702621  15.4192810  29.0584164  72.2939224  14.6302147
  28.4901962  73.3102264  15.5972919  28.5757885  72.4623566  15.3541174
  48.3672943  45.9916954  15.5378828  49.2430115  46.3753853  15.4917030
  48.4872398  45.1796875  16.0303078  48.4734726  45.9460182  15.5854712
  42.5472183  57.4741287  54.8995590  42.1036415  58.2352982  55.2738495
  43.0693626  57.8306198  54.1808739  42.5555954  57.5933189  54.8628349
  61.8613129  50.0162125  33.9050446  61.7294922  50.5580788  33.1270752
  62.7980843  50.0853882  34.0891876  61.9471550  50.0813751  33.8417168
  53.7215195  24.5713634   2.6572158  54.2735481  24.9468632   1.9712875
  54.3181419  24.0322552   3.1764793  53.8440132  24.5539150   2.6394424
  63.5474205  51.9821320  37.6842384  63.4590912  51.8476639  38.6278191
  63.1997337  51.1800232  37.2944145  63.5009232  51.8822556  37.7432899
  71.8004074  72.2827759  45.9068718  71.2693253  72.5759888  46.6472893
  72.0840683  73.0914459  45.4804611  71.7740250  72.4002838  45.9403572
  53.7906151  45.2623863  26.8015537  54.4578590  45.8584785  26.4614182
  54.1532440  44.9434433  27.6279945  53.9004402  45.2919426  26.8534126
  58.6531258  11.6654921   5.2977018  57.9995995  11.8062754   4.6126390
  58.8460960  10.7288818   5.2557940  58.6040115  11.5806236   5.2201767
  24.1783772  58.5628815  13.4991169  24.5681229  59.3339767  13.0871162
  23.3154716  58.4843712  13.0923433  24.1279182  58.6367416  13.4118013
  26.9781971  47.6202049  50.7936554  27.2991409  46.8688202  51.2923012
  27.1045723  48.3673859  51.3784447  27.0258999  47.6197548  50.9091949
   4.9533567   1.3253210  20.0695362   5.5977402   1.5515715  20.7402172
   4.2818022   0.8311114  20.5396461   4.9504595   1.2967454  20.1911907
  22.1890717  49.2602043  41.0625916  21.9409428  49.2536964  41.9870491
  23.1245480  49.0574417  41.0642586  22.2623711  49.2378883  41.1613541
  25.2110996  43.9776878  25.7499866  25.4927883  43.5869293  24.9228268
  24.2870865  44.1870346  25.6135826  25.1426010  43.9583435  25.6472301
   3.5668001  38.5536346  25.6588478   3.3518159  38.8927193  24.7899189
   3.6509106  39.3341866  26.2064743   3.5528436  38.6730347  25.6245823
   5.0014920  31.9656715  60.0080605   4.2622991  32.4059067  60.4276085
   5.6980586  32.6221504  60.0000343   4.9969463  32.0826263  60.0519447
  17.5723629  72.3498154  59.4980354  16.9213943  71.9763641  58.9038925
  17.8064041  73.1884460  59.1003532  17.5279007  72.3994217  59.3922653
  43.5246239  20.8467464   4.8575096  43.7641640  19.9285736   4.9832492
  42.5674324  20.8461933   4.8536963  43.4480934  20.7487717   4.8705120
  50.5553207  64.1869736  44.8807220  49.6924210  63.7727013  44.8840523
  50.5387688  64.7808914  45.6312027  50.4615364  64.2061310  44.9611092
  34.1067848  51.8224945  28.1149635  33.7474251  52.0471344  27.2566948
  33.7623024  52.4951744  28.7023869  34.0317268  51.9181862  28.0860806
  54.0652847  28.6977425   3.8987212  54.9436951  28.3187580   3.9303486
  53.9765587  29.1662846   4.7286773  54.1494980  28.7072926   3.9906018
  57.8864403   5.6220398  35.3391876  58.2797470   6.4600825  35.0958252
  57.2230721   5.4646921  34.6673126  57.8576393   5.6946301  35.2415848
  63.7572365   1.1439800  59.1635437  63.7614517   2.0526228  58.8625755
  64.5965652   0.7902741  58.8691826  63.8471909   1.2031592  59.1000557
   0.7756062  19.0192299   6.8887229   0.8385018  19.8954792   7.2688050
   1.4027998  18.4960594   7.3878751   0.8491982  19.0568829   6.9824853
  31.6600685  42.8032761  50.4725761  31.6600876  42.5033264  49.5635834
  31.2641888  42.0825882  50.9625931  31.6178532  42.6944313  50.4278946
  26.3405380  53.0493393  12.9662666  27.2765484  53.2414932  12.9097691
  26.2815208  52.3278389  13.5925131  26.4340611  52.9928894  13.0270252
  29.7772579  55.8619766  35.9655991  30.1220760  55.9836121  35.0809860
  29.0600681  55.2370262  35.8592720  29.7375469  55.8083038  35.8599243
  68.6576538  28.7535286  60.1250992  68.5484314  28.9442463  59.1934700
  68.1895752  27.9291134  60.2572899  68.5960846  28.6859493  60.0398445
  47.8312607  33.7860489  17.0522442  48.5575523  34.1363602  17.5680065
  47.2849121  33.3260498  17.6895351  47.8504486  33.7743530  17.1752071
  28.6904812  63.6017036  31.3497925  27.9875526  64.0143280  31.8516521
  29.4858074  63.7994804  31.8443356  28.7003345  63.6667976  31.4560509
  42.0364723  41.2432709  52.4855347  41.7931366  42.0256691  51.9906883
  42.5719986  40.7327194  51.8782616  42.0676308  41.2722588  52.3680000
  61.3481407  56.0841217  50.1996002  61.9709053  56.6093788  49.6971092
  61.4974556  55.1864967  49.9026070  61.4304771  56.0444107  50.1143417
  10.7485104  10.9719648  59.2691956  11.0227280  11.8875532  59.2169037
   9.8001137  11.0126343  59.3921700  10.6766148  11.0739412  59.2767334
  68.3344879  41.2397118  51.0188599  67.5068283  41.7083511  51.1264992
  68.1888885  40.6661720  50.2664719  68.2306976  41.2285271  50.9501038
  19.5315762  61.4126587   6.0563011  19.1205273  61.3995628   5.1919527
  19.8784370  60.5277901   6.1699958  19.5247326  61.3168983   5.9762502
  24.1995296  64.8494186  46.6776962  24.4249401  65.6076126  47.2167397
  24.9868717  64.3051758  46.6886597  24.3075314  64.8722382  46.7363510
  23.9318008  15.3411264  37.0364380  23.0793552  15.7652483  36.9380035
  23.8397465  14.7970867  37.8185997  23.8310776  15.3283377  37.1093521
  31.0186386  27.9198017  20.4035835  30.5783958  28.7541656  20.2415524
  31.9309673  28.1583176  20.5678997  31.0689831  28.0342140  20.4038277
  54.5368881  65.2860565  40.4138184  54.3648567  66.1598740  40.0629807
  54.3631554  64.6952591  39.6810112  54.5000153  65.3162384  40.2982559
  31.0074158   8.3080368  31.7980404  30.7140026   8.3461742  30.8877182
  31.2432175   9.2107983  32.0117035  31.0012722   8.4083757  31.7237473
   9.1942549  25.0928459   0.6494336   9.2050009  24.7142544  -0.2296479
   9.2335329  24.3374672   1.2360270   9.1995897  24.9719181   0.6182422
  23.1742554  59.4340172  55.8330956  22.5229530  59.7155228  56.4755821
  23.1186981  60.0858498  55.1343422  23.0988750  59.5335503  55.8270950
  21.3596382  44.1711922  52.8372993  21.6511555  43.7820854  53.6618271
  22.1273346  44.1275673  52.2672348  21.4725933  44.1250458  52.8644333
  30.9674835  60.7755051   2.9332581  31.1013718  61.5202026   2.3469751
  30.6771393  60.0673180   2.3584514  30.9507999  60.7793999   2.8094380
  50.1620140  28.2823677  39.7402344  49.9286461  27.4789124  39.2752304
  50.4449005  28.8840733  39.0516434  50.1672935  28.2608528  39.6172142
  13.9967737  59.6604118  49.8470879  13.6125498  59.0524788  50.4787674
  14.0631142  59.1542587  49.0373726  13.9628744  59.5416069  49.8281021
  32.8832817  27.3276672  23.0034733  32.5161285  27.0151901  23.8303871
  33.8221054  27.1567173  23.0784683  32.9442444  27.2761135  23.0996552
  44.0998840  15.4186726  63.9427948  43.8600578  15.7925997  64.7906723
  44.0437851  16.1538029  63.3323288  44.0683250  15.5369434  63.9681129
  13.1542988  30.8784370  57.1284752  12.6097164  30.9927750  56.3496361
  13.1686697  31.7426968  57.5396690  13.0977564  30.9827957  57.0892677
  24.6606503  22.1034126  28.6031075  24.5971222  21.1766586  28.8340244
  23.7533722  22.4077797  28.5822067  24.5571213  22.0370407  28.6255035
  43.1197128  28.1640911  41.5499229  43.2831764  29.1065140  41.5131683
  43.9887047  27.7676544  41.4872856  43.2298164  28.2223148  41.5393219
  22.4213448  20.4692287  34.4565849  21.9586048  20.8590012  35.1983261
  22.6704350  19.5967159  34.7613869  22.3985615  20.4177494  34.5681877
  67.1586227   6.8029380  30.6413441  67.1006851   7.3678532  31.4118938
  66.9905853   7.3877511  29.9024353  67.1345291   6.9255466  30.6447182
   8.1112633   9.5982733  55.9173889   7.6344776   9.1513519  55.2179832
   9.0336876   9.4347467  55.7208595   8.1587868   9.5331745  55.8218460
  52.9346275  36.0626221  51.2499962  53.7274361  35.5672226  51.4555779
  53.0684357  36.9131241  51.6682930  53.0334435  36.1004906  51.3165283
  16.9985199  69.5539322  52.8111534  16.7551098  69.9680099  51.9831886
  16.7356167  70.1851273  53.4810104  16.9445267  69.6653976  52.7942924
  49.4033241  66.7092438  32.4632263  49.8435402  66.1832733  31.7955475
  48.7567215  67.2209778  31.9771500  49.3813133  66.7077255  32.3401871
  42.4881821   1.8885218  34.4420166  42.7070847   1.2060752  35.0765114
  43.3335953   2.1721344  34.0940628  42.6016808   1.8459896  34.4725761
  36.5693321  65.8251038  48.5170479  36.9059372  64.9994965  48.1687622
  36.9620361  66.4976578  47.9605560  36.6471062  65.8087769  48.4205627
  10.4008532  16.9631939  14.8048191   9.7279825  16.2889099  14.8987255
  10.8010178  17.0246716  15.6721840  10.3717718  16.8978424  14.9073305
  28.4386959   7.7876711  13.0206146  27.6749210   7.4752278  12.5355787
  28.7686348   7.0116739  13.4736042  28.3924313   7.6715984  13.0171967
  42.8097267  56.2081680  21.9736099  42.4487648  55.5312767  21.4011116
  43.0825119  55.7360268  22.7603130  42.8003235  56.0856361  21.9964523
  52.7928619  15.6254387  27.1780128  53.1356316  14.7782555  27.4626560
  51.8485718  15.5621548  27.3213482  52.7287140  15.5283451  27.2236538
  44.5882187  74.5173798  18.7519188  44.3377609  75.4283752  18.5983410
  45.1422577  74.2920532  18.0045891  44.6205940  74.5904999  18.6558437
  47.4946556  44.4461708  58.4694138  47.6561317  44.5195045  57.5287857
  48.3226051  44.7030525  58.8753014  47.6001701  44.4813843  58.4123878
  63.5314903  16.6912308  30.3990345  62.7501526  16.2055359  30.1347580
  63.4379272  16.7987480  31.3455639  63.4381905  16.6509018  30.4717903
  42.3326225  67.8415985  57.9801254  41.4782600  67.4199295  58.0722313
  42.7217178  67.4285660  57.2092552  42.2830048  67.7525864  57.9077415
  56.5212936  29.3730240  12.7129288  56.2188225  30.1110516  13.2421360
  56.2641563  29.5981312  11.8188152  56.4616165  29.4757347  12.6740141
  71.4204788  17.5214348  66.0658035  72.3317642  17.4230633  66.3416748
  71.4166794  18.3147430  65.5301895  71.5172577  17.5955429  66.0381012
  24.9252701  14.0117006  16.0958576  24.5495071  14.0147495  15.2155018
  25.4291954  13.1990004  16.1383705  24.9389362  13.9253578  16.0065098
  27.0564308   4.5841527  51.3391418  26.9136047   3.6423483  51.2451363
  28.0074596   4.6868515  51.3041077  27.1426182   4.4946694  51.3253784
   8.6840715  17.3875618  60.1685638   7.8150835  17.5878773  60.5163651
   9.0044098  18.2230377  59.8285713   8.6255627  17.4980202  60.1693954
   8.8646145   5.6781425  33.7186737   9.4244881   5.0188313  33.3086967
   8.7796030   6.3649116  33.0573463   8.9152546   5.6810708  33.6044312
  12.0226059  14.1554708  27.4990768  11.7212343  13.2610617  27.3395767
  12.8929977  14.1892920  27.1022072  12.0832872  14.0636959  27.4397449
  70.2028503  12.7094221  55.6179314  70.4445801  12.0454559  54.9722176
  71.0313721  13.1264019  55.8543854  70.3169861  12.6830835  55.5742874
  62.2022934  71.1471252   1.9837447  61.2635117  70.9653091   1.9405899
  62.6130753  70.3831406   1.5790089  62.1459846  71.0462646   1.9359810
  34.2875099  73.9556580  34.3574829  34.6134949  73.0962448  34.0903358
  33.3369255  73.8902435  34.2661552  34.2209015  73.8570328  34.3192558
  31.8197842  28.8313942  33.0211639  31.1343708  28.4233208  32.4920921
  32.2919731  28.0953770  33.4104576  31.7970448  28.7093868  33.0062599
  54.7451515   9.7822342  21.2518024  55.5166206  10.2640562  21.5499935
  54.7233658   9.0000763  21.8031521  54.8250999   9.7502060  21.3423996
  25.0132618  72.3996964  33.1235237  24.9365292  73.0311966  33.8387527
  24.5469856  71.6248016  33.4371414  24.9553547  72.3844070  33.2332420
  10.9803553  67.6339874  10.6086931  11.5236502  67.4324951  11.3705759
  10.2958088  66.9650192  10.6190090  10.9652920  67.5411606  10.6910419
  48.3026657  41.6947136   9.9892998  48.0582428  41.2580299  10.8052635
  47.5279312  42.2024307   9.7479744  48.1939812  41.7022858  10.0505800
  43.0431938  23.6503162   7.0723782  43.5634575  23.2623100   6.3688107
  42.5478897  22.9166508   7.4365749  43.0458527  23.5306988   7.0361872
  65.1456223  43.1274567   1.9409952  65.6028061  42.5114403   2.5134759
  65.4070892  42.8716431   1.0564471  65.2222595  43.0344849   1.9077159
   2.9924757  53.1801147  39.6307640   3.6814075  52.5573959  39.8627663
   2.1793315  52.7426987  39.8831444   2.9792297  53.0670624  39.6824188
  48.8799934  48.0373535  36.4898453  49.1291389  48.9470329  36.6530647
  49.7089348  47.5877457  36.3257217  48.9949608  48.0864182  36.4897499
  26.7781448  21.5740395  63.8392448  26.9703979  20.9466991  63.1423111
  27.2843513  21.2615414  64.5891342  26.8526306  21.4738140  63.8448944
  14.3430758  73.6483154   4.6683335  13.9397049  72.7884750   4.7875271
  14.5143251  73.9579010   5.5577493  14.3183222  73.5896378   4.7758932
  65.3310394  54.4336624  55.1005096  64.7128143  55.0464401  55.4986687
  65.9383087  54.2132683  55.8068237  65.3298721  54.4755096  55.2182922
  56.4801407  27.5149250  57.9736824  55.7991028  27.9097443  57.4291306
  56.5477180  26.6141357  57.6570702  56.4147224  27.4609680  57.8818474
  19.7273026  50.6350822  46.9894142  20.5550156  50.6691971  46.5098724
  19.9818153  50.4517517  47.8937607  19.8427124  50.6191711  47.0347137
   2.0758808  33.0353813  51.5100021   2.7928240  32.5568390  51.9262009
   2.4655654  33.4121056  50.7210426   2.1938930  33.0245247  51.4702530
  34.4902382   4.2538919  43.8698959  34.1760864   5.1193285  44.1317368
  35.3851318   4.4057651  43.5660286  34.5521698   4.3623791  43.8654137
  18.5656662  56.8967552  38.0859871  17.9493504  56.2287483  37.7857361
  19.3365326  56.4030266  38.3656807  18.5821476  56.7728653  38.0837936
  51.7415390  24.2079582  37.4979858  51.4744568  23.4991665  36.9127426
  52.1216087  23.7628231  38.2553749  51.7535896  24.0849018  37.5163460
  27.2097549  42.1221199  32.6020279  26.7531147  42.4478226  31.8263817
  26.9396954  42.7132263  33.3048019  27.1322594  42.2198906  32.5942574
  44.6634216   2.7391710  39.0006027  43.8350410   3.1740804  38.7984505
  44.6500053   1.9409785  38.4724541  44.5736542   2.7004302  38.9227219
  48.4686356   6.4772325  51.3811035  48.3972664   7.4141130  51.1983643
  47.9296494   6.0603442  50.7088432  48.4035492   6.5326853  51.2899246
   1.2632859  62.2686501  64.6345901   1.8435953  63.0298653  64.6396027
   1.6460730  61.6799393  63.9841080   1.3659918  62.2870445  64.5657578
  59.8922844  40.0109978  26.2931728  59.6290894  39.6485825  27.1391144
  60.0872917  39.2442665  25.7543526  59.8850098  39.8905830  26.3259239
  45.4913826  17.0589027   1.1880432  44.7132454  17.4404316   0.7816358
  45.8184547  17.7449303   1.7699549  45.4432793  17.1727486   1.2067592
  59.0551224  57.1783218   4.8181648  59.7224998  57.6495399   4.3193769
  59.2636719  56.2538757   4.6834826  59.1485329  57.1299896   4.7506108
  71.0039597  60.6101685  54.0236664  70.2754517  61.1787720  54.2730637
  70.7129822  59.7298317  54.2615204  70.8952408  60.5769234  54.0756264
  27.3335400  56.6468124  42.8915520  27.6433353  56.0813904  43.5990562
  26.4522972  56.3271904  42.6979485  27.2726002  56.5524292  42.9463539
  17.8127708  52.5386429  10.0656290  17.5267258  53.4279671  10.2742224
  18.6359081  52.6567917   9.5915880  17.8700466  52.6460800  10.0373211
  32.4991531  71.6222382  17.7347050  32.5559387  72.2653046  17.0279675
  32.6153984  70.7775040  17.2998066  32.5176048  71.6007385  17.6129589
  46.2326088  23.7630520  53.7956467  47.0203896  24.2442398  53.5424805
  46.1014061  23.1300125  53.0897560  46.3026276  23.7468586  53.6933746
   9.1648026  70.1871719  65.1929855   8.7873650  70.5349655  66.0009537
   8.4752998  70.2997742  64.5386658   9.0510225  70.2362671  65.2093735
   7.0121102  58.1616440  34.1376076   7.2064228  58.9693718  33.6621628
   6.8658013  58.4443588  35.0403214   7.0172296  58.2779312  34.1831703
  37.3510437  28.1195602  30.9829235  37.0296860  28.9717026  31.2775669
  37.2999382  28.1614304  30.0280056  37.3113251  28.2148991  30.9125099
  24.2200336  37.3596535  22.9205227  25.0402622  36.8682098  22.9645672
  23.7802505  37.0222092  22.1401672  24.2606049  37.2712593  22.8420029
  47.3494606  36.3205833  32.7862282  47.0550461  35.7602081  32.0682259
  47.3636742  37.2015457  32.4121437  47.3195801  36.3547707  32.6697693
  53.9049797  44.3759422  55.4642944  53.4611816  44.6089211  56.2797661
  54.6000252  45.0280075  55.3751183  53.9317741  44.4703217  55.5417480
   5.5554280  71.3488083  20.6265697   6.2019396  72.0154953  20.3946762
   5.9328723  70.9025803  21.3846283   5.6646242  71.3723145  20.6826820
   2.9861414   0.4255799  50.9234848   2.1498675   0.7682211  51.2388802
   3.6443515   0.9910253  51.3275414   2.9671524   0.5224195  51.0002060
  54.6244049  64.1666336  59.4232216  55.3914185  64.1855087  58.8508797
  54.4352074  65.0880280  59.6006165  54.6860237  64.2669067  59.3811035
  51.5864639  38.8118706  19.2257290  51.6830864  39.2137146  18.3623524
  50.9343605  39.3534393  19.6703568  51.5272293  38.9124756  19.1810722
  38.3968811  32.7699356   5.1332841  38.7169533  32.6683311   4.2369237
  37.4440308  32.7251396   5.0538850  38.3293991  32.7543221   5.0292277
  12.5141649   9.9373436   5.2163935  11.7917690  10.0433989   5.8353662
  13.2844267   9.8016386   5.7682204  12.5192699   9.9341812   5.3412490
  15.9737101   2.1106949  22.8003750  15.4481955   2.1048164  23.6003933
  15.7994928   2.9651351  22.4056435  15.8990898   2.2011867  22.8435955
  19.1295624   3.7653098  58.3381538  18.9004269   4.6861968  58.4634399
  19.3515911   3.6979382  57.4095039  19.1288052   3.8563299  58.2524834
  15.3982868  42.7422180  45.1476784  14.7305565  42.4328079  44.5356026
  16.1121674  42.1102180  45.0629272  15.4032078  42.6418266  45.0733681
  29.0814934  34.9846764   1.5382550  28.9785900  34.6910324   0.6330392
  30.0108681  34.8557968   1.7276795  29.1696281  34.9396172   1.4619220
  25.4937153  65.0781326  60.9620438  26.3998260  65.3446274  61.1175308
  25.0809250  65.1180420  61.8247414  25.5463238  65.1108093  61.0706253
  63.1184273  61.7024269  53.1863785  62.5530396  62.1168671  52.5346069
  63.9929543  61.7320747  52.7983589  63.1513939  61.7497826  53.0754929
  26.4601421   8.1958170  18.5632572  25.7698307   8.2305098  17.9010639
  26.1016808   7.6384339  19.2539520  26.3482990   8.1400766  18.5662956
  64.1953583  37.5890312  26.4138203  63.4594498  37.8097267  26.9847488
  64.2290573  38.3046837  25.7790508  64.1204758  37.6888847  26.4070129
  34.6053963  40.3831329  35.8798447  35.1470642  41.1609802  36.0131798
  33.7085876  40.6900558  36.0131416  34.5675240  40.4988174  35.9082794
  28.7784138  51.2357864  55.9986572  27.8971577  51.4090729  55.6676102
  29.0386505  52.0519753  56.4256744  28.7121868  51.3413048  56.0088921
  66.6230240  20.7376575  37.4056091  65.8285141  20.9234104  36.9051285
  67.0348740  21.5931034  37.5273819  66.5822144  20.8486938  37.3652229
  40.5624695  31.7152290  51.9032745  40.9715157  32.5754547  51.8087883
  39.9374580  31.8246365  52.6199493  40.5394402  31.8186321  51.9696236
  60.2904549  36.3934135  13.3976421  60.7645950  35.5627518  13.3598728
  60.9731979  37.0617676  13.3393335  60.4138260  36.3761063  13.3873968
  22.8203983  23.6613998  59.5349998  22.3083229  23.0760822  58.9769554
  22.4414330  24.5275154  59.3851318  22.7253780  23.6913452  59.4595070
  41.9301338  43.0433235  33.1970024  41.8662949  43.3337326  34.1068497
  41.1207962  42.5557137  33.0438805  41.8370171  43.0222931  33.2777023
  50.9998016  49.4036789  34.1645889  51.0965691  48.5994911  34.6746330
  50.7138138  50.0583801  34.8016205  50.9796219  49.3877373  34.2869148
  39.3566666  46.0880013  19.3370819  38.6416435  46.5286751  18.8779793
  39.0531616  45.1864891  19.4438171  39.2480507  46.0388565  19.2995052
  13.7387247  58.6397057  52.3484764  12.9817314  58.1073341  52.5929642
  13.4661846  59.5397873  52.5268288  13.6289339  58.6789169  52.3935699
  43.8893776  30.6879330  23.9364185  44.3595581  31.1762104  23.2605858
  43.5221252  31.3625793  24.5075645  43.9003563  30.8119488  23.9252548
  35.8953056  11.0356121  15.0657473  35.6657104  11.6050024  14.3313684
  35.8880005  10.1528368  14.6957664  35.8700409  11.0021925  14.9479771
  69.7251816  12.6577301  41.0143509  69.3150482  12.0662222  41.6453362
  70.2001495  13.2905807  41.5529976  69.7320938  12.6621389  41.1390839
  67.7097321  58.5963783  37.7463570  67.4712601  58.4344025  38.6591148
  66.9778061  58.2424278  37.2411461  67.6062469  58.5413589  37.7898178
  47.4173241  61.8141670  34.3442650  47.1733665  61.9713554  33.4321213
  47.9540138  62.5701523  34.5823441  47.4485435  61.9115486  34.2723808
  46.2309952   6.8286338  15.2436380  45.3392906   6.7532043  15.5833483
  46.7851677   6.8317170  16.0240974  46.1950035   6.8209186  15.3630943
  34.5818939  40.0117264  23.9649239  35.0868378  40.2435760  24.7443523
  34.3616028  40.8522797  23.5634651  34.6122513  40.1260872  24.0052299
   4.8019662  61.0515785  41.4878120   3.9532182  61.0904999  41.0469666
   4.6317954  60.5614700  42.2922173   4.6933074  61.0034637  41.5265808
  57.2774544  39.2937622   9.4161444  57.6608086  40.0067787   8.9053783
  56.3907013  39.1997490   9.0682116  57.2237740  39.3597717   9.3245716
  64.9309845  55.1644440  44.9281693  64.0623703  55.1629868  45.3303375
  65.3567657  54.3804016  45.2748909  64.8837585  55.0806770  45.0080338
  12.9170771  60.3805351  16.2433224  12.5690279  60.2980690  15.3554630
  13.0907183  61.3161736  16.3465652  12.8984776  60.4715195  16.1596489
  49.6594009  37.7215767  26.6284657  49.4664383  38.6559982  26.5519466
  49.9716110  37.6142731  27.5269318  49.6721153  37.8097801  26.7161198
   0.8222524  37.2462463  22.3232708   0.9021329  36.5484657  22.9736214
   0.1661141  37.8399239  22.6883202   0.7607995  37.2351456  22.4315548
  21.2562275  66.2608414  32.3494682  21.3549194  65.3135223  32.4447098
  21.0694523  66.5724335  33.2350540  21.2468338  66.1930466  32.4540672
  63.7899208  10.5879250  10.0416126  63.9145164  11.5364685  10.0727997
  62.9772568  10.4691391   9.5499868  63.7165451  10.6764116   9.9925108
  22.8881226  23.3743401  21.8723545  23.5487137  22.7000427  22.0310249
  22.2651310  22.9630318  21.2732372  22.8921318  23.2585697  21.8253841
   1.5367894  29.8884258  20.2927799   0.8667642  29.7125111  19.6322098
   2.3655844  29.8070221  19.8208656   1.5537208  29.8609867  20.1720104
  60.5648651   9.9797239  45.6465492  61.2792549  10.4765759  46.0453148
  60.1163635  10.6129646  45.0861168  60.5932198  10.1002378  45.6293068
  17.9209843  73.6523972  41.0806618  17.0254059  73.5062027  40.7760315
  17.8381214  73.7520294  42.0290489  17.8166409  73.6474304  41.1493111
  61.0310593  61.9292717   4.9958539  60.8978386  62.8055916   4.6345425
  61.9179192  61.6910934   4.7257047  61.1114273  61.9973221   4.9285140
   8.8716726   5.4078331  45.1900215   8.6947803   4.4673519  45.1691284
   8.0496845   5.8123684  44.9126778   8.7651501   5.3506789  45.1582146
  62.7360382  20.6001015   3.2868650  61.9118156  21.0663166   3.4266164
  63.1282234  21.0295849   2.5266240  62.6899681  20.6956196   3.2206953
  16.4980125  11.1322947  65.1113815  15.9524927  10.6296024  64.5064545
  16.1038570  10.9820910  65.9706345  16.3978043  11.0626688  65.1385040
  63.6209183  19.5239849  43.1531906  63.6786003  18.7912350  43.7663651
  63.3538551  20.2677803  43.6932640  63.5985870  19.5251637  43.2761726
  34.7787285  30.3229008  50.1944122  34.3963470  30.5466385  49.3459091
  34.5856743  29.3920555  50.3061600  34.7173653  30.2474937  50.1158447
  46.1392517  14.7203760  46.3435898  45.4177284  15.3125572  46.5556145
  46.2268944  14.7806072  45.3923187  46.0716553  14.7899504  46.2647552
  53.8045845  66.4608688  34.3653564  53.4986343  66.8876266  35.1656723
  53.9869995  67.1826782  33.7637329  53.7914124  66.5833511  34.3865433
   2.0252738  65.6245728  11.5287428   1.4488285  64.8909302  11.7425632
   2.4236264  65.8676453  12.3644819   2.0062816  65.5722580  11.6406689
  42.3039703  19.8569832   0.9095593  42.9496040  20.4667416   1.2667497
  41.7557640  20.3956757   0.3390239  42.3143616  19.9794559   0.8868079
  13.4116707  71.2071762  33.4255257  12.9971266  71.1333313  34.2851372
  13.6959276  70.3167038  33.2194099  13.3977766  71.1043396  33.4952164
  46.7314949  60.3475876   6.9677887  45.9829254  60.2424164   6.3805790
  47.3863525  59.7348824   6.6331420  46.7215004  60.2710304   6.8694806
   1.2326117  64.7332001   6.1358933   1.7578250  64.8788300   6.9227700
   0.9985070  65.6122665   5.8381071   1.2636559  64.8424759   6.1880503
  58.7533569  40.0337944  51.1730423  58.0378418  39.5025101  51.5223351
  59.0464058  40.5598373  51.9171066  58.7083054  40.0332336  51.2896385
  36.7869072  58.2105484  36.7041855  36.5331612  57.2994766  36.5565720
  36.3956413  58.4343452  37.5486107  36.7181244  58.1372566  36.7784920
  39.0502777  40.8158226  22.4581814  39.3481026  41.3133354  23.2197666
  39.8532333  40.4674187  22.0707436  39.1676636  40.8317223  22.4980812
  68.8730469  50.1843262  36.0657234  69.3201523  49.7775993  36.8079529
  69.5804520  50.5102692  35.5093307  68.9961700  50.1757126  36.0855408
  36.9583702  42.9226875  61.6332703  37.2394257  43.2127037  60.7654381
  37.6446266  43.2337265  62.2236443  37.0615234  42.9867859  61.6036797
  58.2024765  40.5800781  63.0408134  57.7244148  41.2552948  63.5222435
  58.9261093  41.0490990  62.6253586  58.2286644  40.7021027  63.0478477
  64.1613312  26.3381271  64.4043961  64.7674332  25.6837330  64.0570679
  64.2308731  26.2484207  65.3548431  64.2333832  26.2587757  64.4687119
  15.5045881  35.4309578  37.4798546  16.0474072  36.0341988  36.9722366
  14.8924866  35.9972115  37.9498749  15.4971991  35.5556717  37.4758453
   8.3912048  42.3453598  12.3145151   7.9268589  41.8231163  11.6603928
   8.3518572  41.8190994  13.1130953   8.3374910  42.2335472  12.3299208
  59.4067230   3.4340031  60.6603012  59.6495132   2.9882708  61.4718475
  58.6275330   3.9406633  60.8891907  59.3495216   3.4405005  60.7712555
  61.3647079  28.9933529  24.4307575  60.6546021  29.4623947  24.8689117
  61.0758095  28.0809078  24.4160709  61.2581711  28.9460678  24.4759178
  10.3563957  69.5427780  28.8860435  10.9652824  69.0106964  28.3738155
  10.0595579  68.9606247  29.5854836  10.3896723  69.4239502  28.9060078
   2.8243735  72.2109375  35.8544350   3.4832547  72.7689285  36.2676544
   2.3597572  72.7935715  35.2536888   2.8450902  72.3325729  35.8344383
  56.3731613  24.7713203  29.1791649  57.0218925  24.4853077  29.8222618
  56.6337700  25.6652508  28.9573441  56.4701347  24.8361492  29.2240906
  30.3665314  21.0984039   3.3138227  29.9243202  20.2495327   3.3038657
  30.3095551  21.4087620   2.4101286  30.3132973  21.0409756   3.2163897
  31.5551071  38.9182739  43.5277710  31.2695179  38.0190430  43.3663445
  30.9402714  39.4577408  43.0305939  31.4590836  38.8799095  43.4575348
   8.2552462  51.9214821  13.2233925   8.1461802  52.4633408  14.0048809
   7.8031740  51.1043434  13.4335117   8.1954060  51.8921242  13.3291388
  58.0514717  62.0620155  11.4285297  57.8315392  62.9657707  11.2025070
  58.3275795  62.1044998  12.3440571  58.0574646  62.1629257  11.5020590
  16.4246216   4.3102698   3.7489085  15.5407419   4.6739531   3.6967146
  16.9825649   4.9788508   3.3515036  16.3898621   4.4203520   3.7009628
  55.6583061  50.7476463  66.2185364  55.7925148  51.6536293  66.4967728
  56.5327415  50.3588257  66.2388306  55.7658691  50.8027992  66.2503662
  39.0722198  11.0913382  45.7596970  38.1173630  11.0907917  45.6927605
  39.2562256  11.5899515  46.5557899  38.9900169  11.1444521  45.8374557
  71.8716278  55.0499763  36.9265938  71.0138397  55.4727936  36.8858109
  71.9244766  54.5371742  36.1200752  71.7857895  55.0403786  36.8362389
  30.2153873  18.6671276  45.1715164  31.0436649  18.7399864  44.6973038
  29.6413403  19.3071041  44.7506485  30.2424984  18.7431450  45.0760651
  11.0229416  34.2260933  33.5599976  10.6150532  35.0682983  33.3586159
  10.4738255  33.8527946  34.2494545  10.9208860  34.2761002  33.6120491
  57.9930229  19.9352493  30.0108242  57.0572243  19.8334293  30.1844482
  58.2590370  20.6744709  30.5576534  57.9215927  20.0032234  30.0876541
  59.0691605  69.1467133  20.9509716  59.7472420  68.5507889  21.2692604
  59.4710884  69.5895996  20.2036190  59.1843338  69.1303940  20.9052143
  13.0818033  58.7654762  18.9447746  13.1971750  59.2836113  18.1482468
  13.1947784  59.3940048  19.6578140  13.1061544  58.8877602  18.9358711
  51.7532158   0.7186917  59.6600609  51.1778717   0.0370109  60.0072250
  52.6377907   0.3882503  59.8168106  51.7861938   0.6107576  59.7137985
  51.3657417  34.2299881  61.3098793  50.9454498  33.9395256  60.5004234
  52.2518730  33.8712540  61.2617302  51.4154205  34.1607552  61.2184219
  30.3296928  26.3033028  65.1768112  29.4670486  26.6262093  65.4372101
  30.8859863  27.0822487  65.1733398  30.2970238  26.4208050  65.2042084
   7.4157100  24.4544106  40.6266556   6.5108671  24.7471333  40.7352982
   7.4840245  24.2264938  39.6994972   7.3265014  24.4613209  40.5393677
  38.9288177  73.9796829  27.2091103  38.7664337  73.7302704  28.1188679
  38.8007851  73.1713638  26.7126579  38.8978462  73.8668823  27.2531853
  17.1356144  59.4815750   7.8726373  17.3689728  58.5563660   7.9485650
  17.1825695  59.6641960   6.9341936  17.1655083  59.4023857   7.7806573
  14.8400211  48.4820099  20.4798050  15.4480200  47.7431412  20.5051498
  14.1707315  48.2637978  21.1283951  14.8334846  48.3799438  20.5516758
  26.2692871  68.4875946  34.7080841  27.0805187  68.9441223  34.9310493
  26.0216351  68.0324173  35.5128899  26.3293877  68.4877396  34.8176842
  59.7289581  58.5716553  39.7113724  60.1925621  59.1515121  39.1071625
  59.7407532  59.0378647  40.5472794  59.7796555  58.6832085  39.7360802
  15.8174753  66.1648712  16.3555260  16.6789379  66.4194107  16.6861706
  15.2814779  66.0575180  17.1412830  15.8521833  66.1805649  16.4745808
  52.5225487  62.8281746  40.2097092  51.7845230  62.2979507  39.9090195
  53.0167007  62.2456360  40.7865067  52.4965439  62.7095070  40.2391510
  20.8880291  11.9688234  31.9180870  20.5816154  11.7675924  32.8023071
  20.2730923  12.6277046  31.5956573  20.7897739  12.0176277  31.9779968
  49.8955307  52.5264702  23.9573364  50.6310120  52.5597610  24.5690498
  49.6978722  51.5938911  23.8709621  49.9528847  52.4305687  24.0133591
  68.9229813  29.2717972  23.1566505  69.1224442  30.1777306  22.9205799
  69.7777252  28.8731194  23.3200512  69.0354080  29.3258915  23.1489010
  13.0917635  22.4759464  15.2797689  12.4479704  23.1281929  15.0034800
  12.6391163  21.6378040  15.1856480  12.9748373  22.4561214  15.2402678
  69.2316513  16.1565151  49.7661247  68.3129501  16.0023441  49.5460091
  69.2017365  16.6628265  50.5779037  69.1304932  16.1940670  49.8292236
  54.9610939  34.5082664  23.3263206  54.0448761  34.2895737  23.1561604
  55.4167023  33.6668053  23.3019066  54.9119720  34.3952103  23.3055706
  39.6921196  21.9206429  52.1984024  39.4630547  22.0676174  51.2807083
  39.0847359  21.2411556  52.4910049  39.6029167  21.8638535  52.1317406
  10.9549379  21.8146229  32.3736305  10.7418308  21.1091614  32.9844818
  11.4904432  21.3948689  31.7003746  10.9893188  21.6946278  32.3669739
  67.5527115  41.3352585  34.4303169  68.3063431  40.9851341  34.9053802
  66.7946625  41.0522118  34.9416695  67.5522385  41.2677345  34.5355110
  63.1323051  33.5782967   0.6854640  63.5110893  32.8924866   0.1355359
  63.0444450  33.1724854   1.5479200  63.1633301  33.4618835   0.7187924
   6.7120275  66.7332916  12.3782587   6.5625906  65.9697266  11.8207111
   5.8564825  67.1586304  12.4362574   6.6048551  66.6972275  12.3249865
  25.2281666  17.2066174  27.3894711  24.4440613  16.6645184  27.3026237
  25.9541340  16.5831871  27.3662739  25.2219658  17.0823231  27.3777351
  44.8344498  43.0238609  32.5236893  44.5647125  43.5956383  31.8049812
  44.2956619  43.3004456  33.2649345  44.7482262  43.1143303  32.5260925
  52.0906334  72.2001572  58.2630463  52.4396133  72.6730499  59.0185738
  51.2343559  72.5981140  58.1060333  52.0365334  72.2930298  58.3268738
   6.3179274   6.3435407  50.6078072   7.1287436   5.8386040  50.6698303
   5.8186932   6.0913329  51.3845863   6.3511548   6.2627978  50.6972580
  56.2151299  32.8096924  51.0354614  56.3697586  32.4220467  51.8968849
  56.1140785  33.7456589  51.2086525  56.2208443  32.8681679  51.1457939
  52.2868195  12.3917246   4.1770868  52.2336349  11.9450684   5.0220137
  52.9692764  11.9201984   3.6994407  52.3539238  12.2938080   4.2162542
  54.1285362   2.8513925  48.8076630  54.8117409   2.3427782  48.3708839
  54.5235710   3.7118223  48.9485207  54.2435226   2.8889105  48.7761040
   3.6782978  73.1175919  14.9141321   3.9749420  73.2589493  14.0151033
   4.4850168  73.0192642  15.4198675   3.7959619  73.1221771  14.8721905
   6.9975686  62.5300217  44.3792191   6.3543010  63.0766525  44.8304749
   6.9381561  62.7977562  43.4621468   6.9226336  62.6168671  44.3295441
   2.3688960  13.3637562  47.1322136   1.4890708  13.3147840  47.5060310
   2.9233961  13.6433554  47.8606262   2.3342030  13.3883505  47.2497559
  27.7609348  20.4134998  -0.1802262  28.5516071  20.9495087  -0.1188680
  27.1510391  20.8145657   0.4389704  27.7802124  20.5134315  -0.1076509
  46.6027184  44.6603279  47.2641029  46.9907837  43.8220673  47.0131912
  45.9550591  44.4341812  47.9316559  46.5750351  44.5468178  47.3085327
  58.6189117  20.5504150   1.2352817  59.0585632  19.9377308   1.8248178
  58.3425217  21.2710419   1.8014426  58.6363220  20.5619259   1.3585268
  51.5375099  20.8350945  63.7704544  50.7190399  20.3440266  63.6984062
  51.5366783  21.4150677  63.0089684  51.4501381  20.8445759  63.6815681
   4.7391343  60.1572456  47.8526726   5.5883236  60.5005493  47.5747299
   4.9029055  59.7863388  48.7197571   4.8471580  60.1543007  47.9154968
  12.7875166  56.0726395  29.4135113  12.5935411  56.1515541  28.4794998
  13.7422104  56.1193008  29.4646416  12.8686409  56.0860329  29.3193607
  62.9347191   4.7433558  14.9739695  63.5081139   4.4396944  15.6777020
  63.3349266   5.5596128  14.6743202  63.0385437   4.7980194  15.0170612
  17.0859184  67.1755295  29.0477676  17.4784794  66.7859497  29.8290195
  16.5885048  67.9239349  29.3774605  17.0747375  67.2137985  29.1662407
  29.3945446  24.5270844  10.6753063  29.5354729  25.4688911  10.5785189
  28.4427872  24.4288845  10.7026348  29.3080769  24.6170464  10.6678991
  61.7886238  26.0086384  46.3095207  61.6866875  26.5065956  47.1206169
  60.8926582  25.8354721  46.0205727  61.6822052  26.0432739  46.3652039
  69.8118057  37.1577225  53.3945274  70.4556656  37.3319550  54.0810547
  69.1502914  36.6118240  53.8195305  69.8099213  37.1180878  53.5130615
  46.1852036  33.8376617  55.2404327  46.4205742  33.7023239  54.3225479
  45.6280708  33.0902061  55.4575500  46.1508904  33.7435188  55.1657028
  38.5221748  47.1205215  51.3903694  37.5718079  47.0112877  51.3572502
  38.7090759  47.7921295  50.7344437  38.4407578  47.1804924  51.3168907
  12.5037031  71.0350952  44.1572838  11.5884409  71.0695953  43.8791885
  12.7826071  71.9505463  44.1773071  12.4358416  71.1363983  44.1297607
  55.5340958  16.5809460  54.3320274  56.4705772  16.3830948  54.3227539
  55.4914665  17.5346928  54.4011765  55.6294174  16.6615562  54.3384132
  33.4993896  49.7412682  54.5907021  34.2874947  49.3355217  54.9519386
  33.4335098  50.5818138  55.0438805  33.5764084  49.7876358  54.6775513
   7.1163077  21.1392899  31.1382999   7.9767256  21.2649364  30.7381439
   7.2898378  21.1238785  32.0795135   7.2265697  21.1510448  31.1959991
  41.6835899  20.5928001  20.1163731  42.1286964  19.9773483  20.6988907
  42.2969322  21.3219070  20.0244713  41.7964630  20.6049213  20.1686935
  53.4685936  32.3478241  40.6131363  53.3701859  31.4281368  40.3667107
  52.9604263  32.8268776  39.9585342  53.4039078  32.3008347  40.5170479
   0.1705449  49.0990028  35.7507477   0.0813455  48.3561554  35.1537132
   1.1059176  49.1344604  35.9508781   0.2607820  49.0235672  35.7084198
  27.1645641  68.2467270  55.2968330  28.0460567  68.3993530  54.9563828
  27.2291107  67.4137268  55.7639198  27.2654514  68.1741714  55.3103371
  55.3760033  46.2879829   2.9727325  55.1772118  45.3883591   2.7131445
  54.5977783  46.7866173   2.7238035  55.2718124  46.2452240   2.9185035
  15.7127590   7.5766578  65.8341217  15.0247450   6.9797697  65.5398560
  15.3383236   8.0158901  66.5977402  15.5994577   7.5598454  65.8841782
  52.3910027  12.7010946  23.7592564  51.8486214  11.9270239  23.9104748
  53.0324364  12.6865959  24.4695969  52.4015656  12.6170006  23.8511333
  32.2987022  26.4349518  60.9736214  33.1267853  26.8738060  61.1683464
  31.6327953  26.9874249  61.3829803  32.3159981  26.5406685  61.0380440
  16.5115891  54.2989311  16.5772419  16.4426994  54.4985924  15.6436348
  17.3598022  54.6584320  16.8370991  16.5946980  54.3585625  16.5053921
  30.1353912   8.0232058  35.5034027  29.6018715   8.7349396  35.1498146
  30.9149895   8.4574804  35.8496170  30.1616344   8.1454172  35.5026169
  61.5405540   5.4789815  60.3468399  60.9638290   6.0567656  59.8470535
  61.0148926   4.6949906  60.5058022  61.4229965   5.4569912  60.3104935
  45.8945274  26.0452671  62.8080482  45.7843399  25.1918144  63.2272263
  45.9789505  25.8451233  61.8758202  45.8917770  25.9329090  62.7533340
   5.2248564   7.0451283  53.8904266   5.4977226   7.9625449  53.8793526
   4.6562362   6.9551234  53.1257057   5.1933169   7.1333647  53.8076973
  57.4783478  47.9490662  11.0252342  57.2358932  48.1794739  10.1283722
  56.8243256  48.3867836  11.5701141  57.3827477  48.0203171  10.9876986
   1.0738990   9.5820837  34.6683655   1.6354420   9.1566753  35.3163872
   1.1146706  10.5123863  34.8899689   1.1381307   9.6359262  34.7611046
   1.2345592   9.3226080   5.9825759   1.3431457   8.3720531   5.9527874
   1.9369560   9.6614265   5.4275331   1.3210435   9.2573719   5.9202089
  13.1181364  22.9390659  45.6301842  12.5011206  23.1875706  44.9418755
  13.9746532  22.9611225  45.2034264  13.1436777  22.9679203  45.5112724
  11.8432760  56.5533981  66.3329010  12.2554045  57.3134384  66.7436600
  12.4727583  55.8431282  66.4574127  11.9543543  56.5587044  66.3899841
  16.7314548  27.7930908  30.8306198  16.5379715  27.3904018  29.9840755
  16.1222954  27.3753071  31.4393997  16.6458607  27.7055950  30.8052635
  52.7913513   8.7098799  33.5884628  53.4163399   8.3357658  34.2094803
  51.9385033   8.3947515  33.8877563  52.7670517   8.6363783  33.6866074
  54.7487831  43.7753143  14.4743872  53.8931046  43.4337196  14.7339201
  55.2836227  42.9951706  14.3275738  54.7145691  43.6556892  14.4864073
  53.7464676  67.2928238  47.3128204  54.3875351  66.9089890  47.9110985
  53.5172043  68.1314392  47.7133026  53.7903824  67.3413162  47.4193268
  70.5125351  48.3270149  42.6637955  71.3538437  48.5064735  43.0835876
  70.7079163  47.6507034  42.0152168  70.6230850  48.2740288  42.6393967
  31.4838657  36.1242828  23.3349056  31.8765526  36.5684662  24.0863895
  32.0297966  36.3821373  22.5921402  31.5839615  36.1991501  23.3358364
  18.3647423  28.6428967  55.2030373  18.6306705  28.9907589  56.0542183
  18.5455208  27.7046909  55.2606430  18.4123802  28.5799427  55.2999535
   6.0078592  67.6568375  45.3450699   5.5755339  68.3481216  44.8436165
   5.3311296  67.3333206  45.9397202   5.8895884  67.6960526  45.3550072
  39.3977814  48.4859962  56.1629295  39.1405106  47.6026611  56.4270515
  38.8918533  49.0637360  56.7343140  39.3163910  48.4534073  56.2520294
  56.4370308  43.7279625  42.6383476  56.9474564  43.6795692  43.4466515
  56.6107254  42.8974342  42.1953087  56.5099869  43.6342354  42.6772995
  46.4049263   0.1300317  40.2074661  46.4195557   0.8538947  40.8335953
  47.1442757   0.3026014  39.6245308  46.4853325   0.2256285  40.2120705
  62.3634834  35.3176498  29.7892342  61.8811302  34.6982574  29.2415886
  63.2051888  34.8908386  29.9492359  62.4018059  35.2060814  29.7478962
  59.6150742  14.1882391   8.7502518  59.6684265  15.0700483   9.1187611
  60.5235558  13.9510584   8.5641460  59.7176437  14.2569838   8.7697039
  46.8228416  59.1981430  43.6134911  46.0863762  58.7738495  44.0537453
  46.6492043  59.0719604  42.6806679  46.7257881  59.1394424  43.5609627
  65.6952820  41.8580513  51.6904335  65.2763290  42.2226639  50.9108353
  65.1304398  41.1291580  51.9471474  65.5903702  41.8192024  51.6346741
   5.9008679  15.6864166  17.1782894   5.1968131  16.1787300  17.6003857
   6.5534134  16.3488045  16.9510059   5.8953748  15.8095560  17.1990643
  60.0983047  64.5426941  20.7027817  59.4901733  64.6469574  19.9709759
  60.9026756  64.2145233  20.3008766  60.1192322  64.5188141  20.5818806
   6.9310112  35.8484879  45.6476479   6.2208838  35.9383202  46.2831650
   7.5840435  36.4906693  45.9258232   6.9249225  35.9265480  45.7450829
  53.6002083  38.2903519  30.7277222  53.5011787  37.8809013  31.5872421
  54.3942223  38.8193855  30.8044872  53.6743202  38.3031044  30.8275681
  37.7932549  57.6473732  48.4429207  37.3842278  58.4468117  48.1115189
  37.0959625  57.2041931  48.9262543  37.6752739  57.6853638  48.4591217
  69.9091797  55.6260757  64.8793488  69.3457413  55.7504311  65.6430893
  70.4876404  54.9035950  65.1235504  69.9107819  55.5622902  64.9868317
  40.8057289  25.8695755  30.1398144  41.3151970  25.5380878  29.4003601
  39.9562988  25.4357758  30.0590858  40.7694740  25.7879639  30.0523491
  24.8084717  36.0307045  12.3229942  25.0633488  36.1189651  11.4045830
  24.1014137  35.3855476  12.3144016  24.7602501  35.9713173  12.2241373
  10.5707808  35.6580086  38.7321587   9.8979187  36.1802444  39.1689186
  10.5650921  35.9688225  37.8268433  10.4984188  35.7468491  38.6821899
  68.8776474   7.2268581  19.0713673  68.9276886   6.7536240  18.2408409
  68.1704330   7.8592882  18.9444389  68.8075638   7.2438350  18.9692631
  31.9816284  29.8684959  23.6083717  32.3653564  28.9946651  23.5348644
  32.6386909  30.4513988  23.2279453  32.0926208  29.8374710  23.5599632
  60.2500229  11.2987747  16.2778645  59.9990120  10.9549274  17.1351814
  60.9029312  10.6787939  15.9529524  60.2928810  11.1959906  16.3346405
  14.4883347  56.7598000  23.3130035  13.8267164  56.3378143  22.7648945
  15.3226337  56.5148849  22.9127617  14.5067492  56.6886826  23.2118702
   7.8853889  15.6042986  25.2034206   8.5154629  15.6973066  25.9179745
   8.2831402  14.9622011  24.6154270   7.9949975  15.5457430  25.2169170
  53.1332893  36.2318649  54.8398132  53.7422447  35.5060539  54.9762306
  52.2689514  35.8207054  54.8300018  53.1060562  36.1106148  54.8533134
   7.7102008  68.2423553  24.5470562   7.3224478  68.8797073  23.9473400
   8.1775265  68.7735901  25.1917515   7.7186866  68.3669739  24.5518532
  26.7401161  70.2774582  47.5267067  26.2600021  69.8497772  48.2358017
  26.6181927  71.2135010  47.6854057  26.6759129  70.3316727  47.6192474
  40.3256569  51.7157860  43.7475014  39.4976273  51.8953819  43.3021431
  40.8749123  52.4735565  43.5466614  40.2959290  51.8157463  43.6785889
  61.0534363  62.6280060  51.5024872  61.5404930  62.6985703  50.6814957
  60.7596970  61.7173805  51.5292015  61.0740509  62.5384216  51.4177818
  12.9504986  37.6986275  20.1019993  12.5105972  38.3866692  19.6026821
  13.8270617  38.0458183  20.2673092  12.9970646  37.8090248  20.0663795
  17.9732857  36.1980934  18.4966373  17.8117714  35.2739754  18.3064995
  18.8218937  36.2067680  18.9393787  18.0465584  36.1004677  18.5235748
  23.3317070  58.7402000  47.9389534  23.7738323  59.5499725  47.6839447
  22.7976723  58.9864922  48.6941872  23.3219051  58.8528214  47.9922981
   8.0275946  32.6087799  49.4785004   7.4412670  32.6761627  50.2320976
   8.4125843  33.4812317  49.3958015   8.0061235  32.7090034  49.5500450
  29.3629322  70.3947983  46.6665077  28.4168606  70.2855453  46.7626686
  29.6606064  70.6768112  47.5314293  29.2937851  70.4132233  46.7690010
  54.6922722  22.7690811  63.6106339  55.5184937  22.3044434  63.4775925
  54.7485695  23.5286236  63.0308418  54.7863846  22.8005295  63.5346146
  50.9853706  65.0466385  47.7750015  50.4360733  65.8105392  47.9509392
  51.8817177  65.3764420  47.8384361  51.0223808  65.1632767  47.8005295
  65.5243912  57.5028419  11.0052099  64.9520798  56.7550774  11.1770887
  66.2901382  57.3506584  11.5590172  65.5450211  57.4068718  11.0825987
   0.6613839  39.8157082  13.4951935   1.4692233  39.3957596  13.1997824
   0.9270411  40.3423805  14.2490349   0.7758630  39.8270912  13.5440807
  30.8151913  15.3425417  61.0951767  31.0620937  14.4205561  61.0229683
  31.6416779  15.8005562  61.2480698  30.9296589  15.2930632  61.1037788
   4.4817557  28.7033920  44.4916840   5.1240778  28.5574913  45.1862106
   4.2243161  29.6198273  44.5921936   4.5228000  28.7855625  44.5764656
  29.9775238  52.7220306  30.5394020  30.1876907  53.4609413  31.1104317
  29.9593124  53.0973015  29.6590214  29.9979954  52.8408508  30.5064125
  20.5254440  20.0884171  41.2630882  20.0785408  19.4973030  40.6572075
  20.7832642  20.8352356  40.7226982  20.5052814  20.1050224  41.1408501
  22.3161011  71.0639496  35.8923874  22.7767658  70.8553391  35.0796738
  22.0152512  70.2169037  36.2213745  22.3331432  70.9513702  35.8408012
  62.2326241  11.2519484  53.7985725  61.5930710  10.5570641  53.9545784
  62.8784065  11.1442852  54.4968643  62.2332878  11.1663628  53.8896751
  50.2834854  32.1462364  62.9773827  50.6846313  32.8889465  62.5260620
  49.4057541  32.0828018  62.6008186  50.2326622  32.2186737  62.8890953
  32.6820068  47.3441238  60.2114029  31.8298626  47.2609596  60.6393738
  32.8162804  46.5006905  59.7791710  32.6054535  47.2453079  60.2109489
  44.9140091  32.3120384  33.0886307  45.5474472  33.0113792  33.2496109
  44.5116730  32.1521225  33.9423180  44.9386559  32.3695641  33.1968346
  27.0008373   5.3519611  35.8092041  27.3367786   6.0405359  35.2354088
  27.1814518   5.6684694  36.6943207  27.0559235   5.4591446  35.8424034
  71.0691223   8.2155104   6.7839508  71.3950043   7.3214111   6.8869944
  70.1503067   8.1086636   6.5377994  71.0058899   8.1087685   6.7686896
   4.3703303   0.3884576  54.0294228   4.5250916   1.3278257  54.1287613
   4.1356792   0.0901306  54.9081535   4.3618107   0.4568191  54.1337242
  60.1042671  18.7414894  57.5102539  60.6651878  18.1661568  56.9900665
  60.2297478  18.4467602  58.4122620  60.1774673  18.6487045  57.5509720
  63.4878235  56.4655380  55.7580948  63.7635384  56.9612656  56.5291138
  63.8306580  56.9650192  55.0170059  63.5537872  56.5716705  55.7612877
   3.9262507  54.0170898  36.2657890   3.7029417  54.7099648  36.8873100
   4.5971684  53.5012589  36.7130241   3.9739842  54.0359726  36.3797607
  55.6865921  14.6952658  27.6774273  55.7161484  15.5667067  28.0723324
  56.2388535  14.1566515  28.2441177  55.7486382  14.7307587  27.7799740
  57.6414299  25.7428265  56.2598343  57.0165405  25.9210262  55.5569916
  57.6030922  24.7939129  56.3795166  57.5707016  25.6606369  56.1976471
  70.4543457   6.2759690  35.4015770  70.7899780   5.5405493  35.9141617
  70.5406952   7.0319223  35.9823608  70.4993515   6.2781587  35.5181732
  55.9335442  33.9919930  42.7058105  56.8689804  34.0779877  42.5219841
  55.5237770  34.6894608  42.1940842  55.9896011  34.0755424  42.6316376
  38.4037132  27.0166817  36.1914673  38.2531853  27.7531834  36.7840385
  38.3025017  27.3893833  35.3156357  38.3768692  27.1349678  36.1612625
  54.4869690  61.9784050  63.1941223  55.4382706  61.8771591  63.2258072
  54.2871590  62.0739784  62.2629013  54.5671082  61.9777985  63.0981941
   3.7100148  65.0725937  28.6574230   4.5054650  65.4609528  29.0216560
   3.0020685  65.4289093  29.1941566   3.7193463  65.1520081  28.7535038
  24.0582600  42.6245079  34.9226151  23.8794403  42.1431732  35.7304344
  23.3327560  43.2443771  34.8475609  23.9618225  42.6392784  35.0007591
  50.7533340   9.2402029  38.5764236  50.2075500   8.6491203  38.0577965
  51.3201027   9.6679516  37.9345207  50.7555733   9.2227850  38.4526634
  45.1237907  16.7853050  58.0826874  44.6649055  15.9528751  58.1954536
  44.4432335  17.3981743  57.8043633  45.0022812  16.7618904  58.0650291
  44.1561890  66.9960938  56.0074806  43.9569969  66.0601883  56.0327187
  43.6421089  67.3306580  55.2726212  44.0801239  66.9319687  55.9318047
  12.4727392  16.4849529  46.9631615  13.3004360  16.0900536  47.2374001
  11.9386435  15.7451649  46.6738739  12.5040493  16.3639488  46.9615593
  22.6825752  20.0671692  24.1646595  22.5064487  20.9037189  24.5952377
  23.3181343  19.6337490  24.7342587  22.7315712  20.1101589  24.2713203
  59.1627846  62.3586502  58.5758362  58.2431564  62.5019951  58.3523026
  59.3708000  61.5042305  58.1977768  59.0868988  62.2828217  58.5116844
  29.7901592  72.9480591  11.2999191  30.3389091  73.6527557  10.9556656
  28.9272766  73.3478317  11.4087639  29.7566605  73.0658417  11.2748156
  55.5393066  34.9945335  33.2999229  54.6611633  34.8308105  33.6438599
  56.1222954  34.8200226  34.0387726  55.5078316  34.9584656  33.4153938
   8.9182978  57.7194099  48.7858582   8.7347708  58.1487656  47.9502716
   8.1864567  57.1151695  48.9104919   8.8206816  57.7007599  48.7100410
  61.6177216  24.2308941  52.1891251  62.2566681  24.8894501  52.4616737
  62.1225853  23.4203701  52.1228371  61.7397003  24.2146893  52.2111206
  65.0932007  33.7397766  40.4971428  64.7870636  32.8376694  40.4037895
  64.8791885  34.1530952  39.6607208  65.0377274  33.6876526  40.3979912
  37.1658058  41.7029762  17.5152473  36.9462776  41.1764069  18.2838593
  37.4212952  41.0626221  16.8512402  37.1696396  41.5785332  17.5264034
  49.5339737  42.7419128  32.4181480  49.8382187  41.9132881  32.0479507
  49.8177681  43.4042740  31.7880936  49.5966835  42.7241821  32.3114815
  61.7329636   1.2049870  54.9089127  61.3914108   0.8527470  55.7308006
  62.0690269   2.0707691  55.1406784  61.7323799   1.2597519  55.0212746
   8.1214676  16.0743790  47.2591286   8.9495144  16.2474136  47.7070465
   7.8799639  16.9145336  46.8691902   8.1840172  16.1824265  47.2653122
  23.2334061  29.4158459   1.0075403  22.5056782  29.8531761   1.4495671
  23.4470482  28.6744900   1.5740904  23.1785831  29.3834248   1.1150963
  64.9752884  39.6772423  39.3130493  64.6430511  40.5739059  39.2701111
  64.7651291  39.3861809  40.2003784  64.9174500  39.7418251  39.4030991
  58.5690727  64.4003220  30.0337353  58.7083778  63.5813942  30.5093193
  59.3100891  64.9519272  30.2844505  58.6629524  64.3718185  30.1111889
  26.7221851  68.0252762  29.6934662  26.9896564  68.5997696  30.4108562
  25.7659302  68.0189514  29.7354889  26.6487331  68.0858688  29.7744503
  24.0242958  36.1752090  61.4138832  24.5840836  36.7539597  60.8962746
  23.2306862  36.6869087  61.5706635  23.9993610  36.2914963  61.3754044
  63.5097008  29.7108212  47.8696060  64.3810425  29.7404861  47.4744949
  63.6696205  29.4828720  48.7854118  63.6196747  29.6896763  47.9251328
  70.5362701  56.0108871  42.4849663  69.9086838  55.7837563  41.7988281
  71.2747650  56.3985291  42.0153046  70.5480957  56.0280037  42.3617096
  34.3393898  30.5657463  22.2961941  35.0938911  30.3367538  22.8388977
  34.4748840  30.0821457  21.4813290  34.4342995  30.4897537  22.2671700
  16.0354939   6.6682010  37.1803169  16.1435719   6.8205051  38.1191216
  15.0879736   6.6217570  37.0527267  15.9459753   6.6794901  37.2668266
  25.4607048  70.8765030  23.5440445  24.6077194  71.2754288  23.7158222
  25.6313744  71.0641708  22.6210690  25.3879414  70.9390564  23.4639359
  11.1238174  43.9804459  16.2160053  10.9129610  44.6257095  15.5411682
  10.3344975  43.9311714  16.7552452  11.0171566  44.0440025  16.2015457
   6.8752604  59.9515266  62.1933022   7.4800944  59.2630959  61.9167671
   7.0660028  60.0788269  63.1226273   6.9601016  59.8916855  62.2629166
  55.6208153  15.4324846  31.1507664  55.9471207  14.6191587  30.7657242
  55.1489983  15.8626785  30.4376373  55.6052971  15.3916273  31.0336552
  45.6674843   0.3391919   7.2169032  45.4604950   1.0777005   7.7896090
  46.5230141   0.5559247   6.8463225  45.7366447   0.4410602   7.2384582
   8.9655733  63.9919281  17.6770782   9.2459507  63.2184258  17.1878834
   9.7009869  64.6003876  17.6051407   9.0738983  63.9743271  17.6172390
  35.1399841  45.2205658  53.2781906  34.2544289  45.3301163  52.9317513
  35.4910278  44.4666672  52.8042336  35.0829811  45.1518517  53.1907043
  69.8428650  45.2575722  62.6145058  69.1841888  44.5899048  62.8058090
  69.8843384  45.2861557  61.6586304  69.7770462  45.1894188  62.5329704
  19.3772526  19.1429996  44.4977264  19.6666203  20.0528412  44.4292679
  20.1742516  18.6527119  44.6993294  19.4931049  19.1877422  44.5119247
  14.4750957  50.2929344   8.4331379  15.1983728  49.6856728   8.2771349
  14.8115911  51.1436119   8.1514549  14.5881109  50.3188934   8.3864622
  41.0109787  27.2631283  40.0320206  41.1237183  27.7192898  39.1980896
  41.8542099  27.3607769  40.4743500  41.1129227  27.3221874  39.9902611
   4.5127549  13.4884596  18.0070076   5.1153479  14.1862383  17.7496796
   4.3431354  13.6487284  18.9353256   4.5589275  13.5799627  18.0785637
   2.4010370   7.3516974  55.3724518   2.4084647   6.8743482  56.2020988
   3.2717621   7.2039833  55.0033302   2.4946845   7.2850399  55.4215622
  19.9116859  22.0635166  45.1461792  20.5633698  22.7478142  44.9936142
  20.0319729  21.8184757  46.0636330  19.9940090  22.1103592  45.2277489
  39.3917046  44.9645233  14.3314037  38.5739822  44.6374702  14.7063656
  39.9959450  45.0046425  15.0726995  39.3689384  44.9339256  14.4504423
  11.9095650  31.7513180  54.5520172  12.5456438  31.2484512  54.0433350
  11.1298532  31.7817726  53.9976234  11.8942480  31.7009392  54.4386482
  31.5664349  23.2773132  11.2630959  30.7600861  23.7818413  11.1559343
  32.0439606  23.4122429  10.4445639  31.5313683  23.3455048  11.1643791
  15.1930151  71.9091568  45.7505684  15.0113926  70.9711533  45.6923904
  14.3778868  72.2912216  46.0758743  15.0867205  71.8498764  45.7790565
  42.0735016  11.3318367  52.1342010  41.1945229  11.5378075  52.4523315
  42.3129463  12.0817213  51.5896187  42.0052986  11.4337702  52.1100502
  10.2170811  10.0251293  39.7335396   9.6958685  10.8275318  39.7603645
  10.1416836   9.7206717  38.8291855  10.1534576  10.0782309  39.6399574
  20.3264599  25.2124538   8.1968718  21.2824764  25.2193604   8.2439728
  20.0733185  24.3772221   8.5899868  20.4014168  25.1241207   8.2438173
  29.6020031  55.4679070  22.7906303  29.9910793  55.2329369  21.9482288
  29.1723862  54.6659088  23.0880566  29.5976810  55.3573227  22.7325134
  38.0388908   5.8409891  35.0156860  37.7745552   6.2597761  34.1965561
  38.1768150   6.5680661  35.6227875  38.0254097   5.9631858  34.9930763
   0.3760136  72.9119797   7.5739155   1.0286156  73.5357742   7.8920817
  -0.3965687  73.0770569   8.1143770   0.3632187  72.9961090   7.6654806
   1.8539737  43.8221970  51.2339211   2.4636197  44.0553894  51.9340515
   2.0916634  42.9254456  50.9981804   1.9443349  43.7514343  51.2834435
  27.0360832  44.6274681  16.6879559  27.9226494  44.8388710  16.9804306
  27.1567421  44.2301826  15.8254957  27.1434956  44.6076469  16.6271725
  44.8851547  48.7830887  51.5591240  45.4230309  49.4949112  51.9058647
  44.1958809  49.2238693  51.0622864  44.8690071  48.9060020  51.5431175
  13.9309025  15.0723248  35.7187309  13.1072483  14.5878897  35.6626244
  13.6683521  15.9927864  35.7117271  13.8150682  15.1188231  35.7120018
   0.0774254  72.2573624   5.0449777   0.7694653  72.2833633   4.3841929
   0.5012967  72.5607758   5.8477883   0.1964277  72.2924881   5.0601234
  61.3599243   4.4541149  30.5282459  60.6170273   3.9134355  30.7965755
  60.9756966   5.3084712  30.3315849  61.2397270   4.4875660  30.5358887
   1.0358734  46.7573166  53.0119324   1.1929748  45.9402466  53.4851646
   0.0824639  46.8238754  52.9589081   0.9509540  46.6772804  53.0567436
  54.9491310  18.6470451  36.9918098  55.4706993  18.9222794  37.7457581
  54.9152489  17.6928425  37.0595055  55.0011368  18.5746384  37.0794296
  44.0937424  36.2943459  50.5921440  44.4935341  36.2243309  51.4590302
  44.8041954  36.5923615  50.0240974  44.2121391  36.3186607  50.6240120
  47.0917969  62.1815376  50.6635475  47.5638580  61.5208740  50.1566734
  47.5208054  62.1786003  51.5192184  47.1878891  62.1107712  50.7007446
  63.8551178  34.2112045  53.3960571  63.0527382  33.8830261  52.9902115
  63.7098427  35.1529694  53.4866409  63.7540588  34.2766380  53.3624382
  68.4011230  24.6245480  23.3838558  69.0151138  24.9864483  24.0228214
  68.4787598  23.6761589  23.4876080  68.4748764  24.5620041  23.4630604
  21.1209679  17.7620850  19.7236748  21.1573029  18.7158413  19.7962074
  21.7490654  17.5502987  19.0331154  21.1918240  17.8412094  19.6577663
  15.1168528  34.9241409  59.7729073  15.9432440  34.8228989  59.3006134
  14.4551315  34.5764656  59.1750107  15.1344137  34.8762665  59.6587791
  47.0379372  56.2726364  16.0759678  47.2905235  56.9609222  15.4605856
  46.6886444  56.7439690  16.8323212  47.0276222  56.3963013  16.0910015
  27.4381218  74.1135025  43.5358543  27.5320129  74.5902481  44.3605537
  28.2945366  73.7104034  43.3933830  27.5394630  74.1213531  43.6086082
  49.1479149   0.6677182  49.0253677  50.0781097   0.5073730  48.8664474
  49.1327400   1.2824150  49.7589569  49.2454910   0.7161709  49.0866508
  32.8092537   1.6247259  58.2085953  32.6549301   2.3344686  58.8320389
  32.4036598   1.9272513  57.3960648  32.7495422   1.7326756  58.1884308
  40.0703964  18.2504559  37.8708038  39.2886353  18.5530186  38.3328972
  40.6937981  18.9716740  37.9570999  40.0535088  18.3596325  37.9292831
  32.2985420   6.1965165  63.1706085  32.2214355   6.6444244  62.3281937
  32.0980148   6.8708701  63.8196602  32.2689362   6.3161960  63.1499863
   1.2300960  18.0607090  15.6399269   1.2793694  19.0010395  15.8119192
   0.7419062  17.9925613  14.8194036   1.1832893  18.1537189  15.5707664
  22.9449959  32.5887985  14.9517775  22.6868725  31.6966343  14.7201557
  23.1115875  32.5530319  15.8936901  22.9352341  32.4898415  15.0275240
   5.5753717  18.9490852  56.6670609   5.3476300  18.0215454  56.7306099
   5.3947258  19.3003464  57.5389633   5.5318208  18.8876286  56.7668190
  17.6569729  60.7502632  58.1046791  18.1795959  61.1451225  57.4066963
  18.2049026  60.0419159  58.4426880  17.7711391  60.7168312  58.0662918
  46.2698402  46.9607239  13.6628160  46.9181747  46.4812660  14.1785784
  46.5284958  46.8105354  12.7535467  46.3665619  46.8935776  13.6208525
  36.6029167  16.8098011  24.8162556  37.5509109  16.9415512  24.8297291
  36.2456207  17.5989265  25.2235031  36.6659088  16.9080048  24.8611221
  17.5489464  14.4991560  61.4996986  18.0192032  15.3284883  61.5851288
  17.0593891  14.4160137  62.3180237  17.5468884  14.5787306  61.5960770
  31.0135403  28.0176582  37.4899254  30.7361298  27.4464169  38.2061348
  31.0086117  27.4526577  36.7172775  30.9834309  27.8964863  37.4839058
   7.6379628  23.8419933   8.7226000   7.2836905  24.6935520   8.4665279
   7.0454574  23.5322590   9.4076061   7.5369968  23.8997746   8.7683420
  59.8118706  40.2584305  33.7247314  60.4719200  39.7717209  34.2183723
  60.2051125  40.3873634  32.8616180  59.9241943  40.2202759  33.6853333
   6.2957716   0.5305555  10.0288506   6.3613782   0.9500957   9.1709967
   6.2347713   1.2584772  10.6474304   6.2962627   0.6529224  10.0033340
  38.1872597  12.6436443  41.5034142  38.0048332  11.7046909  41.5397415
  38.7654457  12.8043270  42.2491455  38.2294655  12.5606480  41.5868149
  17.1146851  21.6780491  48.0774384  17.2470188  20.9938049  47.4212875
  16.8937416  22.4581966  47.5687256  17.1052361  21.6882763  47.9532166
  44.4173355  69.8733139  61.7750931  45.3349113  69.6438141  61.6280594
  43.9309883  69.0874481  61.5258636  44.4633217  69.7650299  61.7328339
  33.0726624  33.6234436  64.2464142  32.8187180  34.2354393  63.5556145
  32.6162300  33.9395676  65.0261383  32.9969063  33.7224197  64.2558975
  17.7897930  57.0998230  40.6991234  18.1662693  57.0886765  39.8191376
  18.5176525  56.8633385  41.2740402  17.9075603  57.0734138  40.6665916
  55.4416008  37.3369827  28.7025585  54.7468452  37.3299026  29.3609619
  55.0834770  36.8341255  27.9710445  55.3293190  37.2826042  28.6947613
  33.8927612  62.8577118  57.0497398  33.2154655  62.1819649  57.0202293
  33.9092331  63.2191772  56.1635666  33.8222885  62.8241959  56.9520912
  10.4500017  68.1847610  44.8608894  10.2766380  68.8582764  44.2031975
  10.0422859  67.3941879  44.5073509  10.3880348  68.1722794  44.7530518
  24.5834160  35.4981194  25.5274487  23.6410999  35.4342041  25.3719311
  24.9812546  35.2505264  24.6927910  24.5253525  35.4649010  25.4218540
  27.7923431  70.5263443  21.6937275  28.6329288  70.9829025  21.6590595
  27.8858299  69.9070358  22.4175720  27.8919544  70.5089874  21.7672215
  44.5126648  64.0856247  41.9556694  45.0135880  63.9640312  41.1491203
  45.1704216  64.3061447  42.6151848  44.6362267  64.0961761  41.9399910
  56.6506920  13.1318712   0.7611615  57.5446701  12.8447666   0.5751394
  56.6645966  14.0758858   0.6034458  56.7475090  13.2019253   0.7245048
  24.5987587   3.6074920  47.6869583  24.3568268   4.0933156  48.4754219
  23.7671585   3.4428256  47.2424850  24.4842758   3.6417406  47.7236443
  41.2855682   1.7332025  29.4700890  41.5799255   0.8842871  29.8001328
  40.8822594   2.1577933  30.2272530  41.2739487   1.6879519  29.5860291
  63.2791977  47.2378006  32.9151192  63.5516663  47.1387062  32.0028839
  62.3492661  47.4589577  32.8646622  63.2090874  47.2508163  32.8124580
  12.7132978   4.1580529  30.1810493  12.2873707   4.5448508  29.4160614
  12.5252056   3.2220442  30.1121960  12.6478176   4.0994844  30.0921268
  25.3054066  11.2512426  11.2077770  26.1617165  11.3927460  11.6114359
  24.6901741  11.2625771  11.9409838  25.3311138  11.2675419  11.3290138
  17.3514061   9.7425013  40.4566116  16.7843208   9.9014635  39.7020378
  16.9796181   8.9667692  40.8764305  17.2512836   9.6767282  40.4209137
  71.0870667  16.2340698  34.7114677  70.3310089  16.3007221  35.2947121
  70.7747498  16.5773773  33.8743095  70.9731293  16.2777882  34.6843872
  36.5620880  31.4073582  43.5770912  35.8818512  31.9664326  43.9525185
  37.1953545  32.0194969  43.2022667  36.5570793  31.5322590  43.5771561
  68.5783310  54.5723763  40.8171806  67.9358292  54.9683037  40.2284012
  69.2561035  54.2281647  40.2354774  68.5820923  54.5778923  40.6923599
  67.8528748  74.5545425  60.7764091  67.6080322  74.0485535  61.5511780
  68.7740097  74.3388519  60.6307373  67.9249954  74.4775772  60.8434982
  40.1889954  36.1582947  63.6014709  40.8608017  35.9041252  64.2341690
  40.1671219  37.1141930  63.6463509  40.2583046  36.2331276  63.6737289
  56.1543159  52.1604233   3.2174342  56.2442398  51.2121811   3.1226425
  55.2284698  52.3316345   3.0450232  56.0651741  52.0775604   3.1889393
  26.3069324  48.4604836   4.8536096  26.9203358  48.8681755   4.2422533
  26.3366318  49.0186691   5.6306429  26.3755150  48.5634880   4.8712773
  11.2355356  28.4061337   2.7708242  10.8205252  27.8669033   2.0976014
  12.1576262  28.1502953   2.7478595  11.2896109  28.3213463   2.6965818
   6.4146585  72.5360870  65.1310806   6.7562976  72.1513138  65.9382172
   7.1686454  72.9747849  64.7370300   6.5314975  72.5418320  65.1751328
  71.8398209  14.2874918  26.7105122  71.8109818  14.4201050  27.6580429
  71.2898941  13.5187378  26.5594120  71.7780991  14.2196531  26.7954445
  52.2094688  27.5753803  41.6347847  51.3742485  27.7285938  41.1930122
  52.2532959  28.2556114  42.3067932  52.1250725  27.6642590  41.6593361
  23.4461594   1.4174248  39.3065033  22.6267796   1.2862608  39.7836227
  24.0317631   0.7404192  39.6455650  23.4212303   1.3312404  39.3935432
  20.1423378   5.9200196  27.8465748  20.0585651   5.6584678  26.9296207
  20.1008148   5.0978107  28.3349190  20.1289768   5.8044457  27.8008671
  42.6715012  54.6848297  24.2190533  41.7951012  54.9658241  23.9560032
  42.6164017  53.7298584  24.2540493  42.5721664  54.6129570  24.1947327
  21.1717091  10.0245543   5.9826074  21.3087044  10.8644466   6.4208374
  21.4484062  10.1778374   5.0791836  21.2158260  10.1304684   5.9329987
  31.2133026  66.4075317   7.8707056  31.1984978  65.5174484   7.5189085
  31.4631195  66.2983017   8.7882519  31.2383652  66.3009644   7.9310379
  16.9380760  17.1080875  30.4060078  16.3939171  16.3344707  30.2589130
  17.3182793  16.9719906  31.2738533  16.9205914  17.0110741  30.4828701
  62.9747276  40.4166794  35.1978836  62.4066277  41.1193352  35.5137520
  62.4975433  39.6125603  35.4026260  62.8632545  40.4058609  35.2533989
   8.4791183  39.4925957  41.3456459   8.2114658  39.3863716  42.2585030
   8.4786730  38.6035538  40.9909134   8.4505281  39.3864594  41.4051666
  50.7195015  39.7029114  22.4484348  51.5359840  40.0653839  22.7922363
  50.9587059  38.8317947  22.1319408  50.8320808  39.6486664  22.4513454
  21.8946114  74.2797623   7.6618791  21.3516064  74.5775681   6.9320235
  22.4643707  73.6122513   7.2797351  21.8974648  74.2403412   7.5432940
  65.3598022  30.2355213  43.4591942  65.6786880  29.4189796  43.0747414
  65.2254181  30.0283833  44.3840027  65.3794708  30.1263542  43.5168190
  72.0787888  22.4157619  30.8091602  71.4258270  23.0025158  31.1907234
  72.5835724  22.0995255  31.5584393  72.0629883  22.4446106  30.9297543
  70.3743362  31.4960175  20.4378052  70.1097794  31.7166443  21.3308716
  69.7409744  30.8357067  20.1565990  70.2785797  31.4491291  20.5030537
  60.5256691  22.8088894  37.0652542  61.0003242  23.2481003  37.7709656
  61.1553879  22.1840439  36.7057304  60.6434441  22.7890930  37.1021729
  35.9039497  19.1597061  23.0669250  35.6661987  19.6448898  22.2767982
  36.6659279  19.6242599  23.4130669  35.9598541  19.2609863  23.0195789
   4.8468494  62.4957504  27.2597771   4.0005660  62.7714844  26.9076290
   5.4888396  63.0113945  26.7717266   4.8250637  62.5801468  27.1701756
  45.9285812  40.7116661   1.2922140  46.6907234  40.8150673   1.8620193
  46.0323219  39.8405991   0.9091804  46.0209198  40.6297989   1.3121316
  34.7189484  41.5805893  62.3377571  34.1280060  41.8955269  63.0217400
  35.4250488  42.2264595  62.3152313  34.7312279  41.6830521  62.4082947
  22.6139832  10.7376146  12.7094936  22.5925140  10.0667658  13.3919401
  22.5063839  10.2512808  11.8920994  22.6002178  10.6142111  12.6951027
  20.1136589  27.2866535  62.3827629  20.8782043  27.3521957  62.9549561
  19.3659821  27.2928696  62.9804001  20.1154575  27.2943058  62.5075150
  68.5334244  63.0466080  18.0775452  69.1006927  63.7076378  18.4743805
  67.6566696  63.2607536  18.3964195  68.5004196  63.1399384  18.1538696
  58.1301689  39.0473137  56.9640274  57.3822556  39.2676964  57.5192642
  58.8502769  39.5728989  57.3125114  58.1272049  39.1268654  57.0604019
  30.3154945  34.1140594  14.6233721  30.2539768  34.5176468  13.7575989
  31.0928745  33.5577850  14.5736265  30.3918343  34.0977745  14.5257397
  41.4140663  50.5455780   6.8140225  41.5229568  51.4299202   6.4642920
  42.1540527  50.4310188   7.4102859  41.5045929  50.6276665   6.8403134
  52.6861305  13.6926193  19.5096951  53.3005104  13.6025562  20.2381573
  53.1639481  13.3582888  18.7506542  52.8026009  13.6473618  19.5064354
   3.2633955  21.5063477  52.4640007   2.4634476  21.3897514  51.9514389
   3.0692587  22.2399712  53.0473900   3.1573849  21.5721493  52.4715538
  61.6354065   2.0493407   5.3371043  61.0185013   1.8930871   6.0521169
  61.5432396   1.2839801   4.7696886  61.5597878   1.9510585   5.3528442
  69.0077438  47.6842918  54.6651726  68.6134109  48.3868179  54.1482697
  69.9472961  47.8652077  54.6378250  69.0658875  47.7785034  54.6071320
   3.4857745  48.4648819  36.3853111   3.8426211  49.1581001  35.8300247
   3.6796327  47.6555557  35.9124031   3.5445025  48.4524994  36.2756615
  28.7756672   7.2309070  51.3998108  27.8613605   7.2428131  51.1167336
  28.8727245   8.0222626  51.9294968  28.6885147   7.3165679  51.4261093
  14.8495350   7.9290195  12.1516275  14.1558867   7.2889643  11.9922123
  15.3774538   7.9139171  11.3533134  14.8318605   7.8591523  12.0494938
  65.0565948  44.1172981  23.3879261  65.0211563  45.0724831  23.4388981
  64.2056427  43.8648300  23.0296421  64.9620667  44.1922379  23.3551540
  21.7396641  47.4778633  61.8558426  21.5642738  48.0869789  61.1385880
  21.7312794  46.6139145  61.4438324  21.7200661  47.4506874  61.7354164
  33.3754997  13.5720663  15.1044273  34.2154770  14.0301542  15.1331587
  32.7692757  14.2071209  14.7230721  33.4004288  13.6886406  15.0668230
  47.9624672  14.5809059  61.4427681  47.7705002  14.4099159  62.3647995
  48.8994293  14.7759132  61.4253616  48.0419159  14.5834675  61.5392380
  18.4503403  31.6735516  51.0985451  17.7081623  31.8401852  50.5174789
  18.9081249  30.9352131  50.6966476  18.4200115  31.6125832  50.9937210
   9.4485922  32.0769005  25.9141731   9.8655977  32.9380722  25.9409447
   9.6143646  31.7579880  25.0270176   9.5107403  32.1347275  25.8224201
   8.8539343   2.7602434   2.9031315   9.0152645   2.1928535   2.1492927
   7.9579201   3.0735381   2.7796917   8.7755861   2.7331462   2.8095775
   5.7163773  55.8284988  44.9825554   4.8115087  55.8916321  44.6768456
   5.7967505  56.5216789  45.6377449   5.6284518  55.9091530  45.0198250
  25.4414215  20.5249634  36.1266823  24.8224812  19.9173775  35.7217293
  25.0472546  20.7404900  36.9719086  25.3333817  20.4831524  36.1736336
   0.7477042   6.0886846  39.5952721   0.2968322   6.9320936  39.5551796
   1.1768949   6.0058193  38.7437057   0.7453921   6.1697898  39.5001831
  59.1149788  22.8529015  50.5684319  59.4976311  22.8742409  49.6913033
  59.5545311  22.1225033  51.0037956  59.2026596  22.7772865  50.5213203
  65.7976608  13.0144854  41.6852379  65.6148148  13.0855360  42.6221199
  66.5921402  12.4828787  41.6359024  65.8628922  12.9653711  41.7798843
  48.2371712  29.2758884  25.2334309  48.8005714  29.2476330  24.4601212
  48.7499504  28.8479691  25.9191246  48.3519363  29.2272415  25.2240887
  24.5570011  49.4431534  33.2200775  25.3642902  49.9369507  33.3638802
  24.8396549  48.5297203  33.1756363  24.6732349  49.3984032  33.2306709
  11.9280691  29.7342529  45.9332237  12.4074354  28.9957561  46.3088074
  12.5511513  30.4605427  45.9556351  12.0456362  29.7329502  45.9756660
  67.9862289  50.2308273  31.9073353  67.3441849  50.9285126  32.0386581
  67.8488007  49.6368599  32.6452713  67.9031067  50.2418861  32.0000343
  31.6975727   9.8649349  17.3647499  31.9293098  10.3631096  18.1485558
  31.3260288   9.0492058  17.7005692  31.6826630   9.8310699  17.4841480
  11.0434418  67.7444458  61.0977821  11.7837915  67.2271805  60.7806816
  11.3768787  68.1861191  61.8787918  11.1579514  67.7363815  61.1472549
  20.3470230  53.6110687  62.6908607  20.1995583  54.2440491  61.9881363
  19.7033978  52.9209404  62.5305367  20.2626610  53.6049728  62.5988235
  40.6292877  31.0619240  41.9845619  41.5244255  30.7326088  42.0652313
  40.4976044  31.5926170  42.7702179  40.7107010  31.0833988  42.0769463
  47.0300713  50.8278656  11.7327843  47.3376083  50.1708984  11.1082516
  47.6348228  50.7577553  12.4714260  47.1273575  50.7503319  11.7449532
  55.4645958   5.5806689  33.6041794  55.2217178   5.7959847  32.7036896
  55.1630821   4.6802402  33.7248001  55.4065399   5.5076075  33.5210152
  25.9983120  59.8438492  27.0889511  26.5246105  59.3886681  26.4316425
  25.5208225  60.5098114  26.5942478  26.0035172  59.8663254  26.9660988
  17.1523914   8.8536301   4.3601890  17.7038078   9.2286720   3.6735198
  17.7704754   8.4538336   4.9720445  17.2771072   8.8509903   4.3522105
  62.4948845  60.4329643   0.5973679  61.9571228  59.6413383   0.5781034
  63.3761253  60.1190033   0.8000261  62.5315132  60.3150635   0.6169253
  31.4698868   9.1260757  24.3203487  31.8056450   9.9670944  24.6304874
  32.2308350   8.5455055  24.3316860  31.5868416   9.1538506  24.3546314
  38.4660149  28.8348503  16.1421051  37.9997139  28.0764980  15.7903986
  38.9403877  28.4938297  16.9003315  38.4668770  28.7176113  16.1854572
  12.8135252   9.0484543  57.0753021  12.0219746   9.0347357  56.5372581
  12.8615160   8.1703148  57.4531898  12.7342310   8.9533453  57.0582199
  71.9426880  29.6051807  17.9346752  72.3828659  30.2826576  17.4213543
  71.0614853  29.5583420  17.5638351  71.8956528  29.6724339  17.8403873
  24.3246613  19.6020355  19.6222630  23.4635220  19.7792530  19.2437572
  24.2865582  18.6820850  19.8839302  24.2287655  19.5228291  19.6098022
   9.3964596  65.2089157  10.4394617   8.4401779  65.2507553  10.4369059
   9.6019621  64.4606018  10.9998379   9.3163958  65.1335754  10.4989481
  57.6430092   7.9562998  32.1026688  58.3762016   7.4654350  32.4737663
  57.2804070   7.3758335  31.4334812  57.6825294   7.8420515  32.0708771
   6.7714663  48.2498589   0.8976445   7.1466594  48.0687103   1.7594140
   7.0586276  49.1398964   0.6936783   6.8421006  48.3254547   0.9677935
   0.0666510  38.1072845  62.1151962  -0.2303551  39.0007744  62.2875099
   0.8461351  38.0045128  62.6611557   0.1181031  38.1916084  62.1917915
  19.3577881  61.9538383  33.9154778  18.8394756  61.8818245  34.7169762
  19.7792225  62.8109245  33.9789848  19.3474579  62.0375595  34.0077248
  21.0529823  51.9517326  58.0680428  21.3264294  52.2384605  58.9393921
  20.2911472  52.4946480  57.8653564  21.0009003  52.0402069  58.1393509
  67.4926529  52.9906197   4.9366002  67.5012665  53.3431892   4.0467405
  66.5640793  52.9270744   5.1600771  67.3945465  53.0214386   4.8655362
  59.9926567  17.9805336  45.0820503  60.2971916  18.8430233  45.3641891
  59.5633049  17.6135235  45.8548317  59.9793472  18.0333729  45.1945457
  10.1435194  52.9883232  25.1157608  10.0267153  53.3483925  25.9949303
   9.4498959  52.3341904  25.0307426  10.0570936  52.9569626  25.2004490
  67.0604324  60.6312141   5.7894344  66.5105286  61.4128227   5.8435335
  66.4723892  59.9461937   5.4713287  66.9390793  60.6415138   5.7612805
  25.1654663  27.7975750  25.6910725  25.0743999  28.7472229  25.6129112
  24.9619370  27.6120930  26.6078072  25.1340504  27.8790665  25.7804985
  54.3067894  47.8947487  53.9215202  53.8133659  48.5768661  53.4660187
  54.4237404  48.2354546  54.8083534  54.2666435  48.0038261  53.9675179
  70.5079803  71.6485062  35.8371696  71.2487946  71.1847763  36.2275238
  70.5320511  71.4028549  34.9123421  70.5895462  71.5728531  35.7801743
  41.4435349  29.3991795  48.4377518  42.1444626  30.0427170  48.3338776
  40.6905174  29.9108238  48.7334099  41.4379807  29.5223694  48.4582024
  57.0356560  12.2309113  34.4783249  57.0220680  11.6725464  33.7009735
  57.4729958  13.0320997  34.1901169  57.0808449  12.2568064  34.3646927
  61.2202301  43.4206390  38.5487556  61.5999565  43.3292427  37.6748657
  60.3789482  43.8524551  38.4003830  61.1710091  43.4569435  38.4397392
  15.7593870  31.9015846  41.2926102  15.3364925  32.0775185  40.4521103
  15.6709204  30.9559822  41.4119530  15.7048550  31.8195057  41.2157059
  46.2146263  42.2280350  39.6249428  46.3490677  42.9964294  39.0702095
  45.5075912  41.7447433  39.1974335  46.1535645  42.2584381  39.5201950
  29.4713650  18.0972900  37.1238747  29.2764626  17.1866913  36.9023933
  29.0231934  18.6088161  36.4502907  29.4027863  18.0547333  37.0284233
  16.6519661  45.0489807  31.9599285  17.3041058  45.7157593  32.1752205
  16.8501816  44.8030319  31.0563507  16.7426491  45.0938568  31.8865299
  65.6915207  57.1761894  14.0836668  65.7295837  58.1326332  14.0833139
  66.1840134  56.9171791  14.8625116  65.7481003  57.2505646  14.1666861
  53.0743141  32.7575569  58.3975449  52.2542000  32.2656593  58.3565025
  52.8727570  33.5945778  57.9792099  52.9653587  32.7943611  58.3485565
  71.4470291  53.4887238  65.7660446  71.1436539  52.6278534  65.4777756
  72.2666397  53.6253242  65.2908478  71.5020828  53.4114838  65.6846237
   0.5405888  48.7037048  50.3292694   0.2247690  48.9618225  49.4633217
   0.4215208  47.7542725  50.3544426   0.4942117  48.6299820  50.2396088
  64.0540695  47.1030922  45.3081665  64.2165604  47.0789032  46.2511635
  64.2414093  48.0072670  45.0559616  64.0913773  47.1969337  45.3818321
  11.5428133  67.6136932   7.8975716  11.0730839  68.3786926   7.5653539
  11.6652050  67.7939377   8.8296471  11.5057726  67.7145004   7.9615412
  13.2037811  27.7895470  27.4860096  13.5502291  27.4592304  26.6570969
  13.4735012  27.1391888  28.1344833  13.2694902  27.6849651  27.4667683
  27.1539459  23.6670132  61.2519836  26.6783638  23.8835030  62.0539703
  28.0759869  23.7820740  61.4818344  27.2015572  23.7023697  61.3620186
  28.1749573  60.5209999  28.4944878  27.3420582  60.2355499  28.1189480
  28.6985931  59.7217331  28.5511398  28.1419773  60.4053230  28.4604797
  48.3287201  40.7790680   2.3971233  48.9890747  41.2788544   1.9171482
  48.7204971  39.9133492   2.5123339  48.4409218  40.7400436   2.3582242
   0.8885252   8.8078003  52.1253662   0.6425108   9.1937876  52.9660339
   0.0552686   8.6475935  51.6823654   0.7734303   8.8318777  52.1677742
  52.9573898  14.9853287  57.5517654  53.0422935  15.0870409  58.4997520
  52.3844528  14.2263327  57.4426727  52.9053459  14.9152355  57.6412239
  35.8742561  13.8490086  56.0913734  36.5217361  13.1869850  55.8490334
  36.2298470  14.2534056  56.8827324  35.9812279  13.8215351  56.1499214
  57.9832458   6.7688417  56.9758606  57.8266335   7.6956210  56.7947922
  57.1121254   6.3722615  56.9656181  57.8736458   6.8253827  56.9554596
   1.5619535   7.5399213  13.2583294   1.9506046   8.4142418  13.2310066
   1.4127231   7.3731251  14.1889973   1.5874857   7.6153727  13.3546638
  25.7579079  51.7896423  28.1877975  24.9425678  51.2922554  28.2515030
  25.6945839  52.4435425  28.8839550  25.6642056  51.8063354  28.2688293
  43.8106689   3.5311031  23.2282085  44.1854973   4.1640511  22.6157436
  44.2474747   3.7149479  24.0598526  43.8972206   3.6182070  23.2515812
  17.5274105  11.4967213   2.3042758  17.6547546  11.8057890   3.2012107
  16.5770416  11.4563875   2.1974993  17.4396420  11.5253792   2.3885393
  26.4677925  61.9979095  30.3049068  26.2367382  61.3822441  31.0004635
  25.7579784  61.9169540  29.6678486  26.3674564  61.9236221  30.3111439
  50.5533104  18.2705498  42.2107544  51.0594597  18.1717319  41.4043541
  50.7396851  19.1628895  42.5026894  50.6271629  18.3551712  42.1558914
  10.0286016  74.2410889  24.3531113   9.2659988  73.9616394  23.8465805
   9.9147730  73.8240891  25.2071533   9.9351377  74.1668167  24.3901711
  37.4085159  31.6995907  19.4007797  37.4740067  32.3366623  20.1121750
  38.0835648  31.0502167  19.5978947  37.4874878  31.6982784  19.4976635
  28.8906460  60.7866592  31.2362595  28.9317646  59.8457031  31.0655460
  28.7579727  60.8529434  32.1819000  28.8808823  60.6933823  31.3188992
  12.1794968  17.9746304  20.3415871  11.7644234  18.3135853  21.1347179
  12.5390825  18.7494278  19.9095936  12.1735792  18.0934029  20.3800983
  34.2940292  50.4353294  13.1020699  33.3806725  50.5827560  13.3475904
  34.7873611  51.0688515  13.6231327  34.2492371  50.5186119  13.1838198
  55.0096550  25.2030716  66.6896896  54.5560112  25.3433132  65.8585663
  55.5801430  25.9660206  66.7828903  55.0221138  25.2993889  66.6110001
  59.9503670  41.2712364  65.5570679  60.5035057  40.6468010  65.0876541
  59.0641327  40.9208832  65.4672165  59.9148445  41.1672821  65.4974289
  27.9749470  63.5879593  28.2117271  28.0467186  64.5299377  28.3658733
  27.8680477  63.5078278  27.2638950  27.9712009  63.6798706  28.1270866
  38.6051559  51.7464523  62.5025063  38.6140671  51.3847733  61.6163101
  38.0647774  51.1365204  63.0047035  38.5484810  51.6428375  62.4615555
  60.1423187   1.0425965  29.9303589  60.1253281   0.1249469  29.6585827
  61.0692139   1.2321992  30.0757904  60.2393532   0.9649565  29.9168854
  53.7746735  31.3379230   1.3123374  53.7538757  30.4751587   0.8982881
  54.5325508  31.3052311   1.8961006  53.8532753  31.2424316   1.3304359
  34.5978928   5.5605726  58.8199120  34.9601746   6.3740373  59.1709976
  33.6503830   5.6614580  58.9108810  34.5354843   5.6580801  58.8670540
  40.6135597  17.2276936  57.1655540  39.9615631  16.8178349  56.5970879
  40.2382469  18.0806255  57.3843575  40.5040054  17.2749424  57.1282654
  17.1759319  10.6124344  61.1015854  17.2304115   9.8461599  61.6726227
  16.3581543  11.0413179  61.3536415  17.0945320  10.5764551  61.1893578
   9.7147999  10.2789650  15.6162739   9.2870836   9.9638338  14.8200436
  10.6466579  10.2933359  15.3979464   9.7685623  10.2468910  15.5080805
  13.1032705  67.7309341   4.7310557  12.1754303  67.5389557   4.5950828
  13.3469362  67.2070007   5.4941726  13.0303097  67.6545868   4.7979355
  60.4129639  13.6174412  45.2830162  60.8558731  14.4657917  45.2638474
  60.7349091  13.1615467  44.5053635  60.4945297  13.6592932  45.1980400
  51.1917877  46.4477921  52.1521492  51.7049866  45.7292290  52.5216408
  50.3103294  46.3170319  52.5016747  51.1525154  46.3572197  52.2288284
  53.2503586  54.3892212  23.3069096  52.6926270  54.9258347  23.8701267
  52.8903809  54.5100632  22.4282494  53.1524925  54.4593353  23.2732697
  48.7565804  62.1173248   7.3167214  47.9804993  61.5609474   7.3828464
  49.4389877  61.6326981   7.7811441  48.7465897  62.0063095   7.3732996
  65.7730637  23.6560078  39.4622879  66.6427155  23.3053513  39.2699852
  65.3075485  22.9287643  39.8753738  65.8161621  23.5410595  39.4858322
  56.2182922  46.4099960  49.5028610  56.3750191  45.9631653  48.6709862
  56.2722435  47.3412971  49.2883797  56.2407608  46.4616623  49.3912773
  18.3363018  74.0365601   7.4078012  17.6395206  73.4869080   7.0491753
  18.0638599  74.2112808   8.3086233  18.2329426  73.9965744   7.4656219
  43.9017830  31.2596149   0.9675697  43.6289978  30.5649605   1.5669672
  43.1551132  31.8578415   0.9385772  43.7930641  31.2493305   1.0283985
  55.4548264  12.3572979  46.8910370  55.7352104  12.4382534  47.8026657
  56.1287155  12.8181953  46.3913612  55.5565910  12.4150820  46.9349709
  25.6096725  42.0922165   2.6338062  26.2710590  42.6557922   2.2323303
  25.2631092  42.6098518   3.3605642  25.6432457  42.2075195   2.6684947
  14.6703691  44.0560226  51.7187920  14.2320127  43.2052689  51.7360344
  13.9564734  44.6925964  51.6818962  14.5474911  44.0331802  51.7166939
  36.7576942  50.1956635  22.3490295  35.9704018  49.7943611  22.7169361
  36.9778709  50.8970337  22.9620781  36.6972160  50.2276611  22.4536400
   7.8189220  49.9703560  37.3038368   7.4456797  49.6661377  38.1311073
   7.1935759  50.6204681  36.9836388   7.7124310  50.0072403  37.3579140
  64.0371780  14.5152597  12.7492990  63.3091240  15.1181278  12.9000349
  63.8058662  14.0577440  11.9409637  63.9348679  14.5307608  12.6791716
  31.9325104   2.0200524  46.6295090  32.8200417   1.8307208  46.9339294
  32.0140991   2.0833337  45.6778946  32.0358582   2.0066104  46.5604897
  41.5640869  38.4889832  16.8488903  42.5145340  38.4610596  16.9588757
  41.4341507  38.8879585  15.9885607  41.6515846  38.5285530  16.7688713
  33.6286621  28.4363079   0.9437179  33.4776497  28.3146496   0.0063674
  34.3830490  29.0236244   0.9905373  33.6930084  28.4859676   0.8487505
  51.3497581  38.7476196  40.4539375  52.1288147  38.2047653  40.3330650
  50.9032059  38.3613358  41.2073364  51.3852158  38.6485329  40.5213928
  46.5484695  16.7412968  60.9093056  47.0149193  15.9130163  61.0216026
  46.3500099  16.7794704  59.9736824  46.5770493  16.6570377  60.8215027
   3.4284980  23.0081139  63.0535774   3.5832129  22.5618820  62.2210083
   2.8963170  22.3938713  63.5592651   3.3882446  22.8950233  63.0187187
  58.5480652  21.3436966  35.9225388  59.2648010  20.7147694  35.8390198
  58.8767166  22.0013580  36.5354843  58.6595497  21.3467617  35.9790001
  26.5248432  39.7176590  47.4740105  25.7859039  39.1204605  47.5904350
  26.2483349  40.3068657  46.7721481  26.4165554  39.7168083  47.4115791
  43.0463524  71.6892776   6.5240116  42.8522491  70.7697983   6.7059789
  42.6533508  71.8518677   5.6664882  42.9837418  71.6085587   6.4519691
  28.6964874  63.6697464   6.1920033  29.5642147  63.5733261   6.5844121
  28.1519604  63.0334549   6.6555247  28.7309532  63.5916100   6.2832808
  43.4633980  71.4400177  64.0560837  43.3887825  72.3519516  63.7749405
  43.5519791  70.9448090  63.2417412  43.4648857  71.4844589  63.9392586
  26.2448730  21.3052921  32.6114197  26.5490551  21.8445225  33.3414421
  25.9581337  21.9360180  31.9509659  26.2467327  21.4300594  32.6188393
  21.6490612  15.8009052   1.1327922  20.9203968  15.2162285   0.9243848
  21.6680393  16.4272785   0.4092399  21.5733795  15.8053513   1.0334067
   4.2904854  25.3887768  36.3555489   4.7377644  24.5589657  36.1894531
   3.7669616  25.2258244  37.1401520   4.2823548  25.2829075  36.4215050
  44.0773735  58.5065079   9.8025494  43.6398659  59.2341118  10.2446032
  43.4689598  57.7726898   9.8896008  43.9658356  58.5058441   9.8589745
  17.5244770   9.5996609  21.1196995  16.8932800   9.0922279  21.6299267
  18.3649998   9.4360647  21.5474701  17.5468006   9.5281019  21.2197285
  46.5532494  42.6763077  63.7753677  46.5929298  43.6169434  63.6025581
  46.6454468  42.6032066  64.7253113  46.5673141  42.7688217  63.8582420
  49.8124847  20.1290817  39.3591995  50.0201759  20.0124702  38.4321098
  49.4103813  19.3007030  39.6206055  49.7917519  20.0283070  39.2882118
  30.3641129  62.2044830  29.1147671  30.5857334  61.8478622  28.2545700
  31.2100143  62.3944893  29.5204525  30.4779549  62.1867142  29.0662975
  29.0196800  53.0148239  24.0443268  28.2179527  52.9360580  24.5613003
  29.7006836  52.6342735  24.5989876  29.0068073  52.9658394  24.1586075
  64.2071915  28.9615631  50.3788414  64.4553452  28.0378227  50.3420334
  64.9619675  29.3967171  50.7753143  64.3141479  28.9094601  50.4171982
  28.4675026  13.4237642  29.0881329  28.9637184  12.6238346  28.9145985
  29.1305294  14.0675869  29.3373737  28.5911255  13.4071169  29.0962067
  44.2054214  33.3111725  20.2733650  44.6864738  34.0811462  20.5766220
  43.4325142  33.2743835  20.8368320  44.1742973  33.3893623  20.3657932
   3.2804973  24.0274754  53.7092743   3.1986771  24.5509548  52.9120865
   4.1505795  24.2398682  54.0470276   3.3645585  24.1059494  53.6602783
  69.4088821  36.0038643  35.2037849  68.5818100  35.7370148  35.6049995
  69.7226715  36.7202339  35.7556763  69.3541489  36.0518036  35.3054276
  41.1635132   1.4119257  45.3363609  41.4689484   2.1590202  45.8509407
  40.4123154   1.7485998  44.8479118  41.1159782   1.5275003  45.3391457
  52.6674232  16.4868813  29.7466202  52.0688782  17.2238541  29.8684711
  52.7659645  16.4127731  28.7973938  52.6141014  16.5575695  29.6583881
  33.9782028  16.4242954  17.5717545  34.1852646  16.2136955  16.6612568
  33.2382240  17.0288544  17.5154343  33.9213715  16.4663067  17.4686508
  36.2642670  66.2456665  59.7747993  35.5932541  65.7746658  59.2807045
  37.0296021  65.6714630  59.7467918  36.2743263  66.1342087  59.7191200
  37.0424309  10.8980122   3.2723410  36.8987236  10.0486383   3.6896477
  37.6059875  10.7045259   2.5232096  37.0872040  10.7868004   3.2369549
  35.3248291   1.0217595  39.5478745  36.1576614   0.5501198  39.5612526
  34.7634850   0.5337115  40.1503143  35.3537788   0.9194171  39.6135445
  36.2660141  71.9833679  28.1680984  35.5891838  71.3070450  28.1412640
  37.0544777  71.5219498  28.4538555  36.2779198  71.8620377  28.1957092
  23.3634739  49.3470802   6.8903332  23.6195316  50.2226105   7.1803479
  23.1743259  49.4495010   5.9576139  23.3706093  49.4513702   6.8217945
  40.0887680  38.8845749  56.2636452  40.2001953  39.0829735  55.3338852
  39.1758423  38.6076241  56.3417168  40.0032959  38.8761978  56.1728210
  57.9251328  46.4151764  51.9915123  57.7828178  47.3176003  52.2771873
  58.8499260  46.2491035  52.1743011  58.0085793  46.4937019  52.0414696
  51.4564323  38.7644386  60.2839127  51.4704781  39.2391281  61.1149979
  50.8947029  39.2920570  59.7161903  51.3980255  38.8713264  60.3119965
  51.5151634   5.6029387  13.2461119  52.1572151   5.6772156  12.5400782
  51.8264084   4.8695779  13.7767153  51.6168251   5.5326529  13.2274036
  10.8369141   4.2497778  58.0251236  11.4954510   3.7845638  57.5092392
  10.7708406   3.7480619  58.8376160  10.9000950   4.1466627  58.0567551
  32.9650726  46.0356140  30.3493481  33.1069107  46.7746086  30.9409561
  32.2381401  46.3117523  29.7911816  32.9026756  46.1438675  30.3529148
  27.7747726  26.7248249  55.8062744  27.6163235  26.6083870  54.8694878
  28.6987915  26.9677849  55.8645172  27.8564148  26.7383175  55.7125854
  67.2584305  11.4240589  52.0628090  67.5891113  11.9780149  51.3556900
  66.4609299  11.0321026  51.7070198  67.2086487  11.4413347  51.9494591
  39.9561424  60.6377869  50.6673546  39.1424294  60.1658287  50.8444481
  40.4214554  60.0855408  50.0390739  39.9189911  60.5285645  50.6192398
   4.4330544  53.3382797  22.2473316   4.9022374  53.3796654  23.0806293
   3.8134749  54.0669403  22.2848682   4.4170160  53.4203987  22.3401985
  25.7875061  26.2576256  49.7135506  26.4157391  25.6122742  49.3893967
  26.2085457  27.1024723  49.5548325  25.8994026  26.2789001  49.6620560
  70.3026886  59.6739082  65.8338318  69.8824692  59.1306458  65.1671143
  71.1574783  59.2657356  65.9715347  70.3490295  59.5724449  65.7774200
  53.3953743  71.6613770  22.3077526  53.1049194  70.8603363  22.7438812
  53.7887039  72.1850281  23.0058289  53.4063454  71.6317978  22.4287071
  66.9927368   0.5481264  24.2733822  66.3277130  -0.1047188  24.0548096
  66.4960556   1.3488759  24.4417324  66.8688507   0.5638992  24.2680264
  42.2914276  40.2614174  59.2602386  42.3559494  39.4926033  58.6936760
  42.9095078  40.8883591  58.8845329  42.3642235  40.2462883  59.1597557
  39.9610977  10.4280767  63.4761925  39.4618683   9.6887617  63.1291847
  40.5830650  10.6442690  62.7814674  39.9741859  10.3722906  63.3651009
  23.1924171  11.7065277  40.5133476  23.6222534  11.2011766  39.8233566
  22.4125900  11.1968231  40.7331238  23.1550941  11.5982809  40.4632034
   8.2034731  12.2260265  59.3708382   8.3190727  12.9649239  58.7734299
   8.0070715  12.6299171  60.2161369   8.1948566  12.3478947  59.3972740
  25.4838467  68.2469101  24.5729198  26.1629925  68.0935211  25.2297802
  25.5477180  69.1814728  24.3760834  25.5630817  68.3302155  24.6219788
  29.4663467  51.1027565   0.0905627  30.1315174  51.7688332  -0.0830047
  29.2827091  51.1857872   1.0263058  29.5176983  51.1826439   0.1718422
  11.8849812   3.8521230  37.5459061  11.3182354   4.2106166  36.8628883
  11.5985813   4.2885156  38.3482590  11.7940006   3.9368908  37.5586319
  35.3403397  15.6069641   4.2126541  34.6326904  15.5087986   3.5756075
  35.9701729  14.9254675   3.9779127  35.3320389  15.5238199   4.1196852
  65.1964798   3.3570216  54.2695923  65.5531082   2.4924493  54.0657349
  65.9399872   3.9519103  54.1719666  65.3137970   3.3282621  54.2374420
   4.9337754   8.2199802  66.0531845   5.8840294   8.1054401  66.0645447
   4.5865192   7.3662696  66.3116913   4.9980798   8.1167250  66.0819626
  58.9771347  56.3102989  42.0812721  58.8154755  56.1678658  41.1486359
  59.2483215  57.2263870  42.1401787  58.9888153  56.3928032  41.9880981
   6.3152924  69.3357620  41.2733650   6.8372350  70.1247101  41.1271896
   6.1204686  69.0111694  40.3942070   6.3501768  69.3852844  41.1640205
  16.4178028  60.6969872  41.4334450  16.2577686  60.1724358  40.6489258
  15.7409706  60.4181404  42.0501900  16.3285580  60.6113129  41.4155540
  55.4695740   3.5247927  52.8824463  55.5955696   3.8741071  53.7646790
  54.5857964   3.8007643  52.6395264  55.3887634   3.5914741  52.9506226
   4.7519579  57.1203690  32.4611549   5.5480285  57.2915878  32.9643326
   4.4202485  56.2937012  32.8116150   4.8014779  57.0504723  32.5521889
  22.4147511  25.7957211  38.0989647  22.7758789  24.9900322  37.7292595
  23.1742859  26.2581635  38.4532089  22.5342598  25.7591171  38.0973167
  69.4199066  25.8764439  25.5808334  68.9186478  26.6754398  25.7438583
  70.3140411  26.1817570  25.4274216  69.4617996  25.9942093  25.5818596
  45.3359795  23.7319908  11.5671539  46.2632217  23.5817871  11.7512445
  45.3317871  24.2324142  10.7511940  45.4344139  23.7693386  11.4997711
   6.6960554  25.6300240  22.7160835   6.2402382  26.1837883  22.0822010
   7.2397366  26.2375908  23.2175827   6.7054253  25.7538700  22.7019653
  46.6050987  61.4751320  39.9792671  46.4635315  60.9953384  39.1631851
  47.1962166  60.9177361  40.4853592  46.6530380  61.3645248  39.9462090
  38.9806709  16.6538658  33.6637077  38.8351402  16.1167965  34.4425621
  39.5244827  16.1087494  33.0950699  39.0231438  16.5384598  33.6861267
  60.5732269   1.3405420  26.7474232  60.4493523   0.4405389  27.0488892
  59.6958008   1.7226059  26.7670155  60.4664459   1.2853082  26.7816620
  70.6357193  12.9456406  45.8153915  71.2366409  12.6170692  45.1466827
  71.1735687  13.0233774  46.6033669  70.7571564  12.9188910  45.8281097
  71.1988602  60.5356522  19.1824493  72.1207733  60.7697868  19.0753021
  70.7188873  61.2856903  18.8313122  71.2459869  60.6406059  19.1335773
  11.0975657  43.9339867  66.6928406  11.6632776  44.6438179  66.3889694
  10.7833252  43.5178299  65.8901596  11.1243830  43.9653053  66.5748367
   3.6727300  44.5281105  53.3237877   3.8856263  43.9329185  54.0425758
   4.2003303  45.3082962  53.4945946   3.7516975  44.5478363  53.4186554
  21.0799847  72.5939713  21.7109890  21.8249493  72.6138382  22.3117104
  21.3891487  72.0831528  20.9628448  21.1923981  72.5416107  21.6952667
  53.6365013   1.2750014  14.1100807  53.9781075   0.4676500  13.7257376
  54.2118301   1.4476092  14.8553562  53.7342834   1.2073115  14.1485710
  69.3259811  43.5181389  66.2645798  70.0249252  43.6439209  65.6227951
  69.6426239  42.8123283  66.8283157  69.4342804  43.4562836  66.2562561
  69.9333878  23.9177608   1.2358019  70.6913300  23.4229813   0.9244415
  70.2637405  24.4173031   1.9824967  70.0494461  23.9182701   1.2822266
  15.4544754  52.5430183  45.7323151  15.7019501  53.0201759  46.5243416
  16.0504684  51.7944107  45.7076302  15.5444241  52.5140686  45.8141441
  52.0598679   3.7304239  31.8944950  52.8824272   3.8857722  31.4302807
  51.6876488   2.9573848  31.4701176  52.1078911   3.6645525  31.7997341
  69.5012436  63.1791916  39.0852966  68.8267365  62.5637550  38.7980385
  69.7242432  63.6750183  38.2974777  69.4530945  63.1664352  38.9706497
  71.3027649  36.4762611  46.7076759  72.1696548  36.8136711  46.4820900
  71.0028000  37.0427551  47.4185448  71.3632278  36.5726547  46.7594261
   1.3009423   4.1717582  65.6928787   0.6924151   4.8963904  65.8372269
   1.1968638   3.9524069  64.7669830   1.2249491   4.2256422  65.6095352
  66.1486893  50.0162239   7.9456425  65.8788300  50.5722427   8.6765671
  66.6939240  49.3399849   8.3477039  66.1780548  50.0034027   8.0664654
  38.3124237  59.3129005  10.5065451  37.8885918  59.8440742   9.8324146
  37.8042412  59.4825134  11.2997742  38.2130318  59.3876343  10.5192461
  23.1835613  52.8611641  26.6911469  22.3209095  52.6680412  26.3240414
  23.2770290  52.2468185  27.4192085  23.1015339  52.7750549  26.7296391
  44.5686836  25.3867836  25.2947559  44.7954826  25.2824821  24.3706799
  45.0874214  26.1368542  25.5855064  44.6481895  25.4556503  25.2272167
   0.8062445  73.2568436  59.9934807   1.7574203  73.3202896  60.0799141
   0.6720312  72.6816254  59.2402534   0.8933665  73.2022705  59.9223709
  26.7355537   4.6076140   3.7263072  27.1591473   4.1767039   2.9839358
  26.7319622   5.5362086   3.4940765  26.7803421   4.6606879   3.6223743
  62.7511978  23.0779991  62.4482689  63.5022583  22.8452587  61.9024010
  62.6366577  24.0181789  62.3097992  62.8190765  23.1534424  62.3752899
  42.7211761  60.7344360  11.0004168  42.2889404  61.5386047  10.7128105
  42.0025063  60.1428833  11.2235985  42.5984421  60.7571106  10.9935465
  57.3898430  46.0615959  18.3579502  56.9845543  46.2313995  19.2083263
  57.7308388  46.9120560  18.0810471  57.3829880  46.1703987  18.4191055
  47.1012192  48.4702263   2.4389236  46.9571686  49.2407761   2.9882231
  48.0496635  48.3415871   2.4507291  47.1870003  48.5386810   2.4987607
   9.3036995   1.8495545  25.5841122   9.7067327   1.1722271  25.0409527
   9.3580084   2.6450450  25.0545120   9.3524704   1.8621557  25.4697113
  50.1627045  22.1784573  52.5153389  50.8307457  21.8955383  53.1397667
  50.6573410  22.4510040  51.7424927  50.2866936  22.1773510  52.4995117
  15.7512283   0.8308190  49.3161850  16.3830128   1.3612269  48.8306465
  15.9104404   1.0494610  50.2343788  15.8355818   0.9106987  49.3623238
   1.4442346  10.2878752  25.2363663   2.0569344  10.4469309  25.9543724
   0.8090208  11.0009947  25.3011417   1.4418337  10.3808851  25.3198433
  20.2912693  55.6997185  57.2907257  21.0824413  55.7868423  56.7590370
  20.6147251  55.5803642  58.1836739  20.4101353  55.6962814  57.3292503
  22.2603016  31.7703400  18.4533253  22.4817410  30.8819389  18.1741467
  22.9378052  32.3207169  18.0605087  22.3561668  31.7342930  18.3816643
  30.4725571  21.2068024  57.0672531  30.0989819  20.5137978  56.5228119
  30.6012516  20.7964306  57.9223938  30.4464436  21.0891380  57.1003838
  66.5257034  65.0115662  51.1951218  66.9056396  64.3888168  50.5753860
  67.2210770  65.1681671  51.8339958  66.6403732  64.9618530  51.1971626
  35.5797729   3.7665277  40.0409279  34.7770462   3.7969465  40.5614395
  35.5326881   2.9307585  39.5767021  35.4891472   3.6806440  40.0469284
  13.6823683  60.8423462   4.7908940  13.1061125  60.2023048   5.2086353
  13.9639053  61.4135094   5.5055566  13.6509390  60.8350029   4.9116554
  64.2937775  30.9965115  39.7443047  64.2405319  31.3392048  38.8521385
  65.0375443  30.3942776  39.7255630  64.3674164  30.9688320  39.6471634
  16.7325478  47.8463631  48.7470856  16.2749462  47.1313820  49.1893921
  16.9433098  48.4648476  49.4465790  16.7062244  47.8360710  48.8688507
  22.3994370  70.7320557  19.5460567  21.5617085  70.3533173  19.2795906
  22.8027554  71.0211716  18.7275333  22.3531094  70.7224960  19.4303513
  67.2135620  58.4733543  55.2666206  67.2962341  58.1151543  56.1504135
  67.8246384  57.9572182  54.7408638  67.2875443  58.3801155  55.3048019
  48.5259438  30.1954174  44.6691132  48.9580803  30.8522720  45.2150345
  48.9610176  30.2663231  43.8194580  48.6184235  30.2730255  44.6367226
  41.3959770  45.5002213  41.7301979  41.9192810  45.3862534  42.5235405
  40.5684357  45.8682709  42.0399513  41.3635330  45.5273170  41.8478317
  67.7040024  15.0804415  46.7586060  67.2313309  14.9423685  47.5794334
  67.0856094  15.5549412  46.2030220  67.5876465  15.1163187  46.7868919
  43.3418808  45.2267723  46.7967491  43.3727608  46.1696587  46.9587402
  43.4714508  44.8312874  47.6587448  43.3589935  45.2851486  46.9059486
  68.4124985  50.0846138  22.2130222  68.3539810  50.5410194  23.0523701
  69.0089493  50.6203957  21.6901302  68.4698639  50.1904221  22.2467709
  47.7071533  70.2000732  47.7194138  48.6150970  69.9118271  47.8131485
  47.6635017  70.5714035  46.8382530  47.7993240  70.2089310  47.6354408
   2.8858612   1.3689824  28.9897327   2.2585897   1.0350295  29.6310120
   2.8538713   2.3197224  29.0960445   2.8155568   1.4347575  29.0694561
  21.6795540  12.2254457  45.0237579  22.3078671  11.6059847  44.6526451
  21.8683624  12.2248669  45.9621506  21.7666931  12.1593237  45.0842514
  24.7489948  22.7236538  39.3543777  25.0789452  21.8308887  39.2527199
  25.5154362  23.2339325  39.6159401  24.8659153  22.6828651  39.3714294
  48.2129974  22.8025894  41.3612061  48.4231758  22.4160671  40.5111122
  47.7673264  23.6224232  41.1479454  48.1878853  22.8487988  41.2478065
   4.5674062   9.0427008  22.3294792   3.6303396   8.9736853  22.1467915
   4.9896593   8.6401463  21.5706081   4.5125060   8.9924116  22.2290707
  65.9764633   1.1003964  53.3164177  66.5373611   0.4695111  53.7676430
  66.5853882   1.7351698  52.9389153  66.1012115   1.1008110  53.3242798
   4.9956851   5.4567456  20.2802048   5.9230132   5.2210422  20.2530384
   4.5714374   4.8275313  19.6968212   5.0493340   5.3645096  20.2150936
  31.3882771   0.4627668  26.7682610  30.4802475   0.1828790  26.8839169
  31.6699581   0.0340861  25.9601021  31.3214836   0.3872041  26.6944122
   0.0273219  14.6428909  18.4914913   0.8542747  14.2038260  18.2924881
   0.2008193  15.5687914  18.3216705   0.1340113  14.6948080  18.4521599
  64.2363815   5.3600688  11.7838068  64.8805313   4.6748161  11.6056719
  64.5280991   5.7552876  12.6053514  64.3361893   5.3291392  11.8524208
  67.7069931  54.1636848  33.7919693  67.1905441  53.5845947  34.3524780
  67.8350677  54.9536552  34.3171120  67.6655731  54.1861763  33.9077454
  64.3047028  57.2969780  17.7040710  63.9598808  56.4042206  17.7220306
  64.4325180  57.5229454  18.6253929  64.2815552  57.2258682  17.8042374
  68.9161682  57.0811501  53.3447685  69.4566956  56.5489044  53.9285202
  68.1638565  56.5252304  53.1417694  68.8935852  56.9651070  53.3853722
  25.1334972  45.6335373   6.9485278  24.5327663  45.5787659   6.2053223
  24.7370911  46.2827530   7.5295730  25.0271626  45.6969299   6.9312348
  26.8574390  40.8750916  55.0960274  26.9983158  39.9856224  54.7716370
  27.6191998  41.3659210  54.7877464  26.9536972  40.8325806  55.0285606
  66.2380600  61.4560814   9.7833385  65.6488953  60.9846268  10.3722763
  66.8642654  60.7940025   9.4905081  66.2420120  61.3351974   9.8149166
  19.7297478  59.9540634  63.7655144  19.9971886  59.2187729  64.3169250
  18.7732258  59.9180298  63.7656174  19.6562614  59.8718071  63.8243256
  13.7126522   5.8079658  41.2161255  14.3221502   5.0699139  41.2113800
  13.4980621   5.9354391  42.1402130  13.7547655   5.7428532  41.3141670
   2.5975187  16.2386570  11.9613676   3.1992714  16.9796925  12.0320215
   1.9365958  16.5260391  11.3314266   2.5912087  16.3483295  11.9017248
  69.8374710   6.6687388  44.4165077  70.6541061   6.3109293  44.7648010
  69.6843567   7.4610858  44.9312668  69.9082260   6.7150788  44.5085449
  20.6626186  33.1549301  62.5313950  20.3842907  32.3302193  62.1331291
  19.8456917  33.5967979  62.7629509  20.5458183  33.1141052  62.5136185
  50.0858498  68.7578049  26.4197731  50.2234039  69.6197891  26.0269661
  50.9550514  68.4884262  26.7166767  50.1932106  68.8209991  26.4095459
  31.7370110  65.9321213  55.7601204  31.1463814  66.5886536  55.3908577
  32.2146950  66.3984756  56.4460945  31.7249660  66.0518723  55.7938957
  12.3124504  36.4665642  36.6427612  12.5504541  37.3623428  36.4036751
  12.9273033  35.9174309  36.1563072  12.4034004  36.5035324  36.5653877
  50.5852737  50.2842636  59.2195396  50.9431572  51.1483994  59.4230537
  49.7897682  50.4662399  58.7192497  50.5386047  50.3958206  59.1878929
  23.1809978   6.1533570   3.3480184  23.5123844   6.3539705   4.2233291
  22.2297783   6.2209744   3.4307272  23.1148987   6.1819615   3.4501829
   0.4244940   3.4525261  58.2531509   0.1255395   2.5511904  58.3733673
   0.0725186   3.9243019  59.0079842   0.3550779   3.4067173  58.3464699
  54.4736595  21.7110920  36.7924538  53.5568810  21.9785519  36.8573875
  54.5728073  21.4133034  35.8881721  54.3864670  21.7078590  36.7029457
  19.0006485   9.0755577  33.4285736  18.5319958   8.2662401  33.2246094
  19.6691723   8.8123169  34.0610390  19.0219631   8.9611788  33.4742699
   7.3360162  55.5727692   5.3229113   7.3223276  56.4056358   5.7944827
   7.6003804  55.8057556   4.4329333   7.3627486  55.6864357   5.2782917
  38.4457512  40.5133247   1.3726351  38.8428307  39.6863022   1.6457466
  37.6314163  40.5648117   1.8730747  38.4012527  40.4306221   1.4551277
  64.5225906  36.0595016   0.7180989  65.3212280  36.0288467   0.1913386
  64.1302261  35.1932716   0.6088610  64.5659180  35.9638557   0.6502752
  56.5907516  20.2846508  25.6587524  56.4672356  20.8723564  24.9133816
  56.9129944  19.4708614  25.2712784  56.6119423  20.2605419  25.5379429
  62.5418167  28.7388287  59.4637032  63.2015152  28.1267319  59.7898407
  62.7531586  28.8470745  58.5364189  62.6347084  28.6850967  59.3995934
  17.0386925  27.8514957  39.7535133  16.5290031  27.0493069  39.8672714
  16.3950386  28.5563717  39.8248901  16.9156990  27.8411179  39.7732582
   4.2912831  18.5364838  13.3664637   4.3706832  19.1721668  14.0776834
   4.6295843  17.7206554  13.7355280   4.3358274  18.5172729  13.4816666
   5.3275924  48.8546715  49.4886284   4.6681013  48.8651123  50.1823082
   4.8528390  48.5606537  48.7112007   5.2066350  48.8244324  49.4796982
  51.1251259   9.9752541   2.3237402  51.8227272   9.8558083   2.9681921
  51.0675926  10.9234438   2.2060144  51.1933823  10.0636330   2.3799109
  52.9716225  64.8326187  15.2433395  53.8575821  64.5315399  15.0417147
  52.9081497  65.6896286  14.8217525  53.0593338  64.8919067  15.1768789
  14.1352434  64.5629044  25.6567440  14.1694775  65.0054474  24.8086796
  14.9598131  64.7972488  26.0826530  14.2268276  64.6350861  25.6117249
   6.7046490  21.9399128  42.1249237   5.8454223  21.5901928  41.8890076
   6.6282878  22.8825912  41.9774094   6.6048765  22.0031471  42.0840340
  57.7317696  12.7573681  61.0966301  57.8521042  13.4168348  61.7798958
  58.1758614  13.1219053  60.3310394  57.7919617  12.8665695  61.0878487
  60.2654533  43.0956802  45.7637825  60.3880539  43.1501808  44.8160324
  61.0787430  42.7093735  46.0886765  60.3652573  43.0602951  45.6973610
  47.1169968  54.8629646  49.0164452  47.2901955  54.2606392  48.2929535
  46.3734474  54.4753075  49.4780617  47.0561714  54.7573929  48.9885178
  27.4896603  46.5978775   0.6090603  28.1650696  46.6462250   1.2856075
  27.9766693  46.4970055  -0.2087899  27.6136227  46.5922775   0.5939916
  42.2772179  44.6804810  30.8616791  41.4969254  44.7006264  30.3076267
  42.0144348  44.1690788  31.6269531  42.1659813  44.6280937  30.8842030
   8.5051813   0.7380079   6.8341269   8.6208124  -0.0585265   7.3521948
   7.6467242   1.0711703   7.0954413   8.4259653   0.6885933   6.9172416
  49.5247345  50.3297234   4.2049770  50.3380165  50.0831299   4.6454310
  48.8611794  50.3022308   4.8943033  49.5407028  50.3004951   4.3254580
  23.6022568  35.3426437  48.8701935  24.2046947  34.6468353  49.1331558
  22.9163036  35.3304939  49.5376930  23.5933495  35.2671471  48.9694214
   2.7508185  59.4357376  16.9706612   3.2604730  59.5462379  16.1679935
   2.6511650  60.3232079  17.3151855   2.7945416  59.5421600  16.9218044
  71.3584824  10.7996788  53.9724350  70.6724243  10.1794434  54.2191353
  72.1210175  10.5293245  54.4839897  71.3666382  10.7047052  54.0532951
  47.9800911  17.1594620  33.7312202  47.5836639  17.9507732  34.0957832
  47.5108948  17.0131016  32.9098396  47.8877792  17.2282410  33.6825066
  35.8128395  24.4464874  24.9147243  35.0184441  24.2118359  25.3944149
  35.8789558  23.7873058  24.2238255  35.7351761  24.3511677  24.8922005
  21.3982811  32.6386070  46.5394745  21.9777107  33.3584557  46.2898521
  21.1269360  32.2501335  45.7077942  21.4311371  32.6739464  46.4241638
  16.7427464  26.4494724  13.0405827  15.9104748  26.1827145  12.6502047
  16.6749592  27.4007645  13.1223354  16.6467628  26.5224724  13.0076704
  47.2974739  47.8880043  63.0374184  46.9669533  47.9966125  63.9291534
  47.8103981  48.6794853  62.8740425  47.3169250  47.9839897  63.1150932
  60.3507118  60.1685486  57.4161606  60.0223236  59.3088150  57.1530037
  60.6821175  60.0367393  58.3044319  60.3510361  60.0628090  57.4828224
  46.8832474  38.2088127   4.7693753  46.4624138  39.0674438   4.7259698
  47.8182640  38.3958511   4.6857600  46.9380798  38.3203239   4.7558293
  61.8536453  23.5778484  33.0349388  62.2806091  23.9050541  32.2431870
  62.1357269  22.6654415  33.0995483  61.9292603  23.5154419  32.9573975
  16.5426254  14.6178198  34.4243660  16.4191933  13.6812639  34.2699051
  15.7020483  14.9160967  34.7717781  16.4398212  14.5497532  34.4449425
  18.0496349  67.3340683  60.2767525  18.2224464  67.9029617  59.5266037
  18.7248325  66.6575699  60.2248802  18.1400681  67.3225937  60.1912231
  17.3092003  13.8516064  17.0935669  17.3756847  14.0147934  18.0344067
  17.9885483  13.2014446  16.9146538  17.3887367  13.7996740  17.1748199
  54.8432465  72.7550583  16.6280861  54.2011719  72.2529526  16.1262245
  55.2183266  72.1210709  17.2393265  54.8147736  72.6339035  16.6397495
  68.6302719  42.5491676  58.7995300  69.5705948  42.3729324  58.7685661
  68.2499771  41.7549782  59.1748543  68.6899948  42.4456825  58.8362503
  11.6791191  63.8575821  25.8849754  11.3738613  64.0320206  24.9946842
  12.6097012  64.0810394  25.8671989  11.7458048  63.9000130  25.7881374
  24.6206131  69.9614334  64.7635803  24.0055122  70.6643448  64.5543060
  24.4799614  69.3081589  64.0782471  24.5400181  69.9667282  64.6681747
  26.3687553  28.7169628   4.3064899  25.6649208  28.3662434   4.8522415
  26.9414539  27.9675350   4.1433825  26.3547707  28.5996418   4.3472958
  66.6420441  31.5352211  57.4346352  67.0145035  31.5872440  58.3148613
  65.7031631  31.4166718  57.5784645  66.5816422  31.5281277  57.5438423
  24.0686474  45.4318199  64.6218338  24.1475239  46.1071739  63.9481087
  23.1265316  45.3504372  64.7702408  23.9765911  45.4951630  64.5658112
  55.5429039  27.1513386  48.0881615  55.0706558  26.7141171  47.3796082
  56.4277420  26.7887135  48.0457458  55.5869026  27.0660419  48.0080795
  50.3501129  60.3662682  58.8591805  51.2315483  60.6786575  59.0634308
  50.1982117  60.6503258  57.9578133  50.4279137  60.4298744  58.7848396
  16.2728119  63.3212814  29.5404377  15.6158361  63.8088303  30.0373383
  16.4598179  63.8753700  28.7826462  16.2226944  63.4323616  29.5126152
   4.7169952  28.1521664  57.6557693   5.2897091  28.6954002  57.1143570
   5.1169548  27.2829094  57.6301193   4.8207226  28.1173992  57.5952950
  61.4995346  73.1251297  43.4898720  62.0771332  72.8586884  44.2051468
  60.7683678  72.5086823  43.5301514  61.4831581  73.0309753  43.5704460
  66.8466187  32.7551880  45.4102936  67.4044266  32.9371681  44.6540108
  66.5280075  33.6148949  45.6853027  66.8721313  32.8662758  45.3589706
  12.9840145  35.1225624  21.2475090  13.9346313  35.1059723  21.3583393
  12.8038607  35.9753227  20.8518047  13.0661774  35.2117348  21.2171288
  33.3599281  48.9883270  29.1353359  33.8982582  49.7789955  29.0996075
  33.7926826  48.3768005  28.5395260  33.4634857  49.0074310  29.0679874
  49.4348984  60.0852051  14.7229843  48.8721771  59.9878998  15.4911690
  48.9402084  60.6553421  14.1343803  49.3221359  60.1356277  14.7421350
  49.6759262  38.5418816   4.0083170  50.1939545  37.7622681   3.8081093
  50.2423439  39.0671654   4.5735407  49.7915726  38.5147591   4.0472426
  48.0868111  66.7176437  50.9430122  47.7383080  66.9238052  50.0756760
  49.0218506  66.9117508  50.8777695  48.1493607  66.7603302  50.8435593
   8.4235115  21.6412640  26.5810833   7.6648512  21.0871716  26.7645187
   8.2155180  22.4776649  26.9975033   8.3204260  21.6713696  26.6450539
  31.3024712  33.7249184  24.4740124  30.7596207  33.7714577  25.2610188
  31.2099838  34.5867729  24.0679474  31.2347183  33.8217926  24.5146370
  47.8473053  32.0071335  30.7050934  47.8938141  31.1331596  31.0926971
  48.6734009  32.4228973  30.9519615  47.9403610  31.9582691  30.7727547
   9.0598755  38.2167320  63.3690414   9.4987431  38.1917267  62.5187492
   8.1264906  38.2186127  63.1568604   9.0071392  38.2142639  63.2557373
  57.9448776  29.7089062   6.7925482  58.3012352  29.8495693   7.6697340
  58.2272758  30.4753838   6.2935538  58.0129967  29.8056450   6.8328791
   0.4253650  71.3722534  57.9900551  -0.3852933  70.9025650  58.1861687
   1.1091959  70.7051620  58.0500793   0.4118400  71.2510223  58.0173683
  26.2828197  42.5734253  23.6863422  26.1236324  41.6438179  23.5228615
  27.1490860  42.6002502  24.0926647  26.3582249  42.4771500  23.7122383
  46.9657059  42.1499557  30.8114395  46.2471466  42.3272324  31.4184608
  47.7244568  42.5794334  31.2065029  46.9699936  42.2146606  30.9183025
   5.3851342  49.5502396   8.0218544   5.4857612  50.3511162   8.5363503
   5.0970426  48.8931389   8.6554565   5.3651428  49.5655708   8.1442890
  44.8744965  59.6255913  47.0986481  45.1184731  60.3527565  46.5259895
  44.0498352  59.9018593  47.4984512  44.8125725  59.7326012  47.0802116
  68.4714813   8.9100752  16.1733532  68.9791718   8.1310053  16.4003525
  67.6311646   8.5678854  15.8683949  68.4360123   8.7905025  16.1650391
  20.1731548  38.6231079  11.5624905  19.7572803  39.4463692  11.3065157
  20.8811245  38.8852348  12.1509628  20.2043037  38.7388535  11.5979481
  63.6723785  58.0737648  60.4647179  64.4964981  57.8763847  60.9098015
  63.8896523  58.0416222  59.5330582  63.7834320  58.0492897  60.4128304
  52.3644638  65.5467911  65.5260925  51.4885139  65.1636734  65.4794846
  52.2501793  66.3434753  66.0442200  52.2588654  65.5908890  65.5763779
  65.8747711  56.7459373  26.2464180  65.4130478  57.4631233  26.6808014
  65.6302872  55.9665909  26.7454967  65.7994614  56.7393074  26.3459644
  34.7271500  51.6340942  20.5889091  34.1134682  50.9508438  20.8587246
  35.5907707  51.2338943  20.6900673  34.7538033  51.5185547  20.6284714
  60.2069397  54.9563751  52.5065231  60.7108002  55.5502663  51.9500618
  60.4415588  55.2081871  53.3997078  60.2856941  55.0465622  52.5424309
  57.1863518  19.2251682  57.6763496  58.0642929  19.1033726  57.3149414
  57.0414734  18.4506207  58.2197838  57.2645264  19.1295815  57.6957626
  40.4536247  56.3494644  29.8637543  41.0311966  55.6274338  29.6161404
  40.8850479  57.1307449  29.5177727  40.5612259  56.3557816  29.8004513
  35.3803825  30.6481686  26.2323780  36.3153152  30.7666798  26.0647984
  34.9837837  31.4810104  25.9768009  35.4377899  30.7496223  26.1872520
   4.1684823  27.0643253  12.8401499   3.2589519  27.2411137  13.0804253
   4.4317355  27.8252945  12.3226023   4.0995626  27.1643295  12.8105812
  56.8555756  25.4228840  10.8463192  56.4262123  25.6060410  11.6819811
  56.1636543  25.0540104  10.2973108  56.7360001  25.4030781  10.8768883
  42.0996323   3.5139561  46.9406052  43.0498161   3.4936132  46.8267441
  41.9705009   3.4540823  47.8871651  42.1871910   3.5054016  47.0294037
  13.1992531  20.9491844   1.7482597  13.6740017  21.7190189   2.0616322
  13.3850965  20.2719898   2.3987224  13.2697001  20.9590645   1.8510443
  44.9968643  38.3480110  66.1631165  44.9371376  38.6204567  65.2474518
  44.3866081  37.6140747  66.2349243  44.9254189  38.2987976  66.0731277
  34.4153175  69.5349655  28.9606724  34.2144051  70.2314606  29.5857792
  33.7586708  69.6349792  28.2714367  34.3238678  69.6199036  28.9538326
  37.9654427  19.6007023  39.5376892  38.5876999  19.2546711  40.1774445
  38.1883469  20.5287018  39.4644623  38.0555725  19.6627636  39.5981026
  40.0851936  45.9928017  60.7894363  39.3813362  46.4120026  61.2844963
  40.4381828  45.3332901  61.3866577  40.0477753  45.9671745  60.9059181
  68.0617828  38.3719025  31.5699787  67.3206635  38.0987015  32.1106567
  68.3133011  39.2256966  31.9221249  68.0095749  38.4338150  31.6651897
  41.7964516   9.4905396  18.1787434  42.6183815   9.9808788  18.1938095
  41.4959564   9.4987707  19.0875149  41.8520584   9.5437078  18.2772636
  24.2683601   8.0277548  61.3722420  25.1208782   7.7355580  61.6948318
  24.4764042   8.6451359  60.6709633  24.3814602   8.0624332  61.3318596
   6.4626050  56.4192657  49.7953491   5.8116636  56.1382103  49.1522980
   6.2066135  57.3138161  50.0200272   6.3658886  56.4846878  49.7507324
  67.0504150   0.8977910  21.4549580  66.8894119  -0.0096226  21.1962910
  67.1480637   0.8618754  22.4064884  67.0436630   0.7971931  21.5288467
  19.5846977  27.5555191  -0.0291400  19.5857220  27.7618046   0.9055670
  20.5087624  27.4382191  -0.2495414  19.6833496  27.5650082   0.0470345
  68.5806808  22.1251793  25.0985699  68.7378616  21.3135262  24.6161346
  69.3335648  22.2053413  25.6842155  68.6777344  22.0471725  25.1095772
  68.2136078   1.7678677  64.6980743  68.0844269   1.8641965  63.7545319
  69.1288147   1.5024875  64.7886581  68.2974319   1.7498399  64.6071091
  34.7383957  18.6315174  65.5761414  34.4071693  17.7866192  65.2717209
  34.8510132  19.1465664  64.7772217  34.7150803  18.5963421  65.4584808
  15.7166109   4.8233085  22.0958862  16.4770050   5.0753121  21.5719318
  15.5993242   5.5470047  22.7113037  15.7851925   4.9273586  22.1056385
  22.7847443  56.1219482  56.2239876  23.0974617  55.3460121  56.6891327
  23.5820904  56.5881882  55.9728127  22.9031219  56.0889244  56.2468033
  63.1230812  29.2461414  65.1132889  62.8864098  28.3440971  64.8975677
  62.2978897  29.7286663  65.0636978  63.0098457  29.2014027  65.0849991
  28.9475365  48.9761047  21.2246819  28.0214119  48.7465439  21.3010006
  29.3915176  48.1388664  21.0899868  28.8961201  48.8623428  21.2184563
  23.5448837  50.5839348  28.2283478  23.3805466  49.7218056  27.8463078
  23.4675102  50.4462509  29.1724281  23.5191078  50.4773140  28.2882843
   2.0698221  14.1685820  27.1994057   1.8620387  13.9360561  28.1043854
   1.2231028  14.1737986  26.7530079   1.9573684  14.1443415  27.2483101
  29.4065533   7.6044025  46.6287575  29.9125957   8.3940430  46.4373932
  28.4971867   7.8588848  46.4721527  29.3635406   7.7157493  46.5916519
  58.6952095  47.5516930  39.8016052  58.2734337  46.7266502  40.0416908
  58.4224586  48.1670494  40.4821777  58.6211433  47.5293312  39.8997879
  12.0457315  40.2281914  45.8572426  11.9051886  39.2958679  46.0223198
  11.1937742  40.6318588  46.0229378  11.9398899  40.1718178  45.8925171
   5.5384421  74.5127029  43.6268883   5.2715783  74.3204575  44.5258064
   4.7816205  74.2673187  43.0946884   5.4292750  74.4660339  43.6659927
  27.6144047  29.8266888   9.7914610  28.2335205  29.9360485  10.5132427
  27.1305466  29.0301037  10.0095568  27.6288300  29.7534027   9.8916912
  44.4103203  52.2522087  35.1210556  44.5369377  53.1986160  35.0538902
  45.0081367  51.8838158  34.4705696  44.4875755  52.3138466  35.0445251
  63.0672951  68.6342392  26.2339516  63.2674026  67.6982574  26.2224483
  62.4406433  68.7364044  26.9502602  63.0218086  68.5453186  26.3091125
  67.9588165  68.1712646  62.6565971  67.3785095  67.5818787  62.1748314
  67.5146866  69.0187912  62.6305923  67.8495712  68.1987915  62.6024475
  22.8941650  44.2902565  50.5847435  23.0938816  43.3561440  50.5232391
  22.0110493  44.3706055  50.2243500  22.8212852  44.1992073  50.5397530
  51.0326462   5.6763964  18.3292007  50.4175835   5.3836374  17.6567249
  51.8945923   5.5773330  17.9248905  51.0589752   5.6346121  18.2143707
  55.8314705  19.2713680  55.2063522  56.5094757  19.2293892  55.8807259
  56.2632904  19.6831341  54.4578781  55.9498253  19.3108025  55.1984482
  57.6786041  53.7203789   4.7342687  57.2612114  53.1498528   4.0888906
  58.2595863  53.1403694   5.2264948  57.6960487  53.5976830   4.7179360
  17.1500416  64.1414108  34.2528572  18.0060711  63.9712410  34.6459045
  16.7530727  63.2754517  34.1592216  17.1989956  64.0309143  34.2847862
  11.4766188  29.9169998   9.2110662  10.8459377  29.2668667   8.9015484
  10.9388952  30.6568069   9.4935007  11.3520184  29.9265633   9.2081776
  47.2369423  41.1862869  41.9725952  47.0784531  41.7602272  41.2231255
  48.1692619  40.9758797  41.9202042  47.3194656  41.2250557  41.8870811
  67.8614578  66.9934006  40.8702927  68.7831650  67.2512054  40.8853531
  67.4283752  67.6185150  41.4515839  67.9135666  67.0875549  40.9338875
  27.0115833  61.7107849  22.7612019  26.3282261  61.7133751  23.4314613
  27.1338787  60.7858162  22.5474129  26.9517498  61.6124229  22.8098812
  61.2048759  28.8368530  27.9423618  60.7364769  28.3327160  27.2770195
  62.1184387  28.5670967  27.8481884  61.2523499  28.7543240  27.8613644
  62.1499062  55.9301987  40.9567566  62.6555176  55.3563690  40.3811646
  61.2621536  55.9057236  40.5996437  62.1091537  55.8663940  40.8572922
  57.1023674  34.7574806  35.5280609  56.7644958  35.1829605  36.3161201
  57.8308334  34.2202873  35.8394966  57.1440201  34.7455673  35.6453133
  24.1383591  26.3705559  18.3452969  23.2609215  26.2526150  17.9813938
  24.7005939  26.4921722  17.5802250  24.1047459  26.3709488  18.2249012
  30.4768429  59.9533768  62.4320145  30.9392147  60.6460876  61.9602203
  29.8267879  59.6310883  61.8076782  30.4568272  59.9928780  62.3151207
  63.4343987   5.7018094   1.6369621  62.9004250   6.2897897   1.1027497
  63.4488678   4.8797364   1.1468408  63.3789978   5.6768451   1.5277257
  60.5436707  48.5133362  47.6881485  60.7242203  49.4451599  47.5642929
  60.7058792  48.3595886  48.6188927  60.5802231  48.5963135  47.7741966
  53.1642799  50.5026588  18.8613091  52.8309784  51.1282310  18.2180386
  53.3384705  49.7088890  18.3555241  53.1473122  50.4847221  18.7387733
  35.5857430  27.3690224   9.9838495  35.7858620  26.7800426   9.2563276
  34.6769867  27.1705532  10.2096796  35.5101738  27.2850475   9.9303484
   4.5112824  49.3835258  27.4560719   4.4130611  49.0546684  28.3496246
   5.0992556  50.1341324  27.5403786   4.5635104  49.4285011  27.5603523
  15.4539995  40.6329422  12.2435455  15.9747162  40.8137054  13.0261126
  14.9644079  39.8393288  12.4596691  15.4573183  40.5675888  12.3500471
  33.4987793  53.1284904  43.3764839  32.8215599  53.1508484  42.7003899
  33.0722504  52.7190895  44.1292763  33.3810730  53.0872154  43.3846626
   5.6195946  74.3725052  48.4933014   6.5348825  74.0949936  48.4549942
   5.6566024  75.2782745  48.8006096   5.7211485  74.4395065  48.5219879
  14.1784878  25.5394421  62.4449730  15.0639677  25.8028545  62.1944351
  13.7247009  26.3633423  62.6224556  14.2245245  25.6553955  62.4371834
  45.7307434  43.2845154  13.4489117  45.1499519  43.9423447  13.0665827
  46.5708923  43.4237747  13.0118961  45.7584000  43.3695183  13.3615360
  38.4486351  19.4074364  32.3087425  38.7252274  20.3083553  32.4762955
  37.6170387  19.4949112  31.8428860  38.3894501  19.5128403  32.2769318
  15.2192516  27.5497513  65.2503281  15.4053955  28.1871910  65.9397125
  14.4590530  27.9078236  64.7919464  15.1580334  27.6559143  65.2749634
  49.2896805  36.1758232  56.4367027  48.6634750  35.7002029  56.9824905
  49.1479721  37.0966148  56.6564674  49.2077904  36.2232971  56.5183411
  53.0618210  26.5108833  51.8216591  53.0320206  25.7150555  52.3526955
  53.1820526  27.2176628  52.4558830  53.0714645  26.5013885  51.9459229
  39.7630234  36.8761978  23.7587852  39.0747452  36.7713203  23.1018963
  39.7141495  36.0789680  24.2862911  39.6844139  36.7799988  23.7449875
  55.9531250  33.3510551  38.6354065  55.2480698  33.0004082  39.1796303
  56.7377396  32.8916130  38.9346085  55.9616089  33.2646675  38.7253532
  64.0585327  15.0490122  41.2937698  64.5679626  14.2483540  41.4189110
  63.3521690  14.7932110  40.7005997  64.0375290  14.9363499  41.2438583
  27.7339745  53.9747505  36.2193489  26.8082733  54.1281090  36.0301666
  27.7732430  53.0596008  36.4971886  27.6394444  53.8935127  36.2288055
  29.9205952  63.9678993  14.6604004  30.3068047  64.8031235  14.3968296
  29.5708866  64.1315155  15.5362806  29.9244881  64.0744171  14.7256985
   5.2105117  72.4521484  40.0080681   4.6418405  72.7294006  40.7263832
   5.8516607  73.1579132  39.9240799   5.2182407  72.5569763  40.0757141
  39.6085014  41.0700035  59.9633980  40.4910660  40.7268143  59.8236313
  39.5750847  41.2712212  60.8986130  39.6990547  41.0548630  60.0482254
   2.1559577  41.9149590  61.3609848   2.7483706  42.5225601  61.8038177
   2.4130340  41.9582443  60.4399719   2.2465484  41.9843712  61.3099937
  51.1926804  53.3471451  29.9971943  51.2582703  53.6337471  30.9081230
  50.2598724  53.1769943  29.8662167  51.1001968  53.3595657  30.0803699
  34.7682152  11.4591551  57.5485077  35.5588455  11.8290462  57.1556778
  34.0854492  12.1046495  57.3657494  34.7797165  11.5674372  57.4871254
  44.9518471  68.3678665   3.6914747  44.8274727  68.7503967   4.5600572
  45.4664993  69.0189133   3.2144992  44.9934654  68.4780884   3.7332363
  50.2956085  60.6323586  27.4333572  50.0492592  60.3040733  26.5686207
  51.2167168  60.8766670  27.3433208  50.3675652  60.6234016  27.3315392
  49.5620537  22.0658436  26.5701618  49.6881256  22.9193172  26.9847908
  49.8246040  21.4334831  27.2390537  49.6034966  22.0894222  26.6857109
  41.2589874   3.0361342  66.5358658  40.9599609   3.8564341  66.9281998
  41.7032394   3.3034291  65.7312393  41.2744751   3.1521168  66.4918976
  63.3339157  50.1607170   7.6445389  62.8560219  50.3054276   8.4611835
  64.2518463  50.1068802   7.9105086  63.3808441  50.1704063   7.7599907
   4.6597800  74.1976395  12.1672535   4.9400163  73.9967728  11.2743063
   5.0400643  75.0568161  12.3500776   4.7302189  74.2678452  12.0915251
  45.0345840  15.1816607  32.8414574  44.7085266  14.3845091  33.2591553
  44.8004951  15.8833399  33.4489784  44.9748497  15.1714792  32.9507904
  36.5523529   6.7028213  20.0628510  36.9913216   6.0010009  19.5822392
  36.1848564   7.2660675  19.3817253  36.5599747   6.6880436  19.9389610
  13.1463957  33.2568130  58.3020821  12.7331305  32.9377098  59.1043396
  12.4181747  33.5709763  57.7661438  13.0246658  33.2562866  58.3304825
  12.3541927  33.6828423  23.6529846  13.2658939  33.5031548  23.8826485
  12.4080534  34.2352409  22.8731213  12.4571619  33.7225876  23.5943108
  60.0193710  72.8769760   6.4703617  59.6024094  73.6252213   6.0431533
  60.9481735  73.1062241   6.5019994  60.0739555  72.9812164   6.4281774
  40.0565796   2.8066640  41.3323936  39.9371796   1.8718555  41.5000496
  39.8464203   2.9123502  40.4045486  40.0214348   2.7182453  41.2513275
  17.4151478  24.1313477  54.4841995  16.6284962  24.6004086  54.7623978
  17.1604538  23.6988335  53.6691589  17.3040981  24.1352444  54.4269524
   6.8195257  26.3793659   1.1457044   7.7062712  26.0715618   0.9581666
   6.9466019  27.1855984   1.6457782   6.9276414  26.4325180   1.1790336
  67.6841049  12.7413626  56.9425201  68.4596176  12.7708416  56.3822250
  67.8203354  13.4447517  57.5772781  67.7813339  12.8195162  56.9504623
  26.8676109  44.5072098  63.9193420  27.3258286  44.0149040  64.6004486
  25.9393501  44.3795052  64.1149292  26.8174839  44.4410934  64.0128326
  47.5943031  22.4182568  30.0517941  47.8897057  23.2698784  29.7297516
  47.1029968  22.6205559  30.8479862  47.5734138  22.5306492  30.1023579
  52.2491684  17.3650589  60.9850578  52.7210159  18.0696144  61.4291191
  51.5161476  17.8031273  60.5526161  52.2213173  17.4869099  60.9862976
  69.3691788  63.5004349  59.7278671  69.4732513  62.6594963  60.1730843
  70.1615143  63.9890900  59.9506950  69.4647751  63.4628677  59.7991066
  61.2486000  52.3507576  20.8081684  60.4766045  51.9139366  21.1679554
  60.8981590  52.9587555  20.1571980  61.1289024  52.3690109  20.7771168
  42.3098106  62.7603493  20.0433674  42.5613823  63.3421135  20.7606506
  41.7129250  62.1290398  20.4451237  42.2729836  62.7550659  20.1627026
  66.1001816   7.5322781  40.3555107  66.1661530   7.8153133  41.2675285
  66.9963837   7.3015819  40.1109047  66.2027893   7.5378594  40.4266853
  51.3517189  54.0154343  32.6892700  51.4632950  53.3291435  33.3471336
  51.5533524  54.8276520  33.1538963  51.3851166  54.0288658  32.8089752
  65.8439484   9.1100798  36.6549721  65.9931641   9.3808050  37.5608826
  65.6529922   8.1739254  36.7131195  65.8395004   9.0391169  36.7577820
  50.2550774  32.3775673  41.0962219  51.1337013  32.6601562  40.8424606
  49.6711731  32.8462448  40.4998741  50.2865067  32.4576836  41.0055656
  12.8279858   1.5739846  20.1756916  13.6175032   1.0887704  20.4154053
  13.0346766   2.4852867  20.3831520  12.9342232   1.6194232  20.2233791
  51.9024811  61.6510849  46.3054314  51.1967773  61.5125427  45.6737518
  51.5598373  62.3130264  46.9059868  51.7906837  61.7069016  46.3021126
  29.9793015  65.4760056  -0.1908090  29.8690338  66.2424164   0.3719403
  29.9050236  64.7295837   0.4038032  29.9596214  65.4781418  -0.0673864
   5.0125117   3.0146635  33.5968666   5.5032196   2.8946800  32.7838211
   5.6208329   3.4702740  34.1787567   5.1297140   3.0504551  33.5722160
  45.9303093  31.6160717  22.0577564  46.4183044  31.1027908  21.4138374
  45.6612930  32.4025192  21.5830288  45.9536591  31.6452026  21.9384632
  64.8946075   0.4415627  10.6846495  64.8417206   0.1740603   9.7671108
  63.9835320   0.4809015  10.9755611  64.7918091   0.4172310  10.6178255
  31.8385506  41.5602646  18.3315239  32.6872444  41.2845230  17.9852276
  31.2024174  41.0148239  17.8688526  31.8612175  41.4726944  18.2452545
  61.1989441  33.9798431  14.1414757  62.0922279  34.0784187  13.8119936
  61.2056503  34.4252090  14.9887276  61.2949219  34.0378494  14.1966915
  60.6150055  15.4945326  62.3675156  61.2744598  15.1458311  62.9673119
  59.7971458  15.0813084  62.6442566  60.5981102  15.4132795  62.4609909
  55.4437218  56.1014709  32.3102150  55.4146156  55.2209015  32.6843491
  55.0616455  56.6615448  32.9859161  55.3998718  56.0672951  32.4221725
  20.0420303  72.2278748  35.0548210  20.9201279  71.8851471  35.2212830
  19.4550705  71.5140076  35.3040237  20.0730782  72.1151962  35.0991478
  35.9222832  18.2198715   5.3845201  36.0363617  19.0050125   4.8490095
  35.7079964  17.5303841   4.7560935  35.9115982  18.2300720   5.2603960
  21.3767300  54.1781425  23.6270046  22.1273594  54.6452332  23.9938984
  20.9903450  54.7958565  23.0062256  21.4155731  54.2938271  23.5999298
  43.1955948  70.0244675  47.4592285  43.1575089  69.0690994  47.4140434
  44.1254807  70.2220840  47.5709724  43.2906952  69.9436646  47.4663277
  24.3767357  33.1373138  17.7439251  24.6037941  33.8718910  18.3140774
  25.0250893  33.1707535  17.0405388  24.4700909  33.2192154  17.7297173
  71.2414474  44.4866409  37.2368927  70.5532227  45.0018387  36.8159943
  71.7731323  44.1591988  36.5114136  71.2247543  44.5066643  37.1146431
  21.0413628  62.6434860   9.4026136  21.7890148  62.8525543   8.8426676
  20.8870945  61.7100067   9.2575293  21.1046429  62.5662346   9.3274279
  34.2489128  24.6271820  27.4379597  34.8630486  25.3331108  27.6397858
  34.1331749  24.1656494  28.2685165  34.3020630  24.6532459  27.5480537
   2.4675419  52.9037323  29.6371212   2.9054716  52.9058571  30.4882641
   2.0216990  53.7497139  29.5950489   2.4666982  52.9941750  29.7234020
  62.4670181  44.2377472  20.2356453  63.3535271  44.1976166  19.8768654
  62.5561714  43.9121704  21.1313496  62.5710640  44.1987495  20.2929039
  44.3587608  64.1352081  66.3105011  43.4603271  63.8137436  66.3860626
  44.2665482  65.0827713  66.2112503  44.2531166  64.2019730  66.3079758
  52.9989548  15.2255564  54.8977203  52.8408699  15.2322235  55.8417549
  53.9524536  15.2126045  54.8146286  53.0837784  15.2248859  54.9895325
  55.4509201  24.9900208  61.9896202  55.0827446  25.8578968  62.1553650
  56.3737488  25.1543770  61.7957077  55.5100708  25.1000996  61.9866180
  45.4595146  13.6368303  11.0595608  45.1286812  14.3106947  10.4656839
  44.6768341  13.1690674  11.3508434  45.3407669  13.6588087  11.0272923
  64.4173203  13.4601307  49.0500069  64.6951675  13.2623997  48.1556129
  63.6012306  13.9491510  48.9447021  64.3599243  13.4911947  48.9433975
  11.8598766  58.4226913   4.9505701  11.2444115  58.4186707   4.2174816
  11.4253426  57.9083862   5.6309385  11.7479029  58.3674164   4.9449482
  46.0754089  74.3670273  31.7848263  45.4976387  74.9945679  31.3505459
  46.9326744  74.5145187  31.3853569  46.1052170  74.4496765  31.6959133
  40.0163841  23.6429157   7.1076674  39.2005730  24.0441856   6.8082237
  39.8960190  22.7069988   6.9470353  39.9165497  23.5859013   7.0586042
  12.0326281  65.3022614  30.5149059  11.9466925  65.3497772  29.5627575
  11.8405323  66.1898804  30.8173237  12.0029783  65.4019852  30.4456177
  56.2849731  53.1970444   0.7097552  57.1426659  53.6217613   0.7244059
  56.1861343  52.8265953   1.5868129  56.3658981  53.2028313   0.8048483
  66.2975082  68.8389053  17.4893780  65.9551544  69.1653137  16.6572227
  66.3599091  67.8915405  17.3676052  66.2676544  68.7726898  17.3876495
   1.5945129  25.5659637   7.8338246   1.5873281  26.0972862   7.0376606
   2.4205716  25.0841198   7.7927670   1.6818388  25.5712395   7.7445421
  24.0873337  70.1731186  28.4564686  23.8882217  69.4325714  27.8836040
  23.2523441  70.6304932  28.5556393  23.9770565  70.1429214  28.4059544
   8.1423168  26.3252697  59.3344727   8.1990929  26.6813393  60.2211647
   8.2176790  27.0901489  58.7639389   8.1564083  26.4448090  59.3681908
  57.6754608  22.9792824  56.4431992  57.0443649  22.5785980  57.0410309
  58.5146980  22.5855961  56.6817856  57.6976547  22.8945694  56.5323982
  10.5759182  36.7214661   7.6094499  10.3862877  36.8551102   8.5381107
  10.8331413  37.5865669   7.2906022  10.5831270  36.8279724   7.6744809
  50.3073883  25.5869484  57.2740364  50.0106621  25.2008266  58.0981102
  49.5219078  25.9862003  56.9000702  50.1919823  25.5883484  57.3220367
  28.1420441  52.6076012   2.9322145  27.5620937  53.0797081   2.3347175
  29.0062714  52.9894333   2.7787747  28.1723595  52.6986656   2.8521335
  30.4586716  55.3815575  42.5092316  30.0612335  55.8336868  41.7650185
  29.8918953  55.5959358  43.2502060  30.3558464  55.4526367  42.5088882
  68.7328262  72.6361237  40.2672195  68.0310364  72.0111847  40.0850716
  69.5368500  72.1617279  40.0557327  68.7437286  72.5188904  40.2252426
  21.0394592  47.8058243  66.2403870  21.7602100  48.1638985  65.7221832
  20.2602863  48.2500305  65.9060135  21.0332279  47.8913803  66.1494675
  23.6225243  68.1613541  26.7409973  24.1554089  67.7176666  26.0811424
  23.1390533  67.4565201  27.1719246  23.6277943  68.0388718  26.7165852
  42.4865341  69.4520035   2.9838579  43.1506233  68.8233185   3.2666490
  42.1671257  69.1046677   2.1510518  42.5232925  69.3479233   2.9252036
   6.4310884  69.2687759   2.2616422   7.0701094  68.5657730   2.1447196
   5.7078695  69.0342178   1.6801218   6.4221096  69.1687927   2.1871593
  46.6987076  54.0221024  55.9162064  46.8473206  54.0985146  56.8587074
  47.5755577  54.0438004  55.5329399  46.8080635  54.0325661  55.9758453
  23.1977768  19.0742035  10.2589693  23.5092773  19.8400002   9.7765226
  23.1794624  18.3723774   9.6083260  23.2290421  19.0810242  10.1381350
  55.3607254  43.4279976  38.0732460  55.2709236  42.4804039  37.9720879
  55.9103622  43.6964493  37.3369942  55.4097595  43.3555717  37.9839439
  22.2045879  30.3962803  27.4435043  21.4403152  30.1112003  26.9426594
  22.7668457  29.6226597  27.4836102  22.1830444  30.2833786  27.3943710
  11.0248575  14.4572563  46.2532578  10.1417284  14.6364250  46.5760803
  10.9168530  14.3475313  45.3085213  10.9191618  14.4646616  46.1869354
  64.2545547  62.9256439  31.9034557  63.5775414  62.7923012  32.5668602
  64.0500412  63.7787933  31.5206509  64.1605453  63.0024033  31.9333782
  49.5246353   4.1650848  10.3772860  50.1443367   4.8268318  10.0702162
  48.8037872   4.2019567   9.7485981  49.5138512   4.2395864  10.2774954
  22.3968124  29.0749722  18.2247849  22.0167847  28.8154736  19.0641117
  21.8865452  28.5952759  17.5722885  22.3018703  28.9961433  18.2447071
  29.5809479  56.4723320  25.3177280  30.3977146  56.9453468  25.4770336
  29.6395435  56.1943207  24.4036674  29.6742973  56.4931259  25.2372398
  48.5979347   5.0840445  58.8642082  48.5622292   4.3144388  59.4322433
  49.4470482   5.0198698  58.4270363  48.6846771   4.9951291  58.8781624
  28.8768387  56.8271904   4.2203212  29.1937199  56.6601639   5.1079702
  28.5887871  57.7398758   4.2366133  28.8799133  56.9067078   4.3167186
  54.4862022  60.6374321  57.5686378  54.1031189  61.0555153  56.7974815
  54.4099998  59.6991806  57.3951149  54.4372215  60.5819626  57.4678955
   1.9195124  53.3968506   0.5955262   1.7700737  53.5357361  -0.3396800
   1.7444317  52.4655075   0.7303345   1.8849052  53.3123436   0.5101706
  71.0672836  25.3923492  43.4934235  70.6584015  26.1884441  43.1538963
  72.0054092  25.5822353  43.4841232  71.1237183  25.4974957  43.4562225
   9.0591440  63.3411407  64.0080566   9.4484911  63.5473747  63.1582909
   9.4587383  62.5082626  64.2587967   9.1432781  63.2743149  63.9441795
  30.4401360  13.9994545  24.9376698  29.5113544  14.0665197  25.1592484
  30.4596405  13.4578190  24.1486931  30.3431702  13.9488459  24.8771610
  15.6358185  44.7068901  47.2677841  15.6073542  43.9860420  46.6386604
  16.3933735  44.5131721  47.8198853  15.7135696  44.6093597  47.2595711
  29.0494328  73.7104950  27.0621052  28.7435379  73.2108383  26.3051319
  29.5840588  73.0905304  27.5581436  29.0738239  73.5910950  27.0342789
  20.7045040   5.2943506  25.1952629  21.4266205   5.9067025  25.0545311
  20.4597435   5.0064735  24.3158016  20.7554111   5.3289533  25.0864677
  24.0511017  56.7277756  33.7032776  23.5410080  56.6607857  32.8960915
  23.5617924  56.2065430  34.3397751  23.9445229  56.6650467  33.6850739
   5.7511744  72.3245392  16.4733276   6.6974797  72.3865738  16.3433666
   5.6379070  71.5713959  17.0531349   5.8400106  72.2508392  16.5212994
  15.4256859  62.6529961  12.0259342  15.8091259  61.9027023  11.5717726
  16.1775150  63.1305771  12.3765087  15.5467520  62.6239128  12.0148878
  24.3025303  39.8410645  33.7738800  24.1921177  39.9723549  32.8321762
  24.3111916  40.7255859  34.1396370  24.2916794  39.9493904  33.7124596
   6.7213368  53.8875084  46.9750328   6.5126152  54.2013130  46.0951500
   7.5806179  54.2635994  47.1658859   6.7907133  53.9610825  46.9015541
  33.7344322  35.8633690  52.6826057  33.3779068  35.6690521  53.5494156
  33.2909508  35.2487831  52.0979347  33.6491203  35.7771072  52.7126923
  57.0717392  73.6344757  20.1254330  56.9598541  73.0949402  19.3427353
  57.2816658  73.0093536  20.8192520  57.0821915  73.5102768  20.1159554
  10.2702322  16.6385632  48.8355522  11.1742201  16.7156124  48.5304260
  10.2107191  15.7498894  49.1861916  10.3602886  16.5520096  48.8404045
  60.4003944  56.9356537  32.9664040  60.7640533  57.2230911  32.1289291
  60.9842148  57.3143578  33.6236496  60.5014343  57.0066910  32.9471855
   8.4317951  57.8830605  61.1228867   9.0989313  57.5879860  61.7426376
   7.8294182  57.1428528  61.0489655   8.4387016  57.7726555  61.1810951
  17.3647709  33.2827835   1.5434382  16.5862789  32.7334328   1.4518136
  18.0985947  32.6729507   1.4670297  17.3600082  33.1591644   1.5255189
  15.2045164  71.9030838  18.2115250  15.9822245  72.2698669  18.6320801
  15.5192671  71.1117859  17.7744694  15.3210182  71.8578110  18.2097645
  48.8101997  42.2915688  50.4314270  48.5747261  43.1959457  50.6385117
  48.9524460  42.2918472  49.4848557  48.8002586  42.3880424  50.3525696
  66.5935135   8.4237862  59.0470314  66.3973465   9.2500210  59.4887161
  66.7938995   7.8141952  59.7572937  66.5939636   8.4468899  59.1698761
  57.7102966  36.0457306  31.3089504  56.8309784  35.8650169  31.6411781
  57.6094246  36.0553436  30.3571301  57.6057663  36.0274849  31.2428761
  45.0051994  11.7217999   4.5080514  45.5385437  11.6724024   3.7147465
  44.3945160  10.9886322   4.4321318  44.9969521  11.6383467   4.4153562
  35.0677299  37.6513977  60.3276672  35.3913078  36.8891907  60.8078461
  35.7692947  38.2980919  60.4039764  35.1770515  37.6390800  60.3870125
  20.8050652  69.8267822   1.6442552  20.8765812  69.4518356   2.5220554
  19.9524288  69.5303040   1.3259071  20.7217655  69.7551804   1.7039160
  62.2291679  70.6043243  17.1490955  62.1729774  71.5551376  17.0540695
  63.0249596  70.4614410  17.6614723  62.3080406  70.6904831  17.1936035
   6.1231680  66.6744080  28.7152824   6.9544463  66.3639755  29.0742226
   6.1799965  66.4827423  27.7791920   6.2178769  66.6208649  28.6537342
  17.2818413  50.4657822  45.4971466  18.1731853  50.3584442  45.8291397
  16.8265781  49.6697388  45.7715149  17.3283463  50.3694458  45.5618095
  69.5189514  44.2969933  51.6308441  70.2494507  43.6932259  51.4964180
  69.0738220  44.3267059  50.7839622  69.5493851  44.2357750  51.5261955
  39.2086067  13.5219555  58.8926468  39.1898689  13.0067377  59.6991386
  39.9861908  14.0734806  58.9787788  39.2895317  13.5258274  58.9878387
  63.9347343  13.2586250  10.1809587  64.7296906  13.5983629   9.7700377
  63.2634926  13.3341408   9.5027504  63.9479256  13.3029079  10.0648127
  47.2865791  64.9755325   0.7077211  47.7213631  65.1874924  -0.1182762
  46.5043678  64.4884872   0.4485640  47.2495308  64.9461975   0.5919988
   0.5719454  11.0715246  65.0577927   1.0660509  11.1419029  65.8745804
  -0.2482056  11.5327282  65.2335129   0.5371754  11.1282129  65.1636353
  15.0920706  14.8435631  42.9203415  15.9946461  14.8373861  43.2390137
  14.7976227  15.7447319  43.0523491  15.1569223  14.9390068  42.9684029
  66.7657928  11.8092499  63.5509491  65.9300232  12.1614332  63.8570328
  67.1432953  12.5128841  63.0231018  66.7169189  11.9218435  63.5273018
  66.3167801  65.5422668  30.0303955  66.8712082  64.7724686  30.1578903
  65.4271317  65.2250595  30.1857147  66.2810364  65.4263458  30.0605545
  36.8034782  34.1967468  35.5008583  36.1126595  34.7095680  35.0813141
  36.7172623  34.3962021  36.4330673  36.7206116  34.2727051  35.5555305
  26.9123058  65.3235168  32.6021309  27.6437149  65.9405823  32.6244392
  26.1546383  65.8401260  32.8765106  26.9095058  65.4444122  32.6337700
  10.9091549  13.9667244  15.6626272  10.0194473  14.0511131  16.0054550
  11.1008797  13.0307932  15.7218409  10.8347216  13.8759146  15.7055016
  61.5660515  54.8994827  29.4832916  62.1344414  54.7130547  30.2305565
  61.9090195  55.7156067  29.1192226  61.6632385  54.9666328  29.5241547
  16.2715511   5.6421690  49.7725182  15.6891937   4.8831077  49.8027992
  16.3315716   5.8610539  48.8426132  16.2158489   5.5845637  49.6765823
  19.0922852  60.0444221  40.6712837  18.2877693  59.8343277  41.1454659
  19.3673954  60.8887215  41.0286407  19.0358295  60.1120567  40.7599602
  58.8679047   1.9738774  47.1630135  58.4310265   2.5878029  46.5727005
  59.4190903   1.4413178  46.5895996  58.8800926   1.9825544  47.0389099
   2.6531973  29.7063560  52.2323952   1.8863143  29.9365311  51.7078552
   3.3799992  29.7124252  51.6095352   2.6489232  29.7315502  52.1100349
   7.8005247  21.8962460  34.2105293   7.6685090  21.0243664  34.5828552
   7.1498632  22.4448109  34.6486473   7.7170587  21.8617668  34.2969551
  62.7140961  17.7666245   3.1487284  62.7242317  18.7237701   3.1471932
  63.3450699  17.5193348   2.4727457  62.7824669  17.8423252   3.0764771
  50.5421028   1.2233965  36.0626106  50.4241714   2.0135472  35.5353661
  50.1077538   1.4219513  36.8921547  50.4832077   1.3288335  36.0948486
  38.0361404  49.6594658   1.2504053  38.6860390  50.1032257   0.7054823
  37.2091026  49.7815857   0.7842178  38.0172501  49.7198105   1.1425791
  59.1662712  36.4603386  57.1563072  58.9083099  37.3621788  56.9655914
  59.5322266  36.1367264  56.3331528  59.1777878  36.5219994  57.0481834
  41.6988945  40.1163368  41.8984375  41.3482590  40.1422386  42.7887306
  42.5172920  40.6102104  41.9488754  41.7487755  40.1717644  41.9987602
  10.9563303  24.2214985  60.7201729  10.4549723  23.9342518  59.9570465
  11.2910337  23.4117317  61.1055069  10.9385576  24.1045113  60.6798859
  32.0851135  31.3873825  28.4766865  31.9732914  31.6241245  29.3973827
  32.4810371  32.1616364  28.0766792  32.1154099  31.4951973  28.5322151
  68.0645599  66.4334641  26.2168255  67.1823578  66.2794266  26.5547981
  68.1806107  65.7683792  25.5382767  67.9828568  66.3461075  26.1805058
  13.2015705  20.9143143  35.4607964  13.2353067  21.1008205  36.3990440
  13.0591860  21.7679768  35.0518723  13.1899843  21.0252399  35.5172424
  33.1558838  54.9379005  66.1784515  33.7297897  54.7783699  65.4291763
  32.4956093  55.5475388  65.8488998  33.1466751  54.9858971  66.0634079
  17.5222988  22.9323368   3.2110868  17.6592484  22.4588890   2.3905234
  18.0175133  22.4335938   3.8608949  17.5897141  22.8286610   3.1928773
  27.6774693   9.8113852  59.0206795  27.0849552   9.2657108  58.5035706
  28.2868404  10.1773548  58.3796120  27.6792679   9.7922211  58.8971710
  55.9740257  12.4921608  43.1728592  55.0971832  12.2074184  43.4303513
  56.0535088  12.2245741  42.2572632  55.8889923  12.4332590  43.1026764
  53.5063362   5.8385587   6.0474963  53.5727539   5.5251040   6.9494758
  52.5698318   5.8084931   5.8518319  53.4135513   5.8019252   6.1228189
   3.8936281  52.2269440  61.7195816   4.1902747  53.0191154  62.1675758
   3.4629858  51.7126389  62.4024200   3.8793387  52.2565765  61.8401756
  48.5293388  34.6400185  60.1647224  48.7098770  35.5702400  60.3000908
  48.2177696  34.5854988  59.2612953  48.5153656  34.7334023  60.0828171
  21.0007572  12.4847450   7.3804431  21.3802490  13.3563251   7.2683516
  20.3772907  12.5856686   8.0997038  20.9747391  12.5884542   7.4451928
  27.7640839  48.9410973  30.8887596  28.4660072  49.1140480  30.2613640
  27.0041599  48.7308769  30.3460312  27.7578983  48.9371223  30.7639771
  -0.1250164   5.1776195  45.3841400  -0.1027691   4.7076359  44.5505638
   0.7872633   5.1956229  45.6733704  -0.0253571   5.1294198  45.3260918
  71.4749222  37.2226067  64.7624207  70.5309219  37.1273804  64.8890305
  71.5937119  37.1904526  63.8131676  71.3869171  37.2090225  64.6746979
  46.8330498  67.4508057  31.0524044  46.8906136  67.8072968  30.1659336
  46.5675774  66.5396881  30.9273853  46.8108749  67.3916550  30.9445381
  63.0301094  73.2246017  49.6719360  63.6502647  73.4953613  50.3489342
  62.1867867  73.5661926  49.9691887  63.0063095  73.2899017  49.7758331
  49.9547501  36.4996567  32.4457588  50.0256462  36.6574783  31.5043259
  49.0191078  36.3648720  32.5962257  49.8625336  36.5021133  32.3614082
  24.8642845  47.0308495  43.5169754  24.3658161  47.4963379  44.1886024
  24.7438183  46.1049843  43.7279091  24.7982807  46.9817543  43.6110916
  22.0014725   1.4358888  16.5124168  21.3028011   1.4905246  15.8604174
  21.6851311   0.7951967  17.1493416  21.8932304   1.3733909  16.5108089
  23.5142841  67.6430283   4.0761218  24.0263805  68.3246307   4.5113320
  22.6267643  67.9992676   4.0357289  23.4742470  67.7537003   4.1182256
  49.2399902  36.2978706  36.3074188  49.7548561  37.0515938  36.0192413
  48.3440094  36.6291046  36.3685303  49.1993484  36.4135704  36.2832031
   2.0461354  44.4576836  64.4652710   2.2647164  45.3804321  64.5956116
   1.0980659  44.4524269  64.3334808   1.9683418  44.5555267  64.4651184
  18.0681610  39.8993950  30.1232109  18.4215832  40.6505089  30.5998135
  17.3598518  39.5746765  30.6791706  18.0303154  39.9448662  30.2333260
  69.8124695  74.0300522  42.4410782  70.7164536  73.7161407  42.4185066
  69.4173584  73.6799698  41.6426048  69.8667374  73.9592438  42.3535194
  18.7785816  29.0735016  17.3659630  18.7029247  28.1228924  17.4487247
  19.5675755  29.2061310  16.8404827  18.8546524  28.9862709  17.3187504
   3.1217215   4.6643004  28.8162003   2.7263463   4.1524997  28.1105309
   4.0290995   4.3616438  28.8522034   3.1763222   4.5774455  28.7447872
  46.2904205  62.9112587   9.7972364  45.4181595  63.1590424  10.1038208
  46.8338127  63.6789589   9.9749794  46.2553482  63.0195503   9.8488855
  54.5365067  69.2717361  28.0551929  54.4356995  69.5764847  27.1534195
  53.9494095  68.5185471  28.1205196  54.4631462  69.2239151  27.9659939
  21.1941147  37.0819817  24.0300312  20.8207970  37.3663597  23.1957703
  22.1216755  37.3099022  23.9674625  21.2532196  37.1366119  23.9343929
  40.3831711  71.2649002  26.5021305  41.1106300  70.8451691  26.0429344
  40.7531738  71.5317764  27.3436203  40.5002060  71.2485962  26.5428982
  42.4577065  61.1675682  51.9217606  41.5489578  60.9517593  51.7123947
  42.7080231  61.8151360  51.2628021  42.3874893  61.2136116  51.8291626
   6.0246058  12.5082216  13.3997860   5.7051768  12.2659426  14.2689800
   5.3363976  13.0671101  13.0388918   5.9171500  12.5419855  13.4539919
  30.3947182  45.9207039  13.0481071  31.3011570  45.8840904  12.7427225
  30.1999588  46.8559265  13.1086283  30.4706116  46.0165329  13.0219946
  17.9591522  35.9915924  33.5016212  17.5616608  35.5802002  32.7341652
  17.2748585  36.5645065  33.8476601  17.8437901  36.0088158  33.4566803
  52.5360794  72.0142517  55.0600777  52.6667366  72.2606277  55.9757538
  53.3956909  72.1312180  54.6555786  52.6416855  72.0530014  55.1145897
  25.0634193  48.9289207  53.8637085  25.1263332  48.5607033  54.7450104
  25.9507294  48.8598518  53.5113716  25.1647511  48.8822861  53.9201202
  50.8060951  69.5817337  15.8288631  50.7082214  69.8313828  16.7477360
  50.0792351  68.9807968  15.6652069  50.7181435  69.5442734  15.9094009
  66.7441940  62.7388458  61.8151550  65.9898224  62.5339470  61.2627296
  66.9470673  63.6524734  61.6142502  66.6853790  62.8144264  61.7348175
  58.2824211  54.4771538  48.5317383  58.1869202  55.2683029  48.0014572
  57.4788132  54.4379463  49.0503044  58.1865387  54.5573425  48.5304871
  46.6039429  38.6184464  29.0654240  46.5541954  38.1657219  28.2235241
  46.5873260  39.5482635  28.8387146  46.5968666  38.6693268  28.9514656
  23.8562832  70.0086975  33.8844223  23.5129585  69.3545761  33.2757492
  24.6263199  69.5935364  34.2728996  23.9017887  69.8946686  33.8609390
  38.0097885  25.7204075   3.5836623  37.7152367  26.6310635   3.5704491
  38.9630165  25.7760048   3.5165927  38.0800323  25.8234501   3.5751007
  62.4964943  36.1390915  40.2965317  62.8168983  36.4262619  39.4414825
  63.2803192  35.8417091  40.7584953  62.6142502  36.1380043  40.2546120
  27.3065758  33.7388458  11.2790546  28.1328983  34.0025253  11.6838951
  26.7233620  33.5633125  12.0174856  27.3325005  33.7482452  11.4009743
  68.5558853  48.5407715  44.7581291  69.0147552  48.3750114  45.5816536
  69.2164383  48.3915558  44.0816422  68.6752625  48.5071793  44.7738075
  31.1193600  17.3143635  54.1133118  31.2638798  16.6297531  54.7664986
  31.5427132  16.9829998  53.3213539  31.1799183  17.2060184  54.0985146
   8.8168726  56.2567444  25.6328411   9.1517315  57.1487389  25.5409336
   9.2106800  55.7768173  24.9042683   8.8945780  56.3006859  25.5453434
  39.5964470  15.9539013  65.6675873  39.7446442  15.0136194  65.5668945
  40.1906357  16.2160683  66.3707504  39.6756172  15.8815861  65.7318344
  30.1942806   1.6070232  23.2877197  30.6961918   2.2903659  22.8434696
  30.2832127   0.8391745  22.7231579  30.2572880   1.5980114  23.1801395
  58.0133171  72.0469971  60.7024612  57.5201187  71.3186798  61.0799980
  57.4816589  72.3376999  59.9614716  57.9040260  72.0003281  60.6637001
  50.3697166  69.6594925  46.4743881  49.6574402  70.0984650  46.0094185
  51.0985985  69.6627197  45.8539391  50.3714867  69.7066498  46.3586388
  59.9015160  60.0983963  52.0868607  60.0759850  59.7342720  52.9547310
  59.3814545  59.4268608  51.6454887  59.8646622  59.9879532  52.1323433
  32.3335381  33.9233398  12.2755671  32.6203499  34.4421577  13.0270996
  32.9165573  33.1641884  12.2720861  32.4263000  33.8977127  12.3553410
  47.0297585  37.5829544  20.7895393  46.4286690  36.8646736  20.5920563
  47.8997803  37.2192383  20.6252155  47.0584373  37.4675674  20.7509556
  58.3922729  62.6031570  17.6976604  57.4712677  62.4430389  17.4918919
  58.5927811  63.4344254  17.2675209  58.3154373  62.6747284  17.6298466
  45.5026741  50.6666412  28.6135559  46.1263237  49.9405670  28.6029377
  44.8152771  50.3831520  29.2163429  45.4958763  50.5589790  28.6767063
  69.6558990  61.0743332   5.0379333  69.5482941  61.5813560   4.2332087
  68.7699051  60.9952736   5.3914843  69.5499420  61.1199722   4.9898195
  49.3372993   1.0297071  65.2029495  49.9084091   1.7970693  65.1680222
  49.7268448   0.4716539  65.8760452  49.4397430   1.0520281  65.2710037
  36.2607307  13.8101273  45.5223198  35.5480461  14.4490662  45.5141182
  37.0208931  14.2950897  45.2010803  36.2657967  13.9299812  45.4871864
  15.4015646  53.1255112  34.3729630  14.8756218  53.8377571  34.7367249
  16.2574024  53.2223167  34.7905769  15.4367456  53.2117882  34.4562912
  65.9316101  44.3155022  29.2262707  65.4947586  44.9533119  28.6618252
  65.2788391  43.6285896  29.3614483  65.8154068  44.3102646  29.1804924
  39.0528069  72.5922470  61.6464577  39.7128906  72.8141251  60.9897308
  39.5119362  72.0241776  62.2651100  39.1721611  72.5553284  61.6423988
  43.1822090  18.2218151  56.7720985  42.3232574  17.8348885  56.6026230
  42.9889183  19.1016121  57.0958672  43.0699959  18.2743759  56.7885513
  39.7297478  25.5487423  56.7171860  39.0787659  26.1030445  56.2868347
  40.2039604  26.1433201  57.2984200  39.7108955  25.6712589  56.7332764
  37.3086891  11.1301956  64.6716003  37.8242645  10.9188356  63.8933067
  36.5379372  10.5660782  64.6087799  37.2814751  11.0474977  64.5819016
  49.4417725   7.2384920   7.2655578  49.0968208   6.7582955   8.0183191
  50.3601913   7.3975701   7.4833436  49.5029297   7.2042475   7.3690581
  42.1529388  24.0291042   1.7274425  41.9118233  23.9093418   2.6460021
  42.8723068  23.4135857   1.5864328  42.2039413  23.9506931   1.8103615
  64.4320221  22.6569595  49.2791748  63.6662903  23.2190304  49.1610031
  65.0708466  22.9864731  48.6470718  64.4184875  22.7520390  49.1991653
  48.0387535   7.9892406  40.5130577  47.2498398   7.4777308  40.3335953
  47.7273445   8.7407379  41.0175476  47.9214134   8.0148335  40.5477180
  13.5977421   3.7358735  56.9078827  13.7571707   4.2667160  57.6882820
  14.2033453   2.9993272  56.9914017  13.6793261   3.7139370  57.0000114
  18.0244942  36.7073402  36.9146690  17.6073227  37.5323486  36.6665649
  18.8837585  36.9644852  37.2489929  18.0716400  36.8227425  36.9238625
  41.4865112   1.7421051  53.3245087  41.0031738   1.9502232  54.1240730
  42.0397873   0.9991485  53.5656166  41.4939690   1.6850692  53.4354858
  54.3509140  70.9362869  11.2727356  54.0992813  71.5812531  10.6117220
  55.0281792  71.3737869  11.7886229  54.3963051  71.0517273  11.2572594
  46.2454338  42.8867455  21.2588577  47.1257210  42.8280907  21.6301899
  46.3871155  43.1301613  20.3440323  46.3544159  42.9064484  21.2008991
  66.7017288   3.6366611  11.4548569  66.8544388   3.6513340  12.3996840
  67.1374283   2.8391731  11.1541739  66.7644806   3.5531805  11.5235491
   3.2902119  28.2047157  22.1071510   2.5284200  28.6309814  21.7144642
   2.9726770  27.8731689  22.9470806   3.1751111  28.2148170  22.1548462
  50.7504196  11.7299166  29.3039856  50.7020378  10.9813538  29.8985825
  50.8642159  12.4861212  29.8796921  50.7573929  11.7307320  29.4287891
  49.8611488  71.8183899  62.9458771  49.9349213  71.7320404  63.8963165
  50.0270805  72.7456665  62.7760277  49.8867111  71.9080658  63.0291214
  19.6430569  36.3828392   9.7540064  18.9935436  35.9465714  10.3054008
  20.0669289  37.0132828  10.3363323  19.6189957  36.4035454   9.8749084
  13.1401758  46.5769615  50.3839684  13.4822073  45.7829018  49.9732208
  12.2328291  46.3626747  50.6008415  13.0798903  46.4694328  50.3632927
  17.3543968   7.1665225  30.0399055  16.5944996   7.6444025  30.3721943
  17.8488827   7.8184524  29.5432110  17.3260937   7.2870073  30.0223732
  58.6657410  58.0778351  21.6654854  59.4382973  58.6262856  21.5291519
  59.0195885  57.2153511  21.8826065  58.7858620  58.0443459  21.6741009
  44.9509163  28.0047588  34.4169388  44.5312576  27.3414936  33.8690338
  45.2055969  27.5338173  35.2103996  44.9333229  27.8838062  34.4431229
  21.4857807  65.3778915  55.8166122  22.2794342  65.2907257  55.2886467
  21.7081718  64.9684448  56.6527519  21.5941334  65.3249283  55.8494759
  18.1921062   5.9783421   2.5832396  19.1407223   6.0784402   2.6628659
  17.8662796   6.8704762   2.4642191  18.2585220   6.0841551   2.5790386
  37.6960297   4.4264450  62.5959663  37.3956032   4.7755127  61.7568436
  38.6197281   4.6733618  62.6411896  37.7624969   4.4900017  62.5113029
  65.0882339  11.2850809  22.0350933  65.0829773  11.4110899  22.9839478
  65.6760025  11.9653139  21.7063942  65.1503525  11.3710604  22.1012268
  65.9090500   3.0837922  20.2128448  66.3091660   2.2926381  20.5736980
  65.8528900   2.9160974  19.2721233  65.9457321   2.9815392  20.1510067
  15.1626310  61.7955055  25.6071625  15.0797625  61.7626648  26.5602036
  15.0249548  62.7166634  25.3863754  15.1391115  61.8902359  25.6852512
   2.2501879  71.1777039  48.7959557   2.2859542  71.1090469  47.8418922
   2.4400055  70.2925949  49.1070595   2.2742445  71.0759888  48.7273903
  64.0992584  40.3784904  43.9525375  64.6809540  41.1341515  44.0352249
  64.3177109  39.8249016  44.7022400  64.1845856  40.4000397  44.0413055
  51.4188538  44.7751045  14.2495918  51.1594467  44.6198349  13.3413897
  51.7212791  43.9221611  14.5614634  51.4234390  44.6675873  14.1859989
  58.8084717  39.8155060   2.2886879  58.4965324  39.3721237   1.4998043
  58.5824966  40.7354889   2.1515896  58.7511101  39.8663330   2.1899400
  28.1288681  39.5362206  25.5129471  28.2298241  40.2622032  26.1285686
  28.4158401  38.7653732  26.0025139  28.1702366  39.5314331  25.6308060
  67.0201492  50.9145851  44.2959480  67.4015656  51.3015823  43.5079193
  67.5402374  50.1261902  44.4514313  67.1162872  50.8717804  44.2284927
  55.7961845  10.6389542   1.0920491  55.7715645  11.5716381   0.8782151
  56.4360046  10.2703867   0.4829334  55.8617897  10.6991119   1.0042886
  55.5465736  29.1087418  41.0473099  54.6831360  29.3982334  40.7525215
  55.9536552  28.7350655  40.2657204  55.4979057  29.0997639  40.9325218
  49.7750015  67.6641541  42.7090302  50.2962036  67.5629349  43.5054779
  48.9338341  67.2590714  42.9201584  49.7408791  67.6101608  42.8164787
  24.7283764  36.2551804   6.2590675  24.2686291  36.6782799   6.9842229
  24.0659943  36.1685295   5.5735216  24.6087112  36.2910576   6.2632918
   2.0014460  69.4164352  64.5928268   2.1899214  69.0625381  63.7236557
   2.3686469  70.3002472  64.5763702   2.0607040  69.4729462  64.4983826
  57.2071037  26.1930428  50.6947594  56.6703415  25.5207386  51.1144333
  56.8969650  27.0166531  51.0712051  57.1167870  26.2091770  50.7796555
  65.8731766   7.0484381   1.2629002  65.6750717   7.5280190   0.4585441
  65.0941620   6.5154700   1.4220148  65.7689743   7.0427446   1.1940907
  58.5657959  30.2162151   9.5424557  58.0368843  30.9665298   9.8135900
  58.0494957  29.4530296   9.8017168  58.4543343  30.2148418   9.5990181
  23.2317142   6.7680860  24.9498787  23.7970486   6.0054350  25.0723171
  23.7881336   7.5160360  25.1671352  23.3513393   6.7665181  24.9861050
  62.8815575  60.5392227  20.1021748  63.5772400  60.2595787  19.5071487
  62.1085854  60.6238327  19.5439758  62.8733139  60.5184250  19.9791946
  21.9802914  45.6376534  26.6012249  22.3266258  45.2367363  25.8040123
  21.2144279  46.1312370  26.3078632  21.9355526  45.6475334  26.4849243
  24.0667839  10.3773918  33.6157913  23.6590767   9.7263365  33.0447083
  24.7063236  10.8190870  33.0571098  24.0915070  10.3550653  33.4953117
  21.0388222  42.1885834   9.1162863  20.3349953  41.9023018   9.6984396
  20.6955490  42.9765282   8.6949329  20.9271584  42.2420807   9.1334343
  15.3133011  61.0197372  60.9469185  15.0366535  61.2718430  61.8279076
  15.8820744  61.7344704  60.6607628  15.3444538  61.1228447  61.0103531
  19.2233429  59.2042046  20.8126736  19.8522930  59.6549683  21.3761120
  19.6235085  58.3517723  20.6410465  19.3330879  59.1613693  20.8544559
  16.9894886  54.8306694  37.7423134  16.9907398  54.0547676  38.3028526
  16.1128693  55.2004967  37.8471909  16.8961372  54.7873650  37.8132744
  34.7925606  19.8210411  33.8624649  35.2463989  20.1179371  34.6512070
  33.8692169  19.7938576  34.1133232  34.7424927  19.8498020  33.9733315
  17.7923946  43.7799568   3.6163430  17.8457108  44.4676552   2.9526691
  17.1481876  43.1624107   3.2701321  17.7293816  43.7874374   3.5086474
  68.3245773  11.2844772   0.6429829  68.6338730  10.8750544   1.4510323
  69.1095657  11.3694658   0.1018617  68.4412766  11.2498789   0.6714485
  18.9446640  58.8181419  59.5368958  18.2583046  58.1686554  59.6895752
  19.5832920  58.3665352  58.9851341  18.9395752  58.7007179  59.4943352
  48.9848785  58.1511688  59.8797684  48.2918053  58.4597168  60.4634438
  49.4130211  58.9503860  59.5728836  48.9566269  58.2693024  59.9092827
  10.6262503  71.9299622  40.0452957  10.3165216  72.8068619  39.8186989
  11.3725328  72.0819397  40.6251183  10.6728048  72.0396805  40.0829659
  68.2705765  18.8429909  36.3253250  69.1019821  19.3115063  36.3993874
  67.6094131  19.4867096  36.5797386  68.2887344  18.9616013  36.3603516
  53.8223610   8.7649031  44.6633224  54.3895493   8.9387674  45.4145241
  53.6624146   9.6270075  44.2793617  53.8657913   8.8753796  44.7024841
  62.4634438  46.8384972  42.1504784  62.6567421  46.5650826  41.2537575
  61.6166344  47.2804794  42.0888443  62.3937531  46.8564720  42.0482788
  38.0323906  62.6739998  60.8598175  37.8898621  63.0871544  60.0082169
  38.0610504  61.7363815  60.6693459  38.0202484  62.6180725  60.7486877
  13.1406021   1.6679529  14.2498636  12.8963633   1.0078130  13.6011772
  13.0343266   2.5027595  13.7937546  13.1032228   1.6865796  14.1320467
  70.0729599  60.3310928  28.9485435  70.3027573  59.4101219  29.0719910
  70.0747147  60.6989136  29.8322487  70.0976562  60.2721024  29.0559464
  65.4307480  67.8203506  35.5010567  64.6616669  67.3575974  35.8336182
  66.0410156  67.8314285  36.2384033  65.4138107  67.7721863  35.6151505
  20.1700401  17.9025974  58.3514900  20.0693378  16.9552670  58.4445343
  19.7151089  18.2675114  59.1105080  20.1107864  17.8404884  58.4423561
  16.3847504  58.7987976  51.7873764  16.6588993  59.0120163  50.8954048
  15.4297504  58.8598671  51.7654762  16.3121433  58.8280487  51.6899185
  13.0986118  53.9074326  37.0968971  13.0802441  54.4259224  36.2924995
  13.1501598  53.0002289  36.7959709  13.1021509  53.8659782  36.9790230
  27.6092587  51.8898201  31.4968300  28.2883320  52.0831261  30.8505135
  27.5497494  50.9344940  31.5032978  27.6753292  51.8085556  31.4285946
  66.5718994  71.4265442  60.1080170  66.0987625  72.2223663  60.3510056
  65.8860474  70.7742233  59.9654770  66.4483032  71.4418488  60.1187286
  69.6429520  17.5519199  21.7496815  69.4038315  16.7631989  21.2628822
  69.3672638  18.2743778  21.1855145  69.5880508  17.5448532  21.6376057
  31.7008858  48.1521149  55.8321991  32.2441673  48.7818336  55.3583488
  31.5486565  48.5606155  56.6843643  31.7425880  48.2628326  55.8725433
  17.3171349  52.5775833   0.4043136  17.8567181  53.0411644   1.0447627
  17.9343739  52.0216560  -0.0712806  17.4405003  52.5677376   0.4218940
  32.2367096  40.9301338  40.2761574  31.6859608  41.6808777  40.4981766
  33.1191521  41.1955147  40.5351944  32.2720833  41.0384941  40.3274574
   8.6828318   9.9665575   9.9223127   9.5313587  10.3616009  10.1227512
   8.3629951  10.4573097   9.1652794   8.7392120  10.0610199   9.8629560
  70.2444763  57.8542862  37.5554657  69.3634415  58.2262878  37.5956802
  70.6457443  58.2707863  36.7927399  70.1933136  57.9383698  37.4784164
  43.5316467  34.5980453   0.5054886  43.1177864  35.3691864   0.8931679
  43.2400284  34.6025772  -0.4061975  43.4564133  34.6807632   0.4496078
  52.1764870  50.5016556  47.2587700  52.1385307  50.3785400  48.2072601
  52.4724350  51.4049644  47.1461563  52.2039986  50.5848579  47.3479118
  32.3955193  60.4209404   9.1724634  32.8815308  61.2356834   9.2998104
  33.0360527  59.8159218   8.7984247  32.5156555  60.4433060   9.1461554
  19.6886082  14.2902117  27.8153496  19.3964329  15.1983404  27.8938885
  19.5829430  14.0840836  26.8866005  19.6461811  14.3650742  27.7246819
  57.2532158  27.0702343  27.9280434  56.4342995  27.1603889  27.4407272
  57.2604866  27.8186493  28.5247459  57.1666603  27.1596603  27.9397087
  60.4025459  45.4026031   8.2150936  59.5945396  45.6051674   7.7435799
  60.2418900  44.5447044   8.6080713  60.2992477  45.3327179   8.2067184
  47.7257690  29.2788315  21.0989685  48.0449905  28.4745007  20.6898422
  47.3335190  28.9892101  21.9226723  47.7179832  29.1621704  21.1431789
   5.0533357  63.5045166  38.1803780   5.9264946  63.8959694  38.2046700
   4.4566383  64.2520828  38.1439056   5.0828180  63.6259842  38.1790810
  33.5318604  72.9166031  49.1926994  33.7235413  72.3670807  49.9526443
  34.0651665  73.7006454  49.3234520  33.6091728  72.9416122  49.2876854
  39.8994179  11.8423805  37.5513458  40.2202568  11.1903400  38.1743546
  40.2465134  12.6737547  37.8747253  39.9706459  11.8615055  37.6522713
  32.2377853  47.3201485  10.0268259  32.8318329  47.5927353   9.3275156
  32.1801109  46.3691139   9.9349642  32.2949829  47.2477989   9.9424543
  68.0944977  39.7555504  48.5781479  68.9562302  39.3470192  48.4959106
  68.0757446  40.4164925  47.8860245  68.1843948  39.7824669  48.4955711
   2.1975360  65.6347961  51.4457779   1.5974401  64.9877701  51.0750008
   3.0457659  65.4269638  51.0539284   2.2239974  65.5436325  51.3644485
  47.4769249  20.8100910   0.5882494  46.8207016  21.0964279  -0.0470570
  47.8030853  21.6213074   0.9778399  47.4417267  20.9271355   0.5620459
  12.6623545  40.6747742  21.5656509  13.4347181  40.4771423  22.0953941
  11.9228563  40.5205193  22.1535110  12.6658592  40.6372490  21.6848335
  47.7657814  63.8904114  42.0768280  48.6923943  63.7688522  41.8698425
  47.3128738  63.7354431  41.2479210  47.8162994  63.8609238  41.9663582
   9.2638941  65.8114929  65.1248779   9.3043938  64.9432373  64.7239685
  10.0916004  65.8955765  65.5982285   9.3564806  65.7278671  65.1326065
   3.5541375  55.2198181  25.5433636   3.8740423  54.4973869  26.0837250
   3.1567652  55.8276405  26.1669636   3.5458763  55.2075958  25.6674900
  23.0049381  68.0554657  17.0374279  23.0559406  68.9089890  16.6071701
  23.5233364  68.1581955  17.8355141  23.0656605  68.1574402  17.0766525
  40.5070114   5.3863997  62.7253494  41.2756462   4.9369130  63.0766220
  40.7314148   5.5667768  61.8124733  40.6129112   5.3577013  62.6654587
   3.3980460  18.5896015  53.9322815   3.6770597  18.5903492  53.0166473
   2.4932997  18.2781334  53.9067154   3.3313172  18.5564651  53.8319092
  17.6032810  48.6970673  60.9797020  17.3311653  47.7802200  60.9400673
  16.8932114  49.1376877  61.4464874  17.4985390  48.6462822  61.0252533
  52.8535309  50.6436310   7.6823564  53.1403885  50.2341995   6.8660784
  52.0487480  51.1060677   7.4484501  52.7982979  50.6492844   7.5703635
  59.6528130  65.1010208  43.0515327  59.0468864  65.2894821  43.7681694
  60.5099487  65.3632202  43.3873901  59.6796036  65.1490784  43.1637726
  45.2665482  21.6582546  65.4642792  45.0286484  20.8740253  64.9696960
  45.4928055  22.3040676  64.7949753  45.2653084  21.6434937  65.3401642
  41.1119843  36.4219818  29.1268959  41.7916870  35.8917389  29.5429230
  40.2986145  36.1401672  29.5455151  41.0977325  36.3353844  29.2159042
  69.4512482  26.2615509  31.3006897  68.8745193  26.7925358  30.7514458
  69.1249924  26.3958302  32.1904984  69.3549500  26.3324947  31.3370075
  68.3409500  51.5557404  41.8772087  68.1361694  52.4656868  41.6620407
  67.8489151  51.0416756  41.2369957  68.2666397  51.5979576  41.7859917
  43.5071411   9.9985752  40.4420929  44.3109703  10.1205902  39.9369202
  43.7384262  10.2716284  41.3298874  43.6175270  10.0407057  40.4828949
  48.0689964   5.9738851  31.2255898  47.7718582   5.4699278  30.4679832
  47.8292694   6.8777132  31.0210018  48.0117455   6.0165281  31.1229801
  60.5302963  40.4688377  58.4257355  60.8059387  39.9077263  59.1505852
  59.7903976  40.9654541  58.7752457  60.4807854  40.4619598  58.5403061
  41.0859566  16.1453571  53.6890488  41.7826271  16.0134335  54.3320732
  40.3416977  16.4584885  54.2031097  41.0808830  16.1646824  53.8124428
  10.2574682  32.4476433   7.4567156  10.9504423  33.1068916   7.4942665
  10.0102730  32.3076553   8.3707886  10.3050070  32.5030174   7.5581980
   1.2234735  33.0355148  21.1504955   0.5660205  33.7018166  21.3505669
   0.7156172  32.2443504  20.9705696   1.0992033  33.0222015  21.1526432
  26.2179165  73.0658875  47.2954178  25.4184494  73.1907806  47.8067741
  25.9107971  72.9405823  46.3975296  26.0999088  73.0658417  47.2542000
   9.7027006  45.1737747  36.9276772   9.1830435  44.6238747  37.5140190
   9.7544327  46.0185471  37.3747902   9.6528006  45.2052193  37.0378838
  69.0040665  25.8809681  39.0000420  68.3222046  26.4613094  38.6616669
  69.5968246  26.4610291  39.4779625  68.9945679  26.0047150  39.0149231
  22.3887291   3.4432402  46.4151573  22.0323792   4.3149028  46.5867729
  22.3332329   3.3446703  45.4646645  22.3448086   3.5256839  46.3320961
  16.3989182  29.3428116  34.0936737  15.6848917  28.7511959  33.8562088
  15.9889593  29.9988441  34.6573944  16.2790546  29.3496799  34.1284637
  60.4664001  26.2491817  60.2418098  60.4471245  25.4231586  59.7585449
  60.0158920  26.8713665  59.6707077  60.4163017  26.2274456  60.1293716
  27.3874493  21.2404938  41.9415016  27.7179871  21.4451046  41.0667915
  27.1244869  20.3216057  41.8892860  27.3946571  21.1643219  41.8426514
  18.8238144   8.8097677  62.6266365  19.2622013   9.3411713  63.2912102
  18.6849003   7.9628496  63.0505066  18.8557510   8.7761202  62.7427101
  37.6872635  29.1256294  45.2497787  37.3687057  29.7796288  44.6276550
  38.6364937  29.2483616  45.2612610  37.7545204  29.2084618  45.1846581
  41.1397629   8.8810196   3.4294665  41.9905815   9.2223587   3.7048247
  41.3314209   8.3614607   2.6487255  41.2509346   8.8620138   3.3755717
  24.0965424  57.2429504   5.9342437  23.9261589  57.2684784   6.8758111
  24.8917408  56.7170143   5.8489108  24.1631737  57.1895866   6.0255537
  27.4437046  12.8724966   7.0160227  27.2799702  11.9630442   6.7663841
  28.3954124  12.9651890   6.9724922  27.5277348  12.7853956   6.9847584
  15.8490801   7.0280685  39.9180031  16.0831203   6.1186943  39.7322731
  14.9207582   6.9941096  40.1488609  15.7750416   6.9274702  39.9228134
   9.6917620   8.4237442  62.1568680  10.0173311   7.5474601  61.9510460
  10.2710752   9.0138416  61.6747742   9.7882595   8.3932247  62.0835075
   7.9537873  42.9971237  44.3498077   8.2128048  42.2352829  44.8682060
   8.7048864  43.1664505  43.7811165   8.0615072  42.9339371  44.3444443
  63.5133972  54.8768120  39.0406380  64.3288727  55.3390465  39.2344818
  63.5975456  54.0403976  39.4984207  63.6093369  54.8369102  39.1101303
  67.1483383  23.3856411  34.6347504  67.7240143  22.8173752  34.1229858
  66.9250107  24.1001015  34.0381737  67.1859131  23.4012318  34.5165558
  42.6800842  70.8570938  43.2742958  42.2012177  70.5916748  44.0594521
  43.5734329  71.0139313  43.5801735  42.7242851  70.8455124  43.3906441
  23.3113918  48.9288979  65.0580215  23.5796223  48.4081001  64.3010178
  23.9332943  48.6902542  65.7454147  23.4063168  48.8479118  65.0505981
  43.3908882  68.0861206  29.0623341  42.6852264  67.8882446  28.4466076
  43.0129166  68.7305145  29.6607704  43.2753296  68.1337357  29.0604916
  11.5502214  56.8093071  48.7745934  11.9402466  56.5788383  49.6178017
  10.7928743  57.3492851  49.0006027  11.5110493  56.8423119  48.8886147
  69.4552536  17.1484566   4.8398299  70.0188141  17.9143810   4.7303314
  69.6695328  16.8160820   5.7115188  69.5382004  17.1946907   4.9211106
  44.2829552  12.8333273  34.2778053  44.0449867  12.7546749  35.2016068
  44.8763237  12.0990028  34.1199646  44.3208580  12.7466307  34.3594856
  49.1046066  62.8585701  52.4428139  49.8582535  62.9838104  53.0194931
  48.9023819  63.7363091  52.1189194  49.1634102  62.9655266  52.4697723
  13.2765293   6.1403828  36.9820366  12.6810274   6.8825812  36.8783493
  12.7079325   5.4088640  37.2224693  13.1523886   6.1415219  36.9966202
  16.5692883  58.9044838  26.4518375  15.9670935  58.1641121  26.5256462
  16.0531826  59.5919533  26.0308266  16.4500313  58.8988419  26.4148121
   0.6595365  23.4145832  19.5613499   0.5481851  24.0248833  18.8324013
  -0.2299747  23.2510223  19.8747978   0.5528032  23.4622250  19.5170403
  61.9887505  44.2616196  12.5554562  62.7659378  44.1855049  13.1090059
  61.3680458  44.7652893  13.0820236  62.0054398  44.3072166  12.6706409
  24.0479565  41.9610252  49.5917892  25.0000553  42.0596352  49.5957375
  23.8066540  42.0029602  48.6664543  24.1237564  41.9760132  49.4935303
  45.2149696  20.2861843  33.0240593  45.1052704  20.4953785  32.0964622
  46.1582451  20.1647263  33.1322670  45.3038635  20.2955399  32.9366760
  50.2430420  15.2855101  39.7846069  50.3537483  14.7639561  40.5795670
  49.3429794  15.6076679  39.8329201  50.1588631  15.2642460  39.8745346
  14.7723904  38.5859299  51.4005775  15.5005827  39.0763359  51.7819824
  15.1679678  37.7704582  51.0927544  14.8922300  38.5512657  51.4084244
   9.8819838  37.1802368  35.6203461  10.7493830  36.8414345  35.8418503
  10.0378494  37.7778435  34.8890419   9.9911060  37.2078362  35.5659790
  71.9873428  59.5860443   4.2579775  71.3644257  60.1875381   4.6659055
  72.1054840  59.9281960   3.3718591  71.9335175  59.6866760   4.2069826
  10.9236517  29.7426796  59.3446655  10.1690664  29.2831612  58.9763260
  11.3506985  30.1460991  58.5889435  10.8887234  29.7366982  59.2247963
  61.8553505  15.5442371   0.4463367  61.9133568  15.1790485  -0.4365589
  62.7658348  15.6660013   0.7154581  61.9586296  15.5182781   0.3808830
  21.2584076  24.7072754  40.7674942  21.6068916  25.4288158  40.2438812
  21.9755878  24.4696655  41.3552208  21.3720531  24.7588825  40.7743301
  31.2204876  61.4746819  57.0707817  31.0971241  61.1507187  56.1785583
  30.6877670  62.2688179  57.1130447  31.1505222  61.5248222  56.9801407
  50.7732353  54.3475533  46.8081131  51.7187767  54.4695969  46.7227325
  50.3952560  55.1570320  46.4644508  50.8337631  54.4468918  46.7623596
   3.7691426  32.1023979  39.8451004   3.3708904  31.3076344  40.2000351
   4.1610656  31.8247108  39.0171432   3.7684677  31.9880314  39.7946587
  64.4918747  66.2240448  47.3268242  64.6064758  65.9018326  48.2208481
  65.1997833  66.8572464  47.2078476  64.5795822  66.2572098  47.4094772
  71.2352753  26.4128227  40.3658028  71.6993637  27.2467442  40.2921371
  70.7472763  26.4819660  41.1863556  71.2327194  26.5091267  40.4454498
  35.9479446   3.8569100  65.0125885  36.6532478   3.2128482  64.9496536
  35.9391708   4.2868204  64.1574020  36.0222244   3.8340726  64.9146729
   9.9893045  10.7336111   6.3796654   9.7461853  11.1399059   5.5477705
   9.2043285  10.8101692   6.9220519   9.8796673  10.7851028   6.3487921
  46.9608498  43.0689964  34.2158890  47.8291206  43.1813049  33.8289413
  46.3731842  42.9841805  33.4650955  46.9907761  43.0719299  34.0945587
   8.2763729  35.1599503   3.2380004   7.9887161  35.1672707   2.3250756
   9.1515265  34.7732086   3.2102711   8.3390245  35.1194878   3.1376877
  10.3492622  27.3602982  30.3108482  10.8067350  26.5214214  30.2539787
  11.0064259  27.9691105  30.6480675  10.4681282  27.3357639  30.3407459
  21.0000534  57.7793579  65.1428299  21.4753952  57.0001335  64.8545761
  21.6548576  58.3016014  65.6062164  21.1205750  57.7519531  65.1615067
  64.9972839  29.8037605  55.0230141  64.4423141  29.9622803  54.2593994
  65.4234695  28.9665108  54.8397026  64.9835510  29.7313805  54.9220352
  62.9312019  42.2238045  16.0917301  62.3004684  41.5455360  15.8501549
  62.3919983  42.9732819  16.3442745  62.8064384  42.2313995  16.0928993
  27.5581818   2.4662080  37.8492088  28.1566505   2.7832105  37.1727638
  26.7488976   2.2666419  37.3786087  27.5356998   2.4787316  37.7268867
  51.2999382  61.0436058  23.6832333  50.6782608  60.4174995  24.0543690
  50.7508240  61.7212029  23.2888107  51.1750832  61.0490952  23.6807499
   9.9263906  34.1543045  59.4537201  10.5641737  33.5145416  59.7702179
   9.9884481  34.8811264  60.0734863  10.0010223  34.1635895  59.5535660
  28.1982937  43.5972214  36.7433624  29.1046925  43.2957802  36.8050461
  28.2354469  44.5205574  36.9929543  28.2989159  43.6635399  36.7765541
  28.9491196  50.2092094   8.9887028  29.6741562  50.3018646   9.6067400
  28.6461487  49.3091087   9.1081171  28.9941292  50.1231003   9.0673456
   1.8235899  37.0391541  27.6613426   1.4357888  36.2518578  28.0434513
   2.3846679  36.7125893  26.9579372   1.8420684  36.9203682  27.6270790
  35.4648247  68.6599274  40.3267899  35.6863670  68.9559860  39.4438972
  35.5076599  69.4518433  40.8627663  35.4930191  68.7759476  40.2897949
  64.7172241  70.1425552  24.8202572  64.1810989  69.4478683  25.2026386
  65.4825287  70.1969910  25.3926048  64.7416611  70.0742798  24.9220715
  33.6912651  15.0513535  45.4183464  33.6709213  15.8533449  45.9404831
  33.0427742  14.4806299  45.8306198  33.6199379  15.0760164  45.5179939
  43.3582649  62.5673904  30.0475082  42.4875908  62.2967072  30.3388767
  43.6969223  61.8104324  29.5694332  43.3015289  62.4578018  30.0275974
  36.8206482  55.3914604  36.3157921  37.1984749  54.7833557  36.9511566
  35.8750572  55.3125305  36.4417267  36.7601013  55.3181915  36.3969765
  56.9981003  18.0714397  21.9734440  57.7108650  18.0399151  21.3353195
  56.2809944  18.5044823  21.5103397  56.9976387  18.1142578  21.8560066
  21.6867390  61.2604523  53.8388214  22.1347656  61.7764168  53.1685333
  20.8925323  60.9452820  53.4073906  21.6498222  61.2818642  53.7213326
  51.2159004  38.0539093  36.0449638  50.9402771  38.4901657  35.2387733
  52.0893822  37.7157402  35.8477135  51.2796593  38.0643692  35.9379539
  32.6415825  63.7169762  65.9691467  33.0318031  63.5794716  65.1059799
  32.0717621  64.4777145  65.8559570  32.6224289  63.7834396  65.8650284
  57.1296349  12.3568592  51.9603462  57.3910141  12.8173523  51.1629372
  57.6166039  12.7931633  52.6594391  57.2094383  12.4524946  51.9498596
  15.5212135  55.6285896  45.3411179  15.7221241  56.5373192  45.1173325
  15.6040363  55.5926666  46.2940521  15.5514708  55.7216682  45.4188766
  21.2666302  17.6983433  25.0092525  21.4004002  18.6453876  24.9712658
  21.2772484  17.4180546  24.0940704  21.2820282  17.7694473  24.9076042
  63.1930161  65.2080765   7.6702657  63.8487473  65.2127151   6.9729648
  63.1451073  66.1191025   7.9600496  63.2578354  65.3057251   7.6268072
  12.8880272  20.5583382  43.0712051  12.1546946  20.9843521  43.5150146
  13.6596937  20.8318863  43.5671234  12.8921156  20.6329403  43.1714172
   7.5293951  47.4306297  35.9896660   8.1846695  46.9833755  35.4541168
   7.9820065  48.2043724  36.3253708   7.6475415  47.4654465  35.9683533
  10.1194048  65.0206985   7.6328707   9.6198940  64.9316177   8.4445267
  10.6242638  65.8255310   7.7494464  10.1199751  65.0970306   7.7318583
  43.9870110  21.3371830  30.6435108  43.1307983  20.9110622  30.6041164
  44.3581085  21.2102718  29.7703476  43.9352798  21.2782059  30.5461941
  11.2055817  46.4495697  29.5188293  10.3827095  46.6560593  29.9620838
  11.8701715  46.5158157  30.2045135  11.1887026  46.4786568  29.6392212
   7.5073533  17.6546707  16.3379860   8.2500954  17.7681255  15.7449474
   7.7917914  18.0582447  17.1580200   7.6168933  17.7098083  16.3621941
  67.9038315  28.0379314  29.3662910  67.2327423  28.6811104  29.5947475
  68.6962814  28.5570240  29.2291870  67.9167786  28.1618786  29.3760319
  17.8709469   4.4258475  36.8536453  17.2031498   5.1091423  36.9118347
  18.0899277   4.3836136  35.9227867  17.8230858   4.4942112  36.7605820
  66.4180756  53.1120834  45.9964981  66.2626038  52.2641830  45.5804176
  66.8872833  52.9004173  46.8035164  66.4515305  52.9990883  46.0381889
  33.6922951  19.1228809   6.8178086  32.8924904  19.1173801   6.2919636
  34.3861771  18.8902664   6.2008410  33.6809998  19.0974884   6.6959376
  18.0443153   9.8617764  29.4526043  18.8723068   9.8878088  29.9321728
  18.2787724  10.1036119  28.5566254  18.1576176   9.8903427  29.4081974
  13.2883024  23.3347244  33.9673309  13.2010269  23.2659645  33.0166016
  12.3980455  23.4989204  34.2783203  13.1840572  23.3449020  33.8991089
  46.0031967  47.6808853   5.8517799  46.5399742  48.3797226   6.2255831
  46.5769691  46.9147339   5.8468709  46.1216278  47.6737061   5.8911190
  72.2100830  46.1558952   1.3245299  71.3765030  45.8360825   1.6696342
  72.6841965  45.3638306   1.0713879  72.1717529  46.0373230   1.3343369
  17.0868549  56.0996361  21.9416828  18.0066147  55.9731026  21.7087402
  17.0207748  57.0292625  22.1599903  17.1778927  56.1852798  21.9401226
  68.4643097  58.1076126  31.3768806  67.9586868  58.8133392  30.9737244
  68.5393143  58.3619156  32.2966309  68.4183807  58.2099915  31.4319706
  15.3704023  68.9648361  17.9132042  15.9259367  68.9878464  17.1340466
  15.8464890  68.4093857  18.5304909  15.4804153  68.9080582  17.8959408
   2.0507352  16.2513771  29.1913433   2.4109471  15.7305708  28.4735413
   2.4635832  17.1096020  29.0952225   2.1331754  16.2873611  29.1045456
  52.3390884   2.5785508   7.4101281  53.1253700   2.2147844   7.0031080
  52.2076492   2.0465541   8.1949434  52.4089241   2.4830253   7.4504170
   8.1506529  71.8938141  37.6952553   7.6204286  72.6701736  37.8751373
   8.7676544  72.1763153  37.0201759   8.1599064  72.0067291  37.6424484
  29.6191330  14.1340027  15.9394093  30.4137897  13.6082897  16.0309372
  28.9193249  13.5694380  16.2676926  29.6292477  14.0177336  15.9841785
  47.9652061  15.6119995   1.0205950  48.3256531  15.8311052   0.1613497
  47.1228752  16.0657139   1.0497553  47.9138184  15.6837492   0.9320735
  23.5276718   4.7166452  50.0406265  24.0843945   5.0339327  50.7516975
  23.0198956   4.0062666  50.4327431  23.5328903   4.6747255  50.1582718
   6.6044335  51.0534134  59.2050705   7.0906830  50.2405357  59.0671616
   6.4261093  51.3784981  58.3226013   6.6372709  51.0013962  59.0962563
  26.8380432  24.6074505  19.4074211  26.7754631  25.3991585  18.8730850
  26.2266941  23.9942150  18.9994678  26.7661743  24.6264839  19.3069344
  47.1868668  66.5437393  42.2586899  47.1906776  66.5994186  41.3031158
  47.3558578  65.6202774  42.4454765  47.2052956  66.4512024  42.1767044
  41.2272263  49.3119736  16.5671539  41.9715195  48.7102470  16.5808563
  41.5433044  50.0942383  17.0192490  41.3403053  49.3312263  16.6168270
   8.2620373  72.9905777  15.6080751   8.9840422  72.9445953  16.2348347
   8.5258083  73.6707001  14.9883261   8.3671618  73.0582047  15.6088228
  49.1228981  51.6877594  17.8005219  48.3964310  51.9125023  18.3818684
  49.8031540  51.3538399  18.3853168  49.1179695  51.6761169  17.9248810
  29.9112644  45.2741432   7.4243479  29.5116863  44.4429588   7.1680317
  29.1880093  45.9010506   7.4133534  29.7915230  45.2523575   7.3958416
  45.2739830  51.9600525  26.0239677  45.2011147  51.6435928  26.9243984
  45.3822250  52.9071236  26.1109676  45.2777557  52.0273018  26.1292686
  47.2474785  55.6398773  45.4236450  47.2062645  55.8618622  44.4934540
  47.6178856  56.4184074  45.8394890  47.2825851  55.7465744  45.3687935
  28.3381844   0.7444645  28.9898739  28.4388733   0.0942528  28.2946625
  27.4126606   0.6974963  29.2295265  28.2502232   0.6701162  28.9412918
  35.5506401  67.1192322  24.7803936  35.7190819  66.8575134  25.6855812
  36.3626595  66.9144363  24.3168030  35.6551971  67.0694809  24.8274860
  31.6509533   6.6368327  39.1827583  32.2318573   5.8892460  39.3238258
  30.7854519   6.3196454  39.4406929  31.6206036   6.5232835  39.2253075
  10.0646467  12.4508934  65.3162231   9.7954788  11.5537195  65.1190948
  10.8346338  12.3523684  65.8762589  10.1180553  12.3447113  65.3549194
  19.2528706  23.5696392  28.2863331  20.0986004  23.4981194  27.8437748
  18.7297573  24.1308994  27.7139950  19.2872753  23.6218662  28.1781044
  30.6560097  26.9422684  31.4698353  30.6908112  26.3549747  32.2248878
  29.7232780  27.1179810  31.3458614  30.5602531  26.8983765  31.5371342
  34.5074654  47.2340012   2.0236120  35.1835442  46.9919014   2.6564898
  34.6516190  46.6457939   1.2823534  34.5949364  47.1454582   2.0120542
   0.7661629  24.5746422  39.7915649   0.1456281  25.2982903  39.8781853
   0.2370718  23.8418503  39.4764328   0.6435652  24.5736675  39.7671967
   6.5976744  59.5169487  24.9650021   6.0684056  60.2074738  24.5659046
   6.4338145  58.7456818  24.4222965   6.5237579  59.5083389  24.8645668
  68.1817093  30.9228172  43.0945969  68.3449707  31.8597660  42.9864120
  67.2278671  30.8432579  43.0852394  68.0973969  31.0142498  43.0820618
   9.7393103  34.7698746  48.7028465   9.0326653  35.3404732  49.0050125
  10.4669390  34.9547462  49.2966576   9.7415476  34.8504410  48.7983971
  24.2850189  64.6009445  31.7000446  24.8270855  64.0886841  32.3000374
  24.0585575  65.3884125  32.1948586  24.3186760  64.6302948  31.8167973
  39.7034645  73.0946808  48.1351738  40.3909264  73.3681870  47.5278664
  40.1146965  72.4185715  48.6736870  39.8206329  73.0517502  48.1278381
  25.7431736  59.5616837  31.3429604  25.5498695  59.4680672  32.2757530
  26.5041199  58.9992752  31.1984291  25.8037090  59.4917259  31.4270210
  57.7354050  53.8525162  52.2342300  57.1626472  54.5126038  52.6247025
  58.5738144  54.3000870  52.1203003  57.7637329  53.9706383  52.2637215
  27.8043747  20.1404610  30.0187473  27.4104977  20.6834259  30.7015972
  27.3833542  19.2866955  30.1190262  27.7174721  20.1073170  30.1022625
  13.7409277  36.3941002  45.0508919  13.5145855  35.7140694  45.6853638
  14.5607138  36.0928879  44.6591606  13.8042135  36.2894592  45.0767784
   0.8244972  67.1475143  14.7547331   0.1336100  66.5366898  14.4982052
   0.7214782  67.8895798  14.1589527   0.7398340  67.1615067  14.6638422
  61.2847404  58.1312370   0.2961468  60.3758430  57.8973083   0.4843435
  61.5897560  57.4469147  -0.2995895  61.2203407  58.0333138   0.2526862
  40.8405609  65.9709015  46.0881500  41.5817986  65.3693848  46.1586609
  40.4640121  65.9911575  46.9679413  40.8794518  65.9089203  46.1894913
  32.0487366  60.3649178   5.3936915  32.6984177  59.6622887   5.4151096
  31.8024635  60.4353790   4.4714026  32.0917587  60.2975006   5.2976213
  17.7392941  69.9792328  11.1949100  18.6429615  69.7406006  10.9883356
  17.4066467  70.3768387  10.3902464  17.8001881  69.9961853  11.0870705
  25.7301006  21.4286861   1.2911346  26.0821476  22.2791767   1.0285316
  25.1151562  21.1986103   0.5946156  25.7020645  21.4948483   1.1888525
  70.5884171  53.4991913  14.7424097  70.2299347  53.8917122  15.5384283
  71.4938736  53.8079414  14.7099276  70.6467514  53.5739784  14.8238344
  59.0562286  70.5766220  41.3514786  59.4734421  69.7157898  41.3850327
  59.1608124  70.9281006  42.2356529  59.1118736  70.5223083  41.4493484
  35.5266495  49.5135231  39.1740723  36.4069672  49.7534561  38.8847542
  34.9950638  49.5495262  38.3788643  35.5638390  49.5429497  39.0584145
  16.5642033   3.9705694  11.9694281  16.0448418   4.3826728  12.6598377
  17.4672794   4.2165437  12.1698828  16.6051235   4.0407476  12.0644302
  38.9643936  35.9806557  56.4801559  38.3963623  36.7339630  56.3185997
  39.4390678  36.2058411  57.2802849  38.9544373  36.0850029  56.5482521
  69.1534424  54.2897682  21.9731121  69.5334091  54.3672752  22.8482399
  69.0307922  55.1940804  21.6843014  69.1808853  54.3944702  22.0356388
  45.3833160   8.2934780  54.0980072  45.8375778   8.6155815  54.8765488
  46.0806313   8.1380873  53.4609566  45.5061226   8.3112564  54.1130981
  43.3705826  49.7478027  20.0536156  43.6014671  48.9517403  20.5323772
  43.8028564  50.4518776  20.5369892  43.4413033  49.7379913  20.1562195
  32.7898483  67.3676910  24.3120556  32.6916122  68.2370071  23.9236374
  33.7288818  67.2841263  24.4777794  32.8795128  67.4514847  24.2883072
  15.1825581  48.7083855  55.4373016  15.3072386  47.7713966  55.2865257
  15.3153162  48.8192368  56.3787498  15.2100115  48.6202850  55.5216217
  69.9256210  70.6103668  24.8429623  69.7518539  70.9882050  23.9808292
  69.9752808  71.3650742  25.4296360  69.9123840  70.7311401  24.8135872
  39.3316765  22.8195000  40.6496887  39.4511108  23.7150440  40.9658661
  39.9132004  22.7533569  39.8922653  39.4064255  22.9079494  40.6026344
  41.1664429  63.4522324  15.0124416  40.3033104  63.3266296  14.6181564
  41.0750771  63.1117668  15.9023666  41.0646553  63.4025307  15.0652971
  52.3344803  61.2222824  12.8534021  51.4960022  61.6834106  12.8767643
  52.6538048  61.3509941  11.9602633  52.2791176  61.2851830  12.7606478
   8.0683975  67.6854019  34.5032692   7.1917748  67.3082199  34.4291229
   8.5161819  67.1274948  35.1392441   8.0226660  67.5856781  34.5631828
  53.1686211  27.3492718  49.4047356  54.0814590  27.3273182  49.1175423
  53.2061844  27.1412640  50.3383064  53.2699738  27.3247490  49.4736671
  55.2119865  24.0822086  42.5945854  54.9567986  24.7814312  41.9927559
  56.0248413  24.3936539  42.9927063  55.2714577  24.1899891  42.5728607
   7.1639781  53.9042053  60.1013069   8.0867434  53.7515945  59.8977242
   6.7257409  53.0909538  59.8507118   7.2156487  53.8012047  60.0528755
  61.3214645  31.5411568  58.5526543  62.2656860  31.3859921  58.5771217
  60.9554100  30.7340946  58.1908684  61.3831215  31.4385433  58.5166817
  55.8827705  50.5104752  31.1558266  55.4221878  51.3456001  31.0742168
  55.4099731  50.0424500  31.8440456  55.7832336  50.5496216  31.2205162
  42.6277390   6.8713994  46.0703354  42.6595688   7.8138394  46.2347298
  42.1055984   6.5199728  46.7915154  42.5754509   6.9344258  46.1647758
  28.8232307   1.5651209   9.8893766  28.4579792   0.9692187  10.5433826
  28.2120094   1.5177011   9.1542635  28.7190990   1.4965161   9.8807278
  24.8238945   8.0984364  16.1791458  23.9513588   8.4244747  15.9586630
  25.4038315   8.5171270  15.5430613  24.7926922   8.1778555  16.0878010
   7.5717325  46.7622070  16.6167355   7.6299443  47.1076393  17.5075321
   8.2000151  47.2829247  16.1163902   7.6449413  46.8545723  16.6583729
  48.8089943  47.4667206  45.0637741  48.8359604  48.3542557  44.7063026
  49.4077148  47.4908638  45.8102226  48.8757172  47.5639420  45.1052551
  23.5068626  27.0812035  47.7155190  24.1371384  27.7620506  47.9509583
  22.8329945  27.5413342  47.2151031  23.5022125  27.2028790  47.6872635
  42.4095688  13.6520481  44.5060463  43.0015182  13.0427246  44.9471245
  42.7867546  13.7629824  43.6333160  42.5129166  13.5988989  44.4600143
  59.2832298  73.6798019  56.6665993  59.8356667  72.9005814  56.7287216
  59.8246231  74.3859711  57.0193710  59.3998756  73.6720123  56.7108421
  70.9311295  57.1370773   9.1103926  70.0163269  56.8893776   8.9761620
  71.1685333  57.6161270   8.3164244  70.8588943  57.1617470   9.0114079
  42.5552597  36.1765785  15.1724596  41.8669434  35.5196609  15.2769251
  42.4580231  36.7485313  15.9338045  42.4714890  36.1675186  15.2647905
   6.4945545  36.3722382   7.1328869   6.0980902  36.2708588   6.2675719
   7.0949507  35.6307068   7.2096243   6.5163021  36.2823486   7.0487919
  27.3614235  29.0355644  42.7494392  27.1723557  28.4892597  43.5123520
  26.7544403  28.7262669  42.0770264  27.2765312  28.9443207  42.7590904
  28.1247177  66.1397324   5.3521371  28.4866714  65.2536011   5.3503623
  27.2375183  66.0367508   5.0078964  28.0687046  66.0342484   5.3152375
  55.9176674   4.0885162  38.5096855  55.7811508   4.7718310  37.8534279
  56.7396698   4.3281875  38.9375916  55.9907684   4.1869445  38.4853325
  37.5964432  43.6636848  41.2300682  37.3362160  44.5347023  41.5298119
  37.1999321  43.0644035  41.8624229  37.5264053  43.6926651  41.3294678
  17.1185360  67.1314697  24.3724804  17.3530464  67.0926895  25.2996979
  17.9583607  67.1485519  23.9135323  17.2331047  67.1291580  24.4224167
  14.6493063  17.0456181   6.6227365  15.0952940  16.3724613   7.1367269
  13.9629889  16.5723553   6.1523938  14.6236773  16.9233627   6.6273913
  30.9528961   4.8435764  18.3699436  30.2452316   4.4503341  17.8592548
  30.6625042   4.7686672  19.2789497  30.8464622   4.7936521  18.4124203
  50.2697678   7.9327159  46.6909943  50.8430977   8.2515879  45.9939651
  50.6643295   7.1050510  46.9658089  50.3729858   7.8784575  46.6459656
  14.4299145  49.9335136  28.6659756  14.8469601  50.7424774  28.3695202
  13.5377131  50.1939468  28.8948517  14.3792429  50.0475578  28.6587696
  39.1395912  58.2030754  42.4186821  40.0788422  58.2962532  42.2594566
  38.8764191  59.0420036  42.7970657  39.2116890  58.3024788  42.4420547
  51.0996895  65.4419022  30.8626289  50.7972603  64.5755157  30.5903282
  52.0546379  65.3790436  30.8439617  51.1692734  65.3428040  30.8316002
  45.4311638  50.9822350   1.0191990  45.4758492  51.8862305   0.7077038
  45.4807587  51.0546150   1.9723692  45.4412193  51.0863571   1.0876281
  18.4531536  65.8110580   9.0953779  17.5561962  66.1012421   9.2611904
  18.5743427  65.0621109   9.6790094  18.3704243  65.7621307   9.1752996
  71.6729736  33.0045624  56.1264420  72.5276947  32.9533043  55.6986008
  71.5847397  33.9244881  56.3758163  71.7547073  33.0971985  56.1074104
   8.2697430  67.9597702  15.1314487   8.4581232  68.8613510  14.8708849
   9.1061859  67.5037918  15.0382948   8.3790312  68.0072861  15.0937281
  53.0373878   6.9269776  16.2589245  53.1858406   6.0103173  16.0267010
  53.8348465   7.1897988  16.7185078  53.1382637   6.8572516  16.2831707
  37.9965019   7.9116464  59.7293587  38.3052559   8.7042561  59.2904129
  37.7215805   7.3348112  59.0166779  38.0001106   7.9346566  59.6065483
   2.6357126  46.0481911  24.9793377   3.4865849  45.9620209  24.5494270
   2.7382560  46.7981415  25.5652447   2.7373862  46.1189766  24.9959736
  54.4919434  15.5255079  45.8315659  54.6660080  14.6457624  46.1661987
  54.2554855  16.0343132  46.6070862  54.4852905  15.4859505  45.9499512
  52.7692490  35.5844193   1.5550894  53.4392204  34.9187355   1.3994075
  52.2166710  35.5553436   0.7740372  52.7817688  35.5103302   1.4551948
  49.9200325  48.0112648   2.3868227  50.7538605  47.5413132   2.3970590
  50.0673752  48.7727509   2.9477713  50.0246658  48.0423546   2.4477346
  53.8886871  22.5117702   5.9442463  53.8061943  21.5606861   5.8744702
  54.7315521  22.7096634   5.5360203  53.9697762  22.4314480   5.8932714
  22.3063717  18.6121426  62.6174469  22.5867252  18.1438313  63.4037781
  21.7971554  19.3521214  62.9481468  22.2819653  18.6411152  62.7365685
  51.7897835  68.4715195   3.9216497  52.6965179  68.3949509   4.2186351
  51.4280281  67.5916367   4.0273318  51.8479004  68.3695221   3.9645908
   3.6129642  62.6760445  48.4124603   3.9345422  61.7909279  48.2410202
   2.7967870  62.7347221  47.9158287   3.5602195  62.5879097  48.3412170
  62.1179810  31.1086349  22.7927933  61.9952049  31.3623123  23.7075653
  61.2968826  31.3511105  22.3647289  62.0173264  31.1615448  22.8446960
  49.2714920  68.6576920  12.1950321  49.3091125  67.9980774  11.5024090
  49.1123161  68.1564026  12.9947853  49.2585297  68.5338898  12.2064571
  39.1420975  18.9134369  35.4615860  38.9357910  18.2953758  34.7603951
  39.6372375  18.3973522  36.0977669  39.1728973  18.7924900  35.4546547
  21.8938713  38.7047653  14.2932310  21.4961491  39.0943222  15.0718803
  22.8127880  38.9693680  14.3357868  21.9494534  38.7745247  14.3808050
  21.7606049  31.7291279  52.0670433  21.0867119  31.2071228  52.5024872
  22.3621349  31.9773426  52.7690277  21.7528877  31.6999302  52.1883392
  39.0490952  67.9324493  17.6322384  39.1114693  68.5143356  18.3897018
  39.1793976  67.0553207  17.9926510  39.0696411  67.9009628  17.7514496
  59.6873932   0.3849842  43.1824532  60.3498764  -0.2655720  43.4151039
  59.3316422   0.0770218  42.3488884  59.7201042   0.2827665  43.1183701
  34.6645546  73.6912766  30.2468300  34.7029076  74.6109390  30.5094986
  34.2062111  73.7010956  29.4065609  34.6197662  73.7903976  30.1852341
  12.7166576  42.4072609   1.7167699  12.6654348  41.4518471   1.7449522
  12.0934362  42.6605492   1.0358355  12.6447344  42.3323860   1.6471596
  65.1757889  25.5363617  56.4523773  64.3361893  25.9275303  56.2109261
  65.7959442  26.2650185  56.4259186  65.1523819  25.6557808  56.4238091
  33.7835045  73.8154297  13.6817398  34.4402199  74.4717026  13.9146814
  33.6739540  73.9115143  12.7356949  33.8418541  73.8956680  13.6056929
  32.3092690  61.7872849  33.7964401  33.0439758  61.7089615  33.1879158
  31.8853836  60.9294090  33.7718201  32.3424149  61.6874466  33.7289200
  45.1877708  73.9963913  44.2709007  44.3261490  74.3184738  44.0061340
  45.7380371  74.7791367  44.2982750  45.1545677  74.1142120  44.2455864
   8.5594444  64.7079773  31.5395508   7.6269398  64.6901855  31.7548428
   8.9923840  64.3656082  32.3215866   8.5061703  64.6695633  31.6459064
  63.5621529  19.1754169  29.2922058  63.7000542  18.2594109  29.5333424
  63.4152985  19.1546555  28.3465672  63.5611992  19.0755196  29.2170773
  46.0321655  37.0645866  52.6208954  45.8289261  36.8153114  53.5224457
  46.3205910  37.9751549  52.6833878  46.0412483  37.1351051  52.7237053
  12.4579439  15.0189238  51.1094055  11.8409090  14.3393488  50.8379707
  11.9820414  15.5255308  51.7675056  12.3413916  15.0004787  51.1506386
  50.6888962   1.1726784  44.2561493  50.9497414   0.5954371  44.9737740
  50.4286804   1.9871660  44.6864204  50.6889610   1.1979786  44.3785629
  37.2201309  42.7213745  28.3748417  38.1471138  42.4857559  28.4125404
  36.8447151  42.3447342  29.1707287  37.2789497  42.6560822  28.4637356
  47.5618248  44.8057747  28.7728691  46.9026871  44.4075661  29.3413811
  47.3240852  45.7325020  28.7430840  47.4661789  44.8621368  28.8303204
   2.8341088  42.5145073  16.8875408   3.5684044  42.0291100  17.2636147
   2.3691833  42.8702469  17.6448555   2.8628349  42.5006790  17.0084076
   7.6241798  61.8705368   9.8630400   8.0419140  61.9692726  10.7185984
   7.0209613  62.6114044   9.8041000   7.6043992  61.9600754   9.9479923
  61.5268478  60.6702957   7.5034933  61.6814957  60.6050453   6.5611248
  61.5552406  61.6094246   7.6864095  61.5463676  60.7634850   7.4225044
  10.4253082  20.4863586  51.2730064  10.4899960  21.2302341  50.6740952
   9.9278965  20.8218861  52.0188179  10.3791618  20.6014671  51.2886734
  58.9287796  14.0885429  58.8889275  59.8128128  13.9826393  58.5374947
  58.8279572  15.0335722  59.0028839  59.0123024  14.1780281  58.8636017
  31.1142635  12.2169132  29.8558388  31.5997143  11.7208872  29.1966515
  31.5242481  13.0818663  29.8546982  31.2097549  12.2562561  29.7854214
  70.5474167  74.1959305   9.1232672  69.9041214  73.5504837   8.8303413
  70.3356323  74.9870682   8.6278105  70.4562302  74.2114716   9.0391922
  52.4397736  36.1981163  44.1446533  52.4548874  37.0634537  43.7357597
  52.3726921  35.5874863  43.4105797  52.4342308  36.2252769  44.0227661
  49.4226112  45.5124397  60.0584869  50.3711624  45.4628601  59.9400673
  49.2403603  44.9157944  60.7844543  49.5043297  45.4435272  60.1232796
  51.3170395  68.5775299  32.8386536  50.4763145  68.1208572  32.8091545
  51.4894867  68.7017975  33.7719574  51.2457733  68.5420761  32.9350357
  53.9568024  38.8349075  64.5611572  53.1598701  38.3662262  64.3132172
  53.9796257  38.7798691  65.5165024  53.8742485  38.7790565  64.6365967
  32.5384827  64.7348175  24.2204094  32.6911774  65.6634979  24.0458603
  32.7509346  64.2979965  23.3956165  32.5774231  64.7872696  24.1138382
  48.0627785  44.4493561   0.8751811  48.0039177  44.8097153   1.7600024
  47.7633171  45.1591530   0.3070782  48.0245667  44.5634804   0.9089564
   4.9785657  29.4804001  11.7011776   5.2719588  29.0492592  10.8985138
   5.4909601  30.2879601  11.7403240   5.0644960  29.5205421  11.6197548
  47.1287155  53.4914436  18.9477978  47.6711845  54.2518082  18.7385025
  47.0944939  53.4776230  19.9042854  47.1829185  53.5710564  19.0274792
  33.1466751  55.7381248  26.3287392  32.8311462  55.3216248  25.5267391
  34.0776482  55.5181847  26.3625507  33.2123070  55.6702538  26.2468185
  29.8495541   5.3405800  20.8689404  29.6361256   6.2654986  20.9922523
  29.9599075   4.9998279  21.7566013  29.8385620   5.4028764  20.9767513
  53.8623390  67.0370636  10.8912344  53.1773033  67.6546173  11.1473475
  53.4219017  66.1875763  10.8663416  53.7423172  67.0123291  10.9158916
  24.1200600  64.8782501  63.7195663  23.5452747  65.4690170  64.2062378
  24.8776569  64.7559662  64.2916870  24.1395550  64.9282074  63.8324776
  28.1830273  50.9659576  47.2804222  28.9015636  50.3587990  47.4573364
  27.3963890  50.4904137  47.5474243  28.1757641  50.8504944  47.3277626
  61.3833084  36.1259995  60.1108246  62.2029800  36.4530792  59.7401619
  61.6386299  35.7287827  60.9434471  61.4979477  36.1185226  60.1600876
  12.2669716   1.2418724  17.4611626  12.8153753   0.4864452  17.2494659
  12.2860489   1.2913786  18.4168911  12.3274889   1.1665920  17.5405064
   8.9394579  58.6046143  46.1046333   9.6835747  59.1756630  45.9137802
   8.1709251  59.1309280  45.8842125   8.9368544  58.7216377  46.0607758
  63.1150513  17.0851517  58.5987320  62.4478188  17.6836491  58.9346390
  63.6551781  17.6270638  58.0235596  63.1014977  17.2067661  58.5732155
  38.6335602  43.3388481  19.1455460  38.2204552  43.1235809  18.3093433
  39.4714928  42.8766098  19.1247482  38.6788635  43.2665977  19.0541534
  30.3744278  68.7706146  33.7713547  31.0060673  69.2883453  33.2721329
  30.8932285  68.3642578  34.4655838  30.4971123  68.7824936  33.7921524
   2.9813509  65.5887375  14.6023960   3.6971345  66.1766663  14.8436937
   2.1891787  66.1103745  14.7311754   2.9732049  65.7070618  14.6418619
  14.1469746  50.0788765   4.2765555  14.3527737  50.0710068   3.3417742
  14.7308102  49.4220009   4.6558766  14.2311821  50.0079880   4.2173204
  39.4201927  21.4177666  18.9142723  38.7436600  20.7419910  18.8710804
  40.1097946  21.0321159  19.4546013  39.4215851  21.3045750  18.9672871
  48.2129402  17.2928009  45.9500008  47.5733490  17.2336884  46.6596909
  48.4958687  18.2071972  45.9581070  48.1749039  17.3840103  46.0265465
  68.4309158  63.5058899  36.1079216  68.4046249  62.7165489  36.6487389
  68.2089462  64.2162018  36.7099342  68.4044418  63.4974594  36.2297935
   9.9005194  69.4927979  33.7770119  10.5790558  69.1717072  34.3709145
   9.2150698  68.8256683  33.8134384   9.8997822  69.3874130  33.8442307
  56.2907333  66.6332169   8.0634747  56.6416016  66.7529068   7.1809793
  55.3809853  66.9242401   8.0010252  56.2311363  66.6770172   7.9627047
  28.7924786  15.0728540  57.1831131  28.6676216  15.5006590  58.0302429
  29.7419815  14.9911146  57.0937080  28.8804207  15.1097584  57.2639198
  42.8599205  59.0758896  14.6844206  43.4659424  59.6043015  14.1650476
  43.4203339  58.6071358  15.3028364  42.9843102  59.0822487  14.6949825
  29.7251835  46.1963539  30.4181004  29.6835995  47.1408310  30.5679779
  28.8386459  45.9575310  30.1474533  29.6262074  46.2716064  30.4052219
  10.4755278  63.7502937  33.2188683  11.0592613  63.7552261  32.4602776
  10.8495522  64.4008331  33.8131256  10.5776644  63.8201942  33.2013435
   8.6980820   1.7785385  40.6674690   9.0858831   2.3452108  41.3343468
   9.3456421   1.0860888  40.5355186   8.8084936   1.7651254  40.7245140
  23.4199963  62.3159599  14.1953440  24.2682648  62.5301285  14.5836792
  23.6370792  61.8759155  13.3734760  23.5336075  62.2918701  14.1491117
  66.0633621  24.3392658  30.2226315  66.5171432  23.4965000  30.2147465
  66.4121017  24.7918873  30.9905834  66.1489487  24.2976608  30.3036861
  39.7696533   4.3757577  51.1755486  39.4744034   3.6520505  51.7280960
  39.6102676   4.0746183  50.2810402  39.7211723   4.2664666  51.1390800
  62.4246941   7.8501754  32.0767021  63.1661949   7.4125376  31.6585140
  62.7095070   8.7582006  32.1796761  62.5341415   7.9003382  32.0430870
  24.6746712  67.9684830  62.7663651  23.9143085  67.4476318  63.0248070
  24.5315933  68.1573410  61.8389511  24.5783272  67.9330826  62.6950226
  36.4328384   3.9442086  35.9960022  37.1256943   4.2575097  35.4146042
  36.2018661   4.7069998  36.5261307  36.4820938   4.0589647  35.9905357
   1.5114982  23.4517097  59.9981346   1.2977110  22.7815571  60.6473045
   2.4292762  23.6647034  60.1670990   1.5865728  23.4029579  60.0853806
  66.5153885  61.6634445  64.4856415  65.6118622  61.9041367  64.6904144
  66.6506577  61.9789162  63.5920982  66.4334641  61.7227516  64.4121857
  28.5253620   2.4233434  59.3157997  27.8705807   2.8481309  59.8699188
  28.7142353   3.0663290  58.6323318  28.4756775   2.5372121  59.3020058
  13.2621260  54.5027924  47.7783813  12.8438711  55.3636322  47.7627449
  13.6445494  54.4381714  48.6534843  13.2583046  54.5876999  47.8700333
  58.4592056  48.7764244   4.8984327  58.6992416  48.9606819   5.8065424
  58.0244331  47.9243927   4.9337754  58.4384384  48.7052116   4.9990439
  50.6957169  46.0405426  41.1853409  50.9311142  45.2490845  40.7011757
  50.1433754  46.5359039  40.5805588  50.6619186  46.0089645  41.0692139
  37.4252052  17.9581051   1.5665056  36.9025955  18.4543514   2.1964653
  36.7943077  17.3854885   1.1302615  37.3021927  17.9499607   1.5871637
  41.7970543  46.2854424  64.7048645  41.3822365  46.0484009  65.5343018
  42.0057487  45.4468765  64.2931824  41.7750740  46.1707382  64.7494125
  44.9910011  40.2729797   4.9546356  44.1121178  40.1535835   4.5947161
  44.8591614  40.8115463   5.7348900  44.8832130  40.3176804   4.9994607
  70.0116043  27.6969643  46.9731827  70.8647842  27.7700386  47.4009323
  69.8005753  28.5913658  46.7053223  70.0800781  27.8001366  46.9902344
   0.9786771  18.7285194  38.7607803   1.5507121  17.9640141  38.8281479
   1.1917598  19.2556934  39.5307884   1.0624032  18.7032108  38.8500786
  36.3598785  35.8284073  61.6888809  36.4591446  36.2092628  62.5614204
  36.7786407  34.9700737  61.7531433  36.4151230  35.7774887  61.7887840
  36.6102867  65.0680847  32.3742752  36.0438423  65.6656418  32.8624268
  36.2561531  65.0751648  31.4850235  36.5121155  65.1325684  32.3315010
  17.5537910  19.0256729  14.8539095  17.1738434  19.2074318  15.7134647
  17.9484673  18.1584034  14.9450388  17.5553627  18.9525700  14.9552917
  20.8350315  47.0494614  13.0221233  21.7006207  47.4163704  12.8422165
  20.9851284  46.4134750  13.7215681  20.9433460  47.0207672  13.0775280
  54.0016136  46.9152107  35.9785309  54.3113976  46.4807816  36.7732239
  53.7302742  46.1990509  35.4043159  54.0057144  46.7925110  36.0020409
  48.4669456  19.9553108  48.5715752  47.7227783  19.3620358  48.6739044
  48.5258408  20.4125576  49.4104385  48.3938675  19.9408035  48.6719475
  41.0092583  59.2650757  31.7064190  41.2110329  59.0162506  30.8044186
  41.8321190  59.1400032  32.1791649  41.1185265  59.2252045  31.6606426
  65.2378922  63.9521370  13.2063131  66.1561661  64.2206802  13.2359791
  64.9596710  64.1485977  12.3117571  65.3061447  64.0017242  13.1140804
  23.4355640  72.0621185   6.5839643  23.7860298  72.1883545   5.7022214
  24.0082226  72.5837631   7.1462660  23.5340061  72.1312103   6.5498986
  24.7458763  68.9662628  10.6876383  24.3588295  68.3511200  11.3105536
  25.2926216  68.4215698  10.1214123  24.7629070  68.8425751  10.6936836
  49.1274452  62.5473709  20.6812477  49.2885323  62.6162949  21.6222744
  49.9883842  62.6699562  20.2812614  49.2364349  62.5677948  20.7389450
  25.2633915  29.7535725  47.1427002  24.9916325  30.6655731  47.2458229
  25.4257469  29.4495945  48.0357094  25.2517242  29.8184128  47.2489281
  60.8348885  65.7293549  13.5205088  61.2192383  65.5461197  12.6632252
  60.0618286  66.2599411  13.3279409  60.7934380  65.7663956  13.4085512
  71.8576584  61.5855446  39.9489594  71.5927429  60.9009132  39.3346863
  71.2178802  62.2853966  39.8180771  71.7611771  61.5871696  39.8694954
  15.1410513  13.1500978  45.6840019  16.0657253  13.0027914  45.4852333
  14.6723137  12.7586870  44.9469032  15.1896725  13.0926485  45.5842018
  69.3998489  37.8327560  37.6660004  68.9187164  38.2626228  38.3730736
  70.3117447  38.0868835  37.8077698  69.4457855  37.9056969  37.7565231
  70.3198166  16.8118477  56.3159370  70.2838287  17.7672501  56.3622093
  70.0851440  16.5203724  57.1969566  70.2909546  16.8826485  56.4148254
  59.4018097  57.8186951  28.1601448  58.8753853  58.5449409  28.4943275
  58.8883820  57.0370102  28.3640900  59.2909164  57.8127823  28.2175312
   1.3191404   0.2414850  57.7920952   2.2435699   0.1109632  57.5808487
   1.1861898  -0.2527863  58.6009521   1.4035448   0.1748562  57.8558273
  52.6702766  48.9953156  14.5625286  52.5617638  49.3580360  13.6833868
  53.6129265  49.0360260  14.7237482  52.7592316  49.0383377  14.4859686
  54.3229446  20.9244576  56.9511642  54.7226372  20.3129578  56.3326607
  55.0400543  21.1821918  57.5304337  54.4420395  20.8867321  56.9469795
  20.6713352  19.2364845  14.7206945  19.7180786  19.1681271  14.7741785
  20.8568287  19.2693119  13.7822142  20.5894604  19.2326965  14.6263180
  19.5980606  66.6393738  25.9105186  19.6290684  67.2015839  26.6845951
  20.2059002  67.0472565  25.2937565  19.6661892  66.7428284  25.9272957
  35.4677010   9.5679226  48.2860832  34.8288231  10.2479000  48.4998550
  35.9650307   9.9287739  47.5521317  35.4526062   9.6789179  48.2306099
   9.3598318  41.0668411  45.8332634   9.1819038  40.1879120  45.4985199
   9.0972137  41.0305557  46.7530174   9.3128519  40.9692421  45.8956490
  17.4596043  54.6757812  25.1575642  17.5306015  53.8205223  24.7336330
  18.1461658  55.2032089  24.7492905  17.5403900  54.6408195  25.0688171
   3.7658968  26.5304585  51.8286819   4.7070122  26.3604107  51.7884636
   3.6878073  27.3197517  52.3645477   3.8579311  26.5964966  51.8815384
  59.8994827  55.8535690  22.3031445  59.3706017  55.1058121  22.5813084
  60.5279579  55.9800720  23.0139523  59.9101028  55.7873154  22.4086094
  11.7484207  42.3545265  60.0417023  12.6407919  42.1316910  60.3067474
  11.5384588  43.1411858  60.5450096  11.8211937  42.4146538  60.1236382
  13.9077368  28.0016136   3.0184758  13.8368835  28.7119732   3.6561298
  14.1628313  27.2386761   3.5372095  13.9273844  27.9960079   3.1417947
  23.9939919  65.8319626  15.5482111  23.9354477  66.5786285  16.1442833
  23.1236820  65.4344482  15.5760527  23.8949375  65.8692017  15.6147461
  14.2406225  74.2359161  52.6127739  14.1220312  74.4935226  53.5270004
  14.9256411  74.8194351  52.2864456  14.3010273  74.3256149  52.6754646
  53.1778755  11.7110691  16.4930935  53.3937073  10.8401442  16.8264694
  52.9758034  11.5701723  15.5681362  53.1793442  11.6031666  16.4300060
  70.4300232  44.4030838  44.9668121  71.2164001  44.9410591  44.8750648
  70.2418213  44.1005135  44.0784073  70.4938126  44.4281883  44.8622894
  66.9738312  56.7729416  16.6213760  67.8679199  56.7418938  16.2809658
  66.8476334  57.6858253  16.8801289  67.0557251  56.8669815  16.6126690
  38.1573792  55.6231422  28.4551201  38.9622002  56.0325775  28.7727032
  38.1911621  54.7303467  28.7986374  38.2468109  55.5715981  28.5256214
  55.7265205  17.3104019  28.5208187  55.3319473  17.8557720  27.8402920
  55.4273529  17.6992016  29.3427467  55.6525383  17.4100227  28.5358982
  29.9800148  26.9624500   5.2145596  30.3044529  26.1547966   4.8162279
  30.7582741  27.3732071   5.5911527  30.0976086  26.9201241   5.2122412
  67.8820190  45.3901176  53.6186600  68.2663727  46.2120705  53.9234428
  68.4779053  45.0864792  52.9338570  67.9865494  45.4453926  53.5781326
  34.7212181  38.7796402  63.0886650  34.5479546  38.4087868  62.2234001
  34.7210464  39.7264252  62.9478645  34.7027206  38.8410568  62.9813766
  37.0608482  63.2804832  34.3864594  36.8334923  63.9499969  33.7412529
  37.5613708  63.7506409  35.0532875  37.0899773  63.4020195  34.3887672
   8.7231951  38.4150009  48.9167252   9.5442495  38.7040749  49.3148918
   8.3350801  37.8291283  49.5666122   8.7693644  38.3833504  49.0284920
  38.0293350  67.4589691  40.4066620  37.4142990  68.0591125  39.9850082
  37.5203896  67.0451736  41.1037827  37.9094734  67.4788437  40.4360390
   9.9383202   1.9858383  53.0933990  10.5601101   1.2942057  52.8670082
   9.0901003   1.6493572  52.8043747   9.9141731   1.8761989  53.0384369
   3.4987597  54.5446243  17.8558788   2.7564712  54.2499008  18.3834934
   3.7039871  55.4153252  18.1964569   3.4414868  54.6060486  17.9484634
   7.0094967  33.7181854  19.8000393   6.4714079  33.2140961  19.1896420
   6.3872313  34.0594749  20.4423313   6.8857551  33.7008247  19.8034401
  42.7133217  47.8869324  25.3443890  42.3050346  47.8868637  24.4786339
  43.0545158  48.7752075  25.4482231  42.7061653  47.9816513  25.2631359
  63.1734962  59.0523911  24.0982513  63.9443550  58.7487488  23.6188679
  63.3166466  59.9920235  24.2115154  63.2709656  59.1202126  24.0592079
  59.0178795  35.6921806  26.5660324  58.2425766  35.6049194  26.0114880
  59.6360512  35.0505562  26.2161579  59.0011215  35.6144524  26.4695835
  35.7411728  50.3751183  35.2575912  36.0576286  49.4776077  35.3603439
  35.1728287  50.5168381  36.0146484  35.7143097  50.2945213  35.3492813
  50.0381355  31.7498608  65.7451935  50.3052483  32.4379044  66.3546829
  50.2262383  32.1109924  64.8789215  50.0866776  31.8617458  65.7178116
  53.6130028  13.2023497  32.4321327  52.9841080  13.6095190  31.8363667
  53.3753281  13.5372810  33.2967491  53.5205917  13.2814884  32.4608040
  53.6295586  18.9341316  23.3195553  53.6284485  18.2758904  24.0144997
  53.9466400  18.4662819  22.5470219  53.6632538  18.8140450  23.3112812
  39.4179459  74.2599716  51.4146233  39.9613762  74.0206909  52.1653976
  38.6883926  73.6408310  51.4400024  39.3980980  74.1684265  51.4973946
  46.4476662  46.5748787  17.8859024  46.9880371  46.5557213  17.0960541
  46.6997299  47.3850555  18.3289642  46.5321732  46.6592331  17.8489208
  18.5099678  59.0323219  24.3171349  18.0934944  59.0111618  25.1787224
  17.7812557  58.9917870  23.6978054  18.3878441  59.0257416  24.3429699
  38.8916931  22.6404114  62.1858864  38.8091125  22.3143978  61.2897148
  39.8355179  22.7094631  62.3296165  38.9835396  22.6130085  62.1056442
  45.3956032  10.5647249  33.1807823  46.1747017  10.4368000  33.7219658
  45.7380676  10.8246908  32.3255844  45.5152092  10.5788059  33.1472969
  54.6259270  59.0336761  66.0617676  54.2678375  58.2143784  66.4034576
  55.0813904  59.4252548  66.8070526  54.6363106  58.9880638  66.1776810
  46.5240707  19.0241051   2.6858318  46.5686798  19.6498470   3.4088037
  46.9293289  19.4806576   1.9485670  46.5720444  19.1395226   2.6843076
  47.9772110  68.5087433   5.4447279  47.1061440  68.9002304   5.5095835
  48.4509354  69.0776825   4.8379941  47.9348373  68.6111603   5.3869414
  39.9265060  64.8985214  24.5447197  40.8659515  64.8484039  24.7212505
  39.7279625  64.0896378  24.0729942  40.0055161  64.8069153  24.5132408
  18.6661167  41.8257027  32.0806580  19.5747681  42.0856209  32.2323914
  18.1744232  42.2532043  32.7818794  18.7105808  41.8990097  32.1716194
  15.7650881  56.4139404  65.2636185  16.6145229  56.0151825  65.4525223
  15.8979073  57.3480988  65.4246826  15.8698368  56.4710388  65.3009415
  48.2771072   0.2938216   6.2201228  48.6554871  -0.3653440   5.6382632
  48.9502335   0.9713203   6.2843571  48.3892403   0.2957766   6.1649227
  21.1402683   7.4057975  18.6669159  20.8852386   6.8857045  19.4289494
  21.8019867   8.0114565  19.0008869  21.1836376   7.4149222  18.7837963
  12.5108318  21.7850533   5.2247171  11.8297720  21.2720394   5.6596961
  13.0886860  21.1312065   4.8312731  12.4998255  21.6606178   5.2291465
  19.1104183  31.4315929  33.9538155  18.9143066  32.3186989  34.2551727
  19.8885422  31.5314827  33.4053841  19.1724854  31.5368481  33.9274673
   4.1673145  60.0714035  56.6574135   3.6901016  60.8818817  56.8352585
   4.2678418  59.6594238  57.5155525   4.1271443  60.1138992  56.7678909
  60.4236031  45.3591461  49.3663063  60.7971802  44.7038574  49.9556007
  60.6984291  46.1981888  49.7360458  60.4927521  45.3787422  49.4685783
  18.7158203  28.7656689  11.7356482  18.0355225  28.6914883  12.4049196
  18.2516098  28.6427689  10.9076157  18.5937691  28.7446518  11.7187176
  26.9238625  47.0505791  13.9685640  26.6889687  46.4150658  13.2924156
  26.3672886  46.8242607  14.7137060  26.8394604  46.9586716  13.9759216
  46.2453461  46.7888680  45.7566185  46.3482704  45.9666939  46.2358513
  47.1368446  47.0362053  45.5110893  46.3513908  46.7275696  45.7815437
  22.5664692  61.4476013  37.2026711  23.0300274  60.7302933  37.6348915
  22.0456581  61.0207329  36.5223999  22.5603638  61.3255844  37.1762199
  51.2297020  33.5838928  52.8227310  51.0932884  34.3581276  53.3687973
  52.1195107  33.2983780  53.0299835  51.3100433  33.6360092  52.9030685
  52.7450294  66.1160965  25.6858025  51.8367043  65.8165054  25.7235107
  52.8811569  66.5730896  26.5157776  52.6626816  66.1328812  25.7783318
  33.5521278   6.4987044  45.1128845  32.7140007   6.9382672  44.9695015
  33.5096169   6.1914816  46.0184441  33.4582138   6.5128174  45.1941643
   8.9948683  21.6702118  61.2472420   9.9189472  21.7061577  61.4942627
   8.5837069  22.3693829  61.7555122   9.0495672  21.7486057  61.3277893
  35.5956039  59.3699760  33.5272369  35.6242714  60.0262299  34.2234726
  36.5138512  59.1568260  33.3610497  35.6965828  59.4172287  33.5837631
  36.0421333  24.7356892  18.1083412  35.3057785  24.9712925  17.5439758
  35.9213142  25.2681999  18.8945122  35.9507217  24.8176022  18.1319942
   2.9505231  55.7654037  22.9056911   3.1958051  55.6581764  23.8246975
   2.9468679  56.7126007  22.7677212   2.9762905  55.8549805  22.9889832
  15.2709494  61.8783951   6.9251509  16.1691856  62.0001106   7.2327018
  14.8947372  61.2400360   7.5311136  15.3266191  61.8232994   7.0225692
  68.4656219  26.8577003  34.0050163  68.3218079  27.7934265  33.8637199
  69.0901108  26.8180485  34.7293625  68.5168839  26.9532585  34.0671921
  38.2642822  22.9399185  54.4254684  38.8438377  22.5833855  53.7522430
  37.4145279  22.5365791  54.2480850  38.2354660  22.8588848  54.3347588
  40.9139442  32.2157249  27.4747639  41.0732651  33.0525017  27.0381222
  41.0297890  31.5605812  26.7865791  40.9432869  32.2350960  27.3548107
  65.5775375  40.6210022  35.9742813  65.5157547  40.7872734  36.9149017
  64.7003021  40.8077965  35.6399117  65.4774017  40.6586533  36.0389328
  59.7016335  30.5595245  62.8551407  59.1218185  29.8060303  62.7442627
  60.5127831  30.3042736  62.4156876  59.7263031  30.4519501  62.7964516
  56.5157814  56.6596184  20.6678467  57.3046303  56.9779663  21.1067142
  56.6845703  55.7296257  20.5166645  56.6179047  56.5943947  20.6985264
  49.0081139  52.2874184  50.9846458  49.3654633  52.2316055  50.0984077
  48.0594635  52.3115997  50.8592987  48.9450569  52.2840462  50.8767700
  68.8203735  29.6877518  45.6025085  68.7079620  29.9185848  44.6803818
  69.1698608  30.4816437  46.0072594  68.8456497  29.7970295  45.5473328
  32.9650879  10.8837776  51.9050026  33.4430847  10.7294674  52.7198296
  33.0161514  10.0509348  51.4359665  33.0215073  10.7785063  51.9418793
  20.8836193  22.6706276  11.9922180  20.5487556  23.5479984  11.8069639
  20.2649212  22.3069210  12.6255913  20.7819309  22.7254066  12.0400066
  66.6201019  24.1917973  54.6351662  65.9836884  24.6956635  55.1424446
  66.0871048  23.6305103  54.0720520  66.4953995  24.1856747  54.6292114
  25.7053814  23.4286499  30.6099129  25.2411060  24.2649765  30.5747318
  25.5437145  23.0288296  29.7553730  25.6386299  23.4752007  30.5150318
   8.1148367   7.5007854  37.4251328   7.4913168   7.6246986  36.7095222
   8.9129057   7.9361629  37.1255264   8.1334505   7.5604291  37.3168716
  55.9711342  34.7594070  45.3625412  55.9070663  34.6431541  44.4145889
  55.1390610  34.4289093  45.7011528  55.8755684  34.7117653  45.2975578
  72.0420990  25.4402256  30.5290470  72.3942261  25.4976845  31.4172688
  71.1607819  25.8075943  30.5965557  71.9856644  25.4855289  30.6309662
  55.7099037   4.4789133  55.5588188  55.5833893   5.4212704  55.6692276
  54.8996277   4.0884790  55.8863068  55.6100044   4.5377712  55.6055145
  13.0535288  63.3903847  16.2801514  12.6565247  63.7010689  15.4664593
  13.3225136  64.1883087  16.7353306  13.0398769  63.5086060  16.2419186
   2.8291903  18.3525639  32.0693512   2.6662457  18.5068893  31.1388321
   3.0600929  17.4250946  32.1214790   2.8364375  18.2701149  31.9756775
   0.5792466  35.5509300  31.3247395   0.5038970  34.9076271  32.0295219
   0.4767461  36.3969116  31.7606754   0.5602804  35.5725441  31.4463882
  20.0903358  58.5314751  28.5312443  20.6027431  58.2451782  29.2873554
  20.0801067  57.7727928  27.9476948  20.1438885  58.4200363  28.5496464
  29.5964031  52.0575333  45.2887726  29.1581593  51.6331825  46.0264053
  29.4312744  52.9915924  45.4172134  29.5320587  52.1118889  45.3811340
  66.9537125  65.4457779  56.0392647  66.8703613  65.8425598  56.9063568
  66.0599670  65.4281540  55.6970139  66.8495102  65.4862137  56.0952339
  54.5812378  64.5831070  17.8637238  54.7575073  63.8126106  17.3238220
  55.3270073  65.1619797  17.7057247  54.6795654  64.5626755  17.7892990
  43.4718666  31.9111443  35.3254471  43.1267090  31.0197887  35.2745895
  44.0014267  31.9177952  36.1227875  43.4915314  31.8167973  35.4050522
  15.3947115  73.0285873  61.3903160  15.8198071  73.6618271  61.9687042
  16.1175385  72.5995636  60.9323959  15.5171280  73.0503616  61.4031639
  32.0059776  14.2319002  34.1269073  31.1751213  14.3007975  33.6566277
  32.2768021  15.1389551  34.2688217  31.9462566  14.3359776  34.0918884
  59.4819603  24.6361294  64.1254654  59.1231194  25.0837879  63.3592606
  59.8251762  25.3403969  64.6754150  59.4802933  24.7589722  64.1024017
  58.7621346  47.0608482  65.7339706  58.8947334  46.1129532  65.7220306
  59.5466042  47.4070930  66.1593552  58.8599319  46.9966888  65.7780609
  69.8922501  54.9670677  58.6569252  70.3374634  55.3309479  57.8916740
  69.8960419  54.0213661  58.5090332  69.9401321  54.9050217  58.5595436
  13.1634579  73.4134979  46.9767380  13.7621250  73.4053192  47.7235718
  13.2706156  74.2840118  46.5933952  13.2387276  73.5054550  47.0155029
   7.3120980  36.7568016  60.8581238   8.2273369  36.5990448  61.0898209
   7.3487387  37.1278343  59.9765244   7.4136081  36.7795448  60.7888184
  35.6011772  35.4816856  10.4502563  36.0067253  34.6176453  10.3781223
  35.2249374  35.6426697   9.5849476  35.6043053  35.4067116  10.3502855
  48.6487045  23.6925220   4.5636902  49.4962616  23.3140125   4.3300095
  48.1512947  23.6893101   3.7458844  48.6860428  23.6518154   4.4515581
  40.1207886   6.7319884   9.9041080  40.6794243   7.2717490   9.3448095
  40.6148720   6.6400132  10.7187557  40.2330513   6.7797408   9.9313383
  16.8191586  63.0966263  53.0241623  17.0294724  63.1502724  52.0918922
  17.2457905  63.8615341  53.4103394  16.8870850  63.1839180  52.9659233
   9.1502171  66.0430069  51.0068169  10.0123405  66.3167648  50.6937141
   8.5351200  66.4303360  50.3840294   9.1765604  66.1135101  50.9070091
  29.6087799  63.7397614  59.9118271  29.9177608  64.0596237  59.0642128
  28.8783150  64.3171158  60.1338997  29.5638313  63.8354416  59.8451195
  39.7591438   3.6874940  38.7449150  40.6869278   3.7983341  38.5371437
  39.4664459   4.5603571  39.0069618  39.8268700   3.7923975  38.7507057
  41.9535751  30.0185223  61.9247665  41.7799873  29.3510475  61.2610054
  41.0935555  30.2176800  62.2948074  41.8433495  29.9685802  61.8934441
  44.2415276   7.3087797   9.4211817  45.1225510   7.3706121   9.0521173
  44.3744774   7.3572459  10.3678646  44.3496590   7.3205423   9.4827805
   1.6758230   9.3781786  21.6398888   0.9886761   9.6373758  21.0259857
   1.9705592  10.2007389  22.0307293   1.6339757   9.4935379  21.6161003
  29.7959442  68.3645859   6.4264064  30.1908188  67.7383499   7.0331469
  29.0491371  67.8971863   6.0521693  29.7584133  68.2479553   6.4512010
  62.2879219  67.3359756  23.8551083  62.1609230  67.9546432  24.5743809
  61.4136696  67.2177124  23.4837246  62.1811485  67.3893356  23.8922081
  16.6780357  11.1160965  24.5242748  17.1484890  11.0451145  25.3548565
  16.5977497  12.0580473  24.3742256  16.7196426  11.2089777  24.5968475
  23.7296181  11.6633062  59.7831154  24.0277157  12.1703339  59.0279388
  23.7668552  10.7528200  59.4900970  23.7653790  11.6202803  59.6713371
  35.2782669   6.3768106  39.1970139  34.8872719   6.2205849  38.3373909
  35.4770699   5.5025263  39.5321770  35.2577705   6.2669153  39.1410828
   7.3708596  26.5971375   8.0918388   7.1255980  26.2602386   7.2301087
   8.2289352  26.9991550   7.9564924   7.4362106  26.6040821   7.9855089
  39.8948936  71.9686356   2.8702996  40.1109467  72.2595291   1.9843359
  39.5131454  71.0990677   2.7504632  39.8772240  71.9069214   2.7630398
  50.1851845  61.6180649   0.7988409  49.3181038  61.2201233   0.8766190
  50.1501045  62.3829041   1.3733188  50.0889778  61.6571922   0.8683984
  21.7078800  47.4203758  55.1180992  20.7671890  47.5785828  55.1975021
  21.8338413  47.1810722  54.1998940  21.6209965  47.4117279  55.0286484
  44.3791008  47.3802605  43.9711571  44.9961586  47.1798973  44.6749496
  43.7821655  46.6321526  43.9557991  44.3812447  47.2791138  44.0445709
   4.7301273  41.1918716  18.3017616   5.3300405  40.4648209  18.1352425
   4.2232938  40.9142303  19.0648270   4.7400532  41.0847321  18.3653774
   3.8847997   3.5451462  18.6271820   4.1725378   2.6406059  18.7506542
   2.9565670   3.5351989  18.8606701   3.8164964   3.4476240  18.6652489
  64.5709152  18.6403522  56.4070816  65.0925522  17.8510056  56.2619934
  64.1234970  18.7882671  55.5739098  64.5788269  18.5719490  56.3027573
  33.5181694  31.4029388  33.5220070  32.9330215  30.6594048  33.3771133
  34.3613930  31.1159859  33.1714897  33.5456886  31.2930470  33.4691772
  61.4427452  74.4746094   3.7106736  62.0018005  73.7066116   3.8284626
  61.8018456  74.9165268   2.9412646  61.5406609  74.4398346   3.6411841
  30.7312012  47.9073792  46.4370117  30.4609699  48.1718941  47.3163528
  31.3138809  47.1614914  46.5797272  30.7645206  47.8560448  46.5460052
  32.4604683  12.2738800  46.3708382  32.8639832  11.8992062  45.5878792
  33.0998497  12.1206560  47.0664978  32.5716820  12.2175846  46.3615265
  25.8490143   5.5772152  19.8354263  24.9058170   5.6921263  19.7196445
  25.9757900   5.5786376  20.7841930  25.7619495   5.5896211  19.9242573
  26.3476105   4.5120344   9.4854717  25.9940720   4.0993066  10.2734423
  26.4261036   3.7962487   8.8548193  26.3182793   4.3916883   9.5022478
  10.4859467  39.8358459  23.3278618   9.7107143  39.7059135  22.7816334
  10.6724329  38.9692459  23.6890507  10.4231625  39.7295723  23.3081284
  68.1927109  47.4092789  57.3494644  68.1361313  47.7149620  56.4441528
  67.6405716  48.0163918  57.8422012  68.1277924  47.5066223  57.3054657
   6.3408432   1.3831937  62.0388260   6.7321320   1.2586946  61.1741753
   5.7726641   2.1467495  61.9369087   6.3219795   1.4513437  61.9357529
  19.6334496  49.1057091  28.5495377  20.3129883  48.6329651  28.0689411
  18.8293419  48.9324608  28.0600204  19.6201649  49.0368195  28.4460831
   5.0673223  69.6917267  43.5728073   4.7623906  70.5956650  43.4944191
   5.4156375  69.4804840  42.7066193   5.0719490  69.7655945  43.4720764
  47.9439621  13.4236383   6.7694826  47.6849174  12.9947701   7.5850806
  47.3161049  14.1385450   6.6648941  47.8493805  13.4541416   6.8453054
  16.9085388  17.8626041  57.4368019  17.1824036  18.0748596  56.5445137
  17.1052895  16.9307384  57.5324554  16.9587269  17.7858639  57.3518448
  29.5691242  30.1359386  19.1091652  30.1682930  30.7199821  18.6442738
  28.8738670  29.9535065  18.4770508  29.5588779  30.1787682  18.9921780
  65.9552231  53.4146652   9.2416363  65.3521423  53.8651657   9.8328838
  65.6416931  52.5104637   9.2230301  65.8574753  53.3662834   9.3027029
  42.3672600  67.4149628  49.9954948  41.5469704  67.0654068  49.6474113
  43.0462799  66.8613434  49.6099167  42.3521957  67.3186493  49.9172554
  11.4502630   6.8226814  52.1791649  11.5271206   5.8858490  52.3599129
  12.1501493   7.2241750  52.6941376  11.5330954   6.7655921  52.2533569
  43.0046654  56.3976517  57.8775063  43.7452774  56.5508995  58.4642258
  42.2724953  56.8544197  58.2916641  43.0055656  56.4627037  57.9842415
  10.0211201  24.2396469  41.9771118  10.5363731  24.5469589  41.2312508
   9.1114855  24.3771992  41.7127724   9.9790630  24.2870884  41.8693810
  10.3224535  34.1715508  16.1109848  10.4045801  34.2383461  17.0623131
   9.4354744  34.4795876  15.9249382  10.2366228  34.2115250  16.1925964
  56.6867752  24.4944859   6.0638962  56.3570900  24.1997566   5.2149711
  56.6786652  25.4498634   6.0054173  56.6507530  24.5649395   5.9671292
   3.0721788  25.3833504  16.7603016   2.5240426  26.1659679  16.8176365
   3.6296000  25.4238892  17.5373917   3.0731690  25.4711323  16.8492851
  11.3699465  44.8912468  27.1766949  11.7544374  45.3942604  27.8945904
  11.1556692  45.5466995  26.5128441  11.3880978  45.0147858  27.1824589
  18.6408920  61.6004982  55.6011925  19.0449715  60.7327805  55.6054726
  17.7294617  61.4390717  55.3573303  18.5867863  61.4907494  55.5756416
  29.3335419  46.1260910  57.1234627  29.0845165  47.0470352  57.0454826
  29.2805843  45.9422417  58.0613480  29.3013382  46.2046928  57.2151642
  62.2716026  47.0927811  36.0444374  61.3777122  46.9143257  36.3365784
  62.2616196  46.8945503  35.1080399  62.1752129  47.0526123  35.9757347
  53.7493172  39.6611633  47.5156212  53.0091019  39.4124069  48.0691872
  53.3652344  40.2172279  46.8377571  53.6294212  39.6939354  47.5023651
  61.5936546  65.6980896  37.8783188  61.1415215  64.8675156  38.0264740
  62.1421432  65.8139420  38.6541862  61.6039314  65.6218719  37.9768562
  43.7514877  31.7825089  63.8359604  42.8798103  31.4404488  64.0344696
  43.9984016  31.3493443  63.0188713  43.6848602  31.6998386  63.7699928
  71.8332062  16.2192097  52.4622955  71.4753647  15.5861521  53.0847244
  72.4261246  16.7596016  52.9844627  71.8582764  16.2093277  52.5843582
  18.0590611  34.2211151  45.8586693  18.6787968  34.1792603  45.1303749
  17.2058525  34.3376923  45.4407272  18.0341625  34.2290840  45.7364311
  21.8180981   1.2958996  21.0946941  21.6723518   2.2410975  21.1345787
  21.8316269   1.0167998  22.0102005  21.8039989   1.3669332  21.1965771
  48.0362701  58.2356911  46.7167091  47.9254494  59.1530533  46.9664955
  48.2994347  57.7972450  47.5258713  48.0525169  58.2867622  46.8296356
  71.7406235  20.1458435  47.3080826  71.2576828  19.3928947  47.6487694
  71.7890320  19.9923439  46.3645096  71.6942825  20.0491791  47.2437897
   0.3252522  17.2393894  18.0760498   0.5965042  17.7904701  18.8101921
   0.7343742  17.6422653  17.3101883   0.3978082  17.3411217  18.0726681
  54.6402435   8.0047731  52.1909943  55.3613815   7.3780951  52.1321259
  55.0376930   8.8482819  51.9747620  54.7595291   8.0278969  52.1616592
  45.6764145  59.8348503  34.9679451  44.8789635  60.3565331  34.8776627
  46.3790588  60.4812737  35.0362129  45.6663055  59.9594193  34.9655991
  36.2423401  17.2082176  34.5082092  35.8271332  16.5065956  34.0066528
  37.1041374  17.3131676  34.1050720  36.2899666  17.1445885  34.4117317
  51.4537621  29.5906811  49.5210609  51.4912834  30.2262077  48.8062668
  51.9500961  28.8382874  49.1988945  51.5106926  29.5782185  49.4104767
  54.3946266  39.9454842  41.8561211  54.8955917  40.7372360  41.6601677
  54.5735893  39.3604889  41.1199265  54.4671364  39.9675331  41.7567139
  55.7516289   5.2243557  13.5346069  55.4686852   4.7902756  14.3394356
  56.4611053   5.8040338  13.8118191  55.7971115   5.2398825  13.6499977
   1.0843621  57.6031303  13.7839193   0.5018827  58.0418205  13.1638374
   0.7528840  57.8576279  14.6450729   0.9868964  57.6770515  13.8096275
  66.5172119   0.4725656  14.2119617  66.8099442   0.1910214  13.3452024
  66.5473557   1.4286184  14.1760969  66.5516434   0.5444961  14.1157045
  25.8071060  30.6272640   7.7825456  25.2124786  30.9331951   8.4674234
  26.6058922  30.3834591   8.2502308  25.8288765  30.6338882   7.9054565
  31.0254116   4.2626486  64.4794388  30.1397610   4.3733735  64.1336136
  31.5653782   4.8461695  63.9463577  30.9885464   4.3366842  64.3857117
  70.3073120   7.6174603  24.8503666  71.0580902   7.5279174  25.4373436
  70.6885376   7.6186628  23.9723587  70.4280319   7.6080394  24.8193302
  20.9348888   5.6359153  66.5215225  20.1406136   5.9559536  66.0938187
  21.4781113   5.3092241  65.8042984  20.9081173   5.6352057  66.3994293
  30.4019585   8.6053057   3.2302463  30.8273487   8.4204626   4.0675683
  29.5092602   8.8580084   3.4657526  30.3521233   8.6125422   3.3446543
   4.6137838  34.0377083   0.2024694   4.0056567  33.3573036   0.4913632
   4.6931672  33.9027596  -0.7418394   4.5573978  33.9507599   0.1325750
  31.1430817  44.3597183   0.9878684  31.1871510  44.9689789   1.7248164
  31.0571136  44.9213867   0.2175639  31.1386147  44.4845886   0.9843112
  53.0328941  70.8184662  62.2657623  52.1464310  71.1514053  62.4056511
  53.2660294  71.1195831  61.3875771  52.9632225  70.8860855  62.1870308
  34.5398293  26.0549850   4.2946634  34.4086723  25.1472435   4.0207381
  33.9898453  26.5661621   3.7009916  34.4671898  26.0126953   4.2021418
  25.3843021  22.5922070  59.2539291  24.4816246  22.9089527  59.2867622
  25.7494659  22.8204556  60.1087914  25.3269806  22.6503258  59.3485947
  19.5503025   2.6206801   9.9944611  20.0206356   3.4102809  10.2619486
  18.8962326   2.9319122   9.3687134  19.5307083   2.7380745   9.9562559
  60.1164742  63.9191780  60.6031342  59.7706184  63.4020958  59.8756447
  60.5531883  63.2793694  61.1654129  60.1261635  63.7958031  60.5855141
  53.9183807   7.4002228   0.5105396  53.8003578   7.3713193   1.4599957
  54.8673935   7.4231381   0.3877398  54.0070000   7.3995838   0.5986953
  25.0940552  74.0375366  18.9967575  24.9830589  74.4758072  19.8404598
  25.5314732  74.6864014  18.4455147  25.1288643  74.1534729  19.0279465
  23.1643581  42.9142532  62.8049202  22.5865364  42.6044159  63.5023155
  23.6696358  43.6200409  63.2083931  23.1566219  42.9564781  62.9223213
  57.5982399  65.6504669  44.7538223  56.9554176  65.4862137  44.0638695
  57.3642197  66.5120316  45.0990334  57.5047302  65.7248306  44.7170563
   7.6229548   0.2260729  36.6229668   7.6335158   0.0867104  35.6760254
   8.1646633   1.0038342  36.7566490   7.6818495   0.2941526  36.5362396
  43.2836685  33.3971558   3.2507775  43.1523247  34.3067284   2.9830840
  44.0211830  33.0955048   2.7203908  43.3483086  33.4619865   3.1656692
   8.9546862  13.3072453  21.6153545   9.3331814  13.6857061  22.4089165
   9.0205183  12.3613157  21.7461815   9.0020695  13.2467299  21.7139320
  70.0412598  19.6394024  39.8814278  70.0657654  18.7123299  40.1184273
  70.6642303  20.0554848  40.4772530  70.1103058  19.5849094  39.9702415
  38.7789688  43.9170418  63.3563118  38.3900986  44.7894440  63.2936897
  38.3486977  43.5166893  64.1118393  38.6916161  43.9673805  63.4302063
  38.9544640  23.8953705  59.2425537  38.2750320  24.5676060  59.2945290
  39.0340843  23.7071018  58.3074379  38.8904991  23.9469814  59.1483765
  36.5390663  42.5710983  36.8579903  36.7456551  43.2313728  36.1964798
  37.3907127  42.2262688  37.1263504  36.6519165  42.6047363  36.8160629
  59.3451385  62.3309135   1.1765642  59.2570419  62.0923462   0.2537660
  60.1006088  62.9181938   1.2010550  59.4163094  62.3680992   1.0807675
  67.2121964  13.5672750  30.4646168  67.6881332  14.2521963  30.9343033
  66.2912750  13.7357445  30.6639996  67.1647415  13.6582823  30.5359669
  33.0170860  71.4633179  11.6239414  33.1694527  72.4066162  11.5672693
  32.3133240  71.2962875  10.9970036  32.9582825  71.5461044  11.5510397
  64.4225922  54.9572258  51.2774544  64.5369263  54.9067802  50.3284454
  64.2434006  55.8818512  51.4482956  64.4156799  55.0504494  51.1944695
  20.0059853  13.3273153  25.3535118  20.9532490  13.1900358  25.3622799
  19.7366676  13.0824461  24.4682217  20.0782814  13.2865629  25.2600384
  63.4452324  17.1666412  33.2966118  63.5034256  18.1190662  33.3723373
  63.7812843  16.8390675  34.1308784  63.4872742  17.2332764  33.3936577
  49.4810982  40.8437119  17.7426586  49.8409195  41.0154953  18.6128597
  48.7172279  40.2900124  17.9043579  49.4380112  40.8029861  17.8527012
  19.3016853  61.6828537  19.3117466  19.3410892  60.8464508  19.7755489
  19.6939774  61.5018005  18.4576054  19.3477211  61.5743484  19.2701206
  50.2269440  18.1099434  66.4030991  50.7133026  18.9241467  66.5325546
  50.9001465  17.4563198  66.2138748  50.3506012  18.1270676  66.3967285
  13.9609547  58.3900719  35.2712212  14.9154472  58.3685532  35.2025757
  13.6615696  58.5922356  34.3848076  14.0308161  58.4093361  35.1693726
  66.6289215  45.0009613  57.3931694  67.2109756  45.7467804  57.2475891
  66.7250443  44.8002701  58.3241425  66.7012405  45.0590935  57.4769249
  59.8470993  70.6764145  43.9317131  60.5129585  70.0846252  44.2819328
  59.5330048  71.1618576  44.6945457  59.8846130  70.6650696  44.0504112
  13.2491598  59.1449966  23.1144695  13.5908098  58.2658539  23.2776070
  13.1581507  59.5319824  23.9852104  13.2758884  59.0925140  23.2247238
  70.4535065   5.0866680  29.0720425  71.1598511   5.7269974  28.9866772
  70.8387985   4.2635627  28.7715759  70.5699158   5.0671763  29.0308952
  44.1481705   8.1672144  48.3171692  43.4190750   7.6959982  48.7204094
  44.8904953   8.0027971  48.8986816  44.1495819   8.0994301  48.4221840
   4.5540118   3.5984447   4.2908320   3.7332220   3.8315051   4.7246737
   4.3694286   2.7627728   3.8620975   4.4467978   3.5341814   4.2913771
   6.8562002  32.5228958  27.1147575   5.9871249  32.3004837  26.7808838
   7.0300212  33.3973618  26.7664337   6.7820573  32.5924339  27.0420074
  25.8164330  46.5357513  47.2977676  25.9607410  45.8003349  46.7023087
  25.8335209  46.1438713  48.1709061  25.8336449  46.4155350  47.3273811
  43.0168114  33.6373634  31.5007401  43.6067886  33.0859756  32.0146751
  42.1732521  33.5670853  31.9476223  42.9897690  33.5710678  31.6032028
  40.9058723   6.4704332  34.4497528  39.9886551   6.2008324  34.4021797
  41.1407356   6.6812315  33.5460739  40.8331032   6.4641628  34.3483124
  39.6344070  56.3277779  21.1844883  39.2215233  55.6317177  20.6733532
  39.7325058  55.9554367  22.0608273  39.6008377  56.2138405  21.2234344
  51.0500832  44.8361244   2.9039650  51.1570969  44.7561874   1.9561304
  50.1170845  45.0119934   3.0256734  50.9619980  44.8463554   2.8158658
  27.9968014  37.4736328  36.6216164  27.7472286  37.0031586  37.4169769
  28.7723026  37.9750977  36.8733406  28.0528870  37.4769402  36.7332802
  72.0112457  32.3235855  15.6381645  71.1771622  32.4000168  15.1748161
  71.7709427  32.3184624  16.5646935  71.8966751  32.3311920  15.6875582
  69.8482971   1.0893127  34.7302322  69.5102386   1.8809944  35.1487846
  69.3056259   0.3828459  35.0804367  69.7543716   1.0984001  34.8122139
   4.6063251  37.7802277  46.7444229   3.6678779  37.9485664  46.8293304
   4.7226229  36.8939590  47.0868225   4.5186501  37.7036667  46.7899895
  25.3277473   3.3447738  12.1341667  24.6866684   2.7400899  11.7605267
  24.8150501   4.1139688  12.3825874  25.2047081   3.3623176  12.1208134
  61.1973457  68.2561417  28.0862942  61.7319756  68.3128357  28.8782463
  61.5035820  67.4628220  27.6468658  61.2870178  68.1775894  28.1238880
   9.8803864  65.0101166  40.3276978   9.7844849  64.0631561  40.2261925
   9.8421574  65.1547470  41.2731323   9.8660822  64.9245529  40.4176941
  31.5975208  52.7626686  62.9468422  32.3229141  53.3043785  62.6360550
  31.1072369  53.3347206  63.5372734  31.6225929  52.8814430  62.9766655
  51.6447144  66.4251175  52.7930641  52.4895859  65.9753036  52.7834778
  51.6903954  67.0043869  53.5537186  51.7396851  66.4389267  52.8731575
  14.5785551  25.8047981  47.6488533  14.5810633  26.7236137  47.9171906
  14.3687258  25.8285122  46.7152367  14.5564461  25.9053116  47.5779076
   9.5437164  34.1415596  45.9952011   9.8053694  34.2381783  46.9108620
   8.6893206  34.5700417  45.9437599   9.4805050  34.1975594  46.0873604
  67.4936600   4.7977705  23.6752739  68.4458160   4.7953215  23.7733536
  67.3400269   5.2398105  22.8402710  67.5788116   4.8446493  23.5966873
  66.8786697  71.0647278  54.2336502  66.7559662  70.8169098  55.1500320
  67.1157303  71.9915543  54.2658539  66.8908691  71.1371384  54.3348083
  59.6192474  70.4066620  28.6962261  58.7001686  70.1395035  28.6837921
  60.1080513  69.5837631  28.6839638  59.5733643  70.2904129  28.6935921
  34.7082520  15.3975735  37.6193428  35.6540222  15.3859205  37.7663612
  34.5681610  16.1299801  37.0191879  34.7941704  15.4744358  37.5710220
  52.9008904  24.1715832  53.3297157  52.5416222  23.8445663  52.5049629
  52.8860474  23.4139690  53.9145508  52.8609924  24.0559158  53.3041306
  23.1542454  37.5287857  38.3918610  23.9490833  37.8113937  37.9395370
  23.0378132  36.6170883  38.1244965  23.2265911  37.4617004  38.3151131
  64.9168167  49.1432457  41.6213799  64.6893921  49.4371223  42.5035057
  65.6169739  48.5043411  41.7548523  64.9672318  49.1064491  41.7296867
  46.1575279  70.8334656  65.1859131  46.1547203  69.9113617  65.4427185
  45.2625122  71.0029297  64.8918762  46.0617828  70.7532043  65.1819458
  49.5570221  47.8029289  65.9684525  49.7900391  48.6049461  65.5007935
  49.3808212  48.0905991  66.8642349  49.5630798  47.9191360  66.0141068
  21.9932404  55.9165382  15.1960268  22.4876823  55.4062729  14.5546303
  21.8749123  56.7714653  14.7821102  22.0333481  55.9532928  15.0834866
   6.8733850  74.5694504  56.3450584   7.2409606  75.2422028  55.7718925
   7.4107924  73.7946701  56.1802979   6.9698935  74.5585709  56.2663651
  60.5269165  15.8148651  26.5114613  61.1132736  15.3509073  27.1090927
  59.7238235  15.9440002  27.0160370  60.5038033  15.7791595  26.6290016
  39.2689247  59.9917488  64.3976212  39.9738770  59.3995972  64.6595917
  39.0318146  59.7062874  63.5152817  39.3188133  59.8981590  64.3314590
   9.1398535  37.6679993  46.3403206  10.0720119  37.4510384  46.3248405
   8.9338923  37.7735252  47.2691231   9.2172966  37.6561165  46.4377174
  31.5300961  64.3805313   2.6087165  31.6140728  63.8625641   3.4092739
  31.0001373  65.1349564   2.8660488  31.4825363  64.4057465   2.7215314
  52.1724014  62.7381020   5.5097532  51.7515831  62.0108604   5.9682965
  51.7195168  63.5178642   5.8308444  52.0792274  62.7437019   5.5928946
  18.6538563  14.5817204  56.0964890  19.1754131  13.8537817  56.4346008
  18.2189198  14.9436417  56.8685493  18.6630936  14.5426874  56.2148819
   8.9983788  52.5516891  32.1319847   9.8762608  52.7921524  31.8357849
   8.4446316  53.2829781  31.8584576   9.0329456  52.6553192  32.0712280
  60.7176476  33.4175301  65.7416763  60.6524429  34.2041321  65.2001648
  61.5964203  33.4586105  66.1189117  60.8044090  33.5057945  65.7241592
  33.7423477  61.2316704  47.6603317  33.1895370  61.3262863  48.4360123
  33.1275940  61.0552063  46.9481735  33.6178360  61.2229424  47.6671066
  43.0569878  36.7435608  39.3658791  43.0484734  36.1985245  40.1527023
  42.1407547  36.9866371  39.2329674  42.9583702  36.7113609  39.4356117
  11.6488657  70.4986343  13.6954279  11.8576136  69.7690201  13.1120596
  11.4478493  71.2260895  13.1066704  11.6496906  70.4984055  13.5704308
  60.7393265  67.8309097  41.6919289  60.3589630  67.4604950  40.8954659
  61.2950134  67.1330414  42.0389557  60.7580223  67.7169876  41.6440010
  28.0234718  40.2195396  62.0717239  28.0969810  39.5619011  61.3801041
  27.1786404  40.0398445  62.4842796  27.9412174  40.1302452  62.0419655
   7.9129300   0.2794570  33.8321609   8.6294479  -0.3427872  33.7070770
   7.7262435   0.6095988  32.9533081   7.9694319   0.2483068  33.7251015
  11.0943041  17.0195942   3.7587156  10.4828997  16.4646721   4.2429452
  10.6361570  17.8546467   3.6637521  10.9802456  17.0494671   3.8002274
   3.3316722  13.1715870  34.5206108   2.3858578  13.0994759  34.3922844
   3.4810250  14.1030197  34.6829643   3.2467365  13.2632265  34.5242386
   4.4614968  64.9115448  61.4441109   5.1252284  64.5885391  62.0535011
   4.9631553  65.2860794  60.7200317   4.5857759  64.9170380  61.4318810
  18.0167103  50.7653160   3.5814900  17.3095398  51.2922173   3.2093134
  18.7535114  51.3717766   3.6560795  18.0198708  50.8861809   3.5497549
  47.6912842  29.2630100  31.3233490  48.4051743  28.8725204  30.8192539
  47.0081253  29.4370403  30.6758614  47.6945610  29.2399273  31.2005424
   0.6652796  44.8920708   4.7317324   0.7256356  44.6573029   5.6577306
   1.5744774  44.9326553   4.4351783   0.7686742  44.8713646   4.7988572
  44.4294891  59.3607750  58.5991287  43.6503868  59.2789192  59.1491585
  44.7566185  60.2425957  58.7769127  44.3812904  59.4460831  58.6767426
  56.3675003  13.9915276  20.3533535  55.5761375  13.9089012  20.8854752
  56.1716080  13.5010805  19.5550308  56.2622185  13.9304142  20.3249664
  62.5824928   2.8930140  36.6113129  62.1737518   3.3652394  35.8859406
  63.1921997   3.5236859  36.9943810  62.6039238   3.0106285  36.5748062
  10.5245419  18.9007378  22.2185574  10.1487532  19.7037945  21.8578472
  10.0073042  18.1971436  21.8265705  10.4293079  18.9113445  22.1382885
  11.8388519  47.0308723   9.2679062  12.6428680  47.0997086   8.7530756
  11.1620131  46.8130493   8.6270676  11.8524141  47.0149841   9.1446638
  49.5601425   6.5592704  60.7546082  49.0854530   6.0108280  60.1300201
  49.4314499   6.1271110  61.5989494  49.4958000   6.4546976  60.7780418
  36.7627602   3.2847388  10.6902208  36.5327110   2.8714480  11.5223866
  37.7110672   3.4061444  10.7371750  36.8393555   3.2536118  10.7839718
   7.0597272  30.5008869  60.9867859   6.3937888  30.8226376  60.3791389
   6.7364182  29.6438408  61.2645950   6.9542322  30.4438019  60.9516106
  54.7295113  63.4876099  10.9287472  54.4881439  62.6864586  11.3936510
  53.8991547  63.9427605  10.7888527  54.6152229  63.4507103  10.9634066
   6.2477059  58.4911461  29.2607174   7.1290984  58.8213692  29.4348812
   5.8672552  59.1301651  28.6581059   6.3011270  58.5945091  29.2150269
  62.9945679  39.5719604  28.1840267  62.3435173  38.8881912  28.0264664
  62.5706902  40.3784637  27.8905792  62.8799362  39.5850487  28.1359310
  42.5950737  51.5132942  58.8546104  42.2607079  51.9132957  58.0518456
  42.1904755  50.6460876  58.8766098  42.5162697  51.4634705  58.7713509
  40.7319717  70.8915710   9.6870384  41.1448021  71.6240158   9.2295094
  41.2852859  70.7460632  10.4544401  40.8350029  70.9541626   9.7200832
  36.5958405   0.3532906  20.3171864  36.4322586  -0.2688980  21.0259571
  36.2250938  -0.0655856  19.5404491  36.5388565   0.2422700  20.3099384
  26.4049454  24.7027454  16.0644512  26.0610104  23.8305473  15.8715506
  25.6443195  25.2801037  15.9985914  26.2871532  24.6713047  16.0368576
  38.3011360   0.9777036  48.8582878  38.0283585   0.7011498  47.9834518
  38.9675789   0.3400293  49.1141319  38.3431168   0.8802090  48.7922783
  18.8202305  26.2750397  17.5727158  19.2726269  25.4616108  17.7961025
  18.2783222  26.0479794  16.8170643  18.8106842  26.1640816  17.5159550
  26.7641582  57.8812828  60.9855804  27.5861778  58.3656006  61.0627403
  26.6762619  57.7063789  60.0486107  26.8424454  57.9142799  60.8938904
  50.7845917   7.7612495  54.2457619  51.1390953   7.8987918  55.1241913
  50.6721954   8.6435432  53.8919868  50.8104095   7.8700066  54.3017120
  44.2816620  14.7464943  53.8770561  44.1401711  15.5251131  53.3385735
  44.9155884  14.2260036  53.3836403  44.3341751  14.7740211  53.7670135
  49.3812714  12.3622770  63.5065269  49.8342857  11.5254660  63.4028091
  49.6476212  12.8750238  62.7433853  49.4579849  12.3277187  63.4140816
  14.5231848  34.9839096   0.7602324  14.3917990  35.5367966   1.5304838
  14.8334799  34.1503105   1.1138731  14.5422640  34.9539757   0.8800858
  20.4181862  34.4438400  16.4061699  19.7667942  34.5124168  15.7081585
  19.9390526  34.0683441  17.1448612  20.2976246  34.4111099  16.4105072
  34.4759598   8.9581633  53.8653336  35.1604538   8.7115374  54.4873276
  33.6975021   8.4906082  54.1680336  34.4659424   8.8820019  53.9639435
   2.7513692  68.3315125  55.3664551   2.9400499  68.1302490  54.4498749
   3.5446794  68.0744171  55.8363419   2.8560901  68.2826309  55.3188210
  38.2704964  11.9608030  61.1598816  37.8150368  12.6546555  61.6367035
  37.8120804  11.1582861  61.4089851  38.1730385  11.9492149  61.2372971
  18.8217239  17.0977173  26.3065720  19.7501774  17.1018429  26.0737934
  18.8139439  17.1621647  27.2615681  18.9199047  17.1050301  26.3835907
  32.9816399  33.3169670  57.5520248  33.6738510  32.9041023  57.0356789
  32.6409416  34.0093536  56.9856682  33.0191269  33.3467751  57.4365616
  21.9582062  73.1877594  61.4362946  21.0191593  73.3470001  61.5315018
  22.3511314  74.0605545  61.4439354  21.8999672  73.2978134  61.4472618
  26.6098766   9.9242420  53.1160736  26.1731396   9.6163321  53.9102287
  26.4728584  10.8715792  53.1193390  26.5486908   9.9924316  53.2011108
  44.6541481   9.9825354  43.1433945  44.6946449   9.1980677  43.6903877
  44.4089088  10.6833544  43.7474976  44.6323166   9.9736147  43.2661514
  12.7136440  60.8457375  42.1871567  12.5412998  61.7682800  42.3754272
  11.8516684  60.4304771  42.2151947  12.6033430  60.8998337  42.2102242
  32.4128647  45.7874031   3.0456183  32.6783104  44.9770203   3.4804139
  33.2367630  46.2226257   2.8265128  32.5290337  45.7473984   3.0686197
  34.2768135  74.2784729  61.9586029  34.1360359  74.4897079  62.8815308
  33.4371223  74.4661407  61.5391617  34.1722565  74.3210144  62.0122948
  29.2847919  72.3937683  33.3400917  28.7330494  73.1361694  33.0938301
  28.7593822  71.9044724  33.9731560  29.1699219  72.4207611  33.3813400
  35.7042542  17.3982372  29.0765743  36.1690140  16.5938301  29.3071346
  35.7856789  17.9527035  29.8525715  35.7625008  17.3715839  29.1839161
  57.6323433  68.4426575  53.5330315  58.0756187  69.1402817  53.0502625
  56.8861961  68.8753586  53.9480782  57.6000443  68.5632019  53.5258102
  -0.2037229   9.9775600  11.1447201   0.6121126   9.5324287  11.3738527
  -0.1397921  10.8307276  11.5739641  -0.1099034  10.0210733  11.2149296
  44.6468887  13.0499706  60.5276222  44.0655060  13.5611753  61.0905571
  45.2109299  12.5727901  61.1362152  44.6450386  13.0535994  60.6525536
  54.2538300   6.9037719  40.2495232  53.9662132   5.9994974  40.3752136
  53.4655533   7.4277992  40.3918190  54.1390953   6.8632216  40.2781029
  59.0454712  59.5024109  47.6587982  59.9460182  59.8246002  47.6207619
  59.0093231  58.8135300  46.9951973  59.1376534  59.4633064  47.5839767
  53.1977844  41.6575432  57.0685844  53.7818527  42.1778450  57.6202888
  53.5249367  41.7926865  56.1792374  53.2949562  41.7274399  57.0325775
  30.7947998  55.2537575  20.3979607  31.6705399  54.9787445  20.1265259
  30.2019730  54.7504997  19.8398190  30.8249702  55.1707611  20.3094940
  22.5157814   2.9053810  60.3190727  21.6241112   2.6060343  60.1414528
  22.8433228   2.3005917  60.9847870  22.4556217   2.8089628  60.3711243
   0.8063065  43.7702637  54.8327904   1.7615967  43.7636681  54.7727127
   0.6069255  43.1629219  55.5452614   0.8869177  43.7047920  54.9023628
  36.3856697  71.0492172   4.3978305  35.8318863  71.2309952   5.1571150
  37.2751808  71.0246582   4.7505331  36.4214706  71.0659866   4.5164146
  65.1252899   1.9843363  64.8109665  65.4482269   2.3809671  64.0018768
  65.3614120   1.0598043  64.7353439  65.1849060   1.9280401  64.7166214
   0.4565689  28.4781609  39.8455048   1.4102894  28.5488701  39.8048935
   0.1427854  29.3641567  39.6644402   0.5248126  28.5801849  39.8218651
  15.7290239   7.8546948  52.0438385  16.3812294   7.1817088  52.2386436
  16.2384453   8.5911865  51.7057571  15.8529015   7.8614674  52.0285606
  50.2600441   5.1313658   1.3657001  50.4046516   5.9643283   1.8145807
  50.7000275   4.4832859   1.9158255  50.3223839   5.1510820   1.4722354
  31.4024830  74.6117630  65.6681213  32.2890854  74.4314041  65.3556595
  31.2243271  73.9142380  66.2989578  31.4780331  74.5181427  65.7020721
  62.0474739  43.2608566  50.2224083  61.4344826  42.5646706  49.9861946
  62.3045158  43.0586166  51.1219940  62.0095177  43.1650467  50.2931519
  10.9662142  61.1700821   8.5171728  10.9006805  60.2503548   8.7741575
  10.0739307  61.4142303   8.2713041  10.8640718  61.0980377   8.5183582
  25.4605160  12.5640316   2.7300148  26.3671665  12.8256960   2.5695448
  24.9656963  13.3827887   2.6980543  25.5044346  12.6792488   2.7094939
  22.5244732  63.1548767  52.2407341  22.9674549  63.2609787  51.3988686
  22.8184261  63.9020157  52.7618980  22.6030617  63.2458687  52.2065353
  16.8567562  51.5052147  56.7063599  16.9970322  50.7719345  56.1073189
  17.7235832  51.8971634  56.8122787  16.9641552  51.4688148  56.6537743
  17.5909901  15.9838982   9.6771908  17.0872498  15.5165825   9.0107870
  17.1341209  16.8185673   9.7812557  17.4885502  16.0230732   9.6172218
  20.3516350   9.5374203  30.8605824  19.6960621   9.4576979  31.5534763
  20.7619877  10.3881474  31.0158424  20.3254852   9.6196413  30.9510307
  50.9196243  13.7136021  36.8362770  50.7546883  14.4008265  37.4818420
  50.0488663  13.4528780  36.5362244  50.8091774  13.7590847  36.8731232
  38.1741180  37.3160858   0.3612950  37.5954742  37.6592216  -0.3196299
  37.7823792  37.6154633   1.1817484  38.0706367  37.3846016   0.3761745
  31.4677734  70.6314240  31.9856453  32.3495712  70.8652191  31.6958084
  31.1280479  71.4308167  32.3878784  31.5255814  70.7416077  31.9976311
  25.5402470  37.2719231  50.7113495  24.9771767  38.0446091  50.6651344
  25.3457832  36.7855911  49.9101639  25.4594631  37.3024597  50.6209831
  63.5111961  71.1975784  38.4679184  63.3371239  70.6063843  39.2003250
  63.8697205  71.9856110  38.8761978  63.5308685  71.2185669  38.5895615
  65.0508194  43.6374207  46.8953896  64.3267288  44.2573090  46.8079071
  64.9157715  43.2306023  47.7512436  64.9591980  43.6601448  46.9773293
  22.3731041  72.3673477  49.4694595  21.8202686  72.7672424  50.1407928
  22.9111805  73.0879974  49.1417847  22.3715305  72.4868469  49.5061073
  60.2665672  44.4735222   1.8176460  61.1277542  44.5078087   2.2340751
  60.4551277  44.3506851   0.8872756  60.3785133  44.4640770   1.7628386
  21.6557770  30.9247131  57.3003235  22.3090897  30.6693954  56.6489944
  20.9080906  30.3528919  57.1264954  21.6457119  30.8365059  57.2123260
  45.5694504  39.6628914  44.0192986  46.3548317  40.0484161  43.6310043
  45.5021667  40.0735054  44.8813324  45.6460304  39.7477913  44.0698204
  22.0139027  53.0293541  39.6691284  21.5806274  52.1796188  39.5887833
  22.7744236  52.9659996  39.0913506  22.0488014  52.9319801  39.5989456
  28.7359390  40.2969818  49.0118752  28.4494247  39.8083992  49.7835121
  28.1212101  40.0408325  48.3243217  28.6398296  40.2175636  49.0208397
  70.0452805  70.3675308   4.6129618  70.3002243  71.2480316   4.3373699
  70.5375137  69.7839203   4.0356092  70.1249542  70.3991928   4.5220027
  45.6515312  58.8665123  56.0597801  45.2880325  59.0407219  56.9279709
  45.0814209  59.3481026  55.4603806  45.5519714  58.9364471  56.0884438
  67.3022919  68.4329834  38.2558174  67.6922226  68.5045166  39.1270638
  66.9703522  69.3111572  38.0691338  67.3084793  68.5342560  38.3288193
  41.9209557  43.0865479  16.4871731  41.5027199  43.9443359  16.4129505
  41.5029564  42.5567322  15.8083467  41.8317795  43.1215210  16.4068680
  39.0232277  51.0635071  16.9237747  38.1598969  50.6878815  16.7511520
  39.6394768  50.4014091  16.6105766  38.9968758  50.9528427  16.8719654
  53.4135818  68.0601273  62.7552567  53.3652611  69.0039825  62.6035080
  54.1858253  67.9458160  63.3091583  53.4907837  68.1485901  62.7981415
  16.5928917  55.2955284  32.2853279  15.8084211  55.1580963  31.7543392
  16.3900375  54.8811874  33.1240234  16.4876022  55.2366867  32.3181419
  36.6338234  65.0708923  14.8903580  37.0968781  65.7699585  15.3520117
  35.7194252  65.3538208  14.8824978  36.5856934  65.1756134  14.9387512
  51.8875961  21.8741455   9.9925680  52.8352051  21.8120861   9.8725014
  51.5717468  22.2937870   9.1923342  51.9549675  21.9122772   9.8944263
   7.1631079  63.6850548  25.4499607   7.5904984  62.9640427  25.9122467
   6.4117050  63.2799683  25.0169125   7.1285548  63.5649681  25.4530773
  24.0924377  11.4882889  23.6239223  23.5439892  10.7899809  23.2664280
  24.5380478  11.8570633  22.8612499  24.0814724  11.4531469  23.5044670
  55.2081070  13.2149878  36.1591759  55.7864876  13.8638983  36.5599518
  55.7157211  12.8599281  35.4294548  55.3239174  13.2463245  36.1240959
  45.1241798   2.8350058  33.5189362  45.3239136   3.7698088  33.4691277
  45.9061623   2.4042759  33.1736755  45.2288704   2.8887608  33.4768066
  24.9546680  38.8500824  13.3545151  25.0090313  37.9436493  13.0517635
  24.6086140  39.3329391  12.6039648  24.9235611  38.8049126  13.2421894
  49.0239906   7.2947741  37.8889465  48.8393593   6.3860121  37.6516800
  48.3798752   7.5010710  38.5662842  48.9356117   7.2198625  37.9358749
   5.7684903  19.0371094  38.8514290   6.3974886  18.7591705  39.5172653
   6.0903172  19.8898544  38.5590477   5.8698874  19.0984077  38.8912544
  28.2444897  23.2897835  45.7251892  27.6904259  24.0553989  45.8771057
  29.0967503  23.5357285  46.0849075  28.2762909  23.3976574  45.7797508
  69.8847809  40.6747704   1.2481490  69.1835480  40.1682701   0.8383142
  69.5049820  40.9894485   2.0684903  69.7695007  40.6543121   1.2919260
  14.8620853  26.2526531   5.1273870  15.4929476  26.4494762   5.8198509
  15.2082644  25.4669361   4.7042532  14.9662790  26.1898537   5.1561089
  54.8477554   8.8164196  54.9405899  54.8618431   9.7629929  54.7990570
  54.7511139   8.4445686  54.0638809  54.8389511   8.8777084  54.8320045
  19.9469585  22.6056633   8.7546644  20.5895920  21.8964405   8.7386122
  19.0998116  22.1623287   8.7096167  19.9251480  22.4827518   8.7481489
   2.2046707  18.3953609  50.8333092   3.1398335  18.5875874  50.7643776
   2.0026939  17.9005489  50.0392036   2.2828586  18.3630924  50.7412720
  34.9869347  15.4803562  19.9470177  34.6038208  15.7916594  19.1269264
  34.2407150  15.1593475  20.4533215  34.8665009  15.4793215  19.9135551
  45.5550575  55.0563660  61.4022369  45.5969353  55.7202797  60.7139816
  45.4313927  55.5556793  62.2094727  45.5463333  55.1804123  61.4149246
  53.4482613   6.9171247  49.0920296  52.8513680   7.0680356  49.8249512
  52.8929176   6.5552840  48.4014549  53.3253860   6.8946309  49.0965462
  24.5954037  40.2568321  43.1272812  24.2733669  41.1503334  43.2463531
  24.4199009  39.8255386  43.9635925  24.5423470  40.3061218  43.2291641
  40.2888680  26.8235340  32.7257957  40.1720238  26.6745071  31.7875137
  39.8664627  26.0721912  33.1420746  40.2313614  26.7275181  32.6701279
  13.2858801  32.2565575  65.4026947  12.9628258  33.1548233  65.3320923
  13.5954332  32.0434685  64.5223465  13.2844400  32.3296242  65.3012848
  23.3684483   0.2435307  31.2467289  23.1868515   1.0624886  31.7077732
  22.5950298   0.0989760  30.7016048  23.2666035   0.3154500  31.2377625
  43.5354576   6.2760563  27.4180145  42.8973923   6.0298338  26.7483273
  43.1915283   7.0885000  27.7893353  43.4307365   6.3364391  27.3861961
  43.4904785   8.6731377  14.5444822  43.6343079   8.1004152  15.2978306
  42.5946121   8.9920940  14.6536808  43.4102783   8.6460762  14.6364651
   3.6774843  43.0972672  45.2610283   3.9534862  42.3554726  44.7227020
   4.4016662  43.7201996  45.1998138   3.7841451  43.0845909  45.1970901
  44.7012444  35.3280144  12.2011280  44.6165276  35.0584717  11.2865782
  43.9178352  35.8514099  12.3701200  44.6086655  35.3550835  12.1216202
   7.8180475  40.3250275  30.3474274   7.2160053  40.5788612  29.6478958
   7.3656449  40.5718079  31.1540642   7.7055998  40.3784142  30.3588486
  12.2407093  24.7182770  48.9234810  12.6195755  24.2816696  49.6864128
  12.9969664  25.0131569  48.4161797  12.3617601  24.7031631  48.9507408
   2.3524051  23.4653568  29.7463589   1.4271564  23.4329357  29.9894562
   2.4872327  22.6826820  29.2120609   2.2681134  23.3784332  29.7153053
  43.2697601  17.9391003  66.0339661  43.0327339  18.7108250  66.5482483
  42.5619850  17.8499718  65.3957291  43.1690025  18.0118942  66.0207443
  43.5242119   3.6359348  58.9206772  43.9175644   4.4408221  58.5835419
  43.7916565   2.9596920  58.2982635  43.5946808   3.6496537  58.8183479
  52.6110268  14.7448111  60.2664833  52.6604309  15.6242075  60.6412544
  53.2354927  14.2308426  60.7784500  52.6828880  14.7837811  60.3610458
  39.9232597  29.5501060   2.4407949  39.1978760  28.9815788   2.6992934
  39.6760139  30.4161739   2.7648752  39.8195381  29.5818367   2.5029221
  -0.0822587  11.9812794  43.6051369   0.8348029  11.8961935  43.3443871
  -0.3413253  11.0963278  43.8619995  -0.0120892  11.8778334  43.6047249
  28.5960827  59.8589058  44.6061325  29.4202232  59.7613144  44.1291618
  28.6409569  59.2001305  45.2991180  28.6887569  59.7782478  44.6291695
   4.0182180  48.3787956  39.2745972   4.0440316  47.4240990  39.3387947
   3.9993637  48.5551720  38.3339767   4.0189600  48.2957916  39.1811333
  54.4174957  64.3508682  23.7977352  53.9221153  65.0209122  23.3267021
  54.0660286  64.3745422  24.6877594  54.3271866  64.4248505  23.8424168
  55.5642128  39.4465599  11.8247395  55.5215569  39.5877991  10.8789787
  54.6706619  39.6021347  12.1306820  55.4643745  39.4782104  11.7565088
   9.9134378   7.4933262   8.8034410  10.3223591   7.3945456   9.6632423
   9.0112686   7.2005181   8.9322290   9.8608370   7.4515667   8.9088659
  20.5534534  46.6695213  22.8880844  20.7611217  46.8374596  21.9688988
  20.9124908  47.4232330  23.3563213  20.6138878  46.7678070  22.8399944
   4.8292089  37.3102570  11.0261621   4.7791195  37.5774040  10.1083622
   4.7453194  36.3570213  11.0030756   4.8149209  37.2370911  10.9258242
  60.3505516  58.2628708  60.9162102  60.8660469  58.8653336  60.3799858
  59.5996666  58.0364151  60.3674660  60.3254509  58.3029671  60.8005066
  59.8190155  27.1868153  34.4881210  59.7806358  27.6024189  35.3495331
  59.9046707  26.2522869  34.6766701  59.8240585  27.1314774  34.6000900
  14.3288412  37.9137154   7.3955836  14.9658527  38.5373840   7.0470366
  14.8608189  37.2341003   7.8095365  14.4535036  37.9077492   7.4025588
  35.8746071  42.5167847  52.7604141  35.2236786  42.2575150  52.1082649
  36.7159538  42.3023415  52.3574448  35.8949127  42.4662666  52.6478958
  10.9100723  41.4966736  14.9983559  11.5767851  40.9328880  15.3906250
  10.9316492  42.2954788  15.5253067  10.9834728  41.5217361  15.0963831
  68.1568604  71.6796188  10.8128357  67.9985199  70.7408066  10.9118280
  67.3638153  72.0934906  11.1534395  68.0554047  71.6236420  10.8597145
  29.9122810  10.5864687  43.4490433  29.5960960  11.4876413  43.3846397
  29.1166782  10.0553036  43.4823761  29.7937183  10.6259270  43.4457283
  63.7660637  31.8905067  34.0692215  63.6324615  31.7722569  35.0096474
  62.8997040  32.1165886  33.7307854  63.6594276  31.9020061  34.1334190
  70.1919632  15.2956610   3.0648172  71.1007462  15.5797310   3.1630127
  69.6971207  15.8695068   3.6496813  70.2361069  15.3871508   3.1376595
  37.3971710  36.0100098  64.2514648  37.3971710  35.2338219  64.8116150
  38.3088341  36.1067657  63.9762573  37.4943924  35.9375534  64.2818527
  19.5206738  55.0195999  31.6237755  18.6831932  54.6539192  31.9086208
  20.0786819  54.2555351  31.4786358  19.4908714  54.8991203  31.6386738
  55.4649200  60.6360321   1.9019902  56.2011490  60.0623474   2.1143203
  55.0389977  60.8004379   2.7432940  55.4980125  60.5923882   2.0143511
  22.6782017  46.9744034  34.7148438  23.5902691  47.2448997  34.8206520
  22.1873569  47.5540504  35.2973557  22.7231216  47.0650635  34.7882500
  35.8619232  21.8650532  53.6746712  35.5045013  21.3594398  54.4046288
  35.1036682  22.3128338  53.2994766  35.7429466  21.8588848  53.7125053
  32.6948433  14.4810905  29.3290844  32.9207001  14.3753405  28.4049435
  32.9741325  15.3711605  29.5435696  32.7487144  14.5647316  29.2534065
  50.4814644  25.2877274  54.5536308  51.3518753  25.0635090  54.2244720
  50.5577164  25.2101231  55.5046272  50.5824165  25.2555408  54.6199455
  28.4041996  64.5255280  44.8124275  28.2579689  64.3179321  43.8895226
  27.9760246  65.3723373  44.9382019  28.3429432  64.5936966  44.7274208
  64.9939270  66.0491486  65.7676468  65.3194122  66.9449692  65.8559189
  65.2295990  65.7955322  64.8752518  65.0537720  66.1176300  65.6818924
  34.5247650  26.5775261  20.2903175  33.7603912  26.0082054  20.3788414
  34.9148407  26.5923920  21.1643028  34.4848480  26.5183983  20.3929615
   7.7924337  51.2230530  62.2196579   7.1233721  51.3469467  61.5464249
   7.6122622  50.3545265  62.5794182   7.7018704  51.1436462  62.1862259
  41.3492317  25.2037582  12.3491392  41.0411186  26.0974331  12.4996223
  41.3018684  25.0907478  11.3998146  41.3113213  25.2870102  12.2639494
   8.8521671   9.8915167  28.5776501   9.3361330  10.6141663  28.9773846
   9.1634502   9.8662968  27.6728306   8.9369736   9.9658918  28.5237885
  10.0379887  19.6038933   0.8162146  10.1785202  18.7798805   0.3498620
   9.2192249  19.9457474   0.4570581   9.9656610  19.5524750   0.7281812
  36.5727692  47.7181702  35.2140656  37.3924484  47.8363304  34.7340660
  36.8439903  47.4119987  36.0794754  36.6891022  47.6981201  35.2551651
  28.2233543  43.4097443   1.9941527  29.1440964  43.6584167   1.9127566
  28.0929718  43.2779427   2.9332273  28.3076401  43.4222069   2.0856166
  62.1077881  63.1999130   0.7764649  62.0912628  62.2672081   0.5619445
  61.9118843  63.2338333   1.7127898  62.0851326  63.1040649   0.8534392
  53.5758743  46.1975746  65.7386322  54.2167358  45.5224762  65.5155334
  53.9974747  47.0198784  65.4890289  53.6891747  46.2132721  65.6882248
  29.8076248   4.1328392  39.6680450  29.4601860   3.9202092  38.8018456
  30.7381172   3.9151731  39.6129227  29.8698025   4.0869517  39.5697937
  37.3658562  56.1506195  52.8327751  37.9008942  56.1481209  52.0390739
  36.6102982  56.6946754  52.6105843  37.3423424  56.2083740  52.7244415
  29.2768021  31.5165062  38.8306694  29.2638416  30.7928829  38.2042274
  30.0957165  31.4013710  39.3126984  29.3627491  31.4270611  38.8152695
  17.2089977  46.4017830   6.3654528  16.6744766  45.6797180   6.0350876
  16.9549236  46.4869385   7.2843795  17.1249008  46.3338623   6.4282179
  66.3691635  16.4745865  56.7207451  66.1343689  15.6832752  56.2360497
  66.8958511  16.1583996  57.4548187  66.4002914  16.3564816  56.7473412
   4.1915941  28.3014011  15.9284639   4.0807071  27.9316235  15.0525637
   3.3642592  28.1165752  16.3729725   4.0915408  28.2422581  15.8824596
  68.7025299  18.7704010  43.3267174  68.6634521  18.7388401  42.3708344
  68.0671997  19.4436359  43.5703049  68.6306076  18.8388309  43.2507553
  45.1447067   9.6797342  64.4996796  44.3196335   9.1960678  64.4602737
  45.7925987   9.0269156  64.7648087  45.1258087   9.5585375  64.5237503
  55.4702072   5.2610765  49.8121719  55.8385010   5.0387397  48.9570961
  54.7556686   5.8667216  49.6150436  55.4332809   5.3019528  49.6999626
   4.8394752  11.8033772  21.6509304   4.6074047  10.8783121  21.7323494
   5.3944793  11.8434258  20.8720875   4.8739133  11.7089977  21.5765572
  52.9176598  51.6667671   3.4780066  52.0138855  51.9807014   3.5073669
  52.9620552  51.1388512   2.6807806  52.8260155  51.6439476   3.3961203
  34.2883339  62.4701080  39.3361778  34.3224525  62.9437218  40.1672935
  34.0769043  61.5695496  39.5821991  34.2694244  62.4245758  39.4510460
  20.5913506  57.5145950  31.0496769  20.3742409  56.5925865  31.1874962
  19.8646297  57.9938660  31.4476852  20.4906998  57.4673805  31.1068192
  50.2796249  24.4668217  13.6923637  50.0562553  24.8124599  14.5565805
  50.6567001  23.6049843  13.8692303  50.2960167  24.4117737  13.8033857
  20.8673820  49.4791451   7.8316255  21.7540722  49.5682907   7.4822483
  20.9794350  49.5157394   8.7815399  20.9738903  49.4925537   7.8956676
   2.1313045  48.8037262  22.9406853   1.7776163  49.6868248  23.0468807
   1.4515796  48.2294617  23.2934246   2.0211000  48.8366623  22.9896259
  18.6234741  71.8122864  13.3914204  18.2095604  71.2652130  12.7238722
  19.2393532  71.2271652  13.8325052  18.6450119  71.6915512  13.3672705
  60.0130234  49.8350105  52.9817696  60.9366074  50.0734787  53.0615234
  59.6413078  50.5051193  52.4081726  60.0718765  49.9319038  52.9291077
  55.6863785  62.1320801  17.0143929  55.6139984  62.0020447  16.0688324
  55.4257050  61.2921638  17.3923130  55.6508598  62.0286407  16.9538593
  16.3570004  45.6611786  50.2338142  15.7828798  45.1225967  50.7783737
  16.8978863  46.1429672  50.8595581  16.3534565  45.6551247  50.3586159
  63.0020180  15.4492254  20.0024204  62.3256073  15.9608116  20.4462471
  62.5156021  14.8350382  19.4525070  62.8780136  15.4382839  19.9911079
  28.4792385  41.9023018  19.5795937  28.4974098  41.0700340  19.1071243
  27.5573196  42.0310478  19.8025837  28.3828602  41.8272781  19.5529881
  33.2242889  67.1457291  30.5181885  32.2893867  67.3230133  30.6219101
  33.5704956  67.9287338  30.0900707  33.1615105  67.2481384  30.4835949
  26.1504230  26.1361637  60.6249352  26.4855690  25.2503719  60.4860764
  26.6275597  26.6745033  59.9934578  26.2370472  26.0991096  60.5427856
  46.7030716  67.0396042  34.9387283  45.9055977  66.5378876  35.1076736
  46.9465561  67.3970795  35.7926369  46.6439934  67.0242233  35.0478096
  61.9510841  16.8755531  37.9928589  62.8153038  16.5809937  38.2802467
  61.3497276  16.2043934  38.3155785  61.9791145  16.7725658  38.0579224
  37.9505653  48.9633369  20.2629452  38.3864059  49.8151627  20.2371159
  37.4333076  48.9832687  21.0681019  37.9418831  49.0563011  20.3460541
  38.3776855  39.6637650  27.3115349  37.9298325  40.4157448  26.9239941
  37.8114204  38.9184532  27.1113129  38.2695389  39.6644745  27.2488556
  16.4097118  30.4683781  31.3718529  16.5305328  29.5962772  30.9962559
  16.4248352  30.3257618  32.3182487  16.4242077  30.3601665  31.4327240
  26.2045517  17.6172695  34.5423088  26.3604641  16.6739101  34.4976501
  27.0783081  18.0012417  34.6154366  26.3143578  17.5576153  34.5453453
  45.7931213   9.7658882  27.9757805  44.8526497   9.5978117  28.0349007
  45.8712082  10.4644537  27.3260574  45.7011566   9.8224602  27.9127960
   5.9898829  12.1330776  47.0937576   5.5469341  11.5792704  47.7366600
   6.0333843  12.9943867  47.5090714   5.9472852  12.1658707  47.2066078
  37.9042358  67.9284210  47.1681175  37.4721298  68.0683594  46.3255424
  38.0894814  68.8100433  47.4916306  37.8779106  68.0373611  47.1127663
   1.4597571  14.8099804  38.0681877   2.1019545  15.4488125  37.7588234
   1.7960449  14.5244169  38.9176559   1.5641041  14.8476534  38.1257858
  51.1520157  73.6311035  23.8142509  50.8494072  74.4147720  24.2730789
  52.1010818  73.7401810  23.7542133  51.2209549  73.7263107  23.8567791
  57.1154747  60.8018913  21.3116798  56.1937637  60.5535355  21.2409992
  57.1647835  61.6612015  20.8928852  57.0224419  60.8670425  21.2594814
  39.2027206  24.8158436  34.1620789  39.2514992  23.8726730  34.0062408
  38.3574295  24.9440804  34.5925102  39.1177788  24.7289371  34.1913605
  26.4887295  11.2041578  36.5330276  25.9269619  11.8424158  36.0933952
  27.2864895  11.6904678  36.7411461  26.5138969  11.3240833  36.5083389
  41.3405609  69.2357101  35.9828682  40.5423965  69.3182220  35.4609947
  41.7967110  68.4834976  35.6055946  41.3040886  69.1642914  35.8869820
   5.5280485  25.1741486  44.0007286   5.2548485  25.4732704  43.1334801
   6.4456549  25.4383793  44.0671539   5.5967689  25.2342243  43.9153290
  60.5725899  31.6110935  15.2968702  61.2330666  30.9302902  15.1683865
  60.9421692  32.3862000  14.8739595  60.6824379  31.6211491  15.2380686
  42.5391083  13.4359646  62.9357681  41.6476555  13.5258160  63.2726250
  43.0262337  14.1452551  63.3551064  42.4959869  13.5211859  63.0164070
  63.3951187  73.2991180  54.6751099  63.4752197  72.8708115  55.5273819
  63.0315781  74.1619873  54.8739166  63.3648949  73.3454590  54.7872009
  61.0598412  13.8402548  32.7831764  61.0597000  13.1654997  32.1042519
  61.4911461  13.4272327  33.5312538  61.1058197  13.7242527  32.7905502
  38.2578049  56.5500526  26.0027866  38.0345726  56.2810249  26.8938675
  37.9242096  57.4444427  25.9319592  38.1984215  56.6167450  26.0902596
  62.2013893   9.9645939   0.8754192  62.8651047  10.0543909   1.5592687
  61.3883591   9.7955008   1.3514659  62.1854668   9.9561377   0.9991121
  26.8291473  37.1752663  41.1011581  27.1769371  36.4225540  41.5793800
  25.9485931  36.9065361  40.8391685  26.7723331  37.0663376  41.1242180
  64.8146362  63.8219070  44.8000755  64.4788971  63.4534607  43.9829102
  64.0405655  63.9196434  45.3545952  64.6962814  63.7930374  44.7720680
  22.8477173  35.5528145   4.4798937  22.0910988  36.1379051   4.4420862
  22.7085247  34.9346199   3.7624729  22.7521877  35.5492859   4.3993549
  50.6839600  41.4624672  20.3722610  50.5756416  40.8532753  21.1025925
  50.3792267  42.3029594  20.7142334  50.6399117  41.4871330  20.4866123
  33.5251503  17.7980156   9.1745100  32.6389275  18.0608406   9.4230261
  33.6615295  18.1977787   8.3155432  33.4451866  17.8686752   9.1094103
  52.5137482  17.1312771   5.3005204  51.8494186  16.4465599   5.2226925
  53.1434021  16.7834187   5.9319997  52.5100517  17.0211620   5.3595629
  22.6290588  17.7241421  40.1692810  23.1537571  17.7907982  40.9670792
  23.0597401  17.0407372  39.6557617  22.7309418  17.6583710  40.1995964
  41.0813179  20.4681149  34.0515633  40.3656387  20.0618038  34.5403862
  41.8758087  20.1242828  34.4599724  41.0897217  20.3881187  34.1472473
  24.8891335  39.0713615   9.9952259  24.3114853  39.6792908  10.4567194
  24.3109055  38.6002579   9.3952713  24.7658691  39.0859528   9.9804602
  12.7752781  62.5867615  37.4823227  12.4347439  63.4668312  37.6427727
  12.8455439  62.1947556  38.3527374  12.7464561  62.6388092  37.5922546
  68.2937469  73.4305725  29.5236912  68.0565720  73.0418396  30.3656349
  69.2125626  73.1923218  29.4002247  68.3664398  73.3637085  29.6003094
  64.4090271  15.8716021  25.1207428  64.8824463  15.5350943  24.3599110
  64.0808716  16.7258606  24.8400478  64.4245148  15.9268160  25.0096722
  13.2917471  27.1178303  13.4085684  13.7318640  26.4298477  12.9093590
  13.0701866  27.7825413  12.7564163  13.3150539  27.1153488  13.2857857
  55.6646805  56.2849274  39.7948418  56.5441055  56.2571526  39.4179115
  55.4669418  55.3731689  40.0089035  55.7373772  56.1847343  39.7774734
  66.6755753  54.2190971  52.4263687  65.8587265  54.5915909  52.0943451
  66.5737686  54.2286949  53.3780899  66.5776062  54.2598457  52.4924545
  10.7053938  21.2524967   9.9804049  10.9928493  20.5456409   9.4025164
  10.7705784  22.0422688   9.4435244  10.7430000  21.2613392   9.8615246
  38.3599358  60.7775040  17.7923260  38.4185677  60.0484123  17.1748962
  37.8530846  61.4439850  17.3284950  38.3121376  60.7708282  17.6770191
  21.5194054  51.3154144  64.6080322  22.2283897  50.6731377  64.6405029
  21.8188705  51.9710922  63.9782410  21.6269474  51.3168449  64.5443344
  12.7804852  28.5492706  36.2605591  11.9478588  28.0773983  36.2431259
  12.8768578  28.8978176  35.3742981  12.7019701  28.5361195  36.1641884
  28.7196274  39.9193878  39.5169983  28.3111191  39.6599388  38.6911430
  28.0236130  39.8277054  40.1676865  28.6018391  39.8819427  39.4983177
  14.2507505  73.9159470  43.8004341  14.0810728  74.6955490  44.3292732
  14.8274107  73.3788223  44.3437500  14.2941513  73.9418106  43.9147682
  51.2222710  26.6243954  25.5936279  51.9827042  26.8064308  25.0415096
  51.4684296  25.8442936  26.0906982  51.3296165  26.5606155  25.5877571
  61.3606453   1.4083685  19.2939548  62.1042061   1.8332872  19.7215023
  61.5977402   1.3867968  18.3668346  61.4652252   1.4513820  19.2406788
  26.5361691   4.5508413  17.5120411  26.3355598   4.9201117  18.3720570
  25.8957844   4.9514093  16.9240913  26.4464836   4.6329379  17.5410538
  40.8874512  64.0249481  41.5834007  41.2865028  63.1765671  41.7763901
  40.2805367  63.8463020  40.8650894  40.8652840  63.9154243  41.5273819
  15.6611748   6.6368847  24.1485977  15.8648844   7.4976697  23.7828331
  14.7139444   6.5494595  24.0420990  15.5818844   6.7193570  24.0982361
  52.4492264  46.7548523  11.5101795  51.5575142  46.5225525  11.7692509
  52.3401871  47.2659950  10.7082596  52.3425026  46.7845879  11.4522896
   4.8522153  29.9270248  47.7421684   5.3752470  29.2808647  47.2676697
   5.3929448  30.7168541  47.7458000   4.9656563  29.9423466  47.6919518
  36.5072289  54.7984123  23.2531300  35.9907265  55.1481171  23.9791870
  37.3554230  55.2352676  23.3303471  36.5426025  54.8822937  23.3387909
  44.0446510  47.5380936  21.4736462  44.6344948  48.1004715  21.9756851
  43.2781982  47.4313850  22.0370255  44.0258141  47.5866852  21.5872650
  20.1933098  73.2549744  17.4677830  19.6199436  74.0196457  17.5203056
  20.9414692  73.4781036  18.0215893  20.2119484  73.3603134  17.5324421
   4.1168408  14.0866442  45.1822281   3.5197675  13.6316767  45.7761459
   4.8931656  13.5277042  45.1484871   4.1359568  13.9785204  45.2419662
  38.4698334  24.4691257  11.6569767  39.1776428  23.8302422  11.5729208
  38.9164772  25.3108215  11.7480211  38.5929451  24.4907532  11.6577215
  54.7213402  41.2721252  49.5768814  54.8674355  40.4202957  49.9883118
  54.4054298  41.0625648  48.6979523  54.7032318  41.1589394  49.5270271
  15.3026476  53.6260986  11.8317413  15.7629642  53.8819199  12.6310511
  14.9797974  52.7434731  12.0133314  15.3173075  53.5592537  11.9363461
   6.6462636  43.9417229  65.7367630   7.3889084  44.1276131  66.3113556
   5.8983126  44.3506355  66.1721878   6.6456976  44.0051537  65.8444748
  48.2696152  60.3488922  53.1621399  47.8189468  60.4624405  53.9989395
  48.4607353  61.2402115  52.8701477  48.2419357  60.4560547  53.2202377
  33.2729797  36.4555588  16.6429577  32.5133972  36.9432259  16.9614658
  33.1544838  36.4208221  15.6937551  33.1793404  36.5038605  16.5756989
   2.8101192   4.5229988  52.9027786   2.1057079   4.1957588  53.4621964
   2.5746338   5.4344788  52.7296219   2.7098873   4.5853028  52.9439697
   4.8378367  73.2830734  37.2025261   4.6623087  74.2234802  37.1700134
   4.8672795  73.0770874  38.1368332   4.8222580  73.3613968  37.2986946
  65.6897430  60.7915306  56.1782913  65.9931641  61.4816551  55.5884628
  66.1573181  60.0075531  55.8902245  65.7719574  60.7815208  56.0846710
  34.5462723   5.9458542  17.3365097  35.1074677   5.5299015  16.6820812
  34.2440529   6.7508764  16.9159946  34.5738907   5.9873452  17.2218761
  67.4972458   3.2568691  17.8178501  67.9211807   2.6916902  17.1720333
  68.1639938   3.3935664  18.4908962  67.6135559   3.2111752  17.8207550
  27.8356571  42.2703896   4.7104454  27.9211330  41.3469696   4.4733467
  28.1779861  42.3212051   5.6028919  27.8812790  42.1773338   4.7803326
  62.9547501  62.2368202  16.4904156  63.1243858  61.3354187  16.7641468
  62.3442879  62.1538086  15.7578316  62.9077377  62.1318436  16.4414825
  64.0675430  54.6610298  30.9755058  64.8502960  54.3604584  30.5137844
  64.1450653  55.6150589  30.9824123  64.1592865  54.7307167  30.9270039
  34.4728584  13.5575705  31.0799484  33.7503929  13.7579775  30.4848785
  34.1173248  12.8968916  31.6743641  34.3578987  13.5084867  31.0798798
  41.5231438  59.1530914  66.0617676  42.2902298  59.0136299  65.5064621
  41.4899063  58.3785629  66.6232300  41.6014023  59.0556221  66.0624237
  20.7121048  41.4970779  20.2488270  21.3950500  40.9188576  19.9090061
  20.8494053  41.4990120  21.1961269  20.7995758  41.4356232  20.3136082
  38.5212708  26.2709789  19.3995399  39.1403389  26.8358212  18.9370041
  39.0030136  25.9670486  20.1688156  38.6386642  26.2988033  19.4322510
  45.7040901  69.5368576  14.9759760  45.5965080  68.9813080  15.7479982
  45.3982849  70.3992691  15.2569952  45.6600037  69.5695877  15.0882740
  41.8433647  50.5345879  32.8882256  42.1758041  50.3824501  33.7728539
  42.0754051  51.4435844  32.6981888  41.9035606  50.6152992  32.9622993
  37.1404686  70.2983017  49.9974937  36.3701591  70.3680344  49.4335861
  37.8707962  70.5656357  49.4394722  37.1362076  70.3342438  49.8778496
  29.1075745  74.3021240  21.4863567  28.4498711  74.3469391  22.1803665
  29.0272923  75.1374969  21.0259914  29.0288734  74.3959885  21.5112743
  21.2317581   1.1934150  40.9104042  21.4482307   1.4052843  41.8184128
  20.2806072   1.2894605  40.8622627  21.1534119   1.2262515  41.0021019
  14.5326920  25.2441349  11.9944563  14.8158159  25.0371113  11.1038313
  14.4050436  24.3911324  12.4095726  14.5492725  25.1310921  11.9437475
  68.9472351  69.8482742  17.6589451  69.2621918  69.6997681  16.7673302
  68.0452118  69.5280838  17.6507664  68.8846283  69.7982941  17.5629902
  38.4294662   3.5373471  32.6419067  38.2255325   3.7806554  31.7388878
  38.2838249   4.3387837  33.1446190  38.3921890   3.6487601  32.5992165
  36.1716499  18.3134899  10.6905584  35.6199913  18.9016285  11.2063065
  35.6969223  17.4823208  10.6860857  36.0621948  18.2875729  10.7450809
  64.2217865  35.9355698  49.5436325  63.7076073  36.2538223  48.8016319
  64.8348389  35.3090630  49.1590691  64.2323303  35.9026985  49.4234924
   0.0888262  39.0708542  35.4466667   1.0416746  39.0197830  35.3711472
  -0.1687733  39.7207298  34.7928085   0.1629685  39.1347122  35.3688850
   2.9133410  32.3023453  47.1337433   2.2170596  31.6457825  47.1150665
   3.6815839  31.8277779  47.4512672   2.9210153  32.1817207  47.1656113
  64.3919983   6.4861841  30.8790684  64.2460022   6.0196309  30.0561180
  65.3424072   6.5870886  30.9318371  64.4777832   6.4471908  30.7969341
  20.1725521  74.3552322  52.7534866  20.6001205  73.6460800  53.2336159
  19.9509449  73.9707031  51.9053917  20.1945152  74.2386017  52.7142448
   6.5398736  28.5011692  46.1719208   7.3244267  29.0494862  46.1644135
   6.8741713  27.6053333  46.2161255   6.6591892  28.4641094  46.1758347
  36.1647072  24.1041985  46.2001190  36.5234451  24.5157185  46.9863701
  36.0475807  23.1856880  46.4427185  36.1904716  24.0501328  46.3098373
  36.5329895  13.7706232   7.7570548  35.9870148  12.9844036   7.7578034
  35.9938126  14.4370480   8.1829634  36.4172668  13.7578487   7.8025541
  48.0074272  45.8679848   6.1370435  47.7643433  44.9494896   6.0208197
  47.9943275  46.0011215   7.0848484  47.9801064  45.7842331   6.2257247
  12.2974443  14.8066692  24.1925220  12.7711725  15.2608051  23.4956913
  12.3600550  15.3932228  24.9463577  12.3546400  14.9176502  24.1986008
  37.5790939  67.1906433   8.1936474  37.8900146  68.0957184   8.1736536
  36.7723656  67.2258224   8.7076340  37.5262184  67.2909088   8.2463274
  54.2005920  70.0784531  45.1496124  54.8537331  70.7646790  45.0127602
  54.0386810  70.0866013  46.0929832  54.2529755  70.1525040  45.2356186
  67.1933899  31.1885223  66.1308212  67.2810822  31.4455338  67.0486908
  66.7155380  30.3596039  66.1587982  67.1517792  31.1275330  66.2316818
  27.3022766  36.8635826   2.9324572  27.8942699  36.2863846   2.4501519
  26.4470139  36.7230072   2.5262604  27.2742004  36.7870369   2.8377061
  38.4714737  26.9048481  27.5056286  38.8114624  27.7380352  27.8318787
  37.6106644  27.1212616  27.1472874  38.4159317  27.0167789  27.5022068
  70.9681702  69.1362152  21.2692795  71.1247177  69.2556458  20.3325520
  70.8427734  70.0233459  21.6061802  70.9714890  69.2435532  21.2053127
  69.2815933   9.5990667  64.2253113  68.5341721  10.1534967  64.4493561
  69.3037186   9.6020937  63.2683716  69.2042465   9.6585150  64.1471558
  17.8493576  14.4496441  13.3132038  18.0641422  13.6983452  13.8660593
  18.0784225  14.1684341  12.4273806  17.8966904  14.3395357  13.2776957
  11.2653761   4.6497002  40.0141487  10.7470970   4.2722826  40.7249069
  11.9864006   5.0984921  40.4556694  11.2869968   4.6573119  40.1370316
   4.0198746  31.7090492  57.3090286   4.0174732  31.0178299  56.6468773
   4.7313480  31.4694118  57.9028397   4.0954909  31.6097813  57.3017426
  67.0574951  67.6556244  52.6534920  67.7863464  68.2691040  52.7465210
  66.4024582  67.9652863  53.2790108  67.0653610  67.7540741  52.7301216
  50.1591988  66.2548370   4.2777853  49.2221489  66.2597122   4.4731050
  50.2392960  65.6996918   3.5021381  50.0678101  66.1961594   4.2158985
  42.7645912  26.5875130   0.6107034  42.5200233  25.7318172   0.9631270
  42.6164551  27.1959381   1.3346545  42.7227135  26.5611439   0.7254895
  43.3429260  58.9725914  33.3524704  44.1140785  58.6780205  32.8679199
  42.9417076  58.1664658  33.6771431  43.3823776  58.8552132  33.3354187
  37.8208122  74.5957260  39.0298500  37.9304810  73.7463150  38.6024017
  37.8209801  75.2275162  38.3107719  37.8325272  74.5725174  38.9075813
  43.8142090  34.5328217   7.0049706  42.9076385  34.8238564   6.9066682
  44.3352318  35.2388954   6.6225739  43.7730942  34.6391525   6.9537082
  44.2020073  12.0768232  65.2713547  44.0190239  12.4875860  64.4263535
  44.5595627  11.2175798  65.0475540  44.2206230  12.0289965  65.1573715
  63.8563232  39.5531425  49.8148918  63.8390274  38.8558578  50.4704247
  62.9437675  39.8313789  49.7370415  63.7571640  39.5084572  49.8764954
  23.5114727   9.9639606  48.6908264  24.2673969  10.2445621  48.1750031
  23.8781509   9.7229528  49.5415306  23.6311893   9.9681835  48.7265396
  65.5518265  35.3549500  20.2096977  65.1991119  34.6739388  19.6369438
  64.8171768  35.5983849  20.7729530  65.4358673  35.3082848  20.2086849
  28.4678001   7.8391314  63.7033119  27.9441910   7.9819250  64.4917755
  29.3503075   8.1174088  63.9482079  28.5060730   7.8840346  63.8135109
  24.6085186   4.1931963  43.2127342  25.3379345   4.1205473  43.8282890
  24.7945118   3.5358086  42.5423050  24.7061386   4.1153445  43.2068825
  14.4428082  22.3869171  12.6051769  15.1768093  21.7832642  12.4908228
  14.0718708  22.1544170  13.4564009  14.4815254  22.2977486  12.6837578
  59.6567841  30.6703205  35.3190994  60.3101044  31.3075657  35.6077576
  59.7242393  30.6739044  34.3642845  59.7336464  30.7386589  35.2480583
  57.3887863  74.5351105  44.9034767  57.8902016  74.9006729  44.1746597
  58.0464020  74.1229401  45.4637375  57.5123863  74.5301437  44.8855019
  13.4327860  15.2484579  58.0817070  12.6046467  15.3971090  57.6252861
  14.0108747  14.8783522  57.4145737  13.4061203  15.2248421  57.9618912
  62.1826973  35.3500290  10.9019365  62.4807930  36.1589470  11.3178949
  61.4775772  35.6272545  10.3169699  62.1392899  35.4658585  10.8839130
  14.7756205  27.5392628  60.0113602  14.8996868  27.9104843  59.1378441
  15.6629162  27.3688068  60.3274002  14.8834734  27.5606728  59.9519119
  39.3866844  45.0872421  53.3057137  39.1035652  44.7464828  54.1542206
  38.5969086  45.4734001  52.9270782  39.2722702  45.0920830  53.3558235
  46.7379913  67.9456177  65.1754303  46.5854149  67.7866364  64.2439346
  45.9911842  67.5374908  65.6135330  46.6420784  67.8851395  65.1228104
  44.4570885  16.5350723  37.9511452  44.5336838  17.4089279  38.3342094
  45.0364304  16.5558319  37.1894569  44.5270386  16.6304741  37.9107666
  65.2038498  70.4459000  42.0804214  65.7036285  69.6977463  42.4070892
  65.5070114  71.1850586  42.6076469  65.2894745  70.4449387  42.1714821
  32.5584068  72.8167648  20.1808968  32.7971611  72.5763626  19.2856693
  32.0115242  72.0926666  20.4855862  32.5255470  72.7139053  20.1179218
  45.1331711  20.1415958  14.9195938  45.6061859  20.0708485  15.7487392
  44.2093124  20.1004276  15.1666260  45.0850906  20.1296616  15.0343590
  66.7200546  74.4891586  65.4507751  67.1050034  75.3603210  65.3552856
  66.5847397  74.3890686  66.3930664  66.7466812  74.5713882  65.5410843
  19.5318317   3.4375980  19.6490841  19.7955971   3.7335849  18.7778492
  18.8631668   4.0653400  19.9230556  19.4886532   3.5361056  19.5853920
  43.5586777  23.3919163  32.6770668  43.8096199  22.7744141  31.9900780
  43.7432518  22.9289989  33.4943008  43.6051216  23.2766991  32.6909561
  58.9596062  52.3302116  26.2707062  59.3269539  52.5594940  27.1243553
  58.0246315  52.5175362  26.3541718  58.8990746  52.3746376  26.3706417
  61.6368790  14.3885260  40.2029114  61.9099731  13.6908121  39.6072197
  60.7070312  14.2215910  40.3570137  61.5668449  14.2963181  40.1558189
  70.8854904  30.5076599  56.0459366  70.7114029  30.2447529  55.1421623
  71.2313461  31.3973064  55.9741898  70.9038086  30.5744972  55.9419060
  72.1258163  28.0469875  50.9464989  72.2701569  27.1073742  51.0584068
  71.8438797  28.3504505  51.8094330  72.1111450  27.9791470  51.0504570
  69.5979385  22.6224728  45.9486351  69.0537109  23.1191063  45.3375626
  69.6357880  23.1685200  46.7338943  69.5439377  22.7336655  45.9672089
  55.5151062  30.2086582  10.2349253  55.2368660  31.0155048  10.6683016
  55.4646683  30.4091244   9.3003130  55.4800568  30.3160801  10.1814728
   3.7581034  42.6617165  38.5023460   4.4249253  42.6812706  37.8159065
   3.5658989  41.7318230  38.6231270   3.8087173  42.5646362  38.4420204
  19.1662502  69.1871262   6.8345594  20.0920792  69.3646164   7.0006065
  18.9007473  69.8634109   6.2113523  19.2366695  69.2781754   6.7858071
  44.5646744   6.2402649  62.9022484  45.1489487   6.3591776  63.6510582
  45.0131950   5.6020885  62.3474579  44.6748123   6.1848898  62.9229393
  22.9745159  60.7424164  41.1039925  22.2763157  61.2653351  41.4980812
  22.7960186  60.7739906  40.1641121  22.8810234  60.8015480  41.0457878
  19.1842766  38.5511971  58.4421196  19.7972431  37.8434563  58.2431068
  18.7050476  38.6897888  57.6251945  19.1985378  38.4905014  58.3337784
  56.9345512  22.5185318  49.1319389  56.2372208  22.9968262  49.5804863
  57.6605797  22.5127468  49.7557030  56.9376144  22.5689201  49.2462921
   4.6146326  30.0933189  50.4105682   5.3118453  29.5050411  50.7004929
   4.4866962  29.8763008  49.4871140   4.6753411  30.0074425  50.3430099
  28.5883408  46.3204651  45.8131065  28.9098663  45.6188431  46.3793030
  29.1522198  47.0674858  46.0136833  28.6827621  46.3253059  45.8948784
  37.3271790  35.7908707   4.4242792  36.8133774  35.0540466   4.0936284
  37.4225578  36.3735847   3.6709025  37.2825546  35.7744370   4.3086772
  16.3779812  47.8987770  38.6945801  16.1885853  48.1550789  37.7919884
  15.6834793  48.3082161  39.2105789  16.2837219  47.9697723  38.6533546
  36.2557983  65.9989777  27.3137150  36.2410278  65.1097260  27.6676178
  35.8589516  66.5362473  27.9993420  36.2119026  65.9614410  27.4245720
  58.4503822   7.7998495  11.8912134  58.8413544   6.9426317  11.7222395
  59.1309891   8.2859526  12.3567333  58.5646591   7.7602730  11.9228373
  17.7630348  28.8426762  47.1006966  16.8668537  28.8404007  46.7644157
  17.7857094  29.5746689  47.7170601  17.6698818  28.9204941  47.1305656
  39.7986794  41.3457222  62.5946159  40.7139473  41.3077202  62.8722267
  39.4861946  42.1919022  62.9148674  39.8629608  41.4319077  62.6583710
  72.1676102  17.2216091  22.8483753  71.6378632  17.2970314  22.0547047
  71.7005234  17.7459908  23.4988270  72.0613022  17.2855721  22.8331013
  57.4026909   2.8009243  24.4964447  58.1796761   2.6046941  23.9729729
  56.6712914   2.6969104  23.8877850  57.4075508   2.7689059  24.3757114
  34.2641716   0.2537609   2.9327450  33.8212662   0.1708248   3.7772486
  34.3491478   1.1976885   2.7985384  34.2260017   0.3455782   3.0084920
  36.7069016  47.7202873  64.9251862  35.7928200  47.7049637  64.6415405
  36.8093033  48.5680656  65.3576431  36.6203423  47.8090630  64.9410553
  31.9942188  18.8096199  43.2359428  31.9625225  19.6417694  42.7639771
  31.3633404  18.2519188  42.7807541  31.9235611  18.8388863  43.1370697
  48.2816353  50.2507896  46.8445320  48.7051201  49.4057159  46.9953232
  48.2755241  50.3491287  45.8924179  48.3261414  50.1711578  46.7590790
  41.6093521  56.6763916   0.7986777  42.3507957  56.5172806   1.3827826
  41.6375809  55.9524231   0.1731357  41.6914330  56.5822182   0.7942588
  34.6509895   9.1510973  44.8556061  34.1732330   8.3363571  45.0111084
  35.4676056   8.8743048  44.4399681  34.6871262   9.0346947  44.8278618
  66.6632004  17.2979755  30.2107525  67.1663971  16.8370953  30.8820267
  65.8234100  16.8394318  30.1839218  66.6273041  17.1999283  30.2794762
  63.6122055  37.2737885  54.3990135  63.8130531  37.6030960  55.2750587
  64.3914795  37.4778023  53.8819656  63.7167282  37.3306656  54.4372978
  25.1911049  64.3362427  41.8234863  24.6930523  65.1524887  41.8673706
  24.7459927  63.7508316  42.4361839  25.0905247  64.3608627  41.8935051
   2.6574326   4.5674582  12.9031878   2.9051533   4.1172395  13.7107582
   1.9531164   5.1601076  13.1657467   2.6087406   4.5826468  13.0173073
  25.0911617  18.9908218  15.0709419  24.6288319  18.1749954  14.8788223
  24.6607437  19.3310490  15.8552999  24.9959583  18.9401035  15.1340990
  15.6918325  68.3734970  35.3460007  15.8490114  69.2139359  34.9156685
  16.0923996  67.7277603  34.7639351  15.7513113  68.3942566  35.2380371
  10.1422482  18.4012947  42.0697899  10.4476967  18.7412815  42.9108238
  10.8456173  17.8224735  41.7757339  10.2498302  18.3758259  42.1281204
  65.9270554  70.4084244  62.7993011  66.0470657  71.3516693  62.6892471
  65.6867981  70.0942383  61.9276390  65.9142380  70.4755096  62.6946106
  52.5295525  38.8991127  26.6974239  52.6531830  38.2045364  26.0505009
  53.3958168  39.2951546  26.7921429  52.6351166  38.8672752  26.6385365
  50.2593384  62.5814819  56.6674995  49.5521812  63.2261658  56.6442604
  50.5824242  62.5478058  55.7671051  50.2183800  62.6466408  56.5690041
  30.6180611  37.9287491  10.7571058  31.1400452  38.2626877  11.4866590
  29.9108524  38.5660095  10.6571608  30.5983086  38.0323181  10.8242483
  25.4478474   5.4246106  53.3437157  25.0241528   4.6133146  53.6239204
  25.9605923   5.1740112  52.5752602  25.4573441   5.3113685  53.2916489
  65.3089218  68.7270355  60.8159065  64.5494995  68.5373993  61.3668518
  64.9551620  68.7719193  59.9276085  65.1902084  68.7116013  60.7799301
  36.6834297  50.7589417   5.9171853  37.2119370  49.9927979   5.6937256
  36.8632545  51.3864288   5.2170768  36.7589684  50.7441521   5.8186946
  11.5883636  41.9354515  24.9374256  12.3086348  41.4796982  25.3730068
  11.0467672  41.2349854  24.5737629  11.6074181  41.8121529  24.9450951
  66.4340057   5.0572715  34.1942368  67.1442184   5.6556454  33.9623222
  66.3459015   5.1464925  35.1431885  66.5003510   5.1305976  34.2707024
  63.1515541  69.8961334  65.7202911  62.4828720  69.2115402  65.7411041
  62.7229080  70.6366577  65.2911987  63.0345306  69.9020996  65.6767502
  27.0078526  28.0968876  12.8565912  27.4229279  27.2913876  13.1649952
  27.7150803  28.5840988  12.4338808  27.1275368  28.0629444  12.8444014
  51.9230461  46.9067421  22.4134998  52.7914124  46.5193481  22.5235176
  51.5980148  46.5368500  21.5926666  51.9809875  46.8259811  22.3376980
  65.3195953  46.2705269  59.4285126  65.7821274  46.2932396  60.2662354
  65.3276138  47.1785660  59.1258011  65.3697739  46.3697853  59.4855652
  68.6542816  33.5632057  42.9489670  68.9537964  34.0177917  42.1616440
  69.1245117  33.9897499  43.6653252  68.7363663  33.6571693  42.9413986
  71.3151703   3.3928330  52.5989838  71.4049988   4.3006668  52.3091583
  70.3860931   3.1947172  52.4814911  71.2256699   3.4685183  52.5555496
  33.6251450  64.1025696  54.6138802  32.9283218  64.7581635  54.5844536
  33.8875504  63.9907684  53.7001686  33.5788193  64.1605606  54.5133057
  28.0808468  47.2570496   7.1943245  27.2142467  46.8895798   7.0205393
  28.0951595  47.3996010   8.1407413  27.9899578  47.2330627   7.2767191
  66.7167358  66.4460449  58.7244110  66.8361893  67.3157196  59.1060219
  65.7766418  66.3861008  58.5545120  66.6292191  66.5323944  58.7469864
  56.3350258  53.3173218  57.7521439  56.9390869  52.5907936  57.9054184
  55.8160095  53.0419350  56.9964867  56.3440971  53.2104759  57.6879044
  47.5769653  44.6562996  51.2169342  48.2495346  44.9142761  51.8472748
  47.5326767  45.3877602  50.6011124  47.6439667  44.7618141  51.2184830
  20.7088413  64.0070114   5.8438740  20.2323112  64.8342896   5.7748647
  20.0283260  63.3501816   5.9911942  20.5854530  64.0251923   5.8522248
  33.7503128  47.0832825  20.3050461  33.9503555  46.1472588  20.2963963
  33.1071625  47.1972275  19.6053276  33.7030563  46.9956169  20.2295036
  58.2486000  10.0259256  18.8377171  59.1369591   9.7758141  18.5837669
  58.3586159  10.8477793  19.3159256  58.3550682  10.0868969  18.8616314
  25.7103558  15.2688494  43.3051224  26.4020329  15.8439236  43.6323891
  24.9493027  15.4771805  43.8469963  25.7029572  15.3523922  43.3978081
  64.2609329  58.0062675  43.8355331  63.9094276  58.1688805  42.9601860
  64.2879410  57.0523033  43.9093819  64.2263260  57.9218788  43.7500610
  71.2168961  55.9544983  28.4032555  71.4585037  56.7672195  27.9590225
  71.0546341  56.2160606  29.3096142  71.2253571  56.0690613  28.4525375
  45.6696358  53.0575638  29.6332073  45.7824097  52.2022514  29.2185326
  45.4529991  53.6472015  28.9109688  45.6585579  53.0292320  29.5119648
  11.9125509   9.8801565  61.2239227  11.4527302  10.2951794  60.4941597
  11.9216690  10.5463390  61.9111977  11.8644876   9.9954576  61.2193909
  60.6926651  60.8804970  40.8959274  60.3738060  61.4239120  41.6165237
  60.2794418  61.2505608  40.1158447  60.6145973  60.9779091  40.8895836
  29.0810528   7.9953380  40.3855743  28.5413151   7.5763965  41.0559502
  29.9676037   7.9771905  40.7460327  29.1180382   7.9487262  40.4955063
  25.3549576  57.5572624  17.5178719  26.3072090  57.5631828  17.6148930
  25.1574974  58.3649483  17.0436497  25.4354496  57.6440277  17.4776459
  55.0330009  41.2897949  63.0204887  54.6445618  40.6487312  63.6157875
  55.3970490  40.7648735  62.3076363  55.0303993  41.1654549  63.0079536
  34.2349129  27.3538914  47.7138901  34.0060577  27.9464016  46.9977989
  35.1918678  27.3612289  47.7342834  34.3125572  27.4178600  47.6396980
   8.4935770  48.8536568  56.0876884   8.4496956  48.8281021  57.0435410
   8.1673584  47.9976807  55.8099785   8.4541092  48.7596474  56.1600075
   8.2629175  67.4468918  48.7413063   9.1808395  67.7005310  48.8378334
   7.9144411  68.0529556  48.0874863   8.3236437  67.5385742  48.6818771
  55.8097229  19.2203846  42.7269897  55.9880104  18.3382683  43.0530548
  56.6678696  19.5597286  42.4727020  55.9202499  19.1625023  42.7346458
   5.7215104  40.8288765  28.6347370   4.9424391  40.6898689  28.0962601
   6.3647170  41.2038002  28.0331154   5.7070217  40.8540344  28.5131550
  62.1283455  58.5234184  34.5143738  61.5697060  59.2998543  34.4782982
  62.3168411  58.4070282  35.4455833  62.0888748  58.5938072  34.6098328
  48.2015991  37.8159370  39.6155472  47.5023918  37.4183769  39.0966187
  48.2151451  38.7317543  39.3374634  48.1284790  37.8712044  39.5305519
  47.0893707  26.5288582   3.7098134  46.9818687  25.7044086   3.2355182
  48.0329857  26.6014252   3.8531718  47.1785355  26.4486771   3.6745219
  45.9560890  74.2235184  15.8974762  45.4575539  73.4065857  15.9152946
  45.7814178  74.5918579  15.0314226  45.8842964  74.1756821  15.8070192
  39.7039223  56.6888962   5.4200258  40.4810524  56.2445602   5.7589431
  39.0285759  56.5259438   6.0784965  39.7147789  56.6241341   5.5263886
  15.9647408   4.9554195  33.8812752  15.1522522   5.4154143  33.6703262
  15.8771276   4.7266097  34.8065872  15.8687525   4.9800735  33.9574585
  29.8339920  65.3628616  25.1241493  30.7151508  65.2221756  24.7777443
  29.5066872  64.4829407  25.3107834  29.8930569  65.2540283  25.1071110
   0.2633893  58.9456444  35.8900681   0.8940089  59.6596527  35.7965851
   0.0567860  58.6893463  34.9912567   0.3086070  58.9944534  35.7842484
  52.1077347  66.0037994  37.7083321  51.6513138  66.0104523  36.8669853
  52.6048012  65.1857834  37.7047005  52.1120682  65.9172745  37.6182213
  44.9644356   9.8472223  11.5431232  45.0160332   8.9095402  11.7283878
  45.8583717  10.0940809  11.3061142  45.0652695   9.7735519  11.5376053
  43.8170547  14.2826166  58.0251884  42.9874916  14.5754175  58.4024467
  44.1671104  13.6646137  58.6668777  43.7659187  14.2479362  58.1338501
  14.9682703  69.1660461  46.0251045  15.2713776  68.3529205  45.6211472
  15.3569803  69.1583557  46.8997917  15.0420465  69.0785141  46.0753059
  59.9079323   4.5245829  66.1438065  60.3076668   5.3836184  66.0077744
  58.9934425   4.6425476  65.8868561  59.8530388   4.6287713  66.1018982
   1.2952386   7.8229604  16.2230721   0.5628245   8.4289246  16.1107826
   2.0736346   8.3789186  16.1878376   1.3001422   7.9468694  16.2073402
  56.7360573  47.9603195   1.0506650  56.5995712  47.1807480   1.5890620
  57.4037628  47.6994362   0.4163624  56.7927055  47.8493614   1.0404376
   0.9414336  73.8265991  22.6887646   0.0166640  74.0718994  22.7180729
   0.9340059  72.8714752  22.6262074   0.8420228  73.7509003  22.6852188
   9.4843960  14.9479513  27.7238808   9.0194321  14.1151609  27.8045082
  10.3308716  14.7137880  27.3432503   9.5250807  14.8341703  27.6918888
  32.1655998  41.7556648  63.9367447  31.8457947  40.8695183  64.1061554
  31.3721294  42.2814522  63.8358459  32.0468788  41.7172356  63.9440498
  33.4699745  29.0909119  45.8063278  32.8335075  29.0935783  45.0913925
  34.3188858  29.0131207  45.3709717  33.4926300  29.0829010  45.6836586
  50.7927055  44.8936882  24.1933517  51.3005981  44.3473701  24.7931957
  51.3980064  45.5868340  23.9299335  50.9114189  44.9093437  24.2292290
  34.9988213  44.2282639  46.4521065  34.9847832  45.1616821  46.6636925
  35.2988586  44.1930466  45.5438309  35.0293198  44.3240509  46.3778114
  41.2187462  43.4225349   8.7395830  40.3701019  43.8467712   8.8663073
  41.8597679  44.1037483   8.9427338  41.1966057  43.5404243   8.7747612
  43.6777534  15.8746786   3.0133643  43.5801430  14.9458981   3.2232940
  44.3692741  15.8993530   2.3519833  43.7410889  15.7782631   2.9652209
  63.5392685  68.0535812  49.3797913  63.5565987  68.0212784  48.4232941
  64.4531784  67.9381485  49.6399384  63.6385765  68.0378265  49.3055305
   5.6197186  36.6397133   3.6281028   4.9230685  36.2757225   3.0818219
   6.4225402  36.2463837   3.2860475   5.6310410  36.5589523   3.5333695
  10.8604498  22.7675972  38.2881660  11.7179565  22.3707027  38.1352348
  10.5495844  22.3617744  39.0974274  10.9187450  22.6819954  38.3581581
  24.0219593  11.7491827  27.2549191  23.9503460  12.1824961  28.1054134
  24.6529427  11.0437412  27.3978977  24.0816097  11.7201624  27.3608646
  58.9886246  34.4068680  41.7023239  59.4305916  34.9053535  42.3896446
  59.5598183  34.4929085  40.9390640  59.0966682  34.4692001  41.6942291
  47.4878578   9.7594223  34.8994980  47.1365280   9.7931213  35.7892494
  47.8161888   8.8652382  34.8053398  47.4854050   9.6676588  34.9843407
  23.0682163  42.4867973  43.6206055  22.4891529  42.4957466  44.3827324
  22.4761963  42.4292717  42.8706474  22.9433308  42.4816170  43.6219025
  16.6166439  60.7117691  19.5767784  17.3991146  61.1643639  19.2619305
  16.6827793  59.8322220  19.2049522  16.7071400  60.6662407  19.5035496
  20.2208214  19.0215778  66.0504990  20.3973770  19.9591618  66.1279526
  19.8153343  18.9245892  65.1888657  20.1964092  19.1112213  65.9668732
  47.3605652  24.4415531  37.3741264  46.5026436  24.6169338  37.7607040
  47.6271858  23.6038551  37.7528229  47.2975082  24.3709221  37.4557343
  44.0892258  22.1722126  40.7179451  44.6793404  21.8123207  41.3801193
  44.5397682  22.9522095  40.3941383  44.2002029  22.2170143  40.7540283
  28.7467861  67.5431747   1.5282974  28.1834221  68.1569138   1.9996529
  28.9971657  68.0112076   0.7317505  28.7134094  67.6585388   1.4936186
  11.1159935  56.7511673  17.2534904  10.4010391  57.2264404  17.6767941
  11.8355770  57.3814659  17.2195702  11.1164865  56.8690643  17.2950134
  31.0595913  20.5068169  11.6583290  31.1644936  21.4075794  11.3519726
  30.3761272  20.5591240  12.3264389  30.9978924  20.6084538  11.6969070
  52.9298210  60.6138496  27.7787552  53.0605621  59.6657829  27.7963543
  53.3559532  60.9292259  28.5757389  52.9892082  60.5463791  27.8656235
  32.8452759  62.7647591  30.0143299  33.3538513  63.1509857  29.3013000
  33.3909721  62.0473671  30.3364944  32.9577026  62.7294464  29.9726467
  19.1039371  63.3168755  59.1493835  19.1028156  62.3598251  59.1324158
  18.5711727  63.5704117  58.3956490  19.0470028  63.2418518  59.0671959
  31.1537247   5.5402527  35.3803902  32.0197105   5.4996414  34.9746208
  30.9267330   6.4700646  35.3678894  31.2218685   5.6350784  35.3357849
  21.9039669  39.0467796  34.9078140  21.4449215  38.4329300  34.3344917
  22.6683712  39.3215637  34.4014435  21.9365311  39.0106201  34.7926750
  20.3882236  15.9660158   5.7731872  20.3649349  16.2988701   4.8760262
  19.5268726  15.5695324   5.9039884  20.2938843  15.9592304   5.6914616
  27.3815994   1.5608480  55.6788559  27.9559097   0.9432561  56.1316032
  27.9764996   2.1145566  55.1731606  27.5062847   1.5540354  55.6732101
  54.7016106  38.5713234   8.7435398  54.0699272  38.7901802   8.0584812
  54.1634293  38.3200912   9.4941883  54.5768547  38.5678711   8.7505341
  44.8002930  23.3356419   4.9858561  44.1857262  22.6435604   4.7417989
  45.5027313  23.2713223   4.3388052  44.8096619  23.2549782   4.8908272
  10.5097466  66.9735565  23.6260357  10.4280949  66.0226440  23.5530281
   9.9190207  67.2104874  24.3409748  10.4380436  66.8974152  23.6944923
  21.8348045  64.3726578  58.6097946  22.1414280  63.8371010  59.3414955
  20.8820934  64.2821884  58.6294899  21.7659054  64.3059006  58.6899223
  31.9959793  44.7377090  24.1733360  31.3519650  44.5931282  23.4801025
  32.0783005  45.6897354  24.2290192  31.9360790  44.8238182  24.1053467
   4.8277550  16.1943321  14.3887062   3.9757214  15.7713175  14.2822704
   5.1294317  15.9114609  15.2519598   4.7690644  16.1190548  14.4694147
  60.1494217  59.0861092  43.4963074  59.4963951  59.4159241  42.8790474
  59.6369133  58.7637596  44.2376938  60.0251274  59.0869064  43.5095444
  41.8268356   8.0274992  36.4580956  41.4492378   7.4841952  35.7663765
  42.4336586   8.6097507  36.0009537  41.8512802   8.0316525  36.3355789
  35.3107491  73.1833191  18.2268124  34.9325180  73.5828934  17.4435444
  36.2482262  73.1317444  18.0405083  35.3703880  73.2204285  18.1234169
  25.4122696  46.8894348  16.2915249  24.8648319  47.6734352  16.2480679
  24.7932854  46.1724358  16.4293671  25.2878819  46.8965797  16.3015900
  61.8817406  64.4221115  23.1758022  61.9919395  64.2428741  22.2420120
  62.1091614  65.3470535  23.2706184  61.9177437  64.5016327  23.0863323
  17.3742771  63.6211548  20.4507999  17.9977531  62.9227219  20.2515564
  17.7227497  64.0352554  21.2403069  17.4779263  63.5908356  20.5137463
  64.8496552  10.5549116  12.6914759  64.7914124  10.6087208  11.7375660
  65.7812653  10.6659946  12.8812037  64.9427872  10.5724955  12.6099825
  32.8984566  53.0210419  36.0999298  33.1304932  53.9495468  36.1163445
  32.0374603  52.9819298  36.5163231  32.8313866  53.1158905  36.1460838
  67.1070023  44.6816635   4.3733735  66.5752487  45.4337883   4.1130209
  66.4695129  44.0105324   4.6171427  66.9823151  44.6903038   4.3716049
  58.1186905  29.6239548  50.6117325  58.6773529  29.3693581  49.8773575
  58.5061607  30.4365597  50.9369621  58.2195854  29.6834621  50.5681000
  23.7090683  69.1489410  55.9895782  23.8118172  69.8713455  56.6090965
  24.0414658  68.3829651  56.4575806  23.7554741  69.1442947  56.1055527
  25.0037193  24.1981430  47.4058189  25.9068127  24.1741962  47.7221794
  24.7167435  25.0967274  47.5683670  25.0694237  24.2914143  47.4568901
  54.7258492  70.4421616  20.3111935  54.3819504  70.9458313  21.0489483
  54.0096588  69.8560257  20.0667515  54.6128006  70.4333649  20.3638020
  12.5056190  10.7377720  22.1975269  11.8283806  10.0660238  22.2771111
  12.2628231  11.2310095  21.4139462  12.4075060  10.7187357  22.1224518
  66.4598694   9.7407017  48.4059181  66.0219345   9.9474936  49.2315559
  66.7617264  10.5871639  48.0763435  66.4453583   9.8530226  48.4588203
  29.5970554  31.8765984   5.2522979  30.4600964  32.1478806   5.5650249
  29.4186840  31.0604095   5.7194724  29.6700706  31.8184891   5.3354673
  15.6028318  66.9653015  52.6050873  14.6623850  67.1426086  52.5863037
  15.9975119  67.7943344  52.8755798  15.5446301  67.0726166  52.6319275
   7.5873413  50.9122162   0.7245196   6.9281206  51.5075569   0.3678272
   7.5959611  51.0991020   1.6632581   7.5179601  50.9956322   0.7865898
   8.1142998  42.0657692  15.4469166   8.1062937  42.9564095  15.7975264
   9.0037270  41.7520142  15.6103497   8.2082958  42.1272888  15.5017347
  16.6200600  55.1928978   7.8447132  16.4865837  54.9656906   6.9244995
  16.4542370  54.3782005   8.3190575  16.5881424  55.0817871   7.7971654
  61.7899361  73.0167694  59.3764458  62.5224991  72.9475021  58.7642479
  61.4323540  72.1301117  59.4233742  61.8299255  72.9148331  59.3161659
   7.7011399  18.6174717  54.8690987   7.7887077  19.4181385  54.3518982
   6.8981094  18.7451954  55.3741341   7.6248417  18.7164764  54.8678017
  56.9208679  47.3548431  30.5157661  57.0413170  46.6135750  31.1092701
  55.9801979  47.3699722  30.3392849  56.8333969  47.2774048  30.5602379
  39.9101982   4.7139945  54.6468544  40.7382584   4.6499228  54.1709900
  39.7700615   3.8366022  55.0029106  39.9835587   4.6135955  54.6340752
  64.1502457  43.1487389  13.9195318  63.6129265  42.8774719  14.6637993
  64.2167740  44.0996895  14.0061216  64.1000443  43.2212219  14.0081358
  18.0026245   8.9530487   9.7163029  17.5022087   9.7562056   9.5722322
  18.2154636   8.9675961  10.6494265  17.9719582   9.0402498   9.8004484
  44.8409500  12.6324863   7.0629287  45.0142670  12.1741619   6.2406564
  44.9692688  13.5575619   6.8531628  44.8731155  12.6822615   6.9528708
   0.2025743  43.2988548  21.8120193  -0.7431824  43.4354630  21.8678246
   0.5813439  44.1437912  22.0546074   0.1421101  43.4035263  21.8438416
  72.3810730  18.3035259  61.7883263  72.7528534  19.1671028  61.6087608
  71.4401474  18.4598408  61.8687019  72.3203735  18.4122887  61.7777481
  12.8557243  29.7024422  16.1399193  13.1031065  29.8284988  15.2238712
  11.9023733  29.7880707  16.1445179  12.7804394  29.7250156  16.0427208
  63.4558983   1.1722169  23.1099930  63.2735138   0.2410751  22.9837284
  62.6173668   1.5459296  23.3809834  63.3470268   1.1127719  23.1254253
  15.2726974  52.5788765   7.6443357  14.6726475  52.4753952   6.9057813
  16.1385574  52.4035988   7.2758312  15.3010445  52.5491486   7.5262775
  28.6843224   7.3545823  16.8708134  27.8925667   7.3173633  17.4074402
  28.4585857   7.9442930  16.1514282  28.5758152   7.4135008  16.8513241
  25.8732052  50.5461464  39.4929962  25.6725693  50.2049065  38.6214828
  25.4279690  49.9477005  40.0928802  25.8043289  50.4459343  39.4640274
  54.7458649  56.8335381  51.2362823  53.9327087  57.2031250  51.5804024
  55.2850075  56.6774826  52.0116539  54.7166443  56.8563080  51.3556671
  51.1926842  23.6158543  22.8936920  51.2392693  23.7456074  21.9464703
  50.7353668  24.3910885  23.2194290  51.1488838  23.7123623  22.8274155
  20.3231850  23.8931141  18.0027008  19.6741638  23.2000160  17.8817825
  20.2569733  24.1242504  18.9292126  20.2469120  23.8438492  18.0886097
  38.7935715  61.8747063  57.1035767  38.6897507  60.9614258  57.3707314
  38.5831871  61.8764992  56.1697845  38.7600670  61.7775040  57.0324860
  21.2201614  36.4979706  58.2150841  21.1331978  35.7426262  58.7965660
  22.0288754  36.9254303  58.4970284  21.2971306  36.4630051  58.3071594
  11.7657948  68.3522491  26.8861561  12.6215811  68.3303070  27.3143845
  11.8467579  69.0388794  26.2241783  11.8656912  68.4231339  26.8612289
  37.6445389  17.3782101  52.9090042  37.8384476  17.3577366  51.9718742
  36.7768593  17.7784462  52.9653664  37.5726891  17.4187088  52.8150787
  37.8984375  46.3367653  62.5332603  37.0202866  45.9715843  62.4249687
  37.8346596  46.8862877  63.3144073  37.7979889  46.3564262  62.6050148
  52.0549011  57.7812309  40.9493675  52.3803024  58.6793404  41.0105476
  51.2629433  57.8492355  40.4160614  52.0051460  57.8842583  40.8990173
  71.5843887   7.7196445  20.0768681  70.8290253   7.3655901  19.6075020
  72.3324432   7.5150099  19.5158176  71.5836105   7.6600652  19.9669838
  18.7257385  62.9006615  65.2683945  19.3185444  63.6171455  65.4952545
  17.8707352  63.3194580  65.1693420  18.6977787  63.0217285  65.2820282
  51.7414284  70.8983078   2.3519456  51.1428680  71.5133438   2.7758524
  51.5566978  70.0574188   2.7702882  51.6578979  70.8742218   2.4417644
  10.7125120  69.7634125   6.1507006  11.1731472  70.0772858   5.3725438
   9.8297377  69.5608139   5.8410344  10.6674948  69.7752762   6.0346937
  29.6772289  26.9221611  16.8059177  29.9225445  26.5270519  15.9692936
  30.2185040  27.7092628  16.8669395  29.7611122  26.9639645  16.7232056
  53.9781647  61.9030647  55.2503700  54.5534058  62.6337700  55.0236588
  54.1226845  61.2601357  54.5561180  54.0549202  61.9124260  55.1521568
  15.2635841  40.2401962  22.7545109  15.4410343  40.7994080  23.5108337
  15.3717098  39.3485069  23.0853176  15.2940388  40.2047386  22.8704433
  42.6084633  55.0689774  15.9110193  41.8996429  54.6881065  16.4294262
  42.6827469  55.9680786  16.2309093  42.5407944  55.1242409  16.0004177
  11.9835730  33.9031219  30.7794590  11.8123465  33.5167923  31.6383324
  11.7319345  34.8216438  30.8755188  11.9384785  33.9598770  30.8812943
  57.6087418  55.6968384  28.6144142  58.1035271  54.8908768  28.4666176
  57.8161201  55.9433098  29.5157909  57.6836243  55.6371727  28.6947784
  31.5920639  10.1274242   7.2337661  31.6660995  10.8943243   6.6657743
  31.1978035  10.4628630   8.0389185  31.5579147  10.2449789   7.2590575
  36.7966843  55.7877007  57.6188469  37.0721664  55.0195503  57.1185646
  37.6004868  56.1076851  58.0284119  36.9117813  55.7399063  57.6091728
  70.2369995  18.2970982  17.5246410  69.6041336  17.9244652  18.1385288
  71.0488129  17.8208981  17.6990452  70.2560806  18.2065773  17.6087055
  46.1594086  31.8218651  45.5179024  46.5799942  32.1217842  46.3237457
  46.7432480  31.1418858  45.1817589  46.2665215  31.7813358  45.5679932
  39.5938034  55.2550964  23.8708591  39.1478348  55.9057846  24.4130306
  39.8590469  54.5716972  24.4863644  39.5745316  55.2516098  23.9943161
  25.5563622  22.3897686  50.3801575  25.7653580  22.9682732  51.1135635
  24.6875954  22.0452061  50.5869179  25.4860039  22.4147167  50.4804192
  58.6123543  57.6173744  45.5717125  57.9606323  57.6736259  44.8729095
  59.1186943  56.8319778  45.3643379  58.5968513  57.5396194  45.4750748
  43.2763138  45.4417686   8.4590025  44.1534233  45.5219269   8.8338118
  43.4275665  45.2846107   7.5269856  43.3859787  45.4335594   8.3995810
  13.2622814  38.6338654  64.8397064  13.2057314  37.7017937  65.0501251
  14.0661478  38.9278069  65.2682266  13.3419762  38.5658150  64.9078445
  59.4493141  64.8035126  16.2158031  60.1493187  65.1868820  16.7442493
  59.7377548  64.9256210  15.3113012  59.5547256  64.8574142  16.1757011
  31.0249329  21.7758865  45.8203201  30.4801388  21.5264721  45.0738487
  30.7710018  22.6788635  46.0110626  30.9397564  21.8455830  45.7610588
  30.2072506  59.1735611  11.8726044  29.8351917  58.3996468  12.2955265
  31.1254787  58.9474068  11.7244720  30.2654953  59.0669136  11.9019079
   7.8442650  40.7170753  59.4254150   8.3469925  40.9728508  58.6520615
   8.4726496  40.7641792  60.1459351   7.9648886  40.7493744  59.4197807
  70.3324051  51.7063255  21.3529644  70.1030807  52.5971413  21.6177044
  69.9837265  51.6229706  20.4654331  70.2707672  51.7924347  21.2865486
  11.6747332  30.9136410  29.7108574  12.5120420  30.5036888  29.9278450
  11.9005032  31.8173504  29.4904728  11.7881021  30.9662971  29.7104950
  38.4498520  48.9864082  30.3841896  38.7397690  48.1429253  30.7316265
  38.5758286  49.5997353  31.1082001  38.4942017  48.9618645  30.4984493
  44.7700615  36.6086578   5.1579947  45.4689407  37.1551437   4.7986202
  44.2909966  37.1901016   5.7484674  44.7935028  36.7289429   5.1826391
  21.9998856  32.3114357  32.5974007  21.7341557  33.2309952  32.6030922
  22.0785236  32.0905876  31.6693535  21.9799347  32.3859482  32.4990387
  48.1292801  39.5750732  13.7547245  47.6538162  39.2578545  14.5225382
  47.7608643  39.0795898  13.0232887  48.0392876  39.4884071  13.7586040
  59.2930565  65.3587494  25.6162090  58.8081703  66.1665878  25.4473381
  59.0200577  64.7649078  24.9168854  59.2122345  65.3815689  25.5236225
   1.9210129   4.2542710   4.8230448   1.7086405   3.3425562   4.6232796
   1.7339242   4.7270126   4.0120301   1.8784138   4.2074580   4.7152538
[truncated: 1,344,588 more chars]
