# Supplementary material for: Mg2+ Catalyzes Nonenzymatic RNA Primer Extension through a Concerted Outer-Sphere Mechanism
Source: J Am Chem Soc. 2026 Jun 8;148(23):24379–94. doi: 10.1021/jacs.6c06167 (PMC13281521; doi:10.1021/jacs.6c06167)
Supplement: Supplementary file 1 [file ja6c06167_si_001.zip › Wang Nisler NonEnzPrimerExt eSI/classical_md/input/min2.in]

2500-step-minimization (1000+1500)
&cntrl

ntx = 1, irest = 0,

ntwr = 500, ntwx = 100, ntpr = 125,

iwrap = 1,

ntb = 1, cut = 9,

imin = 1, ntmin = 1, maxcyc = 2500, ncyc = 1000,
/
