# Supplementary material for: Mg2+ Catalyzes Nonenzymatic RNA Primer Extension through a Concerted Outer-Sphere Mechanism
Source: J Am Chem Soc. 2026 Jun 8;148(23):24379–94. doi: 10.1021/jacs.6c06167 (PMC13281521; doi:10.1021/jacs.6c06167)
Supplement: Supplementary file 1 [file ja6c06167_si_001.zip › Wang Nisler NonEnzPrimerExt eSI/classical_md/input/prod.in]

100,000,000-step (200 ns) NPT production run with SHAKE

&cntrl

ntx = 1, irest = 0,

ntwr = 1000, ntwx = 500, ntpr = 500,

iwrap = 1,

ntc = 2, tol = 0.00001, ntf = 2,

ntb = 2, cut = 9,

tempi = 300.0, temp0 = 300.0,

ntt = 3, gamma_ln = 1, ig = -1,

ntp = 1, pres0 = 1.01325, barostat = 2, taup = 1.0,

imin = 0, nstlim = 100000000, dt = 0.002,
/
