# Supplementary material for: Mg2+ Catalyzes Nonenzymatic RNA Primer Extension through a Concerted Outer-Sphere Mechanism
Source: J Am Chem Soc. 2026 Jun 8;148(23):24379–94. doi: 10.1021/jacs.6c06167 (PMC13281521; doi:10.1021/jacs.6c06167)
Supplement: Supplementary file 1 [file ja6c06167_si_001.zip › Wang Nisler NonEnzPrimerExt eSI/classical_md/input/min1.in]

1000-step-minimization (500+500) with constraints on RNA & active Mg2+
&cntrl

ntx = 1, irest = 0,

ntwr = 50, ntwx = 50, ntpr = 50,

iwrap = 1,

ntb = 1, cut = 9,

ntr = 1, restraint_wt = 10, restraintmask = ':1-24',

imin = 1, ntmin = 1, maxcyc = 1000, ncyc = 500,
/
