# Supplementary material for: Mg2+ Catalyzes Nonenzymatic RNA Primer Extension through a Concerted Outer-Sphere Mechanism
Source: J Am Chem Soc. 2026 Jun 8;148(23):24379–94. doi: 10.1021/jacs.6c06167 (PMC13281521; doi:10.1021/jacs.6c06167)
Supplement: Supplementary file 1 [file ja6c06167_si_001.zip › Wang Nisler NonEnzPrimerExt eSI/classical_md/input/equi.in]

50,000-step (100 ps) NVT heating with SHAKE and constraints on RNA
&cntrl

ntx = 1, irest = 0,

ntwr = 1000, ntwx = 500, ntpr = 500,

iwrap = 1,

ntc = 2, tol = 0.00001, ntf = 2,

ntb = 1, cut = 9,

tempi = 0.0, temp0 = 300.0,

ntt = 3, gamma_ln = 1, ig = -1,

nmropt = 1,

ntr = 1, restraint_wt = 10, restraintmask = ':1-23'

imin = 0, nstlim = 50000, dt = 0.002,
/

&wt type='TEMP0', istep1=0, istep2=1000, value1=0.0, value2=300.0 /
&wt type='TEMP0', istep1=1001, istep2=10000, value1=300.0, value2=300.0 /
&wt type='END' /
