# Supplementary material for: Mg2+ Catalyzes Nonenzymatic RNA Primer Extension through a Concerted Outer-Sphere Mechanism
Source: J Am Chem Soc. 2026 Jun 8;148(23):24379–94. doi: 10.1021/jacs.6c06167 (PMC13281521; doi:10.1021/jacs.6c06167)
Supplement: Supplementary file 1 [file ja6c06167_si_001.zip › Wang Nisler NonEnzPrimerExt eSI/classical_md/restraints/sim5.RST]

Harmonic restraints for Mg2+
 &rst
  iat=781, 166,
  r1=0.0, r2=2.0, r3=2.0, r4=502.0,
  rk2=50.0, rk3=50.0,
 /
 &rst
  iat=781, 743,
  r1=0.0, r2=4.73, r3=4.73, r4=502.0,
  rk2=50.0, rk3=50.0,
 /
