# Supplementary material for: Mg2+ Catalyzes Nonenzymatic RNA Primer Extension through a Concerted Outer-Sphere Mechanism
Source: J Am Chem Soc. 2026 Jun 8;148(23):24379–94. doi: 10.1021/jacs.6c06167 (PMC13281521; doi:10.1021/jacs.6c06167)
Supplement: Supplementary file 1 [file ja6c06167_si_001.zip › Wang Nisler NonEnzPrimerExt eSI/adaptive_steered_md/video/README]

Animations of the QM/MM trajectories in adaptive steered molecular dynamics

Description:

concerted.mp4: animation of the concatenated trajectory of 10 pulling stages corresponding to the concerted mechanism (React_PO_IS_3OH_OS to Prod_PO_IS_3O_OS)

stepwise_step1.mp4: animation of the concatenated trajectory of 11 pulling stages corresponding to the first step of the stepwise mechanism (React_PO_IS_3OH_OS to Int_PO_IS_3O-_IS)

stepwise_step2_reverse.mp4: animation of the concatenated trajectory of 10 pulling stages corresponding to the reverse of the second step of the stepwise mechanism (Prod_PO_IS_3O_OS to Int_PO_IS_3O-_IS)
