# Supplementary material for: Mg2+ Catalyzes Nonenzymatic RNA Primer Extension through a Concerted Outer-Sphere Mechanism
Source: J Am Chem Soc. 2026 Jun 8;148(23):24379–94. doi: 10.1021/jacs.6c06167 (PMC13281521; doi:10.1021/jacs.6c06167)
Supplement: Supplementary file 1 [file ja6c06167_si_001.zip › Wang Nisler NonEnzPrimerExt eSI/ti/input/ion.RST]

Flat bottom restraints for ion
 &rst
  iat=-1, 886,
  igr1 = 33,67,100,130,231,261,294,328,392,423,453,486,517,548,579,610,643,673,704,767,770,
  r1=28.0, r2=30.0, r3=42.0, r4=44.0,
  rk2=10.0, rk3=10.0,
 /
