# Supplementary material for: Mg2+ Catalyzes Nonenzymatic RNA Primer Extension through a Concerted Outer-Sphere Mechanism
Source: J Am Chem Soc. 2026 Jun 8;148(23):24379–94. doi: 10.1021/jacs.6c06167 (PMC13281521; doi:10.1021/jacs.6c06167)
Supplement: Supplementary file 1 [file ja6c06167_si_001.zip › Wang Nisler NonEnzPrimerExt eSI/ti/input/README]

Template input files for thermodynamic integration

Description:

ti_min1.in -- Minimization 1

ti_min2.in -- Minimization 2

ti_equi.in -- Equilibration (NVT)

ti_prod.in -- Production (NPT)

ion.RST -- Constraint for the co-alchemical chloride ion
