# Supplementary material for: Mg2+ Catalyzes Nonenzymatic RNA Primer Extension through a Concerted Outer-Sphere Mechanism
Source: J Am Chem Soc. 2026 Jun 8;148(23):24379–94. doi: 10.1021/jacs.6c06167 (PMC13281521; doi:10.1021/jacs.6c06167)
Supplement: Supplementary file 1 [file ja6c06167_si_001.zip › Wang Nisler NonEnzPrimerExt eSI/ti/input/ti_min2.in]

2500-step-minimization (1000+1500)

&cntrl

ntx = 1, irest = 0,

ntwr = 500, ntwx = 100, ntpr = 125,

iwrap = 0,

ntc = 2, ntf = 1,

ntb = 1, cut = 9, 

ntr = 1, restraint_wt = 10, restraintmask = ':1-24'

imin = 1, 

nmropt = 1,

ntmin = 2, maxcyc = 2500, ncyc = 1000,

icfe = 1, clambda = 0.00, klambda = 1,

tishake = 1,

timask1 = ':5,95', timask2 = ':6',

ifsc = 1, scalpha = 0.5, scbeta = 1.0,

scmask1 = "(:5&@HO3')|:95", scmask2 = '',

ifmbar = 1,

mbar_states = 11,

mbar_lambda = 0.00, 0.10, 0.20, 0.30, 0.40, 0.50, 0.60, 0.70, 0.80, 0.90, 1.00,

gti_cut = 1, gti_output = 1,

gti_add_sc = 5, gti_scale_beta  = 1,

gti_lam_sch = 1,

gti_ele_sc = 1, gti_vdw_sc = 1, gti_cut_sc = 2,

gti_cut_sc_on  = 7, gti_cut_sc_off  = 9,

gti_ele_exp = 2, gti_vdw_exp = 2,

/

&wt
  type='DUMPFREQ', istep1=50,
 &end
 &wt
  type='END',
 &end
DISANG=ion.RST
DUMPAVE=ion.dat
